# Supplementary material for: Identifying nootropic drug targets via large-scale cognitive GWAS and transcriptomics
Source: Neuropsychopharmacology. 2021 May 25;46(10):1788–801. doi: 10.1038/s41386-021-01023-4 (PMC8357785; doi:10.1038/s41386-021-01023-4)
Supplement: Supplementary file 2 — STable2 [file 41386_2021_1023_MOESM2_ESM.xlsx]

## Sheet: Table S2
Table S2
Candidate SNPs within independent loci.
CHR_BP	SNP	BP	A1	A2	bpdiff	loci_start	loci.end	loci_id	Savage.P	Savage.Z	Savage.N	Davies.P	Davies.Z	Davies.N	Savage.+/-	Davies/+/-	mtag.n.lower	mtag.n.upper	mtag.frq	mtag_z	mtag_pval
1:20771987	rs11588952	20771987	T	C	20772	1	0	1	2.537e-05	-4.212	266625	1.452e-07	-5.259	282919	-	-	334614	407403	0.909027	-5.27	1.3642e-07
1:20775499	rs112322975	20775499	T	C	3.512	0	0	1	9.086e-06	4.438	263934	3.558e-09	5.904	282919	+	+	331237	407403	0.0895953	5.77339	7.7694e-09
1:20777021	rs74335351	20777021	A	G	1.522	0	0	1	1.108e-05	4.395	264002	4.163e-09	5.878	282919	+	+	331323	407403	0.0896954	5.73584	9.70288e-09
1:20780762	rs371631131	20780762	NA	NA	3.741	0	0	1	NA	NA	NA	NA	NA	NA	NA	NA	NA	NA	NA	NA	NA
1:20780763	rs374619151	20780763	NA	NA	0.001	0	0	1	NA	NA	NA	NA	NA	NA	NA	NA	NA	NA	NA	NA	NA
1:20780766	rs111068868	20780766	NA	NA	0.003	0	0	1	NA	NA	NA	NA	NA	NA	NA	NA	NA	NA	NA	NA	NA
1:20780767	rs145121035	20780767	NA	NA	0.001	0	0	1	NA	NA	NA	NA	NA	NA	NA	NA	NA	NA	NA	NA	NA
1:20780767	rs371751748	20780767	NA	NA	0	0	0	1	NA	NA	NA	NA	NA	NA	NA	NA	NA	NA	NA	NA	NA
1:20786824	rs112662287	20786824	T	C	6.057	0	0	1	8.503e-06	-4.452	264117	3.608e-09	-5.901	282919	-	-	331467	407403	0.909993	-5.7783	7.54614e-09
1:20790806	rs77167727	20790806	T	C	3.982	0	0	1	8.447e-06	4.454	264412	5.641e-09	5.827	282919	+	+	331837	407403	0.090261	5.73465	9.77133e-09
1:20796219	rs112660177	20796219	T	G	5.413	0	0	1	4.23e-06	-4.6	264157	5.065e-09	-5.845	282919	-	-	331517	407403	0.909358	-5.82038	5.8714e-09
1:20800758	rs74335325	20800758	A	G	4.539	0	0	1	1.943e-05	4.271	261996	3.722e-08	5.504	282919	+	+	328805	407403	0.0810729	5.45423	4.91868e-08
1:20807073	rs75810319	20807073	T	G	6.315	0	0	1	4.385e-06	4.592	265833	2.641e-09	5.952	283055	+	+	333620	407599	0.0945789	5.87644	4.19175e-09
1:20808794	rs150001621	20808794	NA	NA	1.721	0	0	1	NA	NA	NA	NA	NA	NA	NA	NA	NA	NA	NA	NA	NA
1:20811184	rs3767235	20811184	T	C	2.39	0	0	1	0.0001392	3.81	264893	8.453e-08	5.357	283161	+	+	332441	407752	0.101805	5.12609	2.95825e-07
1:20814444	rs56127503	20814444	T	C	3.26	0	0	1	0.0001094	-3.869	264792	2.106e-09	-5.989	283531	-	-	332314	408285	0.835766	-5.53298	3.1483e-08
1:20816766	rs56100950	20816766	A	G	2.322	0	0	1	9.317e-05	3.908	265088	2.284e-09	5.976	283531	+	+	332685	408285	0.164237	5.54409	2.9549e-08
1:20817385	rs12085103	20817385	T	C	0.619	0	0	1	9.38e-05	3.906	265140	1.502e-09	6.044	283531	+	+	332751	408285	0.164218	5.58325	2.36062e-08
1:20818659	rs10916805	20818659	C	G	1.274	0	0	1	8.59e-05	3.927	265159	1.292e-09	6.068	283531	+	+	332775	408285	0.164322	5.60816	2.04494e-08
1:20818683	rs77645371	20818683	A	G	0.024	0	0	1	5.978e-06	4.527	262804	1.181e-08	5.703	282919	+	+	329819	407403	0.0847598	5.70129	1.18905e-08
1:20819606	rs77855246	20819606	A	C	0.923	0	0	1	0.0001018	3.886	265265	1.504e-07	5.252	283161	+	+	332908	407752	0.102698	5.10175	3.36534e-07
1:20821180	rs76480145	20821180	A	C	1.574	0	0	1	9.909e-05	3.893	265400	5.784e-09	5.823	283531	+	+	333077	408285	0.158127	5.44454	5.19399e-08
1:20821534	rs74720529	20821534	A	C	0.354	0	0	1	3.168e-05	-4.161	266111	1.868e-09	-6.009	283531	-	-	333969	408285	0.826461	-5.68964	1.2731e-08
1:20821965	rs12076947	20821965	A	G	0.431	0	0	1	2.785e-05	-4.19	269288	1.86e-09	-6.01	283531	-	-	337956	408285	0.826373	-5.69517	1.23251e-08
1:20822128	rs71684681	20822128	NA	NA	0.163	0	0	1	NA	NA	NA	NA	NA	NA	NA	NA	NA	NA	NA	NA	NA
1:20824366	rs6658554	20824366	A	G	2.238	0	0	1	8.406e-05	3.933	264300	5.177e-09	5.841	283531	+	+	331696	408285	0.157638	5.47928	4.27064e-08
1:20824887	esv3585421	20824887	NA	NA	0.521	0	0	1	NA	NA	NA	NA	NA	NA	NA	NA	NA	NA	NA	NA	NA
1:20826243	rs1044332	20826243	T	C	1.356	0	0	1	2.736e-05	4.194	268399	3.403e-08	5.519	283264	+	+	336841	407900	0.106484	5.4109	6.27086e-08
1:20829303	rs111270978	20829303	A	C	3.06	0	0	1	2.969e-05	-4.176	265227	4.52e-08	-5.469	283264	-	-	332860	407900	0.893801	-5.37905	7.48796e-08
1:20830127	rs17412284	20830127	A	G	0.824	0	0	1	1.914e-05	4.275	268425	4.546e-08	5.468	283264	+	+	336873	407900	0.106276	5.42281	5.86692e-08
1:20831301	rs80274432	20831301	T	C	1.174	0	0	1	7.763e-05	-3.952	265195	2.829e-09	-5.941	283531	-	-	332820	408285	0.8274	-5.54541	2.93274e-08
1:20831675	rs76674902	20831675	A	G	0.374	0	0	1	2.925e-05	4.179	265111	5.149e-08	5.446	283264	+	+	332714	407900	0.106415	5.36719	7.99745e-08
1:20832674	rs12566937	20832674	T	G	0.999	0	0	1	5.05e-05	-4.053	268401	2.79e-09	-5.944	283531	-	-	336843	408285	0.826843	-5.58834	2.29253e-08
1:20834789	rs6669244	20834789	T	C	2.115	0	0	1	6.136e-05	-4.008	268391	4.135e-09	-5.879	283531	-	-	336831	408285	0.826954	-5.52691	3.25922e-08
1:20835407	rs79759487	20835407	A	C	0.618	0	0	1	8.86e-05	-3.92	265209	3.378e-09	-5.912	283531	-	-	332837	408285	0.826723	-5.5118	3.5519e-08
1:20835492	rs17412396	20835492	T	C	0.085	0	0	1	8.928e-05	-3.918	265207	3.763e-09	-5.894	283531	-	-	332835	408285	0.826715	-5.5001	3.79583e-08
1:20837080	rs111700084	20837080	A	G	1.588	0	0	1	3.735e-05	4.123	265119	8.077e-08	5.365	283264	+	+	332724	407900	0.106511	5.29049	1.2199e-07
1:20837289	rs12057500	20837289	C	G	0.209	0	0	1	9.499e-05	-3.903	265178	3.566e-09	-5.903	283531	-	-	332798	408285	0.826727	-5.49788	3.84392e-08
1:20837541	rs17403898	20837541	A	C	0.252	0	0	1	9.895e-05	-3.893	265208	4.303e-09	-5.872	283531	-	-	332836	408285	0.827208	-5.47426	4.39336e-08
1:20840568	rs146249783	20840568	NA	NA	3.027	0	0	1	NA	NA	NA	NA	NA	NA	NA	NA	NA	NA	NA	NA	NA
1:20841953	rs111722163	20841953	NA	NA	1.385	0	0	1	NA	NA	NA	NA	NA	NA	NA	NA	NA	NA	NA	NA	NA
1:20843618	rs113723700	20843618	NA	NA	1.665	0	0	1	NA	NA	NA	NA	NA	NA	NA	NA	NA	NA	NA	NA	NA
1:20844074	rs12094563	20844074	T	C	0.456	0	0	1	8.44e-05	-3.932	265163	4.232e-09	-5.875	283531	-	-	332780	408285	0.826815	-5.49612	3.88242e-08
1:20846625	rs112684754	20846625	C	G	2.551	0	0	1	2.49e-05	4.216	265000	4.354e-08	5.476	283264	+	+	332575	407900	0.106849	5.40413	6.51246e-08
1:20847492	rs539877282	20847492	NA	NA	0.867	0	0	1	NA	NA	NA	NA	NA	NA	NA	NA	NA	NA	NA	NA	NA
1:20850250	rs77280889	20850250	A	G	2.758	0	0	1	6.726e-05	-3.986	265132	3.691e-09	-5.897	283531	-	-	332741	408285	0.8263	-5.53686	3.07938e-08
1:20851834	rs7544348	20851834	T	C	1.584	0	0	1	0.0001098	-3.868	268234	1.387e-08	-5.675	283531	-	-	336634	408285	0.81303	-5.33514	9.54713e-08
1:20851931	rs7552144	20851931	A	G	0.097	0	0	1	4.736e-05	4.068	268291	3.452e-09	5.909	283531	+	+	336705	408285	0.174223	5.57587	2.46293e-08
1:20852207	rs7530736	20852207	T	C	0.276	0	0	1	6.491e-05	3.994	265083	3.44e-09	5.909	283531	+	+	332679	408285	0.173777	5.54823	2.88569e-08
1:20853036	rs77547636	20853036	A	G	0.829	0	0	1	2.795e-05	4.19	264892	4.763e-08	5.46	283264	+	+	332439	407900	0.106823	5.38157	7.38378e-08
1:20855188	rs10916807	20855188	A	G	2.152	0	0	1	0.0001138	-3.859	268283	1.561e-08	-5.655	283531	-	-	336695	408285	0.812883	-5.31858	1.04581e-07
1:20855542	rs10916808	20855542	T	C	0.354	0	0	1	0.0001722	-3.757	265114	1.535e-08	-5.658	283531	-	-	332718	408285	0.812879	-5.27807	1.30552e-07
1:20855879	rs10916809	20855879	T	C	0.337	0	0	1	0.0001049	3.879	268258	1.035e-08	5.725	283531	+	+	336664	408285	0.186697	5.37015	7.86733e-08
1:20856037	rs10916810	20856037	T	C	0.158	0	0	1	0.0001078	3.872	268313	1.754e-08	5.635	283531	+	+	336733	408285	0.187051	5.31345	1.07571e-07
1:20856845	rs11811983	20856845	T	C	0.808	0	0	1	0.0001634	-3.77	265099	1.363e-08	-5.678	283531	-	-	332699	408285	0.812603	-5.29663	1.17958e-07
1:20857064	rs6698887	20857064	A	G	0.219	0	0	1	5.041e-05	4.054	268400	2.585e-09	5.956	283531	+	+	336842	408285	0.174023	5.59591	2.19467e-08
1:20857361	rs6690792	20857361	A	T	0.297	0	0	1	7.317e-05	3.966	265191	2.465e-09	5.964	283531	+	+	332815	408285	0.173677	5.56622	2.60319e-08
1:20857643	rs77110732	20857643	A	G	0.282	0	0	1	7.281e-05	3.967	265098	1.971e-09	6	283531	+	+	332698	408285	0.173965	5.58843	2.2913e-08
1:20860147	rs75492067	20860147	C	G	2.504	0	0	1	1.754e-05	4.294	264518	3.664e-08	5.506	283161	+	+	331970	407752	0.102074	5.46255	4.69349e-08
1:20861033	rs17404136	20861033	A	G	0.886	0	0	1	1.166e-05	-4.384	267676	4.096e-08	-5.487	283161	-	-	335933	407752	0.897737	-5.49154	3.98434e-08
1:20863796	rs12070795	20863796	A	G	2.763	0	0	1	0.0005083	3.476	264063	4.017e-09	5.883	283531	+	+	331399	408285	0.187298	5.27262	1.34492e-07
1:20864015	esv3585423	20864015	NA	NA	0.219	0	0	1	NA	NA	NA	NA	NA	NA	NA	NA	NA	NA	NA	NA	NA
1:20864743	rs112214119	20864743	NA	NA	0.728	0	0	1	NA	NA	NA	NA	NA	NA	NA	NA	NA	NA	NA	NA	NA
1:20864746	rs113923880	20864746	NA	NA	0.003	0	0	1	NA	NA	NA	NA	NA	NA	NA	NA	NA	NA	NA	NA	NA
1:20869460	rs242	20869460	NA	NA	4.714	0	0	1	NA	NA	NA	NA	NA	NA	NA	NA	NA	NA	NA	NA	NA
1:20871181	rs12073420	20871181	T	G	1.721	0	0	1	6.578e-05	3.991	266650	1.002e-09	6.109	283451	+	+	334646	408169	0.153332	5.65943	1.51878e-08
1:20871750	rs111235962	20871750	T	C	0.569	0	0	1	5.81e-06	4.533	264469	4.149e-09	5.878	282919	+	+	331909	407403	0.0883336	5.80514	6.43112e-09
1:20873804	rs112456461	20873804	A	C	2.054	0	0	1	0.000294	3.621	264057	8.192e-09	5.764	283451	+	+	331392	408169	0.161433	5.27523	1.32591e-07
1:20875189	1:20875189:A:G	20875189	NA	NA	1.385	0	0	1	NA	NA	NA	NA	NA	NA	NA	NA	NA	NA	NA	NA	NA
1:20875189	rs12074493	20875189	NA	NA	0	0	0	1	NA	NA	NA	NA	NA	NA	NA	NA	NA	NA	NA	NA	NA
1:20875420	rs4610976	20875420	T	C	0.231	0	0	1	0.0002828	-3.631	264236	5.592e-09	-5.829	283451	-	-	331616	408169	0.839287	-5.31834	1.04718e-07
1:20875459	rs4615814	20875459	T	C	0.039	0	0	1	5.125e-06	-4.56	264551	3.805e-09	-5.892	282919	-	-	332012	407403	0.911697	-5.82706	5.64114e-09
1:20875676	rs74701752	20875676	T	G	0.217	0	0	1	4.683e-06	4.579	264560	4.794e-09	5.854	282919	+	+	332023	407403	0.0884606	5.81419	6.09299e-09
1:20876208	rs12075943	20876208	A	G	0.532	0	0	1	0.0003445	-3.579	264534	5.332e-09	-5.836	283531	-	-	331990	408285	0.815532	-5.29515	1.18919e-07
1:20876442	rs547719214	20876442	NA	NA	0.234	0	0	1	NA	NA	NA	NA	NA	NA	NA	NA	NA	NA	NA	NA	NA
1:20877026	rs12069779	20877026	A	G	0.584	0	0	1	0.0002958	-3.619	264773	6.915e-09	-5.793	283531	-	-	332290	408285	0.811864	-5.28905	1.22955e-07
1:20877812	rs12072199	20877812	T	C	0.786	0	0	1	0.0001875	-3.735	267915	6.023e-09	-5.816	283531	-	-	336233	408285	0.811749	-5.35049	8.77141e-08
1:20878201	rs10916812	20878201	A	C	0.389	0	0	1	0.0003065	-3.61	264771	3.633e-09	-5.9	283531	-	-	332288	408285	0.812041	-5.34806	8.89e-08
1:20878692	rs6675648	20878692	A	G	0.491	0	0	1	0.0003454	-3.579	264852	7.744e-09	-5.774	283531	-	-	332389	408285	0.811764	-5.25705	1.46385e-07
1:20879156	rs111802442	20879156	A	G	0.464	0	0	1	0.0003596	-3.568	265047	7.15e-09	-5.787	283531	-	-	332634	408285	0.811749	-5.25841	1.4531e-07
1:20880905	rs74058407	20880905	A	G	1.749	0	0	1	0.0003833	-3.551	265818	8.232e-09	-5.764	283531	-	-	333602	408285	0.811684	-5.23308	1.6671e-07
1:20881309	rs3795509	20881309	A	T	0.404	0	0	1	0.0004181	3.528	265825	8.165e-09	5.765	283531	+	+	333610	408285	0.188332	5.22187	1.77128e-07
1:20881754	rs10799637	20881754	T	C	0.445	0	0	1	0.0002314	-3.682	266035	3.189e-09	-5.922	283531	-	-	333874	408285	0.812588	-5.39291	6.93256e-08
1:20882523	rs6689263	20882523	A	G	0.769	0	0	1	2.815e-06	-4.684	267846	3.321e-09	-5.915	283264	-	-	336147	407900	0.884243	-5.89809	3.67734e-09
1:20882712	rs6676960	20882712	T	C	0.189	0	0	1	2.768e-06	4.687	263154	6.615e-09	5.8	283359	+	+	330258	408037	0.116245	5.84047	5.20532e-09
1:20882766	rs6691916	20882766	A	G	0.054	0	0	1	0.0001514	-3.789	262323	6.756e-09	-5.797	283531	-	-	329215	408285	0.812812	-5.38664	7.17882e-08
1:20882794	rs6702976	20882794	A	G	0.028	0	0	1	2.732e-06	4.69	262073	5.452e-09	5.833	283359	+	+	328902	408037	0.115587	5.86364	4.52841e-09
1:20882864	rs60860959	20882864	T	C	0.07	0	0	1	8.237e-06	4.459	260078	6.912e-09	5.793	283359	+	+	326398	408037	0.113963	5.72727	1.02057e-08
1:20883582	rs76440167	20883582	A	G	0.718	0	0	1	9.629e-07	4.899	262611	1.196e-09	6.081	282919	+	+	329577	407403	0.0900345	6.11604	9.59322e-10
1:20883608	rs79582714	20883608	T	C	0.026	0	0	1	1.294e-06	4.841	262556	1.005e-09	6.109	282919	+	+	329508	407403	0.0905038	6.10347	1.03791e-09
1:20914745	rs76992245	20914745	NA	NA	31.137	0	0	1	NA	NA	NA	NA	NA	NA	NA	NA	NA	NA	NA	NA	NA
1:20956760	rs74056307	20956760	A	G	42.015	0	0	1	5.065e-06	4.562	262046	6.705e-09	5.798	276140	+	+	328868	397642	0.087021	5.76431	8.19931e-09
1:20976535	rs17414302	20976535	A	G	19.775	0	1	1	1.722e-05	4.298	261736	1.981e-09	5.999	276140	+	+	328479	397642	0.0826147	5.74632	9.12069e-09
1:22353345	rs141271718	22353345	NA	NA	1376.81	1	0	2	NA	NA	NA	NA	NA	NA	NA	NA	NA	NA	NA	NA	NA
1:22354327	rs3768571	22354327	T	C	0.982	0	0	2	4.543e-07	-5.045	264268	0.0003226	-3.596	283094	-	-	331656	407655	0.825364	-4.71019	2.47486e-06
1:22355631	rs61778044	22355631	T	C	1.304	0	0	2	5.918e-07	4.994	263550	0.0005004	3.481	283094	+	+	330755	407655	0.177846	4.61356	3.95838e-06
1:22360138	rs56408422	22360138	NA	NA	4.507	0	0	2	NA	NA	NA	NA	NA	NA	NA	NA	NA	NA	NA	NA	NA
1:22370157	rs12748456	22370157	A	G	10.019	0	0	2	1.807e-07	5.218	268190	0.0001135	3.86	283094	+	+	336578	407655	0.163308	4.96638	6.82139e-07
1:22373671	rs6661161	22373671	T	C	3.514	0	0	2	3.224e-07	-5.11	265650	0.0003518	-3.574	283094	-	-	333391	407655	0.836815	-4.73463	2.19459e-06
1:22374032	rs71638823	22374032	T	C	0.361	0	0	2	2.036e-08	5.609	264838	1.125e-05	4.392	283094	+	+	332372	407655	0.14206	5.4725	4.4372e-08
1:22374693	rs11579182	22374693	A	G	0.661	0	0	2	4.651e-08	-5.464	264805	1.149e-05	-4.387	283094	-	-	332330	407655	0.857077	-5.39537	6.83809e-08
1:22375190	rs11580039	22375190	T	C	0.497	0	0	2	3.242e-08	-5.528	264847	1.063e-05	-4.404	283094	-	-	332383	407655	0.857443	-5.43826	5.38026e-08
1:22376188	rs10917131	22376188	A	G	0.998	0	0	2	2.017e-07	5.198	265710	0.0002357	3.677	283094	+	+	333466	407655	0.164243	4.84089	1.2926e-06
1:22376452	rs35139465	22376452	T	C	0.264	0	0	2	2.276e-07	5.175	265671	0.0001846	3.739	283094	+	+	333417	407655	0.163566	4.86568	1.14064e-06
1:22377543	rs3754501	22377543	A	T	1.091	0	0	2	1.808e-08	5.629	265381	7.202e-06	4.488	283094	+	+	333053	407655	0.142079	5.54104	3.00686e-08
1:22377718	rs3754500	22377718	A	G	0.175	0	0	2	2.709e-08	5.559	265361	7.574e-06	4.477	283094	+	+	333028	407655	0.141656	5.49863	3.82744e-08
1:22378670	rs3754497	22378670	A	G	0.952	0	0	2	1.567e-08	5.654	265383	6.673e-06	4.504	283094	+	+	333056	407655	0.143176	5.56332	2.64688e-08
1:22379360	rs16860621	22379360	A	G	0.69	0	0	2	1.545e-08	5.657	265407	1.058e-05	4.405	283094	+	+	333086	407655	0.142356	5.50626	3.66529e-08
1:22382739	rs12729825	22382739	A	G	3.379	0	0	2	1.626e-08	-5.648	265407	1.128e-05	-4.391	280528	-	-	333086	403960	0.858594	-5.49977	3.80295e-08
1:22384077	rs35953899	22384077	NA	NA	1.338	0	0	2	NA	NA	NA	NA	NA	NA	NA	NA	NA	NA	NA	NA	NA
1:22386722	rs16826278	22386722	A	T	2.645	0	0	2	2.075e-07	5.193	265784	0.0002412	3.671	283094	+	+	333559	407655	0.163697	4.83501	1.33142e-06
1:22386859	rs16826279	22386859	A	G	0.137	0	0	2	1.91e-08	-5.62	265549	1.093e-05	-4.398	280528	-	-	333264	403960	0.858567	-5.48978	4.02436e-08
1:22389388	rs16826309	22389388	A	G	2.529	0	0	2	1.058e-08	-5.721	265577	9.654e-06	-4.425	280528	-	-	333299	403960	0.859059	-5.55793	2.7299e-08
1:22390078	rs11583790	22390078	A	G	0.69	0	0	2	1.228e-08	5.696	268782	1.188e-05	4.38	280528	+	+	337321	403960	0.140575	5.52719	3.25393e-08
1:22391563	rs12406669	22391563	C	G	1.485	0	0	2	2.283e-08	5.589	265555	1.19e-05	4.379	280528	+	+	333272	403960	0.140875	5.4626	4.692e-08
1:22393524	rs12740791	22393524	T	C	1.961	0	0	2	5.351e-07	5.013	262254	0.0001678	3.763	279916	+	+	329129	403079	0.0998895	4.79571	1.62102e-06
1:22397248	rs11807562	22397248	T	C	3.724	0	0	2	1.498e-07	5.253	259960	2.156e-05	4.248	280528	+	+	326250	403960	0.132591	5.19958	1.99736e-07
1:22398905	rs34896897	22398905	A	G	1.657	0	0	2	3.178e-08	-5.531	265390	8.879e-06	-4.443	280528	-	-	333064	403960	0.859941	-5.46985	4.50406e-08
1:22401024	rs16826425	22401024	A	G	2.119	0	0	2	2.931e-08	5.545	265387	6.763e-06	4.501	283094	+	+	333061	407655	0.140394	5.50575	3.67605e-08
1:22401538	rs10917139	22401538	A	G	0.514	0	0	2	1.55e-08	5.656	268584	8.596e-06	4.45	280528	+	+	337073	403960	0.139924	5.54651	2.9143e-08
1:22405398	rs2072921	22405398	NA	NA	3.86	0	0	2	NA	NA	NA	NA	NA	NA	NA	NA	NA	NA	NA	NA	NA
1:22412645	rs10917145	22412645	A	G	7.247	0	0	2	1.845e-08	-5.626	268551	5.402e-06	-4.549	283531	-	-	337032	408285	0.86003	-5.58199	2.37788e-08
1:22414070	rs11800014	22414070	T	C	1.425	0	0	2	1.056e-07	5.317	268916	0.0002218	3.693	283531	+	+	337490	408285	0.162735	4.92053	8.6312e-07
1:22420449	rs11577378	22420449	T	C	6.379	0	0	2	2.841e-08	5.551	268717	6.639e-06	4.505	283531	+	+	337240	408285	0.14106	5.51771	3.43439e-08
1:22421113	rs12740705	22421113	T	C	0.664	0	0	2	2.556e-08	5.569	268657	8.237e-06	4.459	283531	+	+	337165	408285	0.140775	5.49988	3.80044e-08
1:22423543	rs4076750	22423543	A	G	2.43	0	0	2	1.659e-07	-5.234	268840	0.0002042	-3.714	283531	-	-	337394	408285	0.833478	-4.88963	1.01026e-06
1:22424833	rs34637390	22424833	NA	NA	1.29	0	0	2	NA	NA	NA	NA	NA	NA	NA	NA	NA	NA	NA	NA	NA
1:22425642	rs10917152	22425642	T	C	0.809	0	0	2	2.227e-09	5.98	267975	1.066e-06	4.879	283451	+	+	336309	408169	0.129018	5.95776	2.5572e-09
1:22428398	rs541507329	22428398	NA	NA	2.756	0	0	2	NA	NA	NA	4.976e-08	5.452	161430	NA	+	NA	232459	NA	NA	NA
1:22430069	rs2143103	22430069	A	G	1.671	0	0	2	3.468e-09	5.908	267650	2.123e-06	4.741	283451	+	+	335901	408169	0.132738	5.8386	5.26418e-09
1:22431337	rs11580451	22431337	T	C	1.268	0	0	2	4.864e-09	5.852	264771	1.105e-06	4.872	283451	+	+	332288	408169	0.127859	5.88067	4.08617e-09
1:22433129	rs34974651	22433129	A	C	1.792	0	0	2	6.592e-07	-4.973	262337	9.661e-05	-3.899	282482	-	-	329233	406774	0.900345	-4.85045	1.2318e-06
1:22436691	rs35032392	22436691	NA	NA	3.562	0	0	2	NA	NA	NA	NA	NA	NA	NA	NA	NA	NA	NA	NA	NA
1:22442171	rs34745135	22442171	C	G	5.48	0	0	2	5.686e-08	5.428	264732	6.504e-06	4.509	283356	+	+	332239	408033	0.122399	5.44875	5.07261e-08
1:22448448	rs35923353	22448448	A	C	6.277	0	0	2	8.251e-08	5.362	264714	7.303e-06	4.485	282919	+	+	332216	407403	0.123257	5.40158	6.60573e-08
1:22448932	rs11584458	22448932	T	C	0.484	0	0	2	1.278e-07	5.282	265418	9.506e-05	3.903	283094	+	+	333100	407655	0.15289	5.01688	5.25183e-07
1:22449169	rs546188676	22449169	NA	NA	0.237	0	0	2	NA	NA	NA	NA	NA	NA	NA	NA	NA	NA	NA	NA	NA
1:22452374	rs11580864	22452374	T	C	3.205	0	0	2	1.695e-07	-5.23	265586	0.0003108	-3.606	283094	-	-	333310	407655	0.835275	-4.81486	1.47306e-06
1:22453626	rs6676241	22453626	T	C	1.252	0	0	2	1.458e-07	-5.258	265592	0.0002698	-3.643	283094	-	-	333318	407655	0.837018	-4.85113	1.22759e-06
1:22453842	rs6678992	22453842	T	C	0.216	0	0	2	8.463e-08	-5.357	268880	0.0002772	-3.636	283094	-	-	337444	407655	0.836961	-4.90909	9.1499e-07
1:22453975	rs2235527	22453975	C	G	0.133	0	0	2	9.852e-08	-5.329	268848	0.0002504	-3.662	283094	-	-	337404	407655	0.837018	-4.9097	9.12149e-07
1:22454001	rs2235526	22454001	T	C	0.026	0	0	2	1.034e-07	-5.321	268839	0.0002654	-3.647	283094	-	-	337393	407655	0.836996	-4.89673	9.74435e-07
1:22454261	rs6679479	22454261	A	T	0.26	0	0	2	2.041e-07	5.196	265567	0.0002713	3.641	283094	+	+	333287	407655	0.162966	4.8181	1.44932e-06
1:22454325	rs2235525	22454325	A	G	0.064	0	0	2	1.005e-07	5.326	268816	0.0002606	3.652	283094	+	+	337364	407655	0.162878	4.90218	9.47795e-07
1:22454373	rs10917158	22454373	C	G	0.048	0	0	2	1.093e-07	-5.31	268875	0.0002911	-3.623	283094	-	-	337438	407655	0.837034	-4.87708	1.07667e-06
1:22454791	rs10917159	22454791	A	C	0.418	0	0	2	1.363e-07	5.27	265512	0.0002934	3.621	283094	+	+	333218	407655	0.162973	4.84398	1.27262e-06
1:22455314	rs10753530	22455314	NA	NA	0.523	0	0	2	NA	NA	NA	NA	NA	NA	NA	NA	NA	NA	NA	NA	NA
1:22455449	rs11582100	22455449	A	G	0.135	0	0	2	2.829e-07	-5.134	265288	0.0002491	-3.663	283094	-	-	332936	407655	0.835376	-4.79852	1.59846e-06
1:22455588	rs11582542	22455588	T	C	0.139	0	0	2	9.756e-08	-5.331	268517	0.0002976	-3.617	283094	-	-	336989	407655	0.835591	-4.88324	1.04358e-06
1:22456756	rs561767391	22456756	NA	NA	1.168	0	0	2	NA	NA	NA	NA	NA	NA	NA	NA	NA	NA	NA	NA	NA
1:22456895	rs877629	22456895	A	G	0.139	0	0	2	2.723e-07	-5.142	265269	0.000307	-3.609	283094	-	-	332913	407655	0.835541	-4.77055	1.83727e-06
1:22456970	rs909816	22456970	T	C	0.075	0	0	2	1.05e-07	5.318	268377	0.0003741	3.558	283094	+	+	336813	407655	0.163324	4.8414	1.28929e-06
1:22457611	rs34087879	22457611	A	G	0.641	0	0	2	2.092e-07	5.191	265277	0.0002751	3.638	283094	+	+	332923	407655	0.162293	4.81284	1.48803e-06
1:22458384	rs1076680	22458384	T	C	0.773	0	0	2	2.096e-07	5.191	265220	0.0003029	3.613	283094	+	+	332851	407655	0.162061	4.79783	1.60391e-06
1:22458637	rs34446016	22458637	NA	NA	0.253	0	0	2	NA	NA	NA	NA	NA	NA	NA	NA	NA	NA	NA	NA	NA
1:22461627	rs12727309	22461627	A	G	2.99	0	0	2	1.34e-08	5.681	267457	1.444e-06	4.819	283094	+	+	335659	407655	0.128125	5.76775	8.03349e-09
1:22462143	rs11584713	22462143	A	G	0.516	0	0	2	2.817e-08	5.552	263342	1.994e-06	4.754	282911	+	+	330494	407392	0.126885	5.65578	1.55137e-08
1:22462703	rs55809030	22462703	NA	NA	0.56	0	1	2	NA	NA	NA	NA	NA	NA	NA	NA	NA	NA	NA	NA	NA
1:32047632	rs945213	32047632	T	G	9584.93	1	0	3	5.031e-08	5.45	252747	1.117e-05	4.393	246411	+	+	317197	354832	0.64534	5.44289	5.24235e-08
1:32054094	rs10914446	32054094	A	C	6.462	0	0	3	3.592e-07	-5.089	263745	3.397e-09	-5.911	279039	-	-	331000	401816	0.310501	-6.105	1.02803e-09
1:32054241	rs11342143	32054241	NA	NA	0.147	0	0	3	NA	NA	NA	NA	NA	NA	NA	NA	NA	NA	NA	NA	NA
1:32056510	rs10914447	32056510	A	G	2.269	0	0	3	4.838e-08	-5.457	264146	2.06e-09	-5.993	279039	-	-	331503	401816	0.308973	-6.34291	2.25468e-10
1:32057186	rs4949447	32057186	A	G	0.676	0	0	3	2.533e-07	-5.155	266366	5.549e-09	-5.83	279039	-	-	334289	401816	0.326017	-6.08876	1.13789e-09
1:32059764	rs12065856	32059764	A	T	2.578	0	0	3	2.649e-08	5.563	262015	1.463e-09	6.048	279039	+	+	328829	401816	0.688102	6.4313	1.2652e-10
1:32061031	rs12071060	32061031	NA	NA	1.267	0	0	3	NA	NA	NA	NA	NA	NA	NA	NA	NA	NA	NA	NA	NA
1:32061035	rs373355271	32061035	NA	NA	0.004	0	0	3	NA	NA	NA	NA	NA	NA	NA	NA	NA	NA	NA	NA	NA
1:32061039	rs146584509	32061039	NA	NA	0.004	0	0	3	NA	NA	NA	NA	NA	NA	NA	NA	NA	NA	NA	NA	NA
1:32061043	rs60500843	32061043	NA	NA	0.004	0	0	3	NA	NA	NA	NA	NA	NA	NA	NA	NA	NA	NA	NA	NA
1:32061051	rs201999313	32061051	NA	NA	0.008	0	0	3	NA	NA	NA	NA	NA	NA	NA	NA	NA	NA	NA	NA	NA
1:32061851	rs7518151	32061851	T	C	0.8	0	0	3	1.027e-08	-5.726	264585	1.237e-09	-6.075	280528	-	-	332054	403960	0.311152	-6.53048	6.55573e-11
1:32062066	rs4949448	32062066	T	G	0.215	0	0	3	1.321e-08	5.683	262117	3.875e-07	5.075	280528	+	+	328957	403960	0.454369	5.9152	3.3148e-09
1:32064903	rs6682016	32064903	A	G	2.837	0	0	3	3.571e-11	6.621	259278	3.033e-13	7.293	283094	+	+	325394	407655	0.625145	7.7156	1.20414e-14
1:32065067	1:32065067:AAG:AAGAG	32065067	NA	NA	0.164	0	0	3	NA	NA	NA	NA	NA	NA	NA	NA	NA	NA	NA	NA	NA
1:32065067	rs577770239	32065067	NA	NA	0	0	0	3	NA	NA	NA	NA	NA	NA	NA	NA	NA	NA	NA	NA	NA
1:32065385	rs11581611	32065385	A	G	0.318	0	0	3	2.872e-08	5.549	260357	3.819e-09	5.892	283094	+	+	326748	407655	0.540844	6.3332	2.40133e-10
1:32065460	rs11579820	32065460	A	C	0.075	0	0	3	2.329e-08	-5.586	260455	2.726e-09	-5.947	283094	-	-	326871	407655	0.459679	-6.38486	1.71554e-10
1:32068536	1:32068536:G:GTA	32068536	NA	NA	3.076	0	0	3	NA	NA	NA	NA	NA	NA	NA	NA	NA	NA	NA	NA	NA
1:32068536	1:32068536:G:GTATA	32068536	NA	NA	0	0	0	3	NA	NA	NA	NA	NA	NA	NA	NA	NA	NA	NA	NA	NA
1:32068536	rs139586739	32068536	NA	NA	0	0	0	3	NA	NA	NA	NA	NA	NA	NA	NA	NA	NA	NA	NA	NA
1:32068570	rs12032260	32068570	NA	NA	0.034	0	0	3	NA	NA	NA	NA	NA	NA	NA	NA	NA	NA	NA	NA	NA
1:32068572	rs190639719	32068572	NA	NA	0.002	0	0	3	NA	NA	NA	NA	NA	NA	NA	NA	NA	NA	NA	NA	NA
1:32068677	rs7523616	32068677	T	C	0.105	0	0	3	1.314e-11	-6.767	260920	9.116e-14	-7.453	283094	-	-	327455	407655	0.376024	-7.88403	3.16985e-15
1:32068843	rs10914448	32068843	A	G	0.166	0	0	3	2.172e-08	5.598	261560	1.393e-09	6.056	283094	+	+	328258	407655	0.54308	6.45601	1.07503e-10
1:32069486	rs36086079	32069486	NA	NA	0.643	0	0	3	NA	NA	NA	NA	NA	NA	NA	NA	NA	NA	NA	NA	NA
1:32070234	rs6681414	32070234	A	G	0.748	0	0	3	2.441e-08	5.577	264937	1.571e-09	6.037	283094	+	+	332496	407655	0.542714	6.43242	1.25587e-10
1:32070519	rs4949218	32070519	A	G	0.285	0	0	3	1.983e-08	5.613	261760	1.502e-09	6.044	283094	+	+	328509	407655	0.542737	6.4563	1.07292e-10
1:32070766	rs4949219	32070766	A	G	0.247	0	0	3	4.717e-12	-6.914	261163	1.185e-13	-7.418	283094	-	-	327760	407655	0.376174	-7.9369	2.07303e-15
1:32072406	rs6664789	32072406	C	G	1.64	0	0	3	2.964e-12	-6.979	261231	8.144e-14	-7.468	283094	-	-	327845	407655	0.376216	-7.99964	1.24786e-15
1:32072672	rs370307834	32072672	NA	NA	0.266	0	0	3	NA	NA	NA	NA	NA	NA	NA	NA	NA	NA	NA	NA	NA
1:32072737	rs6680160	32072737	A	G	0.065	0	0	3	4.615e-12	-6.917	261243	1.151e-13	-7.422	283094	-	-	327860	407655	0.376678	-7.94078	2.00919e-15
1:32073766	rs7525618	32073766	T	C	1.029	0	0	3	2.867e-08	5.549	262109	1.475e-09	6.047	283094	+	+	328947	407655	0.542733	6.4256	1.31351e-10
1:32073908	rs10914451	32073908	A	G	0.142	0	0	3	2.523e-08	5.572	262099	1.465e-09	6.048	283094	+	+	328934	407655	0.541956	6.43783	1.21191e-10
1:32074069	rs34751289	32074069	NA	NA	0.161	0	0	3	NA	NA	NA	NA	NA	NA	NA	NA	NA	NA	NA	NA	NA
1:32074514	rs10798876	32074514	NA	NA	0.445	0	0	3	NA	NA	NA	1.585e-09	-6.035	283531	NA	-	NA	408285	NA	NA	NA
1:32074575	rs10914452	32074575	A	G	0.061	0	0	3	2.461e-08	5.576	262174	1.497e-09	6.045	283531	+	+	329028	408285	0.542829	6.43821	1.20889e-10
1:32074747	rs10798877	32074747	A	G	0.172	0	0	3	7.471e-12	6.848	261430	1.027e-13	7.437	283531	+	+	328095	408285	0.623838	7.91513	2.46997e-15
1:32075036	rs10914453	32075036	A	G	0.289	0	0	3	2.891e-12	-6.983	264589	7.23e-14	-7.484	283531	-	-	332059	408285	0.376193	-8.00996	1.14742e-15
1:32075138	rs34407352	32075138	NA	NA	0.102	0	0	3	NA	NA	NA	NA	NA	NA	NA	NA	NA	NA	NA	NA	NA
1:32076144	rs2152110	32076144	NA	NA	1.006	0	0	3	NA	NA	NA	1.354e-09	-6.061	283531	NA	-	NA	408285	NA	NA	NA
1:32076261	rs1464306	32076261	T	C	0.117	0	0	3	9.896e-12	-6.808	261628	9.149e-14	-7.453	283531	-	-	328343	408285	0.376262	-7.90446	2.69095e-15
1:32078865	rs371433942	32078865	NA	NA	2.604	0	0	3	NA	NA	NA	NA	NA	NA	NA	NA	NA	NA	NA	NA	NA
1:32078940	rs10914454	32078940	A	G	0.075	0	0	3	1.843e-08	5.626	263470	9.869e-10	6.112	283531	+	+	330655	408285	0.540428	6.50296	7.87538e-11
1:32081716	rs72009073	32081716	NA	NA	2.776	0	0	3	NA	NA	NA	NA	NA	NA	NA	NA	NA	NA	NA	NA	NA
1:32081785	rs3753614	32081785	A	G	0.069	0	0	3	2.443e-07	5.162	262960	5.9e-09	5.82	283531	+	+	330015	408285	0.555586	6.09365	1.10368e-09
1:32082000	rs3753613	32082000	T	C	0.215	0	0	3	4.223e-09	-5.875	268141	2.856e-10	-6.306	283531	-	-	336517	408285	0.461072	-6.74306	1.55089e-11
1:32082410	rs3753612	32082410	NA	NA	0.41	0	0	3	NA	NA	NA	2.651e-10	-6.318	283531	NA	-	NA	408285	NA	NA	NA
1:32082486	rs3753611	32082486	T	C	0.076	0	0	3	3.286e-12	6.965	264034	1.518e-14	7.686	283531	+	+	331363	408285	0.618154	8.12141	4.60796e-16
1:32082822	rs11589306	32082822	NA	NA	0.336	0	0	3	NA	NA	NA	2.9e-10	-6.304	283531	NA	-	NA	408285	NA	NA	NA
1:32083047	rs34061498	32083047	NA	NA	0.225	0	0	3	NA	NA	NA	NA	NA	NA	NA	NA	NA	NA	NA	NA	NA
1:32083193	rs11807225	32083193	C	G	0.146	0	0	3	3.855e-12	6.942	264545	8.646e-15	7.758	233871	+	+	332004	336774	0.618589	8.06395	7.38677e-16
1:32083273	rs12740754	32083273	NA	NA	0.08	0	0	3	NA	NA	NA	NA	NA	NA	NA	NA	NA	NA	NA	NA	NA
1:32084904	rs1056526	32084904	T	C	1.631	0	0	3	6.647e-09	5.8	268841	1.818e-10	6.376	283531	+	+	337395	408285	0.539713	6.74496	1.53069e-11
1:32085485	rs11575883	32085485	A	G	0.581	0	0	3	2.168e-11	6.694	264905	3.766e-13	7.264	283531	+	+	332456	408285	0.60432	7.73163	1.06177e-14
1:32085776	rs968335	32085776	A	G	0.291	0	0	3	4.342e-09	5.871	268672	1.9e-10	6.369	283531	+	+	337183	408285	0.540251	6.77772	1.22088e-11
1:32086089	rs10753257	32086089	A	G	0.313	0	0	3	1.802e-11	6.721	268067	5.69e-13	7.208	283531	+	+	336424	408285	0.604858	7.71053	1.25296e-14
1:32086912	rs2280386	32086912	A	C	0.823	0	0	3	2.767e-12	-6.989	268065	1.694e-14	-7.672	283531	-	-	336422	408285	0.3811	-8.12187	4.59046e-16
1:32088171	rs10914456	32088171	T	C	1.259	0	0	3	4.106e-11	-6.6	268129	3.294e-13	-7.282	283531	-	-	336502	408285	0.390432	-7.69154	1.45379e-14
1:32088534	rs4949449	32088534	T	G	0.363	0	0	3	4.096e-11	-6.601	264932	2.272e-13	-7.332	283531	-	-	332490	408285	0.390547	-7.72455	1.12247e-14
1:32088675	rs4949450	32088675	A	T	0.141	0	0	3	3.921e-12	6.94	264868	7.478e-15	7.776	283531	+	+	332409	408285	0.623479	8.1614	3.31163e-16
1:32088913	rs4949451	32088913	NA	NA	0.238	0	0	3	NA	NA	NA	NA	NA	NA	NA	NA	NA	NA	NA	NA	NA
1:32089839	rs3134718	32089839	T	C	0.926	0	0	3	4.981e-09	5.848	265288	1.869e-10	6.372	283531	+	+	332936	408285	0.540536	6.76973	1.29019e-11
1:32091779	rs6663012	32091779	T	G	1.94	0	0	3	5.204e-11	-6.565	268297	1.54e-13	-7.384	283531	-	-	336713	408285	0.39051	-7.73326	1.04826e-14
1:32092525	rs2271933	32092525	A	G	0.746	0	0	3	5.801e-11	-6.549	268509	3.367e-13	-7.279	283531	-	-	336979	408285	0.394292	-7.66305	1.81565e-14
1:32092735	rs2176807	32092735	T	G	0.21	0	0	3	1.099e-08	-5.715	268651	1.341e-10	-6.423	283531	-	-	337157	408285	0.458713	-6.72873	1.71154e-11
1:32092918	rs141988488	32092918	NA	NA	0.183	0	0	3	NA	NA	NA	NA	NA	NA	NA	NA	NA	NA	NA	NA	NA
1:32093167	rs871634	32093167	C	G	0.249	0	0	3	3.559e-12	6.954	267830	5.908e-15	7.806	283531	+	+	336127	408285	0.622344	8.18292	2.77054e-16
1:32093561	rs6703093	32093561	T	C	0.394	0	0	3	1.245e-08	5.693	267757	1.484e-10	6.407	283531	+	+	336035	408285	0.539759	6.70886	1.96153e-11
1:32094261	rs10914457	32094261	A	C	0.7	0	0	3	1.429e-07	5.261	259173	3.722e-08	5.504	283531	+	+	325262	408285	0.408438	5.95505	2.59987e-09
1:32096265	rs1061770	32096265	A	G	2.004	0	0	3	1.002e-08	-5.73	265201	1.141e-10	-6.447	283531	-	-	332827	408285	0.454442	-6.75403	1.43798e-11
1:32096746	rs10914458	32096746	T	C	0.481	0	0	3	4.937e-11	-6.573	268494	1.447e-13	-7.392	283531	-	-	336960	408285	0.389916	-7.74187	9.79671e-15
1:32096815	rs10798879	32096815	T	C	0.069	0	0	3	7.747e-12	-6.843	265162	3.777e-15	-7.862	283531	-	-	332778	408285	0.375725	-8.16258	3.2793e-16
1:32096918	rs10914459	32096918	T	C	0.103	0	0	3	9.935e-09	-5.732	265249	1.071e-10	-6.457	283531	-	-	332887	408285	0.454492	-6.76094	1.37103e-11
1:32097088	rs10798880	32097088	T	G	0.17	0	0	3	3.961e-12	6.939	268312	8.512e-15	7.76	283531	+	+	336732	408285	0.619277	8.14754	3.71388e-16
1:32097527	rs35573576	32097527	NA	NA	0.439	0	0	3	NA	NA	NA	NA	NA	NA	NA	NA	NA	NA	NA	NA	NA
1:32099041	rs4949454	32099041	A	G	1.514	0	0	3	5.821e-09	5.822	268314	1.266e-10	6.431	283531	+	+	336734	408285	0.544207	6.78906	1.12863e-11
1:32100551	rs3835520	32100551	NA	NA	1.51	0	0	3	NA	NA	NA	NA	NA	NA	NA	NA	NA	NA	NA	NA	NA
1:32101775	rs10798881	32101775	C	G	1.224	0	0	3	6.838e-12	6.861	264932	4.395e-15	7.843	283531	+	+	332490	408285	0.622286	8.16082	3.32765e-16
1:32102771	rs10624458	32102771	NA	NA	0.996	0	0	3	NA	NA	NA	NA	NA	NA	NA	NA	NA	NA	NA	NA	NA
1:32105192	rs7529064	32105192	A	C	2.421	0	0	3	6.572e-09	5.802	268087	2.049e-10	6.358	283531	+	+	336449	408285	0.539589	6.73598	1.62829e-11
1:32105447	rs6425777	32105447	C	G	0.255	0	0	3	8.103e-11	6.499	262899	3.188e-13	7.286	283531	+	+	329938	408285	0.610284	7.64725	2.05327e-14
1:32106494	rs7546297	32106494	A	G	1.047	0	0	3	1.332e-12	-7.091	267708	3.802e-15	-7.861	283531	-	-	335974	408285	0.376013	-8.2861	1.17026e-16
1:32107622	rs6699558	32107622	T	C	1.128	0	0	3	3.191e-11	-6.637	264103	1.566e-13	-7.381	283531	-	-	331449	408285	0.389962	-7.77282	7.67589e-15
1:32108547	rs10798882	32108547	C	G	0.925	0	0	3	2.754e-12	-6.99	266611	6.184e-14	-7.504	283531	-	-	334597	408285	0.378694	-8.02437	1.02047e-15
1:32108579	rs7524405	32108579	A	C	0.032	0	0	3	3.551e-12	6.954	266755	4.056e-14	7.559	283531	+	+	334778	408285	0.621814	8.03828	9.11046e-16
1:32108929	rs35361332	32108929	NA	NA	0.35	0	0	3	NA	NA	NA	NA	NA	NA	NA	NA	NA	NA	NA	NA	NA
1:32109849	rs7549590	32109849	A	G	0.92	0	0	3	7.823e-09	5.772	267143	8.027e-11	6.5	283531	+	+	335264	408285	0.547897	6.80499	1.01053e-11
1:32110813	rs7542583	32110813	A	G	0.964	0	0	3	7.046e-09	-5.79	267081	1.898e-10	-6.369	283531	-	-	335187	408285	0.448008	-6.73701	1.61677e-11
1:32113216	rs10914460	32113216	NA	NA	2.403	0	0	3	NA	NA	NA	NA	NA	NA	NA	NA	NA	NA	NA	NA	NA
1:32113217	rs10914461	32113217	A	G	0.001	0	0	3	1.133e-08	5.71	263211	9.746e-10	6.114	283531	+	+	330330	408285	0.543678	6.54688	5.87523e-11
1:32114793	rs4949455	32114793	A	G	1.576	0	0	3	2.512e-12	7.003	266655	3.926e-14	7.563	283531	+	+	334652	408285	0.621147	8.06589	7.27056e-16
1:32117779	rs2139539	32117779	T	C	2.986	0	0	3	9.219e-09	5.745	267108	1.114e-10	6.451	283531	+	+	335221	408285	0.549963	6.76223	1.35888e-11
1:32118160	rs1061392	32118160	NA	NA	0.381	0	0	3	NA	NA	NA	NA	NA	NA	NA	NA	NA	NA	NA	NA	NA
1:32119347	rs67961612	32119347	NA	NA	1.187	0	0	3	NA	NA	NA	NA	NA	NA	NA	NA	NA	NA	NA	NA	NA
1:32119431	rs3817398	32119431	T	C	0.084	0	0	3	9.343e-09	-5.742	266905	1.343e-10	-6.422	283531	-	-	334966	408285	0.446073	-6.74376	1.5434e-11
1:32120077	rs72510630	32120077	NA	NA	0.646	0	0	3	NA	NA	NA	NA	NA	NA	NA	NA	NA	NA	NA	NA	NA
1:32122164	rs7545321	32122164	A	G	2.087	0	0	3	4.462e-12	-6.922	262980	3.336e-14	-7.585	283531	-	-	330040	408285	0.378271	-8.04016	8.97191e-16
1:32123801	rs56074668	32123801	T	C	1.637	0	0	3	4.98e-08	-5.452	263772	8.404e-10	-6.137	283531	-	-	331034	408285	0.45789	-6.4293	1.28191e-10
1:32125943	rs10914462	32125943	A	G	2.142	0	0	3	1.391e-08	5.674	267643	1.874e-10	6.371	283531	+	+	335892	408285	0.575432	6.67797	2.42272e-11
1:32127911	rs2271927	32127911	T	C	1.968	0	0	3	1.24e-09	-6.075	269052	8.826e-12	-6.824	283531	-	-	337660	408285	0.409984	-7.15004	8.67525e-13
1:32127953	rs2271928	32127953	A	G	0.042	0	0	3	1.172e-09	-6.084	268817	9.291e-12	-6.817	283531	-	-	337365	408285	0.409926	-7.15084	8.6246e-13
1:32128283	rs1568396	32128283	NA	NA	0.33	0	0	3	NA	NA	NA	NA	NA	NA	NA	NA	NA	NA	NA	NA	NA
1:32129041	rs12032291	32129041	A	G	0.758	0	0	3	2.203e-09	5.982	268475	1.047e-11	6.8	283531	+	+	336936	408285	0.588226	7.08847	1.35603e-12
1:32131163	rs1356803	32131163	NA	NA	2.122	0	0	3	NA	NA	NA	2.011e-09	-5.997	283531	NA	-	NA	408285	NA	NA	NA
1:32132063	rs10914463	32132063	T	C	0.9	0	0	3	1.578e-08	5.653	262774	3.182e-10	6.29	283531	+	+	329781	408285	0.586924	6.62344	3.50928e-11
1:32133737	rs2292988	32133737	T	C	1.674	0	0	3	2.375e-11	-6.681	265934	1.36e-14	-7.7	283531	-	-	333747	408285	0.351218	-7.98253	1.43365e-15
1:32134491	rs2271929	32134491	C	G	0.754	0	0	3	2.903e-09	-5.937	246793	1.116e-13	-7.426	229099	-	-	309725	329903	0.39011	-7.33476	2.22127e-13
1:32134763	rs7512805	32134763	T	C	0.272	0	0	3	6.675e-09	5.799	264211	2.838e-12	6.986	283531	+	+	331585	408285	0.582664	7.11103	1.15183e-12
1:32135022	rs6425778	32135022	A	T	0.259	0	0	3	2.749e-09	5.946	249805	2.059e-13	7.345	283531	+	+	313505	408285	0.604001	7.42953	1.08981e-13
1:32135495	rs7537646	32135495	A	G	0.473	0	0	3	1.303e-08	5.686	265963	1.883e-09	6.008	283531	+	+	333784	408285	0.568711	6.47077	9.75016e-11
1:32135773	rs2292989	32135773	A	G	0.278	0	0	3	4.085e-11	6.601	265538	1e-14	7.739	283531	+	+	333250	408285	0.645984	7.96532	1.64796e-15
1:32136168	1:32136168:C:G	32136168	NA	NA	0.395	0	0	3	NA	NA	NA	NA	NA	NA	NA	NA	NA	NA	NA	NA	NA
1:32136168	1:32136168:G:T	32136168	NA	NA	0	0	0	3	NA	NA	NA	NA	NA	NA	NA	NA	NA	NA	NA	NA	NA
1:32136398	rs1474182	32136398	A	G	0.23	0	0	3	1.563e-08	5.654	266786	8.781e-10	6.13	283531	+	+	334816	408285	0.569919	6.52618	6.74699e-11
1:32136610	rs1474181	32136610	NA	NA	0.212	0	0	3	NA	NA	NA	1.364e-09	-6.06	283531	NA	-	NA	408285	NA	NA	NA
1:32139635	rs909002	32139635	T	C	3.025	0	0	3	1.154e-08	5.706	267698	9.075e-10	6.125	283531	+	+	335961	408285	0.56559	6.54953	5.77192e-11
1:32140039	rs4949456	32140039	A	G	0.404	0	0	3	5.553e-11	-6.555	265870	1.556e-13	-7.382	283531	-	-	333667	408285	0.360419	-7.72973	1.07777e-14
1:32140053	rs4949457	32140053	T	C	0.014	0	0	3	9.398e-12	-6.815	266001	4.357e-15	-7.844	283531	-	-	333831	408285	0.352253	-8.13635	4.07368e-16
1:32140305	rs10798883	32140305	T	C	0.252	0	0	3	8.52e-09	5.758	267732	7.902e-10	6.147	283531	+	+	336004	408285	0.565025	6.58928	4.41956e-11
1:32140733	rs2292993	32140733	T	C	0.428	0	0	3	1.092e-08	5.716	267866	9.701e-10	6.114	283531	+	+	336172	408285	0.565848	6.54813	5.82606e-11
1:32142332	rs4949458	32142332	T	G	1.599	0	0	3	5.629e-06	-4.54	264638	5.735e-07	-5	281168	-	-	332121	404882	0.462715	-5.28623	1.24861e-07
1:32142354	rs4949459	32142354	T	G	0.022	0	0	3	5.821e-06	4.533	264854	5.978e-07	4.992	281168	+	+	332392	404882	0.528607	5.27778	1.30757e-07
1:32142684	rs144646000	32142684	NA	NA	0.33	0	0	3	NA	NA	NA	NA	NA	NA	NA	NA	NA	NA	NA	NA	NA
1:32143138	rs4949460	32143138	A	G	0.454	0	1	3	3.946e-07	5.072	266118	5.921e-09	5.819	281605	+	+	333978	405511	0.555312	6.04214	1.5208e-09
1:41454959	rs35080169	41454959	A	G	9311.82	1	0	4	1.29e-05	-4.362	263007	7.3e-06	-4.485	283256	-	-	330074	407889	0.111789	-4.89044	1.00609e-06
1:41456032	rs12743340	41456032	A	G	1.073	0	0	4	7.862e-06	4.469	266717	8.631e-06	4.449	283256	+	+	334730	407889	0.885948	4.92439	8.46224e-07
1:41459146	rs34502739	41459146	A	G	3.114	0	0	4	2.136e-05	4.25	263852	6.8e-06	4.5	283256	+	+	331134	407889	0.88798	4.84246	1.28243e-06
1:41460129	rs67450703	41460129	A	G	0.983	0	0	4	2.596e-05	4.206	264005	6.964e-06	4.495	283256	+	+	331326	407889	0.888061	4.81706	1.45692e-06
1:41469043	rs13376450	41469043	A	G	8.914	0	0	4	2.134e-05	4.25	264430	8.739e-06	4.446	283256	+	+	331860	407889	0.887002	4.81025	1.50744e-06
1:41469337	rs67460888	41469337	T	C	0.294	0	0	4	2.546e-05	4.211	264473	5.528e-06	4.544	283256	+	+	331914	407889	0.888103	4.84861	1.24328e-06
1:41470111	rs12023079	41470111	A	G	0.774	0	0	4	8.219e-06	-4.459	267769	5.465e-06	-4.546	283256	-	-	336050	407889	0.111889	-4.9766	6.47115e-07
1:41478756	rs34723403	41478756	NA	NA	8.645	0	0	4	NA	NA	NA	NA	NA	NA	NA	NA	NA	NA	NA	NA	NA
1:41479538	rs36084778	41479538	A	G	0.782	0	0	4	9.938e-06	4.419	265358	5.189e-06	4.557	283256	+	+	333024	407889	0.887861	4.96243	6.96172e-07
1:41485077	rs11209363	41485077	T	C	5.539	0	0	4	1.196e-05	4.378	268555	8.981e-06	4.44	283256	+	+	337037	407889	0.888153	4.8725	1.10194e-06
1:41491801	rs12031277	41491801	A	G	6.724	0	0	4	0.0003296	3.591	268525	3.262e-05	4.154	283256	+	+	336999	407889	0.894571	4.29723	1.72948e-05
1:41497677	rs35106670	41497677	NA	NA	5.876	0	0	4	NA	NA	NA	NA	NA	NA	NA	NA	NA	NA	NA	NA	NA
1:41498021	rs16911	41498021	T	C	0.344	0	0	4	4.424e-06	-4.59	268765	6.993e-06	-4.494	283256	-	-	337300	407889	0.112112	-5.01404	5.33001e-07
1:41500009	rs2281509	41500009	NA	NA	1.988	0	0	4	NA	NA	NA	NA	NA	NA	NA	NA	NA	NA	NA	NA	NA
1:41505022	rs2300658	41505022	A	G	5.013	0	0	4	5.114e-06	-4.56	268802	7.429e-06	-4.481	283256	-	-	337347	407889	0.112158	-4.99088	6.01045e-07
1:41508141	rs2300655	41508141	A	G	3.119	0	0	4	7.413e-06	-4.481	264756	8.21e-06	-4.46	283256	-	-	332269	407889	0.112654	-4.93645	7.95557e-07
1:41508490	rs10489521	41508490	T	C	0.349	0	0	4	4.515e-06	-4.586	268815	7.011e-06	-4.493	283256	-	-	337363	407889	0.112143	-5.0114	5.40364e-07
1:41509834	rs12729448	41509834	A	G	1.344	0	0	4	4.006e-06	-4.611	268815	6.783e-06	-4.5	283256	-	-	337363	407889	0.112112	-5.02846	4.94443e-07
1:41511053	rs2268678	41511053	A	G	1.219	0	0	4	4.424e-06	-4.59	268819	6.94e-06	-4.496	283256	-	-	337368	407889	0.112177	-5.01523	5.297e-07
1:41511755	rs10489520	41511755	A	C	0.702	0	0	4	4.589e-06	-4.583	268758	6.949e-06	-4.495	283256	-	-	337291	407889	0.112193	-5.01099	5.41499e-07
1:41512664	rs12406620	41512664	A	T	0.909	0	0	4	5.506e-06	4.545	268812	7.579e-06	4.477	283256	+	+	337359	407889	0.887791	4.98077	6.33331e-07
1:41515320	rs35444705	41515320	T	G	2.656	0	0	4	8.447e-06	4.454	265604	7.704e-06	4.473	283256	+	+	333333	407889	0.887707	4.9306	8.19787e-07
1:41521030	rs3216616	41521030	NA	NA	5.71	0	0	4	NA	NA	NA	NA	NA	NA	NA	NA	NA	NA	NA	NA	NA
1:41521922	rs35201793	41521922	A	G	0.892	0	0	4	2.934e-05	-4.179	263918	7.55e-05	-3.958	283025	-	-	331217	407556	0.0947308	-4.48371	7.33577e-06
1:41522377	rs12729586	41522377	A	C	0.455	0	0	4	4.794e-06	-4.574	268806	8.128e-06	-4.462	283256	-	-	337352	407889	0.112185	-4.98699	6.13259e-07
1:41522510	rs34486565	41522510	T	C	0.133	0	0	4	8.397e-06	-4.455	265593	8.085e-06	-4.463	283256	-	-	333319	407889	0.112193	-4.92518	8.42816e-07
1:41522583	rs113091143	41522583	NA	NA	0.073	0	0	4	NA	NA	NA	NA	NA	NA	NA	NA	NA	NA	NA	NA	NA
1:41526381	rs12742379	41526381	A	G	3.798	0	0	4	5.82e-06	4.533	268820	8.146e-06	4.461	283256	+	+	337369	407889	0.887799	4.96517	6.86419e-07
1:41526426	rs12722762	41526426	T	C	0.045	0	0	4	9.085e-06	-4.438	265612	8.45e-06	-4.453	283256	-	-	333343	407889	0.112193	-4.91056	9.08177e-07
1:41528389	rs12044302	41528389	C	G	1.963	0	0	4	1.061e-05	-4.404	265506	8.618e-06	-4.449	283256	-	-	333210	407889	0.112812	-4.89076	1.00449e-06
1:41528805	rs12045171	41528805	A	G	0.416	0	0	4	5.035e-06	-4.563	268726	9.462e-06	-4.429	283256	-	-	337251	407889	0.114733	-4.9619	6.98057e-07
1:41533012	rs12046059	41533012	A	T	4.207	0	0	4	8.754e-06	4.446	265596	8.087e-06	4.463	283256	+	+	333323	407889	0.887749	4.92057	8.62905e-07
1:41539536	rs16827876	41539536	T	G	6.524	0	0	4	7.275e-06	4.485	268709	9.713e-06	4.423	283256	+	+	337230	407889	0.887545	4.91797	8.74457e-07
1:41540636	rs12023623	41540636	A	G	1.1	0	0	4	1.055e-05	-4.406	265630	7.966e-06	-4.466	283256	-	-	333366	407889	0.112258	-4.90187	9.49271e-07
1:41543084	rs34979067	41543084	A	G	2.448	0	0	4	9.825e-06	-4.421	265640	8.329e-06	-4.457	283256	-	-	333378	407889	0.1122	-4.90423	9.37961e-07
1:41543135	rs35190461	41543135	T	C	0.051	0	0	4	9.738e-06	4.423	265639	8.7e-06	4.447	283256	+	+	333377	407889	0.887799	4.89933	9.61651e-07
1:41548385	rs35147684	41548385	NA	NA	5.25	0	0	4	NA	NA	NA	NA	NA	NA	NA	NA	NA	NA	NA	NA	NA
1:41550741	rs35395205	41550741	NA	NA	2.356	0	0	4	NA	NA	NA	NA	NA	NA	NA	NA	NA	NA	NA	NA	NA
1:41551968	rs34660906	41551968	T	C	1.227	0	0	4	3.666e-05	-4.128	262926	6.954e-05	-3.978	283025	-	-	329972	407556	0.0937917	-4.46908	7.85573e-06
1:41552225	rs112048864	41552225	NA	NA	0.257	0	0	4	NA	NA	NA	NA	NA	NA	NA	NA	NA	NA	NA	NA	NA
1:41554088	rs12022978	41554088	A	G	1.863	0	0	4	5.409e-06	4.548	268806	1.01e-05	4.415	283256	+	+	337352	407889	0.887757	4.94596	7.57704e-07
1:41558595	rs144485091	41558595	T	C	4.507	0	0	4	8.188e-05	3.939	262314	7.804e-06	4.47	283256	+	+	329204	407889	0.890486	4.66747	3.04938e-06
1:41558996	rs12736881	41558996	A	G	0.401	0	0	4	9.691e-06	-4.424	265588	8.905e-06	-4.442	283256	-	-	333313	407889	0.112185	-4.89687	9.73769e-07
1:41564024	rs34386859	41564024	T	C	5.028	0	0	4	5.521e-06	-4.544	265215	6.536e-06	-4.508	283359	-	-	332845	408037	0.112151	-4.99725	5.81531e-07
1:41569203	rs2300649	41569203	T	C	5.179	0	0	4	5.606e-06	4.541	268754	6.993e-06	4.494	283256	+	+	337286	407889	0.887822	4.98865	6.08042e-07
1:41571021	rs11209531	41571021	T	C	1.818	0	0	4	5.285e-06	-4.553	268789	8.148e-06	-4.461	283256	-	-	337330	407889	0.112185	-4.97552	6.50729e-07
1:41573652	rs3820090	41573652	A	G	2.631	0	0	4	1.702e-05	4.301	263614	7.399e-06	4.482	283256	+	+	330836	407889	0.889346	4.85769	1.18761e-06
1:41574852	rs3904243	41574852	T	G	1.2	0	0	4	9.721e-06	4.423	265536	7.449e-06	4.48	283256	+	+	333248	407889	0.887814	4.91886	8.7051e-07
1:41576357	rs11209545	41576357	T	G	1.505	0	0	4	8.136e-06	4.462	265498	7.134e-06	4.49	283256	+	+	333200	407889	0.887799	4.94474	7.62452e-07
1:41582429	rs34477858	41582429	NA	NA	6.072	0	0	4	NA	NA	NA	NA	NA	NA	NA	NA	NA	NA	NA	NA	NA
1:41586029	rs11209576	41586029	T	C	3.6	0	0	4	4.912e-06	4.569	268807	8.078e-06	4.463	283256	+	+	337353	407889	0.887795	4.98499	6.19649e-07
1:41588653	rs3766324	41588653	A	G	2.624	0	0	4	9.608e-06	4.426	265539	6.962e-06	4.495	283256	+	+	333251	407889	0.88778	4.92928	8.25328e-07
1:41598029	rs12041523	41598029	NA	NA	9.376	0	0	4	1.264e-05	4.366	264941	1.218e-05	4.374	283256	+	+	332501	407889	NA	NA	NA
1:41598029	rs77014546	41598029	NA	NA	0	0	0	4	1.264e-05	4.366	264941	1.218e-05	4.374	283256	+	+	332501	407889	NA	NA	NA
1:41603978	rs12759023	41603978	T	C	5.949	0	0	4	5.777e-06	4.534	268696	7.127e-06	4.49	283256	+	+	337213	407889	0.887899	4.98265	6.27178e-07
1:41607504	rs147953897	41607504	NA	NA	3.526	0	0	4	NA	NA	NA	NA	NA	NA	NA	NA	NA	NA	NA	NA	NA
1:41608389	rs34286980	41608389	A	G	0.885	0	0	4	1.085e-05	4.4	265499	7.94e-06	4.467	283256	+	+	333201	407889	0.887868	4.89937	9.61426e-07
1:41612657	rs35071528	41612657	C	G	4.268	0	0	4	2.771e-05	4.192	263087	4.909e-05	4.06	283025	+	+	330174	407556	0.905627	4.55059	5.34966e-06
1:41613747	rs71648534	41613747	T	G	1.09	0	0	4	1.117e-05	-4.393	265496	7.748e-06	-4.472	283256	-	-	333197	407889	0.112147	-4.89875	9.64468e-07
1:41613750	rs71648535	41613750	A	G	0.003	0	0	4	1.226e-05	-4.373	265489	7.479e-06	-4.48	283256	-	-	333189	407889	0.112147	-4.89325	9.91818e-07
1:41616183	rs12048187	41616183	A	G	2.433	0	0	4	1.211e-05	4.376	265490	7.292e-06	4.485	283256	+	+	333190	407889	0.887795	4.89775	9.69385e-07
1:41621182	rs12741932	41621182	A	C	4.999	0	0	4	1.123e-05	4.392	265498	7.025e-06	4.493	283256	+	+	333200	407889	0.887826	4.91069	9.07587e-07
1:41632008	rs71648536	41632008	A	T	10.826	0	0	4	1.161e-05	-4.385	265491	7.569e-06	-4.477	283256	-	-	333191	407889	0.112212	-4.89762	9.70044e-07
1:41642700	rs12744845	41642700	C	G	10.692	0	0	4	6.237e-06	4.518	268655	6.673e-06	4.504	283256	+	+	337162	407889	0.887795	4.98257	6.27452e-07
1:41644485	rs12405355	41644485	NA	NA	1.785	0	0	4	NA	NA	NA	NA	NA	NA	NA	NA	NA	NA	NA	NA	NA
1:41647664	rs12036051	41647664	NA	NA	3.179	0	0	4	NA	NA	NA	NA	NA	NA	NA	NA	NA	NA	NA	NA	NA
1:41648131	rs12742803	41648131	A	G	0.467	0	0	4	1.086e-05	-4.399	265440	6.033e-06	-4.525	283256	-	-	333127	407889	0.112212	-4.93323	8.08815e-07
1:41651952	rs12408956	41651952	A	G	3.821	0	0	4	6.527e-06	-4.509	268629	6.376e-06	-4.514	283256	-	-	337129	407889	0.112197	-4.98377	6.23569e-07
1:41652862	rs35992757	41652862	T	C	0.91	0	0	4	1.158e-05	-4.385	265421	6.305e-06	-4.516	283256	-	-	333103	407889	0.112197	-4.92073	8.62225e-07
1:41661732	rs12044539	41661732	A	C	8.87	0	0	4	7.158e-06	4.489	268624	6.058e-06	4.524	283256	+	+	337123	407889	0.88773	4.97928	6.38209e-07
1:41664204	rs12759050	41664204	A	T	2.472	0	0	4	1.181e-05	-4.381	265417	6.116e-06	-4.522	283256	-	-	333098	407889	0.112204	-4.92224	8.55601e-07
1:41666087	rs71648538	41666087	C	G	1.883	0	0	4	1.234e-05	-4.372	265419	4.411e-06	-4.591	283256	-	-	333101	407889	0.112254	-4.95853	7.10289e-07
1:41670853	rs35967406	41670853	T	C	4.766	0	0	4	1.031e-05	4.411	265410	5.718e-06	4.537	283256	+	+	333090	407889	0.887788	4.94648	7.55671e-07
1:41670907	rs34216154	41670907	A	G	0.054	0	0	4	1.007e-05	-4.416	265413	5.327e-06	-4.551	283256	-	-	333093	407889	0.112204	-4.95734	7.14656e-07
1:41673608	rs12045995	41673608	NA	NA	2.701	0	0	4	NA	NA	NA	NA	NA	NA	NA	NA	NA	NA	NA	NA	NA
1:41679566	rs1032728	41679566	A	T	5.958	0	0	4	3.141e-06	4.661	258879	8.948e-07	4.913	225856	+	+	324893	325233	0.884082	5.26329	1.41499e-07
1:41682530	rs12029321	41682530	C	G	2.964	0	0	4	1.169e-05	-4.383	265358	6.092e-06	-4.523	283256	-	-	333024	407889	0.112162	-4.92385	8.48563e-07
1:41682998	rs35286837	41682998	T	G	0.468	0	0	4	1.083e-05	4.4	265352	5.247e-06	4.555	283256	+	+	333017	407889	0.887788	4.95152	7.36353e-07
1:41698074	rs11209734	41698074	T	C	15.076	0	0	4	4.558e-06	-4.584	268519	7.333e-06	-4.484	283256	-	-	336991	407889	0.112162	-5.00496	5.58733e-07
1:41698256	rs12037037	41698256	T	C	0.182	0	0	4	5.417e-06	-4.548	268519	6.885e-06	-4.497	283256	-	-	336991	407889	0.112062	-4.99396	5.91547e-07
1:41700332	rs34813691	41700332	A	G	2.076	0	0	4	1.009e-05	-4.415	265297	5.554e-06	-4.543	283256	-	-	332948	407889	0.112604	-4.95208	7.34243e-07
1:41701747	rs8179465	41701747	A	G	1.415	0	0	4	5.227e-06	-4.555	268521	6.926e-06	-4.496	283256	-	-	336994	407889	0.112162	-4.99699	5.82309e-07
1:41706232	rs71692898	41706232	NA	NA	4.485	0	0	4	NA	NA	NA	NA	NA	NA	NA	NA	NA	NA	NA	NA	NA
1:41707651	rs12754476	41707651	NA	NA	1.419	0	0	4	NA	NA	NA	NA	NA	NA	NA	NA	NA	NA	NA	NA	NA
1:41709308	rs34647036	41709308	NA	NA	1.657	0	0	4	NA	NA	NA	NA	NA	NA	NA	NA	NA	NA	NA	NA	NA
1:41719434	rs2363805	41719434	T	G	10.126	0	0	4	8.899e-06	-4.442	265151	9.756e-06	-4.423	283256	-	-	332765	407889	0.112112	-4.89469	9.84589e-07
1:41722295	rs71648540	41722295	A	G	2.861	0	0	4	1.059e-05	-4.405	265131	6.315e-06	-4.516	283256	-	-	332739	407889	0.112112	-4.93094	8.18329e-07
1:41726473	rs10524	41726473	T	C	4.178	0	0	4	1.021e-05	4.413	264602	3.172e-06	4.659	283256	+	+	332076	407889	0.887172	5.01996	5.16818e-07
1:41728516	1:41728516:TAC:TACAC	41728516	NA	NA	2.043	0	0	4	NA	NA	NA	NA	NA	NA	NA	NA	NA	NA	NA	NA	NA
1:41728516	rs571163104	41728516	NA	NA	0	0	0	4	NA	NA	NA	NA	NA	NA	NA	NA	NA	NA	NA	NA	NA
1:41728807	rs36003609	41728807	NA	NA	0.291	0	0	4	NA	NA	NA	NA	NA	NA	NA	NA	NA	NA	NA	NA	NA
1:41736000	rs111309254	41736000	A	G	7.193	0	0	4	9.835e-06	4.421	265006	5.036e-06	4.563	283256	+	+	332583	407889	0.887599	4.967	6.79949e-07
1:41738637	rs4131949	41738637	T	C	2.637	0	0	4	3.475e-06	-4.641	268051	3.773e-06	-4.624	283256	-	-	336404	407889	0.112439	-5.11652	3.11222e-07
1:41742800	rs35813191	41742800	T	C	4.163	0	0	4	7.115e-06	4.49	264882	3.375e-06	4.647	283256	+	+	332427	407889	0.887553	5.05211	4.36946e-07
1:41744093	rs35883594	41744093	A	G	1.293	0	0	4	1.137e-05	4.389	263730	2.784e-06	4.686	283256	+	+	330981	407889	0.88768	5.02399	5.06089e-07
1:41745035	rs16828019	41745035	T	C	0.942	0	0	4	6.301e-06	-4.516	266269	2.601e-06	-4.7	283256	-	-	334168	407889	0.112239	-5.09677	3.45503e-07
1:41748897	rs12025777	41748897	T	G	3.862	0	0	4	6.024e-10	-6.19	265862	1.856e-08	-5.625	282412	-	-	333657	406673	0.0810817	-6.50351	7.84685e-11
1:41750648	rs12035012	41750648	A	C	1.751	0	0	4	3.675e-16	-8.149	268142	2.573e-17	-8.464	283531	-	-	336518	408285	0.218208	-9.1867	4.0507e-20
1:41752465	rs34762587	41752465	T	C	1.817	0	0	4	6.311e-07	4.981	265409	4.005e-08	5.491	283531	+	+	333088	408285	0.682265	5.8038	6.48294e-09
1:41753165	rs12029950	41753165	A	G	0.7	0	0	4	8.119e-16	-8.052	268217	5.694e-17	-8.371	283531	-	-	336612	408285	0.218954	-9.0819	1.067e-19
1:41754614	rs568970513	41754614	NA	NA	1.449	0	0	4	NA	NA	NA	NA	NA	NA	NA	NA	NA	NA	NA	NA	NA
1:41755166	rs35318047	41755166	T	C	0.552	0	0	4	4.3e-15	-7.846	264987	5.33e-17	-8.379	283531	-	-	332559	408285	0.21915	-8.9819	2.66136e-19
1:41755189	rs35493284	41755189	A	T	0.023	0	0	4	3.905e-15	-7.858	264986	4.982e-17	-8.387	283531	-	-	332557	408285	0.219166	-8.99278	2.41064e-19
1:41756298	rs12027685	41756298	A	G	1.109	0	0	4	8.301e-16	-8.05	268247	6.308e-17	-8.359	283531	-	-	336650	408285	0.21897	-9.0738	1.14936e-19
1:41756416	rs12024413	41756416	A	G	0.118	0	0	4	9.616e-16	8.032	268272	5.711e-17	8.371	283531	+	+	336681	408285	0.780914	9.07155	1.17334e-19
1:41756677	rs34027267	41756677	T	C	0.261	0	0	4	4.426e-15	7.842	265031	6.268e-17	8.36	283531	+	+	332614	408285	0.781095	8.96855	3.00443e-19
1:41756826	rs11209802	41756826	T	C	0.149	0	0	4	2.513e-07	-5.157	265438	3.743e-07	-5.082	233871	-	-	333125	336774	0.317835	-5.65093	1.59586e-08
1:41756906	rs12025254	41756906	A	G	0.08	0	0	4	5.77e-15	7.809	265079	5.808e-17	8.369	283531	+	+	332674	408285	0.78093	8.95702	3.33565e-19
1:41757015	rs12722758	41757015	A	G	0.109	0	0	4	9.684e-16	-8.031	268286	6.085e-17	-8.364	283531	-	-	336699	408285	0.218981	-9.06692	1.22432e-19
1:41757040	rs12723893	41757040	T	C	0.025	0	0	4	9.73e-16	-8.03	268284	6.334e-17	-8.359	283531	-	-	336696	408285	0.218873	-9.06346	1.26375e-19
1:41757057	rs12035913	41757057	T	C	0.017	0	0	4	1.013e-15	-8.025	268272	6.049e-17	-8.364	283531	-	-	336681	408285	0.218873	-9.06382	1.2596e-19
1:41757718	rs1343776	41757718	A	G	0.661	0	0	4	1.253e-15	-7.999	268238	6.644e-17	-8.353	283531	-	-	336639	408285	0.218882	-9.04393	1.51142e-19
1:41757993	rs1343775	41757993	A	G	0.275	0	0	4	5.126e-16	8.108	268280	3.106e-17	8.443	283531	+	+	336691	408285	0.781573	9.15315	5.52975e-20
1:41758446	rs12749636	41758446	A	G	0.453	0	0	4	4.278e-15	7.847	265033	6.171e-17	8.362	283531	+	+	332616	408285	0.780938	8.97229	2.90413e-19
1:41759499	rs60552457	41759499	A	C	1.053	0	0	4	4.174e-15	-7.85	265025	1.013e-16	-8.303	283531	-	-	332606	408285	0.219008	-8.93878	3.93477e-19
1:41759891	rs12739950	41759891	T	C	0.392	0	0	4	7.589e-16	-8.061	268064	7.053e-17	-8.346	283531	-	-	336420	408285	0.21845	-9.07186	1.17003e-19
1:41760001	rs12740093	41760001	T	C	0.11	0	0	4	8.611e-16	-8.045	268253	6.854e-17	-8.35	283531	-	-	336658	408285	0.218873	-9.06593	1.23551e-19
1:41760207	rs12038894	41760207	T	C	0.206	0	0	4	1.138e-15	-8.011	268246	7.01e-17	-8.347	283531	-	-	336649	408285	0.218889	-9.0466	1.47494e-19
1:41760317	rs12038924	41760317	T	C	0.11	0	0	4	9.091e-16	-8.039	268254	7.018e-17	-8.347	283531	-	-	336659	408285	0.218873	-9.06106	1.29187e-19
1:41760562	rs12032514	41760562	A	G	0.245	0	0	4	8.704e-16	-8.044	268255	7.142e-17	-8.345	283531	-	-	336660	408285	0.218873	-9.06247	1.27531e-19
1:41760860	rs12039767	41760860	T	C	0.298	0	0	4	8.957e-16	-8.04	268232	6.731e-17	-8.352	283531	-	-	336631	408285	0.218939	-9.06452	1.25153e-19
1:41761080	rs7548367	41761080	C	G	0.22	0	0	4	7.083e-08	5.389	268231	2.469e-08	5.575	283531	+	+	336630	408285	0.66338	6.06211	1.34346e-09
1:41761220	rs12030183	41761220	T	C	0.14	0	0	4	2.359e-07	5.169	268755	3.701e-08	5.505	283531	+	+	337288	408285	0.682203	5.90711	3.48157e-09
1:41761352	rs12731400	41761352	T	C	0.132	0	0	4	8.26e-16	8.05	268298	4.512e-17	8.399	283531	+	+	336714	408285	0.780872	9.09731	9.25981e-20
1:41761429	rs12032756	41761429	A	G	0.077	0	0	4	7.673e-16	-8.059	268284	5.638e-17	-8.373	283531	-	-	336696	408285	0.219135	-9.08668	1.02113e-19
1:41761441	rs55859000	41761441	T	C	0.012	0	0	4	4.037e-15	7.854	265070	4.854e-17	8.39	283531	+	+	332663	408285	0.780872	8.99247	2.41726e-19
1:41761632	1:41761632:AGTTT:AGTTTGTTT	41761632	NA	NA	0.191	0	0	4	NA	NA	NA	NA	NA	NA	NA	NA	NA	NA	NA	NA	NA
1:41761632	1:41761632:AGTTT:AGTTTGTTTGTTT	41761632	NA	NA	0	0	0	4	NA	NA	NA	NA	NA	NA	NA	NA	NA	NA	NA	NA	NA
1:41761715	rs12031068	41761715	T	C	0.083	0	0	4	4.521e-15	7.84	265052	6.243e-17	8.361	283531	+	+	332640	408285	0.782064	8.96811	3.01637e-19
1:41761737	rs12040690	41761737	C	G	0.022	0	0	4	4.48e-15	7.841	265024	7.271e-17	8.343	283531	+	+	332605	408285	0.781257	8.95795	3.30782e-19
1:41762029	rs12030372	41762029	A	G	0.292	0	0	4	1.048e-15	8.021	268222	4.781e-17	8.392	283531	+	+	336619	408285	0.780791	9.07823	1.10356e-19
1:41762156	rs12030420	41762156	A	T	0.127	0	0	4	2.626e-07	5.148	268730	4.663e-08	5.464	283531	+	+	337256	408285	0.682903	5.87218	4.30097e-09
1:41762935	rs12032162	41762935	T	C	0.779	0	0	4	9.954e-16	8.027	268240	6.669e-17	8.353	283531	+	+	336641	408285	0.780807	9.05839	1.32388e-19
1:41763018	rs6660666	41763018	T	C	0.083	0	0	4	1.514e-07	5.251	268474	4.863e-08	5.456	283531	+	+	336935	408285	0.662583	5.92082	3.20337e-09
1:41763028	rs12031417	41763028	A	G	0.01	0	0	4	4.688e-15	7.835	265007	6.611e-17	8.354	283531	+	+	332584	408285	0.780807	8.96142	3.20511e-19
1:41763891	rs12037560	41763891	A	C	0.863	0	0	4	6.497e-16	-8.08	268263	7.614e-17	-8.337	283531	-	-	336670	408285	0.219177	-9.07636	1.12262e-19
1:41763955	rs12037588	41763955	C	G	0.064	0	0	4	3.887e-15	7.859	265048	7.523e-17	8.339	283531	+	+	332635	408285	0.780838	8.96475	3.10984e-19
1:41764175	rs12037657	41764175	T	C	0.22	0	0	4	1.116e-15	-8.013	268248	5.258e-17	-8.381	283531	-	-	336651	408285	0.21949	-9.06762	1.21644e-19
1:41764310	rs36143444	41764310	NA	NA	0.135	0	0	4	NA	NA	NA	NA	NA	NA	NA	NA	NA	NA	NA	NA	NA
1:41764437	rs12027990	41764437	T	C	0.127	0	0	4	5.51e-15	7.815	264526	6.177e-17	8.362	283531	+	+	331980	408285	0.781007	8.95621	3.36025e-19
1:41764463	rs12027245	41764463	A	G	0.026	0	0	4	5.211e-06	4.556	260038	6.496e-08	5.405	283531	+	+	326348	408285	0.662219	5.54223	2.98643e-08
1:41764471	rs12028010	41764471	T	C	0.008	0	0	4	6.189e-15	7.8	266033	1.246e-16	8.279	283531	+	+	333871	408285	0.773104	8.8986	5.65576e-19
1:41765879	rs34190295	41765879	T	C	1.408	0	0	4	6.104e-15	7.802	265184	1.013e-16	8.303	283531	+	+	332806	408285	0.780676	8.91421	4.91305e-19
1:41765944	rs34961305	41765944	A	G	0.065	0	0	4	6.501e-15	7.794	265191	9.393e-17	8.312	283531	+	+	332815	408285	0.780684	8.91546	4.85782e-19
1:41766074	rs35812095	41766074	T	C	0.13	0	0	4	5.771e-15	7.809	265182	9.019e-17	8.317	283531	+	+	332803	408285	0.780684	8.9261	4.41301e-19
1:41766236	rs2364535	41766236	A	G	0.162	0	0	4	1.303e-15	-7.994	268339	1.124e-16	-8.291	283531	-	-	336765	408285	0.219366	-9.00487	2.15912e-19
1:41766761	rs12030762	41766761	T	C	0.525	0	0	4	6.874e-16	8.073	268304	5.309e-17	8.38	283531	+	+	336722	408285	0.782104	9.09802	9.19912e-20
1:41767022	rs35529558	41767022	A	G	0.261	0	0	4	6.81e-15	7.788	265122	9.908e-17	8.306	283531	+	+	332728	408285	0.780584	8.90887	5.15559e-19
1:41768229	rs12034357	41768229	NA	NA	1.207	0	0	4	NA	NA	NA	NA	NA	NA	NA	NA	NA	NA	NA	NA	NA
1:41768241	rs7553908	41768241	NA	NA	0.012	0	0	4	NA	NA	NA	NA	NA	NA	NA	NA	NA	NA	NA	NA	NA
1:41768251	rs12031169	41768251	NA	NA	0.01	0	0	4	NA	NA	NA	NA	NA	NA	NA	NA	NA	NA	NA	NA	NA
1:41768271	rs12041533	41768271	T	C	0.02	0	0	4	6.573e-16	-8.078	267381	5.467e-17	-8.376	283531	-	-	335563	408285	0.218358	-9.09837	9.17018e-20
1:41768541	rs35502198	41768541	T	G	0.27	0	0	4	3.495e-15	7.872	264937	6.371e-17	8.358	283531	+	+	332496	408285	0.781565	8.98272	2.64165e-19
1:41768563	rs6600370	41768563	A	G	0.022	0	0	4	3.795e-07	5.079	268701	6.62e-08	5.401	283531	+	+	337220	408285	0.662349	5.79949	6.65152e-09
1:41768653	rs34862272	41768653	A	C	0.09	0	0	4	6.562e-15	7.793	265108	1.054e-16	8.299	283531	+	+	332711	408285	0.780641	8.90727	5.23035e-19
1:41769045	rs34796305	41769045	A	G	0.392	0	0	4	5.313e-15	7.819	265090	9.342e-17	8.313	283531	+	+	332688	408285	0.78073	8.92887	4.30383e-19
1:41769113	rs55707527	41769113	T	G	0.068	0	0	4	6.638e-15	-7.791	263913	7.367e-17	-8.341	283531	-	-	331211	408285	0.214868	-8.9318	4.1914e-19
1:41769114	rs36060279	41769114	A	T	0.001	0	0	4	6.918e-15	7.786	263890	7.394e-17	8.341	283531	+	+	331182	408285	0.785139	8.92927	4.28837e-19
1:41769146	rs35972058	41769146	A	G	0.032	0	0	4	6.764e-15	-7.789	263117	1.849e-16	-8.231	283531	-	-	330212	408285	0.217241	-8.86545	7.6197e-19
1:41769158	rs12032906	41769158	T	C	0.012	0	0	4	2.476e-15	7.915	266458	2.048e-16	8.219	283531	+	+	334405	408285	0.782655	8.92196	4.58096e-19
1:41769172	rs34315814	41769172	T	C	0.014	0	0	4	3.337e-14	7.585	263524	2.546e-16	8.193	283531	+	+	330723	408285	0.782578	8.73911	2.34963e-18
1:41769218	rs12032191	41769218	A	G	0.046	0	0	4	1.504e-14	7.687	264857	1.459e-16	8.26	283531	+	+	332396	408285	0.781111	8.83013	1.04556e-18
1:41769334	rs12032215	41769334	A	G	0.116	0	0	4	7.656e-15	7.773	265083	9.088e-17	8.316	283531	+	+	332679	408285	0.780784	8.90717	5.23537e-19
1:41769337	rs12035353	41769337	A	G	0.003	0	0	4	9.149e-15	-7.751	265055	1.263e-16	-8.277	283531	-	-	332644	408285	0.219289	-8.87279	7.13376e-19
1:41770055	rs2364534	41770055	A	G	0.718	0	0	4	6.588e-15	7.792	265226	1.187e-16	8.284	283531	+	+	332859	408285	0.780757	8.89781	5.69616e-19
1:41770083	rs2364533	41770083	C	G	0.028	0	0	4	7.632e-15	7.774	265248	9.65e-17	8.309	283531	+	+	332886	408285	0.780707	8.90344	5.41435e-19
1:41770191	rs2364532	41770191	T	C	0.108	0	0	4	1.569e-06	4.802	265685	6.488e-08	5.405	283531	+	+	333435	408285	0.682384	5.66104	1.50455e-08
1:41770620	rs68132196	41770620	A	C	0.429	0	0	4	7.204e-15	-7.781	265315	9.869e-17	-8.306	283531	-	-	332970	408285	0.219366	-8.9052	5.32896e-19
1:41770718	rs56381773	41770718	T	C	0.098	0	0	4	8.176e-15	7.765	265322	9.327e-17	8.313	283531	+	+	332979	408285	0.780684	8.90117	5.52593e-19
1:41771230	rs56096486	41771230	A	C	0.512	0	0	4	8.723e-15	7.757	265336	9.633e-17	8.309	283531	+	+	332997	408285	0.780649	8.8947	5.85752e-19
1:41771683	rs57529969	41771683	A	G	0.453	0	0	4	9.15e-15	-7.751	265344	9.781e-17	-8.307	283531	-	-	333007	408285	0.219351	-8.89045	6.08639e-19
1:41771744	rs60825180	41771744	A	G	0.061	0	0	4	8.382e-15	7.762	265345	9.653e-17	8.309	283531	+	+	333008	408285	0.780664	8.89725	5.7245e-19
1:41771793	rs61477144	41771793	A	G	0.049	0	0	4	7.716e-15	7.772	265359	9.156e-17	8.315	283531	+	+	333026	408285	0.780649	8.90592	5.29458e-19
1:41772126	rs7521544	41772126	A	G	0.333	0	0	4	1.614e-15	-7.968	268680	1.05e-16	-8.299	283531	-	-	337193	408285	0.219359	-8.99607	2.33941e-19
1:41772167	rs7513682	41772167	T	C	0.041	0	0	4	9.219e-15	7.75	265455	9.606e-17	8.31	283531	+	+	333146	408285	0.780641	8.89165	6.02061e-19
1:41772346	rs578227207	41772346	NA	NA	0.179	0	0	4	NA	NA	NA	NA	NA	NA	NA	NA	NA	NA	NA	NA	NA
1:41772417	rs7556585	41772417	A	G	0.071	0	0	4	1.161e-14	7.72	265289	1.079e-16	8.296	283531	+	+	332938	408285	0.780757	8.86811	7.43997e-19
1:41772442	rs12038386	41772442	A	G	0.025	0	0	4	1.108e-14	-7.726	265329	9.579e-17	-8.31	283531	-	-	332988	408285	0.21922	-8.87946	6.71874e-19
1:41772957	rs11209838	41772957	T	C	0.515	0	0	4	1.279e-06	-4.843	265862	1.003e-07	-5.326	283531	-	-	333657	408285	0.317642	-5.6351	1.7496e-08
1:41772971	rs56409354	41772971	A	G	0.014	0	0	4	8.868e-15	-7.755	265483	1.139e-16	-8.289	283531	-	-	333181	408285	0.219416	-8.88174	6.58222e-19
1:41773004	rs11209839	41773004	T	C	0.033	0	0	4	6.681e-07	4.97	269161	1.465e-07	5.257	283531	+	+	337797	408285	0.682242	5.65841	1.52782e-08
1:41773182	rs34008156	41773182	T	G	0.178	0	0	4	8.638e-15	-7.758	265493	9.864e-17	-8.306	283531	-	-	333194	408285	0.219424	-8.89335	5.92929e-19
1:41773502	rs12744310	41773502	T	C	0.32	0	0	4	1.929e-15	-7.946	268713	1.054e-16	-8.299	283531	-	-	337235	408285	0.219432	-8.98468	2.59492e-19
1:41773942	rs56077539	41773942	T	C	0.44	0	0	4	9.382e-15	7.747	265502	9.546e-17	8.31	283531	+	+	333205	408285	0.780576	8.89009	6.10577e-19
1:41773994	rs55892603	41773994	NA	NA	0.052	0	0	4	NA	NA	NA	NA	NA	NA	NA	NA	NA	NA	NA	NA	NA
1:41774017	rs551198272	41774017	NA	NA	0.023	0	0	4	NA	NA	NA	NA	NA	NA	NA	NA	NA	NA	NA	NA	NA
1:41774019	rs532841715	41774019	NA	NA	0.002	0	0	4	NA	NA	NA	NA	NA	NA	NA	NA	NA	NA	NA	NA	NA
1:41774020	rs552847408	41774020	NA	NA	0.001	0	0	4	NA	NA	NA	NA	NA	NA	NA	NA	NA	NA	NA	NA	NA
1:41774021	rs566526285	41774021	NA	NA	0.001	0	0	4	NA	NA	NA	NA	NA	NA	NA	NA	NA	NA	NA	NA	NA
1:41774023	rs533818241	41774023	NA	NA	0.002	0	0	4	NA	NA	NA	NA	NA	NA	NA	NA	NA	NA	NA	NA	NA
1:41774025	rs566110206	41774025	NA	NA	0.002	0	0	4	NA	NA	NA	NA	NA	NA	NA	NA	NA	NA	NA	NA	NA
1:41774212	rs55929643	41774212	A	G	0.187	0	0	4	1.074e-14	7.73	265471	8.593e-17	8.323	283531	+	+	333166	408285	0.780253	8.88913	6.15906e-19
1:41774350	rs34759578	41774350	A	G	0.138	0	0	4	9.605e-15	-7.744	265473	9.471e-17	-8.311	283531	-	-	333169	408285	0.219439	-8.88917	6.15679e-19
1:41775236	rs72665690	41775236	C	G	0.886	0	0	4	9.513e-15	7.746	265410	9.028e-17	8.317	283531	+	+	333090	408285	0.780541	8.89379	5.90614e-19
1:41775245	rs72665691	41775245	A	T	0.009	0	0	4	9.175e-15	-7.75	265417	8.273e-17	-8.327	283531	-	-	333098	408285	0.219459	-8.90176	5.49685e-19
1:41775379	rs72665692	41775379	A	G	0.134	0	0	4	9.984e-15	7.739	265459	7.909e-17	8.333	283531	+	+	333151	408285	0.780061	8.89967	5.60139e-19
1:41775384	rs72665694	41775384	A	G	0.005	0	0	4	1.017e-14	7.737	265454	7.987e-17	8.331	283531	+	+	333145	408285	0.780061	8.89746	5.7138e-19
1:41775429	rs72665696	41775429	T	G	0.045	0	0	4	5.918e-15	-7.806	265427	7.653e-17	-8.336	283531	-	-	333111	408285	0.218627	-8.93572	4.04523e-19
1:41775589	rs72665698	41775589	T	G	0.16	0	0	4	8.87e-15	7.754	265341	6.39e-17	8.358	283531	+	+	333003	408285	0.779918	8.92224	4.56946e-19
1:41776403	rs12751511	41776403	A	T	0.814	0	0	4	1.538e-15	7.974	268653	9.066e-17	8.316	283531	+	+	337160	408285	0.781377	9.00916	2.07634e-19
1:41776623	rs12755632	41776623	A	G	0.22	0	0	4	3.495e-07	5.095	268991	6.258e-08	5.411	283531	+	+	337584	408285	0.681708	5.81355	6.11615e-09
1:41777199	rs34073585	41777199	T	C	0.576	0	0	4	4.673e-15	7.835	265405	4.542e-17	8.398	283531	+	+	333083	408285	0.780988	8.98734	2.53288e-19
1:41777327	rs12756822	41777327	NA	NA	0.128	0	0	4	NA	NA	NA	NA	NA	NA	NA	NA	NA	NA	NA	NA	NA
1:41777989	rs12036554	41777989	T	G	0.662	0	0	4	1.098e-14	7.727	264811	1.047e-16	8.299	283531	+	+	332338	408285	0.781564	8.87374	7.07318e-19
1:41777990	rs12036555	41777990	T	C	0.001	0	0	4	9.778e-15	7.742	264813	8.202e-17	8.328	283531	+	+	332340	408285	0.781122	8.89862	5.65443e-19
1:41779673	rs1892417	41779673	T	C	1.683	0	0	4	2.324e-14	7.631	266025	1.202e-15	8.004	283531	+	+	333861	408285	0.774678	8.64918	5.18699e-18
1:41781151	rs1892419	41781151	T	C	1.478	0	0	4	1.105e-15	8.015	269295	6.172e-16	8.086	283531	+	+	337965	408285	0.774162	8.89548	5.81654e-19
1:41781410	rs1892420	41781410	T	C	0.259	0	0	4	7.343e-15	-7.778	266212	2.203e-15	-7.929	283531	-	-	334096	408285	0.224295	-8.68014	3.95291e-18
1:41781994	rs28541673	41781994	A	G	0.584	0	0	4	5.492e-15	7.815	266222	1.425e-15	7.983	283531	+	+	334109	408285	0.775405	8.73106	2.52287e-18
1:41782194	rs11209858	41782194	A	G	0.2	0	0	4	9.411e-06	4.43	268830	8.865e-08	5.349	283531	+	+	337382	408285	0.633973	5.43292	5.54397e-08
1:41782270	rs12724625	41782270	C	G	0.076	0	0	4	1.708e-15	-7.961	269419	1.633e-15	-7.966	283531	-	-	338121	408285	0.224572	-8.7972	1.40274e-18
1:41782781	rs12041352	41782781	T	G	0.511	0	0	4	1.808e-15	7.954	269433	1.564e-15	7.972	283531	+	+	338138	408285	0.775412	8.79709	1.40414e-18
1:41783233	rs28566545	41783233	A	G	0.452	0	0	4	5.615e-15	-7.812	266217	1.574e-15	-7.971	283531	-	-	334102	408285	0.224587	-8.72242	2.72306e-18
1:41783453	rs113089883	41783453	NA	NA	0.22	0	0	4	NA	NA	NA	NA	NA	NA	NA	NA	NA	NA	NA	NA	NA
1:41783552	rs16828067	41783552	A	G	0.099	0	0	4	4.187e-15	7.849	266225	1.344e-15	7.991	283531	+	+	334112	408285	0.775532	8.75323	2.07325e-18
1:41783603	rs16828071	41783603	A	G	0.051	0	0	4	4.844e-15	-7.831	266234	1.458e-15	-7.98	283531	-	-	334124	408285	0.224526	-8.7375	2.38333e-18
1:41783873	rs2363810	41783873	A	G	0.27	0	0	4	1.758e-15	-7.957	269452	1.075e-15	-8.018	283531	-	-	338162	408285	0.224703	-8.82559	1.0888e-18
1:41784465	rs67483852	41784465	T	C	0.592	0	0	4	4.81e-15	-7.832	266240	1.37e-15	-7.988	283531	-	-	334131	408285	0.224533	-8.74274	2.27516e-18
1:41784805	rs36015391	41784805	T	G	0.34	0	0	4	5.078e-15	7.825	266243	1.515e-15	7.976	283531	+	+	334135	408285	0.775239	8.73205	2.50088e-18
1:41784971	rs28399806	41784971	T	C	0.166	0	0	4	8.146e-15	-7.765	266270	1.896e-15	-7.948	283531	-	-	334169	408285	0.224549	-8.68472	3.79674e-18
1:41785005	1:41785005:A:G	41785005	NA	NA	0.034	0	0	4	NA	NA	NA	NA	NA	NA	NA	NA	NA	NA	NA	NA	NA
1:41785005	1:41785005:A:T	41785005	NA	NA	0	0	0	4	NA	NA	NA	NA	NA	NA	NA	NA	NA	NA	NA	NA	NA
1:41785176	rs12047875	41785176	NA	NA	0.171	0	0	4	NA	NA	NA	NA	NA	NA	NA	NA	NA	NA	NA	NA	NA
1:41785414	rs12406967	41785414	A	G	0.238	0	0	4	8.858e-06	4.443	268963	8.733e-08	5.351	283531	+	+	337549	408285	0.634412	5.44063	5.30923e-08
1:41785445	rs35932978	41785445	A	C	0.031	0	0	4	4.726e-15	7.834	266259	1.348e-15	7.99	283531	+	+	334155	408285	0.775347	8.74496	2.23103e-18
1:41785792	rs2154317	41785792	A	G	0.347	0	0	4	7.614e-06	4.476	268937	8.914e-08	5.348	283531	+	+	337516	408285	0.634424	5.456	4.8698e-08
1:41786854	rs12042464	41786854	A	G	1.062	0	0	4	2.396e-15	-7.919	269500	2.244e-15	-7.927	283531	-	-	338222	408285	0.224399	-8.75259	2.08513e-18
1:41786907	rs35021924	41786907	A	G	0.053	0	0	4	7.866e-15	7.77	266284	2.292e-15	7.924	283531	+	+	334186	408285	0.775609	8.67309	4.20553e-18
1:41786927	rs11291762	41786927	NA	NA	0.02	0	0	4	NA	NA	NA	NA	NA	NA	NA	NA	NA	NA	NA	NA	NA
1:41788265	rs12043581	41788265	A	G	1.338	0	0	4	2.456e-15	-7.916	269512	2.006e-15	-7.941	283531	-	-	338238	408285	0.224518	-8.75924	1.96579e-18
1:41789862	rs12725272	41789862	A	T	1.597	0	0	4	9.225e-06	-4.435	268332	1.069e-07	-5.315	283531	-	-	336757	408285	0.365522	-5.41625	6.08634e-08
1:41790554	rs6681557	41790554	A	T	0.692	0	0	4	0.04921	-1.967	55919	8.605e-05	-3.927	283531	-	-	70178.3	408285	0.326419	-3.85866	0.000114009
1:41791271	rs35592291	41791271	A	G	0.717	0	0	4	7.563e-15	-7.775	266295	2.506e-15	-7.913	283531	-	-	334200	408285	0.224503	-8.66915	4.35364e-18
1:41791865	rs2363811	41791865	A	G	0.594	0	0	4	2.323e-15	7.923	269515	2.085e-15	7.936	283531	+	+	338241	408285	0.775489	8.75994	1.95352e-18
1:41792274	rs12026778	41792274	T	C	0.409	0	0	4	2.588e-15	-7.909	269514	1.661e-15	-7.964	283531	-	-	338240	408285	0.22436	-8.76907	1.80144e-18
1:41792523	rs4453028	41792523	A	G	0.249	0	0	4	3.416e-15	-7.875	269506	1.991e-15	-7.942	283531	-	-	338230	408285	0.224503	-8.73854	2.36143e-18
1:41792567	rs2363812	41792567	T	C	0.044	0	0	4	1.414e-05	4.342	265890	1.135e-07	5.304	283531	+	+	333692	408285	0.634786	5.36546	8.07452e-08
1:41792765	rs4406620	41792765	A	G	0.198	0	0	4	2.786e-15	7.9	269438	2.32e-15	7.923	283531	+	+	338145	408285	0.775648	8.74036	2.32359e-18
1:41793358	rs35436312	41793358	A	G	0.593	0	0	4	5.543e-15	-7.814	266233	2.122e-15	-7.934	283531	-	-	334122	408285	0.22481	-8.70156	3.2735e-18
1:41793658	rs1316274	41793658	A	G	0.3	0	0	4	1.889e-15	-7.948	269447	1.639e-15	-7.966	283531	-	-	338156	408285	0.22461	-8.79046	1.48945e-18
1:41794301	rs12037129	41794301	T	C	0.643	0	0	4	1.718e-15	7.96	269420	2.059e-15	7.938	283531	+	+	338122	408285	0.775135	8.78028	1.63072e-18
1:41794403	rs17362424	41794403	T	G	0.102	0	0	4	2.814e-15	-7.899	269121	3.55e-15	-7.87	283531	-	-	337747	408285	0.220589	-8.70866	3.07481e-18
1:41794773	rs72667608	41794773	A	G	0.37	0	0	4	5.071e-15	7.825	266205	1.686e-15	7.963	283531	+	+	334087	408285	0.775366	8.72435	2.67702e-18
1:41794810	rs72667610	41794810	A	G	0.037	0	0	4	5.412e-15	-7.817	266177	1.768e-15	-7.957	283531	-	-	334052	408285	0.224668	-8.7167	2.86436e-18
1:41796264	rs35410722	41796264	T	C	1.454	0	0	4	5.32e-15	-7.819	266163	1.955e-15	-7.944	283531	-	-	334035	408285	0.224841	-8.71003	3.03806e-18
1:41796817	rs34539673	41796817	A	G	0.553	0	0	4	4.954e-15	-7.828	266183	1.975e-15	-7.943	283531	-	-	334060	408285	0.224849	-8.71405	2.93199e-18
1:41797583	rs12040046	41797583	A	G	0.766	0	0	4	1.681e-15	7.963	269391	1.826e-15	7.953	283531	+	+	338086	408285	0.775208	8.79061	1.48751e-18
1:41797999	rs35690915	41797999	T	C	0.416	0	0	4	5.018e-15	7.826	266179	1.807e-15	7.954	283531	+	+	334055	408285	0.775158	8.71954	2.79344e-18
1:41798269	rs12728217	41798269	T	C	0.27	0	0	4	4.757e-15	-7.833	266155	1.809e-15	-7.954	283531	-	-	334025	408285	0.224841	-8.72312	2.70641e-18
1:41798517	rs12752553	41798517	T	C	0.248	0	0	4	4.637e-15	7.836	266178	1.925e-15	7.946	283531	+	+	334053	408285	0.775201	8.71993	2.78377e-18
1:41798553	rs34275311	41798553	NA	NA	0.036	0	0	4	NA	NA	NA	NA	NA	NA	NA	NA	NA	NA	NA	NA	NA
1:41798726	rs34202277	41798726	NA	NA	0.173	0	0	4	NA	NA	NA	NA	NA	NA	NA	NA	NA	NA	NA	NA	NA
1:41798773	rs12732820	41798773	T	C	0.047	0	0	4	1.572e-15	-7.971	269389	1.822e-15	-7.953	283531	-	-	338083	408285	0.224849	-8.79476	1.43355e-18
1:41799160	rs4660187	41799160	A	G	0.387	0	0	4	5.41e-06	-4.548	269459	1.036e-07	-5.32	283531	-	-	338171	408285	0.365642	-5.47624	4.34459e-08
1:41799548	rs11209895	41799548	T	C	0.388	0	0	4	9.685e-06	4.424	266220	1.073e-07	5.314	283531	+	+	334106	408285	0.634359	5.41292	6.2005e-08
1:41799611	rs12045184	41799611	A	G	0.063	0	0	4	3.847e-15	-7.86	266108	2.182e-15	-7.931	283531	-	-	333966	408285	0.223467	-8.72333	2.70129e-18
1:41800257	rs12724690	41800257	T	C	0.646	0	0	4	1.779e-15	7.956	269341	1.893e-15	7.948	283531	+	+	338023	408285	0.775208	8.78403	1.57721e-18
1:41800474	rs35464028	41800474	T	G	0.217	0	0	4	5.094e-15	7.825	266113	1.934e-15	7.945	283531	+	+	333972	408285	0.775293	8.71368	2.94162e-18
1:41801408	rs34152153	41801408	T	C	0.934	0	0	4	4.166e-15	7.85	266102	2.313e-15	7.923	283531	+	+	333958	408285	0.775181	8.71347	2.9471e-18
1:41801448	rs36040148	41801448	T	C	0.04	0	0	4	5.428e-15	7.817	266086	2.745e-15	7.902	283531	+	+	333938	408285	0.775174	8.68412	3.81684e-18
1:41801652	rs35807669	41801652	T	C	0.204	0	0	4	5.096e-15	-7.825	266094	2.657e-15	-7.906	283531	-	-	333948	408285	0.224753	-8.69059	3.60558e-18
1:41801912	rs12026404	41801912	A	C	0.26	0	0	4	1.543e-15	-7.973	269302	2.578e-15	-7.91	283531	-	-	337974	408285	0.224745	-8.77056	1.77778e-18
1:41801943	rs12047272	41801943	A	G	0.031	0	0	4	1.937e-15	-7.945	269294	2.61e-15	-7.908	283531	-	-	337964	408285	0.224768	-8.75486	2.0435e-18
1:41803803	rs12401846	41803803	A	C	1.86	0	0	4	1.362e-05	-4.35	266131	1.693e-07	-5.23	283531	-	-	333994	408285	0.365361	-5.32539	1.00735e-07
1:41804216	rs2364531	41804216	A	C	0.413	0	0	4	5.444e-06	4.547	269316	1.472e-07	5.256	283531	+	+	337992	408285	0.63472	5.43839	5.37648e-08
1:41807528	rs12047161	41807528	T	G	3.312	0	0	4	1.618e-15	-7.968	269255	3.19e-15	-7.883	283531	-	-	337915	408285	0.224569	-8.75212	2.09382e-18
1:41807694	rs12027080	41807694	C	G	0.166	0	0	4	1.508e-05	4.327	265351	1.98e-07	5.201	283531	+	+	333016	408285	0.634655	5.29749	1.17403e-07
1:41808241	rs12027253	41808241	T	C	0.547	0	0	4	1.196e-05	-4.378	265977	1.943e-07	-5.205	283531	-	-	333801	408285	0.365372	-5.32514	1.00873e-07
1:41808263	rs12045676	41808263	T	G	0.022	0	0	4	1.127e-05	4.391	266018	1.662e-07	5.234	283531	+	+	333853	408285	0.63798	5.34892	8.84788e-08
1:41808270	rs12044881	41808270	A	G	0.007	0	0	4	5.494e-06	4.545	269239	1.667e-07	5.233	283531	+	+	337895	408285	0.637995	5.42395	5.82953e-08
1:41808814	rs35713719	41808814	NA	NA	0.544	0	0	4	NA	NA	NA	NA	NA	NA	NA	NA	NA	NA	NA	NA	NA
1:41808972	rs12757611	41808972	A	G	0.158	0	0	4	1.395e-15	-7.986	269206	2.929e-15	-7.894	283531	-	-	337854	408285	0.224583	-8.76787	1.82072e-18
1:41809162	rs12028244	41809162	T	C	0.19	0	0	4	1.289e-14	-7.707	265868	3.388e-15	-7.876	283531	-	-	333664	408285	0.224761	-8.61232	7.1598e-18
1:41809312	rs12046670	41809312	T	G	0.15	0	0	4	2.426e-15	7.917	269174	3.17e-15	7.884	283531	+	+	337813	408285	0.775401	8.72622	2.63316e-18
1:41809477	rs12045979	41809477	A	G	0.165	0	0	4	8.907e-15	7.754	265584	3.336e-15	7.878	283531	+	+	333308	408285	0.775135	8.6375	5.74549e-18
1:41809640	rs12047439	41809640	A	T	0.163	0	0	4	9.029e-16	-8.039	268563	1.886e-15	-7.949	283531	-	-	337047	408285	0.224045	-8.82723	1.07298e-18
1:41809996	rs4660189	41809996	T	C	0.356	0	0	4	4.283e-05	4.092	267928	1.835e-06	4.771	283531	+	+	336250	408285	0.603932	4.91963	8.67078e-07
1:41810932	rs9661428	41810932	T	C	0.936	0	0	4	4.314e-06	4.596	264634	1.704e-07	5.229	283531	+	+	332116	408285	0.613826	5.45223	4.97416e-08
1:41811249	rs7540857	41811249	T	C	0.317	0	0	4	2.603e-06	4.7	267842	1.664e-07	5.233	283531	+	+	336142	408285	0.614761	5.50536	3.68421e-08
1:41811481	rs4660524	41811481	C	G	0.232	0	0	4	6.55e-06	4.508	261977	1.092e-06	4.874	233871	+	+	328781	336774	0.614591	5.15811	2.49458e-07
1:41812083	rs11209926	41812083	T	C	0.602	0	0	4	4.569e-06	-4.584	264540	1.326e-07	-5.275	283531	-	-	331998	408285	0.384262	-5.47356	4.41082e-08
1:41812194	rs4609415	41812194	A	C	0.111	0	0	4	2.357e-06	4.72	267815	1.552e-07	5.246	283531	+	+	336108	408285	0.614815	5.52335	3.32601e-08
1:41814276	rs12048805	41814276	A	G	2.082	0	0	4	1.366e-15	-7.989	268749	9.458e-15	-7.746	283094	-	-	337280	407655	0.224368	-8.68263	3.86704e-18
1:41814308	rs12048808	41814308	C	G	0.032	0	0	4	2.09e-15	-7.936	268444	1.631e-14	-7.677	283094	-	-	336897	407655	0.21975	-8.61444	7.02819e-18
1:41814348	rs4660525	41814348	T	C	0.04	0	0	4	5.707e-06	-4.537	264514	1.651e-07	-5.235	283094	-	-	331965	407655	0.385147	-5.42543	5.78136e-08
1:41814928	rs10789335	41814928	A	C	0.58	0	0	4	2.298e-06	4.725	267780	1.387e-07	5.267	283094	+	+	336064	407655	0.614253	5.53801	3.05933e-08
1:41816319	rs12022655	41816319	T	G	1.391	0	0	4	7.008e-15	-7.784	265468	1.082e-14	-7.729	283094	-	-	333162	407655	0.224299	-8.56468	1.08376e-17
1:41816499	rs373320360	41816499	NA	NA	0.18	0	0	4	NA	NA	NA	NA	NA	NA	NA	NA	NA	NA	NA	NA	NA
1:41816686	rs35030637	41816686	T	C	0.187	0	0	4	6.231e-15	-7.799	265492	9.462e-15	-7.746	283094	-	-	333192	407655	0.222764	-8.58245	9.28768e-18
1:41817502	rs4660190	41817502	T	C	0.816	0	0	4	2.193e-06	4.735	267741	1.373e-07	5.269	283094	+	+	336015	407655	0.614861	5.54438	2.95002e-08
1:41818307	rs12032040	41818307	T	C	0.805	0	0	4	9.477e-15	-7.746	265484	1.061e-14	-7.732	283094	-	-	333182	407655	0.22351	-8.547	1.26325e-17
1:41818676	rs6660265	41818676	T	C	0.369	0	0	4	3.467e-15	7.873	268651	1.286e-14	7.707	283094	+	+	337157	407655	0.775724	8.59957	8.00143e-18
1:41819243	rs7549375	41819243	C	G	0.567	0	0	4	6.02e-06	-4.526	261789	1.327e-07	-5.275	283094	-	-	328545	407655	0.385008	-5.44653	5.1361e-08
1:41820949	rs12024263	41820949	A	G	1.706	0	0	4	9.124e-15	7.751	268313	6.793e-15	7.788	283094	+	+	336733	407655	0.775239	8.58375	9.18289e-18
1:41825141	rs146649998	41825141	NA	NA	4.192	0	0	4	NA	NA	NA	NA	NA	NA	NA	NA	NA	NA	NA	NA	NA
1:41830086	rs56044892	41830086	T	C	4.945	0	0	4	0.006408	-2.726	68116	1.188e-11	-6.782	280528	-	-	85485.6	403960	0.205525	-6.75384	1.43984e-11
1:41832297	rs10218712	41832297	T	G	2.211	0	0	4	3.338e-09	5.914	260075	2.458e-07	5.161	280965	+	+	326394	404590	0.691735	6.07971	1.20404e-09
1:41832861	rs61774743	41832861	T	C	0.564	0	0	4	7.834e-09	-5.772	260676	2.89e-07	-5.13	280965	-	-	327148	404590	0.312774	-5.99034	2.09407e-09
1:41833089	rs2364543	41833089	T	G	0.228	0	0	4	7.781e-10	6.149	261034	4.381e-08	5.475	280965	+	+	327598	404590	0.606316	6.38814	1.67913e-10
1:41833162	rs2364544	41833162	A	G	0.073	0	0	4	8.454e-10	-6.136	261072	4.152e-08	-5.484	280965	-	-	327645	404590	0.393531	-6.38698	1.69193e-10
1:41834183	rs11578963	41834183	A	G	1.021	0	0	4	1.094e-09	6.095	261975	2.313e-08	5.587	280965	+	+	328779	404590	0.602726	6.42888	1.28544e-10
1:41834444	rs61774744	41834444	A	G	0.261	0	0	4	1.033e-09	-6.104	262085	4.151e-08	-5.484	280965	-	-	328917	404590	0.394369	-6.37234	1.86165e-10
1:41835061	rs11581271	41835061	C	G	0.617	0	0	4	2.868e-09	-5.939	216797	2.483e-08	-5.574	280965	-	-	272080	404590	0.398564	-6.26342	3.76617e-10
1:41835633	rs4636447	41835633	A	G	0.572	0	0	4	3.524e-10	6.274	264438	3.719e-08	5.504	280965	+	+	331870	404590	0.603787	6.47514	9.47231e-11
1:41835685	rs7522116	41835685	NA	NA	0.052	0	0	4	NA	NA	NA	NA	NA	NA	NA	NA	NA	NA	NA	NA	NA
1:41835805	rs12029493	41835805	NA	NA	0.12	0	0	4	NA	NA	NA	NA	NA	NA	NA	NA	NA	NA	NA	NA	NA
1:41835913	rs545736274	41835913	NA	NA	0.108	0	0	4	NA	NA	NA	NA	NA	NA	NA	NA	NA	NA	NA	NA	NA
1:41836026	rs10889949	41836026	T	G	0.113	0	0	4	9.317e-10	6.121	264298	4.55e-08	5.468	280965	+	+	331694	404590	0.603984	6.37502	1.82938e-10
1:41836787	rs6683382	41836787	A	T	0.761	0	0	4	2.527e-09	5.96	264203	3.875e-07	5.075	280965	+	+	331575	404590	0.6823	6.05994	1.36174e-09
1:41837173	rs56233836	41837173	T	C	0.386	0	0	4	1.728e-07	-5.226	261599	1.329e-07	-5.275	280793	-	-	328307	404342	0.146535	-5.80061	6.6074e-09
1:41842350	rs4660192	41842350	T	C	5.177	0	0	4	4.918e-09	5.85	266810	7.984e-08	5.367	283531	+	+	334847	408285	0.528287	6.17625	6.5642e-10
1:41845115	rs56053787	41845115	A	C	2.765	0	0	4	2.098e-05	4.254	259839	5.539e-06	4.543	283531	+	+	326098	408285	0.814716	4.87104	1.11012e-06
1:41845246	rs60144015	41845246	A	C	0.131	0	0	4	5.031e-08	5.45	263254	7.91e-08	5.369	283531	+	+	330384	408285	0.52893	5.9701	2.3711e-09
1:41845541	rs55784313	41845541	A	G	0.295	0	0	4	2.948e-07	-5.127	261043	1.664e-07	-5.233	280885	-	-	327609	404474	0.146396	-5.72512	1.03358e-08
1:41847024	rs61774752	41847024	T	C	1.483	0	0	4	9.278e-08	-5.34	260273	5.076e-08	-5.449	283531	-	-	326643	408285	0.470886	-5.96149	2.4995e-09
1:41848296	rs4359027	41848296	A	G	1.272	0	0	4	1.196e-07	5.294	259615	1.051e-07	5.318	283531	+	+	325817	408285	0.528357	5.8592	4.6509e-09
1:41849340	rs1892423	41849340	A	C	1.044	0	0	4	8.275e-09	-5.763	260648	1.702e-08	-5.64	280965	-	-	327113	404590	0.431959	-6.29052	3.16404e-10
1:41849735	rs10889959	41849735	T	C	0.395	0	0	4	2.814e-09	-5.942	263482	2.366e-08	-5.583	280965	-	-	330670	404590	0.43204	-6.35017	2.15075e-10
1:41850182	rs10749805	41850182	A	G	0.447	0	0	4	2.135e-09	5.987	262626	1.685e-08	5.642	280965	+	+	329596	404590	0.567275	6.40729	1.48126e-10
1:41851415	rs11209976	41851415	T	C	1.233	0	1	4	0.005835	2.757	67793	2.564e-08	5.569	280965	+	+	85080.2	404590	0.534169	5.48793	4.06662e-08
1:43949718	rs2992038	43949718	T	C	2098.3	1	0	5	0.05356	1.93	68596	6.5e-06	4.509	283531	+	+	86088	408285	0.361567	4.47751	7.55195e-06
1:43949810	rs2992037	43949810	A	G	0.092	0	0	5	0.01464	2.441	68320	3.04e-06	4.668	283531	+	+	85741.6	408285	0.312711	4.58517	4.53609e-06
1:43950265	rs2782653	43950265	C	G	0.455	0	0	5	0.005128	2.799	64471	5.913e-07	4.994	283531	+	+	80911.1	408285	0.279139	4.8764	1.08037e-06
1:43974091	rs34898652	43974091	A	G	23.826	0	0	5	1.344e-07	5.273	264491	2.24e-07	5.178	283531	+	+	331936	408285	0.365546	5.76694	8.07251e-09
1:43982527	rs11210860	43982527	A	G	8.436	0	0	5	6.579e-08	5.402	267188	4.229e-07	5.058	283531	+	+	335321	408285	0.366027	5.76387	8.2207e-09
1:43983569	rs2152113	43983569	T	C	1.042	0	0	5	7.248e-08	5.385	267314	4.07e-07	5.066	283531	+	+	335479	408285	0.366555	5.75995	8.4138e-09
1:43989773	rs11577403	43989773	A	G	6.204	0	0	5	1.673e-07	5.232	266928	8.864e-07	4.915	283531	+	+	334995	408285	0.365896	5.5918	2.24734e-08
1:44007366	rs58829390	44007366	NA	NA	17.593	0	0	5	NA	NA	NA	NA	NA	NA	NA	NA	NA	NA	NA	NA	NA
1:44007648	rs2842189	44007648	T	C	0.282	0	0	5	1.273e-08	5.69	267083	1.111e-08	5.713	283531	+	+	335189	408285	0.362038	6.29845	3.00631e-10
1:44009033	rs2782640	44009033	T	C	1.385	0	0	5	2.381e-08	-5.582	267100	1.656e-08	-5.645	283531	-	-	335210	408285	0.629719	-6.20277	5.54781e-10
1:44010456	rs58859557	44010456	T	C	1.423	0	0	5	3.438e-05	4.142	254257	2.942e-07	5.127	258413	+	+	319093	372115	0.0675839	5.13676	2.79517e-07
1:44010571	rs6695915	44010571	A	G	0.115	0	0	5	7.342e-05	-3.965	260833	1.72e-06	-4.784	260778	-	-	327345	375520	0.908855	-4.84021	1.297e-06
1:44011737	rs951740	44011737	A	G	1.166	0	0	5	1.982e-08	-5.614	264190	1.481e-08	-5.664	283531	-	-	331558	408285	0.630116	-6.22971	4.67293e-10
1:44013355	rs2782641	44013355	A	G	1.618	0	0	5	3.639e-07	-5.087	265557	9.993e-08	-5.327	283531	-	-	333274	408285	0.624005	-5.76069	8.37732e-09
1:44014280	rs2842188	44014280	T	C	0.925	0	0	5	9.337e-09	5.742	268324	1.968e-09	6	283531	+	+	336747	408285	0.357528	6.49436	8.33878e-11
1:44014573	rs2819333	44014573	A	T	0.293	0	0	5	1.661e-08	5.644	267881	1.737e-09	6.021	283531	+	+	336191	408285	0.363409	6.45623	1.0734e-10
1:44014735	rs2819334	44014735	T	C	0.162	0	0	5	1.543e-08	-5.657	268437	2.014e-09	-5.997	283531	-	-	336888	408285	0.635587	-6.44863	1.12865e-10
1:44014825	rs2819335	44014825	A	G	0.09	0	0	5	2.647e-08	5.563	265299	1.673e-09	6.027	283531	+	+	332950	408285	0.361092	6.41936	1.36852e-10
1:44014949	rs2842187	44014949	T	C	0.124	0	0	5	1.368e-08	5.677	268596	1.582e-09	6.036	283531	+	+	337088	408285	0.357251	6.48183	9.06174e-11
1:44015809	rs2819336	44015809	T	C	0.86	0	0	5	1.167e-08	5.705	264488	8.442e-11	6.493	283531	+	+	331932	408285	0.350683	6.76934	1.29371e-11
1:44016015	rs11580258	44016015	A	G	0.206	0	0	5	2.258e-08	5.591	265551	1.58e-09	6.036	283531	+	+	333267	408285	0.357189	6.43889	1.20353e-10
1:44018604	rs2819339	44018604	T	G	2.589	0	0	5	2.391e-07	-5.166	267598	6.397e-05	-3.998	283531	-	-	335835	408285	0.225521	-5.0181	5.21853e-07
1:44019731	rs2842185	44019731	T	C	1.127	0	0	5	1.381e-08	-5.676	269251	1.905e-09	-6.006	283531	-	-	337910	408285	0.642587	-6.46348	1.02323e-10
1:44020394	rs2842183	44020394	T	C	0.663	0	0	5	3.514e-07	5.094	264479	5.968e-05	4.014	283531	+	+	331921	408285	0.772066	4.98324	6.25283e-07
1:44020528	rs2842181	44020528	NA	NA	0.134	0	0	5	NA	NA	NA	NA	NA	NA	NA	NA	NA	NA	NA	NA	NA
1:44020987	1:44020987:A:ATG	44020987	NA	NA	0.459	0	0	5	NA	NA	NA	NA	NA	NA	NA	NA	NA	NA	NA	NA	NA
1:44020987	rs61442919	44020987	NA	NA	0	0	0	5	NA	NA	NA	NA	NA	NA	NA	NA	NA	NA	NA	NA	NA
1:44021456	rs10890253	44021456	C	G	0.469	0	0	5	2.729e-07	-5.141	264415	5.763e-05	-4.022	283531	-	-	331841	408285	0.228138	-5.01179	5.39262e-07
1:44022027	rs2842178	44022027	A	G	0.571	0	0	5	2.207e-08	5.595	265552	2.079e-09	5.992	283531	+	+	333268	408285	0.360113	6.41484	1.40969e-10
1:44022303	rs2494995	44022303	A	C	0.276	0	0	5	3.92e-07	5.073	264454	4.842e-05	4.063	283531	+	+	331890	408285	0.77058	5.00164	5.68454e-07
1:44022534	rs2842176	44022534	T	C	0.231	0	0	5	3.743e-07	-5.082	264415	6.179e-05	-4.006	283531	-	-	331841	408285	0.227934	-4.97222	6.61913e-07
1:44023301	rs371162073	44023301	NA	NA	0.767	0	0	5	NA	NA	NA	NA	NA	NA	NA	NA	NA	NA	NA	NA	NA
1:44023615	rs2842175	44023615	A	G	0.314	0	0	5	3.998e-07	-5.069	264473	4.779e-05	-4.066	283531	-	-	331914	408285	0.225894	-5.00143	5.69076e-07
1:44024484	rs11580074	44024484	A	G	0.869	0	0	5	2.676e-07	-5.145	267693	4.547e-05	-4.078	283531	-	-	335955	408285	0.226248	-5.05462	4.31246e-07
1:44025260	rs34985615	44025260	NA	NA	0.776	0	0	5	NA	NA	NA	NA	NA	NA	NA	NA	NA	NA	NA	NA	NA
1:44025845	rs35665735	44025845	NA	NA	0.585	0	0	5	NA	NA	NA	NA	NA	NA	NA	NA	NA	NA	NA	NA	NA
1:44026040	rs11210869	44026040	A	G	0.195	0	0	5	1.262e-08	-5.691	268598	1.158e-09	-6.086	283531	-	-	337090	408285	0.642487	-6.51844	7.10439e-11
1:44026053	rs10789435	44026053	T	G	0.013	0	0	5	4.891e-07	-5.031	264415	3.755e-05	-4.122	283531	-	-	331841	408285	0.228638	-5.01527	5.29598e-07
1:44026089	rs3000761	44026089	T	C	0.036	0	0	5	5.21e-07	-5.018	264474	4.123e-05	-4.1	283531	-	-	331915	408285	0.228623	-4.99567	5.86304e-07
1:44026180	rs68191270	44026180	A	C	0.091	0	0	5	3.632e-07	-5.087	264424	4.185e-05	-4.097	283531	-	-	331852	408285	0.228623	-5.02893	4.93216e-07
1:44026656	rs12076635	44026656	C	G	0.476	0	0	5	2.979e-07	5.125	264373	3.916e-05	4.112	283531	+	+	331788	408285	0.768186	5.0571	4.25677e-07
1:44028913	rs61769611	44028913	A	G	2.257	0	0	5	1.275e-08	5.689	265029	1.236e-09	6.075	283531	+	+	332611	408285	0.357739	6.51233	7.39956e-11
1:44028962	rs2842194	44028962	A	G	0.049	0	0	5	7.747e-08	-5.373	265141	4.83e-05	-4.064	283531	-	-	332752	408285	0.227424	-5.15696	2.50989e-07
1:44029353	rs11210871	44029353	C	G	0.391	0	0	5	3.079e-09	-5.927	268102	4.183e-07	-5.06	283531	-	-	336468	408285	0.313678	-6.03698	1.57023e-09
1:44031493	rs10890255	44031493	A	G	2.14	0	0	5	4.514e-08	-5.469	265221	2.95e-05	-4.177	283531	-	-	332852	408285	0.232774	-5.2733	1.33993e-07
1:44031657	rs2478978	44031657	T	C	0.164	0	0	5	7.993e-08	-5.367	265292	5.893e-05	-4.017	283531	-	-	332941	408285	0.226659	-5.12642	2.953e-07
1:44031793	rs11586016	44031793	C	G	0.136	0	0	5	2.435e-08	5.578	264478	1.964e-09	6.001	283531	+	+	331920	408285	0.36507	6.41194	1.43676e-10
1:44033768	rs12089622	44033768	A	C	1.975	0	0	5	6.969e-08	5.392	265345	0.0001365	3.814	283094	+	+	333008	407655	0.756937	5.02024	5.16076e-07
1:44034901	rs4660736	44034901	NA	NA	1.133	0	0	5	NA	NA	NA	NA	NA	NA	NA	NA	NA	NA	NA	NA	NA
1:44035093	rs2842186	44035093	A	G	0.192	0	0	5	5.372e-08	5.439	268785	4.243e-05	4.094	283531	+	+	337325	408285	0.777628	5.21864	1.80246e-07
1:44035472	rs943513	44035472	A	G	0.379	0	0	5	5.431e-08	5.437	265782	3.317e-09	5.915	283531	+	+	333556	408285	0.368976	6.28824	3.21087e-10
1:44036085	rs1887402	44036085	A	G	0.613	0	0	5	1.998e-08	5.612	269121	2.316e-09	5.974	283531	+	+	337747	408285	0.367321	6.41159	1.44013e-10
1:44037685	rs3001723	44037685	A	G	1.6	0	0	5	2.107e-08	-5.603	269446	1.131e-06	-4.867	283531	-	-	338155	408285	0.314364	-5.75834	8.49452e-09
1:44039710	rs2819340	44039710	T	C	2.025	0	0	5	1.633e-07	-5.237	264966	2.988e-05	-4.174	283531	-	-	332532	408285	0.22427	-5.15241	2.57165e-07
1:44039850	rs2842171	44039850	A	G	0.14	0	0	5	3.509e-08	-5.514	265239	2.971e-09	-5.933	283531	-	-	332875	408285	0.633279	-6.33856	2.31921e-10
1:44040966	rs10789436	44040966	T	G	1.116	0	0	5	1.71e-07	-5.228	268259	3.609e-05	-4.131	283531	-	-	336665	408285	0.217616	-5.12993	2.89851e-07
1:44041744	rs45605334	44041744	T	C	0.778	0	0	5	2.566e-05	4.209	256554	8.711e-06	4.447	272683	+	+	321975	392664	0.0751142	4.78956	1.67151e-06
1:44042539	rs650729	44042539	C	G	0.795	0	0	5	1.905e-07	-5.208	268282	3.946e-05	-4.111	283531	-	-	336694	408285	0.220711	-5.10789	3.25777e-07
1:44043105	rs663618	44043105	T	C	0.566	0	0	5	2.275e-07	-5.175	265058	2.57e-05	-4.209	283531	-	-	332648	408285	0.220637	-5.14175	2.72194e-07
1:44043392	rs552638	44043392	A	G	0.287	0	0	5	2.707e-08	5.559	265227	2.55e-09	5.958	283531	+	+	332860	408285	0.36821	6.3764	1.81305e-10
1:44045465	rs2004899	44045465	A	G	2.073	0	0	5	1.6e-07	-5.241	268364	3.137e-05	-4.163	283531	-	-	336797	408285	0.226137	-5.1557	2.5269e-07
1:44045528	rs1808730	44045528	A	G	0.063	0	0	5	2.926e-08	5.546	265344	3.631e-09	5.9	283531	+	+	333007	408285	0.366594	6.33529	2.36892e-10
1:44048247	rs3838475	44048247	NA	NA	2.719	0	0	5	NA	NA	NA	NA	NA	NA	NA	NA	NA	NA	NA	NA	NA
1:44049156	rs3791134	44049156	A	G	0.909	0	0	5	1.071e-08	5.719	268600	3.632e-09	5.9	283531	+	+	337093	408285	0.366636	6.42368	1.3302e-10
1:44049947	rs3791136	44049947	T	C	0.791	0	0	5	1.439e-08	5.669	268599	3.033e-09	5.93	283531	+	+	337092	408285	0.364608	6.41543	1.40423e-10
1:44050004	rs3791137	44050004	A	G	0.057	0	0	5	1.35e-07	5.272	268579	3.436e-05	4.142	283531	+	+	337067	408285	0.775437	5.15988	2.47108e-07
1:44050027	rs3791138	44050027	A	C	0.023	0	0	5	2.072e-07	-5.193	265346	5.281e-05	-4.043	283531	-	-	333009	408285	0.224906	-5.05307	4.34774e-07
1:44050856	rs3828150	44050856	T	C	0.829	0	0	5	1.457e-07	-5.258	268514	3.153e-05	-4.162	283531	-	-	336985	408285	0.220822	-5.16424	2.41421e-07
1:44051574	rs6698389	44051574	A	G	0.718	0	0	5	2.143e-08	-5.6	265333	3.106e-09	-5.926	283531	-	-	332993	408285	0.635265	-6.37832	1.79039e-10
1:44051630	rs61769642	44051630	A	G	0.056	0	0	5	1.354e-08	5.679	264682	3.09e-09	5.927	283531	+	+	332176	408285	0.367001	6.41936	1.36852e-10
1:44051771	rs3791139	44051771	T	C	0.141	0	0	5	2.34e-08	-5.585	264844	3.438e-09	-5.909	283531	-	-	332379	408285	0.633799	-6.36069	2.00851e-10
1:44051778	rs3791140	44051778	A	G	0.007	0	0	5	1.9e-08	5.621	264774	3.238e-09	5.919	283531	+	+	332291	408285	0.364138	6.38501	1.71386e-10
1:44051834	rs501299	44051834	A	C	0.056	0	0	5	1.058e-08	-5.721	268524	3.161e-09	-5.923	283531	-	-	336998	408285	0.635273	-6.43823	1.20877e-10
1:44052198	rs61769643	44052198	A	G	0.364	0	0	5	0.0005072	3.477	262845	0.0002957	3.619	283531	+	+	329870	408285	0.289179	3.92448	8.69155e-05
1:44052377	rs10890261	44052377	T	G	0.179	0	0	5	1.742e-07	-5.225	265282	3.026e-05	-4.171	283531	-	-	332929	408285	0.224625	-5.14522	2.67206e-07
1:44054994	rs58097944	44054994	A	G	2.617	0	0	5	1.67e-06	4.79	265364	4.118e-06	4.605	283531	+	+	333032	408285	0.459689	5.18054	2.21243e-07
1:44057950	rs573350	44057950	T	C	2.956	0	0	5	1.746e-07	-5.225	265331	3.933e-05	-4.111	283531	-	-	332990	408285	0.224182	-5.10973	3.22616e-07
1:44058467	rs605709	44058467	T	C	0.517	0	0	5	1.194e-08	5.701	268690	4.295e-09	5.872	283531	+	+	337206	408285	0.364793	6.39792	1.57509e-10
1:44059242	rs72673082	44059242	A	G	0.775	0	0	5	2.279e-08	5.589	265524	4.52e-09	5.864	283531	+	+	333233	408285	0.364481	6.33588	2.35988e-10
1:44060483	rs583040	44060483	A	G	1.241	0	0	5	2.793e-08	5.554	265606	4.723e-09	5.857	283531	+	+	333336	408285	0.364646	6.31381	2.72246e-10
1:44061795	rs674725	44061795	T	C	1.312	0	0	5	2.64e-07	5.147	265335	5.895e-05	4.017	283531	+	+	332995	408285	0.782915	5.0141	5.32819e-07
1:44062154	rs673253	44062154	T	C	0.359	0	0	5	5.352e-07	5.013	263816	7.957e-09	5.769	283531	+	+	331089	408285	0.421051	5.98678	2.14033e-09
1:44062159	rs673242	44062159	T	C	0.005	0	0	5	3.611e-08	5.509	265297	5.332e-09	5.836	283531	+	+	332948	408285	0.364308	6.27842	3.42031e-10
1:44065148	rs56175694	44065148	T	C	2.989	0	0	5	3.58e-08	5.51	265106	5.858e-09	5.821	283531	+	+	332708	408285	0.364693	6.27007	3.60877e-10
1:44066424	rs596522	44066424	A	C	1.276	0	0	5	1.849e-08	5.626	268240	5.635e-09	5.827	283531	+	+	336641	408285	0.364539	6.33272	2.4087e-10
1:44068275	rs492929	44068275	A	G	1.851	0	0	5	0.000506	3.478	261570	0.0003514	3.574	283531	+	+	328270	408285	0.289617	3.89798	9.69979e-05
1:44070691	rs17371903	44070691	A	G	2.416	0	0	5	1.029e-08	-5.726	267513	9.408e-09	-5.741	283531	-	-	335729	408285	0.633544	-6.33362	2.39476e-10
1:44071221	rs631248	44071221	A	G	0.53	0	0	5	2.721e-08	5.558	268163	0.0001728	3.756	283531	+	+	336545	408285	0.768313	5.0796	3.78227e-07
1:44072420	rs539096	44072420	A	G	1.199	0	0	5	4.367e-07	-5.052	268608	3.335e-05	-4.149	283531	-	-	337103	408285	0.22183	-5.05025	4.41236e-07
1:44075505	rs519669	44075505	C	G	3.085	0	0	5	1.097e-06	4.873	265448	4.555e-05	4.077	283531	+	+	333137	408285	0.779236	4.90986	9.11412e-07
1:44076019	rs11210887	44076019	A	G	0.514	0	0	5	6.998e-08	5.391	268768	3.115e-07	5.116	283531	+	+	337304	408285	0.680441	5.79367	6.88643e-09
1:44076469	rs549845	44076469	A	G	0.45	0	0	5	1.016e-07	5.324	265603	2.836e-07	5.134	283531	+	+	333332	408285	0.681899	5.76751	8.04501e-09
1:44078384	rs499257	44078384	T	C	1.915	0	0	5	2.332e-06	-4.722	268721	5.334e-06	-4.551	283531	-	-	337245	408285	0.342654	-5.11569	3.12592e-07
1:44078602	rs3791151	44078602	A	C	0.218	0	0	5	1.692e-06	4.787	265146	2.276e-08	5.59	283531	+	+	332758	408285	0.338327	5.76366	8.2311e-09
1:44079411	rs603542	44079411	T	C	0.809	0	0	5	5.146e-06	-4.559	265668	4.851e-06	-4.571	283531	-	-	333413	408285	0.341973	-5.04237	4.59798e-07
1:44080009	rs55684236	44080009	A	G	0.598	0	0	5	2.005e-06	4.753	265325	2.006e-08	5.611	283531	+	+	332983	408285	0.338211	5.75853	8.48508e-09
1:44083015	rs653953	44083015	A	G	3.006	0	0	5	7.151e-06	4.489	266118	6.425e-06	4.512	283531	+	+	333978	408285	0.667279	4.97168	6.63748e-07
1:44086831	rs1143702	44086831	T	C	3.816	0	0	5	1.018e-05	4.413	266220	1.182e-05	4.381	283531	+	+	334106	408285	0.661878	4.85522	1.20254e-06
1:44096568	rs11429972	44096568	NA	NA	9.737	0	0	5	NA	NA	NA	NA	NA	NA	NA	NA	NA	NA	NA	NA	NA
1:44097438	rs12405972	44097438	T	G	0.87	0	0	5	1.139e-06	4.866	265650	2.573e-08	5.568	283531	+	+	333391	408285	0.337227	5.79044	7.02018e-09
1:44097530	rs2970610	44097530	T	C	0.092	0	0	5	4.949e-06	-4.567	266128	7.676e-06	-4.474	283531	-	-	333991	408285	0.342365	-4.98918	6.06373e-07
1:44098506	rs61769649	44098506	A	G	0.976	0	0	5	1.225e-06	4.852	265663	3.057e-08	5.538	283531	+	+	333407	408285	0.337577	5.76548	8.14249e-09
1:44100084	rs11210892	44100084	A	G	1.578	0	0	5	2.956e-06	4.674	269280	1.002e-05	4.417	283531	+	+	337946	408285	0.656264	5.01257	5.37077e-07
1:44101648	rs35393217	44101648	A	G	1.564	0	0	5	1.444e-06	4.819	265659	5.478e-08	5.435	283531	+	+	333402	408285	0.337873	5.68755	1.28878e-08
1:44103033	rs35290231	44103033	A	G	1.385	0	0	5	1.316e-06	4.837	265615	4.534e-08	5.469	283531	+	+	333347	408285	0.337938	5.71695	1.08454e-08
1:44107428	rs2367724	44107428	T	C	4.395	0	0	5	1.555e-05	4.321	266027	1.943e-05	4.271	283531	+	+	333864	408285	0.661458	4.74289	2.10694e-06
1:44109749	rs607296	44109749	A	G	2.321	0	0	5	1.282e-05	-4.363	265995	1.532e-05	-4.324	233871	-	-	333824	336774	0.337461	-4.79276	1.64502e-06
1:44111212	rs55666439	44111212	T	G	1.463	0	0	5	1.148e-06	-4.864	265610	2.613e-08	-5.566	283531	-	-	333341	408285	0.662427	-5.78827	7.11141e-09
1:44111963	rs61768370	44111963	A	T	0.751	0	0	5	1.337e-06	-4.834	265716	2.913e-08	-5.547	283531	-	-	333474	408285	0.662203	-5.76155	8.33445e-09
1:44113108	rs147154109	44113108	NA	NA	1.145	0	0	5	NA	NA	NA	NA	NA	NA	NA	NA	NA	NA	NA	NA	NA
1:44116466	rs517191	44116466	A	G	3.358	0	0	5	1.675e-06	4.789	266064	4.955e-08	5.453	283531	+	+	333910	408285	0.340013	5.68248	1.32752e-08
1:44117006	rs660899	44117006	T	G	0.54	0	0	5	8.502e-07	4.923	269306	4.393e-08	5.474	283531	+	+	337979	408285	0.339955	5.76116	8.35378e-09
1:44118406	rs61768371	44118406	A	G	1.4	0	0	5	1.843e-06	4.77	265982	4.068e-08	5.488	283531	+	+	333807	408285	0.337992	5.69355	1.24423e-08
1:44118644	rs112476957	44118644	T	C	0.238	0	0	5	0.0003939	3.544	243418	6.957e-06	4.495	282159	+	+	305490	406309	0.0843628	4.50824	6.53688e-06
1:44121557	rs2274465	44121557	C	G	2.913	0	0	5	7.549e-07	-4.947	268948	3.626e-08	-5.508	283531	-	-	337530	408285	0.661845	-5.79381	6.88054e-09
1:44122473	rs11589584	44122473	T	G	0.916	0	0	5	1.529e-06	-4.807	265698	3.815e-08	-5.499	283531	-	-	333451	408285	0.662227	-5.7193	1.06962e-08
1:44123988	rs61768372	44123988	T	C	1.515	0	0	5	1.511e-06	4.81	265665	3.554e-08	5.512	283531	+	+	333410	408285	0.337716	5.72858	1.01277e-08
1:44124514	rs56072551	44124514	T	G	0.526	0	0	5	0.0003229	3.596	256565	8.149e-06	4.461	282306	+	+	321989	406521	0.077619	4.49508	6.95431e-06
1:44126709	rs11590619	44126709	C	G	2.195	0	0	5	2.375e-06	4.719	265401	2.506e-08	5.573	283531	+	+	333078	408285	0.337612	5.71851	1.07465e-08
1:44131794	rs489319	44131794	T	C	5.085	0	0	5	8.358e-07	4.927	268239	2.147e-09	5.986	283531	+	+	336640	408285	0.330545	6.06509	1.31877e-09
1:44133299	rs618678	44133299	T	C	1.505	0	0	5	8.84e-07	4.916	268146	2.755e-09	5.946	283531	+	+	336523	408285	0.327389	6.03604	1.57939e-09
1:44134077	rs3791033	44134077	T	C	0.778	0	0	5	9.691e-07	-4.898	264941	1.763e-09	-6.018	283531	-	-	332501	408285	0.678045	-6.07481	1.24134e-09
1:44140075	rs10789442	44140075	A	C	5.998	0	0	5	4e-07	-5.069	267370	1.713e-09	-6.023	283094	-	-	335549	407655	0.674547	-6.16089	7.23381e-10
1:44141149	rs9787076	44141149	A	C	1.074	0	0	5	4.705e-07	-5.038	268003	2.204e-09	-5.982	283094	-	-	336344	407655	0.678211	-6.11982	9.36787e-10
1:44145130	rs3791034	44145130	A	G	3.981	0	0	5	6.809e-07	-4.967	267522	2.793e-09	-5.943	283094	-	-	335740	407655	0.675941	-6.06094	1.35327e-09
1:44147579	rs139754583	44147579	NA	NA	2.449	0	0	5	NA	NA	NA	NA	NA	NA	NA	NA	NA	NA	NA	NA	NA
1:44148168	rs4660257	44148168	T	C	0.589	0	0	5	1.404e-07	-5.265	268334	1.513e-09	-6.043	283094	-	-	336759	407655	0.704791	-6.27264	3.54987e-10
1:44151633	rs61768374	44151633	T	G	3.465	0	0	5	2.51e-07	-5.157	265376	1.746e-09	-6.02	283094	-	-	333047	407655	0.704094	-6.2071	5.39711e-10
1:44152189	rs1971342	44152189	A	G	0.556	0	0	5	2.752e-07	5.14	265406	1.237e-09	6.075	283094	+	+	333085	407655	0.294678	6.23094	4.63637e-10
1:44152715	rs11805774	44152715	A	G	0.526	0	0	5	2.149e-07	5.186	268469	1.178e-09	6.083	283094	+	+	336929	407655	0.294328	6.25504	3.97412e-10
1:44153619	rs17401357	44153619	C	G	0.904	0	0	5	1.814e-07	5.217	268467	1.145e-09	6.088	283094	+	+	336926	407655	0.29472	6.27403	3.5182e-10
1:44154479	rs3791035	44154479	C	G	0.86	0	0	5	1.865e-07	5.212	268485	1.384e-09	6.057	283094	+	+	336949	407655	0.294778	6.25323	4.02057e-10
1:44158129	rs2270972	44158129	C	G	3.65	0	0	5	2.015e-07	-5.198	268921	1.437e-09	-6.051	283094	-	-	337496	407655	0.704198	-6.24188	4.32334e-10
1:44162584	rs3838464	44162584	NA	NA	4.455	0	0	5	NA	NA	NA	NA	NA	NA	NA	NA	NA	NA	NA	NA	NA
1:44173423	rs112984125	44173423	A	G	10.839	0	0	5	8.607e-08	5.354	266314	1.755e-09	6.019	283094	+	+	334224	407655	0.298403	6.30651	2.85402e-10
1:44174793	rs304300	44174793	T	G	1.37	0	0	5	2.777e-07	-5.138	265696	9.877e-06	-4.42	281532	-	-	333448	405406	0.113719	-5.25227	1.50236e-07
1:44181245	rs112767823	44181245	NA	NA	6.452	0	0	5	NA	NA	NA	NA	NA	NA	NA	NA	NA	NA	NA	NA	NA
1:44182244	rs17531412	44182244	A	G	0.999	0	0	5	9.712e-08	-5.332	266279	1.455e-09	-6.049	283094	-	-	334180	407655	0.70399	-6.31296	2.73741e-10
1:44183923	rs112361411	44183923	T	C	1.679	0	0	5	1.001e-07	5.326	266187	1.366e-09	6.059	283094	+	+	334065	407655	0.296057	6.31589	2.68617e-10
1:44184192	rs11420276	44184192	NA	NA	0.269	0	0	5	NA	NA	NA	NA	NA	NA	NA	NA	NA	NA	NA	NA	NA
1:44186812	rs11810109	44186812	A	T	2.62	0	0	5	8.884e-08	-5.348	266149	1.001e-09	-6.109	283094	-	-	334017	407655	0.705017	-6.35678	2.06032e-10
1:44188465	rs12410155	44188465	A	C	1.653	0	0	5	6.913e-08	-5.393	269309	1.533e-09	-6.041	283094	-	-	337983	407655	0.702681	-6.33681	2.34577e-10
1:44188719	rs12410444	44188719	A	G	0.254	0	0	5	9.401e-08	-5.338	266083	1.162e-09	-6.085	283094	-	-	333934	407655	0.702639	-6.33753	2.33483e-10
1:44189311	rs58097850	44189311	NA	NA	0.592	0	0	5	NA	NA	NA	NA	NA	NA	NA	NA	NA	NA	NA	NA	NA
1:44196194	rs11275853	44196194	NA	NA	6.883	0	0	5	NA	NA	NA	NA	NA	NA	NA	NA	NA	NA	NA	NA	NA
1:44198531	rs6429637	44198531	A	G	2.337	0	0	5	6.498e-08	-5.405	269287	7.371e-10	-6.158	283094	-	-	337955	407655	0.687601	-6.41154	1.44058e-10
1:44199469	rs6673970	44199469	A	C	0.938	0	0	5	6.854e-08	-5.395	269351	1.017e-09	-6.107	283094	-	-	338036	407655	0.687716	-6.37643	1.81267e-10
1:44202733	rs3791040	44202733	A	G	3.264	0	0	5	7.063e-08	-5.39	269367	1.645e-09	-6.029	283531	-	-	338056	408285	0.684487	-6.32855	2.47472e-10
1:44202786	rs3838466	44202786	NA	NA	0.053	0	0	5	NA	NA	NA	NA	NA	NA	NA	NA	NA	NA	NA	NA	NA
1:44207553	rs1013793	44207553	T	C	4.767	0	0	5	6.011e-08	5.418	269452	1.934e-09	6.003	283531	+	+	338162	408285	0.313611	6.32777	2.48722e-10
1:44207899	rs1029632	44207899	A	C	0.346	0	0	5	6.569e-08	5.403	266413	1.798e-09	6.015	283531	+	+	334348	408285	0.313596	6.32957	2.45839e-10
1:44209075	rs1472661	44209075	T	C	1.176	0	0	5	5.359e-08	5.439	269718	1.758e-09	6.019	283531	+	+	338496	408285	0.313577	6.34783	2.18375e-10
1:44210191	rs59305903	44210191	T	C	1.116	0	0	5	6.954e-08	5.392	266515	1.257e-09	6.073	283531	+	+	334476	408285	0.313657	6.35813	2.04223e-10
1:44210387	rs6696529	44210387	A	T	0.196	0	0	5	1.093e-07	5.311	262938	1.987e-09	5.999	283531	+	+	329987	408285	0.306682	6.27614	3.47089e-10
1:44211119	rs10692321	44211119	NA	NA	0.732	0	0	5	NA	NA	NA	NA	NA	NA	NA	NA	NA	NA	NA	NA	NA
1:44213051	rs112646031	44213051	C	G	1.932	0	0	5	5.384e-08	-5.438	266524	1.285e-09	-6.069	283531	-	-	334488	408285	0.69594	-6.37937	1.77814e-10
1:44213482	rs7551551	44213482	A	C	0.431	0	0	5	5.603e-08	5.431	266545	1.295e-09	6.068	283531	+	+	334514	408285	0.304067	6.37517	1.8276e-10
1:44214269	rs7511800	44214269	A	T	0.787	0	0	5	8.749e-08	-5.351	266505	1.034e-09	-6.104	283531	-	-	334464	408285	0.695294	-6.35542	2.07858e-10
1:44214888	rs56338811	44214888	A	G	0.619	0	0	5	7.092e-08	-5.389	266509	2.097e-09	-5.99	283531	-	-	334469	408285	0.685531	-6.30753	2.83525e-10
1:44215015	rs56367078	44215015	T	G	0.127	0	0	5	6.988e-08	5.391	266516	1.764e-09	6.018	283531	+	+	334478	408285	0.313688	6.3251	2.53064e-10
1:44215412	rs56701980	44215412	T	C	0.397	0	0	5	6.946e-08	-5.393	266471	2.121e-09	-5.988	283531	-	-	334421	408285	0.68558	-6.30843	2.8188e-10
1:44215859	rs12062824	44215859	A	G	0.447	0	0	5	7.343e-08	-5.383	266484	2.013e-09	-5.997	283531	-	-	334437	408285	0.685103	-6.30861	2.81556e-10
1:44216376	rs6668616	44216376	T	C	0.517	0	0	5	7.491e-08	-5.379	266503	2.038e-09	-5.995	283531	-	-	334461	408285	0.685103	-6.30536	2.87531e-10
1:44216634	rs11584382	44216634	T	C	0.258	0	0	5	6.988e-08	5.391	266569	1.419e-09	6.053	283531	+	+	334544	408285	0.311194	6.34575	2.21351e-10
1:44216887	rs6700256	44216887	A	G	0.253	0	0	5	7.421e-08	5.381	266508	2.04e-09	5.995	283531	+	+	334468	408285	0.314847	6.30638	2.85639e-10
1:44217753	rs6429639	44217753	A	G	0.866	0	0	5	5.845e-08	5.423	266521	1.855e-09	6.01	283531	+	+	334484	408285	0.313654	6.3368	2.3459e-10
1:44219546	rs3791043	44219546	T	G	1.793	0	0	5	4.974e-08	5.452	269728	1.856e-09	6.01	283531	+	+	338509	408285	0.314016	6.34931	2.16288e-10
1:44219933	rs3791044	44219933	A	G	0.387	0	0	5	5.85e-08	5.423	266525	1.229e-09	6.076	283531	+	+	334489	408285	0.304256	6.37581	1.81999e-10
1:44220670	rs6678767	44220670	A	G	0.737	0	0	5	7.018e-08	5.391	266510	1.999e-09	5.998	283531	+	+	334470	408285	0.314889	6.31328	2.73175e-10
1:44220737	rs11210912	44220737	T	G	0.067	0	0	5	6.709e-08	-5.399	266498	1.913e-09	-6.005	283531	-	-	334455	408285	0.685199	-6.32154	2.58971e-10
1:44222204	rs11581514	44222204	A	G	1.467	0	0	5	6.387e-08	-5.408	266532	1.821e-09	-6.013	283531	-	-	334498	408285	0.6864	-6.33086	2.43796e-10
1:44222570	rs11587515	44222570	T	C	0.366	0	0	5	5.604e-08	5.431	266630	1.235e-09	6.076	283531	+	+	334621	408285	0.311206	6.37982	1.77291e-10
1:44223456	rs11210914	44223456	T	C	0.886	0	0	5	6.1e-08	-5.416	266500	1.735e-09	-6.021	283531	-	-	334458	408285	0.686384	-6.33972	2.30178e-10
1:44223676	rs113726331	44223676	NA	NA	0.22	0	0	5	NA	NA	NA	NA	NA	NA	NA	NA	NA	NA	NA	NA	NA
1:44224985	rs112518613	44224985	T	C	1.309	0	0	5	6.655e-08	-5.4	266531	2.113e-09	-5.989	283531	-	-	334496	408285	0.685161	-6.31257	2.74443e-10
1:44225532	rs6664485	44225532	T	C	0.547	0	0	5	5.565e-08	-5.432	269727	2.065e-09	-5.993	283531	-	-	338507	408285	0.684911	-6.32897	2.46805e-10
1:44226657	rs7520053	44226657	A	G	1.125	0	0	5	4.997e-08	-5.451	269722	1.358e-09	-6.06	283531	-	-	338501	408285	0.688393	-6.37805	1.79352e-10
1:44226980	rs201546697	44226980	NA	NA	0.323	0	0	5	NA	NA	NA	NA	NA	NA	NA	NA	NA	NA	NA	NA	NA
1:44228016	rs7551644	44228016	A	T	1.036	0	0	5	3.452e-08	-5.517	269661	1.755e-09	-6.019	283531	-	-	338425	408285	0.685946	-6.38838	1.67652e-10
1:44231480	rs56352978	44231480	NA	NA	3.464	0	0	5	NA	NA	NA	NA	NA	NA	NA	NA	NA	NA	NA	NA	NA
1:44231481	rs56009633	44231481	NA	NA	0.001	0	0	5	NA	NA	NA	NA	NA	NA	NA	NA	NA	NA	NA	NA	NA
1:44231807	rs3791046	44231807	A	C	0.326	0	0	5	3.818e-08	5.499	269697	2.142e-09	5.987	283531	+	+	338470	408285	0.313627	6.36028	2.01389e-10
1:44232926	rs11210916	44232926	A	G	1.119	0	0	5	5.491e-08	5.435	266461	2.33e-09	5.973	283531	+	+	334409	408285	0.313527	6.32113	2.59665e-10
1:44233662	rs6656457	44233662	C	G	0.736	0	0	5	3.439e-08	5.517	269643	2.036e-09	5.995	283094	+	+	338402	407655	0.314339	6.37408	1.8406e-10
1:44234076	rs4660745	44234076	T	C	0.414	0	0	5	6.199e-08	5.413	266454	2.83e-09	5.941	283094	+	+	334400	407655	0.313873	6.29065	3.16148e-10
1:44234520	rs11210917	44234520	A	T	0.444	0	0	5	4.593e-08	5.466	269652	2.739e-09	5.947	283094	+	+	338413	407655	0.314292	6.31949	2.62424e-10
1:44236114	rs3791047	44236114	A	G	1.594	0	0	5	4.211e-08	-5.482	269490	2.541e-09	-5.959	283094	-	-	338210	407655	0.69101	-6.33493	2.37448e-10
1:44237247	rs7531165	44237247	T	C	1.133	0	0	5	5.364e-08	5.439	266210	2.694e-09	5.949	283094	+	+	334094	407655	0.308516	6.30889	2.81047e-10
1:44237465	rs7516647	44237465	T	C	0.218	0	0	5	3.682e-08	5.505	269454	2.007e-09	5.997	283094	+	+	338165	407655	0.304395	6.36914	1.90096e-10
1:44238218	rs10890280	44238218	A	G	0.753	0	0	5	5.823e-08	-5.424	266162	3.276e-09	-5.917	283094	-	-	334033	407655	0.691499	-6.2823	3.33594e-10
1:44241870	rs7529895	44241870	T	C	3.652	0	0	5	8.713e-08	5.352	265202	2.83e-09	5.941	283094	+	+	332829	407655	0.304214	6.26026	3.8434e-10
1:44243561	rs61768432	44243561	A	T	1.691	0	0	5	8.672e-08	-5.353	265059	3.448e-09	-5.909	283094	-	-	332649	407655	0.693446	-6.2419	4.32289e-10
1:44243658	rs55695044	44243658	T	C	0.097	0	0	5	8.665e-08	5.353	265050	3.401e-09	5.911	283094	+	+	332638	407655	0.306996	6.24309	4.29004e-10
1:44244183	rs11590279	44244183	T	C	0.525	0	0	5	1.027e-07	5.322	264991	2.877e-09	5.938	283094	+	+	332564	407655	0.304156	6.2433	4.28428e-10
1:44244667	rs2158954	44244667	A	G	0.484	0	0	5	1.041e-07	5.319	265040	3.424e-09	5.91	283094	+	+	332625	407655	0.306561	6.22512	4.81185e-10
1:44245049	rs12083110	44245049	T	C	0.382	0	0	5	1.037e-07	-5.32	265025	3.486e-09	-5.907	283094	-	-	332606	407655	0.693473	-6.22386	4.85057e-10
1:44245939	rs10890281	44245939	A	C	0.89	0	0	5	8.641e-08	5.353	268158	3.783e-09	5.893	283094	+	+	336538	407655	0.306511	6.23025	4.65682e-10
1:44246356	rs6680338	44246356	A	G	0.417	0	0	5	6.068e-10	6.189	264467	8.854e-07	4.916	282724	+	+	331906	407123	0.895636	6.07977	1.20352e-09
1:44248272	rs12354267	44248272	T	C	1.916	0	0	5	2.287e-07	-5.174	267644	1.041e-08	-5.724	283094	-	-	335893	407655	0.692261	-6.03878	1.55282e-09
1:44248419	rs60879458	44248419	NA	NA	0.147	0	0	5	NA	NA	NA	NA	NA	NA	NA	NA	NA	NA	NA	NA	NA
1:44249344	rs12760274	44249344	A	G	0.925	0	0	5	4.384e-05	-4.086	269009	0.0001698	-3.76	283094	-	-	337606	407655	0.684423	-4.3227	1.54128e-05
1:44249485	rs917294	44249485	A	G	0.141	0	0	5	3.647e-05	-4.129	266004	0.0001726	-3.756	283531	-	-	333835	408285	0.228388	-4.33957	1.42764e-05
1:44249916	rs917293	44249916	A	G	0.431	0	0	5	9.608e-11	6.473	264964	9.221e-08	5.341	282724	+	+	332530	407123	0.890705	6.47837	9.27189e-11
1:44250301	rs4660749	44250301	T	G	0.385	0	0	5	8.724e-11	-6.488	268257	7.316e-08	-5.383	282724	-	-	336663	407123	0.103652	-6.51883	7.08559e-11
1:44250381	rs4660750	44250381	T	C	0.08	0	0	5	9.055e-11	-6.482	268247	6.617e-08	-5.401	282724	-	-	336650	407123	0.103525	-6.52626	6.7432e-11
1:44250784	rs201324760	44250784	NA	NA	0.403	0	0	5	NA	NA	NA	NA	NA	NA	NA	NA	NA	NA	NA	NA	NA
1:44250787	1:44250787:G:T	44250787	NA	NA	0.003	0	0	5	NA	NA	NA	NA	NA	NA	NA	NA	NA	NA	NA	NA	NA
1:44253015	rs3828139	44253015	T	C	2.228	0	0	5	6.134e-07	4.987	268169	9.377e-07	4.904	283094	+	+	336552	407655	0.472118	5.46003	4.76054e-08
1:44254280	rs11577684	44254280	C	G	1.265	0	0	5	1.495e-06	-4.812	265519	6.946e-07	-4.963	283094	-	-	333226	407655	0.649319	-5.40419	6.51008e-08
1:44254402	rs6691988	44254402	A	G	0.122	0	0	5	1.549e-10	6.401	268091	1.229e-07	5.289	282827	+	+	336454	407271	0.888381	6.418	1.38075e-10
1:44256468	rs9787240	44256468	A	G	2.066	0	0	5	4.218e-07	-5.059	263401	6.513e-07	-4.975	283094	-	-	330568	407655	0.654128	-5.5368	3.08042e-08
1:44256682	rs1354261	44256682	A	C	0.214	0	0	5	2.226e-10	-6.345	268218	2.087e-07	-5.191	282827	-	-	336614	407271	0.111946	-6.3318	2.42324e-10
1:44256819	rs12122504	44256819	NA	NA	0.137	0	0	5	NA	NA	NA	0.07825	1.761	283531	NA	+	NA	408285	NA	NA	NA
1:44258024	rs71579311	44258024	NA	NA	1.205	0	0	5	NA	NA	NA	NA	NA	NA	NA	NA	NA	NA	NA	NA	NA
1:44258040	rs1502907	44258040	A	G	0.016	0	0	5	2.397e-10	-6.333	268517	1.416e-07	-5.263	282724	-	-	336989	407123	0.10371	-6.36873	1.90595e-10
1:44258341	rs34224911	44258341	A	T	0.301	0	0	5	2.715e-06	-4.691	265769	9.097e-07	-4.91	283094	-	-	333540	407655	0.653595	-5.31079	1.0915e-07
1:44258931	rs6688144	44258931	A	G	0.59	0	0	5	0.286	-1.067	264052	0.06837	-1.823	283531	-	-	331385	408285	0.422582	-1.62872	0.103372
1:44260112	rs35314257	44260112	NA	NA	1.181	0	0	5	NA	NA	NA	NA	NA	NA	NA	NA	NA	NA	NA	NA	NA
1:44260312	rs7553818	44260312	NA	NA	0.2	0	0	5	NA	NA	NA	0.08704	1.711	283531	NA	+	NA	408285	NA	NA	NA
1:44263415	rs12401813	44263415	A	C	3.103	0	0	5	2.986e-06	-4.672	269408	8.863e-07	-4.915	283094	-	-	338107	407655	0.653683	-5.30328	1.13743e-07
1:44263714	rs34330931	44263714	NA	NA	0.299	0	0	5	NA	NA	NA	0.0879	-1.707	283531	NA	-	NA	408285	NA	NA	NA
1:44265655	rs3791055	44265655	T	C	1.941	0	0	5	3.349e-10	-6.282	268738	1.358e-07	-5.271	282724	-	-	337266	407123	0.103668	-6.34745	2.18912e-10
1:44267668	rs9726489	44267668	NA	NA	2.013	0	0	5	NA	NA	NA	NA	NA	NA	NA	NA	NA	NA	NA	NA	NA
1:44267669	rs67391763	44267669	NA	NA	0.001	0	0	5	NA	NA	NA	NA	NA	NA	NA	NA	NA	NA	NA	NA	NA
1:44268012	rs3791057	44268012	T	C	0.343	0	0	5	0.2781	1.085	264118	0.07519	1.779	283531	+	+	331468	408285	0.575479	1.61158	0.107053
1:44268219	rs11210928	44268219	T	C	0.207	0	0	5	4.596e-10	6.232	268384	1.325e-07	5.275	282827	+	+	336822	407271	0.894069	6.32291	2.56677e-10
1:44268699	rs6672795	44268699	T	C	0.48	0	0	5	0.2844	1.07	264035	0.08262	1.736	283094	+	+	331364	407655	0.575205	1.57796	0.114574
1:44269187	rs12024345	44269187	NA	NA	0.488	0	0	5	NA	NA	NA	9.041e-07	4.911	283094	NA	+	NA	407655	NA	NA	NA
1:44269208	rs6670344	44269208	A	G	0.021	0	0	5	3.499e-10	-6.275	268518	1.556e-07	-5.246	282724	-	-	336990	407123	0.103668	-6.32869	2.47244e-10
1:44270310	rs3791058	44270310	T	C	1.102	0	0	5	0.2825	1.075	263999	0.0862	1.716	283094	+	+	331319	407655	0.575066	1.56865	0.11673
1:44272529	rs11580676	44272529	A	G	2.219	0	0	5	0.1837	-1.329	266061	0.106	-1.617	283094	-	-	333907	407655	0.426022	-1.63818	0.101385
1:44272761	rs246778	44272761	T	C	0.232	0	0	5	4.415e-10	-6.239	266989	1.252e-07	-5.286	282724	-	-	335071	407123	0.105066	-6.3303	2.44685e-10
1:44273197	rs12126352	44273197	A	G	0.436	0	0	5	0.1818	-1.335	266088	0.1063	-1.615	283094	-	-	333940	407655	0.426349	-1.64006	0.100992
1:44274434	rs246777	44274434	C	G	1.237	0	0	5	4.163e-10	6.248	268260	1.275e-07	5.282	282922	+	+	336666	407408	0.896443	6.33486	2.37552e-10
1:44274699	rs246776	44274699	T	C	0.265	0	0	5	7.546e-07	4.947	266875	1.101e-06	4.873	283094	+	+	334928	407655	0.462062	5.42062	5.93939e-08
1:44275376	rs35747575	44275376	NA	NA	0.677	0	0	5	NA	NA	NA	NA	NA	NA	NA	NA	NA	NA	NA	NA	NA
1:44275441	rs12122867	44275441	A	G	0.065	0	0	5	0.1773	-1.349	266142	0.09886	-1.65	283094	-	-	334008	407655	0.424453	-1.66791	0.0953329
1:44275595	rs246775	44275595	T	C	0.154	0	0	5	4.947e-10	-6.221	265052	6.984e-07	-4.962	280356	-	-	332640	403713	0.108941	-6.13102	8.73177e-10
1:44276062	rs3791059	44276062	T	C	0.467	0	0	5	0.208	-1.259	269637	0.115	-1.576	283094	-	-	338394	407655	0.425857	-1.57615	0.114991
1:44277099	rs1012125	44277099	T	C	1.037	0	0	5	0.2187	1.23	269638	0.1116	1.591	283094	+	+	338396	407655	0.572119	1.56984	0.116452
1:44277548	rs37471	44277548	T	C	0.449	0	0	5	4.306e-06	4.596	269245	2.905e-06	4.677	283531	+	+	337902	408285	0.342676	5.1245	2.98332e-07
1:44277600	rs12125838	44277600	A	G	0.052	0	0	5	0.2125	-1.247	269679	0.1238	-1.539	283094	-	-	338447	407655	0.424914	-1.54826	0.12156
1:44277746	rs12133508	44277746	T	C	0.146	0	0	5	0.2128	-1.246	269621	0.1121	-1.589	283531	-	-	338374	408285	0.427243	-1.57724	0.114741
1:44277918	rs145902657	44277918	NA	NA	0.172	0	0	5	NA	NA	NA	NA	NA	NA	NA	NA	NA	NA	NA	NA	NA
1:44277948	rs37470	44277948	C	G	0.03	0	0	5	3.16e-06	4.66	266026	2.824e-06	4.683	283531	+	+	333863	408285	0.341572	5.16053	2.46255e-07
1:44278550	rs113742599	44278550	NA	NA	0.602	0	0	5	NA	NA	NA	NA	NA	NA	NA	NA	NA	NA	NA	NA	NA
1:44278722	rs37469	44278722	A	G	0.172	0	0	5	4.135e-07	5.063	269130	2.429e-06	4.714	283531	+	+	337758	408285	0.464325	5.38823	7.11539e-08
1:44279223	rs3791062	44279223	NA	NA	0.501	0	0	5	NA	NA	NA	0.1255	-1.532	283531	NA	-	NA	408285	NA	NA	NA
1:44279711	rs3791063	44279711	T	C	0.488	0	0	5	0.209	1.256	269544	0.1183	1.562	283531	+	+	338278	408285	0.572585	1.56666	0.117194
1:44280381	rs37468	44280381	A	T	0.67	0	0	5	4.781e-10	-6.226	268583	7.675e-08	-5.375	282724	-	-	337072	407123	0.101336	-6.37901	1.7824e-10
1:44280425	rs3791064	44280425	T	G	0.044	0	0	5	0.2137	1.243	269566	0.1224	1.545	283531	+	+	338305	408285	0.572569	1.54995	0.121154
1:44282204	rs972444	44282204	A	G	1.779	0	0	5	0.21	-1.253	269619	0.1236	-1.54	283531	-	-	338372	408285	0.425745	-1.55219	0.120617
1:44282355	rs972443	44282355	T	C	0.151	0	0	5	0.2214	1.223	269600	0.1178	1.564	283531	+	+	338348	408285	0.5726	1.55067	0.12098
1:44283071	rs37466	44283071	NA	NA	0.716	0	0	5	NA	NA	NA	NA	NA	NA	NA	NA	NA	NA	NA	NA	NA
1:44283272	rs37465	44283272	NA	NA	0.201	0	0	5	NA	NA	NA	NA	NA	NA	NA	NA	NA	NA	NA	NA	NA
1:44283909	rs541487	44283909	A	G	0.637	0	0	5	3.802e-10	6.262	268473	7.281e-08	5.384	283161	+	+	336934	407752	0.894699	6.40195	1.53407e-10
1:44284161	rs37464	44284161	A	G	0.252	0	0	5	2.968e-10	-6.3	268466	8.101e-08	-5.365	283161	-	-	336925	407752	0.105254	-6.41046	1.45085e-10
1:44284348	rs37463	44284348	A	G	0.187	0	0	5	3.636e-07	5.087	265940	2.222e-06	4.732	283531	+	+	333755	408285	0.467034	5.40826	6.36397e-08
1:44284778	rs37462	44284778	T	C	0.43	0	0	5	5.94e-10	6.192	265291	6.614e-08	5.401	283161	+	+	332940	407752	0.898633	6.36995	1.89092e-10
1:44285160	rs35235321	44285160	NA	NA	0.382	0	0	5	NA	NA	NA	NA	NA	NA	NA	NA	NA	NA	NA	NA	NA
1:44285324	rs35438123	44285324	NA	NA	0.164	0	0	5	NA	NA	NA	NA	NA	NA	NA	NA	NA	NA	NA	NA	NA
1:44285663	rs39722	44285663	C	G	0.339	0	0	5	5.545e-10	6.203	265292	5.941e-08	5.421	283161	+	+	332941	407752	0.898671	6.38743	1.68692e-10
1:44286932	rs3791067	44286932	NA	NA	1.269	0	0	5	NA	NA	NA	2.297e-06	4.725	283531	NA	+	NA	408285	NA	NA	NA
1:44287186	rs641356	44287186	T	C	0.254	0	0	5	7.472e-10	6.156	265407	4.891e-08	5.455	283161	+	+	333086	407752	0.897567	6.38373	1.72823e-10
1:44287414	rs556667	44287414	T	G	0.228	0	0	5	5.346e-10	6.209	268627	4.864e-08	5.456	283161	+	+	337127	407752	0.897509	6.41703	1.38962e-10
1:44287943	rs12741189	44287943	A	C	0.529	0	0	5	0.1842	1.328	266246	0.1314	1.509	283531	+	+	334139	408285	0.575259	1.57387	0.115518
1:44288364	rs37460	44288364	NA	NA	0.421	0	0	5	NA	NA	NA	2.051e-06	-4.748	283531	NA	-	NA	408285	NA	NA	NA
1:44289080	rs12131981	44289080	A	G	0.716	0	0	5	0.2108	-1.251	269414	0.1249	-1.535	283531	-	-	338115	408285	0.424664	-1.54832	0.121546
1:44289397	rs37459	44289397	A	G	0.317	0	0	5	3.525e-06	-4.638	266573	3.118e-06	-4.663	283531	-	-	334549	408285	0.656962	-5.13754	2.78362e-07
1:44290530	rs37458	44290530	A	G	1.133	0	0	5	5.196e-06	-4.557	269753	2.226e-06	-4.732	283531	-	-	338540	408285	0.652859	-5.13646	2.79963e-07
1:44291191	rs37457	44291191	A	G	0.661	0	0	5	5.271e-10	6.211	268605	4.875e-08	5.456	283161	+	+	337099	407752	0.898698	6.41802	1.38054e-10
1:44292989	rs37456	44292989	T	C	1.798	0	0	5	3.78e-06	4.623	269717	2.69e-06	4.693	283531	+	+	338495	408285	0.342942	5.14792	2.63393e-07
1:44294228	rs37455	44294228	A	G	1.239	0	0	5	5.535e-06	-4.543	266092	2.377e-06	-4.718	283531	-	-	333945	408285	0.65294	-5.12129	3.03448e-07
1:44294411	rs37454	44294411	A	C	0.183	0	0	5	4.422e-06	4.59	265951	2.578e-06	4.702	282141	+	+	333769	406283	0.343023	5.13598	2.8068e-07
1:44294920	rs11580407	44294920	NA	NA	0.509	0	0	5	NA	NA	NA	0.1269	-1.526	283531	NA	-	NA	408285	NA	NA	NA
1:44295047	rs37453	44295047	A	G	0.127	0	0	5	3.754e-06	-4.625	268956	2.48e-06	-4.71	283531	-	-	337540	408285	0.65827	-5.15886	2.48461e-07
1:44298564	rs42962	44298564	A	C	3.517	0	0	5	2.936e-10	-6.302	268650	1.593e-07	-5.241	252487	-	-	337156	363581	0.101432	-6.39924	1.5615e-10
1:44299695	rs246774	44299695	T	C	1.131	0	0	5	8.98e-10	6.127	265462	2.307e-08	5.587	283055	+	+	333155	407599	0.902405	6.44732	1.13847e-10
1:44300249	rs246773	44300249	A	G	0.554	0	0	5	8.638e-10	-6.133	265476	1.6e-08	-5.65	283055	-	-	333172	407599	0.097607	-6.48772	8.71436e-11
1:44302647	rs11310494	44302647	NA	NA	2.398	0	0	5	NA	NA	NA	NA	NA	NA	NA	NA	NA	NA	NA	NA	NA
1:44303025	rs3838470	44303025	NA	NA	0.378	0	0	5	NA	NA	NA	NA	NA	NA	NA	NA	NA	NA	NA	NA	NA
1:44303329	rs3011218	44303329	A	T	0.304	0	0	5	5.835e-10	6.195	265429	6.422e-09	5.805	283055	+	+	333113	407599	0.898656	6.61123	3.81144e-11
1:44306559	rs2906470	44306559	T	C	3.23	0	0	5	8.584e-10	-6.134	265435	1.594e-08	-5.651	283055	-	-	333121	407599	0.09773	-6.48878	8.65371e-11
1:44312109	rs3011221	44312109	A	G	5.55	0	0	5	3.489e-10	-6.275	268709	1.947e-08	-5.617	283055	-	-	337230	407599	0.101706	-6.54594	5.91227e-11
1:44319007	rs2906468	44319007	A	G	6.898	0	0	5	0.0001283	-3.83	269402	0.0002598	-3.652	283531	-	-	338100	408285	0.235011	-4.1266	3.6817e-05
1:44319373	rs3011225	44319373	A	G	0.366	0	0	5	0.0001309	3.825	269425	0.0002712	3.641	283531	+	+	338128	408285	0.764938	4.11757	3.82887e-05
1:44320476	rs2906467	44320476	A	C	1.103	0	0	5	5.054e-10	6.217	268794	1.412e-08	5.672	283055	+	+	337336	407599	0.902173	6.54823	5.82227e-11
1:44320934	rs3124746	44320934	C	G	0.458	0	0	5	4.993e-10	6.219	268796	1.471e-08	5.665	283055	+	+	337339	407599	0.902189	6.54517	5.94288e-11
1:44323254	rs12760568	44323254	NA	NA	2.32	0	0	5	NA	NA	NA	NA	NA	NA	NA	NA	NA	NA	NA	NA	NA
1:44323258	rs7417507	44323258	NA	NA	0.004	0	0	5	NA	NA	NA	NA	NA	NA	NA	NA	NA	NA	NA	NA	NA
1:44323736	rs2906465	44323736	T	C	0.478	0	0	5	5.125e-10	-6.215	268795	1.435e-08	-5.669	283055	-	-	337338	407599	0.0978185	-6.54544	5.93218e-11
1:44324060	rs3011226	44324060	A	G	0.324	0	0	5	6.241e-10	6.184	265576	1.434e-08	5.669	283055	+	+	333298	407599	0.902181	6.52523	6.78967e-11
1:44325409	rs3011227	44325409	A	G	1.349	0	0	5	3.573e-10	6.272	268772	1.477e-08	5.664	283055	+	+	337309	407599	0.894676	6.57203	4.96341e-11
1:44327106	rs6143206	44327106	NA	NA	1.697	0	0	5	NA	NA	NA	NA	NA	NA	NA	NA	NA	NA	NA	NA	NA
1:44328017	rs3011229	44328017	A	G	0.911	0	0	5	3.868e-10	-6.259	268735	1.733e-08	-5.637	283055	-	-	337262	407599	0.101752	-6.54941	5.77653e-11
1:44329659	rs11357999	44329659	NA	NA	1.642	0	0	5	NA	NA	NA	NA	NA	NA	NA	NA	NA	NA	NA	NA	NA
1:44329803	rs2906464	44329803	T	C	0.144	0	0	5	7.588e-10	6.153	265553	1.507e-08	5.661	283055	+	+	333269	407599	0.902324	6.50458	7.79105e-11
1:44330048	rs2906463	44330048	A	G	0.245	0	0	5	4.299e-10	-6.243	265548	1.671e-08	-5.643	283055	-	-	333263	407599	0.101644	-6.54003	6.15071e-11
1:44332084	rs2906462	44332084	A	G	2.036	0	0	5	4.576e-10	6.233	265537	1.817e-08	5.629	283055	+	+	333249	407599	0.898309	6.5266	6.728e-11
1:44333293	rs11442409	44333293	NA	NA	1.209	0	0	5	NA	NA	NA	NA	NA	NA	NA	NA	NA	NA	NA	NA	NA
1:44334228	rs2906461	44334228	C	G	0.935	0	0	5	6.616e-10	6.175	268643	1.72e-08	5.638	283055	+	+	337147	407599	0.902277	6.50633	7.70089e-11
1:44335302	rs57148324	44335302	NA	NA	1.074	0	0	5	NA	NA	NA	NA	NA	NA	NA	NA	NA	NA	NA	NA	NA
1:44335323	rs2906460	44335323	A	G	0.021	0	0	5	5.629e-10	-6.2	265393	1.832e-08	-5.627	283055	-	-	333068	407599	0.101675	-6.5083	7.60058e-11
1:44335657	rs2906459	44335657	A	C	0.334	0	0	5	6.941e-10	-6.167	265400	1.817e-08	-5.629	283055	-	-	333077	407599	0.101571	-6.4926	8.43693e-11
1:44337926	rs371800971	44337926	NA	NA	2.269	0	0	5	NA	NA	NA	NA	NA	NA	NA	NA	NA	NA	NA	NA	NA
1:44340655	rs3011230	44340655	T	G	2.729	0	0	5	1.459e-09	6.049	265436	1.902e-08	5.621	283256	+	+	333122	407889	0.902227	6.42726	1.29929e-10
1:44340920	rs2906456	44340920	T	C	0.265	0	0	5	1.077e-09	-6.098	268638	1.14e-08	-5.708	281129	-	-	337141	404826	0.097707	-6.50929	7.55051e-11
1:44341895	rs2906455	44341895	T	C	0.975	0	0	5	1.309e-09	-6.066	265402	5.5e-09	-5.831	283055	-	-	333080	407599	0.09858	-6.56054	5.36125e-11
1:44342235	rs3011231	44342235	A	G	0.34	0	0	5	1.073e-09	-6.098	268635	1.8e-08	-5.63	283055	-	-	337137	407599	0.0977145	-6.46173	1.03516e-10
1:44349381	rs3791097	44349381	C	G	7.146	0	0	5	9.718e-10	-6.114	265405	2.206e-08	-5.595	283055	-	-	333083	407599	0.0978186	-6.44532	1.15356e-10
1:44349405	rs803679	44349405	A	G	0.024	0	0	5	5.968e-05	4.014	269198	0.0001589	3.777	283531	+	+	337843	408285	0.782493	4.29516	1.74565e-05
1:44353084	rs17474535	44353084	A	G	3.679	0	0	5	9.409e-10	6.119	268624	1.803e-08	5.63	283055	+	+	337123	407599	0.902062	6.47259	9.63341e-11
1:44353237	rs803675	44353237	A	G	0.153	0	0	5	5.862e-05	4.018	269202	0.0001576	3.779	283531	+	+	337849	408285	0.781451	4.29841	1.72026e-05
1:44356609	rs61770286	44356609	A	G	3.372	0	0	5	1.084e-09	6.097	265397	2.063e-08	5.607	283055	+	+	333073	407599	0.902112	6.44371	1.16584e-10
1:44359199	rs138266336	44359199	NA	NA	2.59	0	0	5	NA	NA	NA	NA	NA	NA	NA	NA	NA	NA	NA	NA	NA
1:44359205	rs61770287	44359205	T	C	0.006	0	0	5	5.191e-10	-6.213	265281	2.105e-08	-5.603	283055	-	-	332928	407599	0.0977993	-6.50057	8.00159e-11
1:44361533	rs17533707	44361533	T	C	2.328	0	0	5	4.382e-10	-6.24	268467	1.584e-08	-5.652	283055	-	-	336926	407599	0.0977993	-6.54798	5.83199e-11
1:44362709	rs199662254	44362709	NA	NA	1.176	0	0	5	NA	NA	NA	NA	NA	NA	NA	NA	NA	NA	NA	NA	NA
1:44362709	rs534850248	44362709	NA	NA	0	0	0	5	NA	NA	NA	NA	NA	NA	NA	NA	NA	NA	NA	NA	NA
1:44363710	rs61770289	44363710	T	C	1.001	0	0	5	9.473e-10	6.118	265255	1.559e-08	5.655	233871	+	+	332895	336774	0.901819	6.51838	7.10722e-11
1:44365457	rs783304	44365457	A	G	1.747	0	0	5	5.366e-05	4.039	268694	0.001628	3.151	283359	+	+	337211	408037	0.856456	3.94052	8.13036e-05
1:44366250	rs3791101	44366250	A	G	0.793	0	0	5	0.0007063	3.387	263044	0.0005352	3.463	283531	+	+	330120	408285	0.295746	3.78565	0.000153305
1:44369009	rs783301	44369009	T	C	2.759	0	0	5	1.009e-09	-6.108	265234	2.345e-08	-5.584	283055	-	-	332869	407599	0.0983573	-6.4355	1.23065e-10
1:44369444	rs11210935	44369444	A	G	0.435	0	0	5	4.64e-05	4.073	265193	0.0002187	3.696	283531	+	+	332817	408285	0.773876	4.27458	1.91499e-05
1:44369600	rs2485995	44369600	A	G	0.156	0	0	5	1.067e-09	-6.099	265248	2.331e-08	-5.585	283055	-	-	332886	407599	0.0983997	-6.43151	1.26344e-10
1:44371107	rs148773406	44371107	NA	NA	1.507	0	0	5	NA	NA	NA	NA	NA	NA	NA	NA	NA	NA	NA	NA	NA
1:44371437	rs147671612	44371437	NA	NA	0.33	0	0	5	NA	NA	NA	NA	NA	NA	NA	NA	NA	NA	NA	NA	NA
1:44371441	rs142328051	44371441	NA	NA	0.004	0	0	5	NA	NA	NA	NA	NA	NA	NA	NA	NA	NA	NA	NA	NA
1:44372290	rs2906598	44372290	NA	NA	0.849	0	0	5	NA	NA	NA	NA	NA	NA	NA	NA	NA	NA	NA	NA	NA
1:44372291	rs2993621	44372291	NA	NA	0.001	0	0	5	NA	NA	NA	NA	NA	NA	NA	NA	NA	NA	NA	NA	NA
1:44373409	rs2486012	44373409	A	G	1.118	0	0	5	8.561e-10	6.134	268424	2.059e-08	5.607	283055	+	+	336872	407599	0.90157	6.46663	1.00216e-10
1:44373439	rs2428963	44373439	T	C	0.03	0	0	5	9.185e-10	-6.123	268418	1.758e-08	-5.634	283055	-	-	336865	407599	0.0984958	-6.47677	9.37091e-11
1:44377286	rs12058552	44377286	NA	NA	3.847	0	0	5	NA	NA	NA	NA	NA	NA	NA	NA	NA	NA	NA	NA	NA
1:44377297	rs12084459	44377297	NA	NA	0.011	0	0	5	NA	NA	NA	NA	NA	NA	NA	NA	NA	NA	NA	NA	NA
1:44377301	rs71518480	44377301	NA	NA	0.004	0	0	5	NA	NA	NA	NA	NA	NA	NA	NA	NA	NA	NA	NA	NA
1:44377305	rs201869658	44377305	NA	NA	0.004	0	0	5	NA	NA	NA	NA	NA	NA	NA	NA	NA	NA	NA	NA	NA
1:44377306	rs199898784	44377306	NA	NA	0.001	0	0	5	NA	NA	NA	NA	NA	NA	NA	NA	NA	NA	NA	NA	NA
1:44377503	rs4314918	44377503	A	G	0.197	0	0	5	7.768e-08	5.372	268533	2.412e-06	4.715	283451	+	+	337009	408169	0.806856	5.54821	2.88611e-08
1:44379248	rs3791112	44379248	T	G	1.745	0	0	5	0.0003442	-3.58	265296	0.003257	-2.942	283531	-	-	332946	408285	0.230364	-3.57531	0.000349819
1:44379493	rs2248305	44379493	T	C	0.245	0	0	5	9.53e-10	-6.117	268433	2.145e-08	-5.6	283055	-	-	336883	407599	0.0984459	-6.45373	1.09133e-10
1:44379577	rs1859725	44379577	A	G	0.084	0	0	5	9.478e-10	6.118	268427	1.991e-08	5.613	283055	+	+	336876	407599	0.901562	6.46186	1.0342e-10
1:44379957	rs6674176	44379957	A	G	0.38	0	0	5	1.016e-07	5.324	268576	2.635e-06	4.697	283451	+	+	337063	408169	0.806318	5.51287	3.53035e-08
1:44381847	rs1766964	44381847	T	C	1.89	0	0	5	1.55e-09	6.039	265188	2.249e-08	5.592	283150	+	+	332811	407736	0.901443	6.40477	1.50595e-10
1:44382515	rs1766966	44382515	A	G	0.668	0	0	5	1.304e-09	6.067	265164	1.937e-08	5.618	283150	+	+	332781	407736	0.896547	6.43448	1.23896e-10
1:44382524	rs4660262	44382524	A	G	0.009	0	0	5	0.0005634	3.449	265088	0.005113	2.8	283531	+	+	332685	408285	0.752878	3.4238	0.000617518
1:44383123	rs61770291	44383123	NA	NA	0.599	0	0	5	NA	NA	NA	NA	NA	NA	NA	NA	NA	NA	NA	NA	NA
1:44383341	rs67307631	44383341	NA	NA	0.218	0	0	5	NA	NA	NA	NA	NA	NA	NA	NA	NA	NA	NA	NA	NA
1:44383791	rs573834844	44383791	NA	NA	0.45	0	0	5	NA	NA	NA	NA	NA	NA	NA	NA	NA	NA	NA	NA	NA
1:44383914	rs4660756	44383914	T	C	0.123	0	0	5	0.001196	3.24	256776	0.0002556	3.657	275866	+	+	322254	397247	0.288454	3.82663	0.000129911
1:44387625	rs1636877	44387625	A	G	3.711	0	0	5	1.822e-09	-6.013	265212	9.467e-09	-5.74	283150	-	-	332841	407736	0.0986189	-6.47925	9.21794e-11
1:44389959	rs2245439	44389959	T	C	2.334	0	0	5	1.54e-09	-6.04	265203	1.203e-08	-5.699	283150	-	-	332830	407736	0.0987651	-6.46874	9.88209e-11
1:44390392	rs9326136	44390392	T	C	0.433	0	0	5	0.000447	3.511	268429	0.003863	2.889	283531	+	+	336878	408285	0.750468	3.51281	0.000443391
1:44391438	rs11210936	44391438	A	T	1.046	0	0	5	0.0005954	-3.434	265424	0.004681	-2.828	283531	-	-	333107	408285	0.231211	-3.43322	0.000596464
1:44391722	rs2485991	44391722	T	C	0.284	0	0	5	1.471e-09	6.047	268517	1.445e-08	5.668	283150	+	+	336989	407736	0.895893	6.45737	1.06536e-10
1:44392277	rs532992459	44392277	NA	NA	0.555	0	0	5	NA	NA	NA	NA	NA	NA	NA	NA	NA	NA	NA	NA	NA
1:44392792	rs11578313	44392792	A	G	0.515	0	0	5	0.0006447	3.412	265592	0.005163	2.797	283531	+	+	333318	408285	0.751392	3.40381	0.000664536
1:44392921	rs2428961	44392921	T	C	0.129	0	0	5	1.463e-09	-6.048	265443	1.772e-08	-5.633	283150	-	-	333131	407736	0.098769	-6.43398	1.24308e-10
1:44393146	rs2428960	44393146	A	G	0.225	0	0	5	1.283e-09	6.07	265391	1.892e-08	5.622	283150	+	+	333066	407736	0.901192	6.43866	1.20532e-10
1:44393276	rs2352990	44393276	A	T	0.13	0	0	5	0.0004107	3.533	268949	0.004982	2.808	283531	+	+	337531	408285	0.774019	3.47737	0.000506357
1:44393533	rs4031031	44393533	T	C	0.257	0	0	5	0.000422	3.526	268719	0.005513	2.775	283531	+	+	337242	408285	0.756545	3.45403	0.000552281
1:44395224	rs2428959	44395224	T	C	1.691	0	0	5	1.548e-09	-6.039	265362	2.037e-08	-5.609	283150	-	-	333029	407736	0.0990769	-6.41505	1.40772e-10
1:44395309	rs12127226	44395309	T	C	0.085	0	0	5	0.0004098	3.534	265869	0.005326	2.787	283531	+	+	333666	408285	0.769304	3.46074	0.000538701
1:44395786	rs2108202	44395786	T	C	0.477	0	0	5	0.0002639	3.648	269106	0.005407	2.782	283531	+	+	337728	408285	0.769247	3.52196	0.000428368
1:44396215	rs1859726	44396215	T	C	0.429	0	0	5	1.193e-09	6.081	268620	1.563e-08	5.654	283150	+	+	337118	407736	0.9009	6.46688	1.0005e-10
1:44396646	rs6801	44396646	C	G	0.431	0	0	5	0.0002556	-3.657	268908	0.005378	-2.783	283531	-	-	337480	408285	0.230904	-3.52686	0.000420522
1:44396790	rs2485990	44396790	A	G	0.144	0	0	5	1.378e-09	-6.058	265412	1.534e-08	-5.658	283256	-	-	333092	407889	0.0990923	-6.45376	1.09106e-10
1:44399608	rs1548634	44399608	T	C	2.818	0	0	5	8.673e-10	6.132	268573	1.093e-08	5.716	283256	+	+	337059	407889	0.895569	6.52951	6.59858e-11
1:44399942	rs12726706	44399942	A	G	0.334	0	0	5	0.0002857	3.628	265409	0.004703	2.827	283531	+	+	333088	408285	0.771105	3.53179	0.000412764
1:44400532	rs3762422	44400532	A	T	0.59	0	0	5	0.0004224	3.526	265527	0.004717	2.826	283531	+	+	333236	408285	0.751495	3.47922	0.000502868
1:44402565	rs12127737	44402565	A	G	2.033	0	0	5	0.0003929	3.545	264956	0.004593	2.834	283531	+	+	332520	408285	0.753816	3.49281	0.000477972
1:44403042	rs1766968	44403042	T	C	0.477	0	0	5	1.097e-09	6.095	264956	1.334e-08	5.682	283150	+	+	332520	407736	0.903066	6.48652	8.7844e-11
1:44403489	rs6671164	44403489	T	G	0.447	0	0	5	0.0001823	3.742	264803	0.003805	2.894	283531	+	+	332328	408285	0.771878	3.62872	0.000284834
1:44404992	rs144092820	44404992	NA	NA	1.503	0	0	5	NA	NA	NA	NA	NA	NA	NA	NA	NA	NA	NA	NA	NA
1:44404993	rs371631690	44404993	NA	NA	0.001	0	0	5	NA	NA	NA	NA	NA	NA	NA	NA	NA	NA	NA	NA	NA
1:44405214	rs3120804	44405214	T	G	0.221	0	0	5	1.153e-09	6.087	264914	1.895e-08	5.621	283150	+	+	332467	407736	0.904251	6.44618	1.14705e-10
1:44405339	rs34830883	44405339	T	C	0.125	0	0	5	0.01255	-2.496	260668	0.05077	-1.953	283531	-	-	327138	408285	0.238227	-2.42896	0.0151423
1:44405563	rs11210937	44405563	T	C	0.224	0	0	5	2.836e-08	-5.551	264885	2.482e-06	-4.71	283451	-	-	332431	408169	0.191621	-5.63106	1.79109e-08
1:44406113	rs3120805	44406113	T	C	0.55	0	0	5	1.128e-09	-6.09	264897	1.835e-08	-5.627	283150	-	-	332446	407736	0.0957178	-6.45125	1.1093e-10
1:44406725	rs2906597	44406725	A	G	0.612	0	0	5	8.875e-10	6.128	264901	1.804e-08	5.63	283150	+	+	332451	407736	0.904267	6.47245	9.64246e-11
1:44408454	rs2485989	44408454	T	C	1.729	0	0	5	1.8e-09	6.015	264409	1.754e-08	5.635	283150	+	+	331833	407736	0.903574	6.41715	1.38852e-10
1:44408969	rs6680421	44408969	A	C	0.515	0	0	5	0.0002094	3.707	267804	0.003453	2.924	283531	+	+	336094	408285	0.77144	3.63369	0.000279399
1:44409048	rs2428957	44409048	A	G	0.079	0	0	5	7.537e-10	6.154	264765	1.259e-08	5.692	283150	+	+	332280	407736	0.900438	6.52236	6.92075e-11
1:44411589	rs4448553	44411589	A	G	2.541	0	0	5	0.0004039	-3.538	267671	0.00452	-2.839	283531	-	-	335927	408285	0.225847	-3.49627	0.000471804
1:44414156	rs3791116	44414156	A	T	2.567	0	0	5	0.0007487	3.371	264216	0.002627	3.008	264700	+	+	331591	381168	0.777829	3.52117	0.000429652
1:44415415	rs2240447	44415415	T	C	1.259	0	0	5	0.0008981	3.321	264729	0.005184	2.795	283531	+	+	332235	408285	0.775072	3.35505	0.000793521
1:44416090	rs7556565	44416090	T	C	0.675	0	0	5	0.0006701	3.402	267997	0.004806	2.82	283531	+	+	336336	408285	0.774168	3.41538	0.000636941
1:44417630	rs6675620	44417630	T	C	1.54	0	0	5	0.0006365	3.416	268062	0.00455	2.837	283531	+	+	336418	408285	0.776731	3.43269	0.000597634
1:44419546	rs2486014	44419546	T	C	1.916	0	0	5	2.856e-09	5.94	264768	3.811e-08	5.499	283150	+	+	332284	407736	0.901849	6.29849	3.00562e-10
1:44420754	rs1008137	44420754	T	C	1.208	0	0	5	2.413e-09	-5.967	267886	3.626e-08	-5.508	283150	-	-	336197	407736	0.102615	-6.32133	2.59314e-10
1:44421433	rs4660263	44421433	A	C	0.679	0	0	5	0.0005447	-3.458	265080	0.003957	-2.882	283531	-	-	332675	408285	0.225916	-3.47708	0.00050691
1:44421677	rs5773817	44421677	NA	NA	0.244	0	0	5	NA	NA	NA	NA	NA	NA	NA	NA	NA	NA	NA	NA	NA
1:44424879	rs4660758	44424879	T	G	3.202	0	0	5	0.0008228	-3.345	268201	0.003789	-2.895	283531	-	-	336592	408285	0.221818	-3.43029	0.000602935
1:44426025	rs2301993	44426025	A	G	1.146	0	0	5	0.0005832	3.439	268336	0.003693	2.903	283531	+	+	336762	408285	0.77652	3.48371	0.000494519
1:44428632	rs12145999	44428632	T	C	2.607	0	0	5	0.0008182	3.347	265033	0.003808	2.894	283531	+	+	332616	408285	0.775018	3.42748	0.00060922
1:44428680	rs1636879	44428680	C	G	0.048	0	0	5	3.999e-09	-5.884	267862	4.419e-08	-5.473	283150	-	-	336167	407736	0.102819	-6.25785	3.90324e-10
1:44428715	rs3828146	44428715	T	C	0.035	0	0	5	0.0008809	3.326	265022	0.003537	2.917	283531	+	+	332603	408285	0.777694	3.4304	0.000602683
1:44431362	rs3791119	44431362	C	G	2.647	0	0	5	0.0007332	-3.377	264901	0.003929	-2.884	283531	-	-	332451	408285	0.222376	-3.4367	0.000588839
1:44431715	rs3791120	44431715	T	C	0.353	0	0	5	0.000834	-3.341	265019	0.003892	-2.887	283531	-	-	332599	408285	0.222287	-3.42024	0.000625657
1:44432500	rs4660759	44432500	C	G	0.785	0	0	5	0.0007718	-3.363	265037	0.003849	-2.89	283531	-	-	332621	408285	0.222295	-3.43327	0.000596341
1:44433864	rs7412307	44433864	C	G	1.364	0	0	5	1.633e-07	-5.237	268303	5.784e-06	-4.534	283531	-	-	336720	408285	0.191851	-5.37159	7.80448e-08
1:44434613	rs2486007	44434613	A	G	0.749	0	0	5	1.241e-09	6.075	264763	4.192e-08	5.483	283150	+	+	332278	407736	0.900826	6.35793	2.04497e-10
1:44438396	rs783308	44438396	A	C	3.783	0	0	5	0.001438	3.187	267889	0.001483	3.178	283359	+	+	336201	408037	0.860123	3.51507	0.000439642
1:44438961	rs4221	44438961	A	G	0.565	0	0	5	0.001505	3.174	267827	0.00143	3.189	283359	+	+	336123	408037	0.852815	3.51482	0.000440053
1:44438974	rs7161	44438974	T	C	0.013	0	0	5	0.001715	3.136	268010	0.003193	2.949	283531	+	+	336353	408285	0.75686	3.35399	0.000796555
1:44440146	rs4660761	44440146	A	G	1.172	0	0	5	2.297e-07	5.174	268644	6.002e-06	4.526	283451	+	+	337148	408169	0.808992	5.33494	9.55768e-08
1:44442521	rs12410334	44442521	A	C	2.375	0	0	5	2.441e-07	-5.162	268777	5.757e-06	-4.535	283451	-	-	337315	408169	0.190689	-5.3342	9.5967e-08
1:44442930	rs2428954	44442930	A	G	0.409	0	0	5	4.107e-08	5.486	268381	2.799e-07	5.136	283150	+	+	336818	407736	0.886312	5.85456	4.78269e-09
1:44443459	rs2428953	44443459	A	G	0.529	0	0	5	3.294e-08	-5.525	268491	1.092e-07	-5.311	283150	-	-	336956	407736	0.109606	-5.97756	2.26509e-09
1:44450737	rs2231283	44450737	NA	NA	7.278	0	0	5	NA	NA	NA	NA	NA	NA	NA	NA	NA	NA	NA	NA	NA
1:44454839	rs4567315	44454839	T	C	4.102	0	0	5	0.0004844	-3.489	262833	0.00144	-3.186	283531	-	-	329855	408285	0.247587	-3.67163	0.000241007
1:44455203	rs2993619	44455203	T	C	0.364	0	0	5	3.465e-08	-5.516	262104	5.306e-07	-5.015	282713	-	-	328941	407107	0.110711	-5.79164	6.97035e-09
1:44455217	rs12738136	44455217	A	G	0.014	0	0	5	0.0004773	3.493	265962	0.001383	3.198	283531	+	+	333782	408285	0.75334	3.68327	0.000230264
1:44457215	rs12403025	44457215	A	G	1.998	0	0	5	0.0008591	3.333	259464	0.001265	3.224	283531	+	+	325627	408285	0.744246	3.6138	0.000301737
1:44457305	rs12403036	44457305	A	G	0.09	0	0	5	0.000868	3.33	259656	0.0008377	3.34	283531	+	+	325868	408285	0.744496	3.68245	0.000231
1:44458928	rs10890286	44458928	T	C	1.623	0	0	5	0.001261	-3.225	259675	0.001548	-3.166	283531	-	-	325892	408285	0.252864	-3.52487	0.000423696
1:44459115	rs35911583	44459115	NA	NA	0.187	0	0	5	NA	NA	NA	NA	NA	NA	NA	NA	NA	NA	NA	NA	NA
1:44465419	rs803619	44465419	T	C	6.304	0	1	5	1.821e-07	-5.217	259184	1.5e-05	-4.329	275711	-	-	325276	397024	0.106993	-5.23735	1.629e-07
1:52438062	rs77090393	52438062	T	C	7972.64	1	0	6	0.0002138	3.702	258111	2.431e-07	5.163	270098	+	+	323929	388941	0.0636034	4.94154	7.75093e-07
1:52441073	rs74550598	52441073	T	G	3.011	0	0	6	0.0001266	3.833	258169	2.099e-07	5.19	270098	+	+	324002	388941	0.0635842	5.02548	5.02171e-07
1:52444583	rs78014763	52444583	T	C	3.51	0	0	6	0.0001853	-3.738	258184	2.198e-07	-5.182	270098	-	-	324021	388941	0.936389	-4.97121	6.65378e-07
1:52445520	rs145238135	52445520	T	C	0.937	0	0	6	0.0001643	3.768	258217	2.325e-07	5.171	270098	+	+	324062	388941	0.0635688	4.98037	6.3464e-07
1:52448082	rs111331801	52448082	T	C	2.562	0	0	6	0.0001651	3.767	258321	2.065e-07	5.193	270098	+	+	324193	388941	0.0635149	4.9924	5.96338e-07
1:52450838	rs78378945	52450838	A	G	2.756	0	0	6	0.0001669	3.764	258337	2.094e-07	5.191	270098	+	+	324213	388941	0.0635803	4.98963	6.04961e-07
1:52454035	rs12403677	52454035	T	C	3.197	0	0	6	0.0001675	3.764	258315	2.076e-07	5.192	270098	+	+	324185	388941	0.0635264	4.99027	6.02962e-07
1:52454777	rs141017990	52454777	NA	NA	0.742	0	0	6	NA	NA	NA	NA	NA	NA	NA	NA	NA	NA	NA	NA	NA
1:52457159	rs1024311	52457159	T	G	2.382	0	0	6	0.0003046	3.611	261497	2.52e-07	5.156	279170	+	+	328179	402005	0.0619256	4.90421	9.38023e-07
1:52457816	rs7416150	52457816	T	G	0.657	0	0	6	0.0002659	3.646	261542	1.722e-07	5.227	270098	+	+	328235	388941	0.063334	4.93976	7.82195e-07
1:52460725	rs113285205	52460725	A	G	2.909	0	0	6	0.0001499	3.791	258155	2.527e-07	5.156	270098	+	+	323985	388941	0.0649388	4.98378	6.2354e-07
1:52461288	rs76890462	52461288	A	G	0.563	0	0	6	0.0001572	-3.779	258325	1.921e-07	-5.207	270098	-	-	324198	388941	0.936589	-5.00681	5.53391e-07
1:52463389	rs12404984	52463389	T	C	2.101	0	0	6	0.0001567	3.78	258281	1.785e-07	5.22	270098	+	+	324143	388941	0.0641153	5.01502	5.30275e-07
1:52468918	rs6697922	52468918	A	T	5.529	0	0	6	0.0002116	3.705	255311	5.637e-07	5.003	270293	+	+	320415	389222	0.069084	4.85672	1.19348e-06
1:52478286	rs35835737	52478286	T	C	9.368	0	0	6	0.04835	-1.974	259488	0.00158	-3.16	271626	-	-	325657	391141	0.875228	-2.8724	0.00407368
1:52478987	rs1167187	52478987	T	C	0.701	0	0	6	0.04441	-2.01	259365	0.0005432	-3.459	271626	-	-	325503	391141	0.871395	-3.06588	0.00217033
1:52478997	rs536327254	52478997	NA	NA	0.01	0	0	6	NA	NA	NA	NA	NA	NA	NA	NA	NA	NA	NA	NA	NA
1:52479910	rs1773565	52479910	A	T	0.913	0	0	6	0.0376	-2.079	259367	0.000818	-3.347	271626	-	-	325506	391141	0.870899	-3.0365	0.00239343
1:52481260	rs1773567	52481260	A	G	1.35	0	0	6	0.06505	1.845	262766	0.00217	3.066	280698	+	+	329771	404205	0.120892	2.76199	0.00574496
1:52485091	rs144414545	52485091	A	G	3.831	0	0	6	0.0001156	-3.855	258249	8.922e-08	-5.347	270098	-	-	324102	388941	0.940756	-5.12826	2.92426e-07
1:52486104	rs7512076	52486104	T	C	1.013	0	0	6	0.0001989	3.72	261347	9.036e-08	5.345	270098	+	+	327990	388941	0.0562966	5.04746	4.47717e-07
1:52487462	rs17106967	52487462	T	C	1.358	0	0	6	6.647e-05	3.989	258225	7.249e-08	5.385	270098	+	+	324072	388941	0.0557271	5.22041	1.78523e-07
1:52488478	rs199506570	52488478	NA	NA	1.016	0	0	6	NA	NA	NA	NA	NA	NA	NA	NA	NA	NA	NA	NA	NA
1:52488946	rs142470551	52488946	NA	NA	0.468	0	0	6	NA	NA	NA	NA	NA	NA	NA	NA	NA	NA	NA	NA	NA
1:52495943	rs964895	52495943	T	G	6.997	0	0	6	0.03895	-2.065	259532	0.002393	-3.037	280698	-	-	325713	404205	0.878665	-2.86271	0.00420035
1:52499070	rs563103084	52499070	NA	NA	3.127	0	0	6	NA	NA	NA	NA	NA	NA	NA	NA	NA	NA	NA	NA	NA
1:52499097	rs116535272	52499097	NA	NA	0.027	0	0	6	NA	NA	NA	NA	NA	NA	NA	NA	NA	NA	NA	NA	NA
1:52499939	rs17106988	52499939	A	G	0.842	0	0	6	0.0002163	3.699	261407	5.621e-08	5.43	270098	+	+	328066	388941	0.0607755	5.08522	3.67207e-07
1:52501152	rs76511642	52501152	A	G	1.213	0	0	6	5.687e-05	4.025	258193	6.861e-08	5.395	270098	+	+	324032	388941	0.0550649	5.24511	1.56189e-07
1:52504176	rs12406969	52504176	T	G	3.024	0	0	6	8.591e-05	3.927	258232	4.518e-08	5.469	270098	+	+	324081	388941	0.0589167	5.23699	1.63216e-07
1:52504575	rs71041880	52504575	NA	NA	0.399	0	0	6	NA	NA	NA	NA	NA	NA	NA	NA	NA	NA	NA	NA	NA
1:52505706	rs2992178	52505706	T	C	1.131	0	0	6	0.04864	-1.972	259446	0.003436	-2.926	280698	-	-	325605	404205	0.87977	-2.74937	0.00597095
1:52507070	rs2809958	52507070	A	T	1.364	0	0	6	0.04515	2.003	262607	0.002319	3.046	280698	+	+	329572	404205	0.121827	2.8312	0.00463738
1:52508198	rs7517383	52508198	T	G	1.128	0	0	6	0.0001014	-3.887	258153	6.18e-08	-5.414	270098	-	-	323982	388941	0.939255	-5.18428	2.16855e-07
1:52508958	rs115050652	52508958	T	C	0.76	0	0	6	6.465e-05	-3.995	258153	7.435e-08	-5.38	279170	-	-	323982	402005	0.946378	-5.24128	1.59463e-07
1:52509714	rs41294464	52509714	T	C	0.756	0	0	6	0.0008262	-3.344	256991	4.666e-06	-4.579	269105	-	-	322524	387511	0.952877	-4.41466	1.0117e-05
1:52510591	rs76901998	52510591	A	G	0.877	0	0	6	4.723e-05	4.069	258117	4.781e-08	5.459	270098	+	+	323937	388941	0.0550494	5.30557	1.12324e-07
1:52515629	rs79251774	52515629	T	C	5.038	0	0	6	8.191e-05	3.939	257502	9.985e-08	5.327	270098	+	+	323165	388941	0.0555074	5.16231	2.4392e-07
1:52526586	rs17107020	52526586	A	G	10.957	0	0	6	0.0002622	-3.65	261424	3.191e-07	-5.112	270297	-	-	328087	389228	0.944254	-4.8764	1.08038e-06
1:52533505	rs77641225	52533505	A	G	6.919	0	0	6	0.0002012	3.718	258266	5.553e-07	5.006	270297	+	+	324124	389228	0.0569351	4.85843	1.1832e-06
1:52538180	rs79070007	52538180	T	C	4.675	0	0	6	0.0002084	3.709	258270	5.512e-07	5.008	270297	+	+	324129	389228	0.0570661	4.85489	1.20452e-06
1:52538755	rs12409792	52538755	A	G	0.575	0	0	6	0.0001872	3.736	258235	4.176e-07	5.061	270297	+	+	324085	389228	0.0558576	4.89996	9.58547e-07
1:52538977	rs12402556	52538977	A	T	0.222	0	0	6	0.0001563	-3.781	257931	3.626e-07	-5.088	270297	-	-	323703	389228	0.944546	-4.93989	7.81671e-07
1:52538981	rs12405074	52538981	A	C	0.004	0	0	6	0.0003208	3.598	257555	6.977e-07	4.962	270297	+	+	323232	389228	0.0526548	4.77192	1.82479e-06
1:52539856	rs113907424	52539856	T	G	0.875	0	0	6	0.0002463	3.666	258121	4.466e-07	5.048	268371	+	+	323942	386454	0.0562196	4.85154	1.22505e-06
1:52545102	rs78842843	52545102	A	G	5.246	0	0	6	0.0001452	3.799	258244	8.362e-07	4.927	277443	+	+	324096	399518	0.0550918	4.8677	1.12902e-06
1:52546591	rs142748424	52546591	A	C	1.489	0	0	6	0.0001911	-3.73	258235	8.789e-07	-4.917	277443	-	-	324085	399518	0.944177	-4.82668	1.38824e-06
1:52547657	rs17107036	52547657	A	G	1.066	0	0	6	0.0001694	-3.761	258131	5.773e-07	-4.999	277443	-	-	323954	399518	0.94283	-4.89153	1.00053e-06
1:52550012	rs6693475	52550012	A	G	2.355	0	0	6	0.0002321	3.681	258240	6.907e-07	4.964	277443	+	+	324091	399518	0.0572316	4.82978	1.36686e-06
1:52551244	rs12402478	52551244	A	G	1.232	0	0	6	0.0004461	3.511	261327	7.352e-07	4.952	277443	+	+	327965	399518	0.05717	4.72848	2.26212e-06
1:52560773	rs540365575	52560773	NA	NA	9.529	0	0	6	NA	NA	NA	NA	NA	NA	NA	NA	NA	NA	NA	NA	NA
1:52564719	rs17107037	52564719	A	C	3.946	0	0	6	0.0002566	3.656	261356	6.016e-07	4.991	277979	+	+	328002	400290	0.05657	4.82717	1.38485e-06
1:52573788	rs144939279	52573788	A	G	9.069	0	0	6	0.0001878	3.735	258114	1.369e-06	4.83	273094	+	+	323933	393255	0.0544767	4.77004	1.84191e-06
1:52582647	rs138675362	52582647	A	C	8.859	0	0	6	0.0001454	3.799	258291	3.495e-07	5.095	279369	+	+	324155	402291	0.0581322	4.97163	6.63935e-07
1:52591385	rs140038834	52591385	T	C	8.738	0	0	6	0.0001834	3.741	258277	3.48e-07	5.095	279369	+	+	324138	402291	0.0563579	4.94237	7.71778e-07
1:52593533	rs77626246	52593533	A	C	2.148	0	0	6	0.0001848	3.739	258238	5.992e-07	4.991	279369	+	+	324089	402291	0.0544185	4.87912	1.06563e-06
1:52594618	rs34995079	52594618	T	C	1.085	0	0	6	0.0002014	3.717	258276	4.143e-07	5.062	279369	+	+	324136	402291	0.057551	4.91048	9.08542e-07
1:52595384	rs75435269	52595384	T	C	0.766	0	0	6	0.0001327	3.821	258270	3.349e-07	5.103	278981	+	+	324129	401733	0.0557616	4.98681	6.13858e-07
1:52597758	rs12404446	52597758	T	C	2.374	0	0	6	0.0001812	3.744	258246	4.248e-07	5.057	279369	+	+	324099	402291	0.0563079	4.92118	8.60234e-07
1:52598293	rs137950674	52598293	A	C	0.535	0	0	6	0.000147	-3.796	257644	4.583e-07	-5.043	279369	-	-	323343	402291	0.946891	-4.94029	7.80066e-07
1:52598680	rs145929659	52598680	T	C	0.387	0	0	6	0.0002457	3.667	256747	9.081e-07	4.911	279369	+	+	322217	402291	0.057648	4.79791	1.60333e-06
1:52602397	rs138357728	52602397	A	G	3.717	0	0	6	0.0007726	3.362	257803	6.951e-07	4.963	278404	+	+	323543	400902	0.0525023	4.67073	3.00125e-06
1:52603322	rs201262068	52603322	NA	NA	0.925	0	0	6	NA	NA	NA	NA	NA	NA	NA	NA	NA	NA	NA	NA	NA
1:52610799	rs79956031	52610799	A	G	7.477	0	0	6	0.0001738	3.754	258313	3.463e-07	5.096	279369	+	+	324183	402291	0.0553997	4.94945	7.4422e-07
1:52614091	rs151240627	52614091	T	C	3.292	0	0	6	0.000184	3.74	258293	3.547e-07	5.092	279369	+	+	324158	402291	0.0553535	4.94003	7.81095e-07
1:52614526	rs114756152	52614526	T	C	0.435	0	0	6	0.0001464	3.797	258301	4.553e-07	5.044	279369	+	+	324168	402291	0.0565619	4.94003	7.81095e-07
1:52622226	rs77657755	52622226	C	G	7.7	0	0	6	0.0001598	-3.775	258308	3.93e-07	-5.072	279369	-	-	324177	402291	0.942907	-4.94569	7.58755e-07
1:52624083	rs6700495	52624083	A	T	1.857	0	0	6	0.0001338	-3.819	258316	4.542e-07	-5.045	279369	-	-	324187	402291	0.9435	-4.95171	7.3564e-07
1:52627634	rs7520155	52627634	A	G	3.551	0	0	6	0.00015	-3.791	258312	3.885e-07	-5.074	279369	-	-	324182	402291	0.942915	-4.95496	7.23462e-07
1:52633896	rs202194590	52633896	NA	NA	6.262	0	0	6	NA	NA	NA	NA	NA	NA	NA	NA	NA	NA	NA	NA	NA
1:52634033	rs912457	52634033	T	C	0.137	0	0	6	0.000136	3.815	258334	4.765e-07	5.036	279369	+	+	324209	402291	0.0564696	4.94426	7.64333e-07
1:52634261	rs115812664	52634261	T	C	0.228	0	0	6	0.0001565	3.781	258324	5.419e-07	5.011	279369	+	+	324197	402291	0.0564696	4.91213	9.00921e-07
1:52634666	rs1324169	52634666	A	G	0.405	0	0	6	0.0002459	3.667	261554	3.549e-07	5.092	279369	+	+	328250	402291	0.0552342	4.89523	9.81888e-07
1:52636222	rs149148937	52636222	T	G	1.556	0	0	6	0.0001641	3.769	258308	4.193e-07	5.06	279369	+	+	324177	402291	0.0570777	4.93547	7.99593e-07
1:52637134	rs147499881	52637134	NA	NA	0.912	0	0	6	NA	NA	NA	NA	NA	NA	NA	NA	NA	NA	NA	NA	NA
1:52644042	rs6671610	52644042	T	C	6.908	0	0	6	0.0001237	3.839	258340	3.547e-07	5.092	279369	+	+	324217	402291	0.0552188	4.98992	6.04029e-07
1:52647354	rs578193943	52647354	NA	NA	3.312	0	0	6	NA	NA	NA	NA	NA	NA	NA	NA	NA	NA	NA	NA	NA
1:52649655	rs12401694	52649655	T	C	2.301	0	0	6	0.0003233	3.596	261810	1.032e-06	4.885	279170	+	+	328572	402005	0.0582432	4.73518	2.18861e-06
1:52653558	rs12403137	52653558	T	C	3.903	0	0	6	0.000212	3.704	263357	4.019e-07	5.068	279170	+	+	330513	402005	0.0565196	4.89527	9.81729e-07
1:52659814	rs74739157	52659814	T	C	6.256	0	0	6	0.0002766	-3.636	263416	3.673e-07	-5.085	279170	-	-	330587	402005	0.944685	-4.87011	1.11538e-06
1:52661922	rs79922742	52661922	T	G	2.108	0	0	6	0.0002493	-3.663	263400	4.92e-07	-5.029	279170	-	-	330567	402005	0.942895	-4.85106	1.22806e-06
1:52663836	rs115441632	52663836	C	G	1.914	0	0	6	0.0001747	-3.753	263328	3.729e-07	-5.082	281736	-	-	330477	405700	0.943611	-4.93427	8.04525e-07
1:52665234	rs77243509	52665234	T	C	1.398	0	0	6	0.0002069	-3.71	263350	3.578e-07	-5.09	281736	-	-	330504	405700	0.943542	-4.91702	8.78731e-07
1:52666025	rs201684315	52666025	NA	NA	0.791	0	0	6	NA	NA	NA	NA	NA	NA	NA	NA	NA	NA	NA	NA	NA
1:52669178	rs571708943	52669178	NA	NA	3.153	0	0	6	NA	NA	NA	NA	NA	NA	NA	NA	NA	NA	NA	NA	NA
1:52672110	rs17363981	52672110	A	G	2.932	0	0	6	0.0002931	-3.621	266701	7.576e-07	-4.946	279170	-	-	334710	402005	0.94425	-4.77294	1.81552e-06
1:52673127	rs346565	52673127	C	G	1.017	0	0	6	0.05628	1.909	262229	0.0001273	3.832	279564	+	+	329097	402572	0.0821531	3.24727	0.00116519
1:52675628	rs78407568	52675628	A	G	2.501	0	0	6	0.0001776	-3.749	263504	4.212e-07	-5.059	281736	-	-	330698	405700	0.944623	-4.91818	8.73544e-07
1:52677789	rs12402304	52677789	T	C	2.161	0	0	6	0.0002141	-3.702	266734	7.749e-07	-4.942	279170	-	-	334751	402005	0.94253	-4.81279	1.4884e-06
1:52682554	rs12405232	52682554	A	G	4.765	0	0	6	0.000235	-3.678	266754	4.794e-07	-5.034	281736	-	-	334776	405700	0.943399	-4.85957	1.1764e-06
1:52683038	rs144484269	52683038	T	G	0.484	0	0	6	0.0001639	-3.769	263526	3.829e-07	-5.077	281736	-	-	330725	405700	0.944577	-4.93903	7.85125e-07
1:52683961	rs34453683	52683961	A	G	0.923	0	0	6	0.0001707	3.759	263524	3.822e-07	5.078	281736	+	+	330723	405700	0.0554154	4.93452	8.03487e-07
1:52686496	rs346557	52686496	A	G	2.535	0	0	6	0.0463	-1.993	262262	0.0001543	-3.784	279564	-	-	329139	402572	0.919471	-3.26177	0.00110721
1:52689664	rs346554	52689664	T	C	3.168	0	0	6	0.04639	-1.992	262303	0.0001456	-3.798	279564	-	-	329190	402572	0.919479	-3.26941	0.00107772
1:52690867	rs346553	52690867	A	G	1.203	0	0	6	0.04382	2.016	259086	0.0001551	3.783	277638	+	+	325153	399799	0.0822839	3.27736	0.00104784
1:52692649	rs112771075	52692649	T	C	1.782	0	0	6	0.0001715	3.758	263566	5.428e-07	5.011	281736	+	+	330775	405700	0.0575133	4.89415	9.87319e-07
1:52696159	rs6657731	52696159	A	G	3.51	0	0	6	0.0002242	-3.69	266815	2.857e-07	-5.133	281736	-	-	334853	405700	0.942345	-4.9238	8.4881e-07
1:52700196	rs4272565	52700196	A	G	4.037	0	0	6	0.05561	1.914	262381	0.0003798	3.554	282130	+	+	329288	406267	0.0737825	3.09181	0.00198943
1:52701019	rs75671966	52701019	T	G	0.823	0	0	6	0.0001634	3.77	263591	4.002e-07	5.069	281736	+	+	330807	405700	0.0572589	4.93465	8.02949e-07
1:52703491	rs35385323	52703491	C	G	2.472	0	0	6	0.000187	3.736	263614	5.065e-07	5.024	281736	+	+	330836	405700	0.0569317	4.89052	1.0057e-06
1:52705285	rs3790523	52705285	A	G	1.794	0	0	6	0.04863	-1.972	262306	9.808e-05	-3.895	279564	-	-	329194	402572	0.91777	-3.31658	0.000911262
1:52705427	rs3790522	52705427	T	C	0.142	0	0	6	0.04085	-2.045	259108	0.0001414	-3.806	279564	-	-	325181	402572	0.917578	-3.31146	0.000928114
1:52707149	rs346562	52707149	A	G	1.722	0	0	6	0.04721	1.984	262303	0.0001003	3.89	279564	+	+	329190	402572	0.0821994	3.31978	0.000900884
1:52709686	rs76928255	52709686	A	G	2.537	0	0	6	0.0001342	-3.819	263612	4.093e-07	-5.065	281736	-	-	330833	405700	0.942918	-4.95727	7.14907e-07
1:52715348	rs75223663	52715348	A	G	5.662	0	0	6	0.000136	-3.815	263602	2.517e-07	-5.156	281736	-	-	330821	405700	0.942914	-5.00925	5.46426e-07
1:52718881	rs10493164	52718881	A	G	3.533	0	0	6	0.0002234	-3.691	266846	2.886e-07	-5.131	281736	-	-	334892	405700	0.943388	-4.92306	8.52003e-07
1:52722348	rs78663067	52722348	T	C	3.467	0	0	6	0.0001626	-3.771	263610	1.997e-07	-5.2	281736	-	-	330831	405700	0.944666	-5.01286	5.36275e-07
1:52725280	rs146044303	52725280	NA	NA	2.932	0	0	6	NA	NA	NA	NA	NA	NA	NA	NA	NA	NA	NA	NA	NA
1:52725375	rs115206565	52725375	A	G	0.095	0	0	6	0.0001653	-3.767	263636	2.417e-07	-5.164	281736	-	-	330863	405700	0.944554	-4.98939	6.05706e-07
1:52726933	rs11205946	52726933	A	G	1.558	0	0	6	0.04842	1.974	258468	0.0002095	3.707	282130	+	+	324377	406267	0.0736746	3.22567	0.00125676
1:52726960	rs346559	52726960	T	C	0.027	0	0	6	0.03799	2.075	259036	7.375e-05	3.964	282130	+	+	325090	406267	0.0801711	3.42944	0.000604822
1:52729653	rs75483990	52729653	A	G	2.693	0	0	6	0.0001801	-3.745	263650	1.795e-07	-5.219	281736	-	-	330881	405700	0.944696	-5.01075	5.42194e-07
1:52731704	rs346569	52731704	A	G	2.051	0	0	6	0.04667	-1.989	262375	6.177e-05	-4.006	282130	-	-	329281	406267	0.920256	-3.3995	0.000675097
1:52735707	rs140716622	52735707	NA	NA	4.003	0	0	6	NA	NA	NA	NA	NA	NA	NA	NA	NA	NA	NA	NA	NA
1:52737497	rs17372640	52737497	A	G	1.79	0	0	6	0.0002785	-3.635	266839	1.932e-07	-5.206	281736	-	-	334883	405700	0.944974	-4.93817	7.88573e-07
1:52738344	rs114138472	52738344	NA	NA	0.847	0	0	6	NA	NA	NA	NA	NA	NA	NA	NA	NA	NA	NA	NA	NA
1:52744022	rs80318843	52744022	A	G	5.678	0	0	6	0.0001531	-3.786	263665	2.266e-07	-5.176	281736	-	-	330900	405700	0.943542	-5.00615	5.55291e-07
1:52744754	rs11205949	52744754	T	G	0.732	0	0	6	0.05619	-1.91	262333	6.479e-05	-3.995	282130	-	-	329228	406267	0.918328	-3.35297	0.000799494
1:52745680	rs17364143	52745680	C	G	0.926	0	0	6	0.0002749	-3.638	266866	1.878e-07	-5.211	281736	-	-	334917	405700	0.944219	-4.94259	7.70916e-07
1:52746501	rs114151376	52746501	T	G	0.821	0	0	6	0.0001497	-3.792	263636	1.507e-07	-5.252	281736	-	-	330863	405700	0.944635	-5.05438	4.31785e-07
1:52750178	rs3845309	52750178	A	G	3.677	0	0	6	0.04339	-2.02	259123	5.216e-05	-4.046	282130	-	-	325199	406267	0.918409	-3.45097	0.00055858
1:52752512	rs17364171	52752512	T	C	2.334	0	0	6	0.0002869	-3.627	266870	1.911e-07	-5.208	281736	-	-	334922	405700	0.944311	-4.93513	8.00986e-07
1:52753306	rs79136995	52753306	A	G	0.794	0	0	6	0.0001684	3.762	263649	2.27e-07	5.176	281736	+	+	330879	405700	0.0569508	4.99392	5.9165e-07
1:52754974	rs7541658	52754974	T	G	1.668	0	0	6	0.0003329	-3.588	266821	1.916e-07	-5.207	281736	-	-	334860	405700	0.944673	-4.9145	8.90073e-07
1:52756658	rs2985372	52756658	T	C	1.684	0	0	6	0.0003179	3.6	266805	1.921e-07	5.207	281736	+	+	334840	405700	0.0553498	4.92075	8.6211e-07
1:52758243	rs2762832	52758243	A	G	1.585	0	0	6	0.04212	2.032	258421	8.363e-05	3.934	282130	+	+	324318	406267	0.0779277	3.3919	0.000694087
1:52760050	rs2820335	52760050	C	G	1.807	0	0	6	0.0003088	-3.608	266760	2.112e-07	-5.189	281736	-	-	334784	405700	0.942075	-4.91444	8.90365e-07
1:52762724	rs2820330	52762724	T	C	2.674	0	0	6	0.04179	-2.036	259120	6.762e-05	-3.984	282130	-	-	325196	406267	0.91961	-3.42165	0.00062243
1:52763401	rs551132123	52763401	NA	NA	0.677	0	0	6	NA	NA	NA	NA	NA	NA	NA	NA	NA	NA	NA	NA	NA
1:52763582	rs2762831	52763582	A	G	0.181	0	0	6	0.05631	1.909	258450	0.0002057	3.712	282130	+	+	324355	406267	0.0739132	3.19623	0.00139234
1:52764959	rs2820331	52764959	A	G	1.377	0	0	6	0.05514	-1.918	262335	4.808e-05	-4.065	282130	-	-	329230	406267	0.917974	-3.39878	0.000676873
1:52765877	rs12406697	52765877	T	C	0.918	0	0	6	0.0002793	-3.634	263469	6.548e-07	-4.974	279170	-	-	330654	402005	0.945755	-4.80354	1.55883e-06
1:52770983	rs2753401	52770983	C	G	5.106	0	0	6	0.06751	1.828	258368	0.0001795	3.746	280098	+	+	324252	403341	0.0833422	3.17003	0.00152421
1:52771408	rs2753402	52771408	C	G	0.425	0	0	6	0.000573	-3.444	261793	6.92e-07	-4.964	281348	-	-	328550	405141	0.94074	-4.70951	2.48314e-06
1:52772620	rs2820332	52772620	T	G	1.212	0	0	6	0.0006766	3.399	266887	6.767e-07	4.968	281348	+	+	334943	405141	0.0568585	4.67517	2.93706e-06
1:52772625	rs2762830	52772625	A	G	0.005	0	0	6	0.0004474	-3.51	263678	6.376e-07	-4.979	281348	-	-	330916	405141	0.943126	-4.74725	2.06202e-06
1:52777869	rs2762829	52777869	A	G	5.244	0	0	6	0.0004905	3.486	266894	5.971e-07	4.992	281348	+	+	334952	405141	0.055196	4.7343	2.19813e-06
1:52779069	rs74944906	52779069	T	G	1.2	0	0	6	0.0004887	3.487	263591	1.461e-06	4.817	278782	+	+	330807	401446	0.0538797	4.63415	3.58398e-06
1:52780335	rs2762828	52780335	C	G	1.266	0	0	6	0.0003756	-3.557	258524	5.675e-07	-5.002	281348	-	-	324448	405141	0.940932	-4.7976	1.60577e-06
1:52785140	rs2762826	52785140	T	C	4.805	0	0	6	0.0004321	-3.52	263670	1.233e-06	-4.85	278782	-	-	330906	401446	0.944138	-4.67043	3.00577e-06
1:52785687	rs199572576	52785687	NA	NA	0.547	0	0	6	NA	NA	NA	NA	NA	NA	NA	NA	NA	NA	NA	NA	NA
1:52785702	rs67721232	52785702	NA	NA	0.015	0	0	6	NA	NA	NA	0.004787	2.821	224730	NA	+	NA	323611	NA	NA	NA
1:52787775	rs2820329	52787775	T	C	2.073	0	0	6	0.0006245	-3.421	266816	1.56e-06	-4.803	278782	-	-	334854	401446	0.943176	-4.58406	4.56027e-06
1:52788634	rs2820328	52788634	A	G	0.859	0	0	6	0.06608	-1.838	258459	0.0001927	-3.728	279564	-	-	324366	402572	0.918783	-3.16226	0.00156552
1:52789924	rs61288279	52789924	NA	NA	1.29	0	0	6	NA	NA	NA	NA	NA	NA	NA	NA	NA	NA	NA	NA	NA
1:52789943	rs2762824	52789943	NA	NA	0.019	0	0	6	NA	NA	NA	NA	NA	NA	NA	NA	NA	NA	NA	NA	NA
1:52792203	rs35788556	52792203	NA	NA	2.26	0	0	6	NA	NA	NA	NA	NA	NA	NA	NA	NA	NA	NA	NA	NA
1:52793253	rs2762823	52793253	T	C	1.05	0	0	6	0.06245	-1.863	258485	0.0001961	-3.724	282130	-	-	324399	406267	0.922095	-3.18035	0.00147097
1:52793560	rs2762822	52793560	T	C	0.307	0	0	6	0.06367	-1.854	258481	0.0002492	-3.663	282130	-	-	324394	406267	0.920106	-3.13903	0.00169506
1:52795400	rs2477103	52795400	A	T	1.84	0	0	6	0.06332	1.857	258487	0.0002097	3.707	282130	+	+	324401	406267	0.077785	3.16708	0.00153979
1:52795694	1:52795694:G:GATAAC	52795694	NA	NA	0.294	0	0	6	NA	NA	NA	NA	NA	NA	NA	NA	NA	NA	NA	NA	NA
1:52796664	rs2762820	52796664	A	G	0.97	0	0	6	0.0007532	3.369	263606	8.933e-06	4.442	265776	+	+	330826	382717	0.0610545	4.32844	1.50166e-05
1:52798033	rs2762819	52798033	A	G	1.369	0	0	6	0.07059	-1.808	261705	0.0002427	-3.67	282130	-	-	328440	406267	0.921545	-3.10942	0.00187457
1:52799013	rs2762818	52799013	A	G	0.98	0	0	6	0.06172	-1.868	257855	0.0001837	-3.74	279564	-	-	323608	402572	0.922169	-3.18665	0.0014393
1:52799395	rs2820338	52799395	A	G	0.382	0	0	6	0.07218	1.798	258478	0.0001636	3.769	279564	+	+	324390	402572	0.081468	3.16656	0.00154252
1:52801061	rs2820337	52801061	C	G	1.666	0	0	6	0.0006642	3.404	266862	9.766e-07	4.896	281348	+	+	334912	405141	0.05724	4.63559	3.55925e-06
1:52802031	rs556452581	52802031	NA	NA	0.97	0	0	6	NA	NA	NA	NA	NA	NA	NA	NA	NA	NA	NA	NA	NA
1:52802333	rs66822425	52802333	NA	NA	0.302	0	0	6	NA	NA	NA	NA	NA	NA	NA	NA	NA	NA	NA	NA	NA
1:52807780	rs2820336	52807780	T	G	5.447	0	0	6	0.0006162	-3.424	266749	1.041e-06	-4.884	281348	-	-	334770	405141	0.942787	-4.63919	3.49775e-06
1:52808822	rs4475695	52808822	A	C	1.042	0	0	6	0.0004064	-3.536	258442	1.016e-06	-4.889	278782	-	-	324345	401446	0.939462	-4.71378	2.43167e-06
1:52808885	rs112890086	52808885	T	C	0.063	0	0	6	0.007583	-2.67	258375	2.797e-05	-4.189	279365	-	-	324261	402286	0.921133	-3.85836	0.00011415
1:52810393	rs58745889	52810393	T	C	1.508	0	0	6	0.0004631	3.501	263629	1.095e-06	4.874	281348	+	+	330854	405141	0.0570705	4.68053	2.86132e-06
1:52811581	rs7517338	52811581	T	C	1.188	0	0	6	0.08061	1.747	261631	0.0004004	3.54	279785	+	+	328347	402890	0.0819607	2.99397	0.0027537
1:52814170	rs7546223	52814170	A	G	2.589	0	0	6	0.0006005	3.431	266850	1.193e-06	4.857	281348	+	+	334897	405141	0.0568626	4.62672	3.71503e-06
1:52816959	rs17364363	52816959	T	C	2.789	0	0	6	0.0006948	-3.392	266844	9.443e-07	-4.903	281348	-	-	334889	405141	0.944384	-4.63353	3.59488e-06
1:52820805	rs6588428	52820805	A	G	3.846	0	0	6	0.08374	1.729	261636	0.0002734	3.639	279564	+	+	328353	402572	0.0814642	3.04282	0.0023437
1:52826532	rs7339941	52826532	A	G	5.727	0	0	6	0.07933	1.755	258443	0.0005371	3.462	282130	+	+	324346	406267	0.0729704	2.96827	0.00299481
1:52828384	rs11555349	52828384	A	G	1.852	0	0	6	0.0003762	-3.556	263667	8.241e-07	-4.93	281348	-	-	330902	405141	0.943226	-4.74178	2.11848e-06
1:52828739	rs12044739	52828739	T	C	0.355	0	0	6	0.08696	1.712	261562	0.0002227	3.692	279564	+	+	328260	402572	0.0833462	3.06585	0.00217055
1:52829348	rs72899812	52829348	T	C	0.609	0	0	6	0.000443	3.513	263595	7.078e-07	4.959	281547	+	+	330812	405428	0.0557042	4.7376	2.16265e-06
1:52831449	rs35145686	52831449	NA	NA	2.101	0	0	6	NA	NA	NA	NA	NA	NA	NA	NA	NA	NA	NA	NA	NA
1:52831450	rs34455069	52831450	NA	NA	0.001	0	0	6	NA	NA	NA	NA	NA	NA	NA	NA	NA	NA	NA	NA	NA
1:52834100	rs72899815	52834100	A	C	2.65	0	0	6	0.0005454	3.457	263608	9.225e-07	4.907	281547	+	+	330828	405428	0.0569819	4.67809	2.89559e-06
1:52835556	rs139000437	52835556	NA	NA	1.456	0	0	6	NA	NA	NA	NA	NA	NA	NA	NA	NA	NA	NA	NA	NA
1:52835713	rs72899818	52835713	T	C	0.157	0	0	6	0.09546	-1.667	258354	0.0003146	-3.603	279564	-	-	324234	402572	0.916423	-3.00137	0.00268764
1:52836736	rs10157619	52836736	A	G	1.023	0	0	6	0.09361	1.677	261572	0.0002429	3.67	279564	+	+	328273	402572	0.0833385	3.03487	0.0024064
1:52843465	rs7537734	52843465	T	C	6.729	0	0	6	0.01193	-2.514	261652	5.909e-05	-4.016	282130	-	-	328373	406267	0.930377	-3.67402	0.000238761
1:52843747	rs12035530	52843747	A	G	0.282	0	0	6	0.0003909	3.546	258462	1.657e-06	4.791	281935	+	+	324370	405986	0.0599609	4.66623	3.06771e-06
1:52844327	rs142200642	52844327	NA	NA	0.58	0	0	6	NA	NA	NA	NA	NA	NA	NA	NA	NA	NA	NA	NA	NA
1:52844478	rs6684941	52844478	A	G	0.151	0	0	6	0.07742	-1.766	258387	0.0003779	-3.555	279564	-	-	324276	402572	0.917289	-3.02246	0.00250732
1:52847471	rs3087474	52847471	T	C	2.993	0	0	6	0.06733	1.829	258417	0.0004794	3.492	279564	+	+	324313	402572	0.0810254	3.0164	0.00255794
1:52849978	rs6702536	52849978	A	G	2.507	0	0	6	0.01064	-2.554	258489	7.433e-05	-3.962	282130	-	-	324404	406267	0.930316	-3.66974	0.000242793
1:52850446	rs3087484	52850446	T	C	0.468	0	0	6	0.09857	-1.652	261674	0.0009616	-3.302	279564	-	-	328401	402572	0.918524	-2.8034	0.00505663
1:52851719	rs11205953	52851719	C	G	1.273	0	0	6	0.01765	2.373	261718	0.00012	3.846	282130	+	+	328456	406267	0.0694996	3.50081	0.000463842
1:52855047	rs6672059	52855047	T	C	3.328	0	0	6	0.001083	3.268	266790	1.753e-06	4.78	281547	+	+	334821	405428	0.0541454	4.49778	6.86679e-06
1:52856495	rs11802697	52856495	T	C	1.448	0	0	6	0.0004753	3.494	258543	2.521e-06	4.706	281935	+	+	324471	405986	0.0591448	4.58875	4.45912e-06
1:52860110	rs72899839	52860110	T	C	3.615	0	0	6	0.0006172	3.424	263679	1.657e-06	4.791	281348	+	+	330917	405141	0.0551152	4.59181	4.39409e-06
1:52863683	rs112369447	52863683	T	G	3.573	0	0	6	0.0006689	-3.402	263623	1.678e-06	-4.789	281348	-	-	330847	405141	0.944585	-4.5795	4.66085e-06
1:52866332	rs72899853	52866332	C	G	2.649	0	0	6	0.0006236	3.421	263619	1.721e-06	4.784	281348	+	+	330842	405141	0.0554231	4.58627	4.51234e-06
1:52877433	rs142523385	52877433	NA	NA	11.101	0	0	6	NA	NA	NA	NA	NA	NA	NA	NA	NA	NA	NA	NA	NA
1:52878630	rs574866328	52878630	NA	NA	1.197	0	0	6	NA	NA	NA	NA	NA	NA	NA	NA	NA	NA	NA	NA	NA
1:52878646	rs545371985	52878646	NA	NA	0.016	0	0	6	NA	NA	NA	NA	NA	NA	NA	NA	NA	NA	NA	NA	NA
1:52883690	rs34986236	52883690	NA	NA	5.044	0	0	6	NA	NA	NA	NA	NA	NA	NA	NA	NA	NA	NA	NA	NA
1:52885028	rs563947687	52885028	NA	NA	1.338	0	0	6	NA	NA	NA	NA	NA	NA	NA	NA	NA	NA	NA	NA	NA
1:52885165	rs17364517	52885165	T	G	0.137	0	0	6	0.0009099	-3.317	266729	1.9e-06	-4.764	281348	-	-	334745	405141	0.945539	-4.51342	6.37919e-06
1:52888836	rs7552960	52888836	A	T	3.671	0	0	6	0.0004968	3.482	261653	7.402e-07	4.951	279170	+	+	328375	402005	0.0646981	4.71628	2.40193e-06
1:52888909	rs41294508	52888909	T	C	0.073	0	0	6	0.0004672	3.499	263621	1.767e-06	4.778	278782	+	+	330844	401446	0.0557231	4.61734	3.88686e-06
1:52889891	rs17107217	52889891	A	C	0.982	0	0	6	0.000475	-3.494	261471	7.424e-07	-4.95	279170	-	-	328146	402005	0.934675	-4.72229	2.33203e-06
1:52894158	rs58770079	52894158	T	C	4.267	0	0	6	0.0004686	3.498	263526	1.575e-06	4.801	278782	+	+	330725	401446	0.0557925	4.63057	3.64663e-06
1:52898176	rs11804976	52898176	T	C	4.018	0	0	6	0.0007851	-3.358	266847	1.992e-06	-4.754	278782	-	-	334893	401446	0.944504	-4.52254	6.11022e-06
1:52898229	rs11803338	52898229	A	G	0.053	0	0	6	0.000758	3.368	266851	1.97e-06	4.757	278782	+	+	334898	401446	0.0554961	4.5295	5.91231e-06
1:52899937	rs7512235	52899937	T	C	1.708	0	0	6	0.0008186	3.346	266843	1.944e-06	4.759	278782	+	+	334888	401446	0.0554961	4.51919	6.20768e-06
1:52900401	rs142296216	52900401	NA	NA	0.464	0	0	6	NA	NA	NA	NA	NA	NA	NA	NA	NA	NA	NA	NA	NA
1:52901752	rs17373092	52901752	T	C	1.351	0	0	6	0.0008479	-3.337	266830	1.965e-06	-4.757	278782	-	-	334872	401446	0.944473	-4.51335	6.38102e-06
1:52904410	rs12407818	52904410	T	C	2.658	0	0	6	0.0007556	-3.369	266806	1.958e-06	-4.758	278782	-	-	334842	401446	0.944346	-4.53072	5.87842e-06
1:52908747	rs12406115	52908747	A	G	4.337	0	0	6	0.0005347	3.463	263629	1.973e-06	4.756	278782	+	+	330854	401446	0.0556462	4.58579	4.52266e-06
1:52910109	rs72903609	52910109	T	C	1.362	0	0	6	0.0006219	3.422	263602	2.412e-06	4.715	278782	+	+	330821	401446	0.0555769	4.54057	5.61037e-06
1:52910974	rs7525340	52910974	A	C	0.865	0	0	6	0.0008297	-3.343	266834	1.973e-06	-4.756	278782	-	-	334877	401446	0.944369	-4.5159	6.30491e-06
1:52912813	rs6680054	52912813	A	T	1.839	0	0	6	0.0006682	3.402	261642	9.371e-07	4.904	279170	+	+	328361	402005	0.0646904	4.64751	3.35967e-06
1:52913903	rs17364642	52913903	T	C	1.09	0	0	6	0.000752	3.37	266858	2.239e-06	4.731	278782	+	+	334907	401446	0.0555692	4.51539	6.31996e-06
1:52916664	rs112817320	52916664	A	G	2.761	0	0	6	0.0007624	3.366	263514	2.918e-06	4.676	278782	+	+	330710	401446	0.0545763	4.48891	7.15894e-06
1:52917372	rs12407372	52917372	A	G	0.708	0	0	6	0.0005502	3.455	258413	2.851e-06	4.681	278782	+	+	324308	401446	0.0552615	4.54845	5.40429e-06
1:52917647	rs78599257	52917647	T	C	0.275	0	0	6	0.001122	-3.258	257702	1.63e-06	-4.795	278483	-	-	323416	401016	0.948487	-4.51805	6.2411e-06
1:52921347	rs12408771	52921347	NA	NA	3.7	0	0	6	NA	NA	NA	NA	NA	NA	NA	NA	NA	NA	NA	NA	NA
1:52921448	rs72903628	52921448	T	C	0.101	0	0	6	0.0005247	3.468	258446	2.025e-06	4.751	279170	+	+	324350	402005	0.0643363	4.5976	4.27383e-06
1:52922071	rs143153805	52922071	A	G	0.623	0	0	6	0.0196	2.334	66083	2.804e-06	4.685	278782	+	+	82934.2	401446	0.0665419	4.61487	3.93334e-06
1:52929339	rs41294510	52929339	A	G	7.268	0	0	6	0.0005804	3.441	258445	2.104e-06	4.743	279170	+	+	324348	402005	0.0643671	4.57916	4.6684e-06
1:52931183	rs7512768	52931183	T	C	1.844	0	0	6	0.0009482	-3.305	261659	1.91e-06	-4.763	279170	-	-	328382	402005	0.935641	-4.51426	6.3539e-06
1:52933435	rs72903641	52933435	A	C	2.252	0	0	6	0.0005687	3.446	263637	2.388e-06	4.717	278782	+	+	330864	401446	0.0557193	4.55406	5.26211e-06
1:52935050	rs72903643	52935050	A	G	1.615	0	0	6	0.0005969	3.433	263624	2.337e-06	4.722	278782	+	+	330848	401446	0.055727	4.55031	5.3566e-06
1:52937144	rs34557235	52937144	T	C	2.094	0	0	6	0.0005525	-3.454	263634	2.075e-06	-4.746	278782	-	-	330861	401446	0.944258	-4.57525	4.75646e-06
1:52937313	rs140267440	52937313	NA	NA	0.169	0	0	6	NA	NA	NA	NA	NA	NA	NA	NA	NA	NA	NA	NA	NA
1:52943920	rs7537098	52943920	A	T	6.607	0	0	6	0.001272	3.222	261111	1.302e-05	4.36	279170	+	+	327694	402005	0.0619606	4.23402	2.29549e-05
1:52948750	rs72903653	52948750	T	C	4.83	0	0	6	0.001092	-3.266	252205	3.32e-06	-4.65	279170	-	-	316517	402005	0.934289	-4.44972	8.59816e-06
1:52949594	rs72903655	52949594	A	C	0.844	0	0	6	0.0005044	-3.478	263638	2.204e-06	-4.734	278782	-	-	330866	401446	0.944258	-4.58058	4.63689e-06
1:52950551	rs57663833	52950551	A	G	0.957	0	0	6	0.0005393	3.46	263641	2.238e-06	4.731	278782	+	+	330869	401446	0.0557116	4.56951	4.88859e-06
1:52951323	rs17107246	52951323	A	G	0.772	0	0	6	0.02477	-2.245	64148	2.266e-06	-4.728	279365	-	-	80505.7	402286	0.92503	-4.6709	2.99889e-06
1:52952869	rs12402446	52952869	A	G	1.546	0	0	6	0.0005171	3.472	257844	3.657e-06	4.63	279170	+	+	323594	402005	0.061907	4.52835	5.94456e-06
1:52955111	rs17364950	52955111	T	C	2.242	0	0	6	0.0007735	-3.362	266849	2.092e-06	-4.744	278782	-	-	334895	401446	0.94425	-4.5188	6.21905e-06
1:52959800	rs11807950	52959800	A	C	4.689	0	0	6	0.0007528	3.37	266855	2.064e-06	4.747	278782	+	+	334903	401446	0.0556154	4.52471	6.0477e-06
1:52960131	rs11205963	52960131	A	G	0.331	0	0	6	0.0005586	-3.451	263641	1.98e-06	-4.755	278782	-	-	330869	401446	0.944311	-4.57898	4.67246e-06
1:52961888	rs11205964	52961888	T	C	1.757	0	0	6	0.000836	-3.341	266372	3.479e-06	-4.64	279170	-	-	334297	402005	0.947064	-4.4492	8.61903e-06
1:52964000	rs568062596	52964000	NA	NA	2.112	0	0	6	NA	NA	NA	NA	NA	NA	NA	NA	NA	NA	NA	NA	NA
1:52964160	rs144781018	52964160	T	C	0.16	0	0	6	0.0004964	3.483	263639	4.578e-07	5.043	278602	+	+	330867	401187	0.0548654	4.76444	1.89376e-06
1:52965491	rs7355078	52965491	T	C	1.331	0	0	6	0.0004107	3.533	258458	9.6e-07	4.9	279170	+	+	324365	402005	0.0647135	4.71964	2.36267e-06
1:52965619	rs529026224	52965619	NA	NA	0.128	0	0	6	NA	NA	NA	NA	NA	NA	NA	NA	NA	NA	NA	NA	NA
1:52968914	rs72903681	52968914	T	C	3.295	0	0	6	0.0004536	-3.507	263371	2.07e-06	-4.746	278782	-	-	330531	401446	0.945351	-4.60318	4.16083e-06
1:52970046	rs6679448	52970046	A	G	1.132	0	0	6	0.0005219	3.469	263637	1.906e-06	4.763	278782	+	+	330864	401446	0.0556385	4.59299	4.36937e-06
1:52977507	rs58792030	52977507	T	C	7.461	0	0	6	0.0004744	3.495	263631	1.929e-06	4.761	278782	+	+	330857	401446	0.0555846	4.60525	4.11961e-06
1:52979065	rs554170439	52979065	NA	NA	1.558	0	0	6	NA	NA	NA	NA	NA	NA	NA	NA	NA	NA	NA	NA	NA
1:52979822	rs17365027	52979822	A	T	0.757	0	0	6	0.0007352	3.376	266845	1.909e-06	4.763	278782	+	+	334890	401446	0.0556	4.53719	5.70089e-06
1:52980317	rs12407960	52980317	T	C	0.495	0	0	6	0.000474	-3.495	263626	1.946e-06	-4.759	278782	-	-	330851	401446	0.944392	-4.60409	4.14275e-06
1:52986094	rs72903697	52986094	T	C	5.777	0	0	6	0.0004792	-3.492	263556	1.367e-05	-4.349	247161	-	-	330763	355912	0.944007	-4.30935	1.63735e-05
1:52987128	rs12737682	52987128	A	G	1.034	0	0	6	0.0004689	3.498	263590	1.781e-06	4.777	278782	+	+	330805	401446	0.0555846	4.61631	3.90631e-06
1:52991983	rs57766167	52991983	A	G	4.855	0	0	6	0.0004715	-3.496	263579	2.085e-06	-4.745	278782	-	-	330792	401446	0.9442	-4.59647	4.29705e-06
1:52992254	rs72903702	52992254	A	G	0.271	0	0	6	0.0004766	-3.494	263581	1.761e-06	-4.779	278782	-	-	330794	401446	0.944088	-4.61544	3.92269e-06
1:52993646	rs144543585	52993646	T	C	1.392	0	0	6	0.0004336	3.519	263572	2.873e-06	4.68	278782	+	+	330783	401446	0.0557117	4.57012	4.87442e-06
1:52993712	rs112426904	52993712	A	G	0.066	0	0	6	0.0003665	-3.563	258362	6.761e-07	-4.968	279170	-	-	324244	402005	0.934929	-4.77574	1.79047e-06
1:52994674	rs72905605	52994674	T	C	0.962	0	0	6	0.0004784	3.493	263562	1.796e-06	4.775	278782	+	+	330770	401446	0.0558541	4.61261	3.97645e-06
1:52994822	rs17365082	52994822	A	G	0.148	0	0	6	0.0006974	3.391	266775	1.764e-06	4.779	278782	+	+	334803	401446	0.0556731	4.55451	5.2507e-06
1:52998102	rs12409239	52998102	A	G	3.28	0	0	6	0.0009206	3.314	263459	2.481e-06	4.71	278782	+	+	330641	401446	0.0544647	4.48221	7.38753e-06
1:53003821	rs11805462	53003821	T	C	5.719	0	0	6	0.000394	3.544	258375	6.97e-07	4.962	279170	+	+	324261	402005	0.0647597	4.76251	1.91197e-06
1:53006199	rs201750764	53006199	NA	NA	2.378	0	0	6	NA	NA	NA	NA	NA	NA	NA	NA	NA	NA	NA	NA	NA
1:53006938	rs113417544	53006938	T	C	0.739	0	0	6	0.0006074	3.428	263566	1.762e-06	4.779	278782	+	+	330775	401446	0.0558886	4.5814	4.61883e-06
1:53008039	rs11800551	53008039	T	C	1.101	0	0	6	0.0008407	-3.339	266768	2.068e-06	-4.747	278782	-	-	334794	401446	0.944169	-4.50873	6.52167e-06
1:53010725	rs201419576	53010725	NA	NA	2.686	0	0	6	NA	NA	NA	NA	NA	NA	NA	NA	NA	NA	NA	NA	NA
1:53012475	rs59449688	53012475	T	C	1.75	0	0	6	0.0006071	3.428	263564	1.178e-06	4.859	281348	+	+	330773	405141	0.0555346	4.63444	3.579e-06
1:53013518	rs72905633	53013518	C	G	1.043	0	0	6	0.0007291	3.378	263554	1.834e-06	4.771	281348	+	+	330760	405141	0.0556155	4.55672	5.19597e-06
1:53018012	rs7511710	53018012	A	G	4.494	0	0	6	0.0005697	3.446	263564	1.323e-06	4.836	281348	+	+	330773	405141	0.0558695	4.63002	3.65636e-06
1:53018967	rs200263495	53018967	NA	NA	0.955	0	0	6	NA	NA	NA	NA	NA	NA	NA	NA	NA	NA	NA	NA	NA
1:53021961	rs6588430	53021961	A	T	2.994	0	0	6	0.001138	-3.254	266777	1.307e-06	-4.839	281348	-	-	334805	405141	0.943515	-4.52469	6.04839e-06
1:53025850	rs72905643	53025850	T	C	3.889	0	0	6	0.0006688	-3.402	263563	1.304e-06	-4.839	281736	-	-	330772	405700	0.943465	-4.61018	4.02317e-06
1:53029552	rs76993084	53029552	NA	NA	3.702	0	0	6	NA	NA	NA	NA	NA	NA	NA	NA	NA	NA	NA	NA	NA
1:53034164	rs72905655	53034164	T	C	4.612	0	0	6	0.0007967	3.354	263566	1.314e-06	4.838	281348	+	+	330775	405141	0.0565237	4.58413	4.55886e-06
1:53036097	rs17365252	53036097	A	G	1.933	0	0	6	0.001019	3.285	266771	1.255e-06	4.847	281348	+	+	334798	405141	0.0567777	4.54545	5.48173e-06
1:53036467	rs77436971	53036467	A	T	0.37	0	0	6	0.000769	-3.364	263575	1.375e-06	-4.829	281348	-	-	330787	405141	0.94323	-4.58389	4.56414e-06
1:53039603	rs17373814	53039603	T	C	3.136	0	0	6	0.001079	-3.269	266852	1.499e-06	-4.811	279558	-	-	334899	402564	0.943215	-4.51122	6.44551e-06
1:53039717	rs113788994	53039717	T	C	0.114	0	0	6	0.0007161	3.383	263644	1.514e-06	4.809	281348	+	+	330873	405141	0.0565314	4.58158	4.61472e-06
1:53040968	rs11205975	53040968	A	G	1.251	0	0	6	0.001181	-3.243	266830	1.4e-06	-4.825	281348	-	-	334872	405141	0.942895	-4.51063	6.46347e-06
1:53041145	rs12407692	53041145	A	G	0.177	0	0	6	0.0007663	-3.365	263629	1.539e-06	-4.806	281348	-	-	330854	405141	0.943769	-4.57063	4.86263e-06
1:53044049	rs72905667	53044049	T	C	2.904	0	0	6	0.0008728	3.329	263629	1.469e-06	4.815	281348	+	+	330854	405141	0.0562388	4.55754	5.17562e-06
1:53055997	rs111967467	53055997	T	C	11.948	0	0	6	0.0008128	3.348	263240	3.305e-06	4.651	281348	+	+	330366	405141	0.0545723	4.47092	7.78829e-06
1:53068406	rs35607140	53068406	C	G	12.409	0	0	6	0.0006406	-3.414	263263	6.244e-06	-4.518	281935	-	-	330395	405986	0.940533	-4.42669	9.56906e-06
1:53069463	rs35455603	53069463	A	G	1.057	0	0	6	0.0005023	3.48	263464	6.525e-06	4.509	281736	+	+	330647	405700	0.059144	4.45434	8.41507e-06
1:53070377	rs34019243	53070377	T	C	0.914	0	0	6	0.0005482	3.456	263428	5.136e-06	4.559	281736	+	+	330602	405700	0.0591016	4.47184	7.7551e-06
1:53073242	rs35226390	53073242	A	G	2.865	0	0	6	0.0004918	3.485	263395	4.183e-06	4.602	281736	+	+	330561	405700	0.0591016	4.51224	6.4147e-06
1:53083115	rs17107332	53083115	T	C	9.873	0	1	6	0.001529	-3.169	265011	9.876e-06	-4.42	282111	-	-	332589	406240	0.940656	-4.24011	2.23405e-05
1:59512766	rs12726971	59512766	NA	NA	6429.65	1	0	7	NA	NA	NA	0.0002192	3.696	269354	NA	+	NA	387870	NA	NA	NA
1:59515189	rs6656095	59515189	T	G	2.423	0	0	7	1.025e-05	-4.412	248689	0.0002372	-3.676	273703	-	-	312105	394132	0.562325	-4.42286	9.74038e-06
1:59528557	rs10443249	59528557	A	G	13.368	0	0	7	2.814e-08	-5.553	268407	2.104e-06	-4.743	283531	-	-	336851	408285	0.526529	-5.65793	1.53208e-08
1:59528844	rs4622084	59528844	T	C	0.287	0	0	7	2.868e-08	-5.549	268874	1.281e-06	-4.843	283531	-	-	337437	408285	0.529969	-5.71537	1.09467e-08
1:59529809	rs10443250	59529809	NA	NA	0.965	0	0	7	NA	NA	NA	1.823e-06	-4.772	283531	NA	-	NA	408285	NA	NA	NA
1:59534366	1:59534366:C:CAA	59534366	NA	NA	4.557	0	0	7	NA	NA	NA	NA	NA	NA	NA	NA	NA	NA	NA	NA	NA
1:59534366	rs141883230	59534366	NA	NA	0	0	0	7	NA	NA	NA	NA	NA	NA	NA	NA	NA	NA	NA	NA	NA
1:59534366	rs540636161	59534366	NA	NA	0	0	0	7	NA	NA	NA	NA	NA	NA	NA	NA	NA	NA	NA	NA	NA
1:59540811	rs6587843	59540811	T	C	6.445	0	0	7	5.023e-09	5.846	268610	5.46e-07	5.009	283531	+	+	337106	408285	0.472848	5.96609	2.43006e-09
1:59544435	rs4424536	59544435	A	G	3.624	0	0	7	4.232e-09	5.875	268552	6.86e-07	4.965	283531	+	+	337033	408285	0.472813	5.95514	2.59854e-09
1:59545405	rs4456117	59545405	A	C	0.97	0	0	7	4.076e-09	-5.881	268561	5.078e-07	-5.023	283531	-	-	337044	408285	0.52617	-5.99233	2.06859e-09
1:59553025	rs3010317	59553025	A	G	7.62	0	0	7	3.36e-09	-5.913	265762	2.172e-07	-5.184	283531	-	-	333531	408285	0.531527	-6.09877	1.06889e-09
1:59553662	rs2989868	59553662	A	G	0.637	0	0	7	1.644e-09	6.03	269274	1.868e-07	5.212	283531	+	+	337939	408285	0.464979	6.18169	6.34175e-10
1:59560337	rs1831539	59560337	T	C	6.675	0	0	7	4.722e-10	-6.228	264014	1.484e-07	-5.255	283531	-	-	331338	408285	0.532755	-6.29824	3.01038e-10
1:59561367	rs6668586	59561367	A	G	1.03	0	0	7	1.104e-09	6.094	259385	9.542e-07	4.901	283531	+	+	325528	408285	0.48536	6.00671	1.89328e-09
1:59564373	rs2989871	59564373	NA	NA	3.006	0	0	7	NA	NA	NA	NA	NA	NA	NA	NA	NA	NA	NA	NA	NA
1:59569650	rs67894981	59569650	NA	NA	5.277	0	0	7	NA	NA	NA	NA	NA	NA	NA	NA	NA	NA	NA	NA	NA
1:59569829	rs3010325	59569829	T	C	0.179	0	0	7	0.02966	2.175	72375	6.872e-05	3.981	283531	+	+	90830.6	408285	0.534653	3.9036	9.47708e-05
1:59570395	rs3010326	59570395	T	C	0.566	0	0	7	0.02876	2.187	72144	6.245e-05	4.003	283531	+	+	90540.7	408285	0.530697	3.92499	8.6734e-05
1:59570538	rs3010327	59570538	T	G	0.143	0	0	7	0.0741	1.786	68915	7.3e-05	3.966	283531	+	+	86488.3	408285	0.531239	3.92805	8.56388e-05
1:59571814	rs3010328	59571814	T	C	1.276	0	0	7	0.03429	2.117	68831	6.766e-05	3.984	283531	+	+	86382.9	408285	0.534984	3.90987	9.23467e-05
1:59572478	rs145702851	59572478	NA	NA	0.664	0	1	7	NA	NA	NA	NA	NA	NA	NA	NA	NA	NA	NA	NA	NA
1:69169563	rs1492057	69169563	T	C	9597.08	1	0	8	2.412e-08	-5.58	262596	3.273e-07	-5.107	283055	-	-	329558	407599	0.893377	-5.87928	4.12061e-09
1:69171631	rs1826355	69171631	A	G	2.068	0	0	8	1.96e-08	-5.615	264657	1.728e-06	-4.783	283055	-	-	332145	407599	0.897836	-5.70736	1.14744e-08
1:69171869	rs2420178	69171869	A	G	0.238	0	0	8	1.724e-08	5.638	267813	1.806e-06	4.774	283055	+	+	336105	407599	0.102421	5.71982	1.06637e-08
1:69180787	rs854262	69180787	T	C	8.918	0	0	8	3.333e-05	4.149	262176	0.001502	3.174	280785	+	+	329031	404330	0.0560345	4.0026	6.26498e-05
1:69181489	rs1492069	69181489	T	G	0.702	0	0	8	5.867e-09	-5.821	268317	3.124e-07	-5.116	283055	-	-	336738	407599	0.893607	-6.01625	1.78504e-09
1:69184214	rs854286	69184214	A	G	2.725	0	0	8	2.64e-09	5.953	267381	2.364e-07	5.168	283055	+	+	335563	407599	0.105435	6.11346	9.74932e-10
1:69186066	rs854287	69186066	A	G	1.852	0	0	8	6.183e-09	5.812	265176	2.503e-07	5.157	283055	+	+	332796	407599	0.101867	6.03085	1.63104e-09
1:69193295	rs995841	69193295	T	C	7.229	0	0	8	9.023e-09	-5.748	268415	4.649e-07	-5.04	283055	-	-	336861	407599	0.893245	-5.93401	2.95632e-09
1:69194540	rs1492065	69194540	C	G	1.245	0	0	8	5.521e-09	-5.831	268422	3.332e-07	-5.104	283055	-	-	336870	407599	0.893615	-6.01455	1.80385e-09
1:69203468	rs200269314	69203468	NA	NA	8.928	0	0	8	NA	NA	NA	NA	NA	NA	NA	NA	NA	NA	NA	NA	NA
1:69205567	rs2638354	69205567	NA	NA	2.099	0	0	8	NA	NA	NA	NA	NA	NA	NA	NA	NA	NA	NA	NA	NA
1:69205681	rs11578106	69205681	NA	NA	0.114	0	0	8	NA	NA	NA	NA	NA	NA	NA	NA	NA	NA	NA	NA	NA
1:69208217	rs1826358	69208217	A	G	2.536	0	0	8	1.767e-08	5.633	265478	4.435e-07	5.049	283055	+	+	333175	407599	0.10577	5.87567	4.21144e-09
1:69211220	rs11801277	69211220	T	C	3.003	0	0	8	1.481e-08	5.664	268696	4.038e-07	5.067	283055	+	+	337213	407599	0.105696	5.90674	3.48944e-09
1:69216796	rs854256	69216796	T	G	5.576	0	0	8	1.482e-08	5.664	268688	5.11e-07	5.022	283055	+	+	337203	407599	0.102852	5.88034	4.09414e-09
1:69219041	rs854257	69219041	A	T	2.245	0	0	8	1.591e-08	-5.651	268744	4.325e-07	-5.054	283055	-	-	337274	407599	0.897279	-5.89245	3.80522e-09
1:69220331	rs10639758	69220331	NA	NA	1.29	0	0	8	NA	NA	NA	NA	NA	NA	NA	NA	NA	NA	NA	NA	NA
1:69223328	rs699226	69223328	T	C	2.997	0	0	8	1.744e-08	5.636	268650	5.036e-07	5.025	283055	+	+	337156	407599	0.102521	5.86754	4.42316e-09
1:69223688	rs854259	69223688	A	C	0.36	0	0	8	1.892e-08	5.622	265354	4.25e-07	5.057	283055	+	+	333019	407599	0.102771	5.8746	4.23869e-09
1:69224790	rs854260	69224790	T	C	1.102	0	0	8	1.447e-08	-5.668	268565	4.202e-07	-5.06	283055	-	-	337049	407599	0.897229	-5.90453	3.53661e-09
1:69226886	rs2420180	69226886	A	C	2.096	0	0	8	8.066e-08	-5.366	260399	2.894e-06	-4.678	281665	-	-	326801	405598	0.891835	-5.51294	3.52881e-08
1:69227337	rs2745543	69227337	A	G	0.451	0	0	8	1.552e-08	-5.656	265316	4.494e-07	-5.047	283055	-	-	332972	407599	0.897229	-5.88603	3.95593e-09
1:69231275	rs864957	69231275	T	C	3.938	0	0	8	1.468e-08	-5.665	265288	4.763e-07	-5.036	283055	-	-	332936	407599	0.896567	-5.88407	4.00293e-09
1:69236380	rs854276	69236380	A	G	5.105	0	0	8	9.21e-09	5.745	268442	3.847e-07	5.076	283055	+	+	336895	407599	0.102983	5.95362	2.62277e-09
1:69237051	rs699228	69237051	A	G	0.671	0	0	8	1.365e-08	-5.678	268510	4.134e-07	-5.063	283055	-	-	336980	407599	0.897225	-5.91139	3.39233e-09
1:69237163	rs861252	69237163	A	C	0.112	0	0	8	1.223e-08	-5.696	268481	3.819e-07	-5.078	283055	-	-	336944	407599	0.896513	-5.92947	3.03909e-09
1:69242824	rs699229	69242824	A	C	5.661	0	0	8	1.088e-08	5.716	268541	3.528e-07	5.093	283055	+	+	337019	407599	0.102833	5.94872	2.70252e-09
1:69244573	rs854271	69244573	T	C	1.749	0	0	8	5.032e-09	5.846	266444	5.487e-07	5.008	283055	+	+	334387	407599	0.107814	5.96232	2.48686e-09
1:69245272	rs854270	69245272	T	C	0.699	0	0	8	1.225e-08	-5.696	268524	3.804e-07	-5.079	283055	-	-	336998	407599	0.896536	-5.93012	3.02713e-09
1:69246940	rs854266	69246940	A	G	1.668	0	0	8	2.968e-05	-4.176	261403	0.001143	-3.253	280586	-	-	328061	404044	0.943697	-4.06215	4.86223e-05
1:69253104	rs61104245	69253104	T	C	6.164	0	0	8	1.335e-08	-5.681	265006	3.95e-07	-5.071	283055	-	-	332583	407599	0.896066	-5.91259	3.36778e-09
1:69254610	rs12082973	69254610	A	G	1.506	0	0	8	1.11e-08	5.713	268658	3.455e-07	5.097	283055	+	+	337166	407599	0.102809	5.94967	2.68676e-09
1:69261593	rs12090652	69261593	T	C	6.983	0	0	8	1.169e-08	-5.704	265435	3.732e-07	-5.082	283055	-	-	333121	407599	0.897883	-5.93152	3.00152e-09
1:69263506	rs12088265	69263506	A	G	1.913	0	0	8	1.529e-08	5.658	265431	3.37e-07	5.101	283055	+	+	333116	407599	0.10331	5.91921	3.23501e-09
1:69265731	rs11209352	69265731	T	C	2.225	0	0	8	9.313e-09	-5.743	268677	4.013e-07	-5.068	283055	-	-	337190	407599	0.897164	-5.94825	2.71031e-09
1:69266908	rs115165658	69266908	T	C	1.177	0	0	8	1.096e-08	5.715	265447	2.925e-07	5.128	283055	+	+	333136	407599	0.102787	5.96441	2.45515e-09
1:69267354	rs72680408	69267354	A	T	0.446	0	0	8	1.13e-08	-5.71	265442	2.732e-07	-5.141	283055	-	-	333130	407599	0.897205	-5.96955	2.37915e-09
1:69270225	rs11209354	69270225	A	G	2.871	0	0	8	3.711e-09	5.897	263340	3.712e-07	5.083	283055	+	+	330492	407599	0.108495	6.02699	1.67042e-09
1:69270936	rs61081205	69270936	T	G	0.711	0	0	8	1.168e-08	5.704	265437	2.854e-07	5.133	283055	+	+	333123	407599	0.10331	5.96173	2.49586e-09
1:69273439	rs10493450	69273439	A	T	2.503	0	0	8	7.787e-09	-5.773	268664	2.7e-07	-5.143	283055	-	-	337173	407599	0.897213	-6.00775	1.88112e-09
1:69273959	rs12075697	69273959	T	C	0.52	0	0	8	9.022e-09	5.748	268630	2.721e-07	5.142	283055	+	+	337131	407599	0.10331	5.99416	2.04537e-09
1:69276199	rs12078685	69276199	NA	NA	2.24	0	0	8	NA	NA	NA	NA	NA	NA	NA	NA	NA	NA	NA	NA	NA
1:69279222	rs12065097	69279222	A	C	3.023	0	0	8	1.042e-08	-5.724	268646	2.831e-07	-5.134	283055	-	-	337151	407599	0.897128	-5.97706	2.27207e-09
1:69282115	rs12059133	69282115	A	G	2.893	0	0	8	1.097e-08	5.715	265423	2.525e-07	5.156	283055	+	+	333106	407599	0.103645	5.98096	2.2182e-09
1:69284323	rs112134147	69284323	T	C	2.208	0	0	8	6.788e-09	5.796	265137	2.779e-07	5.138	283055	+	+	332747	407599	0.104776	6.01133	1.84002e-09
1:69287391	rs9887767	69287391	A	C	3.068	0	0	8	1.386e-08	5.675	265645	5.414e-07	5.011	283055	+	+	333384	407599	0.102459	5.87494	4.23004e-09
1:69289236	rs9887801	69289236	T	C	1.845	0	0	8	1.51e-08	5.66	268830	6.336e-07	4.981	283055	+	+	337382	407599	0.102475	5.85445	4.786e-09
1:69290230	rs2420358	69290230	NA	NA	0.994	0	0	8	NA	NA	NA	NA	NA	NA	NA	NA	NA	NA	NA	NA	NA
1:69290631	rs1492074	69290631	T	C	0.401	0	0	8	0.0005995	-3.432	268155	0.001532	-3.169	283451	-	-	336535	408169	0.855982	-3.63638	0.000276499
1:69292081	rs11579356	69292081	A	G	1.45	0	0	8	7.926e-09	5.77	265419	4.906e-07	5.03	283055	+	+	333101	407599	0.101009	5.93449	2.94764e-09
1:69292652	rs5774954	69292652	NA	NA	0.571	0	0	8	NA	NA	NA	NA	NA	NA	NA	NA	NA	NA	NA	NA	NA
1:69295023	rs955842	69295023	T	C	2.371	0	0	8	6.85e-09	-5.795	268517	8.525e-07	-4.923	283055	-	-	336989	407599	0.893149	-5.88988	3.86487e-09
1:69295070	rs955841	69295070	A	G	0.047	0	0	8	7.969e-09	-5.769	268557	4.789e-07	-5.035	283055	-	-	337039	407599	0.90182	-5.94218	2.81262e-09
1:69298988	rs6671981	69298988	A	G	3.918	0	0	8	7.074e-09	5.789	265053	9.886e-07	4.894	283055	+	+	332642	407599	0.106931	5.86292	4.54796e-09
1:69299046	rs6672072	69299046	A	G	0.058	0	0	8	7.89e-09	5.771	268277	1.095e-06	4.874	283055	+	+	336688	407599	0.106939	5.84823	4.96821e-09
1:69301219	rs11588891	69301219	T	C	2.173	0	0	8	7.463e-09	5.78	268579	6.203e-07	4.985	283055	+	+	337067	407599	0.100993	5.91859	3.24722e-09
1:69301219	rs34599182	69301219	T	C	0	0	0	8	7.463e-09	5.78	268579	6.203e-07	4.985	283055	+	+	337067	407599	0.100993	5.91859	3.24722e-09
1:69302144	rs11589397	69302144	T	C	0.925	0	0	8	7.643e-09	5.776	265347	5.453e-07	5.01	283055	+	+	333010	407599	0.098515	5.92559	3.11185e-09
1:69302771	rs17488264	69302771	T	C	0.627	0	0	8	5.777e-09	-5.823	268552	4.569e-07	-5.044	283055	-	-	337033	407599	0.902024	-5.97542	2.29493e-09
1:69303617	rs2131125	69303617	T	C	0.846	0	0	8	1.273e-08	-5.69	268431	5.075e-06	-4.562	283055	-	-	336881	407599	0.898006	-5.6235	1.87123e-08
1:69304252	rs11209356	69304252	C	G	0.635	0	0	8	1.723e-08	-5.638	268497	3.315e-06	-4.65	283055	-	-	336964	407599	0.903809	-5.64835	1.61992e-08
1:69306780	rs11209357	69306780	A	G	2.528	0	0	8	8.928e-10	6.127	265037	1.113e-07	5.307	283055	+	+	332621	407599	0.104167	6.28067	3.37108e-10
1:69309391	rs57887245	69309391	T	C	2.611	0	0	8	1.432e-09	-6.052	265076	9.89e-08	-5.329	283055	-	-	332670	407599	0.89539	-6.25543	3.96411e-10
1:69310422	rs1388650	69310422	C	G	1.031	0	0	8	9.269e-10	6.122	268282	1.027e-07	5.322	283055	+	+	336694	407599	0.101993	6.29292	3.11555e-10
1:69310692	rs72680446	69310692	A	C	0.27	0	0	8	9.62e-10	-6.116	265078	9.64e-08	-5.333	283055	-	-	332673	407599	0.898049	-6.29054	3.16356e-10
1:69312383	rs4145632	69312383	A	T	1.691	0	0	8	1.093e-09	-6.095	265031	1.9e-07	-5.209	283055	-	-	332614	407599	0.889755	-6.20618	5.42891e-10
1:69315228	rs9988609	69315228	A	G	2.845	0	0	8	9.652e-10	6.115	268159	2.152e-07	5.186	283055	+	+	336540	407599	0.110283	6.2092	5.32539e-10
1:69315390	rs140695053	69315390	NA	NA	0.162	0	0	8	NA	NA	NA	NA	NA	NA	NA	NA	NA	NA	NA	NA	NA
1:69316628	rs115699118	69316628	A	G	1.238	0	0	8	1.768e-09	6.018	264542	1.598e-07	5.241	283055	+	+	332000	407599	0.101967	6.18489	6.2146e-10
1:69318202	rs1844945	69318202	T	C	1.574	0	0	8	1.845e-09	-6.011	267599	2.169e-07	-5.184	283055	-	-	335837	407599	0.888467	-6.1532	7.59342e-10
1:69318536	rs1826357	69318536	T	G	0.334	0	0	8	1.924e-09	-6.004	264332	2.282e-07	-5.175	283055	-	-	331737	407599	0.889609	-6.13814	8.34954e-10
1:69318871	rs12081058	69318871	T	G	0.335	0	0	8	1.991e-09	5.999	264390	1.679e-07	5.232	283055	+	+	331809	407599	0.106839	6.16957	6.84758e-10
1:69318950	rs12092194	69318950	A	G	0.079	0	0	8	1.809e-09	-6.014	264387	1.268e-07	-5.283	283055	-	-	331806	407599	0.893161	-6.20753	5.38255e-10
1:69319269	rs1586834	69319269	A	G	0.319	0	0	8	2.608e-09	5.955	264377	2.044e-07	5.195	283055	+	+	331793	407599	0.108521	6.12511	9.06194e-10
1:69323222	rs7414744	69323222	T	C	3.953	0	0	8	1.73e-09	6.021	267572	1.984e-07	5.201	283055	+	+	335803	407599	0.101947	6.16832	6.90208e-10
1:69326244	rs71071329	69326244	NA	NA	3.022	0	0	8	NA	NA	NA	NA	NA	NA	NA	NA	NA	NA	NA	NA	NA
1:69328993	rs11589723	69328993	T	C	2.749	0	0	8	8.562e-10	-6.134	264582	1.857e-07	-5.213	283055	-	-	332050	407599	0.900323	-6.22755	4.73778e-10
1:69329184	rs56197584	69329184	T	C	0.191	0	0	8	8.899e-10	6.128	264592	1.944e-07	5.205	283055	+	+	332063	407599	0.0996775	6.21976	4.97919e-10
1:69329661	rs55695883	69329661	T	C	0.477	0	0	8	7.594e-10	6.153	264611	2.542e-07	5.155	283055	+	+	332087	407599	0.100166	6.20287	5.54425e-10
1:69331103	rs139380747	69331103	T	C	1.442	0	0	8	5.175e-10	6.214	264455	3.035e-07	5.121	283055	+	+	331891	407599	0.100605	6.21345	5.18353e-10
1:69331299	rs7552964	69331299	A	T	0.196	0	0	8	7.782e-10	6.149	264625	2.625e-07	5.149	283055	+	+	332104	407599	0.10007	6.1973	5.74413e-10
1:69331338	rs7518408	69331338	A	C	0.039	0	0	8	7.457e-10	-6.156	264638	2.728e-07	-5.141	283055	-	-	332121	407599	0.899922	-6.19615	5.78612e-10
1:69331377	rs138750677	69331377	NA	NA	0.039	0	0	8	NA	NA	NA	NA	NA	NA	NA	NA	NA	NA	NA	NA	NA
1:69331574	rs7541414	69331574	NA	NA	0.197	0	0	8	NA	NA	NA	NA	NA	NA	NA	NA	NA	NA	NA	NA	NA
1:69332219	rs72680454	69332219	T	G	0.645	0	0	8	1.215e-09	-6.078	263815	1.221e-07	-5.29	283055	-	-	331088	407599	0.897809	-6.24327	4.28521e-10
1:69332220	rs72680455	69332220	T	C	0.001	0	0	8	1.403e-09	-6.055	263798	9.769e-08	-5.331	283055	-	-	331066	407599	0.897193	-6.25594	3.9513e-10
1:69332409	rs12240114	69332409	C	G	0.189	0	0	8	1.539e-09	6.04	267743	2.784e-07	5.137	283055	+	+	336017	407599	0.107086	6.14081	8.21036e-10
1:69332567	rs9436416	69332567	A	T	0.158	0	0	8	1.939e-09	-6.003	267780	3.608e-07	-5.089	283055	-	-	336064	407599	0.892937	-6.09354	1.1044e-09
1:69332670	rs72680457	69332670	A	G	0.103	0	0	8	7.82e-10	-6.149	264669	2.499e-07	-5.158	283055	-	-	332160	407599	0.899345	-6.20274	5.54889e-10
1:69332742	rs72680458	69332742	A	G	0.072	0	0	8	8.703e-10	-6.132	264683	2.798e-07	-5.137	283055	-	-	332177	407599	0.899303	-6.18162	6.34472e-10
1:69333268	rs11582472	69333268	T	C	0.526	0	0	8	6.037e-10	6.189	264669	2.988e-07	5.124	283055	+	+	332160	407599	0.100601	6.20298	5.54044e-10
1:69334154	rs11577312	69334154	T	C	0.886	0	0	8	1.219e-09	-6.078	267949	3.046e-07	-5.121	283055	-	-	336276	407599	0.899911	-6.15145	7.67762e-10
1:69334834	rs6674177	69334834	A	G	0.68	0	0	8	2.776e-09	5.944	267856	2.976e-07	5.125	283055	+	+	336159	407599	0.107413	6.08437	1.16952e-09
1:69335777	rs138166017	69335777	NA	NA	0.943	0	0	8	NA	NA	NA	NA	NA	NA	NA	NA	NA	NA	NA	NA	NA
1:69335912	rs150821249	69335912	A	G	0.135	0	0	8	9.881e-10	-6.111	264795	2.359e-07	-5.169	283055	-	-	332318	407599	0.899215	-6.19013	6.01134e-10
1:69336098	rs28450101	69336098	T	C	0.186	0	0	8	1.047e-09	6.102	264682	3.939e-07	5.072	283055	+	+	332176	407599	0.104138	6.1277	8.91561e-10
1:69336277	rs28759443	69336277	T	C	0.179	0	0	8	7.514e-10	6.155	264777	2.217e-07	5.18	283055	+	+	332295	407599	0.101778	6.2191	5.00005e-10
1:69336861	rs201068429	69336861	NA	NA	0.584	0	0	8	NA	NA	NA	NA	NA	NA	NA	NA	NA	NA	NA	NA	NA
1:69337156	rs13376205	69337156	T	C	0.295	0	0	8	3.601e-05	-4.132	262657	0.0001799	-3.746	282879	-	-	329635	407346	0.931607	-4.33248	1.47437e-05
1:69337596	rs72680459	69337596	A	G	0.44	0	0	8	7.121e-10	6.163	264753	3.991e-07	5.069	283055	+	+	332265	407599	0.100989	6.15725	7.402e-10
1:69338706	rs13374447	69338706	T	C	1.11	0	0	8	1.414e-09	6.054	268120	3.645e-07	5.087	283055	+	+	336491	407599	0.100578	6.11942	9.39153e-10
1:69339818	rs55790538	69339818	A	C	1.112	0	0	8	1.452e-09	6.05	265060	5.031e-07	5.025	283055	+	+	332650	407599	0.101121	6.0741	1.24682e-09
1:69340693	rs11588339	69340693	A	G	0.875	0	0	8	1.297e-09	6.068	265160	5.345e-07	5.013	283055	+	+	332776	407599	0.101098	6.07643	1.2289e-09
1:69341239	rs201137681	69341239	NA	NA	0.546	0	0	8	NA	NA	NA	NA	NA	NA	NA	NA	NA	NA	NA	NA	NA
1:69341380	rs55873617	69341380	T	C	0.141	0	0	8	1.098e-09	6.095	265286	5.286e-07	5.016	283055	+	+	332934	407599	0.101105	6.09232	1.11287e-09
1:69341421	rs55950045	69341421	T	C	0.041	0	0	8	1.208e-09	6.079	265304	5.192e-07	5.019	283055	+	+	332957	407599	0.100551	6.08595	1.15804e-09
1:69341459	rs112670082	69341459	NA	NA	0.038	0	0	8	NA	NA	NA	NA	NA	NA	NA	NA	NA	NA	NA	NA	NA
1:69341591	rs56066545	69341591	NA	NA	0.132	0	0	8	NA	NA	NA	NA	NA	NA	NA	NA	NA	NA	NA	NA	NA
1:69341592	rs10789275	69341592	A	C	0.001	0	0	8	1.992e-09	-5.998	265205	1.306e-06	-4.839	283055	-	-	332832	407599	0.892456	-5.93757	2.89274e-09
1:69341634	rs147259794	69341634	NA	NA	0.042	0	0	8	NA	NA	NA	NA	NA	NA	NA	NA	NA	NA	NA	NA	NA
1:69341714	rs111342054	69341714	NA	NA	0.08	0	0	8	NA	NA	NA	NA	NA	NA	NA	NA	NA	NA	NA	NA	NA
1:69342035	rs576707628	69342035	NA	NA	0.321	0	0	8	NA	NA	NA	NA	NA	NA	NA	NA	NA	NA	NA	NA	NA
1:69342279	rs575162614	69342279	NA	NA	0.244	0	0	8	NA	NA	NA	NA	NA	NA	NA	NA	NA	NA	NA	NA	NA
1:69343084	rs150873690	69343084	NA	NA	0.805	0	0	8	NA	NA	NA	NA	NA	NA	NA	NA	NA	NA	NA	NA	NA
1:69343679	rs189052754	69343679	NA	NA	0.595	0	0	8	NA	NA	NA	NA	NA	NA	NA	NA	NA	NA	NA	NA	NA
1:69343690	rs202181252	69343690	NA	NA	0.011	0	0	8	NA	NA	NA	NA	NA	NA	NA	NA	NA	NA	NA	NA	NA
1:69344308	rs201429269	69344308	NA	NA	0.618	0	0	8	NA	NA	NA	NA	NA	NA	NA	NA	NA	NA	NA	NA	NA
1:69344429	rs547251514	69344429	NA	NA	0.121	0	0	8	NA	NA	NA	NA	NA	NA	NA	NA	NA	NA	NA	NA	NA
1:69344640	rs368120584	69344640	NA	NA	0.211	0	0	8	NA	NA	NA	NA	NA	NA	NA	NA	NA	NA	NA	NA	NA
1:69345312	1:69345312:C:G	69345312	NA	NA	0.672	0	0	8	NA	NA	NA	NA	NA	NA	NA	NA	NA	NA	NA	NA	NA
1:69345312	1:69345312:G:T	69345312	NA	NA	0	0	0	8	NA	NA	NA	NA	NA	NA	NA	NA	NA	NA	NA	NA	NA
1:69345312	rs369323688	69345312	NA	NA	0	0	0	8	NA	NA	NA	NA	NA	NA	NA	NA	NA	NA	NA	NA	NA
1:69345313	rs555275437	69345313	NA	NA	0.001	0	0	8	NA	NA	NA	NA	NA	NA	NA	NA	NA	NA	NA	NA	NA
1:69345832	rs377682615	69345832	NA	NA	0.519	0	0	8	NA	NA	NA	NA	NA	NA	NA	NA	NA	NA	NA	NA	NA
1:69346061	rs560185552	69346061	NA	NA	0.229	0	0	8	NA	NA	NA	NA	NA	NA	NA	NA	NA	NA	NA	NA	NA
1:69346457	rs115367869	69346457	NA	NA	0.396	0	0	8	NA	NA	NA	NA	NA	NA	NA	NA	NA	NA	NA	NA	NA
1:69346685	rs76609612	69346685	NA	NA	0.228	0	0	8	NA	NA	NA	NA	NA	NA	NA	NA	NA	NA	NA	NA	NA
1:69346713	rs11802709	69346713	NA	NA	0.028	0	0	8	NA	NA	NA	NA	NA	NA	NA	NA	NA	NA	NA	NA	NA
1:69346723	rs11801221	69346723	NA	NA	0.01	0	0	8	NA	NA	NA	NA	NA	NA	NA	NA	NA	NA	NA	NA	NA
1:69346752	rs541600070	69346752	NA	NA	0.029	0	0	8	NA	NA	NA	NA	NA	NA	NA	NA	NA	NA	NA	NA	NA
1:69346776	rs574540746	69346776	NA	NA	0.024	0	0	8	NA	NA	NA	NA	NA	NA	NA	NA	NA	NA	NA	NA	NA
1:69346806	rs545811614	69346806	NA	NA	0.03	0	0	8	NA	NA	NA	NA	NA	NA	NA	NA	NA	NA	NA	NA	NA
1:69346831	rs375948504	69346831	NA	NA	0.025	0	0	8	NA	NA	NA	NA	NA	NA	NA	NA	NA	NA	NA	NA	NA
1:69346851	rs370590483	69346851	NA	NA	0.02	0	0	8	NA	NA	NA	NA	NA	NA	NA	NA	NA	NA	NA	NA	NA
1:69347126	rs151188803	69347126	NA	NA	0.275	0	0	8	NA	NA	NA	NA	NA	NA	NA	NA	NA	NA	NA	NA	NA
1:69347234	rs111882121	69347234	NA	NA	0.108	0	0	8	NA	NA	NA	NA	NA	NA	NA	NA	NA	NA	NA	NA	NA
1:69347260	rs150365963	69347260	NA	NA	0.026	0	0	8	NA	NA	NA	NA	NA	NA	NA	NA	NA	NA	NA	NA	NA
1:69347290	rs11581649	69347290	NA	NA	0.03	0	0	8	NA	NA	NA	NA	NA	NA	NA	NA	NA	NA	NA	NA	NA
1:69347850	rs11209362	69347850	A	C	0.56	0	0	8	5.967e-09	-5.818	268727	5.801e-07	-4.998	283055	-	-	337252	407599	0.895554	-5.94616	2.745e-09
1:69348090	rs140087928	69348090	NA	NA	0.24	0	0	8	NA	NA	NA	NA	NA	NA	NA	NA	NA	NA	NA	NA	NA
1:69348545	rs11576549	69348545	T	G	0.455	0	0	8	2.394e-09	-5.969	268731	6.273e-07	-4.983	283055	-	-	337257	407599	0.898783	-6.01566	1.7916e-09
1:69348956	rs55815583	69348956	T	C	0.411	0	0	8	1.141e-09	6.088	265536	5.639e-07	5.003	283055	+	+	333248	407599	0.101159	6.08163	1.1897e-09
1:69350330	rs72680464	69350330	A	G	1.374	0	0	8	1.86e-09	-6.01	265530	1.225e-06	-4.852	283055	-	-	333240	407599	0.896324	-5.95223	2.64507e-09
1:69350425	rs72680465	69350425	A	C	0.095	0	0	8	1.927e-09	6.004	265535	1.039e-06	4.884	283055	+	+	333246	407599	0.103626	5.96812	2.40001e-09
1:69350576	rs72680466	69350576	A	C	0.151	0	0	8	2.111e-09	-5.989	265521	1.083e-06	-4.876	283055	-	-	333229	407599	0.895543	-5.95567	2.59016e-09
1:69350993	rs72680467	69350993	A	G	0.417	0	0	8	1.69e-09	-6.025	265529	1.069e-06	-4.879	283055	-	-	333239	407599	0.896424	-5.9759	2.28817e-09
1:69351205	rs4326670	69351205	T	C	0.212	0	0	8	3.936e-09	-5.887	268736	1.113e-06	-4.871	283055	-	-	337264	407599	0.895528	-5.9075	3.47344e-09
1:69351540	rs57003411	69351540	C	G	0.335	0	0	8	1.984e-09	5.999	265532	1.071e-06	4.878	283055	+	+	333243	407599	0.103568	5.962	2.4917e-09
1:69351782	rs61649525	69351782	T	C	0.242	0	0	8	1.787e-09	6.016	265528	1.091e-06	4.874	283055	+	+	333238	407599	0.10356	5.96833	2.39693e-09
1:69352300	rs4344368	69352300	T	C	0.518	0	0	8	2.015e-09	-5.997	268802	7.401e-07	-4.951	283055	-	-	337347	407599	0.899534	-6.01157	1.83737e-09
1:69352545	rs72680472	69352545	C	G	0.245	0	0	8	1.707e-09	6.023	265539	1.069e-06	4.879	283055	+	+	333251	407599	0.103545	5.9749	2.30224e-09
1:69354053	rs9436854	69354053	T	C	1.508	0	0	8	1.054e-09	-6.101	265355	8.126e-07	-4.932	283055	-	-	333021	407599	0.89525	-6.04579	1.48684e-09
1:69354204	rs9436855	69354204	T	C	0.151	0	0	8	1.109e-09	-6.093	265281	8.898e-07	-4.915	283055	-	-	332928	407599	0.895242	-6.03143	1.62517e-09
1:69354742	rs9436417	69354742	T	C	0.538	0	0	8	2.359e-09	-5.971	268507	7.05e-07	-4.96	283055	-	-	336976	407599	0.895273	-6.00273	1.9403e-09
1:69355011	rs28599531	69355011	T	C	0.269	0	0	8	1.628e-09	-6.031	265316	9.394e-07	-4.904	283055	-	-	332972	407599	0.896478	-5.99326	2.05675e-09
1:69355291	rs72680475	69355291	A	G	0.28	0	0	8	7.127e-10	6.163	265272	9.491e-07	4.902	283055	+	+	332916	407599	0.10206	6.05953	1.36521e-09
1:69355305	rs58102432	69355305	T	C	0.014	0	0	8	7.647e-10	6.152	265264	9.919e-07	4.893	283055	+	+	332906	407599	0.10206	6.04854	1.46161e-09
1:69355517	rs111757301	69355517	NA	NA	0.212	0	0	8	NA	NA	NA	NA	NA	NA	NA	NA	NA	NA	NA	NA	NA
1:69356272	rs6588341	69356272	A	G	0.755	0	0	8	1.571e-09	-6.037	268303	7.305e-07	-4.953	283055	-	-	336720	407599	0.89388	-6.03234	1.61602e-09
1:69357436	rs11801354	69357436	T	C	1.164	0	0	8	7.659e-10	-6.152	265203	9.23e-07	-4.907	283055	-	-	332830	407599	0.898044	-6.05668	1.38962e-09
1:69358156	rs11801756	69358156	T	C	0.72	0	0	8	1.429e-09	-6.052	268429	8.37e-07	-4.927	283055	-	-	336878	407599	0.898056	-6.02514	1.68963e-09
1:69359009	rs11803723	69359009	A	T	0.853	0	0	8	1.362e-09	-6.06	268431	8.674e-07	-4.92	283055	-	-	336881	407599	0.898056	-6.02518	1.68922e-09
1:69359401	rs60344420	69359401	A	T	0.392	0	0	8	7.611e-10	6.153	265217	8.509e-07	4.923	283055	+	+	332847	407599	0.101937	6.06671	1.30557e-09
1:69359499	rs7415447	69359499	NA	NA	0.098	0	0	8	NA	NA	NA	NA	NA	NA	NA	NA	NA	NA	NA	NA	NA
1:69359690	rs147399966	69359690	NA	NA	0.191	0	0	8	NA	NA	NA	NA	NA	NA	NA	NA	NA	NA	NA	NA	NA
1:69359943	rs10889791	69359943	T	C	0.253	0	0	8	1.118e-09	-6.092	265084	2.282e-06	-4.727	280489	-	-	332680	403904	0.889687	-5.9259	3.10601e-09
1:69360472	rs115874825	69360472	T	C	0.529	0	0	8	4.397e-10	-6.239	265233	5.367e-07	-5.013	283055	-	-	332867	407599	0.901142	-6.16411	7.08818e-10
1:69360987	rs75630536	69360987	A	T	0.515	0	0	8	6.081e-10	6.188	265210	4.86e-07	5.032	283055	+	+	332839	407599	0.101663	6.14921	7.78692e-10
1:69361185	rs145319697	69361185	NA	NA	0.198	0	0	8	NA	NA	NA	NA	NA	NA	NA	NA	NA	NA	NA	NA	NA
1:69361377	rs143372870	69361377	A	G	0.192	0	0	8	3.711e-10	6.266	265174	5.427e-07	5.011	283055	+	+	332793	407599	0.0990155	6.17658	6.55051e-10
1:69361508	rs145755345	69361508	A	G	0.131	0	0	8	3.607e-10	6.27	265255	5.198e-07	5.019	283055	+	+	332895	407599	0.098785	6.18359	6.26609e-10
1:69361669	rs201698068	69361669	NA	NA	0.161	0	0	8	NA	NA	NA	NA	NA	NA	NA	NA	NA	NA	NA	NA	NA
1:69361670	rs58913091	69361670	NA	NA	0.001	0	0	8	NA	NA	NA	NA	NA	NA	NA	NA	NA	NA	NA	NA	NA
1:69361686	rs200559908	69361686	NA	NA	0.016	0	0	8	NA	NA	NA	NA	NA	NA	NA	NA	NA	NA	NA	NA	NA
1:69362524	rs72680478	69362524	A	T	0.838	0	0	8	3.443e-10	6.277	265261	4.787e-07	5.035	283055	+	+	332903	407599	0.0987925	6.19667	5.76705e-10
1:69363282	rs4617455	69363282	A	G	0.758	0	0	8	1.04e-09	6.103	268408	6.546e-07	4.974	283055	+	+	336852	407599	0.102629	6.07908	1.20874e-09
1:69363981	rs141670639	69363981	NA	NA	0.699	0	0	8	NA	NA	NA	NA	NA	NA	NA	NA	NA	NA	NA	NA	NA
1:69364075	rs148961753	69364075	NA	NA	0.094	0	0	8	NA	NA	NA	NA	NA	NA	NA	NA	NA	NA	NA	NA	NA
1:69364823	rs11802913	69364823	A	G	0.748	0	0	8	6.796e-10	6.171	265227	7.654e-07	4.944	283055	+	+	332860	407599	0.102664	6.0884	1.14048e-09
1:69364885	rs9436418	69364885	T	C	0.062	0	0	8	5.406e-10	6.207	265132	7.886e-07	4.938	283055	+	+	332741	407599	0.105766	6.103	1.04094e-09
1:69366071	rs11806894	69366071	A	T	1.186	0	0	8	8.662e-10	-6.132	268468	7.039e-07	-4.96	283055	-	-	336927	407599	0.898375	-6.08603	1.15747e-09
1:69366902	rs72680481	69366902	A	G	0.831	0	0	8	3.3e-10	6.284	265228	4.491e-07	5.047	283055	+	+	332861	407599	0.098804	6.20728	5.39111e-10
1:69367409	rs11582908	69367409	A	G	0.507	0	0	8	1.362e-09	-6.06	268364	6.834e-07	-4.966	283055	-	-	336797	407599	0.897336	-6.05202	1.43042e-09
1:69368803	rs200458691	69368803	NA	NA	1.394	0	0	8	NA	NA	NA	NA	NA	NA	NA	NA	NA	NA	NA	NA	NA
1:69369267	rs72680485	69369267	T	G	0.464	0	0	8	3.449e-10	6.277	265262	4.364e-07	5.052	283055	+	+	332904	407599	0.098812	6.20675	5.40926e-10
1:69369473	rs11809118	69369473	T	C	0.206	0	0	8	1.405e-09	6.055	268408	7.659e-07	4.944	283055	+	+	336852	407599	0.102629	6.03662	1.57376e-09
1:69369550	rs568015357	69369550	NA	NA	0.077	0	0	8	NA	NA	NA	NA	NA	NA	NA	NA	NA	NA	NA	NA	NA
1:69369837	rs7551318	69369837	T	G	0.287	0	0	8	1.265e-09	-6.072	268275	9.796e-07	-4.896	283055	-	-	336685	407599	0.894015	-6.01693	1.7776e-09
1:69371516	rs72680486	69371516	A	G	1.679	0	0	8	4.111e-10	-6.25	265161	4.874e-07	-5.031	283055	-	-	332777	407599	0.897409	-6.18022	6.40142e-10
1:69371555	rs72680487	69371555	A	T	0.039	0	0	8	2.721e-10	-6.314	265238	4.487e-07	-5.047	283055	-	-	332874	407599	0.901212	-6.22266	4.88811e-10
1:69377135	rs6658623	69377135	T	C	5.58	0	0	8	4.75e-10	6.227	268283	1.235e-07	5.288	283055	+	+	336695	407599	0.105005	6.3273	2.49485e-10
1:69378002	rs58815715	69378002	A	G	0.867	0	0	8	2.683e-10	6.316	265219	1.681e-07	5.232	283055	+	+	332850	407599	0.103507	6.33328	2.4e-10
1:69378332	rs542587915	69378332	NA	NA	0.33	0	0	8	NA	NA	NA	NA	NA	NA	NA	NA	NA	NA	NA	NA	NA
1:69378459	rs72680492	69378459	C	G	0.127	0	0	8	1.337e-10	-6.423	265263	1.447e-07	-5.259	283055	-	-	332905	407599	0.901038	-6.40415	1.51206e-10
1:69378487	rs6662460	69378487	A	C	0.028	0	0	8	1.721e-10	6.384	265255	1.57e-07	5.244	283055	+	+	332895	407599	0.101991	6.37528	1.82626e-10
1:69378554	rs6662550	69378554	T	C	0.067	0	0	8	2.159e-10	6.35	265278	1.469e-07	5.256	283055	+	+	332924	407599	0.10368	6.36505	1.95227e-10
1:69379658	rs72680493	69379658	C	G	1.104	0	0	8	1.555e-10	6.4	265355	1.612e-07	5.239	283055	+	+	333021	407599	0.101991	6.38076	1.76208e-10
1:69379892	rs9804111	69379892	A	G	0.234	0	0	8	2.519e-10	6.326	268582	1.21e-07	5.292	283055	+	+	337070	407599	0.098962	6.38155	1.75304e-10
1:69380983	rs4328112	69380983	A	G	1.091	0	0	8	9.556e-11	-6.474	265365	1.317e-07	-5.277	283055	-	-	333033	407599	0.901073	-6.44119	1.1854e-10
1:69381135	rs4539178	69381135	C	G	0.152	0	0	8	2.434e-10	6.331	265325	1.584e-07	5.243	283055	+	+	332983	407599	0.103538	6.34773	2.18511e-10
1:69382976	rs56026859	69382976	A	G	1.841	0	0	8	1.564e-10	6.399	265399	1.552e-07	5.246	283055	+	+	333076	407599	0.102152	6.38451	1.71948e-10
1:69383918	rs72680496	69383918	T	C	0.942	0	0	8	2.308e-10	-6.339	265359	1.681e-07	-5.232	283055	-	-	333026	407599	0.896581	-6.34539	2.21858e-10
1:69384518	rs4420133	69384518	C	G	0.6	0	0	8	4.709e-10	6.229	268576	1.742e-07	5.225	283055	+	+	337063	407599	0.103488	6.29198	3.13438e-10
1:69386730	rs10127680	69386730	T	C	2.212	0	0	8	2.985e-10	6.3	268602	1.431e-07	5.261	283055	+	+	337096	407599	0.102364	6.34994	2.15398e-10
1:69387823	rs9629020	69387823	A	T	1.093	0	0	8	3.181e-10	-6.29	268602	1.548e-07	-5.247	283055	-	-	337096	407599	0.897578	-6.33655	2.3497e-10
1:69388905	rs9629013	69388905	A	G	1.082	0	0	8	3.645e-10	-6.269	268597	1.621e-07	-5.238	283055	-	-	337089	407599	0.896639	-6.32038	2.60925e-10
1:69389242	rs6682095	69389242	C	G	0.337	0	0	8	9.627e-11	6.473	265421	1.12e-07	5.306	283055	+	+	333103	407599	0.098785	6.458	1.06094e-10
1:69389574	rs6682255	69389574	C	G	0.332	0	0	8	1.911e-10	-6.368	265348	2.343e-07	-5.17	283055	-	-	333012	407599	0.895782	-6.32348	2.55738e-10
1:69391778	rs561165501	69391778	NA	NA	2.204	0	0	8	NA	NA	NA	NA	NA	NA	NA	NA	NA	NA	NA	NA	NA
1:69392237	rs74883477	69392237	NA	NA	0.459	0	0	8	NA	NA	NA	NA	NA	NA	NA	NA	NA	NA	NA	NA	NA
1:69392476	rs138359697	69392476	NA	NA	0.239	0	0	8	NA	NA	NA	NA	NA	NA	NA	NA	NA	NA	NA	NA	NA
1:69392898	rs200715280	69392898	NA	NA	0.422	0	0	8	NA	NA	NA	NA	NA	NA	NA	NA	NA	NA	NA	NA	NA
1:69394642	rs572166228	69394642	NA	NA	1.744	0	0	8	NA	NA	NA	NA	NA	NA	NA	NA	NA	NA	NA	NA	NA
1:69395485	rs72680499	69395485	T	C	0.843	0	0	8	1.903e-10	-6.369	265385	1.677e-07	-5.232	283055	-	-	333058	407599	0.896662	-6.36082	2.00682e-10
1:69396607	rs36111796	69396607	NA	NA	1.122	0	0	8	NA	NA	NA	NA	NA	NA	NA	NA	NA	NA	NA	NA	NA
1:69398926	rs66545811	69398926	NA	NA	2.319	0	0	8	NA	NA	NA	NA	NA	NA	NA	NA	NA	NA	NA	NA	NA
1:69399775	rs6662842	69399775	T	G	0.849	0	0	8	2.042e-10	-6.358	265358	1.62e-07	-5.238	283055	-	-	333024	407599	0.896732	-6.35867	2.03503e-10
1:69400432	rs9803974	69400432	T	G	0.657	0	0	8	2.267e-10	6.342	268643	1.032e-07	5.321	283055	+	+	337147	407599	0.0981307	6.40698	1.48428e-10
1:69400780	rs72682206	69400780	A	C	0.348	0	0	8	9.217e-11	-6.479	265438	1.172e-07	-5.298	283055	-	-	333125	407599	0.901373	-6.45638	1.07237e-10
1:69402457	rs6690346	69402457	T	C	1.677	0	0	8	2.385e-10	6.334	268311	1.886e-07	5.21	283055	+	+	336730	407599	0.101587	6.33696	2.3435e-10
1:69403245	rs11801267	69403245	A	G	0.788	0	0	8	3.714e-10	-6.266	268606	1.608e-07	-5.24	283055	-	-	337101	407599	0.89662	-6.32002	2.61537e-10
1:69403582	rs72682209	69403582	A	G	0.337	0	0	8	1.028e-10	-6.463	265429	1.145e-07	-5.302	283055	-	-	333113	407599	0.901862	-6.45053	1.11458e-10
1:69403584	rs72682210	69403584	A	T	0.002	0	0	8	1.06e-10	-6.458	265227	1.058e-07	-5.316	283055	-	-	332860	407599	0.901773	-6.45576	1.07679e-10
1:69406043	rs11578193	69406043	T	G	2.459	0	0	8	3.437e-10	-6.278	268601	1.668e-07	-5.233	283055	-	-	337094	407599	0.89662	-6.32212	2.58003e-10
1:69406872	rs72682214	69406872	T	C	0.829	0	0	8	1.73e-10	-6.384	265404	1.823e-07	-5.217	283055	-	-	333082	407599	0.896813	-6.35966	2.022e-10
1:69408578	rs4317857	69408578	T	C	1.706	0	0	8	2.162e-10	6.349	268653	1.244e-07	5.287	283055	+	+	337160	407599	0.0986695	6.39069	1.65134e-10
1:69409730	rs72682215	69409730	T	C	1.152	0	0	8	1.23e-10	-6.436	265459	1.568e-07	-5.244	283055	-	-	333151	407599	0.897809	-6.40243	1.52926e-10
1:69410530	rs10047248	69410530	T	G	0.8	0	0	8	2.609e-10	6.32	268678	1.554e-07	5.246	283055	+	+	337191	407599	0.102214	6.35168	2.12976e-10
1:69411095	rs11209370	69411095	A	G	0.565	0	0	8	3.425e-10	6.278	268626	1.681e-07	5.232	283055	+	+	337126	407599	0.103187	6.32159	2.58891e-10
1:69411330	rs72682218	69411330	A	C	0.235	0	0	8	7.296e-11	6.514	265436	1.29e-07	5.28	283055	+	+	333122	407599	0.0986425	6.46364	1.02215e-10
1:69412517	rs4390220	69412517	A	C	1.187	0	0	8	1.037e-10	6.462	265460	1.585e-07	5.242	283055	+	+	333152	407599	0.102214	6.41456	1.41228e-10
1:69412689	rs6658033	69412689	T	C	0.172	0	0	8	2.523e-10	6.326	268665	1.448e-07	5.259	283055	+	+	337175	407599	0.102295	6.36238	1.98648e-10
1:69412716	rs6658121	69412716	T	C	0.027	0	0	8	1.099e-10	6.453	265448	1.584e-07	5.243	283055	+	+	333137	407599	0.102245	6.41051	1.45031e-10
1:69412732	rs10047054	69412732	T	C	0.016	0	0	8	9.217e-11	6.479	265329	1.195e-07	5.294	283055	+	+	332988	407599	0.098785	6.45373	1.09131e-10
1:69413111	rs6673849	69413111	T	C	0.379	0	0	8	3.392e-10	-6.28	268615	1.521e-07	-5.25	283055	-	-	337112	407599	0.896709	-6.33315	2.40198e-10
1:69415213	rs11804299	69415213	A	G	2.102	0	0	8	3.151e-10	-6.291	268623	1.5e-07	-5.253	283055	-	-	337122	407599	0.896624	-6.34063	2.28825e-10
1:69415465	rs4484966	69415465	A	G	0.252	0	0	8	2.718e-10	6.314	268669	1.403e-07	5.265	283055	+	+	337180	407599	0.102222	6.35969	2.0216e-10
1:69415479	rs72682221	69415479	T	C	0.014	0	0	8	4.865e-06	-4.571	262093	0.0005501	-3.455	281976	-	-	328927	406045	0.941118	-4.38199	1.17602e-05
1:69416180	rs9436863	69416180	A	C	0.701	0	0	8	2.558e-10	-6.323	268575	9.067e-08	-5.344	283055	-	-	337062	407599	0.894661	-6.41048	1.45062e-10
1:69417310	rs11802814	69417310	A	G	1.13	0	0	8	2.771e-10	-6.311	268636	1.706e-07	-5.229	283055	-	-	337138	407599	0.896743	-6.33695	2.34357e-10
1:69418123	rs72682222	69418123	A	G	0.813	0	0	8	1.31e-10	-6.426	265474	1.382e-07	-5.268	283055	-	-	333170	407599	0.896235	-6.41156	1.4404e-10
1:69419136	rs13375505	69419136	T	C	1.013	0	0	8	3.58e-10	6.271	268809	1.623e-07	5.238	283055	+	+	337355	407599	0.101667	6.32188	2.58399e-10
1:69420375	rs4301671	69420375	A	T	1.239	0	0	8	4.82e-10	-6.225	268643	1.94e-07	-5.205	283055	-	-	337147	407599	0.894791	-6.27832	3.42241e-10
1:69421826	rs1396022	69421826	A	G	1.451	0	0	8	3.609e-10	-6.27	268610	1.865e-07	-5.212	283055	-	-	337106	407599	0.896335	-6.30568	2.86939e-10
1:69422680	rs1507858	69422680	T	C	0.854	0	0	8	6.292e-10	6.183	268590	2.711e-07	5.142	283055	+	+	337080	407599	0.106325	6.2195	4.98751e-10
1:69423415	rs12087596	69423415	T	C	0.735	0	0	8	2.928e-10	-6.303	268586	1.49e-07	-5.254	283055	-	-	337075	407599	0.896227	-6.34735	2.1905e-10
1:69423725	rs4649904	69423725	A	G	0.31	0	0	8	3.244e-10	-6.287	268535	1.532e-07	-5.249	283055	-	-	337011	407599	0.896235	-6.33602	2.35779e-10
1:69424337	rs1507855	69424337	A	G	0.612	0	0	8	2.624e-10	-6.319	268530	1.363e-07	-5.27	283055	-	-	337005	407599	0.89625	-6.3649	1.95413e-10
1:69424711	rs72682227	69424711	C	G	0.374	0	0	8	9.681e-11	6.472	265418	8.901e-08	5.348	283055	+	+	333100	407599	0.0992315	6.48236	9.02975e-11
1:69424724	rs72682228	69424724	T	G	0.013	0	0	8	8.526e-11	6.491	265412	1.083e-07	5.312	283055	+	+	333092	407599	0.0999125	6.47075	9.75164e-11
1:69424885	rs5774967	69424885	NA	NA	0.161	0	0	8	NA	NA	NA	NA	NA	NA	NA	NA	NA	NA	NA	NA	NA
1:69427576	rs9436866	69427576	A	C	2.691	0	0	8	7.906e-11	-6.502	268576	6.452e-08	-5.406	283055	-	-	337063	407599	0.90016	-6.53959	6.16878e-11
1:69428547	rs7547769	69428547	A	G	0.971	0	0	8	9.402e-11	6.476	268565	6.437e-08	5.406	283055	+	+	337049	407599	0.100405	6.52609	6.75071e-11
1:69430200	rs9436422	69430200	T	C	1.653	0	0	8	1.191e-07	5.295	263341	7.467e-06	4.48	282879	+	+	330493	407346	0.0786176	5.36189	8.23568e-08
1:69430915	rs994176	69430915	T	C	0.715	0	0	8	1.522e-07	-5.25	263601	1.232e-05	-4.372	282879	-	-	330819	407346	0.922633	-5.27517	1.32636e-07
1:69431150	rs9436423	69431150	C	G	0.235	0	0	8	1.898e-07	-5.209	266794	1.356e-05	-4.351	282879	-	-	334826	407346	0.922702	-5.24788	1.53856e-07
1:69431362	rs13375469	69431362	A	G	0.212	0	0	8	2.771e-07	-5.138	266740	1.314e-05	-4.358	282879	-	-	334759	407346	0.919789	-5.21535	1.83471e-07
1:69432044	rs1022013	69432044	A	G	0.682	0	0	8	2.357e-10	-6.336	268274	1.106e-07	-5.308	283055	-	-	336684	407599	0.894353	-6.39544	1.60088e-10
1:69432704	rs116109100	69432704	A	G	0.66	0	0	8	1.006e-07	5.326	263531	1.382e-05	4.347	282879	+	+	330731	407346	0.0781018	5.29881	1.16562e-07
1:69432745	rs193089622	69432745	NA	NA	0.041	0	0	8	NA	NA	NA	NA	NA	NA	NA	NA	NA	NA	NA	NA	NA
1:69432747	rs184377319	69432747	NA	NA	0.002	0	0	8	NA	NA	NA	NA	NA	NA	NA	NA	NA	NA	NA	NA	NA
1:69432836	rs114927020	69432836	A	G	0.089	0	0	8	1.203e-07	5.293	263534	1.296e-05	4.361	282879	+	+	330735	407346	0.0779518	5.29036	1.22075e-07
1:69433435	rs6669357	69433435	A	G	0.599	0	0	8	1.096e-10	6.453	265041	1.747e-07	5.224	283055	+	+	332626	407599	0.105782	6.39817	1.57249e-10
1:69437856	rs4484967	69437856	A	G	4.421	0	0	8	7.379e-11	6.513	268111	6.782e-08	5.397	283161	+	+	336479	407752	0.107463	6.53867	6.20698e-11
1:69438130	rs4313445	69438130	T	C	0.274	0	0	8	2.091e-07	5.191	266686	1.839e-05	4.284	282879	+	+	334691	407346	0.077313	5.1989	2.00467e-07
1:69438777	rs2420551	69438777	A	T	0.647	0	1	8	4.604e-11	-6.583	264461	4.701e-08	-5.462	283161	-	-	331899	407752	0.891633	-6.60411	3.99923e-11
1:72287808	rs80313480	72287808	T	G	2849.03	1	0	9	0.0002255	-3.689	245360	0.0001346	-3.818	252924	-	-	307927	364211	0.945724	-4.15015	3.32257e-05
1:72511514	1:72511514:A:AT	72511514	NA	NA	223.706	0	0	9	NA	NA	NA	NA	NA	NA	NA	NA	NA	NA	NA	NA	NA
1:72511514	rs67512225	72511514	NA	NA	0	0	0	9	NA	NA	NA	NA	NA	NA	NA	NA	NA	NA	NA	NA	NA
1:72512988	rs11209896	72512988	A	G	1.474	0	0	9	2.147e-14	7.642	265056	1.419e-09	6.053	283531	+	+	332645	408285	0.427671	7.49639	6.55984e-14
1:72513118	rs1905977	72513118	NA	NA	0.13	0	0	9	NA	NA	NA	3.085e-07	5.118	283531	NA	+	NA	408285	NA	NA	NA
1:72513121	rs12564163	72513121	T	G	0.003	0	0	9	1.704e-14	-7.671	265044	1.258e-09	-6.073	283531	-	-	332630	408285	0.572344	-7.52303	5.35194e-14
1:72513186	rs1905976	72513186	T	G	0.065	0	0	9	4.183e-09	5.877	267982	4.046e-07	5.067	283531	+	+	336317	408285	0.513494	6.01507	1.79813e-09
1:72514701	rs2422134	72514701	NA	NA	1.515	0	0	9	NA	NA	NA	4.834e-07	-5.033	283531	NA	-	NA	408285	NA	NA	NA
1:72514896	rs6699175	72514896	T	C	0.195	0	0	9	6.984e-08	5.392	243792	1.161e-07	5.3	269451	+	+	305959	388009	0.101367	5.89529	3.74029e-09
1:72515717	rs4348675	72515717	T	C	0.821	0	0	9	1.904e-10	-6.369	247824	1.481e-09	-6.046	269557	-	-	311019	388162	0.874985	-6.83763	8.05112e-12
1:72516076	rs1026999	72516076	T	C	0.359	0	0	9	3.414e-09	-5.91	265020	4.297e-07	-5.055	283531	-	-	332600	408285	0.489781	-6.01935	1.75123e-09
1:72516080	rs1026998	72516080	T	G	0.004	0	0	9	3.424e-09	-5.91	265020	4.406e-07	-5.051	283531	-	-	332600	408285	0.489731	-6.01697	1.77712e-09
1:72516287	rs1026997	72516287	T	C	0.207	0	0	9	1.762e-09	6.018	268213	4.015e-07	5.068	283531	+	+	336607	408285	0.510219	6.08891	1.13685e-09
1:72517082	rs6657634	72517082	T	C	0.795	0	0	9	1.74e-09	-6.02	268261	3.98e-07	-5.07	283531	-	-	336668	408285	0.489854	-6.09121	1.12057e-09
1:72517928	rs975480	72517928	A	G	0.846	0	0	9	5.146e-15	7.823	268602	1.278e-09	6.07	283531	+	+	337096	408285	0.429758	7.61194	2.70005e-14
1:72517987	rs17580974	72517987	NA	NA	0.059	0	0	9	NA	NA	NA	5.088e-07	-5.023	283531	NA	-	NA	408285	NA	NA	NA
1:72518170	rs12074700	72518170	A	G	0.183	0	0	9	1.743e-09	6.02	268300	4.026e-07	5.068	283531	+	+	336716	408285	0.510131	6.09012	1.12827e-09
1:72518420	rs12354124	72518420	NA	NA	0.25	0	0	9	NA	NA	NA	4.042e-07	5.067	283531	NA	+	NA	408285	NA	NA	NA
1:72519563	rs564560223	72519563	NA	NA	1.143	0	0	9	NA	NA	NA	NA	NA	NA	NA	NA	NA	NA	NA	NA	NA
1:72520941	rs1486084	72520941	T	C	1.378	0	0	9	6.865e-15	-7.787	268608	1.351e-09	-6.061	283531	-	-	337103	408285	0.572348	-7.58806	3.24742e-14
1:72522971	rs11209899	72522971	A	G	2.03	0	0	9	7.409e-15	7.777	268659	1.397e-09	6.056	283531	+	+	337167	408285	0.42758	7.58013	3.45218e-14
1:72524862	rs12036443	72524862	T	G	1.891	0	0	9	2.416e-14	-7.626	265486	1.439e-09	-6.051	283531	-	-	333185	408285	0.571531	-7.48849	6.96679e-14
1:72525098	rs2821272	72525098	T	C	0.236	0	0	9	2.639e-14	-7.615	265522	1.427e-09	-6.052	283531	-	-	333230	408285	0.570265	-7.48358	7.23228e-14
1:72527374	rs2046504	72527374	A	G	2.276	0	0	9	5.199e-09	5.841	265223	4.736e-07	5.037	283531	+	+	332855	408285	0.51259	5.97381	2.31779e-09
1:72527909	rs1564968	72527909	A	G	0.535	0	0	9	4.305e-09	5.872	265271	4.236e-07	5.058	283531	+	+	332915	408285	0.510888	6.0022	1.94662e-09
1:72528734	rs1486080	72528734	T	G	0.825	0	0	9	2.692e-09	-5.949	268450	3.791e-07	-5.079	283531	-	-	336905	408285	0.485925	-6.06018	1.35967e-09
1:72529337	rs11209900	72529337	T	C	0.603	0	0	9	2.557e-14	7.619	265578	1.404e-09	6.055	283531	+	+	333300	408285	0.427621	7.4876	7.01461e-14
1:72529562	rs36047136	72529562	NA	NA	0.225	0	0	9	NA	NA	NA	NA	NA	NA	NA	NA	NA	NA	NA	NA	NA
1:72529866	rs12131816	72529866	T	C	0.304	0	0	9	7.103e-15	-7.783	268803	1.441e-09	-6.051	283531	-	-	337348	408285	0.57237	-7.58081	3.43407e-14
1:72530692	rs1540616	72530692	T	C	0.826	0	0	9	2.176e-09	5.984	268530	4.14e-07	5.062	283531	+	+	337005	408285	0.51085	6.06845	1.29152e-09
1:72531083	rs12408173	72531083	A	G	0.391	0	0	9	2.54e-14	-7.62	265621	1.409e-09	-6.054	283531	-	-	333354	408285	0.572348	-7.48766	7.01122e-14
1:72531407	rs1159129	72531407	A	G	0.324	0	0	9	4.412e-09	5.868	265292	4.432e-07	5.049	283531	+	+	332941	408285	0.514122	5.99485	2.03668e-09
1:72531473	rs2046503	72531473	A	G	0.066	0	0	9	2.971e-09	5.933	268521	3.491e-07	5.095	283531	+	+	336994	408285	0.512751	6.06144	1.34907e-09
1:72533676	rs12132044	72533676	A	G	2.203	0	0	9	9.257e-15	7.749	266247	1.346e-09	6.062	283531	+	+	334140	408285	0.427629	7.56065	4.01061e-14
1:72533775	rs2630381	72533775	T	C	0.099	0	0	9	9.626e-15	-7.744	266238	1.532e-09	-6.041	283531	-	-	334129	408285	0.569376	-7.54563	4.50112e-14
1:72534359	rs1486078	72534359	T	C	0.584	0	0	9	2.326e-09	5.973	265551	4.35e-07	5.053	283531	+	+	333267	408285	0.512471	6.05142	1.43572e-09
1:72534543	rs2220252	72534543	A	G	0.184	0	0	9	8.776e-15	7.756	266239	1.436e-09	6.051	283531	+	+	334130	408285	0.427633	7.5577	4.10251e-14
1:72535285	rs2821266	72535285	T	C	0.742	0	0	9	7.462e-15	7.776	266258	1.567e-09	6.037	283531	+	+	334154	408285	0.429761	7.55975	4.03858e-14
1:72536341	rs2200484	72536341	NA	NA	1.056	0	0	9	NA	NA	NA	1.423e-09	6.053	283531	NA	+	NA	408285	NA	NA	NA
1:72538425	rs60934446	72538425	NA	NA	2.084	0	0	9	NA	NA	NA	NA	NA	NA	NA	NA	NA	NA	NA	NA	NA
1:72539545	rs12409966	72539545	T	C	1.12	0	0	9	3.272e-15	7.88	269453	1.546e-09	6.04	283531	+	+	338164	408285	0.427575	7.62701	2.40263e-14
1:72540398	rs2422135	72540398	T	C	0.853	0	0	9	6.13e-15	-7.801	266248	1.549e-09	-6.039	283531	-	-	334141	408285	0.572329	-7.57371	3.62704e-14
1:72540875	rs11209905	72540875	T	C	0.477	0	0	9	2.552e-15	-7.911	269475	7.925e-10	-6.146	283094	-	-	338191	407655	0.572444	-7.70676	1.2905e-14
1:72542738	rs12049085	72542738	T	C	1.863	0	0	9	8.074e-15	7.766	266236	1.553e-09	6.039	283531	+	+	334126	408285	0.427664	7.55572	4.16549e-14
1:72543338	rs1486108	72543338	NA	NA	0.6	0	0	9	NA	NA	NA	4.455e-07	5.048	283531	NA	+	NA	408285	NA	NA	NA
1:72543910	rs7542278	72543910	A	G	0.572	0	0	9	1.989e-09	-5.999	265628	4.322e-07	-5.054	283531	-	-	333363	408285	0.489142	-6.06548	1.31562e-09
1:72544704	rs7542974	72544704	A	G	0.794	0	0	9	9.429e-16	8.034	257659	2.124e-10	6.352	271456	+	+	323362	390897	0.244388	7.88852	3.0578e-15
1:72545694	rs11209906	72545694	T	C	0.99	0	0	9	2.864e-15	7.897	269474	8.05e-10	6.144	283094	+	+	338190	407655	0.427625	7.69831	1.37875e-14
1:72547396	rs12130387	72547396	NA	NA	1.702	0	0	9	NA	NA	NA	6.342e-10	6.182	283094	NA	+	NA	407655	NA	NA	NA
1:72548617	rs35645202	72548617	T	C	1.221	0	0	9	2.354e-09	-5.971	265693	4.753e-07	-5.036	283531	-	-	333445	408285	0.489173	-6.04062	1.53526e-09
1:72549836	rs988421	72549836	T	C	1.219	0	0	9	1.337e-09	-6.063	268871	4.508e-07	-5.046	283531	-	-	337433	408285	0.489111	-6.10065	1.05641e-09
1:72550500	rs11209908	72550500	NA	NA	0.664	0	0	9	NA	NA	NA	4.66e-07	5.04	283531	NA	+	NA	408285	NA	NA	NA
1:72553891	rs12085418	72553891	T	G	3.391	0	0	9	1.33e-09	-6.064	268884	5.102e-07	-5.022	283531	-	-	337449	408285	0.48915	-6.08711	1.14968e-09
1:72553991	rs12091740	72553991	T	C	0.1	0	0	9	1.326e-09	6.064	268833	4.68e-07	5.039	283531	+	+	337385	408285	0.512566	6.09697	1.08096e-09
1:72554093	rs2821260	72554093	T	C	0.102	0	0	9	2.301e-15	-7.924	269607	5.792e-10	-6.196	283094	-	-	338357	407655	0.570311	-7.74323	9.6921e-15
1:72554833	rs7541651	72554833	NA	NA	0.74	0	0	9	NA	NA	NA	3.144e-07	-5.115	283094	NA	-	NA	407655	NA	NA	NA
1:72556393	rs973526	72556393	T	C	1.56	0	0	9	8.367e-15	-7.762	255585	1.306e-10	-6.427	283094	-	-	320759	407655	0.510015	-7.75133	9.09348e-15
1:72558138	rs12140090	72558138	T	C	1.745	0	0	9	1.322e-15	-7.993	261654	3.859e-12	-6.942	283094	-	-	328376	407655	0.539318	-8.19602	2.48471e-16
1:72559012	rs11370565	72559012	NA	NA	0.874	0	0	9	NA	NA	NA	NA	NA	NA	NA	NA	NA	NA	NA	NA	NA
1:72559740	rs727726	72559740	T	C	0.728	0	0	9	9.013e-16	-8.04	264804	1.344e-12	-7.09	283094	-	-	332329	407655	0.518655	-8.31579	9.11465e-17
1:72562125	rs77801296	72562125	T	C	2.385	0	0	9	4.781e-12	6.912	265564	2.037e-10	6.359	283094	+	+	333283	407655	0.706163	7.30673	2.73723e-13
1:72562478	rs2016698	72562478	A	G	0.353	0	0	9	4.193e-12	-6.931	265773	5.754e-10	-6.197	283094	-	-	333545	407655	0.289679	-7.2209	5.16431e-13
1:72562479	rs1817624	72562479	T	G	0.001	0	0	9	3.882e-12	-6.941	265768	4.443e-10	-6.238	283094	-	-	333539	407655	0.289478	-7.25029	4.15895e-13
1:72565460	rs2220253	72565460	T	C	2.981	0	0	9	1.694e-16	-8.242	263468	1.999e-12	-7.035	283094	-	-	330652	407655	0.520839	-8.38262	5.17638e-17
1:72567065	rs17588282	72567065	A	G	1.605	0	0	9	3.372e-12	-6.961	269602	2.07e-10	-6.356	283094	-	-	338351	407655	0.29379	-7.33604	2.20013e-13
1:72569309	rs10493493	72569309	T	G	2.244	0	0	9	4.341e-12	-6.926	269653	2.114e-10	-6.353	283094	-	-	338415	407655	0.293986	-7.31615	2.55182e-13
1:72569613	rs2630392	72569613	NA	NA	0.304	0	0	9	NA	NA	NA	1.45e-12	-7.079	283094	NA	-	NA	407655	NA	NA	NA
1:72570425	rs11589787	72570425	A	G	0.812	0	0	9	2.582e-12	-6.999	266379	1.641e-10	-6.392	283094	-	-	334306	407655	0.293898	-7.37209	1.67971e-13
1:72571364	rs1486091	72571364	T	C	0.939	0	0	9	1.392e-16	-8.265	267220	1.144e-12	-7.112	283094	-	-	335361	407655	0.520301	-8.45011	2.91033e-17
1:72571656	rs1352082	72571656	A	C	0.292	0	0	9	3.237e-16	8.164	267156	3.749e-12	6.946	283094	+	+	335281	407655	0.460625	8.30008	1.0404e-16
1:72572054	rs78851102	72572054	A	C	0.398	0	0	9	4.263e-12	-6.928	265040	2.346e-10	-6.337	283094	-	-	332625	407655	0.245977	-7.3011	2.85417e-13
1:72572222	rs146619840	72572222	NA	NA	0.168	0	0	9	NA	NA	NA	NA	NA	NA	NA	NA	NA	NA	NA	NA	NA
1:72573363	rs1486093	72573363	T	C	1.141	0	0	9	5.82e-16	-8.093	263943	3.996e-12	-6.937	283094	-	-	331248	407655	0.539375	-8.24975	1.5873e-16
1:72573432	rs1486094	72573432	NA	NA	0.069	0	0	9	NA	NA	NA	3.288e-12	-6.965	283094	NA	-	NA	407655	NA	NA	NA
1:72573798	rs1564970	72573798	T	C	0.366	0	0	9	4.605e-16	-8.121	263868	4.11e-12	-6.933	283094	-	-	331154	407655	0.539383	-8.26142	1.43952e-16
1:72574617	rs56062633	72574617	T	C	0.819	0	0	9	3.723e-12	-6.947	265684	1.734e-10	-6.383	283094	-	-	333433	407655	0.293875	-7.33905	2.15119e-13
1:72574649	rs56248439	72574649	T	C	0.032	0	0	9	3.791e-12	-6.945	264471	2.017e-10	-6.36	283094	-	-	331911	407655	0.24602	-7.32257	2.43265e-13
1:72576770	rs28485041	72576770	NA	NA	2.121	0	0	9	NA	NA	NA	NA	NA	NA	NA	NA	NA	NA	NA	NA	NA
1:72577177	rs2630395	72577177	A	G	0.407	0	0	9	5.073e-16	-8.11	262684	3.723e-12	-6.947	283094	-	-	329668	407655	0.512347	-8.26093	1.44545e-16
1:72577179	rs2821246	72577179	NA	NA	0.002	0	0	9	NA	NA	NA	2.903e-12	-6.982	283094	NA	-	NA	407655	NA	NA	NA
1:72577733	rs142453386	72577733	NA	NA	0.554	0	0	9	NA	NA	NA	NA	NA	NA	NA	NA	NA	NA	NA	NA	NA
1:72577895	1:72577895:CT:CTT	72577895	NA	NA	0.162	0	0	9	NA	NA	NA	NA	NA	NA	NA	NA	NA	NA	NA	NA	NA
1:72577895	rs34137694	72577895	NA	NA	0	0	0	9	NA	NA	NA	NA	NA	NA	NA	NA	NA	NA	NA	NA	NA
1:72577895	rs370637197	72577895	NA	NA	0	0	0	9	NA	NA	NA	NA	NA	NA	NA	NA	NA	NA	NA	NA	NA
1:72577950	rs67474621	72577950	NA	NA	0.055	0	0	9	NA	NA	NA	6.371e-13	-7.192	226131	NA	-	NA	325629	NA	NA	NA
1:72578373	rs35420279	72578373	NA	NA	0.423	0	0	9	NA	NA	NA	NA	NA	NA	NA	NA	NA	NA	NA	NA	NA
1:72578709	rs12402629	72578709	T	C	0.336	0	0	9	9.721e-15	-7.743	264162	5.456e-12	-6.893	283094	-	-	331523	407655	0.539229	-8.04579	8.56892e-16
1:72579118	1:72579118:CA:CAA	72579118	NA	NA	0.409	0	0	9	NA	NA	NA	NA	NA	NA	NA	NA	NA	NA	NA	NA	NA
1:72579118	rs140485557	72579118	NA	NA	0	0	0	9	NA	NA	NA	NA	NA	NA	NA	NA	NA	NA	NA	NA	NA
1:72579118	rs531187764	72579118	NA	NA	0	0	0	9	NA	NA	NA	NA	NA	NA	NA	NA	NA	NA	NA	NA	NA
1:72579146	rs2821244	72579146	A	T	0.028	0	0	9	3.434e-11	-6.627	265240	8.212e-09	-5.764	248342	-	-	332876	357612	0.319066	-6.86423	6.68497e-12
1:72579373	rs12124902	72579373	A	G	0.227	0	0	9	7.502e-12	6.848	268755	2.074e-10	6.356	283094	+	+	337288	407655	0.706417	7.27624	3.43245e-13
1:72580895	rs535573585	72580895	NA	NA	1.522	0	0	9	NA	NA	NA	NA	NA	NA	NA	NA	NA	NA	NA	NA	NA
1:72580896	rs71726829	72580896	NA	NA	0.001	0	0	9	NA	NA	NA	0.08063	-1.747	179939	NA	-	NA	259112	NA	NA	NA
1:72582779	rs77944304	72582779	T	C	1.883	0	0	9	4.599e-12	-6.917	264380	2.063e-10	-6.357	283094	-	-	331797	407655	0.246524	-7.30637	2.74463e-13
1:72583375	1:72583375:A:T	72583375	NA	NA	0.596	0	0	9	NA	NA	NA	6.746e-11	-6.526	250072	NA	-	NA	360104	NA	NA	NA
1:72583375	rs1385912	72583375	NA	NA	0	0	0	9	NA	NA	NA	6.746e-11	-6.526	250072	NA	-	NA	360104	NA	NA	NA
1:72583763	rs2630400	72583763	A	G	0.388	0	0	9	2.957e-15	-7.893	268107	2.201e-12	-7.021	283094	-	-	336474	407655	0.51733	-8.20653	2.27667e-16
1:72584184	rs1486096	72584184	A	G	0.421	0	0	9	2.556e-15	7.911	268504	7.735e-12	6.843	283094	+	+	336973	407655	0.461849	8.11221	4.97078e-16
1:72584796	rs1486097	72584796	A	G	0.612	0	0	9	1.085e-11	-6.795	268648	2.351e-10	-6.336	283094	-	-	337153	407655	0.293283	-7.23692	4.58996e-13
1:72585353	rs7549778	72585353	C	G	0.557	0	0	9	9.714e-12	-6.811	268649	2.327e-10	-6.338	283094	-	-	337154	407655	0.29334	-7.24638	4.28049e-13
1:72586208	rs11209915	72586208	T	C	0.855	0	0	9	4.907e-15	7.829	265019	6.176e-12	6.876	283094	+	+	332599	407655	0.461141	8.08145	6.39991e-16
1:72586209	rs11209916	72586209	A	G	0.001	0	0	9	5.339e-15	-7.819	265024	4.836e-12	-6.91	283094	-	-	332605	407655	0.539036	-8.09652	5.65538e-16
1:72586342	1:72586342:A:C	72586342	NA	NA	0.133	0	0	9	NA	NA	NA	NA	NA	NA	NA	NA	NA	NA	NA	NA	NA
1:72586342	1:72586342:A:T	72586342	NA	NA	0	0	0	9	NA	NA	NA	NA	NA	NA	NA	NA	NA	NA	NA	NA	NA
1:72587186	rs7556006	72587186	NA	NA	0.844	0	0	9	NA	NA	NA	6.006e-12	6.88	283094	NA	+	NA	407655	NA	NA	NA
1:72588119	rs12128707	72588119	A	G	0.933	0	0	9	4.247e-18	-8.672	257955	1.332e-11	-6.765	274022	-	-	323734	394592	0.739146	-8.45259	2.84909e-17
1:72588658	rs114030538	72588658	T	C	0.539	0	0	9	1.026e-05	4.412	251194	3.215e-08	5.529	272531	+	+	315248	392445	0.940611	5.54266	2.97916e-08
1:72589319	rs7517387	72589319	T	G	0.661	0	0	9	6.203e-12	-6.875	268743	2.114e-10	-6.353	283094	-	-	337272	407655	0.293659	-7.28847	3.13506e-13
1:72590193	rs2821239	72590193	A	G	0.874	0	0	9	6.475e-16	-8.08	268654	1.578e-12	-7.067	283094	-	-	337161	407655	0.517003	-8.3315	7.98225e-17
1:72590865	rs2630406	72590865	A	G	0.672	0	0	9	5.909e-16	-8.091	268667	1.862e-12	-7.044	283094	-	-	337177	407655	0.517003	-8.32374	8.52273e-17
1:72591145	rs138279972	72591145	NA	NA	0.28	0	0	9	NA	NA	NA	NA	NA	NA	NA	NA	NA	NA	NA	NA	NA
1:72591772	rs534039733	72591772	NA	NA	0.627	0	0	9	NA	NA	NA	NA	NA	NA	NA	NA	NA	NA	NA	NA	NA
1:72591774	rs1385914	72591774	NA	NA	0.002	0	0	9	NA	NA	NA	NA	NA	NA	NA	NA	NA	NA	NA	NA	NA
1:72593174	rs4649954	72593174	T	G	1.4	0	0	9	2.989e-15	7.891	265412	1.319e-12	7.092	283094	+	+	333092	407655	0.458391	8.24205	1.69284e-16
1:72593767	rs12141628	72593767	T	C	0.593	0	0	9	1.536e-15	7.974	268693	5.691e-12	6.887	283094	+	+	337210	407655	0.461583	8.1711	3.05579e-16
1:72597051	rs12132602	72597051	A	G	3.284	0	0	9	2.768e-15	-7.901	265468	8.863e-12	-6.824	283094	-	-	333162	407655	0.538121	-8.08853	6.03867e-16
1:72597654	rs12750634	72597654	NA	NA	0.603	0	0	9	NA	NA	NA	9.29e-12	6.817	283094	NA	+	NA	407655	NA	NA	NA
1:72599191	rs7413319	72599191	A	T	1.537	0	0	9	4.436e-12	-6.923	265519	3.208e-10	-6.288	283094	-	-	333226	407655	0.293983	-7.27025	3.58823e-13
1:72600038	rs4650129	72600038	A	G	0.847	0	0	9	4.335e-12	-6.926	265513	2.644e-10	-6.318	283094	-	-	333219	407655	0.293494	-7.28954	3.11005e-13
1:72602280	rs71074821	72602280	NA	NA	2.242	0	0	9	NA	NA	NA	NA	NA	NA	NA	NA	NA	NA	NA	NA	NA
1:72602756	rs11583451	72602756	A	G	0.476	0	0	9	4.857e-12	-6.91	265500	3.321e-10	-6.283	283094	-	-	333202	407655	0.293863	-7.2606	3.85378e-13
1:72603378	rs112877838	72603378	A	C	0.622	0	0	9	4.454e-12	-6.922	265469	3.506e-10	-6.275	283094	-	-	333164	407655	0.293832	-7.26196	3.81528e-13
1:72603400	rs2630390	72603400	NA	NA	0.022	0	0	9	NA	NA	NA	3.1e-12	6.973	283094	NA	+	NA	407655	NA	NA	NA
1:72606298	rs1385921	72606298	T	C	2.898	0	0	9	5.069e-12	6.904	265364	3.231e-10	6.287	283094	+	+	333032	407655	0.706002	7.25968	3.87998e-13
1:72606383	rs1385920	72606383	A	T	0.085	0	0	9	5.105e-12	-6.903	265369	2.928e-10	-6.303	283094	-	-	333038	407655	0.293479	-7.26866	3.63073e-13
1:72607638	rs12137663	72607638	A	G	1.255	0	0	9	3.736e-12	6.947	265351	3.134e-10	6.292	283094	+	+	333016	407655	0.706032	7.28464	3.22535e-13
1:72607649	rs142885695	72607649	NA	NA	0.011	0	0	9	NA	NA	NA	NA	NA	NA	NA	NA	NA	NA	NA	NA	NA
1:72609333	rs12139652	72609333	A	G	1.684	0	0	9	5.072e-12	6.904	264804	2.962e-10	6.301	283094	+	+	332329	407655	0.70646	7.26711	3.67251e-13
1:72609566	rs200866676	72609566	NA	NA	0.233	0	0	9	NA	NA	NA	NA	NA	NA	NA	NA	NA	NA	NA	NA	NA
1:72609647	rs76865614	72609647	A	G	0.081	0	0	9	3.728e-12	-6.947	265335	3.392e-10	-6.28	283094	-	-	332995	407655	0.293967	-7.2775	3.40061e-13
1:72609955	rs57316908	72609955	NA	NA	0.308	0	0	9	NA	NA	NA	9.891e-12	6.808	283094	NA	+	NA	407655	NA	NA	NA
1:72610802	rs11209920	72610802	NA	NA	0.847	0	0	9	NA	NA	NA	7.729e-12	-6.843	283094	NA	-	NA	407655	NA	NA	NA
1:72610879	rs12133604	72610879	T	G	0.077	0	0	9	5.013e-15	7.827	265240	1.087e-11	6.794	283094	+	+	332876	407655	0.461757	8.03232	9.56454e-16
1:72611772	rs74924535	72611772	A	G	0.893	0	0	9	3.176e-12	-6.97	265062	4.011e-10	-6.254	283094	-	-	332653	407655	0.293882	-7.27339	3.50582e-13
1:72612001	rs75014666	72612001	A	G	0.229	0	0	9	4.076e-12	-6.935	264931	3.25e-10	-6.286	283094	-	-	332488	407655	0.293783	-7.27425	3.48338e-13
1:72612227	rs11587829	72612227	T	C	0.226	0	0	9	4.033e-12	6.936	264945	3.623e-10	6.269	283094	+	+	332506	407655	0.706217	7.2647	3.7386e-13
1:72612371	rs11209921	72612371	T	C	0.144	0	0	9	1.471e-15	7.979	264705	6.571e-12	6.867	283094	+	+	332205	407655	0.462187	8.152	3.57946e-16
1:72612615	rs11587895	72612615	T	C	0.244	0	0	9	2.523e-12	7.002	264946	2.114e-10	6.353	283094	+	+	332507	407655	0.706629	7.34828	2.00778e-13
1:72613020	rs55777234	72613020	T	C	0.405	0	0	9	3.387e-12	6.961	264929	3.5e-10	6.275	283094	+	+	332486	407655	0.706009	7.28101	3.31321e-13
1:72613608	rs7515320	72613608	T	G	0.588	0	0	9	8.222e-16	8.051	264542	7.457e-12	6.849	283094	+	+	332000	407655	0.461633	8.17764	2.89465e-16
1:72613706	rs12136617	72613706	C	G	0.098	0	0	9	2.976e-12	-6.979	264890	3.754e-10	-6.264	283094	-	-	332437	407655	0.294086	-7.28362	3.24984e-13
1:72613917	rs7541218	72613917	T	C	0.211	0	0	9	1.427e-15	7.983	264540	6.327e-12	6.872	283094	+	+	331998	407655	0.46163	8.15659	3.44616e-16
1:72614077	rs7517923	72614077	T	G	0.16	0	0	9	1.404e-15	7.985	267360	5.566e-12	6.89	283094	+	+	335537	407655	0.461276	8.17534	2.95041e-16
1:72615118	rs11587434	72615118	A	G	1.041	0	0	9	2.19e-17	8.483	257207	1.478e-11	6.75	274459	+	+	322795	395221	0.26212	8.34214	7.29589e-17
1:72615198	rs11209923	72615198	A	G	0.08	0	0	9	1.147e-11	6.787	264928	5.933e-09	5.819	283531	+	+	332485	408285	0.730416	6.92061	4.49709e-12
1:72615624	rs79103491	72615624	C	G	0.426	0	0	9	2.126e-10	-6.352	263117	8.594e-11	-6.49	273854	-	-	330212	394350	0.0974373	-7.09775	1.26808e-12
1:72618544	rs2422136	72618544	A	C	2.92	0	0	9	1.622e-12	7.064	267856	3.668e-11	6.617	283531	+	+	336159	408285	0.512883	7.53968	4.71116e-14
1:72619339	rs17589316	72619339	T	C	0.795	0	0	9	1.208e-11	6.779	268591	6.117e-09	5.814	283531	+	+	337082	408285	0.730247	6.92149	4.46904e-12
1:72619961	rs2422137	72619961	A	C	0.622	0	0	9	3.292e-16	8.162	266529	3.593e-12	6.952	283531	+	+	334494	408285	0.449435	8.29979	1.04293e-16
1:72621463	rs12124523	72621463	T	C	1.502	0	0	9	2.666e-11	6.664	248580	8.3e-09	5.762	267994	+	+	311968	385911	0.098212	6.81986	9.11317e-12
1:72622654	rs12568918	72622654	NA	NA	1.191	0	0	9	NA	NA	NA	NA	NA	NA	NA	NA	NA	NA	NA	NA	NA
1:72627031	rs11209928	72627031	A	G	4.377	0	0	9	8.269e-13	7.157	269227	3.169e-11	6.638	281605	+	+	337880	405511	0.513041	7.60416	2.86751e-14
1:72629699	rs531701772	72629699	NA	NA	2.668	0	0	9	NA	NA	NA	NA	NA	NA	NA	NA	NA	NA	NA	NA	NA
1:72629699	rs56300595	72629699	NA	NA	0	0	0	9	NA	NA	NA	NA	NA	NA	NA	NA	NA	NA	NA	NA	NA
1:72629795	rs2821296	72629795	T	C	0.096	0	0	9	7.929e-13	-7.162	269255	4.578e-11	-6.584	283531	-	-	337915	408285	0.487067	-7.57281	3.6525e-14
1:72632885	rs17589603	72632885	A	G	3.09	0	0	9	5.785e-11	6.549	265748	4.154e-11	6.598	273854	+	+	333514	394350	0.901912	7.26407	3.7562e-13
1:72634912	rs1157072	72634912	A	G	2.027	0	0	9	1.391e-06	-4.826	244726	3.259e-08	-5.527	265512	-	-	307131	382337	0.950952	-5.74985	8.93223e-09
1:72634986	rs2630431	72634986	T	C	0.074	0	0	9	1.092e-12	-7.118	269195	7.138e-11	-6.518	283531	-	-	337840	408285	0.487036	-7.51122	5.85793e-14
1:72635996	rs12134600	72635996	A	C	1.01	0	0	9	2.727e-11	6.661	250925	1.261e-09	6.072	272449	+	+	314911	392327	0.12238	7.00065	2.54783e-12
1:72637468	rs1486111	72637468	A	T	1.472	0	0	9	1.291e-11	-6.77	269629	4.646e-09	-5.859	283531	-	-	338384	408285	0.269392	-6.94534	3.7754e-12
1:72638618	rs12126162	72638618	A	C	1.15	0	0	9	1.45e-11	-6.753	269674	6.466e-09	-5.804	283531	-	-	338441	408285	0.269242	-6.90441	5.04125e-12
1:72639856	rs2821295	72639856	A	G	1.238	0	0	9	1.415e-12	7.083	269138	5.844e-11	6.548	283531	+	+	337768	408285	0.513064	7.51059	5.88635e-14
1:72640353	rs12117225	72640353	T	C	0.497	0	0	9	1.053e-11	6.799	269719	3.512e-09	5.906	283531	+	+	338497	408285	0.730604	6.98809	2.78648e-12
1:72642650	rs2821293	72642650	A	G	2.297	0	0	9	1.194e-12	7.106	269102	5.924e-11	6.546	283531	+	+	337723	408285	0.512964	7.52128	5.42405e-14
1:72642877	rs11209932	72642877	A	G	0.227	0	0	9	2.085e-12	-7.029	266002	7.295e-11	-6.514	283531	-	-	333833	408285	0.486582	-7.45849	8.75166e-14
1:72644116	rs12036585	72644116	T	C	1.239	0	0	9	1.114e-12	7.116	269146	8.201e-11	6.497	283531	+	+	337778	408285	0.512991	7.4978	6.48984e-14
1:72645734	rs6699731	72645734	A	G	1.618	0	0	9	1.196e-12	7.106	269181	6.932e-11	6.522	283531	+	+	337822	408285	0.513014	7.50732	6.03487e-14
1:72645779	rs79164782	72645779	A	G	0.045	0	0	9	1.515e-11	6.746	266471	4.908e-09	5.85	283531	+	+	334421	408285	0.730977	6.92129	4.47534e-12
1:72645850	rs6699841	72645850	NA	NA	0.071	0	0	9	4.847e-12	6.91	228684	NA	NA	NA	+	NA	286998	NA	NA	NA	NA
1:72647443	rs11209933	72647443	A	G	1.593	0	0	9	1.041e-12	-7.125	269227	6.081e-11	-6.542	283531	-	-	337880	408285	0.486916	-7.52896	5.1145e-14
1:72647974	rs112312657	72647974	T	C	0.531	0	0	9	1.227e-11	-6.777	266319	4.379e-09	-5.869	283531	-	-	334230	408285	0.269014	-6.94812	3.70173e-12
1:72648461	rs10546486	72648461	NA	NA	0.487	0	0	9	NA	NA	NA	NA	NA	NA	NA	NA	NA	NA	NA	NA	NA
1:72650254	rs11209935	72650254	A	G	1.793	0	0	9	7.939e-11	-6.502	269514	2.289e-08	-5.589	283531	-	-	338240	408285	0.294858	-6.64789	2.97321e-11
1:72650546	rs74824226	72650546	T	C	0.292	0	0	9	1.335e-11	-6.765	266466	4.104e-09	-5.88	283531	-	-	334415	408285	0.269276	-6.94877	3.68474e-12
1:72650925	rs6668604	72650925	T	G	0.379	0	0	9	3.433e-12	6.959	265891	5.904e-11	6.546	283531	+	+	333693	408285	0.512725	7.44144	9.95903e-14
1:72653038	rs17524209	72653038	A	G	2.113	0	0	9	1.374e-11	-6.761	269689	4.119e-09	-5.879	283531	-	-	338460	408285	0.269276	-6.95249	3.58882e-12
1:72654730	rs2298152	72654730	A	G	1.692	0	0	9	1.878e-11	6.715	269602	3.511e-09	5.906	283531	+	+	338351	408285	0.730496	6.94425	3.8047e-12
1:72655369	rs2298151	72655369	T	C	0.639	0	0	9	1.469e-11	6.751	269599	3.657e-09	5.899	283531	+	+	338347	408285	0.730516	6.95884	3.43088e-12
1:72658214	rs2153929	72658214	T	C	2.845	0	0	9	1.172e-11	6.784	269570	3.412e-09	5.91	283531	+	+	338310	408285	0.730589	6.98236	2.90268e-12
1:72659341	rs34453829	72659341	NA	NA	1.127	0	0	9	NA	NA	NA	NA	NA	NA	NA	NA	NA	NA	NA	NA	NA
1:72661104	rs2821288	72661104	T	C	1.763	0	0	9	9.724e-13	-7.134	269140	4.343e-11	-6.592	283531	-	-	337771	408285	0.487478	-7.56282	3.9442e-14
1:72661288	rs6656980	72661288	A	G	0.184	0	0	9	1.248e-11	6.775	269630	3.212e-09	5.92	283531	+	+	338386	408285	0.730854	6.98365	2.87601e-12
1:72661330	rs575377346	72661330	NA	NA	0.042	0	0	9	NA	NA	NA	NA	NA	NA	NA	NA	NA	NA	NA	NA	NA
1:72662344	rs61765618	72662344	NA	NA	1.014	0	0	9	NA	NA	NA	NA	NA	NA	NA	NA	NA	NA	NA	NA	NA
1:72662345	rs61765619	72662345	NA	NA	0.001	0	0	9	NA	NA	NA	NA	NA	NA	NA	NA	NA	NA	NA	NA	NA
1:72662347	rs61765620	72662347	NA	NA	0.002	0	0	9	NA	NA	NA	NA	NA	NA	NA	NA	NA	NA	NA	NA	NA
1:72662349	rs79323473	72662349	NA	NA	0.002	0	0	9	NA	NA	NA	NA	NA	NA	NA	NA	NA	NA	NA	NA	NA
1:72662352	rs58654508	72662352	NA	NA	0.003	0	0	9	NA	NA	NA	NA	NA	NA	NA	NA	NA	NA	NA	NA	NA
1:72663249	rs7518919	72663249	A	G	0.897	0	0	9	1.254e-11	6.774	269625	3.345e-09	5.914	283531	+	+	338379	408285	0.730854	6.97961	2.95996e-12
1:72663405	rs7529364	72663405	C	G	0.156	0	0	9	3.187e-12	-6.969	265272	4.244e-10	-6.245	283531	-	-	332916	408285	0.251561	-7.26719	3.67056e-13
1:72663576	rs12141242	72663576	T	C	0.171	0	0	9	1.364e-11	-6.762	269627	3.285e-09	-5.917	283531	-	-	338382	408285	0.269161	-6.97514	3.05564e-12
1:72664833	rs2821286	72664833	NA	NA	1.257	0	0	9	NA	NA	NA	NA	NA	NA	NA	NA	NA	NA	NA	NA	NA
1:72664938	rs1342874	72664938	T	C	0.105	0	0	9	1.124e-11	-6.79	269416	2.971e-09	-5.933	283531	-	-	338117	408285	0.269638	-6.99865	2.58443e-12
1:72664946	1:72664946:T:TG	72664946	NA	NA	0.008	0	0	9	NA	NA	NA	NA	NA	NA	NA	NA	NA	NA	NA	NA	NA
1:72664946	rs35669105	72664946	NA	NA	0	0	0	9	NA	NA	NA	NA	NA	NA	NA	NA	NA	NA	NA	NA	NA
1:72667196	rs2821285	72667196	T	C	2.25	0	0	9	9.968e-13	-7.131	269110	4.049e-11	-6.602	283531	-	-	337733	408285	0.487163	-7.56709	3.81677e-14
1:72669563	rs1342863	72669563	A	C	2.367	0	0	9	2.56e-11	-6.67	266119	3.399e-09	-5.911	283531	-	-	333979	408285	0.268641	-6.91772	4.58969e-12
1:72670841	rs7349073	72670841	T	C	1.278	0	0	9	6.095e-12	-6.877	269472	2.297e-09	-5.975	283531	-	-	338187	408285	0.268865	-7.0685	1.56614e-12
1:72670904	rs10493494	72670904	C	G	0.063	0	0	9	1.377e-11	6.76	269491	2.74e-09	5.946	283531	+	+	338211	408285	0.730943	6.99083	2.73256e-12
1:72671232	rs74950870	72671232	NA	NA	0.328	0	0	9	NA	NA	NA	NA	NA	NA	NA	NA	NA	NA	NA	NA	NA
1:72672261	rs5775110	72672261	NA	NA	1.029	0	0	9	NA	NA	NA	NA	NA	NA	NA	NA	NA	NA	NA	NA	NA
1:72673194	rs2797540	72673194	A	G	0.933	0	0	9	1.022e-12	-7.128	269009	4.114e-11	-6.6	283531	-	-	337606	408285	0.487598	-7.56423	3.9017e-14
1:72674489	rs1858600	72674489	T	C	1.295	0	0	9	1.06e-12	-7.122	269124	3.343e-11	-6.631	283531	-	-	337751	408285	0.486836	-7.57945	3.47027e-14
1:72676153	rs74653947	72676153	A	C	1.664	0	0	9	1.292e-11	6.77	266235	3.189e-09	5.922	283531	+	+	334125	408285	0.731081	6.97572	3.04309e-12
1:72680533	1:72680533:GA:GAAA	72680533	NA	NA	4.38	0	0	9	NA	NA	NA	NA	NA	NA	NA	NA	NA	NA	NA	NA	NA
1:72680533	rs529409051	72680533	NA	NA	0	0	0	9	NA	NA	NA	NA	NA	NA	NA	NA	NA	NA	NA	NA	NA
1:72680533	rs561809407	72680533	NA	NA	0	0	0	9	NA	NA	NA	NA	NA	NA	NA	NA	NA	NA	NA	NA	NA
1:72681358	rs1194259	72681358	A	G	0.825	0	0	9	2.049e-12	7.031	265920	3.694e-11	6.616	283531	+	+	333730	408285	0.512802	7.51982	5.4853e-14
1:72682067	rs66510262	72682067	NA	NA	0.709	0	0	9	NA	NA	NA	NA	NA	NA	NA	NA	NA	NA	NA	NA	NA
1:72683226	rs1675356	72683226	T	C	1.159	0	0	9	1.198e-12	-7.106	269111	3.823e-11	-6.611	283531	-	-	337734	408285	0.488236	-7.55941	4.04895e-14
1:72683471	rs6698979	72683471	T	C	0.245	0	0	9	1.039e-11	6.801	268876	3.773e-09	5.894	283531	+	+	337439	408285	0.730689	6.98043	2.94272e-12
1:72683616	rs6659016	72683616	C	G	0.145	0	0	9	1.797e-11	-6.722	265398	3.226e-09	-5.92	283531	-	-	333074	408285	0.269361	-6.94834	3.69614e-12
1:72685897	1:72685897:T:TA	72685897	NA	NA	2.281	0	0	9	NA	NA	NA	NA	NA	NA	NA	NA	NA	NA	NA	NA	NA
1:72685897	rs34503889	72685897	NA	NA	0	0	0	9	NA	NA	NA	NA	NA	NA	NA	NA	NA	NA	NA	NA	NA
1:72688503	rs1194286	72688503	A	G	2.606	0	0	9	1.722e-12	-7.055	269377	7.202e-11	-6.516	283531	-	-	338068	408285	0.487509	-7.47763	7.56768e-14
1:72689883	rs71894823	72689883	NA	NA	1.38	0	0	9	NA	NA	NA	NA	NA	NA	NA	NA	NA	NA	NA	NA	NA
1:72692630	rs12125336	72692630	T	C	2.747	0	0	9	1.352e-11	-6.763	268629	2.525e-09	-5.96	283531	-	-	337129	408285	0.268895	-6.99904	2.57726e-12
1:72695547	rs1205484	72695547	T	G	2.917	0	0	9	2.663e-12	-6.994	266103	6.001e-11	-6.544	283531	-	-	333959	408285	0.487328	-7.45845	8.75457e-14
1:72696649	rs78152876	72696649	A	G	1.102	0	0	9	1.043e-11	6.8	265184	2.048e-09	5.994	283531	+	+	332806	408285	0.729969	7.0317	2.04029e-12
1:72696927	rs1194273	72696927	T	C	0.278	0	0	9	2.816e-12	-6.987	265979	5.54e-11	-6.556	283531	-	-	333804	408285	0.488487	-7.46182	8.53384e-14
1:72697178	rs11209938	72697178	T	C	0.251	0	0	9	2.057e-11	6.702	265132	2.558e-09	5.958	283531	+	+	332741	408285	0.73072	6.96018	3.39843e-12
1:72697459	rs985227	72697459	T	G	0.281	0	0	9	1.085e-11	6.795	268450	2.144e-09	5.987	283531	+	+	336905	408285	0.729911	7.03112	2.04878e-12
1:72698036	rs558550571	72698036	NA	NA	0.577	0	0	9	NA	NA	NA	NA	NA	NA	NA	NA	NA	NA	NA	NA	NA
1:72701100	rs2797543	72701100	A	G	3.064	0	0	9	1.293e-12	-7.095	269083	4.381e-11	-6.591	283531	-	-	337699	408285	0.488918	-7.54195	4.63002e-14
1:72701965	rs1194271	72701965	A	G	0.865	0	0	9	4.361e-12	6.925	265967	6.697e-11	6.527	283531	+	+	333789	408285	0.515662	7.41286	1.236e-13
1:72701991	rs1209251	72701991	NA	NA	0.026	0	0	9	NA	NA	NA	6.347e-11	6.535	283531	NA	+	NA	408285	NA	NA	NA
1:72702313	rs1194270	72702313	T	C	0.322	0	0	9	3.764e-12	6.946	268856	5.029e-11	6.57	283531	+	+	337414	408285	0.515551	7.45218	9.1807e-14
1:72703860	rs1194269	72703860	A	G	1.547	0	0	9	2.045e-12	-7.031	266951	4.781e-11	-6.578	283531	-	-	335024	408285	0.484526	-7.4986	6.4505e-14
1:72704526	rs1194267	72704526	A	G	0.666	0	0	9	1.694e-12	7.058	265854	5.609e-11	6.554	283531	+	+	333647	408285	0.515473	7.49684	6.53762e-14
1:72705226	rs2307614	72705226	NA	NA	0.7	0	0	9	NA	NA	NA	NA	NA	NA	NA	NA	NA	NA	NA	NA	NA
1:72707049	rs113371150	72707049	NA	NA	1.823	0	0	9	NA	NA	NA	NA	NA	NA	NA	NA	NA	NA	NA	NA	NA
1:72707226	rs1194265	72707226	A	G	0.177	0	0	9	1.745e-12	7.053	265814	5.784e-11	6.549	283531	+	+	333597	408285	0.51545	7.49126	6.82154e-14
1:72708154	rs1194263	72708154	NA	NA	0.928	0	0	9	NA	NA	NA	5.568e-11	-6.555	283531	NA	-	NA	408285	NA	NA	NA
1:72708584	rs1026567	72708584	A	G	0.43	0	0	9	1.923e-12	7.04	265671	5.637e-11	6.553	283531	+	+	333417	408285	0.515458	7.48678	7.05818e-14
1:72709042	rs1026566	72709042	A	G	0.458	0	0	9	1.449e-12	-7.079	265534	4.582e-11	-6.584	283531	-	-	333245	408285	0.484415	-7.52493	5.27481e-14
1:72711881	1:72711881:C:CAATT	72711881	NA	NA	2.839	0	0	9	NA	NA	NA	NA	NA	NA	NA	NA	NA	NA	NA	NA	NA
1:72711881	rs111333535	72711881	NA	NA	0	0	0	9	NA	NA	NA	NA	NA	NA	NA	NA	NA	NA	NA	NA	NA
1:72712003	rs17525406	72712003	A	G	0.122	0	0	9	7.849e-12	6.841	264865	9.257e-10	6.122	283531	+	+	332406	408285	0.748504	7.12807	1.0179e-12
1:72712404	rs2066416	72712404	T	C	0.401	0	0	9	2.774e-11	-6.658	265526	2.075e-09	-5.992	283531	-	-	333235	408285	0.270058	-6.95854	3.4381e-12
1:72712529	rs1194284	72712529	A	C	0.125	0	0	9	1.443e-12	7.08	264542	4.569e-11	6.584	283531	+	+	332000	408285	0.515481	7.52408	5.3091e-14
1:72712607	rs2126077	72712607	NA	NA	0.078	0	0	9	NA	NA	NA	1.399e-11	6.758	283531	NA	+	NA	408285	NA	NA	NA
1:72713037	rs1194283	72713037	T	C	0.43	0	0	9	2.027e-12	-7.033	263962	4.561e-11	-6.585	283531	-	-	331272	408285	0.484384	-7.49998	6.38299e-14
1:72713559	rs1194282	72713559	T	C	0.522	0	0	9	2.486e-12	7.004	260376	3.256e-11	6.634	283531	+	+	326772	408285	0.511598	7.51008	5.9092e-14
1:72714003	rs1194281	72714003	T	C	0.444	0	0	9	2.553e-12	7	259926	4.36e-11	6.591	283531	+	+	326207	408285	0.514599	7.48156	7.34477e-14
1:72714220	rs1194278	72714220	T	C	0.217	0	0	9	2.892e-12	-6.983	259816	2.335e-11	-6.683	283531	-	-	326069	408285	0.483784	-7.52843	5.13522e-14
1:72714331	rs1194277	72714331	NA	NA	0.111	0	0	9	NA	NA	NA	2.987e-11	6.647	283531	NA	+	NA	408285	NA	NA	NA
1:72714871	rs71699099	72714871	NA	NA	0.54	0	0	9	NA	NA	NA	NA	NA	NA	NA	NA	NA	NA	NA	NA	NA
1:72717743	rs1776012	72717743	A	G	2.872	0	0	9	9.189e-09	5.745	266109	5.909e-09	5.819	283531	+	+	333967	408285	0.498294	6.38911	1.66855e-10
1:72718610	rs9424976	72718610	T	C	0.867	0	0	9	2.271e-08	5.59	268126	3.188e-06	4.658	283531	+	+	336498	408285	0.693333	5.62654	1.83856e-08
1:72720357	rs12137936	72720357	C	G	1.747	0	0	9	4.119e-08	5.486	264923	3.338e-06	4.649	283531	+	+	332478	408285	0.693383	5.56158	2.6735e-08
1:72720383	rs5775112	72720383	NA	NA	0.026	0	0	9	NA	NA	NA	NA	NA	NA	NA	NA	NA	NA	NA	NA	NA
1:72722765	rs144642134	72722765	NA	NA	2.382	0	0	9	NA	NA	NA	NA	NA	NA	NA	NA	NA	NA	NA	NA	NA
1:72723236	rs17591264	72723236	T	C	0.471	0	0	9	2.358e-08	5.583	268182	3.101e-06	4.664	283531	+	+	336568	408285	0.693341	5.62657	1.83829e-08
1:72723863	rs2000228	72723863	T	C	0.627	0	0	9	2.92e-08	5.546	268232	2.739e-06	4.689	283531	+	+	336631	408285	0.693744	5.62225	1.88483e-08
1:72725344	rs9424977	72725344	T	C	1.481	0	0	9	7.207e-09	5.786	266452	5.132e-09	5.843	283531	+	+	334397	408285	0.501362	6.42441	1.32381e-10
1:72729142	rs1620977	72729142	A	G	3.798	0	0	9	2.778e-16	8.183	260059	1.282e-12	7.096	268919	+	+	326374	387243	0.261215	8.41368	3.97343e-17
1:72730224	rs55900680	72730224	NA	NA	1.082	0	0	9	NA	NA	NA	NA	NA	NA	NA	NA	NA	NA	NA	NA	NA
1:72731621	rs17525824	72731621	A	C	1.397	0	0	9	2.817e-08	-5.552	268190	2.644e-06	-4.697	283531	-	-	336578	408285	0.306667	-5.62998	1.80232e-08
1:72732323	rs1841500	72732323	T	C	0.702	0	0	9	3.11e-08	-5.535	268216	2.626e-06	-4.698	283531	-	-	336611	408285	0.306667	-5.62183	1.88941e-08
1:72732482	rs1460947	72732482	A	G	0.159	0	0	9	2.034e-07	5.196	267549	7.254e-06	4.486	283531	+	+	335774	408285	0.700528	5.321	1.03201e-07
1:72732574	rs1460948	72732574	A	G	0.092	0	0	9	2.813e-08	-5.553	268206	2.298e-06	-4.725	283531	-	-	336599	408285	0.306525	-5.64699	1.63281e-08
1:72732923	rs9424978	72732923	T	C	0.349	0	0	9	2.658e-08	5.563	268219	2.585e-06	4.701	283531	+	+	336615	408285	0.693325	5.63807	1.71969e-08
1:72733610	rs34305371	72733610	A	G	0.687	0	0	9	2.181e-12	7.022	246085	6.918e-10	6.168	268998	+	+	308837	387357	0.0913934	7.23612	4.61701e-13
1:72733841	rs1380995	72733841	NA	NA	0.231	0	0	9	NA	NA	NA	4.759e-09	5.855	283531	NA	+	NA	408285	NA	NA	NA
1:72735458	rs12137231	72735458	T	C	1.617	0	0	9	1.469e-08	5.665	266393	7.67e-09	5.776	283531	+	+	334323	408285	0.511022	6.32269	2.57054e-10
1:72738648	rs35526787	72738648	NA	NA	3.19	0	0	9	NA	NA	NA	NA	NA	NA	NA	NA	NA	NA	NA	NA	NA
1:72739678	rs549119025	72739678	NA	NA	1.03	0	0	9	NA	NA	NA	NA	NA	NA	NA	NA	NA	NA	NA	NA	NA
1:72739905	rs1841497	72739905	A	T	0.227	0	0	9	6.142e-08	5.415	265004	2.714e-06	4.691	283531	+	+	332580	408285	0.693341	5.55043	2.84963e-08
1:72740073	rs12127789	72740073	T	G	0.168	0	0	9	2.633e-12	6.996	248642	7.329e-10	6.159	269291	+	+	312046	387779	0.110125	7.22283	5.09149e-13
1:72740634	rs7549792	72740634	A	G	0.561	0	0	9	1.035e-08	-5.725	263240	5.264e-09	-5.839	283531	-	-	330366	408285	0.498557	-6.39024	1.65631e-10
1:72740734	rs9326098	72740734	C	G	0.1	0	0	9	3.603e-08	5.509	268208	2.784e-06	4.686	283531	+	+	336601	408285	0.693341	5.60133	2.12711e-08
1:72741382	rs11584542	72741382	T	G	0.648	0	0	9	3.605e-08	5.509	268283	2.659e-06	4.696	283531	+	+	336695	408285	0.693333	5.60735	2.05453e-08
1:72741829	rs11584611	72741829	T	C	0.447	0	0	9	6.965e-09	5.792	266395	5.876e-09	5.82	283531	+	+	334326	408285	0.501347	6.41387	1.41867e-10
1:72742235	rs9425081	72742235	T	G	0.406	0	0	9	1.091e-08	-5.716	263228	5.724e-09	-5.825	283531	-	-	330351	408285	0.498526	-6.37731	1.80228e-10
1:72744144	rs3101340	72744144	A	G	1.909	0	0	9	4.937e-09	-5.849	266006	5.566e-09	-5.829	283531	-	-	333838	408285	0.497934	-6.4483	1.13114e-10
1:72744996	rs1870676	72744996	T	C	0.852	0	0	9	4.587e-09	-5.862	266169	4.896e-09	-5.851	283531	-	-	334042	408285	0.501401	-6.46804	9.92795e-11
1:72747844	rs3101341	72747844	T	C	2.848	0	0	9	6.245e-09	5.81	262474	2.926e-09	5.936	283531	+	+	329405	408285	0.50025	6.49113	8.51961e-11
1:72748669	rs3101339	72748669	A	C	0.825	0	0	9	8.276e-15	-7.763	265401	9.803e-13	-7.133	283531	-	-	333078	408285	0.384242	-8.20011	2.40168e-16
1:72749726	rs76659454	72749726	A	G	1.057	0	0	9	1.318e-17	-8.542	264111	1.192e-11	-6.781	283436	-	-	331459	408148	0.171732	-8.38496	5.07435e-17
1:72749848	rs3128341	72749848	T	C	0.122	0	0	9	1.632e-20	-9.284	269451	5.817e-13	-7.205	283531	-	-	338161	408285	0.201387	-9.03796	1.5962e-19
1:72750353	rs3101338	72750353	A	C	0.505	0	0	9	1.777e-20	9.275	269432	4.293e-13	7.246	283531	+	+	338137	408285	0.799247	9.05723	1.33807e-19
1:72750500	rs11209943	72750500	A	G	0.147	0	0	9	1.53e-15	-7.975	265771	5.943e-13	-7.202	283531	-	-	333543	408285	0.389172	-8.35013	6.81863e-17
1:72751134	rs3101337	72751134	T	C	0.634	0	0	9	5.197e-15	7.822	266122	1.866e-12	7.044	283531	+	+	333983	408285	0.617843	8.17886	2.86552e-16
1:72751185	rs3101336	72751185	T	C	0.051	0	0	9	1.153e-15	-8.009	269369	1.182e-12	-7.108	283531	-	-	338058	408285	0.382149	-8.31937	8.84336e-17
1:72752230	rs2815765	72752230	T	C	1.045	0	0	9	3.961e-15	-7.856	266046	2.144e-12	-7.025	283531	-	-	333888	408285	0.383003	-8.18489	2.72561e-16
1:72754832	rs144185001	72754832	NA	NA	2.602	0	0	9	NA	NA	NA	NA	NA	NA	NA	NA	NA	NA	NA	NA	NA
1:72755105	rs2568952	72755105	C	G	0.273	0	0	9	6.897e-15	-7.786	252397	1.959e-12	-7.037	283531	-	-	316758	408285	0.382091	-8.1277	4.3753e-16
1:72755277	rs9424979	72755277	NA	NA	0.172	0	0	9	NA	NA	NA	NA	NA	NA	NA	NA	NA	NA	NA	NA	NA
1:72756049	rs17526367	72756049	T	C	0.772	0	0	9	2.444e-06	-4.713	57542	4.009e-10	-6.254	283531	-	-	72215.2	408285	0.242673	-5.87821	4.14738e-09
1:72756354	rs35642443	72756354	NA	NA	0.305	0	0	9	NA	NA	NA	NA	NA	NA	NA	NA	NA	NA	NA	NA	NA
1:72756689	rs112737678	72756689	NA	NA	0.335	0	0	9	NA	NA	NA	NA	NA	NA	NA	NA	NA	NA	NA	NA	NA
1:72758237	rs12135603	72758237	T	G	1.548	0	0	9	5.126e-05	-4.05	54324	7.688e-10	-6.151	283531	-	-	68176.6	408285	0.242108	-5.85811	4.68154e-09
1:72758366	rs72942968	72758366	T	C	0.129	0	0	9	6.845e-05	-3.982	54295	3.929e-10	-6.257	283531	-	-	68140.2	408285	0.242242	-5.98483	2.16613e-09
1:72758984	rs2613492	72758984	NA	NA	0.618	0	0	9	NA	NA	NA	NA	NA	NA	NA	NA	NA	NA	NA	NA	NA
1:72759437	rs9424980	72759437	A	G	0.453	0	0	9	2.657e-05	4.201	54290	4.02e-10	6.253	283531	+	+	68133.9	408285	0.757715	5.93918	2.86448e-09
1:72759453	rs144131078	72759453	NA	NA	0.016	0	0	9	NA	NA	NA	NA	NA	NA	NA	NA	NA	NA	NA	NA	NA
1:72760537	rs2815759	72760537	A	G	1.084	0	0	9	7.466e-05	3.961	54345	1.484e-09	6.046	283531	+	+	68203	408285	0.751008	5.76201	8.31182e-09
1:72762169	rs2568955	72762169	T	C	1.632	0	0	9	9.312e-05	-3.908	54282	2.96e-10	-6.301	283531	-	-	68123.9	408285	0.248604	-6.04607	1.48419e-09
1:72763457	rs9425087	72763457	A	G	1.288	0	0	9	3.083e-05	4.167	54302	7.855e-10	6.148	283531	+	+	68149	408285	0.758511	5.83266	5.45518e-09
1:72764376	rs2568956	72764376	T	C	0.919	0	0	9	4.789e-15	-7.832	266072	1.484e-12	-7.076	283531	-	-	333920	408285	0.382922	-8.20283	2.34795e-16
1:72765082	rs9425089	72765082	A	C	0.706	0	0	9	7.055e-20	9.127	266232	5.467e-13	7.213	283531	+	+	334121	408285	0.799243	8.94828	3.6105e-19
1:72765116	rs2568958	72765116	A	G	0.034	0	0	9	2.551e-15	7.911	269310	2.121e-12	7.026	283531	+	+	337984	408285	0.617802	8.22037	2.02881e-16
1:72765300	rs9425090	72765300	A	G	0.184	0	0	9	5.301e-20	-9.158	266256	6.29e-13	-7.194	283531	-	-	334151	408285	0.200649	-8.95304	3.45826e-19
1:72766085	rs9424981	72766085	T	C	0.785	0	0	9	5.774e-20	9.148	266258	5.826e-13	7.204	283531	+	+	334154	408285	0.799343	8.95384	3.4334e-19
1:72766343	esv3586410	72766343	NA	NA	0.258	0	0	9	NA	NA	NA	NA	NA	NA	NA	NA	NA	NA	NA	NA	NA
1:72778211	rs575966622	72778211	NA	NA	11.868	0	0	9	NA	NA	NA	NA	NA	NA	NA	NA	NA	NA	NA	NA	NA
1:72778537	esv3586411	72778537	NA	NA	0.326	0	0	9	NA	NA	NA	NA	NA	NA	NA	NA	NA	NA	NA	NA	NA
1:72811904	rs11209948	72811904	T	G	33.367	0	0	9	6.192e-15	7.8	265675	3.581e-12	6.953	279182	+	+	333422	402022	0.617266	8.12098	4.62421e-16
1:72811957	rs78095791	72811957	A	G	0.053	0	0	9	4.849e-20	9.167	266128	6.415e-13	7.191	279182	+	+	333991	402022	0.799582	8.97237	2.90205e-19
1:72812249	rs2568960	72812249	A	G	0.292	0	0	9	5.545e-15	-7.814	266023	3.85e-12	-6.943	279182	-	-	333859	402022	0.381025	-8.1231	4.54443e-16
1:72812324	rs2815753	72812324	A	G	0.075	0	0	9	2.14e-15	7.933	266050	1.444e-12	7.08	279182	+	+	333893	402022	0.618541	8.26513	1.39546e-16
1:72812440	rs2815752	72812440	A	G	0.116	0	0	9	2.884e-15	7.896	269267	1.8e-12	7.049	279182	+	+	337930	402022	0.617659	8.2338	1.81368e-16
1:72812657	rs2613494	72812657	A	G	0.217	0	0	9	7.944e-15	-7.768	266011	2.412e-12	-7.008	279182	-	-	333844	402022	0.381171	-8.13713	4.04752e-16
1:72812747	rs2568961	72812747	T	C	0.09	0	0	9	8.765e-15	7.756	265895	2.758e-12	6.99	279182	+	+	333698	402022	0.618779	8.12016	4.6556e-16
1:72813057	rs6682389	72813057	T	C	0.31	0	0	9	5.01e-20	-9.164	265736	6.181e-13	-7.196	279182	-	-	333499	402022	0.200095	-8.97213	2.90831e-19
1:72813129	rs1460943	72813129	T	C	0.072	0	0	9	6.94e-15	7.786	268585	2.436e-12	7.007	279182	+	+	337074	402022	0.617748	8.15044	3.62607e-16
1:72813218	rs1432639	72813218	A	C	0.089	0	0	9	9.869e-15	7.741	265214	1.957e-12	7.037	279182	+	+	332844	402022	0.613552	8.1387	3.99535e-16
1:72813256	rs1460942	72813256	A	T	0.038	0	0	9	1.924e-14	-7.656	251723	2.243e-12	-7.018	279182	-	-	315912	402022	0.381113	-8.05945	7.66355e-16
1:72813660	rs370254937	72813660	NA	NA	0.404	0	0	9	NA	NA	NA	NA	NA	NA	NA	NA	NA	NA	NA	NA	NA
1:72816249	rs71753680	72816249	NA	NA	2.589	0	0	9	NA	NA	NA	NA	NA	NA	NA	NA	NA	NA	NA	NA	NA
1:72817099	rs6690399	72817099	A	T	0.85	0	0	9	8.622e-19	8.852	265163	5.236e-12	6.899	279087	+	+	332780	401885	0.823878	8.63429	5.90942e-18
1:72818226	rs17526561	72818226	A	C	1.127	0	0	9	3.091e-19	-8.965	268368	4.922e-12	-6.908	279087	-	-	336802	401885	0.176122	-8.71162	2.99561e-18
1:72819360	rs6697541	72819360	A	G	1.134	0	0	9	1.606e-19	9.037	268716	1.059e-12	7.123	279182	+	+	337239	402022	0.800544	8.87509	6.98784e-19
1:72819612	rs2012697	72819612	T	C	0.252	0	0	9	5.699e-15	-7.81	268402	2.866e-12	-6.984	279182	-	-	336845	402022	0.386281	-8.14938	3.65805e-16
1:72819888	rs74967575	72819888	A	T	0.276	0	0	9	7.483e-18	-8.607	264968	1.835e-11	-6.719	279087	-	-	332535	401885	0.171747	-8.40096	4.42846e-17
1:72820709	rs12137749	72820709	A	G	0.821	0	0	9	1.703e-19	-9.031	268707	8.446e-13	-7.154	279182	-	-	337227	402022	0.199405	-8.88986	6.11832e-19
1:72822096	rs12143571	72822096	A	T	1.387	0	0	9	8.366e-19	-8.855	268327	5.285e-12	-6.898	279087	-	-	336750	401885	0.176368	-8.64792	5.24444e-18
1:72822479	rs12117438	72822479	A	G	0.383	0	0	9	2.154e-18	8.749	265258	5.336e-12	6.896	279087	+	+	332899	401885	0.823855	8.57946	9.53174e-18
1:72823713	rs990871	72823713	T	C	1.234	0	0	9	6.765e-15	7.789	269060	3.95e-12	6.939	279182	+	+	337670	402022	0.611479	8.11347	4.91951e-16
1:72824855	rs6661921	72824855	A	G	1.142	0	0	9	1.71e-14	7.671	265330	4.366e-12	6.925	279182	+	+	332989	402022	0.612576	8.03697	9.20872e-16
1:72824860	rs6687024	72824860	T	C	0.005	0	0	9	1.219e-14	7.714	265286	3.865e-12	6.942	279182	+	+	332934	402022	0.612641	8.06916	7.07822e-16
1:72825144	1:72825144:A:G	72825144	NA	NA	0.284	0	0	9	8.977e-15	-7.753	255675	NA	NA	NA	-	NA	320872	NA	NA	NA	NA
1:72825144	1:72825144:A:T	72825144	NA	NA	0	0	0	9	8.977e-15	-7.753	255675	NA	NA	NA	-	NA	320872	NA	NA	NA	NA
1:72825144	rs6699744	72825144	NA	NA	0	0	0	9	8.977e-15	-7.753	255675	NA	NA	NA	-	NA	320872	NA	NA	NA	NA
1:72826172	rs12143898	72826172	A	G	1.028	0	0	9	2.333e-19	-8.996	268804	7.349e-13	-7.173	279182	-	-	337349	402022	0.199413	-8.88285	6.51714e-19
1:72826949	rs6660464	72826949	T	C	0.777	0	0	9	2.323e-19	8.997	268807	7.631e-13	7.168	279182	+	+	337353	402022	0.800594	8.88049	6.65691e-19
1:72827767	rs61452149	72827767	NA	NA	0.818	0	0	9	NA	NA	NA	NA	NA	NA	NA	NA	NA	NA	NA	NA	NA
1:72827776	rs12139531	72827776	A	G	0.009	0	0	9	5.724e-19	-8.897	265554	8.542e-13	-7.152	279182	-	-	333270	402022	0.199255	-8.80696	1.2858e-18
1:72828174	rs56412226	72828174	NA	NA	0.398	0	0	9	NA	NA	NA	NA	NA	NA	NA	NA	NA	NA	NA	NA	NA
1:72828183	rs12144335	72828183	T	C	0.009	0	0	9	3.279e-18	8.701	265172	4.713e-12	6.914	279087	+	+	332791	401885	0.82392	8.56477	1.08289e-17
1:72828221	rs10889947	72828221	T	C	0.038	0	0	9	5.855e-15	-7.807	268833	2.393e-12	-7.009	279182	-	-	337385	402022	0.391134	-8.16306	3.26645e-16
1:72829015	rs115720372	72829015	T	G	0.794	0	0	9	0.0003698	3.561	250110	6.388e-07	4.979	273695	+	+	313888	394121	0.943012	4.78914	1.67497e-06
1:72829347	rs11581382	72829347	T	C	0.332	0	0	9	1.588e-18	-8.783	268370	4.354e-12	-6.925	279087	-	-	336804	401885	0.176038	-8.62596	6.35561e-18
1:72829530	rs11581403	72829530	T	C	0.183	0	0	9	1.215e-18	-8.813	268392	4.662e-12	-6.916	279087	-	-	336832	401885	0.176487	-8.63657	5.79245e-18
1:72829623	rs11588959	72829623	T	G	0.093	0	0	9	2.989e-18	-8.712	265181	4.97e-12	-6.906	279087	-	-	332802	401885	0.175995	-8.56583	1.07303e-17
1:72829680	rs11209950	72829680	NA	NA	0.057	0	0	9	NA	NA	NA	3.474e-12	-6.957	279182	NA	-	NA	402022	NA	NA	NA
1:72829683	rs11581447	72829683	A	C	0.003	0	0	9	4.889e-19	-8.915	265444	5.928e-13	-7.202	279182	-	-	333132	402022	0.203192	-8.84518	9.13788e-19
1:72831388	rs72943001	72831388	T	C	1.705	0	0	9	3.416e-18	-8.697	265052	6.105e-12	-6.877	279087	-	-	332640	401885	0.176003	-8.54056	1.33569e-17
1:72831553	rs147083904	72831553	NA	NA	0.165	0	0	9	NA	NA	NA	NA	NA	NA	NA	NA	NA	NA	NA	NA	NA
1:72831875	rs559531059	72831875	NA	NA	0.322	0	0	9	NA	NA	NA	NA	NA	NA	NA	NA	NA	NA	NA	NA	NA
1:72833201	rs12123328	72833201	A	G	1.326	0	0	9	3.802e-19	8.943	268555	8.313e-13	7.156	279182	+	+	337037	402022	0.800506	8.84425	9.2149e-19
1:72833845	rs112888571	72833845	NA	NA	0.644	0	0	9	NA	NA	NA	NA	NA	NA	NA	NA	NA	NA	NA	NA	NA
1:72834023	rs60012417	72834023	T	C	0.178	0	0	9	7.903e-19	-8.861	265392	8.936e-13	-7.146	279182	-	-	333067	402022	0.199521	-8.78417	1.57522e-18
1:72834799	rs12117250	72834799	T	G	0.776	0	0	9	4.595e-19	-8.922	268591	8.884e-13	-7.147	279182	-	-	337082	402022	0.199479	-8.82813	1.06439e-18
1:72836456	rs1841499	72836456	NA	NA	1.657	0	0	9	NA	NA	NA	3.155e-12	-6.971	279182	NA	-	NA	402022	NA	NA	NA
1:72837239	rs7531118	72837239	T	C	0.783	0	0	9	1.161e-16	-8.287	255892	7.099e-12	-6.856	267544	-	-	321144	385263	0.477019	-8.32134	8.69726e-17
1:72837490	rs11209951	72837490	T	C	0.251	0	0	9	6.726e-15	7.79	268724	3.141e-12	6.971	279182	+	+	337249	402022	0.613765	8.13192	4.2255e-16
1:72837500	rs11209952	72837500	T	C	0.01	0	0	9	6.499e-15	7.794	268661	2.798e-12	6.987	279182	+	+	337170	402022	0.608974	8.14318	3.85031e-16
1:72838186	rs72945107	72838186	T	G	0.686	0	0	9	1.31e-18	-8.805	265334	9.133e-13	-7.143	279182	-	-	332994	402022	0.199506	-8.75314	2.0749e-18
1:72838345	rs112657490	72838345	A	G	0.159	0	0	9	1.028e-18	-8.832	265370	9.898e-13	-7.132	279182	-	-	333039	402022	0.199463	-8.76084	1.93799e-18
1:72838406	rs10789336	72838406	A	G	0.061	0	0	9	4.194e-15	7.849	268809	2.653e-12	6.995	279182	+	+	337355	402022	0.613584	8.17698	2.9105e-16
1:72838561	rs4322186	72838561	T	G	0.155	0	0	9	6.388e-19	-8.885	268580	1.693e-12	-7.058	279182	-	-	337068	402022	0.199229	-8.75707	2.00394e-18
1:72839905	rs1903376	72839905	T	C	1.344	0	0	9	1.186e-18	-8.816	265295	1.506e-12	-7.074	279182	-	-	332945	402022	0.199263	-8.71829	2.82426e-18
1:72840051	rs1903374	72840051	A	G	0.146	0	0	9	1.094e-18	-8.825	265249	8.429e-13	-7.154	279182	-	-	332887	402022	0.199471	-8.76967	1.79198e-18
1:72841201	rs79547900	72841201	A	G	1.15	0	0	9	1.663e-18	-8.778	264918	8.322e-13	-7.156	279182	-	-	332472	402022	0.199398	-8.74531	2.22398e-18
1:72843946	rs12120564	72843946	T	C	2.745	0	0	9	4.514e-18	8.665	267002	8.157e-12	6.836	279087	+	+	335088	401885	0.823959	8.50732	1.77993e-17
1:72844293	rs12131707	72844293	T	C	0.347	0	0	9	9.429e-18	-8.581	258154	2.093e-11	-6.699	279182	-	-	323983	402022	0.212007	-8.34766	6.96277e-17
1:72844514	rs2999987	72844514	T	C	0.221	0	0	9	5.886e-19	8.894	262893	9.004e-13	7.145	279182	+	+	329931	402022	0.793694	8.79139	1.47718e-18
1:72844525	rs148223622	72844525	NA	NA	0.011	0	0	9	NA	NA	NA	NA	NA	NA	NA	NA	NA	NA	NA	NA	NA
1:72844525	rs567885870	72844525	NA	NA	0	0	0	9	NA	NA	NA	NA	NA	NA	NA	NA	NA	NA	NA	NA	NA
1:72845176	rs72945111	72845176	T	C	0.651	0	0	9	1.187e-16	8.284	261754	5.964e-11	6.545	283531	+	+	328501	408285	0.805396	8.10376	5.32853e-16
1:72845264	rs72945113	72845264	T	C	0.088	0	0	9	1.836e-16	8.232	262145	2.299e-11	6.686	283531	+	+	328992	408285	0.806231	8.16352	3.25411e-16
1:72866934	rs141262491	72866934	NA	NA	21.67	0	0	9	NA	NA	NA	NA	NA	NA	NA	NA	NA	NA	NA	NA	NA
1:72902377	1:72902377:T:TTGAGACATG	72902377	NA	NA	35.443	0	0	9	NA	NA	NA	NA	NA	NA	NA	NA	NA	NA	NA	NA	NA
1:72902377	rs148111990	72902377	NA	NA	0	0	0	9	NA	NA	NA	NA	NA	NA	NA	NA	NA	NA	NA	NA	NA
1:72902377	rs191107016	72902377	NA	NA	0	0	0	9	NA	NA	NA	NA	NA	NA	NA	NA	NA	NA	NA	NA	NA
1:72904288	rs12724444	72904288	A	G	1.911	0	0	9	1.452e-09	6.05	242789	9.938e-09	5.732	246275	+	+	304700	354636	0.09274	6.50458	7.79096e-11
1:72919499	rs75593079	72919499	C	G	15.211	0	0	9	2.729e-07	5.141	240424	2.045e-08	5.608	248256	+	+	301732	357489	0.0493164	5.9493	2.69284e-09
1:72925024	rs6698502	72925024	A	G	5.525	0	0	9	2.313e-09	5.974	268913	2.919e-06	4.676	280592	+	+	337486	404052	0.884394	5.84497	5.06651e-09
1:72940273	rs10789340	72940273	A	G	15.249	0	0	9	6.613e-07	-4.972	267443	1.836e-06	-4.771	283531	-	-	335641	408285	0.361098	-5.37343	7.72511e-08
1:72941970	rs74089203	72941970	T	C	1.697	0	0	9	1.69e-09	-6.025	265471	3.464e-06	-4.641	280456	-	-	333166	403857	0.115418	-5.84191	5.16046e-09
1:72945762	rs61491549	72945762	T	G	3.792	0	0	9	1.673e-09	-6.027	265427	2.856e-06	-4.681	283022	-	-	333111	407552	0.11516	-5.85948	4.64321e-09
1:72957142	rs144711143	72957142	NA	NA	11.38	0	0	9	NA	NA	NA	NA	NA	NA	NA	NA	NA	NA	NA	NA	NA
1:73025079	rs12142193	73025079	C	G	67.937	0	0	9	1.037e-05	4.409	243196	7.723e-06	4.473	246342	+	+	305211	354732	0.05727	4.90811	9.1958e-07
1:73187836	rs77483376	73187836	A	G	162.757	0	1	9	2.928e-06	-4.676	241069	1.104e-06	-4.872	240241	-	-	302542	345947	0.949348	-5.27646	1.31706e-07
1:84386709	rs41293007	84386709	A	G	11198.9	1	0	10	5.816e-10	6.195	231412	6.996e-07	4.961	236289	+	+	290422	340256	0.0106729	6.14068	8.21686e-10
1:84417585	rs41293013	84417585	T	C	30.876	0	1	10	2.183e-10	-6.348	232807	2.728e-07	-5.141	236289	-	-	292173	340256	0.98965	-6.32894	2.46858e-10
1:96151539	rs11803770	96151539	T	C	11734	1	0	11	1.21e-05	4.376	265234	7.34e-07	4.952	280885	+	+	332869	404474	0.17919	5.17288	2.30519e-07
1:96152381	rs57391113	96152381	T	G	0.842	0	0	11	2.368e-05	-4.227	262807	9.046e-07	-4.911	280885	-	-	329823	404474	0.821003	-5.07439	3.88746e-07
1:96153024	rs7552209	96153024	A	T	0.643	0	0	11	5.798e-05	-4.021	265588	8.425e-07	-4.925	280965	-	-	333313	404590	0.81021	-4.97351	6.57529e-07
1:96153345	rs7541532	96153345	A	G	0.321	0	0	11	5.106e-05	4.051	262118	1.132e-06	4.867	280965	+	+	328958	404590	0.187981	4.95931	7.07457e-07
1:96153346	rs7541533	96153346	A	G	0.001	0	0	11	4.52e-05	4.079	262162	1.151e-06	4.864	280965	+	+	329013	404590	0.188101	4.97173	6.63565e-07
1:96154744	rs2700338	96154744	T	C	1.398	0	0	11	8.853e-07	-4.916	267947	5.918e-08	-5.421	283531	-	-	336273	408285	0.79524	-5.72739	1.01985e-08
1:96164692	rs76243040	96164692	NA	NA	9.948	0	0	11	NA	NA	NA	NA	NA	NA	NA	NA	NA	NA	NA	NA	NA
1:96169760	rs6593680	96169760	A	G	5.068	0	0	11	3.346e-07	-5.103	265030	7.726e-07	-4.942	283531	-	-	332613	408285	0.47578	-5.54027	3.02013e-08
1:96170727	rs34952653	96170727	NA	NA	0.967	0	0	11	NA	NA	NA	8.116e-07	-4.933	283531	NA	-	NA	408285	NA	NA	NA
1:96170953	rs1931259	96170953	A	G	0.226	0	0	11	8.102e-07	-4.933	263988	8.818e-08	-5.35	283531	-	-	331305	408285	0.782261	-5.69626	1.22464e-08
1:96171104	rs34496282	96171104	T	C	0.151	0	0	11	3.948e-07	5.071	261805	9.407e-07	4.904	283531	+	+	328565	408285	0.523886	5.49922	3.8148e-08
1:96174912	rs1931262	96174912	T	C	3.808	0	0	11	3.312e-14	7.586	266930	4.918e-10	6.222	283531	+	+	334997	408285	0.519249	7.57374	3.62631e-14
1:96175101	rs1931263	96175101	T	G	0.189	0	0	11	2.485e-14	-7.623	266966	2.965e-10	-6.301	283531	-	-	335042	408285	0.479693	-7.63951	2.18054e-14
1:96175936	rs10874938	96175936	NA	NA	0.835	0	0	11	NA	NA	NA	1.639e-10	6.392	283531	NA	+	NA	408285	NA	NA	NA
1:96176563	rs6678734	96176563	A	G	0.627	0	0	11	5.303e-15	7.82	267372	2.15e-10	6.35	283531	+	+	335552	408285	0.517902	7.77101	7.78629e-15
1:96176709	rs12128772	96176709	A	G	0.146	0	0	11	6.703e-15	-7.79	267419	1.971e-10	-6.364	283531	-	-	335611	408285	0.481805	-7.76396	8.23193e-15
1:96177014	rs12128864	96177014	NA	NA	0.305	0	0	11	NA	NA	NA	1.874e-10	-6.371	283531	NA	-	NA	408285	NA	NA	NA
1:96177073	rs34701878	96177073	A	G	0.059	0	0	11	5.185e-15	7.822	264312	1.858e-10	6.373	283531	+	+	331712	408285	0.518087	7.77595	7.4882e-15
1:96178537	rs1931245	96178537	A	G	1.464	0	0	11	7.041e-15	7.784	267734	2.271e-10	6.342	283531	+	+	336006	408285	0.521662	7.74887	9.27158e-15
1:96180192	rs11583189	96180192	NA	NA	1.655	0	0	11	NA	NA	NA	3.081e-10	-6.295	283531	NA	-	NA	408285	NA	NA	NA
1:96180485	rs35466836	96180485	NA	NA	0.293	0	0	11	NA	NA	NA	NA	NA	NA	NA	NA	NA	NA	NA	NA	NA
1:96181087	rs112931606	96181087	NA	NA	0.602	0	0	11	NA	NA	NA	NA	NA	NA	NA	NA	NA	NA	NA	NA	NA
1:96182043	rs1931252	96182043	A	C	0.956	0	0	11	2.199e-14	-7.638	267994	3.379e-10	-6.28	283531	-	-	336332	408285	0.480558	-7.63782	2.20928e-14
1:96182063	rs1931253	96182063	A	G	0.02	0	0	11	1.11e-14	-7.726	267969	4.763e-10	-6.227	283531	-	-	336301	408285	0.476956	-7.65198	1.97912e-14
[truncated: 44,852 more rows]
