# Supplementary material for: Identifying nootropic drug targets via large-scale cognitive GWAS and transcriptomics
Source: Neuropsychopharmacology. 2021 May 25;46(10):1788–801. doi: 10.1038/s41386-021-01023-4 (PMC8357785; doi:10.1038/s41386-021-01023-4)
Supplement: Supplementary file 6 — STable6 [file 41386_2021_1023_MOESM6_ESM.xlsx]

## Sheet: Table S6
Table S6
S-TissueXcan Transcriptomic Wide Identified Genes
gene	gene_name	tissue	pvalue	p.adj	p_i_best	t_i_best	p_i_worst	t_i_worst	z_mean	Direction	z_sd	symbol	chr	start	end	description
ENSG00000214189	ZNF788	multitissue	1.76145e-36	2.73254e-32	4.24777e-06	Brain_Cerebellum	0.709985	Prostate	-0.385174	-	2.59452	ZNF788	19	12092263	12137235	zinc finger family member 788 [Source:HGNC Symbol;Acc:HGNC:33112]
ENSG00000164068	RNF123	multitissue	1.58194e-31	2.45407e-27	5.84072e-27	Brain_Cerebellar_Hemisphere	0.00479775	Uterus	-9.3864	-	1.76972	RNF123	3	49689499	49721529	ring finger protein 123 [Source:HGNC Symbol;Acc:HGNC:21148]
ENSG00000003756	RBM5	multitissue	3.63831e-31	5.64412e-27	1.25273e-21	Nerve_Tibial	0.49832	Pituitary	5.46761	+	5.41718	RBM5	3	50088908	50119021	RNA binding motif protein 5 [Source:HGNC Symbol;Acc:HGNC:9902]
ENSG00000182179	UBA7	multitissue	9.09204e-31	1.41045e-26	1.30375e-26	Nerve_Tibial	8.86878e-06	Artery_Aorta	7.5366	+	6.10078	UBA7	3	49805207	49813946	ubiquitin like modifier activating enzyme 7 [Source:HGNC Symbol;Acc:HGNC:12471]
ENSG00000185909	KLHDC8B	multitissue	2.39899e-27	3.72155e-23	1.34709e-22	Brain_Anterior_cingulate_cortex_BA24	0.964324	Brain_Substantia_nigra	-0.309163	-	4.37774	KLHDC8B	3	49171611	49176486	kelch domain containing 8B [Source:HGNC Symbol;Acc:HGNC:28557]
ENSG00000178952	TUFM	multitissue	4.28758e-27	6.65132e-23	2.50303e-24	Brain_Hippocampus	0.301626	Heart_Atrial_Appendage	-8.06047	-	2.18239	TUFM	16	28842411	28846408	Tu translation elongation factor, mitochondrial [Source:HGNC Symbol;Acc:HGNC:12420]
ENSG00000185614	FAM212A	multitissue	5.15134e-27	7.99127e-23	2.26571e-29	Artery_Coronary	0.00821139	Brain_Putamen_basal_ganglia	-2.60691	-	9.17832	FAM212A	3	49803254	49805030	family with sequence similarity 212 member A [Source:HGNC Symbol;Acc:HGNC:32480]
ENSG00000176095	IP6K1	multitissue	7.54727e-27	1.17081e-22	1.0382e-22	Thyroid	0.495738	Esophagus_Muscularis	-2.33592	-	5.74079	IP6K1	3	49724294	49786542	inositol hexakisphosphate kinase 1 [Source:HGNC Symbol;Acc:HGNC:18360]
ENSG00000173531	MST1	multitissue	8.8509e-27	1.37304e-22	1.59984e-22	Brain_Hypothalamus	0.781693	Colon_Transverse	4.12249	+	2.68657	MST1	3	49683947	49689501	macrophage stimulating 1 [Source:HGNC Symbol;Acc:HGNC:7380]
ENSG00000187492	CDHR4	multitissue	7.91427e-26	1.22774e-21	2.27053e-27	Artery_Tibial	0.0680684	Nerve_Tibial	-2.29052	-	7.42591	CDHR4	3	49790732	49799835	cadherin related family member 4 [Source:HGNC Symbol;Acc:HGNC:34527]
ENSG00000184110	EIF3C	multitissue	3.07894e-24	4.77637e-20	3.73035e-25	Heart_Left_Ventricle	6.14132e-06	Vagina	-7.99835	-	1.95652	EIF3C	16	28688558	28735730	eukaryotic translation initiation factor 3 subunit C [Source:HGNC Symbol;Acc:HGNC:3279]
ENSG00000164078	MST1R	multitissue	5.07455e-23	7.87215e-19	1.51603e-26	Brain_Caudate_basal_ganglia	1.70141e-09	Colon_Transverse	-8.75556	-	1.31877	MST1R	3	49887002	49903873	macrophage stimulating 1 receptor [Source:HGNC Symbol;Acc:HGNC:7381]
ENSG00000205609	EIF3CL	multitissue	4.23925e-22	6.57635e-18	4.76152e-23	Adipose_Subcutaneous	2.3156e-11	Nerve_Tibial	-8.83559	-	1.37277	EIF3CL	16	28379579	28403879	eukaryotic translation initiation factor 3 subunit C like [Source:HGNC Symbol;Acc:HGNC:26347]
ENSG00000233276	GPX1	multitissue	5.40422e-22	8.38357e-18	4.57213e-19	Brain_Anterior_cingulate_cortex_BA24	0.630933	Ovary	0.212978	+	5.32141	GPX1	3	49357176	49358600	glutathione peroxidase 1 [Source:HGNC Symbol;Acc:HGNC:4553]
ENSG00000178188	SH2B1	multitissue	6.55928e-22	1.01754e-17	2.52792e-24	Esophagus_Muscularis	0.00184436	Stomach	8.09322	+	2.16259	SH2B1	16	28846600	28874212	SH2B adaptor protein 1 [Source:HGNC Symbol;Acc:HGNC:30417]
ENSG00000164076	CAMKV	multitissue	8.12257e-22	1.26005e-17	4.67925e-21	Colon_Transverse	0.00778268	Skin_Sun_Exposed_Lower_leg	-6.97724	-	3.08347	CAMKV	3	49857988	49870222	CaM kinase like vesicle associated [Source:HGNC Symbol;Acc:HGNC:28788]
ENSG00000197272	IL27	multitissue	4.25522e-21	6.60113e-17	1.56668e-21	Testis	3.49457e-08	Whole_Blood	-7.06582	-	2.15808	IL27	16	28499362	28512051	interleukin 27 [Source:HGNC Symbol;Acc:HGNC:19157]
ENSG00000001617	SEMA3F	multitissue	1.60923e-20	2.4964e-16	8.3293e-23	Adipose_Subcutaneous	1.499e-07	Brain_Spinal_cord_cervical_c-1	6.10548	+	4.05887	SEMA3F	3	50155045	50189075	semaphorin 3F [Source:HGNC Symbol;Acc:HGNC:10728]
ENSG00000145029	NICN1	multitissue	1.75549e-20	2.72329e-16	6.83864e-14	Heart_Atrial_Appendage	0.45407	Small_Intestine_Terminal_Ileum	3.69063	+	2.69976	NICN1	3	49422946	49429326	nicolin 1 [Source:HGNC Symbol;Acc:HGNC:18317]
ENSG00000124207	CSE1L	multitissue	2.46486e-20	3.82374e-16	6.371e-21	Colon_Sigmoid	1.17381e-12	Adrenal_Gland	-8.34297	-	0.629904	CSE1L	20	49046246	49096960	chromosome segregation 1 like [Source:HGNC Symbol;Acc:HGNC:2431]
ENSG00000168769	TET2	multitissue	2.7328e-20	4.23939e-16	4.9822e-22	Skin_Sun_Exposed_Lower_leg	0.970685	Stomach	-0.653348	-	6.21604	TET2	4	105145875	105279816	tet methylcytosine dioxygenase 2 [Source:HGNC Symbol;Acc:HGNC:25941]
ENSG00000114388	NPRL2	multitissue	2.88928e-20	4.48214e-16	3.14635e-12	Cells_Transformed_fibroblasts	0.779799	Testis	0.414257	+	6.23886	NPRL2	3	50347330	50351091	NPR2-like, GATOR1 complex subunit [Source:HGNC Symbol;Acc:HGNC:24969]
ENSG00000164062	APEH	multitissue	3.62737e-20	5.62713e-16	3.33361e-22	Adipose_Subcutaneous	0.00471024	Esophagus_Muscularis	5.43733	+	4.09442	APEH	3	49674002	49683963	acylaminoacyl-peptide hydrolase [Source:HGNC Symbol;Acc:HGNC:586]
ENSG00000004534	RBM6	multitissue	1.04898e-19	1.62728e-15	3.46109e-26	Vagina	3.51216e-10	Brain_Amygdala	8.79739	+	0.640982	RBM6	3	49940007	50100045	RNA binding motif protein 6 [Source:HGNC Symbol;Acc:HGNC:9903]
ENSG00000198156	NPIPB6	multitissue	5.41636e-19	8.4024e-15	1.4701e-25	Skin_Sun_Exposed_Lower_leg	8.06175e-06	Whole_Blood	-2.89596	-	6.45797	NPIPB6	16	28342555	28363508	nuclear pore complex interacting protein family member B6 [Source:HGNC Symbol;Acc:HGNC:37454]
ENSG00000233232	NPIPB7	multitissue	5.51045e-19	8.54836e-15	4.0075e-21	Artery_Aorta	0.825514	Colon_Sigmoid	7.98743	+	1.72401	NPIPB7	16	28456372	28471175	nuclear pore complex interacting protein family member B7 [Source:HGNC Symbol;Acc:HGNC:33832]
ENSG00000173402	DAG1	multitissue	7.5274e-19	1.16773e-14	8.78247e-15	Esophagus_Mucosa	2.25098e-06	Cells_Transformed_fibroblasts	5.73828	+	1.74718	DAG1	3	49468703	49535618	dystroglycan 1 [Source:HGNC Symbol;Acc:HGNC:2666]
ENSG00000188322	SBK1	multitissue	1.7387e-18	2.69724e-14	1.75445e-22	Skin_Not_Sun_Exposed_Suprapubic	0.163489	Brain_Anterior_cingulate_cortex_BA24	7.22225	+	2.74953	SBK1	16	28292519	28323849	SH3 domain binding kinase 1 [Source:HGNC Symbol;Acc:HGNC:17699]
ENSG00000221883	ARIH2OS	multitissue	2.02634e-18	3.14346e-14	4.12684e-15	Nerve_Tibial	0.281946	Brain_Cortex	4.72128	+	3.41683	ARIH2OS	3	48917788	48919385	ariadne homolog 2 opposite strand [Source:HGNC Symbol;Acc:HGNC:34425]
ENSG00000173421	CCDC36	multitissue	2.65969e-18	4.12598e-14	1.50527e-12	Cells_Transformed_fibroblasts	0.732946	Colon_Transverse	-2.05333	-	2.67474	CCDC36	3	49198428	49258104	coiled-coil domain containing 36 [Source:HGNC Symbol;Acc:HGNC:27945]
ENSG00000197165	SULT1A2	multitissue	2.92031e-18	4.53028e-14	1.59233e-22	Stomach	0.607925	Thyroid	-7.60486	-	2.01569	SULT1A2	16	28591943	28597109	sulfotransferase family 1A member 2 [Source:HGNC Symbol;Acc:HGNC:11454]
ENSG00000114316	USP4	multitissue	3.65501e-18	5.67001e-14	5.85666e-19	Brain_Nucleus_accumbens_basal_ganglia	0.00407217	Colon_Sigmoid	-0.200165	-	6.07805	USP4	3	49277831	49340712	ubiquitin specific peptidase 4 [Source:HGNC Symbol;Acc:HGNC:12627]
ENSG00000213658	LAT	multitissue	9.23545e-18	1.4327e-13	1.29285e-17	Muscle_Skeletal	0.206263	Lung	-5.46209	-	1.92912	LAT	16	28984826	28990783	linker for activation of T-cells [Source:HGNC Symbol;Acc:HGNC:18874]
ENSG00000196993	NPIPB9	multitissue	1.64429e-17	2.55078e-13	2.15945e-22	Brain_Cerebellar_Hemisphere	1.54859e-07	Lung	7.40028	+	1.4551	NPIPB9	16	28751787	28772807	nuclear pore complex interacting protein family member B9 [Source:HGNC Symbol;Acc:HGNC:41987]
ENSG00000164077	MON1A	multitissue	1.69812e-17	2.6343e-13	1.70396e-19	Testis	0.536073	Nerve_Tibial	1.15186	+	5.5544	MON1A	3	49908862	49930173	MON1 homolog A, secretory trafficking associated [Source:HGNC Symbol;Acc:HGNC:28207]
ENSG00000196296	ATP2A1	multitissue	7.75832e-17	1.20355e-12	1.89481e-17	Skin_Sun_Exposed_Lower_leg	0.30943	Adrenal_Gland	-5.57844	-	3.33402	ATP2A1	16	28878405	28904509	ATPase sarcoplasmic/endoplasmic reticulum Ca2+ transporting 1 [Source:HGNC Symbol;Acc:HGNC:811]
ENSG00000114302	PRKAR2A	multitissue	1.08638e-16	1.6853e-12	3.52804e-06	Artery_Tibial	0.0565694	Skin_Not_Sun_Exposed_Suprapubic	-1.57938	-	3.12683	PRKAR2A	3	48744597	48847846	protein kinase cAMP-dependent type II regulatory subunit alpha [Source:HGNC Symbol;Acc:HGNC:9391]
ENSG00000196502	SULT1A1	multitissue	1.40958e-16	2.18669e-12	5.46403e-20	Testis	0.047347	Adrenal_Gland	6.68344	+	1.72942	SULT1A1	16	28605196	28623625	sulfotransferase family 1A member 1 [Source:HGNC Symbol;Acc:HGNC:11453]
ENSG00000176953	NFATC2IP	multitissue	1.47329e-16	2.28552e-12	1.39471e-23	Pituitary	0.480425	Esophagus_Gastroesophageal_Junction	-6.07898	-	2.92975	NFATC2IP	16	28950807	28967097	nuclear factor of activated T-cells 2 interacting protein [Source:HGNC Symbol;Acc:HGNC:25906]
ENSG00000184486	POU3F2	multitissue	1.67198e-16	2.59374e-12	1.15971e-10	Brain_Cerebellar_Hemisphere	1.34518e-07	Brain_Hypothalamus	5.85855	+	0.828682	POU3F2	6	98834592	98839470	POU class 3 homeobox 2 [Source:HGNC Symbol;Acc:HGNC:9215]
ENSG00000176046	NUPR1	multitissue	1.83532e-16	2.84713e-12	1.36412e-21	Artery_Tibial	0.698687	Muscle_Skeletal	2.90133	+	5.91427	NUPR1	16	28532708	28539174	nuclear protein 1, transcriptional regulator [Source:HGNC Symbol;Acc:HGNC:29990]
ENSG00000114904	NEK4	multitissue	1.99552e-16	3.09565e-12	9.01689e-15	Adipose_Subcutaneous	0.771014	Adrenal_Gland	-5.85259	-	2.61767	NEK4	3	52708449	52770949	NIMA related kinase 4 [Source:HGNC Symbol;Acc:HGNC:11399]
ENSG00000176476	SGF29	multitissue	3.53491e-16	5.48371e-12	7.75304e-16	Artery_Tibial	0.278181	Brain_Cerebellar_Hemisphere	4.99021	+	4.34878	SGF29	16	28553915	28591790	SAGA complex associated factor 29 [Source:HGNC Symbol;Acc:HGNC:25156]
ENSG00000100711	ZFYVE21	multitissue	3.85116e-16	5.9743e-12	6.1364e-10	Cells_EBV-transformed_lymphocytes	0.960518	Artery_Aorta	-0.644273	-	2.64596	ZFYVE21	14	103715730	103733668	zinc finger FYVE-type containing 21 [Source:HGNC Symbol;Acc:HGNC:20760]
ENSG00000170500	LONRF2	multitissue	6.41228e-16	9.94737e-12	3.87538e-14	Skin_Sun_Exposed_Lower_leg	0.972479	Heart_Atrial_Appendage	3.19602	+	3.37784	LONRF2	2	100273291	100322733	LON peptidase N-terminal domain and ring finger 2 [Source:HGNC Symbol;Acc:HGNC:24788]
ENSG00000124198	ARFGEF2	multitissue	1.47439e-15	2.28722e-11	1.98685e-16	Whole_Blood	0.950994	Ovary	-3.88678	-	3.52161	ARFGEF2	20	48921890	49036693	ADP ribosylation factor guanine nucleotide exchange factor 2 [Source:HGNC Symbol;Acc:HGNC:15853]
ENSG00000172046	USP19	multitissue	1.79915e-15	2.79102e-11	7.57581e-13	Pituitary	0.764951	Artery_Aorta	0.31115	+	5.03271	USP19	3	49108046	49120938	ubiquitin specific peptidase 19 [Source:HGNC Symbol;Acc:HGNC:12617]
ENSG00000187323	DCC	multitissue	5.79073e-15	8.98317e-11	1.63364e-15	Brain_Cerebellum	0.0121772	Nerve_Tibial	2.17713	+	5.96103	DCC	18	52340172	53535903	DCC netrin 1 receptor [Source:HGNC Symbol;Acc:HGNC:2701]
ENSG00000163938	GNL3	multitissue	9.83925e-15	1.52636e-10	6.45857e-14	Artery_Aorta	0.845334	Skin_Sun_Exposed_Lower_leg	-5.23591	-	2.72163	GNL3	3	52681156	52694492	G protein nucleolar 3 [Source:HGNC Symbol;Acc:HGNC:29931]
ENSG00000108395	TRIM37	multitissue	1.36807e-14	2.12229e-10	1.09391e-15	Esophagus_Muscularis	0.00728761	Pituitary	5.93477	+	2.88207	TRIM37	17	58982638	59106921	tripartite motif containing 37 [Source:HGNC Symbol;Acc:HGNC:7523]
ENSG00000183763	TRAIP	multitissue	2.38412e-14	3.69849e-10	1.02085e-09	Skin_Not_Sun_Exposed_Suprapubic	0.421218	Pituitary	-4.58286	-	2.52672	TRAIP	3	49828599	49856574	TRAF interacting protein [Source:HGNC Symbol;Acc:HGNC:30764]
ENSG00000124214	STAU1	multitissue	3.71414e-14	5.76174e-10	9.95731e-15	Cells_Transformed_fibroblasts	0.870696	Muscle_Skeletal	-0.223331	-	5.55428	STAU1	20	49113339	49188367	staufen double-stranded RNA binding protein 1 [Source:HGNC Symbol;Acc:HGNC:11370]
ENSG00000163939	PBRM1	multitissue	7.45287e-14	1.15616e-09	6.46107e-14	Artery_Tibial	0.593394	Brain_Putamen_basal_ganglia	0.658001	+	5.38017	PBRM1	3	52545352	52685917	polybromo 1 [Source:HGNC Symbol;Acc:HGNC:30064]
ENSG00000168268	NT5DC2	multitissue	8.97972e-14	1.39302e-09	2.14916e-15	Testis	0.794347	Muscle_Skeletal	-4.74282	-	3.95896	NT5DC2	3	52524385	52535054	5'-nucleotidase domain containing 2 [Source:HGNC Symbol;Acc:HGNC:25717]
ENSG00000188315	C3orf62	multitissue	9.7875e-14	1.51834e-09	8.72527e-09	Adipose_Visceral_Omentum	0.0291677	Artery_Aorta	-2.97691	-	3.08186	C3orf62	3	49268602	49277909	chromosome 3 open reading frame 62 [Source:HGNC Symbol;Acc:HGNC:24771]
ENSG00000137185	ZSCAN9	multitissue	1.02463e-13	1.58951e-09	1.91888e-13	Brain_Cerebellum	0.49934	Small_Intestine_Terminal_Ileum	3.27443	+	2.08254	ZSCAN9	6	28224886	28233482	zinc finger and SCAN domain containing 9 [Source:HGNC Symbol;Acc:HGNC:12984]
ENSG00000185829	ARL17A	multitissue	1.12435e-13	1.7442e-09	1.00871e-10	Muscle_Skeletal	0.834648	Prostate	-4.436	-	1.55707	ARL17A	17	46516702	46579682	ADP ribosylation factor like GTPase 17A [Source:HGNC Symbol;Acc:HGNC:24096]
ENSG00000166189	HPS6	multitissue	1.1967e-13	1.85644e-09	7.14198e-16	Testis	0.972502	Brain_Cortex	1.73928	+	4.8834	HPS6	10	102065390	102068038	HPS6, biogenesis of lysosomal organelles complex 2 subunit 3 [Source:HGNC Symbol;Acc:HGNC:18817]
ENSG00000243477	NAT6	multitissue	2.88685e-13	4.47837e-09	1.09384e-08	Artery_Aorta	0.713066	Brain_Cerebellum	-2.38604	-	2.03667	NAT6	3	50296402	50299421	N-acetyltransferase 6 [Source:HGNC Symbol;Acc:HGNC:30252]
ENSG00000115526	CHST10	multitissue	3.03413e-13	4.70684e-09	1.46678e-14	Brain_Anterior_cingulate_cortex_BA24	0.699784	Muscle_Skeletal	2.5983	+	5.08583	CHST10	2	100391860	100417656	carbohydrate sulfotransferase 10 [Source:HGNC Symbol;Acc:HGNC:19650]
ENSG00000178467	P4HTM	multitissue	3.09483e-13	4.801e-09	3.02426e-07	Breast_Mammary_Tissue	0.660958	Adipose_Visceral_Omentum	0.680325	+	2.16466	P4HTM	3	48989886	49007154	prolyl 4-hydroxylase, transmembrane [Source:HGNC Symbol;Acc:HGNC:28858]
ENSG00000173540	GMPPB	multitissue	3.24219e-13	5.02961e-09	3.71472e-15	Stomach	0.0147562	Heart_Atrial_Appendage	-4.93903	-	1.38052	GMPPB	3	49716844	49723951	GDP-mannose pyrophosphorylase B [Source:HGNC Symbol;Acc:HGNC:22932]
ENSG00000182628	SKA2	multitissue	3.43087e-13	5.3223e-09	1.06148e-12	Muscle_Skeletal	0.213655	Pancreas	-3.55587	-	2.15238	SKA2	17	59109951	59155269	spindle and kinetochore associated complex subunit 2 [Source:HGNC Symbol;Acc:HGNC:28006]
ENSG00000068745	IP6K2	multitissue	4.00265e-13	6.20931e-09	9.02442e-13	Testis	0.895578	Brain_Cortex	-2.58573	-	2.03481	IP6K2	3	48688003	48740353	inositol hexakisphosphate kinase 2 [Source:HGNC Symbol;Acc:HGNC:17313]
ENSG00000107833	NPM3	multitissue	5.01084e-13	7.77331e-09	3.11331e-11	Skin_Not_Sun_Exposed_Suprapubic	0.275827	Brain_Amygdala	-4.92925	-	2.00826	NPM3	10	101781325	101783413	nucleophosmin/nucleoplasmin 3 [Source:HGNC Symbol;Acc:HGNC:7931]
ENSG00000213533	TMEM110	multitissue	5.07395e-13	7.87122e-09	2.00608e-13	Lung	0.366674	Heart_Left_Ventricle	4.4702	+	2.58119	TMEM110	3	52836219	52897596	transmembrane protein 110 [Source:HGNC Symbol;Acc:HGNC:30526]
ENSG00000238083	LRRC37A2	multitissue	5.5014e-13	8.53433e-09	6.21871e-10	Esophagus_Gastroesophageal_Junction	0.72842	Spleen	-3.13601	-	2.0703	LRRC37A2	17	46511511	46555650	leucine rich repeat containing 37 member A2 [Source:HGNC Symbol;Acc:HGNC:32404]
ENSG00000172260	NEGR1	multitissue	6.571e-13	1.01936e-08	1.07106e-12	Whole_Blood	0.249233	Nerve_Tibial	3.04295	+	4.18087	NEGR1	1	71395940	72282734	neuronal growth regulator 1 [Source:HGNC Symbol;Acc:HGNC:17302]
ENSG00000169180	XPO6	multitissue	7.24672e-13	1.12418e-08	1.85e-09	Esophagus_Gastroesophageal_Junction	0.617381	Adipose_Subcutaneous	2.78519	+	1.57969	XPO6	16	28097979	28211920	exportin 6 [Source:HGNC Symbol;Acc:HGNC:19733]
ENSG00000204681	GABBR1	multitissue	1.18953e-12	1.84532e-08	1.69705e-10	Nerve_Tibial	0.667424	Brain_Caudate_basal_ganglia	-2.1442	-	3.08615	GABBR1	6	29555629	29633976	gamma-aminobutyric acid type B receptor subunit 1 [Source:HGNC Symbol;Acc:HGNC:4070]
ENSG00000177352	CCDC71	multitissue	1.26469e-12	1.96192e-08	1.98953e-05	Brain_Cerebellum	0.375248	Artery_Coronary	1.21775	+	2.47815	CCDC71	3	49162535	49166321	coiled-coil domain containing 71 [Source:HGNC Symbol;Acc:HGNC:25760]
ENSG00000113068	PFDN1	multitissue	1.45548e-12	2.25788e-08	1.21554e-12	Breast_Mammary_Tissue	0.129441	Small_Intestine_Terminal_Ileum	5.54141	+	1.74248	PFDN1	5	140245039	140303121	prefoldin subunit 1 [Source:HGNC Symbol;Acc:HGNC:8866]
ENSG00000111801	BTN3A3	multitissue	1.79895e-12	2.79072e-08	6.06749e-08	Nerve_Tibial	0.861476	Esophagus_Gastroesophageal_Junction	-1.27609	-	3.13087	BTN3A3	6	26440472	26453415	butyrophilin subfamily 3 member A3 [Source:HGNC Symbol;Acc:HGNC:1140]
ENSG00000112234	FBXL4	multitissue	1.92844e-12	2.99158e-08	4.48439e-09	Cells_EBV-transformed_lymphocytes	0.703968	Thyroid	-0.314777	-	3.0007	FBXL4	6	98868538	98948006	F-box and leucine rich repeat protein 4 [Source:HGNC Symbol;Acc:HGNC:13601]
ENSG00000272573	MUSTN1	multitissue	3.15862e-12	4.89997e-08	1.24501e-11	Whole_Blood	0.692951	Cells_Transformed_fibroblasts	2.63558	+	3.57012	MUSTN1	3	52833114	52835219	musculoskeletal, embryonic nuclear protein 1 [Source:HGNC Symbol;Acc:HGNC:22144]
ENSG00000144218	AFF3	multitissue	3.21921e-12	4.99396e-08	3.27999e-15	Brain_Cerebellum	0.313108	Lung	3.74698	+	3.85526	AFF3	2	99545419	100142739	AF4/FMR2 family member 3 [Source:HGNC Symbol;Acc:HGNC:6473]
ENSG00000198951	NAGA	multitissue	3.5647e-12	5.52993e-08	2.4653e-12	Esophagus_Mucosa	0.0071228	Small_Intestine_Terminal_Ileum	-5.47995	-	1.14421	NAGA	22	42058354	42070842	alpha-N-acetylgalactosaminidase [Source:HGNC Symbol;Acc:HGNC:7631]
ENSG00000164053	ATRIP	multitissue	4.17472e-12	6.47624e-08	3.03762e-06	Muscle_Skeletal	0.937054	Skin_Sun_Exposed_Lower_leg	2.35723	+	2.09118	ATRIP	3	48446710	48465716	ATR interacting protein [Source:HGNC Symbol;Acc:HGNC:33499]
ENSG00000110536	PTPMT1	multitissue	4.22595e-12	6.55572e-08	1.69314e-06	Artery_Tibial	0.617271	Skin_Sun_Exposed_Lower_leg	0.414745	+	3.2764	PTPMT1	11	47565430	47573461	protein tyrosine phosphatase, mitochondrial 1 [Source:HGNC Symbol;Acc:HGNC:26965]
ENSG00000162517	PEF1	multitissue	4.55035e-12	7.05896e-08	4.61e-15	Adipose_Subcutaneous	0.000329888	Brain_Frontal_Cortex_BA9	6.164	+	1.26539	PEF1	1	31629862	31644896	penta-EF-hand domain containing 1 [Source:HGNC Symbol;Acc:HGNC:30009]
ENSG00000163935	SFMBT1	multitissue	5.79985e-12	8.99731e-08	5.13449e-08	Brain_Cerebellar_Hemisphere	0.78314	Uterus	0.653147	+	3.12588	SFMBT1	3	52903572	53046750	Scm-like with four mbt domains 1 [Source:HGNC Symbol;Acc:HGNC:20255]
ENSG00000183172	SMDT1	multitissue	6.86344e-12	1.06473e-07	1.86659e-05	Brain_Frontal_Cortex_BA9	0.992538	Brain_Putamen_basal_ganglia	-1.67523	-	1.94233	SMDT1	22	42079691	42084284	single-pass membrane protein with aspartate rich tail 1 [Source:HGNC Symbol;Acc:HGNC:25055]
ENSG00000204060	FOXO6	multitissue	7.09889e-12	1.10125e-07	4.61944e-12	Cells_Transformed_fibroblasts	0.0596389	Pituitary	-3.10731	-	4.59284	FOXO6	1	41361922	41383590	forkhead box O6 [Source:HGNC Symbol;Acc:HGNC:24814]
ENSG00000167550	RHEBL1	multitissue	7.77354e-12	1.20591e-07	1.64751e-13	Thyroid	0.541466	Nerve_Tibial	4.08341	+	3.20908	RHEBL1	12	49064685	49070025	Ras homolog enriched in brain like 1 [Source:HGNC Symbol;Acc:HGNC:21166]
ENSG00000169884	WNT10B	multitissue	9.50088e-12	1.47387e-07	0.000118489	Muscle_Skeletal	0.446174	Ovary	0.425283	+	2.07544	WNT10B	12	48965340	48971763	Wnt family member 10B [Source:HGNC Symbol;Acc:HGNC:12775]
ENSG00000166971	AKTIP	multitissue	1.11067e-11	1.72298e-07	2.93394e-11	Ovary	0.720582	Pituitary	-3.47429	-	3.0438	AKTIP	16	53491040	53504411	AKT interacting protein [Source:HGNC Symbol;Acc:HGNC:16710]
ENSG00000181929	PRKAG1	multitissue	1.14434e-11	1.77522e-07	3.36032e-13	Muscle_Skeletal	0.107767	Brain_Cerebellar_Hemisphere	0.946979	+	6.52382	PRKAG1	12	49002274	49019197	protein kinase AMP-activated non-catalytic subunit gamma 1 [Source:HGNC Symbol;Acc:HGNC:9385]
ENSG00000135945	REV1	multitissue	1.15027e-11	1.78441e-07	1.47233e-06	Testis	0.898099	Skin_Not_Sun_Exposed_Suprapubic	0.310485	+	2.78368	REV1	2	99400475	99490035	REV1, DNA directed polymerase [Source:HGNC Symbol;Acc:HGNC:14060]
ENSG00000120049	KCNIP2	multitissue	1.27927e-11	1.98454e-07	1.82525e-06	Brain_Cerebellar_Hemisphere	0.79276	Adipose_Subcutaneous	-1.12214	-	4.08766	KCNIP2	10	101825974	101843920	potassium voltage-gated channel interacting protein 2 [Source:HGNC Symbol;Acc:HGNC:15522]
ENSG00000138777	PPA2	multitissue	1.29865e-11	2.01459e-07	1.99027e-11	Testis	0.872503	Brain_Anterior_cingulate_cortex_BA24	-1.31112	-	2.49464	PPA2	4	105369077	105474081	pyrophosphatase (inorganic) 2 [Source:HGNC Symbol;Acc:HGNC:28883]
ENSG00000100412	ACO2	multitissue	1.74342e-11	2.70457e-07	1.44199e-07	Colon_Sigmoid	0.899762	Adipose_Visceral_Omentum	-1.75919	-	2.40176	ACO2	22	41469125	41528989	aconitase 2 [Source:HGNC Symbol;Acc:HGNC:118]
ENSG00000178057	NDUFAF3	multitissue	2.22273e-11	3.44811e-07	2.52317e-08	Esophagus_Muscularis	0.257486	Lung	0.803372	+	2.67828	NDUFAF3	3	49020459	49023495	NADH:ubiquinone oxidoreductase complex assembly factor 3 [Source:HGNC Symbol;Acc:HGNC:29918]
ENSG00000117407	ARTN	multitissue	2.2593e-11	3.50485e-07	1.61477e-10	Adipose_Visceral_Omentum	0.549544	Colon_Sigmoid	-3.49023	-	1.88277	ARTN	1	43933320	43937241	artemin [Source:HGNC Symbol;Acc:HGNC:727]
ENSG00000128268	MGAT3	multitissue	2.47818e-11	3.8444e-07	1.15851e-13	Heart_Left_Ventricle	2.14207e-05	Brain_Hypothalamus	5.3313	+	3.08254	MGAT3	22	39457344	39492194	mannosyl (beta-1,4-)-glycoprotein beta-1,4-N-acetylglucosaminyltransferase [Source:HGNC Symbol;Acc:HGNC:7046]
ENSG00000181315	ZNF322	multitissue	2.52987e-11	3.92459e-07	1.24547e-06	Brain_Caudate_basal_ganglia	0.76042	Esophagus_Muscularis	1.40492	+	2.03794	ZNF322	6	26634383	26659752	zinc finger protein 322 [Source:HGNC Symbol;Acc:HGNC:23640]
ENSG00000114349	GNAT1	multitissue	3.15064e-11	4.88759e-07	3.24342e-11	Adipose_Visceral_Omentum	3.86387e-07	Lung	5.85531	+	1.10275	GNAT1	3	50191612	50196516	G protein subunit alpha transducin 1 [Source:HGNC Symbol;Acc:HGNC:4393]
ENSG00000120306	CYSTM1	multitissue	3.55739e-11	5.51858e-07	5.11747e-11	Brain_Putamen_basal_ganglia	0.295547	Skin_Not_Sun_Exposed_Suprapubic	3.94987	+	2.63662	CYSTM1	5	140174642	140282052	cysteine rich transmembrane module containing 1 [Source:HGNC Symbol;Acc:HGNC:30239]
ENSG00000136560	TANK	multitissue	3.94949e-11	6.12685e-07	1.88409e-09	Muscle_Skeletal	0.622165	Brain_Caudate_basal_ganglia	2.83902	+	2.29688	TANK	2	161136908	161236221	TRAF family member associated NFKB activator [Source:HGNC Symbol;Acc:HGNC:11562]
ENSG00000126091	ST3GAL3	multitissue	3.97891e-11	6.17249e-07	4.23745e-12	Muscle_Skeletal	0.41306	Cells_Transformed_fibroblasts	0.382156	+	3.86806	ST3GAL3	1	43705824	43931165	ST3 beta-galactoside alpha-2,3-sialyltransferase 3 [Source:HGNC Symbol;Acc:HGNC:10866]
ENSG00000145743	FBXL17	multitissue	4.35847e-11	6.7613e-07	1.61225e-09	Skin_Not_Sun_Exposed_Suprapubic	0.949052	Brain_Putamen_basal_ganglia	2.43865	+	2.16183	FBXL17	5	107859035	108382098	F-box and leucine rich repeat protein 17 [Source:HGNC Symbol;Acc:HGNC:13615]
ENSG00000096654	ZNF184	multitissue	4.965e-11	7.7022e-07	1.53567e-11	Brain_Hypothalamus	0.983177	Lung	0.69924	+	3.69681	ZNF184	6	27450743	27473118	zinc finger protein 184 [Source:HGNC Symbol;Acc:HGNC:12975]
ENSG00000162267	ITIH3	multitissue	5.01093e-11	7.77346e-07	6.15778e-12	Muscle_Skeletal	0.186517	Skin_Sun_Exposed_Lower_leg	2.7775	+	5.79609	ITIH3	3	52794768	52809009	inter-alpha-trypsin inhibitor heavy chain 3 [Source:HGNC Symbol;Acc:HGNC:6168]
ENSG00000100138	SNU13	multitissue	5.43965e-11	8.43853e-07	0.00130645	Muscle_Skeletal	0.670194	Artery_Coronary	0.683912	+	1.92564	SNU13	22	41673930	41690504	small nuclear ribonucleoprotein 13 [Source:HGNC Symbol;Acc:HGNC:7819]
ENSG00000197157	SND1	multitissue	5.64852e-11	8.76254e-07	1.2052e-11	Adipose_Subcutaneous	0.0697867	Small_Intestine_Terminal_Ileum	-5.20286	-	2.48221	SND1	7	127652180	128092609	staphylococcal nuclease and tudor domain containing 1 [Source:HGNC Symbol;Acc:HGNC:30646]
ENSG00000103479	RBL2	multitissue	5.98631e-11	9.28656e-07	2.28952e-12	Brain_Hypothalamus	0.173481	Brain_Substantia_nigra	-6.15691	-	0.86545	RBL2	16	53433977	53491649	RB transcriptional corepressor like 2 [Source:HGNC Symbol;Acc:HGNC:9894]
ENSG00000075413	MARK3	multitissue	6.91404e-11	1.07258e-06	1.20613e-07	Whole_Blood	0.993676	Brain_Cortex	2.23742	+	2.71598	MARK3	14	103385392	103503831	microtubule affinity regulating kinase 3 [Source:HGNC Symbol;Acc:HGNC:6897]
ENSG00000187051	RPS19BP1	multitissue	8.31336e-11	1.28965e-06	5.27654e-09	Vagina	0.0104952	Adipose_Subcutaneous	-2.21944	-	4.3171	RPS19BP1	22	39529093	39532855	ribosomal protein S19 binding protein 1 [Source:HGNC Symbol;Acc:HGNC:28749]
ENSG00000168488	ATXN2L	multitissue	8.78908e-11	1.36345e-06	1.18378e-11	Adipose_Subcutaneous	0.329571	Brain_Caudate_basal_ganglia	3.87858	+	4.10631	ATXN2L	16	28823035	28837237	ataxin 2 like [Source:HGNC Symbol;Acc:HGNC:31326]
ENSG00000055955	ITIH4	multitissue	1.04965e-10	1.62833e-06	4.42987e-11	Small_Intestine_Terminal_Ileum	0.424156	Testis	4.4907	+	2.39859	ITIH4	3	52812975	52831479	inter-alpha-trypsin inhibitor heavy chain family member 4 [Source:HGNC Symbol;Acc:HGNC:6169]
ENSG00000121101	TEX14	multitissue	1.08357e-10	1.68094e-06	3.79451e-11	Pituitary	0.133728	Brain_Spinal_cord_cervical_c-1	3.67758	+	2.18171	TEX14	17	58556678	58692055	testis expressed 14, intercellular bridge forming factor [Source:HGNC Symbol;Acc:HGNC:11737]
ENSG00000135617	PRADC1	multitissue	1.18098e-10	1.83205e-06	7.34107e-11	Esophagus_Mucosa	0.00700142	Spleen	5.37213	+	1.30741	PRADC1	2	73228006	73233238	protease associated domain containing 1 [Source:HGNC Symbol;Acc:HGNC:16047]
ENSG00000134575	ACP2	multitissue	1.49901e-10	2.32541e-06	2.37114e-08	Brain_Anterior_cingulate_cortex_BA24	0.951339	Heart_Left_Ventricle	-3.2323	-	1.68018	ACP2	11	47239302	47248906	acid phosphatase 2, lysosomal [Source:HGNC Symbol;Acc:HGNC:123]
ENSG00000183166	CALN1	multitissue	1.59955e-10	2.48139e-06	3.29945e-10	Skin_Sun_Exposed_Lower_leg	6.70965e-06	Brain_Spinal_cord_cervical_c-1	5.21864	+	0.940663	CALN1	7	71779491	72447151	calneuron 1 [Source:HGNC Symbol;Acc:HGNC:13248]
ENSG00000176383	B3GNT4	multitissue	1.88555e-10	2.92506e-06	7.51526e-05	Adipose_Subcutaneous	0.14133	Nerve_Tibial	-0.293184	-	3.11705	B3GNT4	12	122203543	122208952	UDP-GlcNAc:betaGal beta-1,3-N-acetylglucosaminyltransferase 4 [Source:HGNC Symbol;Acc:HGNC:15683]
ENSG00000124788	ATXN1	multitissue	1.95567e-10	3.03383e-06	2.1277e-06	Pancreas	0.292717	Lung	0.349825	+	3.01652	ATXN1	6	16299112	16761491	ataxin 1 [Source:HGNC Symbol;Acc:HGNC:10548]
ENSG00000214706	IFRD2	multitissue	1.98393e-10	3.07767e-06	2.70403e-07	Brain_Cerebellum	0.592168	Cells_Transformed_fibroblasts	0.168904	+	3.40977	IFRD2	3	50287732	50292918	interferon related developmental regulator 2 [Source:HGNC Symbol;Acc:HGNC:5457]
ENSG00000124228	DDX27	multitissue	2.47969e-10	3.84674e-06	1.00612e-12	Brain_Cerebellum	0.745896	Minor_Salivary_Gland	-1.03009	-	4.14609	DDX27	20	49219295	49244077	DEAD-box helicase 27 [Source:HGNC Symbol;Acc:HGNC:15837]
ENSG00000175155	YPEL2	multitissue	2.95696e-10	4.58714e-06	2.22282e-05	Muscle_Skeletal	0.938973	Cells_Transformed_fibroblasts	2.04127	+	1.87369	YPEL2	17	59331689	59401729	yippee like 2 [Source:HGNC Symbol;Acc:HGNC:18326]
ENSG00000073969	NSF	multitissue	3.11165e-10	4.8271e-06	3.07493e-10	Esophagus_Gastroesophageal_Junction	0.271904	Esophagus_Mucosa	2.77301	+	4.25833	NSF	17	46590669	46757464	N-ethylmaleimide sensitive factor, vesicle fusing ATPase [Source:HGNC Symbol;Acc:HGNC:8016]
ENSG00000100197	CYP2D6	multitissue	3.43206e-10	5.32416e-06	1.32214e-11	Minor_Salivary_Gland	0.0464786	Liver	5.65923	+	1.78437	CYP2D6	22	42126499	42130906	cytochrome P450 family 2 subfamily D member 6 [Source:HGNC Symbol;Acc:HGNC:2625]
ENSG00000183066	WBP2NL	multitissue	3.59524e-10	5.5773e-06	2.17941e-12	Testis	0.0311913	Whole_Blood	-4.90369	-	2.30376	WBP2NL	22	41998725	42058456	WBP2 N-terminal like [Source:HGNC Symbol;Acc:HGNC:28389]
ENSG00000090857	PDPR	multitissue	4.18284e-10	6.48884e-06	6.10123e-05	Cells_Transformed_fibroblasts	0.866252	Brain_Nucleus_accumbens_basal_ganglia	1.09939	+	1.51114	PDPR	16	70113626	70162537	pyruvate dehydrogenase phosphatase regulatory subunit [Source:HGNC Symbol;Acc:HGNC:30264]
ENSG00000186868	MAPT	multitissue	4.27575e-10	6.63297e-06	6.56939e-10	Esophagus_Mucosa	0.897134	Prostate	1.16631	+	4.77267	MAPT	17	45894382	46028334	microtubule associated protein tau [Source:HGNC Symbol;Acc:HGNC:6893]
ENSG00000145022	TCTA	multitissue	4.315e-10	6.69386e-06	0.00325865	Esophagus_Muscularis	0.302607	Thyroid	0.961289	+	2.45883	TCTA	3	49412206	49416475	T-cell leukemia translocation altered [Source:HGNC Symbol;Acc:HGNC:11692]
ENSG00000153982	GDPD1	multitissue	4.52633e-10	7.02169e-06	2.26082e-06	Nerve_Tibial	0.237701	Minor_Salivary_Gland	3.25674	+	1.35219	GDPD1	17	59220467	59275967	glycerophosphodiester phosphodiesterase domain containing 1 [Source:HGNC Symbol;Acc:HGNC:20883]
ENSG00000164182	NDUFAF2	multitissue	4.62831e-10	7.1799e-06	1.44154e-09	Adipose_Subcutaneous	0.796434	Muscle_Skeletal	1.09939	+	3.55941	NDUFAF2	5	60945129	61153037	NADH:ubiquinone oxidoreductase complex assembly factor 2 [Source:HGNC Symbol;Acc:HGNC:28086]
ENSG00000114902	SPCS1	multitissue	4.79447e-10	7.43766e-06	1.06168e-08	Muscle_Skeletal	0.214981	Heart_Left_Ventricle	3.12232	+	2.85988	SPCS1	3	52704955	52711146	signal peptidase complex subunit 1 [Source:HGNC Symbol;Acc:HGNC:23401]
ENSG00000110514	MADD	multitissue	6.12847e-10	9.5071e-06	2.87629e-10	Brain_Cerebellum	0.842812	Nerve_Tibial	-2.04147	-	2.48377	MADD	11	47269161	47330031	MAP kinase activating death domain [Source:HGNC Symbol;Acc:HGNC:6766]
ENSG00000162650	ATXN7L2	multitissue	6.3499e-10	9.8506e-06	2.31526e-11	Ovary	0.189857	Cells_Transformed_fibroblasts	-0.354102	-	4.26182	ATXN7L2	1	109483479	109492804	ataxin 7 like 2 [Source:HGNC Symbol;Acc:HGNC:28713]
ENSG00000189050	RNFT1	multitissue	6.75266e-10	1.04754e-05	2.81955e-05	Artery_Aorta	0.896114	Heart_Atrial_Appendage	1.66324	+	2.06536	RNFT1	17	59952240	59964761	ring finger protein, transmembrane 1 [Source:HGNC Symbol;Acc:HGNC:30206]
ENSG00000172247	C1QTNF4	multitissue	7.07406e-10	1.0974e-05	1.90171e-11	Artery_Tibial	0.600848	Brain_Hypothalamus	5.9546	+	1.11576	C1QTNF4	11	47589664	47594659	C1q and TNF related 4 [Source:HGNC Symbol;Acc:HGNC:14346]
ENSG00000084463	WBP11	multitissue	7.57958e-10	1.17582e-05	2.87086e-07	Brain_Amygdala	0.97026	Adipose_Visceral_Omentum	-0.229272	-	1.87491	WBP11	12	14784579	14803540	WW domain binding protein 11 [Source:HGNC Symbol;Acc:HGNC:16461]
ENSG00000124635	HIST1H2BJ	multitissue	7.79042e-10	1.20853e-05	1.09401e-09	Adipose_Subcutaneous	0.00428211	Cells_Transformed_fibroblasts	1.61923	+	6.32977	HIST1H2BJ	6	27125897	27132750	histone cluster 1 H2B family member j [Source:HGNC Symbol;Acc:HGNC:4761]
ENSG00000124126	PREX1	multitissue	8.25227e-10	1.28017e-05	1.87992e-10	Muscle_Skeletal	0.880823	Esophagus_Muscularis	0.434277	+	2.29151	PREX1	20	48624252	48827883	phosphatidylinositol-3,4,5-trisphosphate dependent Rac exchange factor 1 [Source:HGNC Symbol;Acc:HGNC:32594]
ENSG00000059691	GATB	multitissue	8.31484e-10	1.28988e-05	5.7092e-12	Nerve_Tibial	0.950677	Stomach	4.40186	+	2.708	GATB	4	151670504	151761023	glutamyl-tRNA amidotransferase subunit B [Source:HGNC Symbol;Acc:HGNC:8849]
ENSG00000168237	GLYCTK	multitissue	8.3818e-10	1.30027e-05	1.08538e-14	Colon_Transverse	0.0502196	Heart_Left_Ventricle	-5.05321	-	1.38889	GLYCTK	3	52287089	52293476	glycerate kinase [Source:HGNC Symbol;Acc:HGNC:24247]
ENSG00000204632	HLA-G	multitissue	8.76554e-10	1.3598e-05	5.2489e-07	Cells_EBV-transformed_lymphocytes	0.904606	Artery_Aorta	-2.60699	-	1.51898	HLA-G	6	29826967	29831125	major histocompatibility complex, class I, G [Source:HGNC Symbol;Acc:HGNC:4964]
ENSG00000197728	RPS26	multitissue	9.08993e-10	1.41012e-05	6.34763e-11	Brain_Spinal_cord_cervical_c-1	2.55385e-08	Brain_Cerebellar_Hemisphere	6.01392	+	0.225359	RPS26	12	56041853	56044675	ribosomal protein S26 [Source:HGNC Symbol;Acc:HGNC:10414]
ENSG00000185674	LYG2	multitissue	9.16979e-10	1.42251e-05	1.27529e-10	Testis	0.416413	Esophagus_Mucosa	-3.62137	-	3.97212	LYG2	2	99242246	99255282	lysozyme g2 [Source:HGNC Symbol;Acc:HGNC:29615]
ENSG00000187954	CYHR1	multitissue	9.5498e-10	1.48146e-05	1.38139e-11	Cells_Transformed_fibroblasts	0.82462	Cells_EBV-transformed_lymphocytes	-2.6553	-	4.30607	CYHR1	8	144449582	144465677	cysteine and histidine rich 1 [Source:HGNC Symbol;Acc:HGNC:17806]
ENSG00000151838	CCDC175	multitissue	1.06119e-09	1.64622e-05	6.2831e-09	Artery_Aorta	0.725742	Pituitary	-0.989828	-	3.36427	CCDC175	14	59504539	59576831	coiled-coil domain containing 175 [Source:HGNC Symbol;Acc:HGNC:19847]
ENSG00000167702	KIFC2	multitissue	1.06829e-09	1.65724e-05	8.66165e-10	Testis	0.488742	Brain_Cerebellar_Hemisphere	-4.2125	-	1.27782	KIFC2	8	144466043	144474202	kinesin family member C2 [Source:HGNC Symbol;Acc:HGNC:29530]
ENSG00000166477	LEO1	multitissue	1.11357e-09	1.72748e-05	2.479e-06	Vagina	0.132398	Cells_Transformed_fibroblasts	0.404078	+	3.50126	LEO1	15	51938025	51971806	LEO1 homolog, Paf1/RNA polymerase II complex component [Source:HGNC Symbol;Acc:HGNC:30401]
ENSG00000126214	KLC1	multitissue	1.15878e-09	1.79761e-05	2.3215e-08	Testis	0.862829	Artery_Tibial	2.0027	+	2.00586	KLC1	14	103561896	103714249	kinesin light chain 1 [Source:HGNC Symbol;Acc:HGNC:6387]
ENSG00000166747	AP1G1	multitissue	1.16671e-09	1.80992e-05	0.000124569	Skin_Sun_Exposed_Lower_leg	0.95217	Testis	0.639333	+	2.17282	AP1G1	16	71729000	71809201	adaptor related protein complex 1 gamma 1 subunit [Source:HGNC Symbol;Acc:HGNC:555]
ENSG00000198218	QRICH1	multitissue	1.23025e-09	1.90849e-05	1.6514e-07	Colon_Transverse	0.715293	Artery_Coronary	-2.16473	-	1.54051	QRICH1	3	49029707	49094363	glutamine rich 1 [Source:HGNC Symbol;Acc:HGNC:24713]
ENSG00000171222	SCAND1	multitissue	1.24681e-09	1.93418e-05	9.40578e-10	Artery_Aorta	0.492916	Brain_Cerebellar_Hemisphere	1.30244	+	4.79186	SCAND1	20	35953617	35959472	SCAN domain containing 1 [Source:HGNC Symbol;Acc:HGNC:10566]
ENSG00000157429	ZNF19	multitissue	1.31473e-09	2.03955e-05	0.000437352	Thyroid	0.859516	Brain_Anterior_cingulate_cortex_BA24	-0.0050914	-	1.85264	ZNF19	16	71464555	71565089	zinc finger protein 19 [Source:HGNC Symbol;Acc:HGNC:12981]
ENSG00000107874	CUEDC2	multitissue	1.38951e-09	2.15555e-05	3.59068e-08	Brain_Cerebellum	0.240671	Liver	-2.66564	-	3.0205	CUEDC2	10	102423245	102432661	CUE domain containing 2 [Source:HGNC Symbol;Acc:HGNC:28352]
ENSG00000124508	BTN2A2	multitissue	1.40444e-09	2.17871e-05	1.49858e-09	Testis	0.888968	Artery_Aorta	0.354998	+	1.58004	BTN2A2	6	26383096	26394874	butyrophilin subfamily 2 member A2 [Source:HGNC Symbol;Acc:HGNC:1137]
ENSG00000228696	ARL17B	multitissue	1.43273e-09	2.22259e-05	1.25783e-11	Pituitary	0.770554	Brain_Spinal_cord_cervical_c-1	4.04137	+	1.83457	ARL17B	17	46274784	46361797	ADP ribosylation factor like GTPase 17B [Source:HGNC Symbol;Acc:HGNC:32387]
ENSG00000010256	UQCRC1	multitissue	1.78047e-09	2.76205e-05	2.28927e-07	Artery_Tibial	0.666026	Brain_Cerebellum	-1.35046	-	2.44954	UQCRC1	3	48599002	48610976	ubiquinol-cytochrome c reductase core protein I [Source:HGNC Symbol;Acc:HGNC:12585]
ENSG00000115539	PDCL3	multitissue	1.84896e-09	2.86829e-05	1.52029e-11	Cells_EBV-transformed_lymphocytes	0.931106	Artery_Tibial	1.35249	+	2.79114	PDCL3	2	100562690	100576735	phosducin like 3 [Source:HGNC Symbol;Acc:HGNC:28860]
ENSG00000143028	SYPL2	multitissue	2.4117e-09	3.74127e-05	5.3379e-12	Cells_Transformed_fibroblasts	0.898136	Brain_Substantia_nigra	2.8475	+	4.09283	SYPL2	1	109466628	109482137	synaptophysin like 2 [Source:HGNC Symbol;Acc:HGNC:27638]
ENSG00000146263	MMS22L	multitissue	2.60443e-09	4.04025e-05	2.24249e-12	Testis	0.99586	Colon_Sigmoid	1.25143	+	1.64255	MMS22L	6	97142161	97283217	MMS22 like, DNA repair protein [Source:HGNC Symbol;Acc:HGNC:21475]
ENSG00000204963	PCDHA7	multitissue	2.64887e-09	4.10919e-05	6.05007e-07	Colon_Transverse	0.322333	Testis	-2.68033	-	2.10171	PCDHA7	5	140834248	141012344	protocadherin alpha 7 [Source:HGNC Symbol;Acc:HGNC:8673]
ENSG00000104093	DMXL2	multitissue	2.77793e-09	4.30941e-05	7.26979e-10	Prostate	0.657067	Vagina	-2.40508	-	2.62091	DMXL2	15	51447711	51622833	Dmx like 2 [Source:HGNC Symbol;Acc:HGNC:2938]
ENSG00000116127	ALMS1	multitissue	2.94931e-09	4.57526e-05	3.77779e-10	Skin_Not_Sun_Exposed_Suprapubic	0.253767	Brain_Cortex	-4.80872	-	2.6393	ALMS1	2	73385758	73610793	ALMS1, centrosome and basal body associated protein [Source:HGNC Symbol;Acc:HGNC:428]
ENSG00000257017	HP	multitissue	3.06468e-09	4.75424e-05	0.00170825	Artery_Coronary	0.931276	Whole_Blood	0.629558	+	2.29444	HP	16	72054592	72061055	haptoglobin [Source:HGNC Symbol;Acc:HGNC:5141]
ENSG00000160959	LRRC14	multitissue	3.24874e-09	5.03977e-05	3.45593e-09	Whole_Blood	0.460537	Artery_Tibial	3.18725	+	2.64884	LRRC14	8	144517992	144525178	leucine rich repeat containing 14 [Source:HGNC Symbol;Acc:HGNC:20419]
ENSG00000131558	EXOC4	multitissue	3.56053e-09	5.52346e-05	1.38954e-06	Brain_Cerebellum	0.77714	Pituitary	1.95675	+	1.1531	EXOC4	7	133253073	134066589	exocyst complex component 4 [Source:HGNC Symbol;Acc:HGNC:30389]
ENSG00000166272	WBP1L	multitissue	3.69419e-09	5.7308e-05	1.55632e-09	Skin_Not_Sun_Exposed_Suprapubic	0.997726	Esophagus_Muscularis	0.150283	+	1.99014	WBP1L	10	102743970	102816267	WW domain binding protein 1 like [Source:HGNC Symbol;Acc:HGNC:23510]
ENSG00000171206	TRIM8	multitissue	3.78938e-09	5.87847e-05	8.12257e-11	Esophagus_Gastroesophageal_Junction	0.482368	Brain_Anterior_cingulate_cortex_BA24	1.96045	+	2.49293	TRIM8	10	102644496	102658407	tripartite motif containing 8 [Source:HGNC Symbol;Acc:HGNC:15579]
ENSG00000180929	GPR62	multitissue	3.94096e-09	6.11362e-05	7.70659e-10	Small_Intestine_Terminal_Ileum	0.0418329	Esophagus_Gastroesophageal_Junction	-2.05784	-	5.7884	GPR62	3	51955314	51957504	G protein-coupled receptor 62 [Source:HGNC Symbol;Acc:HGNC:13301]
ENSG00000171045	TSNARE1	multitissue	3.94831e-09	6.12501e-05	7.90155e-09	Pancreas	0.987525	Esophagus_Muscularis	-0.365596	-	1.51588	TSNARE1	8	142212080	142403240	t-SNARE domain containing 1 [Source:HGNC Symbol;Acc:HGNC:26437]
ENSG00000165916	PSMC3	multitissue	4.14329e-09	6.42748e-05	1.28799e-08	Breast_Mammary_Tissue	0.805359	Brain_Putamen_basal_ganglia	-3.63251	-	1.93593	PSMC3	11	47418769	47426473	proteasome 26S subunit, ATPase 3 [Source:HGNC Symbol;Acc:HGNC:9549]
ENSG00000196072	BLOC1S2	multitissue	4.26006e-09	6.60863e-05	1.81451e-08	Whole_Blood	0.0334015	Minor_Salivary_Gland	3.73452	+	0.775227	BLOC1S2	10	100273280	100286712	biogenesis of lysosomal organelles complex 1 subunit 2 [Source:HGNC Symbol;Acc:HGNC:20984]
ENSG00000182149	IST1	multitissue	4.44019e-09	6.88806e-05	7.36163e-09	Skin_Sun_Exposed_Lower_leg	0.796071	Breast_Mammary_Tissue	-2.94373	-	1.89634	IST1	16	71845996	71931199	IST1, ESCRT-III associated factor [Source:HGNC Symbol;Acc:HGNC:28977]
ENSG00000197885	NKIRAS1	multitissue	4.51384e-09	7.00233e-05	8.75936e-11	Brain_Caudate_basal_ganglia	0.0708501	Artery_Tibial	0.10537	+	4.36807	NKIRAS1	3	23891660	23946591	NFKB inhibitor interacting Ras like 1 [Source:HGNC Symbol;Acc:HGNC:17899]
ENSG00000140323	DISP2	multitissue	4.54521e-09	7.05098e-05	6.25421e-09	Brain_Caudate_basal_ganglia	0.0324555	Small_Intestine_Terminal_Ileum	-4.74793	-	1.2194	DISP2	15	40358235	40378639	dispatched RND transporter family member 2 [Source:HGNC Symbol;Acc:HGNC:19712]
ENSG00000157064	NMNAT2	multitissue	5.16899e-09	8.01866e-05	2.13156e-06	Brain_Frontal_Cortex_BA9	0.895444	Spleen	-0.365297	-	3.38585	NMNAT2	1	183248237	183418602	nicotinamide nucleotide adenylyltransferase 2 [Source:HGNC Symbol;Acc:HGNC:16789]
ENSG00000177548	RABEP2	multitissue	5.42304e-09	8.41276e-05	1.57924e-11	Testis	0.953712	Small_Intestine_Terminal_Ileum	-2.69291	-	2.94321	RABEP2	16	28904421	28936526	rabaptin, RAB GTPase binding effector protein 2 [Source:HGNC Symbol;Acc:HGNC:24817]
ENSG00000068028	RASSF1	multitissue	5.52892e-09	8.57702e-05	3.17028e-05	Adipose_Subcutaneous	0.712804	Skin_Sun_Exposed_Lower_leg	-0.0369879	-	2.30396	RASSF1	3	50329782	50340980	Ras association domain family member 1 [Source:HGNC Symbol;Acc:HGNC:9882]
ENSG00000131188	PRR7	multitissue	5.76466e-09	8.94272e-05	9.61883e-10	Adrenal_Gland	0.884917	Spleen	-3.49081	-	2.25628	PRR7	5	177446445	177456286	proline rich 7, synaptic [Source:HGNC Symbol;Acc:HGNC:28130]
ENSG00000055957	ITIH1	multitissue	5.8984e-09	9.15019e-05	4.49844e-08	Nerve_Tibial	0.414099	Whole_Blood	-1.31127	-	4.55379	ITIH1	3	52777592	52792068	inter-alpha-trypsin inhibitor heavy chain 1 [Source:HGNC Symbol;Acc:HGNC:6166]
ENSG00000121764	HCRTR1	multitissue	6.25831e-09	9.70851e-05	2.44308e-10	Thyroid	0.639612	Esophagus_Gastroesophageal_Junction	0.29504	+	4.71076	HCRTR1	1	31617686	31632518	hypocretin receptor 1 [Source:HGNC Symbol;Acc:HGNC:4848]
ENSG00000164088	PPM1M	multitissue	6.47155e-09	0.000100393	4.61359e-10	Brain_Spinal_cord_cervical_c-1	0.746857	Esophagus_Gastroesophageal_Junction	-2.62521	-	1.94431	PPM1M	3	52245793	52250597	protein phosphatase, Mg2+/Mn2+ dependent 1M [Source:HGNC Symbol;Acc:HGNC:26506]
ENSG00000174151	CYB561D1	multitissue	6.5285e-09	0.000101277	1.69134e-08	Muscle_Skeletal	0.326875	Brain_Cerebellum	-0.309691	-	4.32124	CYB561D1	1	109494052	109502932	cytochrome b561 family member D1 [Source:HGNC Symbol;Acc:HGNC:26804]
ENSG00000184922	FMNL1	multitissue	6.63434e-09	0.000102919	7.36259e-10	Brain_Cerebellum	0.980762	Brain_Spinal_cord_cervical_c-1	4.03518	+	3.51669	FMNL1	17	45221444	45247320	formin like 1 [Source:HGNC Symbol;Acc:HGNC:1212]
ENSG00000105576	TNPO2	multitissue	7.15368e-09	0.000110975	2.26692e-07	Breast_Mammary_Tissue	0.87254	Muscle_Skeletal	-1.31969	-	1.39388	TNPO2	19	12699194	12724011	transportin 2 [Source:HGNC Symbol;Acc:HGNC:19998]
ENSG00000100321	SYNGR1	multitissue	7.66408e-09	0.000118893	3.84161e-09	Nerve_Tibial	0.834135	Minor_Salivary_Gland	0.44594	+	2.91674	SYNGR1	22	39349925	39385588	synaptogyrin 1 [Source:HGNC Symbol;Acc:HGNC:11498]
ENSG00000272899	AC025594.3	multitissue	7.74565e-09	0.000120158	2.07029e-05	Lung	0.941704	Adipose_Subcutaneous	0.358527	+	1.90972	AC025594.3	7	128866308	128872044
ENSG00000132613	MTSS1L	multitissue	7.78719e-09	0.000120803	6.18789e-06	Liver	0.733793	Skin_Sun_Exposed_Lower_leg	2.16422	+	2.25358	MTSS1L	16	70661204	70686066	MTSS1L, I-BAR domain containing [Source:HGNC Symbol;Acc:HGNC:25094]
ENSG00000004059	ARF5	multitissue	8.05951e-09	0.000125027	1.57086e-10	Nerve_Tibial	0.00101572	Pituitary	-4.96703	-	1.49109	ARF5	7	127588345	127591705	ADP ribosylation factor 5 [Source:HGNC Symbol;Acc:HGNC:658]
ENSG00000181322	NME9	multitissue	8.12537e-09	0.000126049	7.67488e-05	Brain_Cortex	0.940465	Brain_Nucleus_accumbens_basal_ganglia	-1.56575	-	2.29697	NME9	3	138261437	138329886	NME/NM23 family member 9 [Source:HGNC Symbol;Acc:HGNC:21343]
ENSG00000166165	CKB	multitissue	8.16632e-09	0.000126684	1.58902e-07	Skin_Sun_Exposed_Lower_leg	0.478079	Brain_Putamen_basal_ganglia	2.20949	+	2.64442	CKB	14	103519659	103523111	creatine kinase B [Source:HGNC Symbol;Acc:HGNC:1991]
ENSG00000118689	FOXO3	multitissue	8.1807e-09	0.000126907	0.000139677	Nerve_Tibial	0.0292915	Adipose_Subcutaneous	0.0927235	+	3.42278	FOXO3	6	108559835	108684774	forkhead box O3 [Source:HGNC Symbol;Acc:HGNC:3821]
ENSG00000128594	LRRC4	multitissue	8.38436e-09	0.000130067	2.54995e-06	Adrenal_Gland	0.323151	Esophagus_Mucosa	0.229994	+	3.54183	LRRC4	7	128027071	128032107	leucine rich repeat containing 4 [Source:HGNC Symbol;Acc:HGNC:15586]
ENSG00000100167	SEPT3	multitissue	9.33758e-09	0.000144854	3.43026e-11	Testis	0.700697	Whole_Blood	-1.29933	-	3.77619	2003-09-01	22	41976272	41998221	septin 3 [Source:HGNC Symbol;Acc:HGNC:10750]
ENSG00000167447	SMG8	multitissue	9.8658e-09	0.000153048	2.80113e-13	Testis	0.407939	Cells_Transformed_fibroblasts	4.18858	+	1.81454	SMG8	17	59209400	59215247	SMG8, nonsense mediated mRNA decay factor [Source:HGNC Symbol;Acc:HGNC:25551]
ENSG00000189060	H1F0	multitissue	1.10568e-08	0.000171525	5.00791e-09	Esophagus_Mucosa	0.0650598	Artery_Aorta	-2.47744	-	3.93341	H1F0	22	37805093	37807436	H1 histone family member 0 [Source:HGNC Symbol;Acc:HGNC:4714]
ENSG00000204657	OR2H2	multitissue	1.19372e-08	0.000185182	1.54364e-11	Skin_Not_Sun_Exposed_Suprapubic	0.742469	Brain_Frontal_Cortex_BA9	3.12249	+	2.03955	OR2H2	6	29587455	29589038	olfactory receptor family 2 subfamily H member 2 [Source:HGNC Symbol;Acc:HGNC:8253]
ENSG00000214575	CPEB1	multitissue	1.32601e-08	0.000205704	6.86895e-08	Muscle_Skeletal	0.831231	Esophagus_Mucosa	1.58091	+	1.65379	CPEB1	15	82543201	82648861	cytoplasmic polyadenylation element binding protein 1 [Source:HGNC Symbol;Acc:HGNC:21744]
ENSG00000048405	ZNF800	multitissue	1.37605e-08	0.000213467	6.85903e-09	Muscle_Skeletal	0.468207	Skin_Sun_Exposed_Lower_leg	-3.18602	-	1.84826	ZNF800	7	127346790	127431924	zinc finger protein 800 [Source:HGNC Symbol;Acc:HGNC:27267]
ENSG00000197935	ZNF311	multitissue	1.38504e-08	0.000214861	5.08563e-08	Stomach	0.902508	Cells_Transformed_fibroblasts	0.167671	+	1.66402	ZNF311	6	28994785	29005316	zinc finger protein 311 [Source:HGNC Symbol;Acc:HGNC:13847]
ENSG00000120088	CRHR1	multitissue	1.40148e-08	0.000217411	6.21621e-10	Adipose_Visceral_Omentum	0.223365	Brain_Frontal_Cortex_BA9	-2.32372	-	4.22181	CRHR1	17	45784280	45835828	corticotropin releasing hormone receptor 1 [Source:HGNC Symbol;Acc:HGNC:2357]
ENSG00000105866	SP4	multitissue	1.40238e-08	0.000217552	3.00304e-05	Esophagus_Mucosa	0.907381	Whole_Blood	-1.51956	-	1.87582	SP4	7	21428034	21514822	Sp4 transcription factor [Source:HGNC Symbol;Acc:HGNC:11209]
ENSG00000025434	NR1H3	multitissue	1.40342e-08	0.000217712	2.12259e-13	Brain_Cerebellar_Hemisphere	0.746445	Artery_Coronary	-0.267714	-	3.06647	NR1H3	11	47248300	47269032	nuclear receptor subfamily 1 group H member 3 [Source:HGNC Symbol;Acc:HGNC:7966]
ENSG00000164091	WDR82	multitissue	1.44125e-08	0.000223581	1.9474e-09	Thyroid	1.0066e-06	Cells_Transformed_fibroblasts	-0.555896	-	7.70214	WDR82	3	52254421	52288020	WD repeat domain 82 [Source:HGNC Symbol;Acc:HGNC:28826]
ENSG00000163798	SLC4A1AP	multitissue	1.49062e-08	0.00023124	4.78452e-05	Skin_Sun_Exposed_Lower_leg	0.533313	Whole_Blood	1.28865	+	2.26106	SLC4A1AP	2	27663471	27694976	solute carrier family 4 member 1 adaptor protein [Source:HGNC Symbol;Acc:HGNC:13813]
ENSG00000114779	ABHD14B	multitissue	1.50763e-08	0.000233879	0.00541671	Adrenal_Gland	0.869545	Heart_Left_Ventricle	0.645121	+	1.39583	ABHD14B	3	51968510	51983409	abhydrolase domain containing 14B [Source:HGNC Symbol;Acc:HGNC:28235]
ENSG00000186470	BTN3A2	multitissue	1.59272e-08	0.000247078	8.35517e-13	Minor_Salivary_Gland	0.000784501	Brain_Caudate_basal_ganglia	-5.38557	-	0.789487	BTN3A2	6	26365159	26378320	butyrophilin subfamily 3 member A2 [Source:HGNC Symbol;Acc:HGNC:1139]
ENSG00000103723	AP3B2	multitissue	1.61813e-08	0.000251021	2.07861e-10	Thyroid	0.00082422	Minor_Salivary_Gland	5.24059	+	0.769503	AP3B2	15	82659281	82709914	adaptor related protein complex 3 beta 2 subunit [Source:HGNC Symbol;Acc:HGNC:567]
ENSG00000183396	TMEM89	multitissue	1.62491e-08	0.000252073	1.86844e-06	Artery_Coronary	0.551485	Thyroid	1.79808	+	2.02811	TMEM89	3	48620759	48621855	transmembrane protein 89 [Source:HGNC Symbol;Acc:HGNC:32372]
ENSG00000007402	CACNA2D2	multitissue	1.63504e-08	0.000253644	7.21013e-12	Thyroid	0.845227	Brain_Caudate_basal_ganglia	1.61693	+	2.58457	CACNA2D2	3	50362799	50504244	calcium voltage-gated channel auxiliary subunit alpha2delta 2 [Source:HGNC Symbol;Acc:HGNC:1400]
ENSG00000166171	DPCD	multitissue	1.71778e-08	0.000266479	1.41231e-08	Heart_Atrial_Appendage	0.508445	Brain_Substantia_nigra	2.69737	+	2.11028	DPCD	10	101570560	101609668	deleted in primary ciliary dyskinesia homolog (mouse) [Source:HGNC Symbol;Acc:HGNC:24542]
ENSG00000169682	SPNS1	multitissue	1.75666e-08	0.000272511	1.57213e-10	Whole_Blood	0.713561	Esophagus_Mucosa	-4.72926	-	2.57255	SPNS1	16	28974221	28984548	sphingolipid transporter 1 (putative) [Source:HGNC Symbol;Acc:HGNC:30621]
ENSG00000084676	NCOA1	multitissue	1.79015e-08	0.000277705	7.95106e-08	Muscle_Skeletal	0.916556	Nerve_Tibial	0.769566	+	1.5304	NCOA1	2	24491914	24770702	nuclear receptor coactivator 1 [Source:HGNC Symbol;Acc:HGNC:7668]
ENSG00000163874	ZC3H12A	multitissue	1.87842e-08	0.000291399	5.81668e-05	Testis	0.91224	Heart_Atrial_Appendage	0.484962	+	2.6929	ZC3H12A	1	37474552	37484379	zinc finger CCCH-type containing 12A [Source:HGNC Symbol;Acc:HGNC:26259]
ENSG00000235568	NFAM1	multitissue	1.88415e-08	0.000292288	1.12226e-07	Brain_Putamen_basal_ganglia	0.0450766	Brain_Hippocampus	-0.0721897	-	4.71856	NFAM1	22	42380410	42432395	NFAT activating protein with ITAM motif 1 [Source:HGNC Symbol;Acc:HGNC:29872]
ENSG00000100162	CENPM	multitissue	1.91836e-08	0.000297595	0.000305057	Brain_Anterior_cingulate_cortex_BA24	0.716207	Ovary	1.09855	+	1.8617	CENPM	22	41938721	41947164	centromere protein M [Source:HGNC Symbol;Acc:HGNC:18352]
ENSG00000189134	NKAPL	multitissue	2.00385e-08	0.000310857	1.24534e-05	Esophagus_Muscularis	0.475621	Artery_Coronary	-0.834636	-	2.60423	NKAPL	6	28259320	28260958	NFKB activating protein like [Source:HGNC Symbol;Acc:HGNC:21584]
ENSG00000048471	SNX29	multitissue	2.01926e-08	0.000313247	1.24809e-08	Esophagus_Mucosa	0.652535	Minor_Salivary_Gland	2.32354	+	1.9562	SNX29	16	11976737	12574289	sorting nexin 29 [Source:HGNC Symbol;Acc:HGNC:30542]
ENSG00000109919	MTCH2	multitissue	2.02364e-08	0.000313928	9.35711e-10	Skin_Sun_Exposed_Lower_leg	0.00208562	Artery_Tibial	-5.2959	-	0.881496	MTCH2	11	47617315	47642623	mitochondrial carrier 2 [Source:HGNC Symbol;Acc:HGNC:17587]
ENSG00000197635	DPP4	multitissue	2.11271e-08	0.000327744	6.85386e-07	Colon_Transverse	0.995088	Lung	-1.5139	-	1.79865	DPP4	2	161992241	162074542	dipeptidyl peptidase 4 [Source:HGNC Symbol;Acc:HGNC:3009]
ENSG00000136327	NKX2-8	multitissue	2.30135e-08	0.000357009	3.31935e-08	Esophagus_Mucosa	0.838709	Skin_Not_Sun_Exposed_Suprapubic	2.40914	+	2.27135	NKX2-8	14	36580579	36582607	NK2 homeobox 8 [Source:HGNC Symbol;Acc:HGNC:16364]
ENSG00000165917	RAPSN	multitissue	2.42373e-08	0.000375993	1.41878e-08	Adipose_Visceral_Omentum	0.00752894	Brain_Frontal_Cortex_BA9	4.24938	+	1.03154	RAPSN	11	47437757	47449178	receptor associated protein of the synapse [Source:HGNC Symbol;Acc:HGNC:9863]
ENSG00000221986	MYBPHL	multitissue	2.73344e-08	0.000424039	1.32766e-10	Testis	0.858801	Spleen	3.65405	+	3.96587	MYBPHL	1	109292365	109307041	myosin binding protein H like [Source:HGNC Symbol;Acc:HGNC:30434]
ENSG00000168884	TNIP2	multitissue	2.9934e-08	0.000464367	1.88888e-06	Lung	0.749282	Esophagus_Gastroesophageal_Junction	0.636987	+	2.82322	TNIP2	4	2741648	2756376	TNFAIP3 interacting protein 2 [Source:HGNC Symbol;Acc:HGNC:19118]
ENSG00000073861	TBX21	multitissue	3.23599e-08	0.000501999	3.38435e-05	Brain_Anterior_cingulate_cortex_BA24	0.000510187	Lung	3.81064	+	0.474173	TBX21	17	47733244	47746119	T-box 21 [Source:HGNC Symbol;Acc:HGNC:11599]
ENSG00000004838	ZMYND10	multitissue	3.26407e-08	0.000506356	6.16232e-06	Brain_Hypothalamus	0.548176	Brain_Cerebellum	1.28847	+	3.246	ZMYND10	3	50341110	50346852	zinc finger MYND-type containing 10 [Source:HGNC Symbol;Acc:HGNC:19412]
ENSG00000178662	CSRNP3	multitissue	3.34103e-08	0.000518294	3.58872e-08	Skin_Sun_Exposed_Lower_leg	0.759262	Colon_Sigmoid	2.05161	+	2.68147	CSRNP3	2	165469647	165689407	cysteine and serine rich nuclear protein 3 [Source:HGNC Symbol;Acc:HGNC:30729]
ENSG00000204616	TRIM31	multitissue	3.3647e-08	0.000521967	1.25552e-10	Lung	0.809973	Stomach	-2.1137	-	3.06434	TRIM31	6	30102897	30113106	tripartite motif containing 31 [Source:HGNC Symbol;Acc:HGNC:16289]
ENSG00000088543	C3orf18	multitissue	3.42781e-08	0.000531756	8.26693e-08	Muscle_Skeletal	0.578909	Stomach	-2.09779	-	2.14279	C3orf18	3	50558025	50571027	chromosome 3 open reading frame 18 [Source:HGNC Symbol;Acc:HGNC:24837]
ENSG00000107859	PITX3	multitissue	3.43878e-08	0.000533458	6.47039e-10	Testis	0.913127	Brain_Amygdala	1.37916	+	5.70733	PITX3	10	102230186	102241474	paired like homeodomain 3 [Source:HGNC Symbol;Acc:HGNC:9006]
ENSG00000103742	IGDCC4	multitissue	3.56616e-08	0.000553218	1.05702e-06	Thyroid	0.503789	Cells_Transformed_fibroblasts	-2.04985	-	2.2317	IGDCC4	15	65381464	65423072	immunoglobulin superfamily DCC subclass member 4 [Source:HGNC Symbol;Acc:HGNC:13770]
ENSG00000178149	DALRD3	multitissue	3.70435e-08	0.000574657	3.77167e-09	Skin_Not_Sun_Exposed_Suprapubic	0.981315	Brain_Cortex	-0.754467	-	2.1432	DALRD3	3	49015488	49022293	DALR anticodon binding domain containing 3 [Source:HGNC Symbol;Acc:HGNC:25536]
ENSG00000114268	PFKFB4	multitissue	3.80743e-08	0.000590646	2.58226e-09	Testis	0.78564	Artery_Aorta	0.0945178	+	2.64383	PFKFB4	3	48517684	48562015	6-phosphofructo-2-kinase/fructose-2,6-biphosphatase 4 [Source:HGNC Symbol;Acc:HGNC:8875]
ENSG00000140830	TXNL4B	multitissue	3.99765e-08	0.000620156	1.69669e-06	Brain_Amygdala	0.993497	Adipose_Subcutaneous	-0.823532	-	1.79181	TXNL4B	16	72044289	72094431	thioredoxin like 4B [Source:HGNC Symbol;Acc:HGNC:26041]
ENSG00000166145	SPINT1	multitissue	4.07573e-08	0.000632268	1.92009e-06	Lung	0.292758	Esophagus_Mucosa	3.13103	+	1.12624	SPINT1	15	40844018	40858207	serine peptidase inhibitor, Kunitz type 1 [Source:HGNC Symbol;Acc:HGNC:11246]
ENSG00000166170	BAG5	multitissue	4.25458e-08	0.000660013	6.33947e-09	Artery_Tibial	0.848692	Minor_Salivary_Gland	2.62394	+	2.75891	BAG5	14	103556544	103562831	BCL2 associated athanogene 5 [Source:HGNC Symbol;Acc:HGNC:941]
ENSG00000167077	MEI1	multitissue	4.25528e-08	0.000660121	5.1882e-05	Minor_Salivary_Gland	0.883542	Esophagus_Gastroesophageal_Junction	-1.05374	-	1.35174	MEI1	22	41699499	41799456	meiotic double-stranded break formation protein 1 [Source:HGNC Symbol;Acc:HGNC:28613]
ENSG00000154640	BTG3	multitissue	4.40196e-08	0.000682876	1.50758e-08	Lung	1.91379e-07	Nerve_Tibial	-5.43411	-	0.320444	BTG3	21	17593653	17612947	BTG anti-proliferation factor 3 [Source:HGNC Symbol;Acc:HGNC:1132]
ENSG00000198911	SREBF2	multitissue	4.43539e-08	0.000688061	4.46409e-09	Testis	0.287049	Brain_Hypothalamus	-2.36802	-	3.345	SREBF2	22	41833079	41907308	sterol regulatory element binding transcription factor 2 [Source:HGNC Symbol;Acc:HGNC:11290]
ENSG00000075292	ZNF638	multitissue	4.46855e-08	0.000693206	3.8162e-10	Esophagus_Gastroesophageal_Junction	0.833431	Whole_Blood	-4.10489	-	2.43017	ZNF638	2	71276561	71435069	zinc finger protein 638 [Source:HGNC Symbol;Acc:HGNC:17894]
ENSG00000181790	ADGRB1	multitissue	4.48088e-08	0.000695118	1.14204e-06	Pancreas	0.356521	Testis	-1.13918	-	2.78109	ADGRB1	8	142449430	142545009	adhesion G protein-coupled receptor B1 [Source:HGNC Symbol;Acc:HGNC:943]
ENSG00000061656	SPAG4	multitissue	4.66932e-08	0.000724352	3.09163e-09	Testis	0.994132	Brain_Hypothalamus	-3.07011	-	2.84431	SPAG4	20	35615892	35621049	sperm associated antigen 4 [Source:HGNC Symbol;Acc:HGNC:11214]
ENSG00000239900	ADSL	multitissue	4.75888e-08	0.000738245	2.85479e-08	Ovary	0.4174	Skin_Sun_Exposed_Lower_leg	1.94542	+	1.92079	ADSL	22	40346500	40390463	adenylosuccinate lyase [Source:HGNC Symbol;Acc:HGNC:291]
ENSG00000178922	HYI	multitissue	5.08588e-08	0.000788972	8.44643e-09	Skin_Not_Sun_Exposed_Suprapubic	0.0840086	Whole_Blood	-3.48747	-	0.861438	HYI	1	43451003	43453989	hydroxypyruvate isomerase (putative) [Source:HGNC Symbol;Acc:HGNC:26948]
ENSG00000164181	ELOVL7	multitissue	5.09803e-08	0.000790857	8.49991e-06	Stomach	0.491539	Artery_Coronary	1.08862	+	2.43046	ELOVL7	5	60751791	60844389	ELOVL fatty acid elongase 7 [Source:HGNC Symbol;Acc:HGNC:26292]
ENSG00000196666	FAM180B	multitissue	5.22947e-08	0.000811248	1.61705e-10	Brain_Cerebellum	0.782593	Skin_Not_Sun_Exposed_Suprapubic	-2.19337	-	3.37192	FAM180B	11	47586693	47589194	family with sequence similarity 180 member B [Source:HGNC Symbol;Acc:HGNC:34451]
ENSG00000140832	MARVELD3	multitissue	5.29961e-08	0.000822129	1.71709e-07	Esophagus_Mucosa	0.998578	Esophagus_Muscularis	-0.729923	-	3.65345	MARVELD3	16	71626161	71642114	MARVEL domain containing 3 [Source:HGNC Symbol;Acc:HGNC:30525]
ENSG00000204592	HLA-E	multitissue	5.69596e-08	0.000883614	0.000534925	Esophagus_Mucosa	0.987149	Nerve_Tibial	1.519	+	1.47955	HLA-E	6	30489467	30494205	major histocompatibility complex, class I, E [Source:HGNC Symbol;Acc:HGNC:4962]
ENSG00000113141	IK	multitissue	5.71674e-08	0.000886838	4.9388e-08	Lung	0.585868	Uterus	-3.66434	-	1.88574	IK	5	140647058	140662479	IK cytokine, down-regulator of HLA II [Source:HGNC Symbol;Acc:HGNC:5958]
ENSG00000113758	DBN1	multitissue	6.00766e-08	0.000931969	5.65262e-07	Whole_Blood	0.731719	Artery_Tibial	1.96147	+	2.8092	DBN1	5	177456608	177474401	drebrin 1 [Source:HGNC Symbol;Acc:HGNC:2695]
ENSG00000149294	NCAM1	multitissue	6.10589e-08	0.000947207	4.65709e-07	Skin_Sun_Exposed_Lower_leg	0.695363	Pituitary	1.26791	+	2.72151	NCAM1	11	112961247	113278436	neural cell adhesion molecule 1 [Source:HGNC Symbol;Acc:HGNC:7656]
ENSG00000135624	CCT7	multitissue	6.2212e-08	0.000965095	5.14128e-09	Esophagus_Mucosa	0.00733394	Thyroid	0.639622	+	4.77542	CCT7	2	73233420	73253021	chaperonin containing TCP1 subunit 7 [Source:HGNC Symbol;Acc:HGNC:1622]
ENSG00000206503	HLA-A	multitissue	6.30057e-08	0.000977407	5.07939e-08	Skin_Sun_Exposed_Lower_leg	0.979703	Thyroid	-1.87472	-	2.20168	HLA-A	6	29941260	29945884	major histocompatibility complex, class I, A [Source:HGNC Symbol;Acc:HGNC:4931]
ENSG00000010803	SCMH1	multitissue	6.47864e-08	0.00100503	1.95922e-08	Artery_Tibial	0.933699	Esophagus_Mucosa	2.6541	+	3.02394	SCMH1	1	41027200	41242154	sex comb on midleg homolog 1 (Drosophila) [Source:HGNC Symbol;Acc:HGNC:19003]
ENSG00000164087	POC1A	multitissue	6.54193e-08	0.00101485	2.59906e-08	Brain_Putamen_basal_ganglia	0.0439084	Adipose_Subcutaneous	-1.77577	-	5.3609	POC1A	3	52075253	52154690	POC1 centriolar protein A [Source:HGNC Symbol;Acc:HGNC:24488]
ENSG00000165915	SLC39A13	multitissue	6.54382e-08	0.00101514	1.67912e-09	Brain_Frontal_Cortex_BA9	0.168626	Brain_Cerebellum	-3.95412	-	2.56984	SLC39A13	11	47407132	47416501	solute carrier family 39 member 13 [Source:HGNC Symbol;Acc:HGNC:20859]
ENSG00000108384	RAD51C	multitissue	6.8297e-08	0.00105949	5.06955e-08	Cells_EBV-transformed_lymphocytes	0.232622	Artery_Tibial	1.4426	+	3.52469	RAD51C	17	58692573	58735611	RAD51 paralog C [Source:HGNC Symbol;Acc:HGNC:9820]
ENSG00000156603	MED19	multitissue	6.95812e-08	0.00107941	1.50546e-06	Skin_Sun_Exposed_Lower_leg	0.96622	Brain_Cerebellar_Hemisphere	1.89117	+	1.98756	MED19	11	57703714	57712323	mediator complex subunit 19 [Source:HGNC Symbol;Acc:HGNC:29600]
ENSG00000162927	PUS10	multitissue	7.00576e-08	0.0010868	5.06141e-07	Muscle_Skeletal	0.276614	Whole_Blood	-3.39777	-	1.33984	PUS10	2	60940222	61018259	pseudouridylate synthase 10 [Source:HGNC Symbol;Acc:HGNC:26505]
ENSG00000111540	RAB5B	multitissue	8.28655e-08	0.00128549	1.1255e-08	Muscle_Skeletal	0.619836	Artery_Aorta	-2.60728	-	4.38882	RAB5B	12	55973913	55996683	RAB5B, member RAS oncogene family [Source:HGNC Symbol;Acc:HGNC:9784]
ENSG00000232112	TMA7	multitissue	8.52627e-08	0.00132268	9.32483e-08	Uterus	0.919699	Adipose_Visceral_Omentum	-0.101237	-	1.50906	TMA7	3	48440257	48444208	translation machinery associated 7 homolog [Source:HGNC Symbol;Acc:HGNC:26932]
ENSG00000010319	SEMA3G	multitissue	8.75229e-08	0.00135774	3.93818e-10	Adrenal_Gland	0.805331	Minor_Salivary_Gland	-0.459615	-	3.13547	SEMA3G	3	52433053	52445085	semaphorin 3G [Source:HGNC Symbol;Acc:HGNC:30400]
ENSG00000130517	PGPEP1	multitissue	8.81764e-08	0.00136788	9.86635e-11	Heart_Atrial_Appendage	0.114867	Ovary	-3.93879	-	1.54985	PGPEP1	19	18340587	18369950	pyroglutamyl-peptidase I [Source:HGNC Symbol;Acc:HGNC:13568]
ENSG00000204969	PCDHA2	multitissue	8.92203e-08	0.00138407	1.31952e-08	Brain_Frontal_Cortex_BA9	0.412747	Adipose_Subcutaneous	-0.592907	-	4.55993	PCDHA2	5	140794852	141012344	protocadherin alpha 2 [Source:HGNC Symbol;Acc:HGNC:8668]
ENSG00000028116	VRK2	multitissue	9.18255e-08	0.00142449	0.00038852	Artery_Tibial	0.756203	Brain_Substantia_nigra	1.05902	+	1.73239	VRK2	2	57907651	58159920	vaccinia related kinase 2 [Source:HGNC Symbol;Acc:HGNC:12719]
ENSG00000114841	DNAH1	multitissue	9.21191e-08	0.00142904	9.23904e-06	Esophagus_Gastroesophageal_Junction	0.993438	Brain_Cortex	-0.658968	-	1.89304	DNAH1	3	52316319	52400491	dynein axonemal heavy chain 1 [Source:HGNC Symbol;Acc:HGNC:2940]
ENSG00000111325	OGFOD2	multitissue	9.292e-08	0.00144147	3.78876e-07	Cells_Transformed_fibroblasts	0.540488	Brain_Spinal_cord_cervical_c-1	3.4797	+	1.53086	OGFOD2	12	122974580	122980043	2-oxoglutarate and iron dependent oxygenase domain containing 2 [Source:HGNC Symbol;Acc:HGNC:25823]
ENSG00000166793	YPEL4	multitissue	9.75702e-08	0.00151361	1.23075e-05	Colon_Transverse	0.331784	Esophagus_Mucosa	-1.82799	-	2.21995	YPEL4	11	57645087	57649944	yippee like 4 [Source:HGNC Symbol;Acc:HGNC:18328]
ENSG00000127129	EDN2	multitissue	9.94164e-08	0.00154225	2.11534e-07	Lung	0.115738	Heart_Atrial_Appendage	-2.75955	-	0.943241	EDN2	1	41478775	41484673	endothelin 2 [Source:HGNC Symbol;Acc:HGNC:3177]
ENSG00000179242	CDH4	multitissue	1.02881e-07	0.00159599	4.66226e-08	Nerve_Tibial	0.995935	Uterus	-0.624671	-	1.56259	CDH4	20	61252426	61940617	cadherin 4 [Source:HGNC Symbol;Acc:HGNC:1763]
ENSG00000172137	CALB2	multitissue	1.06196e-07	0.00164743	1.45643e-05	Heart_Atrial_Appendage	0.0592292	Brain_Putamen_basal_ganglia	0.0183729	+	3.7829	CALB2	16	71358713	71390438	calbindin 2 [Source:HGNC Symbol;Acc:HGNC:1435]
ENSG00000119915	ELOVL3	multitissue	1.06871e-07	0.00165788	2.78296e-07	Adipose_Visceral_Omentum	0.143361	Spleen	-0.165626	-	4.39029	ELOVL3	10	102226328	102229589	ELOVL fatty acid elongase 3 [Source:HGNC Symbol;Acc:HGNC:18047]
ENSG00000114737	CISH	multitissue	1.09342e-07	0.00169623	1.76766e-07	Brain_Frontal_Cortex_BA9	0.747258	Colon_Transverse	-0.556951	-	3.57446	CISH	3	50606490	50611831	cytokine inducible SH2 containing protein [Source:HGNC Symbol;Acc:HGNC:1984]
ENSG00000166166	TRMT61A	multitissue	1.11012e-07	0.00172213	2.74019e-09	Thyroid	0.203207	Adipose_Visceral_Omentum	3.63574	+	2.09213	TRMT61A	14	103529184	103537073	tRNA methyltransferase 61A [Source:HGNC Symbol;Acc:HGNC:23790]
ENSG00000078098	FAP	multitissue	1.12657e-07	0.00174765	0.00182613	Artery_Tibial	0.108087	Adipose_Subcutaneous	0.259232	+	3.07655	FAP	2	162170684	162245151	fibroblast activation protein alpha [Source:HGNC Symbol;Acc:HGNC:3590]
ENSG00000139531	SUOX	multitissue	1.24285e-07	0.00192804	5.86415e-09	Brain_Hypothalamus	0.783854	Artery_Coronary	-4.81631	-	1.08079	SUOX	12	55997180	56006641	sulfite oxidase [Source:HGNC Symbol;Acc:HGNC:11460]
ENSG00000108587	GOSR1	multitissue	1.32259e-07	0.00205174	6.46201e-09	Brain_Cortex	0.45128	Brain_Amygdala	4.5748	+	1.27801	GOSR1	17	30477362	30527592	golgi SNAP receptor complex member 1 [Source:HGNC Symbol;Acc:HGNC:4430]
ENSG00000100147	CCDC134	multitissue	1.39277e-07	0.00216061	1.10474e-08	Stomach	0.878647	Adipose_Visceral_Omentum	-3.10191	-	1.75777	CCDC134	22	41800679	41826299	coiled-coil domain containing 134 [Source:HGNC Symbol;Acc:HGNC:26185]
ENSG00000133422	MORC2	multitissue	1.39983e-07	0.00217156	3.36907e-08	Lung	0.614837	Brain_Caudate_basal_ganglia	3.24243	+	2.25844	MORC2	22	30925130	30968298	MORC family CW-type zinc finger 2 [Source:HGNC Symbol;Acc:HGNC:23573]
ENSG00000077458	FAM76B	multitissue	1.44212e-07	0.00223716	1.94172e-08	Cells_EBV-transformed_lymphocytes	0.328122	Breast_Mammary_Tissue	0.0612574	+	4.28951	FAM76B	11	95768942	95790409	family with sequence similarity 76 member B [Source:HGNC Symbol;Acc:HGNC:28492]
ENSG00000198576	ARC	multitissue	1.47724e-07	0.00229164	1.49979e-05	Brain_Caudate_basal_ganglia	0.918109	Adipose_Subcutaneous	0.0316416	+	2.01115	ARC	8	142611044	142614472	activity regulated cytoskeleton associated protein [Source:HGNC Symbol;Acc:HGNC:648]
ENSG00000112855	HARS2	multitissue	1.5138e-07	0.00234836	1.82754e-07	Heart_Left_Ventricle	0.0924367	Stomach	-3.21974	-	1.50181	HARS2	5	140691426	140699291	histidyl-tRNA synthetase 2, mitochondrial [Source:HGNC Symbol;Acc:HGNC:4817]
ENSG00000122507	BBS9	multitissue	1.54882e-07	0.00240268	3.11422e-05	Brain_Anterior_cingulate_cortex_BA24	0.824716	Esophagus_Muscularis	-0.108963	-	1.80356	BBS9	7	33129244	33606068	Bardet-Biedl syndrome 9 [Source:HGNC Symbol;Acc:HGNC:30000]
ENSG00000095485	CWF19L1	multitissue	1.55311e-07	0.00240934	1.50434e-09	Testis	0.00985537	Spleen	4.93854	+	0.697893	CWF19L1	10	100232298	100267680	CWF19 like 1, cell cycle control (S. pombe) [Source:HGNC Symbol;Acc:HGNC:25613]
ENSG00000100324	TAB1	multitissue	1.6787e-07	0.00260417	1.07838e-10	Muscle_Skeletal	0.00123421	Skin_Not_Sun_Exposed_Suprapubic	-1.27373	-	5.16535	TAB1	22	39399741	39437060	TGF-beta activated kinase 1 (MAP3K7) binding protein 1 [Source:HGNC Symbol;Acc:HGNC:18157]
ENSG00000196313	POM121	multitissue	1.681e-07	0.00260773	1.62774e-05	Whole_Blood	0.949638	Thyroid	-0.467457	-	1.76045	POM121	7	72879365	72951440	POM121 transmembrane nucleoporin [Source:HGNC Symbol;Acc:HGNC:19702]
ENSG00000143106	PSMA5	multitissue	1.75039e-07	0.00271537	4.60588e-08	Esophagus_Mucosa	0.880918	Uterus	-0.741086	-	4.45867	PSMA5	1	109399031	109426427	proteasome subunit alpha 5 [Source:HGNC Symbol;Acc:HGNC:9534]
ENSG00000026950	BTN3A1	multitissue	1.76408e-07	0.00273662	9.77353e-07	Testis	0.885317	Whole_Blood	2.54284	+	1.17413	BTN3A1	6	26402237	26415216	butyrophilin subfamily 3 member A1 [Source:HGNC Symbol;Acc:HGNC:1138]
ENSG00000184492	FOXD4L1	multitissue	1.832e-07	0.00284198	0.00130475	Esophagus_Gastroesophageal_Junction	0.880658	Pituitary	0.356592	+	1.48994	FOXD4L1	2	113498665	113501155	forkhead box D4-like 1 [Source:HGNC Symbol;Acc:HGNC:18521]
ENSG00000142949	PTPRF	multitissue	1.84311e-07	0.00285922	1.60769e-09	Heart_Atrial_Appendage	0.96269	Vagina	-0.493885	-	3.39217	PTPRF	1	43525187	43623666	protein tyrosine phosphatase, receptor type F [Source:HGNC Symbol;Acc:HGNC:9670]
ENSG00000023697	DERA	multitissue	1.86835e-07	0.00289838	7.18211e-08	Muscle_Skeletal	0.879539	Colon_Transverse	2.59274	+	2.49575	DERA	12	15911172	16037282	deoxyribose-phosphate aldolase [Source:HGNC Symbol;Acc:HGNC:24269]
ENSG00000150967	ABCB9	multitissue	1.95283e-07	0.00302942	1.21037e-08	Cells_Transformed_fibroblasts	0.13419	Adipose_Subcutaneous	3.64876	+	2.52878	ABCB9	12	122920951	122981649	ATP binding cassette subfamily B member 9 [Source:HGNC Symbol;Acc:HGNC:50]
ENSG00000160957	RECQL4	multitissue	2.01673e-07	0.00312856	1.41561e-08	Cells_Transformed_fibroblasts	0.00652876	Testis	-1.31115	-	4.70054	RECQL4	8	144511288	144517845	RecQ like helicase 4 [Source:HGNC Symbol;Acc:HGNC:9949]
ENSG00000119147	C2orf40	multitissue	2.0352e-07	0.0031572	0.000256215	Spleen	0.998825	Esophagus_Gastroesophageal_Junction	1.083	+	1.61373	C2orf40	2	106063246	106078159	chromosome 2 open reading frame 40 [Source:HGNC Symbol;Acc:HGNC:24642]
ENSG00000166037	CEP57	multitissue	2.041e-07	0.00316621	2.23098e-10	Heart_Left_Ventricle	0.15012	Liver	5.14416	+	0.982378	CEP57	11	95789965	95832693	centrosomal protein 57 [Source:HGNC Symbol;Acc:HGNC:30794]
ENSG00000068796	KIF2A	multitissue	2.05812e-07	0.00319277	0.000874236	Pancreas	0.590572	Thyroid	-1.01402	-	1.96872	KIF2A	5	62306162	62537249	kinesin family member 2A [Source:HGNC Symbol;Acc:HGNC:6318]
ENSG00000095321	CRAT	multitissue	2.07171e-07	0.00321384	5.35899e-09	Colon_Sigmoid	0.000107691	Minor_Salivary_Gland	-4.64249	-	2.09967	CRAT	9	129094810	129111189	carnitine O-acetyltransferase [Source:HGNC Symbol;Acc:HGNC:2342]
ENSG00000145242	EPHA5	multitissue	2.12266e-07	0.00329288	0.000431846	Testis	0.494596	Brain_Cerebellar_Hemisphere	-0.467675	-	2.36695	EPHA5	4	65319563	65670495	EPH receptor A5 [Source:HGNC Symbol;Acc:HGNC:3389]
ENSG00000182952	HMGN4	multitissue	2.17257e-07	0.00337031	1.0387e-06	Heart_Atrial_Appendage	0.791395	Esophagus_Mucosa	-2.44072	-	1.83414	HMGN4	6	26538405	26546254	high mobility group nucleosomal binding domain 4 [Source:HGNC Symbol;Acc:HGNC:4989]
ENSG00000101639	CEP192	multitissue	2.24419e-07	0.0034814	4.11904e-08	Spleen	4.44955e-05	Brain_Putamen_basal_ganglia	5.05694	+	0.34618	CEP192	18	12991362	13125052	centrosomal protein 192 [Source:HGNC Symbol;Acc:HGNC:25515]
ENSG00000112812	PRSS16	multitissue	2.3325e-07	0.00361841	4.44084e-11	Prostate	0.438976	Ovary	4.50467	+	1.41163	PRSS16	6	27247701	27256624	protease, serine 16 [Source:HGNC Symbol;Acc:HGNC:9480]
ENSG00000172346	CSDC2	multitissue	2.41745e-07	0.00375019	3.52144e-06	Esophagus_Gastroesophageal_Junction	0.99708	Brain_Hippocampus	0.240061	+	2.12155	CSDC2	22	41560763	41577741	cold shock domain containing C2 [Source:HGNC Symbol;Acc:HGNC:30359]
ENSG00000163257	DCAF16	multitissue	2.42682e-07	0.00376472	1.30742e-12	Esophagus_Muscularis	0.312511	Brain_Hippocampus	3.76586	+	1.52594	DCAF16	4	17800655	17810758	DDB1 and CUL4 associated factor 16 [Source:HGNC Symbol;Acc:HGNC:25987]
ENSG00000108379	WNT3	multitissue	2.54704e-07	0.00395122	3.21812e-10	Testis	0.619266	Brain_Hypothalamus	-3.33307	-	2.46444	WNT3	17	46762506	46833154	Wnt family member 3 [Source:HGNC Symbol;Acc:HGNC:12782]
ENSG00000160972	PPP1R16A	multitissue	2.62126e-07	0.00406637	1.77569e-10	Whole_Blood	0.224621	Adipose_Subcutaneous	4.11479	+	1.61737	PPP1R16A	8	144477969	144502121	protein phosphatase 1 regulatory subunit 16A [Source:HGNC Symbol;Acc:HGNC:14941]
ENSG00000115339	GALNT3	multitissue	2.66154e-07	0.00412884	1.57463e-06	Liver	0.997702	Breast_Mammary_Tissue	-1.15646	-	1.48201	GALNT3	2	165747591	165794682	polypeptide N-acetylgalactosaminyltransferase 3 [Source:HGNC Symbol;Acc:HGNC:4125]
ENSG00000144035	NAT8	multitissue	2.69982e-07	0.00418822	2.14322e-10	Heart_Atrial_Appendage	0.916843	Ovary	-4.3092	-	2.26415	NAT8	2	73640832	73642393	N-acetyltransferase 8 (putative) [Source:HGNC Symbol;Acc:HGNC:18069]
ENSG00000140598	EFL1	multitissue	2.7493e-07	0.00426499	2.09815e-09	Thyroid	0.783086	Uterus	3.77665	+	1.91803	EFL1	15	82130230	82262763	elongation factor like GTPase 1 [Source:HGNC Symbol;Acc:HGNC:25789]
ENSG00000088538	DOCK3	multitissue	2.91402e-07	0.00452052	8.12516e-11	Artery_Coronary	0.65719	Brain_Hippocampus	-1.90526	-	2.07296	DOCK3	3	50675241	51384198	dedicator of cytokinesis 3 [Source:HGNC Symbol;Acc:HGNC:2989]
ENSG00000204614	TRIM40	multitissue	2.91905e-07	0.00452832	5.27113e-07	Testis	0.000511878	Colon_Transverse	-4.24532	-	1.09015	TRIM40	6	30136108	30148735	tripartite motif containing 40 [Source:HGNC Symbol;Acc:HGNC:18736]
ENSG00000115129	TP53I3	multitissue	2.94873e-07	0.00457437	4.51073e-07	Brain_Cerebellar_Hemisphere	0.75058	Skin_Sun_Exposed_Lower_leg	1.12943	+	1.65287	TP53I3	2	24077433	24085861	tumor protein p53 inducible protein 3 [Source:HGNC Symbol;Acc:HGNC:19373]
ENSG00000166831	RBPMS2	multitissue	2.97646e-07	0.00461739	6.8996e-07	Stomach	0.905701	Brain_Frontal_Cortex_BA9	-1.11898	-	2.22985	RBPMS2	15	64739892	64775587	RNA binding protein with multiple splicing 2 [Source:HGNC Symbol;Acc:HGNC:19098]
ENSG00000106992	AK1	multitissue	3.03897e-07	0.00471435	0.00128138	Colon_Transverse	0.660096	Thyroid	1.09689	+	1.6724	AK1	9	127866480	127877743	adenylate kinase 1 [Source:HGNC Symbol;Acc:HGNC:361]
ENSG00000135631	RAB11FIP5	multitissue	3.07874e-07	0.00477604	1.02323e-05	Whole_Blood	0.849113	Heart_Atrial_Appendage	-1.17336	-	2.60966	RAB11FIP5	2	73073382	73156721	RAB11 family interacting protein 5 [Source:HGNC Symbol;Acc:HGNC:24845]
ENSG00000100359	SGSM3	multitissue	3.1522e-07	0.00489001	6.36942e-08	Minor_Salivary_Gland	0.825645	Vagina	-0.381029	-	2.46716	SGSM3	22	40370591	40410289	small G protein signaling modulator 3 [Source:HGNC Symbol;Acc:HGNC:25228]
ENSG00000162989	KCNJ3	multitissue	3.15929e-07	0.004901	2.9768e-05	Artery_Tibial	0.739887	Brain_Cortex	0.629066	+	1.90476	KCNJ3	2	154698299	154858352	potassium voltage-gated channel subfamily J member 3 [Source:HGNC Symbol;Acc:HGNC:6264]
ENSG00000100207	TCF20	multitissue	3.19332e-07	0.0049538	3.47988e-07	Skin_Not_Sun_Exposed_Suprapubic	0.0787496	Esophagus_Gastroesophageal_Junction	-2.04808	-	3.48913	TCF20	22	42160013	42343616	transcription factor 20 [Source:HGNC Symbol;Acc:HGNC:11631]
ENSG00000175455	CCDC14	multitissue	3.19694e-07	0.00495942	6.78343e-07	Colon_Transverse	0.353167	Adrenal_Gland	-2.0195	-	4.16905	CCDC14	3	123897305	123961408	coiled-coil domain containing 14 [Source:HGNC Symbol;Acc:HGNC:25766]
ENSG00000171574	ZNF584	multitissue	3.57073e-07	0.00553927	5.54411e-09	Brain_Nucleus_accumbens_basal_ganglia	0.343025	Spleen	2.65332	+	1.1793	ZNF584	19	58401504	58418327	zinc finger protein 584 [Source:HGNC Symbol;Acc:HGNC:27318]
ENSG00000117411	B4GALT2	multitissue	3.86803e-07	0.00600047	8.96056e-09	Muscle_Skeletal	0.471293	Artery_Tibial	2.06648	+	2.11735	B4GALT2	1	43978943	43991170	beta-1,4-galactosyltransferase 2 [Source:HGNC Symbol;Acc:HGNC:925]
ENSG00000163930	BAP1	multitissue	3.9932e-07	0.00619465	5.02097e-06	Prostate	0.256223	Skin_Sun_Exposed_Lower_leg	2.87941	+	1.71505	BAP1	3	52401013	52410350	BRCA1 associated protein 1 [Source:HGNC Symbol;Acc:HGNC:950]
ENSG00000159314	ARHGAP27	multitissue	4.01048e-07	0.00622145	3.61836e-10	Skin_Not_Sun_Exposed_Suprapubic	0.754609	Brain_Cerebellum	0.467469	+	4.0014	ARHGAP27	17	45393902	45434421	Rho GTPase activating protein 27 [Source:HGNC Symbol;Acc:HGNC:31813]
ENSG00000005243	COPZ2	multitissue	4.19995e-07	0.00651539	0.00183765	Adipose_Subcutaneous	0.728048	Lung	0.266908	+	1.94583	COPZ2	17	48026167	48038030	coatomer protein complex subunit zeta 2 [Source:HGNC Symbol;Acc:HGNC:19356]
ENSG00000183527	PSMG1	multitissue	4.20584e-07	0.00652452	5.6826e-09	Liver	0.520962	Brain_Cortex	-3.91916	-	1.56198	PSMG1	21	39174769	39183851	proteasome assembly chaperone 1 [Source:HGNC Symbol;Acc:HGNC:3043]
ENSG00000161714	PLCD3	multitissue	4.23105e-07	0.00656363	0.00095347	Esophagus_Mucosa	0.830104	Muscle_Skeletal	0.658468	+	1.52237	PLCD3	17	45108967	45133354	phospholipase C delta 3 [Source:HGNC Symbol;Acc:HGNC:9061]
ENSG00000159685	CHCHD6	multitissue	4.28225e-07	0.00664306	1.76432e-06	Esophagus_Gastroesophageal_Junction	0.908714	Minor_Salivary_Gland	-0.103651	-	2.14747	CHCHD6	3	126704220	126960406	coiled-coil-helix-coiled-coil-helix domain containing 6 [Source:HGNC Symbol;Acc:HGNC:28184]
ENSG00000100650	SRSF5	multitissue	4.61158e-07	0.00715394	9.61191e-08	Prostate	0.641486	Brain_Caudate_basal_ganglia	2.43414	+	4.10089	SRSF5	14	69726900	69772005	serine and arginine rich splicing factor 5 [Source:HGNC Symbol;Acc:HGNC:10787]
ENSG00000109670	FBXW7	multitissue	4.62158e-07	0.00716946	1.44507e-08	Skin_Not_Sun_Exposed_Suprapubic	0.962106	Whole_Blood	-1.21385	-	3.17565	FBXW7	4	152321259	152536101	F-box and WD repeat domain containing 7 [Source:HGNC Symbol;Acc:HGNC:16712]
ENSG00000120071	KANSL1	multitissue	4.64577e-07	0.00720699	2.6456e-08	Skin_Sun_Exposed_Lower_leg	0.994347	Ovary	-2.44129	-	1.78659	KANSL1	17	46029916	46225389	KAT8 regulatory NSL complex subunit 1 [Source:HGNC Symbol;Acc:HGNC:24565]
ENSG00000225190	PLEKHM1	multitissue	4.66839e-07	0.00724208	3.85364e-09	Brain_Anterior_cingulate_cortex_BA24	0.491204	Cells_Transformed_fibroblasts	-1.41782	-	4.43954	PLEKHM1	17	45435900	45490749	pleckstrin homology and RUN domain containing M1 [Source:HGNC Symbol;Acc:HGNC:29017]
ENSG00000141295	SCRN2	multitissue	5.00604e-07	0.00776588	6.45062e-06	Brain_Caudate_basal_ganglia	0.987843	Vagina	-1.92181	-	1.28709	SCRN2	17	47837692	47841333	secernin 2 [Source:HGNC Symbol;Acc:HGNC:30381]
ENSG00000117394	SLC2A1	multitissue	5.05637e-07	0.00784395	4.56397e-07	Esophagus_Gastroesophageal_Junction	0.615362	Heart_Left_Ventricle	-0.411265	-	2.57714	SLC2A1	1	42925375	42959173	solute carrier family 2 member 1 [Source:HGNC Symbol;Acc:HGNC:11005]
ENSG00000179029	TMEM107	multitissue	5.10997e-07	0.0079271	1.11348e-06	Nerve_Tibial	0.817217	Esophagus_Mucosa	-2.44328	-	2.10342	TMEM107	17	8173237	8176399	transmembrane protein 107 [Source:HGNC Symbol;Acc:HGNC:28128]
ENSG00000178252	WDR6	multitissue	5.54091e-07	0.00859561	3.38703e-08	Skin_Not_Sun_Exposed_Suprapubic	0.84926	Cells_EBV-transformed_lymphocytes	2.34756	+	1.28492	WDR6	3	49007062	49015953	WD repeat domain 6 [Source:HGNC Symbol;Acc:HGNC:12758]
ENSG00000100612	DHRS7	multitissue	6.2707e-07	0.00972774	2.94148e-08	Cells_Transformed_fibroblasts	0.981303	Whole_Blood	0.114169	+	1.63501	DHRS7	14	60144120	60169856	dehydrogenase/reductase 7 [Source:HGNC Symbol;Acc:HGNC:21524]
ENSG00000103051	COG4	multitissue	6.30755e-07	0.0097849	0.000746555	Breast_Mammary_Tissue	0.997878	Nerve_Tibial	-0.34004	-	1.46094	COG4	16	70480568	70523565	component of oligomeric golgi complex 4 [Source:HGNC Symbol;Acc:HGNC:18620]
ENSG00000261701	HPR	multitissue	6.54765e-07	0.0101574	8.55072e-06	Small_Intestine_Terminal_Ileum	0.770871	Esophagus_Gastroesophageal_Junction	-1.04144	-	2.56773	HPR	16	72063224	72077246	haptoglobin-related protein [Source:HGNC Symbol;Acc:HGNC:5156]
ENSG00000123607	TTC21B	multitissue	6.61041e-07	0.0102547	1.68053e-07	Thyroid	0.162779	Adipose_Visceral_Omentum	3.21179	+	1.49416	TTC21B	2	165857475	165953843	tetratricopeptide repeat domain 21B [Source:HGNC Symbol;Acc:HGNC:25660]
ENSG00000003137	CYP26B1	multitissue	6.63155e-07	0.0102875	5.06083e-05	Brain_Hypothalamus	0.93785	Cells_Transformed_fibroblasts	0.000611062	+	2.54819	CYP26B1	2	72129238	72148038	cytochrome P450 family 26 subfamily B member 1 [Source:HGNC Symbol;Acc:HGNC:20581]
ENSG00000115896	PLCL1	multitissue	6.6496e-07	0.0103155	7.89261e-09	Spleen	0.304779	Artery_Aorta	1.79589	+	4.06245	PLCL1	2	197804702	198572581	phospholipase C like 1 [Source:HGNC Symbol;Acc:HGNC:9063]
ENSG00000134571	MYBPC3	multitissue	6.7201e-07	0.0104249	6.28981e-09	Whole_Blood	0.373298	Colon_Transverse	2.99288	+	2.76455	MYBPC3	11	47331397	47352702	myosin binding protein C, cardiac [Source:HGNC Symbol;Acc:HGNC:7551]
ENSG00000162244	RPL29	multitissue	6.81234e-07	0.010568	0.000529487	Skin_Sun_Exposed_Lower_leg	0.932875	Artery_Aorta	0.303218	+	1.60522	RPL29	3	51993600	51995942	ribosomal protein L29 [Source:HGNC Symbol;Acc:HGNC:10331]
ENSG00000111877	MCM9	multitissue	6.98282e-07	0.0108325	1.50996e-05	Adrenal_Gland	0.929032	Whole_Blood	-0.358865	-	2.07251	MCM9	6	118813442	118935162	minichromosome maintenance 9 homologous recombination repair factor [Source:HGNC Symbol;Acc:HGNC:21484]
ENSG00000164061	BSN	multitissue	7.23968e-07	0.0112309	1.45166e-05	Liver	0.100557	Skin_Sun_Exposed_Lower_leg	-0.300965	-	4.13284	BSN	3	49554489	49671545	bassoon presynaptic cytomatrix protein [Source:HGNC Symbol;Acc:HGNC:1117]
ENSG00000108578	BLMH	multitissue	7.52805e-07	0.0116783	1.1525e-08	Artery_Aorta	0.849918	Cells_EBV-transformed_lymphocytes	-3.32169	-	2.47378	BLMH	17	30248195	30292056	bleomycin hydrolase [Source:HGNC Symbol;Acc:HGNC:1059]
ENSG00000103227	LMF1	multitissue	7.64758e-07	0.0118637	5.30621e-09	Skin_Not_Sun_Exposed_Suprapubic	0.147618	Ovary	-4.01552	-	2.09988	LMF1	16	853634	981318	lipase maturation factor 1 [Source:HGNC Symbol;Acc:HGNC:14154]
ENSG00000165244	ZNF367	multitissue	7.7672e-07	0.0120493	1.25468e-07	Adipose_Subcutaneous	0.316076	Adrenal_Gland	2.1414	+	4.44622	ZNF367	9	96385941	96418329	zinc finger protein 367 [Source:HGNC Symbol;Acc:HGNC:18320]
ENSG00000010704	HFE	multitissue	7.95142e-07	0.012335	2.69705e-06	Adipose_Subcutaneous	0.523004	Small_Intestine_Terminal_Ileum	-2.60936	-	1.57348	HFE	6	26087281	26098343	hemochromatosis [Source:HGNC Symbol;Acc:HGNC:4886]
ENSG00000185294	SPPL2C	multitissue	8.57412e-07	0.013301	3.63816e-09	Brain_Cerebellar_Hemisphere	0.586229	Brain_Amygdala	-3.85242	-	2.97647	SPPL2C	17	45844835	45847072	signal peptide peptidase like 2C [Source:HGNC Symbol;Acc:HGNC:28902]
ENSG00000123411	IKZF4	multitissue	8.60057e-07	0.0133421	6.93481e-09	Adipose_Subcutaneous	0.753863	Skin_Sun_Exposed_Lower_leg	2.27763	+	2.55639	IKZF4	12	56007659	56038435	IKAROS family zinc finger 4 [Source:HGNC Symbol;Acc:HGNC:13179]
ENSG00000234127	TRIM26	multitissue	8.72097e-07	0.0135288	8.58528e-08	Brain_Cerebellar_Hemisphere	0.918759	Cells_Transformed_fibroblasts	1.02566	+	1.48353	TRIM26	6	30184455	30213427	tripartite motif containing 26 [Source:HGNC Symbol;Acc:HGNC:12962]
ENSG00000108588	CCDC47	multitissue	8.77286e-07	0.0136093	2.67868e-05	Pancreas	0.775168	Colon_Transverse	0.894796	+	1.95107	CCDC47	17	63745250	63776351	coiled-coil domain containing 47 [Source:HGNC Symbol;Acc:HGNC:24856]
ENSG00000091536	MYO15A	multitissue	8.81599e-07	0.0136762	1.19251e-06	Pituitary	0.995392	Stomach	1.34875	+	2.26395	MYO15A	17	18108706	18179802	myosin XVA [Source:HGNC Symbol;Acc:HGNC:7594]
ENSG00000146007	ZMAT2	multitissue	8.8418e-07	0.0137163	5.7615e-09	Brain_Cerebellum	0.736866	Whole_Blood	-4.15224	-	1.33676	ZMAT2	5	140698680	140706676	zinc finger matrin-type 2 [Source:HGNC Symbol;Acc:HGNC:26433]
ENSG00000103043	VAC14	multitissue	8.90339e-07	0.0138118	1.3057e-05	Pancreas	0.700695	Uterus	1.69789	+	2.40294	VAC14	16	70687439	70801161	Vac14, PIKFYVE complex component [Source:HGNC Symbol;Acc:HGNC:25507]
ENSG00000256053	APOPT1	multitissue	9.07339e-07	0.0140756	1.17637e-07	Skin_Not_Sun_Exposed_Suprapubic	0.763576	Brain_Nucleus_accumbens_basal_ganglia	-0.805455	-	2.01066	APOPT1	14	103562962	103607523	apoptogenic 1, mitochondrial [Source:HGNC Symbol;Acc:HGNC:20492]
ENSG00000149131	SERPING1	multitissue	9.11097e-07	0.0141339	1.70115e-06	Whole_Blood	0.060855	Skin_Sun_Exposed_Lower_leg	-1.92424	-	2.78388	SERPING1	11	57597387	57614853	serpin family G member 1 [Source:HGNC Symbol;Acc:HGNC:1228]
ENSG00000163931	TKT	multitissue	9.18733e-07	0.0142523	2.11149e-06	Brain_Cortex	0.671406	Pancreas	-1.63119	-	1.80896	TKT	3	53224707	53256052	transketolase [Source:HGNC Symbol;Acc:HGNC:11834]
ENSG00000104112	SCG3	multitissue	9.22221e-07	0.0143064	4.78014e-08	Testis	0.405849	Breast_Mammary_Tissue	-3.66778	-	1.6903	SCG3	15	51681353	51721031	secretogranin III [Source:HGNC Symbol;Acc:HGNC:13707]
ENSG00000137337	MDC1	multitissue	9.48054e-07	0.0147072	0.00084246	Thyroid	0.984864	Artery_Tibial	-1.07482	-	1.90079	MDC1	6	30699807	30717889	mediator of DNA damage checkpoint 1 [Source:HGNC Symbol;Acc:HGNC:21163]
ENSG00000160710	ADAR	multitissue	9.78701e-07	0.0151826	6.57707e-05	Liver	0.67295	Esophagus_Mucosa	-2.41049	-	1.9884	ADAR	1	154582062	154627999	adenosine deaminase, RNA specific [Source:HGNC Symbol;Acc:HGNC:225]
ENSG00000243232	PCDHAC2	multitissue	1.00688e-06	0.0156198	5.98844e-07	Heart_Atrial_Appendage	0.0714081	Small_Intestine_Terminal_Ileum	0.74532	+	3.91657	PCDHAC2	5	140966235	141012344	protocadherin alpha subfamily C, 2 [Source:HGNC Symbol;Acc:HGNC:8677]
ENSG00000114859	CLCN2	multitissue	1.00965e-06	0.0156627	6.4636e-07	Breast_Mammary_Tissue	0.733194	Thyroid	-1.46511	-	2.70988	CLCN2	3	184346185	184361651	chloride voltage-gated channel 2 [Source:HGNC Symbol;Acc:HGNC:2020]
ENSG00000111802	TDP2	multitissue	1.04847e-06	0.0162648	0.00010422	Brain_Caudate_basal_ganglia	0.806113	Heart_Atrial_Appendage	-1.77286	-	1.47489	TDP2	6	24649977	24667033	tyrosyl-DNA phosphodiesterase 2 [Source:HGNC Symbol;Acc:HGNC:17768]
ENSG00000100417	PMM1	multitissue	1.11677e-06	0.0173245	8.08381e-05	Brain_Cerebellum	0.81833	Whole_Blood	0.398632	+	1.98869	PMM1	22	41576894	41589890	phosphomannomutase 1 [Source:HGNC Symbol;Acc:HGNC:9114]
ENSG00000125965	GDF5	multitissue	1.12235e-06	0.017411	2.46069e-06	Heart_Atrial_Appendage	0.776996	Colon_Sigmoid	1.59322	+	1.76773	GDF5	20	35433347	35454746	growth differentiation factor 5 [Source:HGNC Symbol;Acc:HGNC:4220]
ENSG00000189298	ZKSCAN3	multitissue	1.15407e-06	0.017903	9.67309e-06	Breast_Mammary_Tissue	0.977654	Colon_Transverse	-1.83477	-	1.94087	ZKSCAN3	6	28349914	28369177	zinc finger with KRAB and SCAN domains 3 [Source:HGNC Symbol;Acc:HGNC:13853]
ENSG00000136099	PCDH8	multitissue	1.1574e-06	0.0179547	1.53593e-06	Nerve_Tibial	0.949352	Thyroid	1.5191	+	2.20807	PCDH8	13	52842889	52848641	protocadherin 8 [Source:HGNC Symbol;Acc:HGNC:8660]
ENSG00000204610	TRIM15	multitissue	1.1584e-06	0.0179702	2.78566e-06	Lung	0.936412	Skin_Sun_Exposed_Lower_leg	-1.4496	-	2.37121	TRIM15	6	30163206	30172696	tripartite motif containing 15 [Source:HGNC Symbol;Acc:HGNC:16284]
ENSG00000139618	BRCA2	multitissue	1.17978e-06	0.0183019	0.0147565	Thyroid	0.803665	Cells_Transformed_fibroblasts	-0.0364655	-	1.54379	BRCA2	13	32315474	32400266	BRCA2, DNA repair associated [Source:HGNC Symbol;Acc:HGNC:1101]
ENSG00000175662	TOM1L2	multitissue	1.18268e-06	0.018347	5.3721e-09	Artery_Aorta	0.0580676	Cells_EBV-transformed_lymphocytes	4.31917	+	0.823305	TOM1L2	17	17843511	17972422	target of myb1 like 2 membrane trafficking protein [Source:HGNC Symbol;Acc:HGNC:11984]
ENSG00000145730	PAM	multitissue	1.20805e-06	0.0187405	3.85789e-10	Testis	0.384632	Artery_Aorta	0.0094406	+	2.81282	PAM	5	102753981	103031105	peptidylglycine alpha-amidating monooxygenase [Source:HGNC Symbol;Acc:HGNC:8596]
ENSG00000182263	FIGN	multitissue	1.21398e-06	0.0188324	1.60434e-06	Brain_Frontal_Cortex_BA9	0.955157	Brain_Cerebellar_Hemisphere	-2.09112	-	1.77231	FIGN	2	163593396	163736012	fidgetin, microtubule severing factor [Source:HGNC Symbol;Acc:HGNC:13285]
ENSG00000177479	ARIH2	multitissue	1.2366e-06	0.0191833	1.51806e-05	Skin_Not_Sun_Exposed_Suprapubic	0.374757	Uterus	-1.58265	-	1.57696	ARIH2	3	48918821	48986382	ariadne RBR E3 ubiquitin protein ligase 2 [Source:HGNC Symbol;Acc:HGNC:690]
ENSG00000213619	NDUFS3	multitissue	1.29829e-06	0.0201404	6.57835e-09	Brain_Cerebellum	0.0452444	Thyroid	-2.47577	-	3.97529	NDUFS3	11	47565336	47584562	NADH:ubiquinone oxidoreductase core subunit S3 [Source:HGNC Symbol;Acc:HGNC:7710]
ENSG00000105856	HBP1	multitissue	1.33778e-06	0.020753	1.39402e-05	Colon_Sigmoid	0.316653	Adipose_Subcutaneous	-2.85599	-	1.89595	HBP1	7	107168961	107202529	HMG-box transcription factor 1 [Source:HGNC Symbol;Acc:HGNC:23200]
ENSG00000182196	ARL6IP4	multitissue	1.35678e-06	0.0210477	1.52737e-10	Testis	0.684326	Brain_Spinal_cord_cervical_c-1	-4.76202	-	1.5644	ARL6IP4	12	122980060	122982913	ADP ribosylation factor like GTPase 6 interacting protein 4 [Source:HGNC Symbol;Acc:HGNC:18076]
ENSG00000108582	CPD	multitissue	1.37511e-06	0.0213321	5.90873e-09	Esophagus_Mucosa	0.0905735	Artery_Aorta	-4.43141	-	1.2895	CPD	17	30378905	30469989	carboxypeptidase D [Source:HGNC Symbol;Acc:HGNC:2301]
ENSG00000115221	ITGB6	multitissue	1.38434e-06	0.0214753	3.9606e-06	Liver	0.878646	Minor_Salivary_Gland	2.27625	+	1.1803	ITGB6	2	160099666	160271888	integrin subunit beta 6 [Source:HGNC Symbol;Acc:HGNC:6161]
ENSG00000139719	VPS33A	multitissue	1.39704e-06	0.0216722	4.536e-07	Brain_Cerebellar_Hemisphere	0.785155	Brain_Putamen_basal_ganglia	2.71598	+	1.35009	VPS33A	12	122229564	122266521	VPS33A, CORVET/HOPS core subunit [Source:HGNC Symbol;Acc:HGNC:18179]
ENSG00000164054	SHISA5	multitissue	1.40809e-06	0.0218437	4.2358e-06	Vagina	0.755966	Adipose_Subcutaneous	-1.25077	-	1.93695	SHISA5	3	48467798	48504826	shisa family member 5 [Source:HGNC Symbol;Acc:HGNC:30376]
ENSG00000125503	PPP1R12C	multitissue	1.41844e-06	0.0220043	0.0078509	Nerve_Tibial	0.769455	Muscle_Skeletal	-0.156793	-	1.54664	PPP1R12C	19	55090913	55117559	protein phosphatase 1 regulatory subunit 12C [Source:HGNC Symbol;Acc:HGNC:14947]
ENSG00000120314	WDR55	multitissue	1.42595e-06	0.0221208	4.62613e-09	Brain_Caudate_basal_ganglia	0.0813244	Heart_Left_Ventricle	-4.5578	-	1.30531	WDR55	5	140664676	140674124	WD repeat domain 55 [Source:HGNC Symbol;Acc:HGNC:25971]
ENSG00000154822	PLCL2	multitissue	1.48291e-06	0.0230044	2.00013e-07	Artery_Tibial	0.474169	Skin_Sun_Exposed_Lower_leg	-1.12646	-	2.41563	PLCL2	3	16802651	17090594	phospholipase C like 2 [Source:HGNC Symbol;Acc:HGNC:9064]
ENSG00000058085	LAMC2	multitissue	1.49358e-06	0.0231699	1.13387e-06	Artery_Aorta	0.21707	Brain_Anterior_cingulate_cortex_BA24	3.13795	+	1.26195	LAMC2	1	183186238	183244900	laminin subunit gamma 2 [Source:HGNC Symbol;Acc:HGNC:6493]
ENSG00000115138	POMC	multitissue	1.53202e-06	0.0237662	0.00438569	Lung	0.983942	Thyroid	-0.691044	-	1.2232	POMC	2	25160853	25168903	proopiomelanocortin [Source:HGNC Symbol;Acc:HGNC:9201]
ENSG00000213246	SUPT4H1	multitissue	1.56311e-06	0.0242485	2.11045e-09	Esophagus_Mucosa	0.851643	Brain_Putamen_basal_ganglia	-2.74576	-	1.17571	SUPT4H1	17	58345175	58353093	SPT4 homolog, DSIF elongation factor subunit [Source:HGNC Symbol;Acc:HGNC:11467]
ENSG00000115128	SF3B6	multitissue	1.567e-06	0.0243088	0.000164196	Colon_Transverse	0.647745	Esophagus_Mucosa	-1.84569	-	1.9739	SF3B6	2	24067584	24076443	splicing factor 3b subunit 6 [Source:HGNC Symbol;Acc:HGNC:30096]
ENSG00000244462	RBM12	multitissue	1.58427e-06	0.0245768	1.29323e-07	Colon_Transverse	0.56963	Heart_Atrial_Appendage	2.50215	+	2.20097	RBM12	20	35648925	35664956	RNA binding motif protein 12 [Source:HGNC Symbol;Acc:HGNC:9898]
ENSG00000162951	LRRTM1	multitissue	1.58459e-06	0.0245818	5.05411e-07	Brain_Hypothalamus	0.882246	Brain_Cerebellar_Hemisphere	0.592323	+	2.59744	LRRTM1	2	80288351	80304749	leucine rich repeat transmembrane neuronal 1 [Source:HGNC Symbol;Acc:HGNC:19408]
ENSG00000114978	MOB1A	multitissue	1.62106e-06	0.0251475	6.31389e-05	Cells_EBV-transformed_lymphocytes	0.455122	Esophagus_Muscularis	0.154024	+	2.41289	MOB1A	2	74152528	74178898	MOB kinase activator 1A [Source:HGNC Symbol;Acc:HGNC:16015]
ENSG00000119929	CUTC	multitissue	1.65966e-06	0.0257463	3.33032e-05	Cells_EBV-transformed_lymphocytes	0.465982	Pancreas	-1.55501	-	2.38051	CUTC	10	99702558	99756134	cutC copper transporter [Source:HGNC Symbol;Acc:HGNC:24271]
ENSG00000164707	SLC13A4	multitissue	1.67649e-06	0.0260073	9.04359e-07	Esophagus_Gastroesophageal_Junction	0.812352	Lung	1.52445	+	2.31838	SLC13A4	7	135681237	135729258	solute carrier family 13 member 4 [Source:HGNC Symbol;Acc:HGNC:15827]
ENSG00000119383	PTPA	multitissue	1.6947e-06	0.0262899	4.20678e-08	Artery_Tibial	0.479045	Brain_Caudate_basal_ganglia	-3.84426	-	1.7587	PTPA	9	129110950	129148946	protein phosphatase 2 phosphatase activator [Source:HGNC Symbol;Acc:HGNC:9308]
ENSG00000164142	FAM160A1	multitissue	1.71857e-06	0.0266602	2.9391e-09	Heart_Atrial_Appendage	0.00601932	Thyroid	3.77155	+	2.57919	FAM160A1	4	151409216	151663632	family with sequence similarity 160 member A1 [Source:HGNC Symbol;Acc:HGNC:34237]
ENSG00000138600	SPPL2A	multitissue	1.7257e-06	0.0267707	3.79192e-05	Prostate	0.981638	Cells_Transformed_fibroblasts	-0.615869	-	1.95113	SPPL2A	15	50702266	50765808	signal peptide peptidase like 2A [Source:HGNC Symbol;Acc:HGNC:30227]
ENSG00000197238	HIST1H4J	multitissue	1.73233e-06	0.0268737	1.33393e-07	Stomach	0.0284216	Artery_Tibial	-3.4917	-	1.59691	HIST1H4J	6	27824108	27824480	histone cluster 1 H4 family member j [Source:HGNC Symbol;Acc:HGNC:4785]
ENSG00000118898	PPL	multitissue	1.7711e-06	0.027475	9.58174e-08	Skin_Sun_Exposed_Lower_leg	0.684043	Lung	1.71844	+	2.51525	PPL	16	4882507	4960741	periplakin [Source:HGNC Symbol;Acc:HGNC:9273]
ENSG00000122515	ZMIZ2	multitissue	1.78149e-06	0.0276363	1.98202e-09	Brain_Frontal_Cortex_BA9	0.414363	Nerve_Tibial	-3.28495	-	2.42161	ZMIZ2	7	44748581	44769881	zinc finger MIZ-type containing 2 [Source:HGNC Symbol;Acc:HGNC:22229]
ENSG00000100116	GCAT	multitissue	1.78475e-06	0.0276868	4.90408e-08	Cells_EBV-transformed_lymphocytes	0.604763	Brain_Frontal_Cortex_BA9	-2.77511	-	3.2341	GCAT	22	37807905	37817176	glycine C-acetyltransferase [Source:HGNC Symbol;Acc:HGNC:4188]
ENSG00000197978	GOLGA6L9	multitissue	1.7856e-06	0.0277	5.03173e-07	Muscle_Skeletal	0.654953	Lung	-2.76831	-	1.47284	GOLGA6L9	15	82430018	82439153	golgin A6 family-like 9 [Source:HGNC Symbol;Acc:HGNC:37229]
ENSG00000103449	SALL1	multitissue	1.79174e-06	0.0277952	1.04881e-07	Cells_Transformed_fibroblasts	0.691813	Heart_Atrial_Appendage	1.71818	+	3.4786	SALL1	16	51135975	51151367	spalt like transcription factor 1 [Source:HGNC Symbol;Acc:HGNC:10524]
ENSG00000112335	SNX3	multitissue	1.79605e-06	0.0278621	6.24104e-05	Colon_Transverse	0.0313614	Esophagus_Mucosa	-2.90929	-	0.970548	SNX3	6	108211222	108261260	sorting nexin 3 [Source:HGNC Symbol;Acc:HGNC:11174]
ENSG00000181409	AATK	multitissue	1.81044e-06	0.0280854	2.5928e-05	Cells_Transformed_fibroblasts	0.514042	Stomach	-0.658604	-	2.53991	AATK	17	81117295	81166077	apoptosis associated tyrosine kinase [Source:HGNC Symbol;Acc:HGNC:21]
ENSG00000128272	ATF4	multitissue	1.81115e-06	0.0280963	1.54763e-07	Adipose_Visceral_Omentum	0.757202	Breast_Mammary_Tissue	-4.17341	-	1.07837	ATF4	22	39519695	39522685	activating transcription factor 4 [Source:HGNC Symbol;Acc:HGNC:786]
ENSG00000186897	C1QL4	multitissue	1.89823e-06	0.0294473	0.000305547	Skin_Not_Sun_Exposed_Suprapubic	0.91011	Adipose_Visceral_Omentum	2.1002	+	1.15877	C1QL4	12	49332411	49337188	complement C1q like 4 [Source:HGNC Symbol;Acc:HGNC:31416]
ENSG00000134222	PSRC1	multitissue	1.90419e-06	0.0295397	4.82505e-09	Brain_Substantia_nigra	0.982287	Heart_Left_Ventricle	-1.68478	-	1.58147	PSRC1	1	109279556	109283186	proline and serine rich coiled-coil 1 [Source:HGNC Symbol;Acc:HGNC:24472]
ENSG00000176732	PFN4	multitissue	1.93468e-06	0.0300126	0.000222563	Brain_Caudate_basal_ganglia	0.868285	Heart_Atrial_Appendage	-0.177734	-	1.25709	PFN4	2	24115371	24123477	profilin family member 4 [Source:HGNC Symbol;Acc:HGNC:31103]
ENSG00000159111	MRPL10	multitissue	1.9556e-06	0.0303372	2.16297e-07	Heart_Left_Ventricle	0.974098	Adipose_Subcutaneous	1.59958	+	1.0826	MRPL10	17	47823272	47831534	mitochondrial ribosomal protein L10 [Source:HGNC Symbol;Acc:HGNC:14055]
ENSG00000137312	FLOT1	multitissue	1.9651e-06	0.0304846	8.42882e-08	Brain_Anterior_cingulate_cortex_BA24	0.967198	Esophagus_Gastroesophageal_Junction	2.60822	+	1.80468	FLOT1	6	30727709	30742733	flotillin 1 [Source:HGNC Symbol;Acc:HGNC:3757]
ENSG00000198650	TAT	multitissue	1.97483e-06	0.0306356	2.11168e-05	Testis	0.015299	Pituitary	3.33898	+	1.29225	TAT	16	71565660	71577130	tyrosine aminotransferase [Source:HGNC Symbol;Acc:HGNC:11573]
ENSG00000140836	ZFHX3	multitissue	1.97891e-06	0.0306988	3.96515e-06	Skin_Not_Sun_Exposed_Suprapubic	0.747039	Prostate	-1.59372	-	2.20279	ZFHX3	16	72782885	73059698	zinc finger homeobox 3 [Source:HGNC Symbol;Acc:HGNC:777]
ENSG00000158711	ELK4	multitissue	1.99212e-06	0.0309037	2.19777e-05	Esophagus_Muscularis	0.897314	Brain_Hippocampus	-0.768855	-	2.24667	ELK4	1	205597556	205631962	ELK4, ETS transcription factor [Source:HGNC Symbol;Acc:HGNC:3326]
ENSG00000049167	ERCC8	multitissue	2.02798e-06	0.0314601	1.34651e-07	Artery_Aorta	0.711527	Heart_Atrial_Appendage	-3.5444	-	1.96683	ERCC8	5	60873831	60945073	ERCC excision repair 8, CSA ubiquitin ligase complex subunit [Source:HGNC Symbol;Acc:HGNC:3439]
ENSG00000158691	ZSCAN12	multitissue	2.03095e-06	0.0315061	2.23089e-05	Skin_Sun_Exposed_Lower_leg	0.810826	Nerve_Tibial	-1.46644	-	2.13441	ZSCAN12	6	28378955	28399734	zinc finger and SCAN domain containing 12 [Source:HGNC Symbol;Acc:HGNC:13172]
ENSG00000187837	HIST1H1C	multitissue	2.03487e-06	0.0315669	1.54317e-07	Brain_Frontal_Cortex_BA9	0.870449	Whole_Blood	2.1119	+	2.30003	HIST1H1C	6	26055787	26056428	histone cluster 1 H1 family member c [Source:HGNC Symbol;Acc:HGNC:4716]
ENSG00000204962	PCDHA8	multitissue	2.04037e-06	0.0316522	2.06352e-06	Testis	0.417597	Brain_Spinal_cord_cervical_c-1	-1.73606	-	2.8078	PCDHA8	5	140841187	141012344	protocadherin alpha 8 [Source:HGNC Symbol;Acc:HGNC:8674]
ENSG00000090975	PITPNM2	multitissue	2.0528e-06	0.0318451	2.46521e-07	Brain_Cerebellum	0.206433	Brain_Nucleus_accumbens_basal_ganglia	-1.86828	-	3.84525	PITPNM2	12	122983480	123150015	phosphatidylinositol transfer protein membrane associated 2 [Source:HGNC Symbol;Acc:HGNC:21044]
ENSG00000167130	DOLPP1	multitissue	2.09831e-06	0.0325511	1.67293e-08	Pancreas	0.557827	Brain_Caudate_basal_ganglia	-1.54644	-	4.27047	DOLPP1	9	129081100	129090438	dolichyldiphosphatase 1 [Source:HGNC Symbol;Acc:HGNC:29565]
ENSG00000078902	TOLLIP	multitissue	2.12613e-06	0.0329827	5.07002e-06	Skin_Sun_Exposed_Lower_leg	0.525018	Stomach	-0.831477	-	2.37235	TOLLIP	11	1274371	1309654	toll interacting protein [Source:HGNC Symbol;Acc:HGNC:16476]
ENSG00000262814	MRPL12	multitissue	2.12817e-06	0.0330143	0.000125671	Thyroid	0.763379	Whole_Blood	0.3267	+	2.15441	MRPL12	17	81703357	81707526	mitochondrial ribosomal protein L12 [Source:HGNC Symbol;Acc:HGNC:10378]
ENSG00000198074	AKR1B10	multitissue	2.13164e-06	0.0330682	1.18988e-05	Skin_Not_Sun_Exposed_Suprapubic	0.563567	Esophagus_Mucosa	-1.63855	-	2.28692	AKR1B10	7	134527592	134541408	aldo-keto reductase family 1 member B10 [Source:HGNC Symbol;Acc:HGNC:382]
ENSG00000204618	RNF39	multitissue	2.17433e-06	0.0337304	6.72322e-08	Lung	0.986079	Brain_Anterior_cingulate_cortex_BA24	-0.0789545	-	2.16346	RNF39	6	30070266	30075887	ring finger protein 39 [Source:HGNC Symbol;Acc:HGNC:18064]
ENSG00000180357	ZNF609	multitissue	2.18557e-06	0.0339047	1.51116e-06	Whole_Blood	0.876505	Skin_Sun_Exposed_Lower_leg	0.167927	+	2.27726	ZNF609	15	64460742	64686068	zinc finger protein 609 [Source:HGNC Symbol;Acc:HGNC:29003]
ENSG00000189164	ZNF527	multitissue	2.22057e-06	0.0344476	4.44176e-05	Pancreas	0.518786	Artery_Coronary	-1.13157	-	2.27637	ZNF527	19	37371061	37393066	zinc finger protein 527 [Source:HGNC Symbol;Acc:HGNC:29385]
ENSG00000006116	CACNG3	multitissue	2.23671e-06	0.034698	3.93355e-06	Brain_Putamen_basal_ganglia	0.0159265	Testis	1.10213	+	4.96775	CACNG3	16	24255553	24362801	calcium voltage-gated channel auxiliary subunit gamma 3 [Source:HGNC Symbol;Acc:HGNC:1407]
ENSG00000167272	POP5	multitissue	2.24327e-06	0.0347999	7.30436e-05	Esophagus_Mucosa	0.986101	Brain_Cerebellum	0.416788	+	1.70941	POP5	12	120578764	120581398	POP5 homolog, ribonuclease P/MRP subunit [Source:HGNC Symbol;Acc:HGNC:17689]
ENSG00000120725	SIL1	multitissue	2.25776e-06	0.0350246	5.85616e-05	Brain_Cerebellum	0.955143	Brain_Putamen_basal_ganglia	-0.509788	-	1.42393	SIL1	5	138946720	139293557	SIL1 nucleotide exchange factor [Source:HGNC Symbol;Acc:HGNC:24624]
ENSG00000203760	CENPW	multitissue	2.29633e-06	0.035623	7.45094e-08	Spleen	0.000521054	Heart_Atrial_Appendage	-4.65035	-	0.839445	CENPW	6	126340174	126348875	centromere protein W [Source:HGNC Symbol;Acc:HGNC:21488]
ENSG00000131044	TTLL9	multitissue	2.47245e-06	0.0383552	2.66118e-05	Heart_Left_Ventricle	0.920484	Esophagus_Gastroesophageal_Junction	-1.48199	-	1.30719	TTLL9	20	31870702	31944963	tubulin tyrosine ligase like 9 [Source:HGNC Symbol;Acc:HGNC:16118]
ENSG00000179562	GCC1	multitissue	2.55794e-06	0.0396814	1.28347e-08	Esophagus_Mucosa	0.826404	Cells_EBV-transformed_lymphocytes	2.17062	+	2.82713	GCC1	7	127580618	127593611	GRIP and coiled-coil domain containing 1 [Source:HGNC Symbol;Acc:HGNC:19095]
ENSG00000162972	MAIP1	multitissue	2.5621e-06	0.0397459	3.54554e-05	Whole_Blood	0.455952	Pancreas	0.143932	+	3.50644	MAIP1	2	199955317	200008540	matrix AAA peptidase interacting protein 1 [Source:HGNC Symbol;Acc:HGNC:26198]
ENSG00000146426	TIAM2	multitissue	2.6026e-06	0.0403742	1.13511e-06	Artery_Tibial	0.742958	Thyroid	-0.00121542	-	2.84767	TIAM2	6	154832697	155257723	T-cell lymphoma invasion and metastasis 2 [Source:HGNC Symbol;Acc:HGNC:11806]
ENSG00000160949	TONSL	multitissue	2.66204e-06	0.0412963	6.26011e-08	Brain_Hippocampus	0.973889	Brain_Putamen_basal_ganglia	2.63583	+	1.22717	TONSL	8	144428775	144444444	tonsoku like, DNA repair protein [Source:HGNC Symbol;Acc:HGNC:7801]
ENSG00000198728	LDB1	multitissue	2.70681e-06	0.0419908	4.2361e-08	Brain_Anterior_cingulate_cortex_BA24	0.831226	Muscle_Skeletal	2.22289	+	2.6949	LDB1	10	102107560	102120453	LIM domain binding 1 [Source:HGNC Symbol;Acc:HGNC:6532]
ENSG00000130520	LSM4	multitissue	2.73493e-06	0.0424269	0.00176268	Skin_Sun_Exposed_Lower_leg	0.680397	Esophagus_Muscularis	-0.201489	-	2.11873	LSM4	19	18306230	18323274	LSM4 homolog, U6 small nuclear RNA and mRNA degradation associated [Source:HGNC Symbol;Acc:HGNC:17259]
ENSG00000174473	GALNTL6	multitissue	2.79288e-06	0.0433259	0.000147131	Colon_Sigmoid	0.987364	Thyroid	-0.570178	-	1.78017	GALNTL6	4	171812254	173041559	polypeptide N-acetylgalactosaminyltransferase-like 6 [Source:HGNC Symbol;Acc:HGNC:33844]
ENSG00000105968	H2AFV	multitissue	2.79952e-06	0.043429	8.53984e-06	Heart_Left_Ventricle	0.852619	Prostate	-0.117522	-	2.94551	H2AFV	7	44826791	44848083	H2A histone family member V [Source:HGNC Symbol;Acc:HGNC:20664]
ENSG00000151090	THRB	multitissue	2.887e-06	0.044786	5.47156e-06	Artery_Aorta	0.710281	Heart_Atrial_Appendage	1.93215	+	1.68168	THRB	3	24117160	24495282	thyroid hormone receptor beta [Source:HGNC Symbol;Acc:HGNC:11799]
ENSG00000084628	NKAIN1	multitissue	2.91187e-06	0.0451719	7.19195e-05	Heart_Atrial_Appendage	0.815691	Muscle_Skeletal	0.451913	+	1.83344	NKAIN1	1	31179745	31239554	sodium/potassium transporting ATPase interacting 1 [Source:HGNC Symbol;Acc:HGNC:25743]
ENSG00000091542	ALKBH5	multitissue	2.92172e-06	0.0453247	3.7506e-09	Spleen	0.0284444	Prostate	3.50069	+	0.774862	ALKBH5	17	18183078	18209954	alkB homolog 5, RNA demethylase [Source:HGNC Symbol;Acc:HGNC:25996]
ENSG00000114738	MAPKAPK3	multitissue	2.99021e-06	0.0463871	0.000615665	Brain_Cortex	0.707349	Breast_Mammary_Tissue	0.599112	+	2.31016	MAPKAPK3	3	50611520	50649297	mitogen-activated protein kinase-activated protein kinase 3 [Source:HGNC Symbol;Acc:HGNC:6888]
ENSG00000219435	CATSPERZ	multitissue	3.01324e-06	0.0467444	1.27062e-05	Esophagus_Mucosa	0.426951	Brain_Frontal_Cortex_BA9	2.5754	+	1.72285	CATSPERZ	11	64300391	64304770	catsper channel auxiliary subunit zeta [Source:HGNC Symbol;Acc:HGNC:19231]
ENSG00000171217	CLDN20	multitissue	3.01833e-06	0.0468233	1.66214e-07	Thyroid	0.697422	Vagina	1.89122	+	1.87077	CLDN20	6	155264013	155276548	claudin 20 [Source:HGNC Symbol;Acc:HGNC:2042]
ENSG00000100399	CHADL	multitissue	3.0518e-06	0.0473425	2.8584e-06	Colon_Transverse	0.788109	Lung	-1.6521	-	3.28224	CHADL	22	41229510	41240934	chondroadherin like [Source:HGNC Symbol;Acc:HGNC:25165]
ENSG00000135632	SMYD5	multitissue	3.06298e-06	0.047516	2.68999e-06	Brain_Nucleus_accumbens_basal_ganglia	0.287209	Brain_Caudate_basal_ganglia	2.11228	+	1.63942	SMYD5	2	73214222	73227237	SMYD family member 5 [Source:HGNC Symbol;Acc:HGNC:16258]
ENSG00000108439	PNPO	multitissue	3.07488e-06	0.0477006	1.99366e-06	Brain_Cerebellum	0.742602	Brain_Frontal_Cortex_BA9	2.24118	+	1.41747	PNPO	17	47941506	47948288	pyridoxamine 5'-phosphate oxidase [Source:HGNC Symbol;Acc:HGNC:30260]
ENSG00000164180	TMEM161B	multitissue	3.09691e-06	0.0480423	1.24752e-05	Colon_Sigmoid	0.646344	Cells_Transformed_fibroblasts	1.83993	+	1.82813	TMEM161B	5	88189633	88269476	transmembrane protein 161B [Source:HGNC Symbol;Acc:HGNC:28483]
ENSG00000125991	ERGIC3	multitissue	3.12587e-06	0.0484916	5.2849e-06	Brain_Anterior_cingulate_cortex_BA24	0.14987	Brain_Substantia_nigra	1.75247	+	2.55447	ERGIC3	20	35542021	35557634	ERGIC and golgi 3 [Source:HGNC Symbol;Acc:HGNC:15927]
ENSG00000172458	IL17D	multitissue	3.2312e-06	0.0501256	1.62089e-05	Testis	0.940274	Heart_Atrial_Appendage	1.06495	+	2.94474	IL17D	13	20702127	20723098	interleukin 17D [Source:HGNC Symbol;Acc:HGNC:5984]
ENSG00000180855	ZNF443	multitissue	3.24682e-06	0.0503679	5.0336e-10	Whole_Blood	0.758178	Minor_Salivary_Gland	0.390858	+	2.54719	ZNF443	19	12429707	12441112	zinc finger protein 443 [Source:HGNC Symbol;Acc:HGNC:20878]
ENSG00000171174	RBKS	multitissue	3.27932e-06	0.0508721	6.71954e-07	Thyroid	0.011011	Heart_Atrial_Appendage	-3.79788	-	1.21566	RBKS	2	27781364	27891098	ribokinase [Source:HGNC Symbol;Acc:HGNC:30325]
ENSG00000196588	MKL1	multitissue	3.38866e-06	0.0525683	1.85312e-07	Brain_Amygdala	0.773561	Brain_Putamen_basal_ganglia	1.47117	+	2.4607	MKL1	22	40410281	40636702	megakaryoblastic leukemia (translocation) 1 [Source:HGNC Symbol;Acc:HGNC:14334]
ENSG00000183955	KMT5A	multitissue	3.42519e-06	0.053135	1.23096e-07	Esophagus_Gastroesophageal_Junction	0.51634	Skin_Sun_Exposed_Lower_leg	0.422014	+	3.79117	KMT5A	12	123383773	123409358	lysine methyltransferase 5A [Source:HGNC Symbol;Acc:HGNC:29489]
ENSG00000184903	IMMP2L	multitissue	3.42594e-06	0.0531466	8.49476e-05	Esophagus_Gastroesophageal_Junction	0.82838	Esophagus_Mucosa	2.14576	+	1.64343	IMMP2L	7	110663051	111562517	inner mitochondrial membrane peptidase subunit 2 [Source:HGNC Symbol;Acc:HGNC:14598]
ENSG00000119938	PPP1R3C	multitissue	3.50128e-06	0.0543154	5.1431e-07	Skin_Sun_Exposed_Lower_leg	0.059967	Nerve_Tibial	-3.64654	-	1.13434	PPP1R3C	10	91628442	91633054	protein phosphatase 1 regulatory subunit 3C [Source:HGNC Symbol;Acc:HGNC:9293]
ENSG00000177302	TOP3A	multitissue	3.67868e-06	0.0570674	3.10475e-06	Brain_Putamen_basal_ganglia	0.96253	Breast_Mammary_Tissue	-1.2237	-	1.34527	TOP3A	17	18271428	18315007	topoisomerase (DNA) III alpha [Source:HGNC Symbol;Acc:HGNC:11992]
ENSG00000095066	HOOK2	multitissue	3.67969e-06	0.0570831	2.0967e-07	Pituitary	0.92865	Nerve_Tibial	0.921189	+	1.8369	HOOK2	19	12763003	12872740	hook microtubule tethering protein 2 [Source:HGNC Symbol;Acc:HGNC:19885]
ENSG00000169507	SLC38A11	multitissue	3.74817e-06	0.0581453	1.08869e-07	Heart_Atrial_Appendage	0.934046	Small_Intestine_Terminal_Ileum	0.683325	+	1.59878	SLC38A11	2	164896186	164955525	solute carrier family 38 member 11 [Source:HGNC Symbol;Acc:HGNC:26836]
ENSG00000126233	SLURP1	multitissue	3.89633e-06	0.0604437	0.000234867	Adipose_Subcutaneous	0.385148	Adrenal_Gland	1.05565	+	2.39326	SLURP1	8	142740944	142742411	secreted LY6/PLAUR domain containing 1 [Source:HGNC Symbol;Acc:HGNC:18746]
ENSG00000175745	NR2F1	multitissue	3.96254e-06	0.0614709	1.82814e-05	Esophagus_Muscularis	0.0323595	Prostate	1.59803	+	3.3389	NR2F1	5	93583337	93594615	nuclear receptor subfamily 2 group F member 1 [Source:HGNC Symbol;Acc:HGNC:7975]
ENSG00000070831	CDC42	multitissue	4.02844e-06	0.0624932	7.23745e-07	Esophagus_Mucosa	0.549223	Whole_Blood	2.13466	+	2.12208	CDC42	1	22052627	22092946	cell division cycle 42 [Source:HGNC Symbol;Acc:HGNC:1736]
ENSG00000204970	PCDHA1	multitissue	4.05839e-06	0.0629578	1.45048e-07	Brain_Cerebellar_Hemisphere	0.0285907	Pancreas	2.17625	+	3.51598	PCDHA1	5	140786136	141012347	protocadherin alpha 1 [Source:HGNC Symbol;Acc:HGNC:8663]
ENSG00000177427	MIEF2	multitissue	4.05908e-06	0.0629686	5.57675e-07	Whole_Blood	0.585118	Cells_Transformed_fibroblasts	2.03392	+	2.66772	MIEF2	17	18260534	18266552	mitochondrial elongation factor 2 [Source:HGNC Symbol;Acc:HGNC:17920]
ENSG00000204444	APOM	multitissue	4.08062e-06	0.0633026	0.000335405	Lung	0.839976	Testis	-1.96672	-	1.28456	APOM	6	31652416	31658210	apolipoprotein M [Source:HGNC Symbol;Acc:HGNC:13916]
ENSG00000132170	PPARG	multitissue	4.12427e-06	0.0639797	6.35364e-06	Heart_Atrial_Appendage	0.984087	Esophagus_Mucosa	0.179506	+	2.52329	PPARG	3	12287368	12434356	peroxisome proliferator activated receptor gamma [Source:HGNC Symbol;Acc:HGNC:9236]
ENSG00000066855	MTFR1	multitissue	4.22914e-06	0.0656067	0.00144037	Esophagus_Mucosa	0.925575	Skin_Sun_Exposed_Lower_leg	-1.21001	-	1.20019	MTFR1	8	65644734	65771261	mitochondrial fission regulator 1 [Source:HGNC Symbol;Acc:HGNC:29510]
ENSG00000182197	EXT1	multitissue	4.26707e-06	0.0661951	1.57571e-07	Brain_Cerebellum	0.945512	Thyroid	0.535296	+	4.49295	EXT1	8	117794490	118111853	exostosin glycosyltransferase 1 [Source:HGNC Symbol;Acc:HGNC:3512]
ENSG00000164211	STARD4	multitissue	4.29241e-06	0.0665882	0.0128	Skin_Sun_Exposed_Lower_leg	0.787849	Brain_Substantia_nigra	1.08846	+	1.39186	STARD4	5	111496033	111512590	StAR related lipid transfer domain containing 4 [Source:HGNC Symbol;Acc:HGNC:18058]
ENSG00000198892	SHISA4	multitissue	4.2963e-06	0.0666485	0.000771029	Adipose_Subcutaneous	0.935195	Prostate	0.401865	+	1.51028	SHISA4	1	201888680	201892306	shisa family member 4 [Source:HGNC Symbol;Acc:HGNC:27139]
ENSG00000139697	SBNO1	multitissue	4.30241e-06	0.0667434	9.06342e-07	Brain_Substantia_nigra	0.971322	Skin_Not_Sun_Exposed_Suprapubic	-0.122986	-	2.575	SBNO1	12	123289109	123364843	strawberry notch homolog 1 [Source:HGNC Symbol;Acc:HGNC:22973]
ENSG00000255408	PCDHA3	multitissue	4.34162e-06	0.0673515	2.55608e-08	Adipose_Visceral_Omentum	0.491821	Skin_Not_Sun_Exposed_Suprapubic	-0.220858	-	4.18903	PCDHA3	5	140801028	141012344	protocadherin alpha 3 [Source:HGNC Symbol;Acc:HGNC:8669]
ENSG00000167700	MFSD3	multitissue	4.44512e-06	0.0689571	8.83414e-09	Brain_Amygdala	0.981264	Brain_Frontal_Cortex_BA9	-1.67139	-	2.1444	MFSD3	8	144509074	144511213	major facilitator superfamily domain containing 3 [Source:HGNC Symbol;Acc:HGNC:25157]
ENSG00000069956	MAPK6	multitissue	4.48038e-06	0.0695041	0.00503189	Thyroid	0.262493	Skin_Sun_Exposed_Lower_leg	-0.343001	-	2.11506	MAPK6	15	51952106	52067372	mitogen-activated protein kinase 6 [Source:HGNC Symbol;Acc:HGNC:6879]
ENSG00000150977	RILPL2	multitissue	4.50308e-06	0.0698563	7.76229e-06	Cells_Transformed_fibroblasts	0.935214	Artery_Aorta	0.157613	+	1.62991	RILPL2	12	123410683	123436717	Rab interacting lysosomal protein like 2 [Source:HGNC Symbol;Acc:HGNC:28787]
ENSG00000162510	MATN1	multitissue	4.51115e-06	0.0699815	5.09604e-07	Small_Intestine_Terminal_Ileum	0.791739	Brain_Hippocampus	-1.34117	-	3.19695	MATN1	1	30711277	30723587	matrilin 1, cartilage matrix protein [Source:HGNC Symbol;Acc:HGNC:6907]
ENSG00000085415	SEH1L	multitissue	4.6008e-06	0.0713723	1.33351e-07	Cells_Transformed_fibroblasts	0.449941	Skin_Not_Sun_Exposed_Suprapubic	1.94306	+	1.85923	SEH1L	18	12947133	12987536	SEH1 like nucleoporin [Source:HGNC Symbol;Acc:HGNC:30379]
ENSG00000077616	NAALAD2	multitissue	4.67726e-06	0.0725584	0.000326306	Muscle_Skeletal	0.931001	Brain_Nucleus_accumbens_basal_ganglia	1.18833	+	1.31379	NAALAD2	11	90131515	90192894	N-acetylated alpha-linked acidic dipeptidase 2 [Source:HGNC Symbol;Acc:HGNC:14526]
ENSG00000176681	LRRC37A	multitissue	4.78536e-06	0.0742353	5.73035e-06	Testis	0.847123	Lung	0.9347	+	1.46411	LRRC37A	17	46292733	46337794	leucine rich repeat containing 37A [Source:HGNC Symbol;Acc:HGNC:29069]
ENSG00000149115	TNKS1BP1	multitissue	4.7903e-06	0.074312	7.00587e-06	Adrenal_Gland	0.945379	Testis	-1.645	-	1.97063	TNKS1BP1	11	57299638	57324952	tankyrase 1 binding protein 1 [Source:HGNC Symbol;Acc:HGNC:19081]
ENSG00000170445	HARS	multitissue	4.87471e-06	0.0756214	3.45354e-08	Brain_Cerebellum	0.569048	Pancreas	3.21229	+	1.86295	HARS	5	140673173	140692024	histidyl-tRNA synthetase [Source:HGNC Symbol;Acc:HGNC:4816]
ENSG00000161860	SYCE2	multitissue	5.25345e-06	0.0814967	0.00241611	Brain_Amygdala	0.890928	Liver	0.607251	+	1.68013	SYCE2	19	12898786	12919276	synaptonemal complex central element protein 2 [Source:HGNC Symbol;Acc:HGNC:27411]
ENSG00000144460	NYAP2	multitissue	5.29219e-06	0.0820977	1.58691e-06	Esophagus_Mucosa	0.238085	Artery_Tibial	1.71813	+	2.99412	NYAP2	2	225399710	225654018	neuronal tyrosine-phosphorylated phosphoinositide-3-kinase adaptor 2 [Source:HGNC Symbol;Acc:HGNC:29291]
ENSG00000112655	PTK7	multitissue	5.32617e-06	0.0826249	1.64784e-06	Brain_Cerebellum	0.948203	Ovary	2.09396	+	1.70909	PTK7	6	43076268	43161719	protein tyrosine kinase 7 (inactive) [Source:HGNC Symbol;Acc:HGNC:9618]
ENSG00000130724	CHMP2A	multitissue	5.43873e-06	0.084371	3.89386e-06	Heart_Atrial_Appendage	0.388221	Brain_Putamen_basal_ganglia	2.1755	+	2.49882	CHMP2A	19	58551566	58555124	charged multivesicular body protein 2A [Source:HGNC Symbol;Acc:HGNC:30216]
ENSG00000196150	ZNF250	multitissue	5.68695e-06	0.0882217	5.51824e-06	Small_Intestine_Terminal_Ileum	0.887536	Thyroid	0.799899	+	3.37347	ZNF250	8	144876497	144902168	zinc finger protein 250 [Source:HGNC Symbol;Acc:HGNC:13044]
ENSG00000131495	NDUFA2	multitissue	5.7016e-06	0.088449	3.30592e-08	Cells_Transformed_fibroblasts	0.331546	Skin_Sun_Exposed_Lower_leg	3.3167	+	1.58791	NDUFA2	5	140638740	140647785	NADH:ubiquinone oxidoreductase subunit A2 [Source:HGNC Symbol;Acc:HGNC:7685]
ENSG00000138095	LRPPRC	multitissue	5.8335e-06	0.0904951	0.00334915	Adrenal_Gland	0.946125	Esophagus_Gastroesophageal_Junction	-1.29485	-	1.17173	LRPPRC	2	43886508	43996005	leucine rich pentatricopeptide repeat containing [Source:HGNC Symbol;Acc:HGNC:15714]
ENSG00000163431	LMOD1	multitissue	5.83623e-06	0.0905374	1.34792e-08	Nerve_Tibial	0.667972	Colon_Sigmoid	2.98406	+	2.41008	LMOD1	1	201896452	201946588	leiomodin 1 [Source:HGNC Symbol;Acc:HGNC:6647]
ENSG00000120055	C10orf95	multitissue	5.86501e-06	0.0909839	1.04297e-06	Artery_Coronary	0.913584	Adipose_Subcutaneous	-2.23054	-	2.1125	C10orf95	10	102449837	102451543	chromosome 10 open reading frame 95 [Source:HGNC Symbol;Acc:HGNC:25880]
ENSG00000100100	PIK3IP1	multitissue	6.0446e-06	0.0937698	3.17307e-05	Whole_Blood	0.513323	Nerve_Tibial	0.705056	+	3.17329	PIK3IP1	22	31281593	31292534	phosphoinositide-3-kinase interacting protein 1 [Source:HGNC Symbol;Acc:HGNC:24942]
ENSG00000142230	SAE1	multitissue	6.06152e-06	0.0940324	1.41549e-07	Thyroid	0.0542957	Nerve_Tibial	-3.31157	-	1.19723	SAE1	19	47113274	47210636	SUMO1 activating enzyme subunit 1 [Source:HGNC Symbol;Acc:HGNC:30660]
ENSG00000107566	ERLIN1	multitissue	6.09644e-06	0.094574	5.37652e-07	Testis	0.192087	Brain_Substantia_nigra	-0.44702	-	3.71196	ERLIN1	10	100150094	100188334	ER lipid raft associated 1 [Source:HGNC Symbol;Acc:HGNC:16947]
ENSG00000113119	TMCO6	multitissue	6.10656e-06	0.0947311	6.77921e-08	Heart_Atrial_Appendage	0.700863	Brain_Putamen_basal_ganglia	-4.15849	-	1.16552	TMCO6	5	140639427	140645408	transmembrane and coiled-coil domains 6 [Source:HGNC Symbol;Acc:HGNC:28814]
ENSG00000124374	PAIP2B	multitissue	6.1086e-06	0.0947627	2.47189e-07	Testis	0.611442	Adrenal_Gland	0.16742	+	3.35412	PAIP2B	2	71182739	71227083	poly(A) binding protein interacting protein 2B [Source:HGNC Symbol;Acc:HGNC:29200]
ENSG00000148798	INA	multitissue	6.15194e-06	0.0954351	5.70279e-07	Testis	0.331767	Colon_Transverse	-2.24382	-	3.01193	INA	10	103277163	103290351	internexin neuronal intermediate filament protein alpha [Source:HGNC Symbol;Acc:HGNC:6057]
ENSG00000030066	NUP160	multitissue	6.17562e-06	0.0958024	2.30964e-06	Muscle_Skeletal	0.223819	Spleen	-2.84959	-	1.76634	NUP160	11	47778087	47848555	nucleoporin 160 [Source:HGNC Symbol;Acc:HGNC:18017]
ENSG00000099308	MAST3	multitissue	6.19211e-06	0.0960583	5.94735e-08	Cells_Transformed_fibroblasts	0.213637	Ovary	1.75872	+	3.38375	MAST3	19	18097793	18151692	microtubule associated serine/threonine kinase 3 [Source:HGNC Symbol;Acc:HGNC:19036]
ENSG00000249471	ZNF324B	multitissue	6.27508e-06	0.0973453	4.39851e-07	Cells_EBV-transformed_lymphocytes	0.862197	Cells_Transformed_fibroblasts	2.21894	+	2.50352	ZNF324B	19	58451604	58457833	zinc finger protein 324B [Source:HGNC Symbol;Acc:HGNC:33107]
ENSG00000020426	MNAT1	multitissue	6.30479e-06	0.0978061	9.01498e-08	Adipose_Subcutaneous	0.72555	Artery_Tibial	-2.4441	-	1.88486	MNAT1	14	60734742	60969953	MNAT1, CDK activating kinase assembly factor [Source:HGNC Symbol;Acc:HGNC:7181]
ENSG00000143545	RAB13	multitissue	6.39276e-06	0.0991708	3.04721e-07	Adrenal_Gland	0.600942	Brain_Spinal_cord_cervical_c-1	-2.61676	-	2.10506	RAB13	1	153981617	153986358	RAB13, member RAS oncogene family [Source:HGNC Symbol;Acc:HGNC:9762]
ENSG00000125633	CCDC93	multitissue	6.45054e-06	0.100067	1.19449e-08	Cells_Transformed_fibroblasts	0.511396	Esophagus_Muscularis	-0.119428	-	2.98936	CCDC93	2	117915478	118014133	coiled-coil domain containing 93 [Source:HGNC Symbol;Acc:HGNC:25611]
ENSG00000138107	ACTR1A	multitissue	6.52137e-06	0.101166	0.000146934	Cells_EBV-transformed_lymphocytes	0.762879	Skin_Sun_Exposed_Lower_leg	-0.827562	-	2.70145	ACTR1A	10	102461881	102502711	ARP1 actin-related protein 1 homolog A, centractin alpha [Source:HGNC Symbol;Acc:HGNC:167]
ENSG00000146112	PPP1R18	multitissue	6.64906e-06	0.103147	2.77534e-10	Nerve_Tibial	0.184202	Brain_Hippocampus	-3.45302	-	2.12539	PPP1R18	6	30676389	30687895	protein phosphatase 1 regulatory subunit 18 [Source:HGNC Symbol;Acc:HGNC:29413]
ENSG00000138092	CENPO	multitissue	6.68213e-06	0.10366	2.35589e-06	Brain_Frontal_Cortex_BA9	0.784352	Heart_Atrial_Appendage	0.939935	+	2.99367	CENPO	2	24793136	24822376	centromere protein O [Source:HGNC Symbol;Acc:HGNC:28152]
ENSG00000266733	TBC1D29	multitissue	6.86311e-06	0.106467	2.2674e-05	Skin_Not_Sun_Exposed_Suprapubic	0.989099	Brain_Nucleus_accumbens_basal_ganglia	0.643188	+	3.10688	TBC1D29	17	30557112	30563493	TBC1 domain family member 29 [Source:HGNC Symbol;Acc:HGNC:24509]
ENSG00000083812	ZNF324	multitissue	7.00629e-06	0.108689	4.6292e-09	Artery_Aorta	0.882637	Minor_Salivary_Gland	-1.15677	-	2.47672	ZNF324	19	58467045	58475436	zinc finger protein 324 [Source:HGNC Symbol;Acc:HGNC:14096]
ENSG00000241370	RPP21	multitissue	7.15663e-06	0.111021	9.11915e-08	Thyroid	0.96378	Heart_Left_Ventricle	-0.841496	-	2.76729	RPP21	6	30345131	30346884	ribonuclease P/MRP subunit p21 [Source:HGNC Symbol;Acc:HGNC:21300]
ENSG00000225697	SLC26A6	multitissue	7.18251e-06	0.111422	5.8547e-08	Colon_Sigmoid	0.287916	Vagina	4.2091	+	1.36231	SLC26A6	3	48625723	48635493	solute carrier family 26 member 6 [Source:HGNC Symbol;Acc:HGNC:14472]
ENSG00000086205	FOLH1	multitissue	7.18508e-06	0.111462	0.00029908	Adipose_Subcutaneous	0.974379	Brain_Caudate_basal_ganglia	-0.11222	-	1.35096	FOLH1	11	49146635	49208670	folate hydrolase 1 [Source:HGNC Symbol;Acc:HGNC:3788]
ENSG00000177108	ZDHHC22	multitissue	7.27874e-06	0.112915	1.20789e-05	Pituitary	0.00423659	Muscle_Skeletal	3.61807	+	1.0721	ZDHHC22	14	77131270	77142734	zinc finger DHHC-type containing 22 [Source:HGNC Symbol;Acc:HGNC:20106]
ENSG00000040199	PHLPP2	multitissue	7.35223e-06	0.114055	1.46e-07	Pancreas	0.505272	Minor_Salivary_Gland	-3.8601	-	1.09618	PHLPP2	16	71637835	71724701	PH domain and leucine rich repeat protein phosphatase 2 [Source:HGNC Symbol;Acc:HGNC:29149]
ENSG00000159733	ZFYVE28	multitissue	7.40799e-06	0.11492	0.000286483	Liver	0.988673	Skin_Sun_Exposed_Lower_leg	0.810896	+	1.75807	ZFYVE28	4	2269582	2418663	zinc finger FYVE-type containing 28 [Source:HGNC Symbol;Acc:HGNC:29334]
ENSG00000133424	LARGE1	multitissue	7.51267e-06	0.116544	7.55942e-06	Thyroid	0.820955	Minor_Salivary_Gland	1.14401	+	2.00625	LARGE1	22	33162226	33922841	LARGE xylosyl- and glucuronyltransferase 1 [Source:HGNC Symbol;Acc:HGNC:6511]
ENSG00000008300	CELSR3	multitissue	7.66541e-06	0.118914	0.000137159	Nerve_Tibial	0.00068515	Skin_Sun_Exposed_Lower_leg	-0.208891	-	5.09731	CELSR3	3	48636469	48662915	cadherin EGF LAG seven-pass G-type receptor 3 [Source:HGNC Symbol;Acc:HGNC:3230]
ENSG00000143126	CELSR2	multitissue	7.76271e-06	0.120423	1.65131e-05	Lung	0.922041	Pancreas	-0.326913	-	1.34438	CELSR2	1	109250019	109275750	cadherin EGF LAG seven-pass G-type receptor 2 [Source:HGNC Symbol;Acc:HGNC:3231]
ENSG00000117450	PRDX1	multitissue	7.77371e-06	0.120594	4.35102e-05	Thyroid	0.858892	Skin_Not_Sun_Exposed_Suprapubic	-1.22033	-	1.85273	PRDX1	1	45511036	45523047	peroxiredoxin 1 [Source:HGNC Symbol;Acc:HGNC:9352]
ENSG00000213523	SRA1	multitissue	8.01938e-06	0.124405	1.86235e-05	Brain_Cerebellar_Hemisphere	0.782567	Cells_Transformed_fibroblasts	1.95463	+	1.35098	SRA1	5	140537340	140558252	steroid receptor RNA activator 1 [Source:HGNC Symbol;Acc:HGNC:11281]
ENSG00000159788	RGS12	multitissue	8.02238e-06	0.124451	5.13682e-07	Artery_Aorta	0.784052	Cells_Transformed_fibroblasts	-0.32463	-	1.95018	RGS12	4	3293028	3439913	regulator of G protein signaling 12 [Source:HGNC Symbol;Acc:HGNC:9994]
ENSG00000205269	TMEM170B	multitissue	8.20793e-06	0.12733	1.4942e-09	Cells_Transformed_fibroblasts	0.696071	Brain_Putamen_basal_ganglia	-4.42684	-	1.60431	TMEM170B	6	11538278	11583524	transmembrane protein 170B [Source:HGNC Symbol;Acc:HGNC:34244]
ENSG00000108262	GIT1	multitissue	8.32532e-06	0.129151	6.09489e-07	Muscle_Skeletal	0.14134	Cells_Transformed_fibroblasts	1.70582	+	3.01275	GIT1	17	29573469	29594054	GIT ArfGAP 1 [Source:HGNC Symbol;Acc:HGNC:4272]
ENSG00000124201	ZNFX1	multitissue	8.40893e-06	0.130448	2.68244e-06	Cells_Transformed_fibroblasts	0.925917	Brain_Substantia_nigra	-1.22343	-	3.1669	ZNFX1	20	49237946	49278426	zinc finger NFX1-type containing 1 [Source:HGNC Symbol;Acc:HGNC:29271]
ENSG00000151164	RAD9B	multitissue	8.43588e-06	0.130866	1.79267e-05	Brain_Nucleus_accumbens_basal_ganglia	0.699297	Spleen	2.03685	+	1.94708	RAD9B	12	110501655	110532086	RAD9 checkpoint clamp component B [Source:HGNC Symbol;Acc:HGNC:21700]
ENSG00000175054	ATR	multitissue	8.44098e-06	0.130945	0.0516792	Breast_Mammary_Tissue	0.931957	Thyroid	-0.0868595	-	1.13092	ATR	3	142449235	142578826	ATR serine/threonine kinase [Source:HGNC Symbol;Acc:HGNC:882]
ENSG00000111328	CDK2AP1	multitissue	8.54338e-06	0.132533	1.59279e-07	Testis	0.323659	Whole_Blood	-3.96291	-	0.905814	CDK2AP1	12	123260971	123272334	cyclin dependent kinase 2 associated protein 1 [Source:HGNC Symbol;Acc:HGNC:14002]
ENSG00000145996	CDKAL1	multitissue	8.62357e-06	0.133777	3.24223e-05	Skin_Not_Sun_Exposed_Suprapubic	0.947453	Nerve_Tibial	1.80518	+	1.58489	CDKAL1	6	20534457	21232404	CDK5 regulatory subunit associated protein 1 like 1 [Source:HGNC Symbol;Acc:HGNC:21050]
ENSG00000172995	ARPP21	multitissue	8.67388e-06	0.134558	4.19949e-06	Artery_Aorta	0.426844	Colon_Sigmoid	-2.94136	-	1.57492	ARPP21	3	35638945	35794496	cAMP regulated phosphoprotein 21 [Source:HGNC Symbol;Acc:HGNC:16968]
ENSG00000134184	GSTM1	multitissue	8.68351e-06	0.134707	3.09004e-05	Adipose_Visceral_Omentum	0.762467	Spleen	-1.27591	-	1.55239	GSTM1	1	109687814	109709039	glutathione S-transferase mu 1 [Source:HGNC Symbol;Acc:HGNC:4632]
ENSG00000178896	EXOSC4	multitissue	8.76926e-06	0.136038	1.28907e-05	Nerve_Tibial	0.367316	Small_Intestine_Terminal_Ileum	2.76437	+	1.48541	EXOSC4	8	144078626	144080647	exosome component 4 [Source:HGNC Symbol;Acc:HGNC:18189]
ENSG00000128891	C15orf57	multitissue	8.77385e-06	0.136109	5.03509e-07	Ovary	0.0020516	Brain_Frontal_Cortex_BA9	4.25581	+	0.420699	C15orf57	15	40528683	40565057	chromosome 15 open reading frame 57 [Source:HGNC Symbol;Acc:HGNC:28295]
ENSG00000196517	SLC6A9	multitissue	8.8063e-06	0.136612	0.00578865	Brain_Cerebellum	0.159103	Brain_Cerebellar_Hemisphere	1.01938	+	2.1247	SLC6A9	1	43991500	44031467	solute carrier family 6 member 9 [Source:HGNC Symbol;Acc:HGNC:11056]
ENSG00000085662	AKR1B1	multitissue	8.87064e-06	0.13761	2.83214e-07	Brain_Amygdala	0.687845	Brain_Cerebellar_Hemisphere	1.00272	+	1.90255	AKR1B1	7	134442350	134459284	aldo-keto reductase family 1 member B [Source:HGNC Symbol;Acc:HGNC:381]
ENSG00000196776	CD47	multitissue	9.09046e-06	0.14102	0.000467299	Whole_Blood	0.991032	Brain_Cortex	1.03751	+	1.86054	CD47	3	108043298	108091025	CD47 molecule [Source:HGNC Symbol;Acc:HGNC:1682]
ENSG00000137331	IER3	multitissue	9.10248e-06	0.141207	3.64223e-07	Esophagus_Mucosa	0.977573	Cells_EBV-transformed_lymphocytes	0.998287	+	2.02597	IER3	6	30743199	30744554	immediate early response 3 [Source:HGNC Symbol;Acc:HGNC:5392]
ENSG00000065621	GSTO2	multitissue	9.20411e-06	0.142783	6.56953e-05	Minor_Salivary_Gland	0.851585	Brain_Hippocampus	-0.949063	-	1.58914	GSTO2	10	104268873	104304945	glutathione S-transferase omega 2 [Source:HGNC Symbol;Acc:HGNC:23064]
ENSG00000130921	C12orf65	multitissue	9.20634e-06	0.142818	7.86713e-09	Skin_Not_Sun_Exposed_Suprapubic	0.637612	Pituitary	-3.02823	-	1.81482	C12orf65	12	123232916	123257959	chromosome 12 open reading frame 65 [Source:HGNC Symbol;Acc:HGNC:26784]
ENSG00000106348	IMPDH1	multitissue	9.2156e-06	0.142962	0.000234385	Adipose_Subcutaneous	0.470148	Testis	1.1517	+	2.18263	IMPDH1	7	128392277	128410252	inosine monophosphate dehydrogenase 1 [Source:HGNC Symbol;Acc:HGNC:6052]
ENSG00000197774	EME2	multitissue	9.48294e-06	0.147109	9.48277e-06	Brain_Hypothalamus	0.991572	Skin_Sun_Exposed_Lower_leg	-0.771177	-	1.33388	EME2	16	1773207	1781708	essential meiotic structure-specific endonuclease subunit 2 [Source:HGNC Symbol;Acc:HGNC:27289]
ENSG00000123416	TUBA1B	multitissue	9.50013e-06	0.147376	3.38569e-06	Lung	0.523776	Brain_Anterior_cingulate_cortex_BA24	-2.69925	-	1.65047	TUBA1B	12	49127782	49131397	tubulin alpha 1b [Source:HGNC Symbol;Acc:HGNC:18809]
ENSG00000166896	ATP23	multitissue	9.62827e-06	0.149363	1.09913e-06	Esophagus_Mucosa	0.00220478	Brain_Frontal_Cortex_BA9	4.33743	+	0.34421	ATP23	12	57941541	57957269	ATP23 metallopeptidase and ATP synthase assembly factor homolog [Source:HGNC Symbol;Acc:HGNC:29452]
ENSG00000100418	DESI1	multitissue	9.7879e-06	0.15184	1.43034e-05	Skin_Sun_Exposed_Lower_leg	0.67304	Breast_Mammary_Tissue	-2.17158	-	2.07992	DESI1	22	41598028	41621096	desumoylating isopeptidase 1 [Source:HGNC Symbol;Acc:HGNC:24577]
ENSG00000081189	MEF2C	multitissue	9.90221e-06	0.153613	1.44475e-06	Ovary	0.921603	Spleen	1.68294	+	2.54783	MEF2C	5	88717117	88904257	myocyte enhancer factor 2C [Source:HGNC Symbol;Acc:HGNC:6996]
ENSG00000118007	STAG1	multitissue	1.00293e-05	0.155585	3.31112e-06	Skin_Not_Sun_Exposed_Suprapubic	0.527577	Esophagus_Mucosa	2.0094	+	3.73509	STAG1	3	136336233	136752403	stromal antigen 1 [Source:HGNC Symbol;Acc:HGNC:11354]
ENSG00000128683	GAD1	multitissue	1.0067e-05	0.156169	2.20421e-08	Thyroid	0.917443	Whole_Blood	3.24294	+	2.19893	GAD1	2	170813213	170861151	glutamate decarboxylase 1 [Source:HGNC Symbol;Acc:HGNC:4092]
ENSG00000154222	CC2D1B	multitissue	1.00929e-05	0.156571	5.44805e-07	Whole_Blood	0.948521	Brain_Cerebellum	1.68443	+	1.65208	CC2D1B	1	52345723	52366193	coiled-coil and C2 domain containing 1B [Source:HGNC Symbol;Acc:HGNC:29386]
ENSG00000167543	TP53I13	multitissue	1.00969e-05	0.156633	2.57193e-07	Cells_EBV-transformed_lymphocytes	0.880473	Pancreas	-0.434402	-	1.64705	TP53I13	17	29566052	29573157	tumor protein p53 inducible protein 13 [Source:HGNC Symbol;Acc:HGNC:25102]
ENSG00000115263	GCG	multitissue	1.01442e-05	0.157367	1.78422e-06	Whole_Blood	0.38592	Esophagus_Gastroesophageal_Junction	1.9547	+	3.99055	GCG	2	162142873	162152404	glucagon [Source:HGNC Symbol;Acc:HGNC:4191]
ENSG00000121481	RNF2	multitissue	1.02397e-05	0.158849	1.34213e-05	Muscle_Skeletal	0.963678	Artery_Tibial	-1.42941	-	2.09698	RNF2	1	185045364	185102608	ring finger protein 2 [Source:HGNC Symbol;Acc:HGNC:10061]
ENSG00000149179	C11orf49	multitissue	1.02974e-05	0.159743	7.73264e-07	Esophagus_Mucosa	0.911497	Testis	2.13706	+	2.33254	C11orf49	11	46936689	47164385	chromosome 11 open reading frame 49 [Source:HGNC Symbol;Acc:HGNC:28720]
ENSG00000173960	UBXN2A	multitissue	1.03985e-05	0.161311	3.2948e-07	Adipose_Visceral_Omentum	0.833065	Heart_Atrial_Appendage	-2.56044	-	2.1858	UBXN2A	2	23927285	24004909	UBX domain protein 2A [Source:HGNC Symbol;Acc:HGNC:27265]
ENSG00000116698	SMG7	multitissue	1.04647e-05	0.162339	1.21917e-05	Heart_Left_Ventricle	0.637255	Lung	-1.7177	-	1.70513	SMG7	1	183472216	183598246	SMG7, nonsense mediated mRNA decay factor [Source:HGNC Symbol;Acc:HGNC:16792]
ENSG00000235109	ZSCAN31	multitissue	1.05009e-05	0.162901	1.17694e-05	Brain_Spinal_cord_cervical_c-1	0.809132	Pituitary	1.45438	+	1.48707	ZSCAN31	6	28324693	28356271	zinc finger and SCAN domain containing 31 [Source:HGNC Symbol;Acc:HGNC:14097]
ENSG00000198561	CTNND1	multitissue	1.05833e-05	0.164179	2.5744e-06	Nerve_Tibial	0.282945	Brain_Substantia_nigra	1.81421	+	4.08416	CTNND1	11	57753243	57819546	catenin delta 1 [Source:HGNC Symbol;Acc:HGNC:2515]
ENSG00000167815	PRDX2	multitissue	1.08264e-05	0.16795	0.000913156	Adipose_Subcutaneous	0.758225	Whole_Blood	-1.66631	-	1.75154	PRDX2	19	12796820	12801859	peroxiredoxin 2 [Source:HGNC Symbol;Acc:HGNC:9353]
ENSG00000063978	RNF4	multitissue	1.08948e-05	0.169012	2.66736e-05	Ovary	0.985911	Brain_Spinal_cord_cervical_c-1	0.538744	+	2.15552	RNF4	4	2462220	2625320	ring finger protein 4 [Source:HGNC Symbol;Acc:HGNC:10067]
ENSG00000177721	ANXA2R	multitissue	1.08973e-05	0.16905	4.75399e-05	Lung	0.549574	Nerve_Tibial	-3.16689	-	1.71326	ANXA2R	5	43039081	43043170	annexin A2 receptor [Source:HGNC Symbol;Acc:HGNC:33463]
ENSG00000164597	COG5	multitissue	1.12575e-05	0.174637	0.000284971	Pancreas	0.874802	Thyroid	-0.317202	-	2.00647	COG5	7	107201555	107564514	component of oligomeric golgi complex 5 [Source:HGNC Symbol;Acc:HGNC:14857]
ENSG00000144036	EXOC6B	multitissue	1.13578e-05	0.176193	0.000383735	Artery_Tibial	0.984117	Breast_Mammary_Tissue	-1.75117	-	1.98976	EXOC6B	2	72175984	72826041	exocyst complex component 6B [Source:HGNC Symbol;Acc:HGNC:17085]
ENSG00000047579	DTNBP1	multitissue	1.15106e-05	0.178563	0.000167473	Lung	0.926186	Brain_Putamen_basal_ganglia	2.02029	+	1.40447	DTNBP1	6	15522801	15663058	dystrobrevin binding protein 1 [Source:HGNC Symbol;Acc:HGNC:17328]
ENSG00000134744	ZCCHC11	multitissue	1.16164e-05	0.180206	1.24503e-07	Adrenal_Gland	0.00549127	Brain_Caudate_basal_ganglia	4.15751	+	0.553245	ZCCHC11	1	52408282	52553487	zinc finger CCHC-type containing 11 [Source:HGNC Symbol;Acc:HGNC:28981]
ENSG00000148719	DNAJB12	multitissue	1.17078e-05	0.181624	1.05512e-06	Pancreas	0.0618579	Skin_Sun_Exposed_Lower_leg	3.2986	+	1.85333	DNAJB12	10	72332830	72355230	DnaJ heat shock protein family (Hsp40) member B12 [Source:HGNC Symbol;Acc:HGNC:14891]
ENSG00000131732	ZCCHC9	multitissue	1.17777e-05	0.182707	5.61993e-05	Pituitary	0.937163	Adipose_Subcutaneous	1.10319	+	1.17983	ZCCHC9	5	81301590	81313297	zinc finger CCHC-type containing 9 [Source:HGNC Symbol;Acc:HGNC:25424]
ENSG00000110876	SELPLG	multitissue	1.1811e-05	0.183224	2.1684e-06	Colon_Transverse	0.986105	Pituitary	-2.35982	-	3.36192	SELPLG	12	108622277	108633959	selectin P ligand [Source:HGNC Symbol;Acc:HGNC:10722]
ENSG00000174720	LARP7	multitissue	1.19618e-05	0.185563	2.24417e-06	Breast_Mammary_Tissue	0.324228	Cells_Transformed_fibroblasts	-2.95126	-	1.21043	LARP7	4	112636964	112657592	La ribonucleoprotein domain family member 7 [Source:HGNC Symbol;Acc:HGNC:24912]
ENSG00000141378	PTRH2	multitissue	1.24128e-05	0.192559	0.000214974	Pancreas	0.0120303	Colon_Sigmoid	-3.106	-	0.841093	PTRH2	17	59674636	59707626	peptidyl-tRNA hydrolase 2 [Source:HGNC Symbol;Acc:HGNC:24265]
ENSG00000188938	FAM120AOS	multitissue	1.25215e-05	0.194247	6.90303e-05	Esophagus_Mucosa	0.803398	Adrenal_Gland	0.603091	+	2.28861	FAM120AOS	9	93446494	93453592	family with sequence similarity 120A opposite strand [Source:HGNC Symbol;Acc:HGNC:23389]
ENSG00000133740	E2F5	multitissue	1.26997e-05	0.197011	8.70556e-07	Pituitary	0.829563	Nerve_Tibial	2.67922	+	1.34256	E2F5	8	85177225	85217158	E2F transcription factor 5 [Source:HGNC Symbol;Acc:HGNC:3119]
ENSG00000100106	TRIOBP	multitissue	1.27649e-05	0.198021	8.30112e-08	Skin_Not_Sun_Exposed_Suprapubic	0.0607317	Brain_Hypothalamus	3.97275	+	1.06301	TRIOBP	22	37697004	37776556	TRIO and F-actin binding protein [Source:HGNC Symbol;Acc:HGNC:17009]
ENSG00000087053	MTMR2	multitissue	1.28205e-05	0.198884	1.75144e-07	Heart_Left_Ventricle	0.372331	Cells_Transformed_fibroblasts	-3.82616	-	1.39261	MTMR2	11	95832882	95925315	myotubularin related protein 2 [Source:HGNC Symbol;Acc:HGNC:7450]
ENSG00000143942	CHAC2	multitissue	1.30048e-05	0.201743	0.000188712	Testis	0.884048	Adipose_Subcutaneous	-2.41934	-	2.22174	CHAC2	2	53767792	53775196	ChaC cation transport regulator homolog 2 [Source:HGNC Symbol;Acc:HGNC:32363]
ENSG00000204655	MOG	multitissue	1.33336e-05	0.206844	9.36866e-06	Artery_Aorta	0.606529	Whole_Blood	1.59072	+	2.24957	MOG	6	29656981	29672372	myelin oligodendrocyte glycoprotein [Source:HGNC Symbol;Acc:HGNC:7197]
ENSG00000086232	EIF2AK1	multitissue	1.34339e-05	0.2084	0.0037767	Brain_Anterior_cingulate_cortex_BA24	0.853263	Skin_Sun_Exposed_Lower_leg	0.944256	+	1.27951	EIF2AK1	7	6022244	6059230	eukaryotic translation initiation factor 2 alpha kinase 1 [Source:HGNC Symbol;Acc:HGNC:24921]
ENSG00000112305	SMAP1	multitissue	1.34725e-05	0.208999	6.47911e-06	Cells_Transformed_fibroblasts	0.665113	Testis	2.72955	+	2.08705	SMAP1	6	70667776	70862015	small ArfGAP 1 [Source:HGNC Symbol;Acc:HGNC:19651]
ENSG00000159210	SNF8	multitissue	1.3603e-05	0.211023	0.000101618	Brain_Frontal_Cortex_BA9	0.697227	Esophagus_Mucosa	-2.56784	-	1.13701	SNF8	17	48929316	48945117	SNF8, ESCRT-II complex subunit [Source:HGNC Symbol;Acc:HGNC:17028]
ENSG00000144034	TPRKB	multitissue	1.36287e-05	0.211422	2.33347e-07	Artery_Tibial	0.119986	Spleen	3.91966	+	2.1838	TPRKB	2	73729104	73737400	TP53RK binding protein [Source:HGNC Symbol;Acc:HGNC:24259]
ENSG00000162545	CAMK2N1	multitissue	1.36999e-05	0.212527	1.22143e-07	Brain_Spinal_cord_cervical_c-1	0.951319	Brain_Cerebellar_Hemisphere	0.104161	+	2.72844	CAMK2N1	1	20482391	20486220	calcium/calmodulin dependent protein kinase II inhibitor 1 [Source:HGNC Symbol;Acc:HGNC:24190]
ENSG00000050130	JKAMP	multitissue	1.3727e-05	0.212947	8.45765e-06	Lung	0.833817	Esophagus_Mucosa	-1.73914	-	1.47034	JKAMP	14	59484443	59505410	JNK1/MAPK8-associated membrane protein [Source:HGNC Symbol;Acc:HGNC:20184]
ENSG00000072182	ASIC4	multitissue	1.37317e-05	0.21302	4.98644e-07	Muscle_Skeletal	0.345924	Testis	2.07535	+	2.29287	ASIC4	2	219514170	219538772	acid sensing ion channel subunit family member 4 [Source:HGNC Symbol;Acc:HGNC:21263]
ENSG00000183864	TOB2	multitissue	1.37502e-05	0.213307	7.05042e-06	Esophagus_Gastroesophageal_Junction	0.912017	Cells_Transformed_fibroblasts	-1.73815	-	2.44389	TOB2	22	41433492	41447023	transducer of ERBB2, 2 [Source:HGNC Symbol;Acc:HGNC:11980]
ENSG00000171953	ATPAF2	multitissue	1.38771e-05	0.215276	0.000693006	Liver	0.932797	Cells_EBV-transformed_lymphocytes	-0.870982	-	1.33327	ATPAF2	17	17977409	18039209	ATP synthase mitochondrial F1 complex assembly factor 2 [Source:HGNC Symbol;Acc:HGNC:18802]
ENSG00000148572	NRBF2	multitissue	1.39946e-05	0.217098	7.54572e-05	Cells_Transformed_fibroblasts	0.736933	Artery_Tibial	1.26205	+	2.41745	NRBF2	10	63133247	63155031	nuclear receptor binding factor 2 [Source:HGNC Symbol;Acc:HGNC:19692]
ENSG00000175130	MARCKSL1	multitissue	1.40792e-05	0.21841	2.452e-05	Brain_Frontal_Cortex_BA9	0.0608732	Artery_Tibial	3.04679	+	1.65799	MARCKSL1	1	32333832	32336379	MARCKS like 1 [Source:HGNC Symbol;Acc:HGNC:7142]
ENSG00000152894	PTPRK	multitissue	1.41935e-05	0.220184	0.000327963	Spleen	0.93851	Liver	-1.20497	-	1.77708	PTPRK	6	127968779	128520674	protein tyrosine phosphatase, receptor type K [Source:HGNC Symbol;Acc:HGNC:9674]
ENSG00000108576	SLC6A4	multitissue	1.43963e-05	0.22333	3.15184e-07	Esophagus_Muscularis	0.497044	Testis	1.56371	+	4.07442	SLC6A4	17	30194319	30236002	solute carrier family 6 member 4 [Source:HGNC Symbol;Acc:HGNC:11050]
ENSG00000184792	OSBP2	multitissue	1.44532e-05	0.224212	1.90069e-07	Pancreas	0.946286	Small_Intestine_Terminal_Ileum	-1.2483	-	1.91157	OSBP2	22	30693782	30907824	oxysterol binding protein 2 [Source:HGNC Symbol;Acc:HGNC:8504]
ENSG00000179930	ZNF648	multitissue	1.45051e-05	0.225018	2.41691e-06	Muscle_Skeletal	0.085204	Ovary	-3.19292	-	1.49752	ZNF648	1	182054570	182061712	zinc finger protein 648 [Source:HGNC Symbol;Acc:HGNC:18190]
ENSG00000160551	TAOK1	multitissue	1.46045e-05	0.22656	2.3175e-06	Skin_Sun_Exposed_Lower_leg	0.116773	Adipose_Visceral_Omentum	1.76034	+	2.68125	TAOK1	17	29390464	29551904	TAO kinase 1 [Source:HGNC Symbol;Acc:HGNC:29259]
ENSG00000173838	MARCH10	multitissue	1.46491e-05	0.227252	8.10157e-07	Pituitary	0.768856	Skin_Not_Sun_Exposed_Suprapubic	0.507975	+	1.87768	2010-03-01	17	62701314	62808344	membrane associated ring-CH-type finger 10 [Source:HGNC Symbol;Acc:HGNC:26655]
ENSG00000010318	PHF7	multitissue	1.46757e-05	0.227664	3.99762e-06	Cells_Transformed_fibroblasts	0.488872	Brain_Substantia_nigra	2.65181	+	2.77144	PHF7	3	52410657	52423641	PHD finger protein 7 [Source:HGNC Symbol;Acc:HGNC:18458]
ENSG00000108465	CDK5RAP3	multitissue	1.48375e-05	0.230175	0.000756919	Liver	0.95065	Esophagus_Muscularis	0.0062416	+	1.32109	CDK5RAP3	17	47967810	47981774	CDK5 regulatory subunit associated protein 3 [Source:HGNC Symbol;Acc:HGNC:18673]
ENSG00000066379	ZNRD1	multitissue	1.49432e-05	0.231814	2.99424e-09	Brain_Cerebellum	0.960329	Muscle_Skeletal	-2.38042	-	1.3987	ZNRD1	6	30058899	30064909	zinc ribbon domain containing 1 [Source:HGNC Symbol;Acc:HGNC:13182]
ENSG00000069020	MAST4	multitissue	1.49974e-05	0.232655	4.9898e-07	Whole_Blood	0.96469	Pancreas	1.71658	+	1.78941	MAST4	5	66596361	67169595	microtubule associated serine/threonine kinase family member 4 [Source:HGNC Symbol;Acc:HGNC:19037]
ENSG00000033030	ZCCHC8	multitissue	1.51998e-05	0.235794	3.4761e-05	Esophagus_Muscularis	0.993356	Adipose_Subcutaneous	0.82023	+	1.95188	ZCCHC8	12	122471600	122501073	zinc finger CCHC-type containing 8 [Source:HGNC Symbol;Acc:HGNC:25265]
ENSG00000102189	EEA1	multitissue	1.52495e-05	0.236565	8.87282e-07	Muscle_Skeletal	0.920194	Colon_Sigmoid	2.63858	+	1.95298	EEA1	12	92770637	92929331	early endosome antigen 1 [Source:HGNC Symbol;Acc:HGNC:3185]
ENSG00000143553	SNAPIN	multitissue	1.56944e-05	0.243468	1.36186e-06	Brain_Putamen_basal_ganglia	0.720339	Whole_Blood	-1.03443	-	2.26082	SNAPIN	1	153658654	153661830	SNAP associated protein [Source:HGNC Symbol;Acc:HGNC:17145]
ENSG00000101421	CHMP4B	multitissue	1.58417e-05	0.245752	5.31609e-05	Vagina	0.909423	Brain_Anterior_cingulate_cortex_BA24	-0.667938	-	1.66615	CHMP4B	20	33811304	33854366	charged multivesicular body protein 4B [Source:HGNC Symbol;Acc:HGNC:16171]
ENSG00000255298	OR8G5	multitissue	1.59277e-05	0.247086	7.5071e-06	Colon_Transverse	0.719481	Testis	3.16855	+	2.02626	OR8G5	11	124264827	124265867	olfactory receptor family 8 subfamily G member 5 [Source:HGNC Symbol;Acc:HGNC:19622]
ENSG00000131669	NINJ1	multitissue	1.6034e-05	0.248736	1.78996e-05	Ovary	0.549855	Esophagus_Mucosa	2.43612	+	1.37937	NINJ1	9	93121489	93134288	ninjurin 1 [Source:HGNC Symbol;Acc:HGNC:7824]
ENSG00000105612	DNASE2	multitissue	1.6245e-05	0.252009	0.000147074	Nerve_Tibial	0.653643	Brain_Cerebellum	-1.25884	-	2.70024	DNASE2	19	12875211	12881468	deoxyribonuclease 2, lysosomal [Source:HGNC Symbol;Acc:HGNC:2960]
ENSG00000100139	MICALL1	multitissue	1.6285e-05	0.252629	2.1504e-06	Esophagus_Muscularis	0.124957	Artery_Coronary	0.725207	+	3.36006	MICALL1	22	37905657	37942822	MICAL like 1 [Source:HGNC Symbol;Acc:HGNC:29804]
ENSG00000204421	LY6G6C	multitissue	1.64303e-05	0.254883	4.14312e-06	Esophagus_Mucosa	0.0692969	Uterus	1.32999	+	3.78142	LY6G6C	6	31718648	31721845	lymphocyte antigen 6 family member G6C [Source:HGNC Symbol;Acc:HGNC:13936]
ENSG00000213722	DDAH2	multitissue	1.66738e-05	0.25866	0.000289554	Muscle_Skeletal	0.560101	Cells_Transformed_fibroblasts	-1.88893	-	1.4622	DDAH2	6	31727038	31730617	dimethylarginine dimethylaminohydrolase 2 [Source:HGNC Symbol;Acc:HGNC:2716]
ENSG00000108883	EFTUD2	multitissue	1.6793e-05	0.260509	3.34848e-07	Muscle_Skeletal	0.927425	Stomach	-0.1127	-	1.6888	EFTUD2	17	44849943	44899662	elongation factor Tu GTP binding domain containing 2 [Source:HGNC Symbol;Acc:HGNC:30858]
ENSG00000180210	F2	multitissue	1.71394e-05	0.265884	1.73449e-05	Heart_Atrial_Appendage	0.180705	Artery_Tibial	2.72559	+	1.17801	F2	11	46719180	46739506	coagulation factor II, thrombin [Source:HGNC Symbol;Acc:HGNC:3535]
ENSG00000117114	ADGRL2	multitissue	1.74559e-05	0.270793	0.000678264	Liver	0.501517	Brain_Cerebellum	-0.494934	-	2.10861	ADGRL2	1	81306160	81992436	adhesion G protein-coupled receptor L2 [Source:HGNC Symbol;Acc:HGNC:18582]
ENSG00000170852	KBTBD2	multitissue	1.75174e-05	0.271747	7.75508e-05	Testis	0.995834	Muscle_Skeletal	-0.769842	-	1.28581	KBTBD2	7	32868172	32894131	kelch repeat and BTB domain containing 2 [Source:HGNC Symbol;Acc:HGNC:21751]
ENSG00000185274	WBSCR17	multitissue	1.75644e-05	0.272477	0.00265919	Brain_Cerebellar_Hemisphere	0.900638	Heart_Atrial_Appendage	0.17276	+	1.3611	WBSCR17	7	71132169	71713600	Williams-Beuren syndrome chromosome region 17 [Source:HGNC Symbol;Acc:HGNC:16347]
ENSG00000135164	DMTF1	multitissue	1.76143e-05	0.273251	2.39603e-05	Liver	0.967764	Adipose_Subcutaneous	-0.0033296	-	1.55731	DMTF1	7	87152361	87196337	cyclin D binding myb like transcription factor 1 [Source:HGNC Symbol;Acc:HGNC:14603]
ENSG00000066322	ELOVL1	multitissue	1.76937e-05	0.274482	0.00308337	Stomach	0.315524	Esophagus_Muscularis	-1.67498	-	1.80854	ELOVL1	1	43363397	43368074	ELOVL fatty acid elongase 1 [Source:HGNC Symbol;Acc:HGNC:14418]
ENSG00000130783	CCDC62	multitissue	1.77154e-05	0.274819	8.97689e-07	Uterus	0.610424	Muscle_Skeletal	1.27267	+	3.1527	CCDC62	12	122774327	122827528	coiled-coil domain containing 62 [Source:HGNC Symbol;Acc:HGNC:30723]
ENSG00000164197	RNF180	multitissue	1.79302e-05	0.278152	0.000622418	Brain_Cerebellum	0.878553	Brain_Cortex	-0.913103	-	1.74365	RNF180	5	64165844	64372869	ring finger protein 180 [Source:HGNC Symbol;Acc:HGNC:27752]
ENSG00000145425	RPS3A	multitissue	1.80083e-05	0.279362	2.14021e-05	Cells_Transformed_fibroblasts	0.959366	Esophagus_Gastroesophageal_Junction	0.879421	+	1.81048	RPS3A	4	151099573	151104652	ribosomal protein S3A [Source:HGNC Symbol;Acc:HGNC:10421]
ENSG00000181754	AMIGO1	multitissue	1.82166e-05	0.282594	3.34433e-09	Minor_Salivary_Gland	0.978957	Brain_Cortex	3.48521	+	1.50872	AMIGO1	1	109504175	109509738	adhesion molecule with Ig like domain 1 [Source:HGNC Symbol;Acc:HGNC:20824]
ENSG00000175216	CKAP5	multitissue	1.87027e-05	0.290135	2.08753e-05	Nerve_Tibial	0.0142545	Brain_Cortex	-3.35305	-	1.276	CKAP5	11	46743048	46846308	cytoskeleton associated protein 5 [Source:HGNC Symbol;Acc:HGNC:28959]
ENSG00000175470	PPP2R2D	multitissue	1.89028e-05	0.29324	9.21643e-05	Testis	0.984609	Esophagus_Mucosa	1.87789	+	1.16686	PPP2R2D	10	131900644	131959834	protein phosphatase 2 regulatory subunit Bdelta [Source:HGNC Symbol;Acc:HGNC:23732]
ENSG00000105879	CBLL1	multitissue	1.89415e-05	0.293839	3.14875e-05	Brain_Amygdala	0.326845	Thyroid	-1.72307	-	2.58162	CBLL1	7	107743697	107761667	Cbl proto-oncogene like 1 [Source:HGNC Symbol;Acc:HGNC:21225]
ENSG00000147592	LACTB2	multitissue	1.8961e-05	0.294141	1.26476e-06	Artery_Tibial	0.329136	Whole_Blood	-2.48525	-	1.38014	LACTB2	8	70635318	70669174	lactamase beta 2 [Source:HGNC Symbol;Acc:HGNC:18512]
ENSG00000165905	LARGE2	multitissue	1.90707e-05	0.295844	0.000172544	Heart_Atrial_Appendage	0.550006	Uterus	-1.76779	-	1.77175	LARGE2	11	45921621	45929096	LARGE xylosyl- and glucuronyltransferase 2 [Source:HGNC Symbol;Acc:HGNC:16522]
ENSG00000198837	DENND4B	multitissue	1.91314e-05	0.296785	1.44387e-08	Adipose_Subcutaneous	0.964218	Adrenal_Gland	-1.60684	-	1.96379	DENND4B	1	153929501	153946696	DENN domain containing 4B [Source:HGNC Symbol;Acc:HGNC:29044]
ENSG00000115159	GPD2	multitissue	1.93688e-05	0.300468	1.22594e-06	Whole_Blood	0.416692	Thyroid	2.44978	+	2.01502	GPD2	2	156435290	156613735	glycerol-3-phosphate dehydrogenase 2 [Source:HGNC Symbol;Acc:HGNC:4456]
ENSG00000165282	PIGO	multitissue	1.94425e-05	0.301611	2.14588e-07	Adipose_Visceral_Omentum	0.77621	Brain_Spinal_cord_cervical_c-1	-3.97759	-	1.27129	PIGO	9	35088688	35096601	phosphatidylinositol glycan anchor biosynthesis class O [Source:HGNC Symbol;Acc:HGNC:23215]
ENSG00000077150	NFKB2	multitissue	1.9716e-05	0.305855	9.00769e-05	Testis	0.28237	Lung	0.529266	+	3.04228	NFKB2	10	102394110	102402529	nuclear factor kappa B subunit 2 [Source:HGNC Symbol;Acc:HGNC:7795]
ENSG00000134243	SORT1	multitissue	1.99718e-05	0.309822	4.26352e-08	Testis	0.828349	Nerve_Tibial	-1.09912	-	3.33497	SORT1	1	109309568	109397951	sortilin 1 [Source:HGNC Symbol;Acc:HGNC:11186]
ENSG00000082898	XPO1	multitissue	2.02159e-05	0.31361	0.000144051	Brain_Cerebellum	0.484052	Testis	0.800284	+	2.95186	XPO1	2	61477849	61538626	exportin 1 [Source:HGNC Symbol;Acc:HGNC:12825]
ENSG00000156599	ZDHHC5	multitissue	2.02973e-05	0.314871	4.19335e-07	Artery_Tibial	0.955264	Brain_Spinal_cord_cervical_c-1	-1.70777	-	3.04343	ZDHHC5	11	57667747	57701187	zinc finger DHHC-type containing 5 [Source:HGNC Symbol;Acc:HGNC:18472]
ENSG00000129925	TMEM8A	multitissue	2.04139e-05	0.316681	0.000111903	Heart_Left_Ventricle	0.949841	Adipose_Visceral_Omentum	0.44532	+	1.81665	TMEM8A	16	370773	387113	transmembrane protein 8A [Source:HGNC Symbol;Acc:HGNC:17205]
ENSG00000165886	UBTD1	multitissue	2.0653e-05	0.320389	0.000231446	Adipose_Subcutaneous	0.0642339	Muscle_Skeletal	-1.76096	-	2.38049	UBTD1	10	97498868	97571209	ubiquitin domain containing 1 [Source:HGNC Symbol;Acc:HGNC:25683]
ENSG00000214078	CPNE1	multitissue	2.08278e-05	0.323102	1.9205e-06	Pancreas	0.0405271	Brain_Substantia_nigra	-4.1569	-	0.374326	CPNE1	20	35626031	35664956	copine 1 [Source:HGNC Symbol;Acc:HGNC:2314]
ENSG00000005379	TSPOAP1	multitissue	2.11093e-05	0.327469	4.59486e-09	Thyroid	0.664576	Uterus	3.49492	+	1.9828	TSPOAP1	17	58301228	58328760	TSPO associated protein 1 [Source:HGNC Symbol;Acc:HGNC:16831]
ENSG00000137310	TCF19	multitissue	2.11728e-05	0.328454	6.1235e-06	Cells_Transformed_fibroblasts	0.835961	Brain_Caudate_basal_ganglia	1.07661	+	1.52027	TCF19	6	31158542	31167159	transcription factor 19 [Source:HGNC Symbol;Acc:HGNC:11629]
ENSG00000120029	C10orf76	multitissue	2.12456e-05	0.329584	0.000216997	Lung	0.912949	Whole_Blood	-0.586895	-	1.89804	C10orf76	10	101845599	102056193	chromosome 10 open reading frame 76 [Source:HGNC Symbol;Acc:HGNC:25788]
ENSG00000112667	DNPH1	multitissue	2.13182e-05	0.33071	5.29527e-08	Adipose_Visceral_Omentum	0.0831263	Brain_Frontal_Cortex_BA9	-4.20525	-	0.973988	DNPH1	6	43225629	43229484	2'-deoxynucleoside 5'-phosphate N-hydrolase 1 [Source:HGNC Symbol;Acc:HGNC:21218]
ENSG00000168765	GSTM4	multitissue	2.14665e-05	0.33301	4.43041e-06	Brain_Hypothalamus	0.889679	Lung	-1.79865	-	1.94535	GSTM4	1	109656081	109674836	glutathione S-transferase mu 4 [Source:HGNC Symbol;Acc:HGNC:4636]
ENSG00000066405	CLDN18	multitissue	2.24721e-05	0.34861	0.0206516	Esophagus_Gastroesophageal_Junction	0.909243	Thyroid	-1.41081	-	0.785664	CLDN18	3	137998735	138033655	claudin 18 [Source:HGNC Symbol;Acc:HGNC:2039]
ENSG00000100889	PCK2	multitissue	2.24852e-05	0.348813	2.52048e-06	Artery_Tibial	0.836635	Esophagus_Muscularis	-0.597225	-	2.15506	PCK2	14	24094053	24110598	phosphoenolpyruvate carboxykinase 2, mitochondrial [Source:HGNC Symbol;Acc:HGNC:8725]
ENSG00000101000	PROCR	multitissue	2.25748e-05	0.350203	8.8921e-06	Esophagus_Muscularis	0.980239	Liver	-1.36434	-	2.549	PROCR	20	35172073	35216240	protein C receptor [Source:HGNC Symbol;Acc:HGNC:9452]
ENSG00000109686	SH3D19	multitissue	2.2902e-05	0.355278	1.92658e-07	Brain_Cerebellar_Hemisphere	0.900248	Heart_Left_Ventricle	-0.46014	-	3.04253	SH3D19	4	151102751	151325632	SH3 domain containing 19 [Source:HGNC Symbol;Acc:HGNC:30418]
ENSG00000126456	IRF3	multitissue	2.32092e-05	0.360044	8.35261e-06	Brain_Cerebellum	0.0802518	Lung	3.25066	+	0.710156	IRF3	19	49659569	49665875	interferon regulatory factor 3 [Source:HGNC Symbol;Acc:HGNC:6118]
ENSG00000005513	SOX8	multitissue	2.33761e-05	0.362634	0.00260488	Cells_Transformed_fibroblasts	0.990752	Artery_Tibial	0.533149	+	2.20866	SOX8	16	981808	986979	SRY-box 8 [Source:HGNC Symbol;Acc:HGNC:11203]
ENSG00000176087	SLC35A4	multitissue	2.35731e-05	0.365689	5.19457e-06	Cells_EBV-transformed_lymphocytes	0.107079	Whole_Blood	2.84359	+	1.29116	SLC35A4	5	140564456	140569103	solute carrier family 35 member A4 [Source:HGNC Symbol;Acc:HGNC:20753]
ENSG00000128833	MYO5C	multitissue	2.36307e-05	0.366583	0.00236101	Breast_Mammary_Tissue	0.969821	Adrenal_Gland	0.382937	+	1.45409	MYO5C	15	52192322	52295798	myosin VC [Source:HGNC Symbol;Acc:HGNC:7604]
ENSG00000158122	AAED1	multitissue	2.41973e-05	0.375372	2.3188e-05	Cells_EBV-transformed_lymphocytes	0.642009	Nerve_Tibial	2.28199	+	1.73976	AAED1	9	96639577	96655303	AhpC/TSA antioxidant enzyme domain containing 1 [Source:HGNC Symbol;Acc:HGNC:16881]
ENSG00000163795	ZNF513	multitissue	2.43044e-05	0.377034	0.00060331	Brain_Putamen_basal_ganglia	0.52039	Prostate	-0.485273	-	2.43375	ZNF513	2	27377231	27380790	zinc finger protein 513 [Source:HGNC Symbol;Acc:HGNC:26498]
ENSG00000198807	PAX9	multitissue	2.44049e-05	0.378593	0.000539648	Esophagus_Gastroesophageal_Junction	0.82784	Skin_Sun_Exposed_Lower_leg	0.597958	+	1.87116	PAX9	14	36657568	36679715	paired box 9 [Source:HGNC Symbol;Acc:HGNC:8623]
ENSG00000137338	PGBD1	multitissue	2.44563e-05	0.37939	1.19453e-06	Brain_Cerebellar_Hemisphere	0.963606	Brain_Nucleus_accumbens_basal_ganglia	1.30105	+	1.9695	PGBD1	6	28281572	28302549	piggyBac transposable element derived 1 [Source:HGNC Symbol;Acc:HGNC:19398]
ENSG00000198373	WWP2	multitissue	2.48823e-05	0.385999	6.51363e-05	Testis	0.967267	Artery_Aorta	-0.123613	-	1.36937	WWP2	16	69762306	69941741	WW domain containing E3 ubiquitin protein ligase 2 [Source:HGNC Symbol;Acc:HGNC:16804]
ENSG00000132589	FLOT2	multitissue	2.52794e-05	0.392159	5.724e-05	Thyroid	0.882403	Adrenal_Gland	2.13341	+	1.52019	FLOT2	17	28879335	28897679	flotillin 2 [Source:HGNC Symbol;Acc:HGNC:3758]
ENSG00000187147	RNF220	multitissue	2.54222e-05	0.394375	5.1765e-07	Muscle_Skeletal	0.79184	Whole_Blood	-1.05374	-	2.6707	RNF220	1	44405194	44651724	ring finger protein 220 [Source:HGNC Symbol;Acc:HGNC:25552]
ENSG00000134817	APLNR	multitissue	2.58194e-05	0.400537	0.000367771	Skin_Not_Sun_Exposed_Suprapubic	0.356853	Muscle_Skeletal	-2.2398	-	0.910376	APLNR	11	57233577	57237314	apelin receptor [Source:HGNC Symbol;Acc:HGNC:339]
ENSG00000134809	TIMM10	multitissue	2.6109e-05	0.405029	9.75381e-05	Spleen	0.10788	Brain_Spinal_cord_cervical_c-1	2.71101	+	0.565153	TIMM10	11	57528463	57530803	translocase of inner mitochondrial membrane 10 [Source:HGNC Symbol;Acc:HGNC:11814]
ENSG00000076604	TRAF4	multitissue	2.6206e-05	0.406534	1.75189e-05	Brain_Putamen_basal_ganglia	0.617447	Testis	0.628859	+	2.38237	TRAF4	17	28743984	28750958	TNF receptor associated factor 4 [Source:HGNC Symbol;Acc:HGNC:12034]
ENSG00000126500	FLRT1	multitissue	2.63806e-05	0.409241	2.89758e-06	Adipose_Subcutaneous	0.880422	Cells_Transformed_fibroblasts	-2.86616	-	1.89783	FLRT1	11	64103188	64119173	fibronectin leucine rich transmembrane protein 1 [Source:HGNC Symbol;Acc:HGNC:3760]
ENSG00000198646	NCOA6	multitissue	2.63966e-05	0.409491	7.41586e-05	Whole_Blood	0.94891	Adipose_Subcutaneous	-0.612894	-	1.14465	NCOA6	20	34689097	34825649	nuclear receptor coactivator 6 [Source:HGNC Symbol;Acc:HGNC:15936]
ENSG00000170558	CDH2	multitissue	2.6675e-05	0.41381	0.000977966	Pancreas	0.988239	Whole_Blood	0.858969	+	1.73795	CDH2	18	27950966	28177446	cadherin 2 [Source:HGNC Symbol;Acc:HGNC:1759]
ENSG00000168036	CTNNB1	multitissue	2.72534e-05	0.422782	5.66616e-07	Colon_Transverse	0.559377	Brain_Nucleus_accumbens_basal_ganglia	2.385	+	2.59359	CTNNB1	3	41194837	41260096	catenin beta 1 [Source:HGNC Symbol;Acc:HGNC:2514]
ENSG00000156687	UNC5D	multitissue	2.76088e-05	0.428296	0.00159165	Brain_Cortex	0.451849	Brain_Substantia_nigra	-0.995915	-	2.49325	UNC5D	8	35235457	35796550	unc-5 netrin receptor D [Source:HGNC Symbol;Acc:HGNC:18634]
ENSG00000112659	CUL9	multitissue	2.78121e-05	0.431449	5.64574e-07	Brain_Cortex	0.427521	Artery_Coronary	-2.07217	-	2.33531	CUL9	6	43182175	43224587	cullin 9 [Source:HGNC Symbol;Acc:HGNC:15982]
ENSG00000011347	SYT7	multitissue	2.78924e-05	0.432695	5.61153e-05	Liver	0.461312	Ovary	0.398311	+	2.37532	SYT7	11	61515313	61581148	synaptotagmin 7 [Source:HGNC Symbol;Acc:HGNC:11514]
ENSG00000032742	IFT88	multitissue	2.80341e-05	0.434893	6.8303e-05	Whole_Blood	0.868415	Brain_Cerebellum	0.336506	+	1.4205	IFT88	13	20567069	20691437	intraflagellar transport 88 [Source:HGNC Symbol;Acc:HGNC:20606]
ENSG00000165879	FRAT1	multitissue	2.83908e-05	0.440427	1.3098e-05	Cells_Transformed_fibroblasts	0.99993	Pituitary	0.053984	+	2.53509	FRAT1	10	97319267	97321915	FRAT1, WNT signaling pathway regulator [Source:HGNC Symbol;Acc:HGNC:3944]
ENSG00000157388	CACNA1D	multitissue	2.87514e-05	0.446021	0.000167782	Brain_Caudate_basal_ganglia	0.34576	Skin_Not_Sun_Exposed_Suprapubic	0.352765	+	2.4068	CACNA1D	3	53328963	53813733	calcium voltage-gated channel subunit alpha1 D [Source:HGNC Symbol;Acc:HGNC:1391]
ENSG00000214274	ANG	multitissue	2.88355e-05	0.447325	0.0252495	Artery_Tibial	0.807646	Whole_Blood	0.0559294	+	1.68079	ANG	14	20684177	20698971	angiogenin [Source:HGNC Symbol;Acc:HGNC:483]
ENSG00000179632	MAF1	multitissue	2.8882e-05	0.448046	7.62004e-06	Whole_Blood	0.0210693	Artery_Aorta	3.47535	+	0.708469	MAF1	8	144104499	144107611	MAF1 homolog, negative regulator of RNA polymerase III [Source:HGNC Symbol;Acc:HGNC:24966]
ENSG00000126458	RRAS	multitissue	2.89061e-05	0.448421	2.08964e-05	Esophagus_Mucosa	0.187799	Brain_Frontal_Cortex_BA9	1.18181	+	3.37509	RRAS	19	49635292	49640201	related RAS viral (r-ras) oncogene homolog [Source:HGNC Symbol;Acc:HGNC:10447]
ENSG00000180616	SSTR2	multitissue	2.91563e-05	0.452302	0.0221706	Thyroid	0.528093	Brain_Cerebellum	-0.15588	-	1.43156	SSTR2	17	73165012	73176633	somatostatin receptor 2 [Source:HGNC Symbol;Acc:HGNC:11331]
ENSG00000089876	DHX32	multitissue	2.98952e-05	0.463764	2.67192e-06	Esophagus_Muscularis	0.0714422	Adipose_Visceral_Omentum	-3.14404	-	0.826881	DHX32	10	125836337	125896436	DEAH-box helicase 32 (putative) [Source:HGNC Symbol;Acc:HGNC:16717]
ENSG00000120727	PAIP2	multitissue	2.99499e-05	0.464612	1.17024e-05	Brain_Anterior_cingulate_cortex_BA24	0.417445	Prostate	0.484289	+	3.43923	PAIP2	5	139341587	139369720	poly(A) binding protein interacting protein 2 [Source:HGNC Symbol;Acc:HGNC:17970]
ENSG00000164011	ZNF691	multitissue	3.00984e-05	0.466917	0.00402242	Pituitary	0.968849	Brain_Cortex	0.26352	+	1.78319	ZNF691	1	42846573	42852477	zinc finger protein 691 [Source:HGNC Symbol;Acc:HGNC:28028]
ENSG00000254858	MPV17L2	multitissue	3.01934e-05	0.46839	1.64877e-05	Thyroid	0.594506	Adipose_Subcutaneous	-2.35985	-	1.44635	MPV17L2	19	18193182	18196948	MPV17 mitochondrial inner membrane protein like 2 [Source:HGNC Symbol;Acc:HGNC:28177]
ENSG00000178966	RMI1	multitissue	3.05542e-05	0.473987	1.00237e-06	Cells_Transformed_fibroblasts	0.494252	Brain_Cerebellar_Hemisphere	2.4054	+	1.52917	RMI1	9	83980711	84004074	RecQ mediated genome instability 1 [Source:HGNC Symbol;Acc:HGNC:25764]
ENSG00000213639	PPP1CB	multitissue	3.05689e-05	0.474215	0.00107832	Pituitary	0.71261	Esophagus_Mucosa	-1.46845	-	1.09745	PPP1CB	2	28751640	28802940	protein phosphatase 1 catalytic subunit beta [Source:HGNC Symbol;Acc:HGNC:9282]
ENSG00000134748	PRPF38A	multitissue	3.14758e-05	0.488284	2.30523e-08	Colon_Transverse	0.64437	Brain_Spinal_cord_cervical_c-1	3.78155	+	1.22058	PRPF38A	1	52404564	52420839	pre-mRNA processing factor 38A [Source:HGNC Symbol;Acc:HGNC:25930]
ENSG00000100395	L3MBTL2	multitissue	3.1667e-05	0.49125	3.47602e-09	Liver	0.552555	Artery_Aorta	-3.03586	-	2.27254	L3MBTL2	22	41205205	41231271	L3MBTL2 polycomb repressive complex 1 subunit [Source:HGNC Symbol;Acc:HGNC:18594]
ENSG00000105778	AVL9	multitissue	3.16744e-05	0.491365	4.41514e-06	Thyroid	0.00192298	Skin_Sun_Exposed_Lower_leg	-3.95217	-	0.726944	AVL9	7	32495426	32588721	AVL9 cell migration associated [Source:HGNC Symbol;Acc:HGNC:28994]
ENSG00000100982	PCIF1	multitissue	3.17122e-05	0.491952	6.8912e-05	Adrenal_Gland	0.000232607	Skin_Sun_Exposed_Lower_leg	-3.83035	-	0.211655	PCIF1	20	45934628	45948023	PDX1 C-terminal inhibiting factor 1 [Source:HGNC Symbol;Acc:HGNC:16200]
ENSG00000205581	HMGN1	multitissue	3.26702e-05	0.506812	2.24621e-07	Pancreas	0.00399954	Whole_Blood	3.87361	+	0.964589	HMGN1	21	39342315	39349647	high mobility group nucleosome binding domain 1 [Source:HGNC Symbol;Acc:HGNC:4984]
ENSG00000184445	KNTC1	multitissue	3.27268e-05	0.507691	0.00113753	Nerve_Tibial	0.89978	Skin_Not_Sun_Exposed_Suprapubic	1.2116	+	1.4514	KNTC1	12	122527246	122626396	kinetochore associated 1 [Source:HGNC Symbol;Acc:HGNC:17255]
ENSG00000073711	PPP2R3A	multitissue	3.30494e-05	0.512695	1.65519e-06	Artery_Tibial	0.0402578	Brain_Cortex	-1.69237	-	3.52884	PPP2R3A	3	135965673	136147891	protein phosphatase 2 regulatory subunit B''alpha [Source:HGNC Symbol;Acc:HGNC:9307]
ENSG00000236104	ZBTB22	multitissue	3.32304e-05	0.515503	1.8257e-06	Skin_Not_Sun_Exposed_Suprapubic	0.0169775	Esophagus_Mucosa	-4.00168	-	0.752067	ZBTB22	6	33314406	33317942	zinc finger and BTB domain containing 22 [Source:HGNC Symbol;Acc:HGNC:13085]
ENSG00000100335	MIEF1	multitissue	3.32469e-05	0.51576	5.89276e-06	Prostate	0.938808	Brain_Cortex	2.30348	+	3.14905	MIEF1	22	39499432	39518132	mitochondrial elongation factor 1 [Source:HGNC Symbol;Acc:HGNC:25979]
ENSG00000134569	LRP4	multitissue	3.35646e-05	0.520687	7.06749e-07	Spleen	0.508645	Pancreas	0.116406	+	2.14469	LRP4	11	46856868	46918642	LDL receptor related protein 4 [Source:HGNC Symbol;Acc:HGNC:6696]
ENSG00000109920	FNBP4	multitissue	3.38947e-05	0.525808	2.95723e-05	Cells_Transformed_fibroblasts	0.506949	Whole_Blood	-0.945184	-	2.75877	FNBP4	11	47716517	47767443	formin binding protein 4 [Source:HGNC Symbol;Acc:HGNC:19752]
ENSG00000106536	POU6F2	multitissue	3.41384e-05	0.529589	0.000222222	Adipose_Visceral_Omentum	0.167515	Brain_Cortex	0.0209255	+	3.12455	POU6F2	7	38977998	39493095	POU class 6 homeobox 2 [Source:HGNC Symbol;Acc:HGNC:21694]
ENSG00000104064	GABPB1	multitissue	3.41853e-05	0.530316	2.02235e-05	Artery_Tibial	0.893316	Breast_Mammary_Tissue	-2.37584	-	2.08694	GABPB1	15	50275392	50355408	GA binding protein transcription factor beta subunit 1 [Source:HGNC Symbol;Acc:HGNC:4074]
ENSG00000198954	KIF1BP	multitissue	3.42532e-05	0.53137	5.76016e-06	Cells_Transformed_fibroblasts	0.666899	Brain_Cerebellar_Hemisphere	-1.74207	-	2.68803	KIF1BP	10	68988721	69043544	KIF1 binding protein [Source:HGNC Symbol;Acc:HGNC:23419]
ENSG00000179673	RPRML	multitissue	3.45063e-05	0.535296	1.46176e-06	Muscle_Skeletal	0.370598	Vagina	1.48303	+	2.2494	RPRML	17	46978156	46979248	reprimo like [Source:HGNC Symbol;Acc:HGNC:32422]
ENSG00000162944	RFTN2	multitissue	3.49284e-05	0.541844	1.24251e-06	Spleen	0.00722567	Nerve_Tibial	3.98201	+	0.792509	RFTN2	2	197568224	197676045	raftlin family member 2 [Source:HGNC Symbol;Acc:HGNC:26402]
ENSG00000164308	ERAP2	multitissue	3.54163e-05	0.549413	8.99137e-06	Brain_Nucleus_accumbens_basal_ganglia	0.000309821	Stomach	-4.08479	-	0.178691	ERAP2	5	96875939	96919716	endoplasmic reticulum aminopeptidase 2 [Source:HGNC Symbol;Acc:HGNC:29499]
ENSG00000197858	GPAA1	multitissue	3.55505e-05	0.551496	1.48875e-05	Esophagus_Mucosa	0.00282416	Esophagus_Muscularis	-1.1503	-	3.88504	GPAA1	8	144082590	144086216	glycosylphosphatidylinositol anchor attachment 1 [Source:HGNC Symbol;Acc:HGNC:4446]
ENSG00000180336	MEIOC	multitissue	3.60121e-05	0.558656	0.000322772	Brain_Anterior_cingulate_cortex_BA24	0.530916	Skin_Not_Sun_Exposed_Suprapubic	1.94456	+	1.47496	MEIOC	17	44656404	44690308	meiosis specific with coiled-coil domain [Source:HGNC Symbol;Acc:HGNC:26670]
ENSG00000136531	SCN2A	multitissue	3.62203e-05	0.561885	5.78611e-07	Adipose_Visceral_Omentum	0.681858	Testis	-2.20562	-	2.46766	SCN2A	2	165194993	165392310	sodium voltage-gated channel alpha subunit 2 [Source:HGNC Symbol;Acc:HGNC:10588]
ENSG00000005483	KMT2E	multitissue	3.64407e-05	0.565305	1.16523e-05	Skin_Sun_Exposed_Lower_leg	0.451976	Pancreas	2.58209	+	1.8161	KMT2E	7	105014179	105114361	lysine methyltransferase 2E [Source:HGNC Symbol;Acc:HGNC:18541]
ENSG00000139970	RTN1	multitissue	3.6518e-05	0.566503	1.03181e-06	Thyroid	0.0746751	Muscle_Skeletal	-3.22875	-	2.52221	RTN1	14	59595976	59870966	reticulon 1 [Source:HGNC Symbol;Acc:HGNC:10467]
ENSG00000099326	MZF1	multitissue	3.67076e-05	0.569445	1.02049e-07	Colon_Transverse	0.916769	Adrenal_Gland	2.14567	+	2.53155	MZF1	19	58561931	58573575	myeloid zinc finger 1 [Source:HGNC Symbol;Acc:HGNC:13108]
ENSG00000153234	NR4A2	multitissue	3.68198e-05	0.571186	0.000159071	Brain_Amygdala	0.716646	Esophagus_Mucosa	2.19621	+	1.47156	NR4A2	2	156324432	156342348	nuclear receptor subfamily 4 group A member 2 [Source:HGNC Symbol;Acc:HGNC:7981]
ENSG00000204713	TRIM27	multitissue	3.73371e-05	0.57921	2.6526e-05	Testis	0.846259	Brain_Nucleus_accumbens_basal_ganglia	-2.07905	-	0.971201	TRIM27	6	28903002	28923989	tripartite motif containing 27 [Source:HGNC Symbol;Acc:HGNC:9975]
ENSG00000108433	GOSR2	multitissue	3.76878e-05	0.584651	6.60492e-05	Brain_Caudate_basal_ganglia	0.517691	Heart_Left_Ventricle	-0.804814	-	2.05382	GOSR2	17	46923075	46975524	golgi SNAP receptor complex member 2 [Source:HGNC Symbol;Acc:HGNC:4431]
ENSG00000184349	EFNA5	multitissue	3.77464e-05	0.58556	0.000416048	Artery_Tibial	0.705281	Heart_Left_Ventricle	-0.483633	-	2.69522	EFNA5	5	107376889	107670895	ephrin A5 [Source:HGNC Symbol;Acc:HGNC:3225]
ENSG00000120054	CPN1	multitissue	3.8369e-05	0.595218	4.45306e-05	Testis	0.0099515	Whole_Blood	-0.752555	-	4.70942	CPN1	10	100042193	100081877	carboxypeptidase N subunit 1 [Source:HGNC Symbol;Acc:HGNC:2312]
ENSG00000099812	MISP	multitissue	3.85101e-05	0.597407	0.00141786	Thyroid	0.984051	Skin_Sun_Exposed_Lower_leg	1.14586	+	1.24819	MISP	19	751126	764318	mitotic spindle positioning [Source:HGNC Symbol;Acc:HGNC:27000]
ENSG00000157782	CABP1	multitissue	3.87504e-05	0.601135	0.000208621	Skin_Sun_Exposed_Lower_leg	0.941009	Nerve_Tibial	0.849103	+	1.86983	CABP1	12	120640552	120667324	calcium binding protein 1 [Source:HGNC Symbol;Acc:HGNC:1384]
ENSG00000187778	MCRS1	multitissue	3.88931e-05	0.603348	8.05786e-06	Nerve_Tibial	0.803897	Pancreas	-2.10885	-	2.15044	MCRS1	12	49556544	49568153	microspherule protein 1 [Source:HGNC Symbol;Acc:HGNC:6960]
ENSG00000242689	CNTF	multitissue	3.90058e-05	0.605097	0.000547113	Brain_Cortex	0.902816	Esophagus_Muscularis	-0.997291	-	1.48884	CNTF	11	58622673	58625733	ciliary neurotrophic factor [Source:HGNC Symbol;Acc:HGNC:2169]
ENSG00000142798	HSPG2	multitissue	3.90164e-05	0.605261	3.93855e-06	Whole_Blood	0.992241	Colon_Sigmoid	0.330408	+	1.28931	HSPG2	1	21822245	21937297	heparan sulfate proteoglycan 2 [Source:HGNC Symbol;Acc:HGNC:5273]
ENSG00000151490	PTPRO	multitissue	3.92864e-05	0.60945	0.000461861	Adipose_Visceral_Omentum	0.213675	Adipose_Subcutaneous	-0.0766497	-	2.90238	PTPRO	12	15322397	15597399	protein tyrosine phosphatase, receptor type O [Source:HGNC Symbol;Acc:HGNC:9678]
ENSG00000134825	TMEM258	multitissue	3.95898e-05	0.614156	1.71601e-07	Thyroid	0.831405	Breast_Mammary_Tissue	2.40463	+	1.50464	TMEM258	11	61768501	61792802	transmembrane protein 258 [Source:HGNC Symbol;Acc:HGNC:1164]
ENSG00000146243	IRAK1BP1	multitissue	3.991e-05	0.619123	6.69991e-08	Uterus	0.115536	Cells_EBV-transformed_lymphocytes	-3.94533	-	0.726277	IRAK1BP1	6	78867472	78946440	interleukin 1 receptor associated kinase 1 binding protein 1 [Source:HGNC Symbol;Acc:HGNC:17368]
ENSG00000176393	RNPEP	multitissue	3.99784e-05	0.620185	0.00276093	Nerve_Tibial	0.973984	Artery_Aorta	-0.0531919	-	1.20108	RNPEP	1	201982372	202006147	arginyl aminopeptidase [Source:HGNC Symbol;Acc:HGNC:10078]
ENSG00000136522	MRPL47	multitissue	4.03753e-05	0.626342	0.000329993	Cells_EBV-transformed_lymphocytes	0.754733	Artery_Aorta	1.16474	+	2.35044	MRPL47	3	179588285	179604654	mitochondrial ribosomal protein L47 [Source:HGNC Symbol;Acc:HGNC:16652]
ENSG00000085721	RRN3	multitissue	4.04075e-05	0.626842	0.00074051	Pancreas	0.988064	Thyroid	-0.0606791	-	2.14727	RRN3	16	15060022	15094317	RRN3 homolog, RNA polymerase I transcription factor [Source:HGNC Symbol;Acc:HGNC:30346]
ENSG00000089053	ANAPC5	multitissue	4.04808e-05	0.627979	7.51882e-06	Brain_Caudate_basal_ganglia	0.921741	Muscle_Skeletal	-1.71597	-	1.61774	ANAPC5	12	121308245	121399896	anaphase promoting complex subunit 5 [Source:HGNC Symbol;Acc:HGNC:15713]
ENSG00000143333	RGS16	multitissue	4.04997e-05	0.628272	0.00291645	Esophagus_Gastroesophageal_Junction	0.771462	Adipose_Visceral_Omentum	-0.663342	-	1.71358	RGS16	1	182598623	182604408	regulator of G protein signaling 16 [Source:HGNC Symbol;Acc:HGNC:9997]
ENSG00000227500	SCAMP4	multitissue	4.05631e-05	0.629255	0.00475253	Nerve_Tibial	0.612619	Artery_Tibial	0.374759	+	1.95254	SCAMP4	19	1905214	1926013	secretory carrier membrane protein 4 [Source:HGNC Symbol;Acc:HGNC:30385]
ENSG00000174448	STARD6	multitissue	4.0565e-05	0.629285	0.025084	Cells_Transformed_fibroblasts	0.853885	Testis	0.0187412	+	1.26038	STARD6	18	54324358	54357964	StAR related lipid transfer domain containing 6 [Source:HGNC Symbol;Acc:HGNC:18066]
ENSG00000182782	HCAR2	multitissue	4.08851e-05	0.634251	5.38407e-06	Skin_Not_Sun_Exposed_Suprapubic	0.954125	Esophagus_Mucosa	0.485554	+	2.33748	HCAR2	12	122701293	122703343	hydroxycarboxylic acid receptor 2 [Source:HGNC Symbol;Acc:HGNC:24827]
ENSG00000044524	EPHA3	multitissue	4.08901e-05	0.634328	5.55189e-06	Pancreas	0.924978	Adipose_Subcutaneous	-1.03003	-	3.1183	EPHA3	3	89107524	89482134	EPH receptor A3 [Source:HGNC Symbol;Acc:HGNC:3387]
ENSG00000158865	SLC5A11	multitissue	4.16385e-05	0.645938	5.28293e-07	Skin_Not_Sun_Exposed_Suprapubic	0.904529	Brain_Spinal_cord_cervical_c-1	3.86373	+	1.49312	SLC5A11	16	24845841	24911628	solute carrier family 5 member 11 [Source:HGNC Symbol;Acc:HGNC:23091]
ENSG00000151491	EPS8	multitissue	4.20741e-05	0.652695	2.41939e-05	Brain_Hippocampus	0.411587	Adipose_Visceral_Omentum	-0.527519	-	2.68963	EPS8	12	15620158	15882329	epidermal growth factor receptor pathway substrate 8 [Source:HGNC Symbol;Acc:HGNC:3420]
ENSG00000090097	PCBP4	multitissue	4.35268e-05	0.675231	1.89011e-06	Brain_Hypothalamus	0.762267	Esophagus_Gastroesophageal_Junction	-1.00282	-	2.69274	PCBP4	3	51957454	51974016	poly(rC) binding protein 4 [Source:HGNC Symbol;Acc:HGNC:8652]
ENSG00000170855	TRIAP1	multitissue	4.36838e-05	0.677667	8.32936e-06	Thyroid	0.98096	Brain_Substantia_nigra	1.75636	+	1.53403	TRIAP1	12	120443961	120446412	TP53 regulated inhibitor of apoptosis 1 [Source:HGNC Symbol;Acc:HGNC:26937]
ENSG00000173926	MARCH3	multitissue	4.36903e-05	0.677767	1.98428e-05	Heart_Left_Ventricle	0.361294	Testis	1.94982	+	2.93062	2003-03-01	5	126867714	127030808	membrane associated ring-CH-type finger 3 [Source:HGNC Symbol;Acc:HGNC:28728]
ENSG00000163947	ARHGEF3	multitissue	4.41378e-05	0.68471	2.91776e-06	Brain_Nucleus_accumbens_basal_ganglia	0.149435	Whole_Blood	-1.99307	-	2.53533	ARHGEF3	3	56727418	57079329	Rho guanine nucleotide exchange factor 3 [Source:HGNC Symbol;Acc:HGNC:683]
ENSG00000145075	CCDC39	multitissue	4.42384e-05	0.686271	0.000303475	Brain_Cerebellar_Hemisphere	0.567369	Esophagus_Muscularis	0.112468	+	2.43849	CCDC39	3	180602858	180871005	coiled-coil domain containing 39 [Source:HGNC Symbol;Acc:HGNC:25244]
ENSG00000109758	HGFAC	multitissue	4.4401e-05	0.688793	0.000602668	Brain_Cortex	0.786421	Breast_Mammary_Tissue	-0.646842	-	1.54781	HGFAC	4	3441887	3449495	HGF activator [Source:HGNC Symbol;Acc:HGNC:4894]
ENSG00000156931	VPS8	multitissue	4.47452e-05	0.694132	0.00280146	Whole_Blood	0.953253	Minor_Salivary_Gland	-1.29332	-	1.07212	VPS8	3	184812143	185052614	VPS8, CORVET complex subunit [Source:HGNC Symbol;Acc:HGNC:29122]
ENSG00000034971	MYOC	multitissue	4.47661e-05	0.694457	0.000858797	Colon_Sigmoid	0.837654	Artery_Tibial	1.28051	+	1.50431	MYOC	1	171635417	171652683	myocilin [Source:HGNC Symbol;Acc:HGNC:7610]
ENSG00000167549	CORO6	multitissue	4.47685e-05	0.694494	9.32842e-07	Esophagus_Muscularis	0.253445	Brain_Cerebellar_Hemisphere	1.86355	+	3.21276	CORO6	17	29614756	29622907	coronin 6 [Source:HGNC Symbol;Acc:HGNC:21356]
ENSG00000243056	EIF4EBP3	multitissue	4.51186e-05	0.699925	0.0018215	Brain_Caudate_basal_ganglia	0.95019	Heart_Atrial_Appendage	-0.0536867	-	1.47308	EIF4EBP3	5	140547666	140549578	eukaryotic translation initiation factor 4E binding protein 3 [Source:HGNC Symbol;Acc:HGNC:3290]
ENSG00000131849	ZNF132	multitissue	4.56017e-05	0.707419	0.0038134	Artery_Coronary	0.981339	Breast_Mammary_Tissue	-0.714719	-	1.07176	ZNF132	19	58432814	58440222	zinc finger protein 132 [Source:HGNC Symbol;Acc:HGNC:12916]
ENSG00000223953	C1QTNF5	multitissue	4.61163e-05	0.715402	1.25965e-05	Heart_Atrial_Appendage	0.937792	Pituitary	0.116027	+	2.35951	C1QTNF5	11	119338939	119340940	C1q and TNF related 5 [Source:HGNC Symbol;Acc:HGNC:14344]
ENSG00000185559	DLK1	multitissue	4.61584e-05	0.716055	2.25485e-05	Muscle_Skeletal	0.872059	Skin_Not_Sun_Exposed_Suprapubic	-0.328252	-	2.16864	DLK1	14	100725705	100738224	delta like non-canonical Notch ligand 1 [Source:HGNC Symbol;Acc:HGNC:2907]
ENSG00000141298	SSH2	multitissue	4.63801e-05	0.719495	2.79414e-06	Esophagus_Muscularis	0.95436	Artery_Coronary	-2.88418	-	2.04926	SSH2	17	29625938	29930276	slingshot protein phosphatase 2 [Source:HGNC Symbol;Acc:HGNC:30580]
ENSG00000110107	PRPF19	multitissue	4.64413e-05	0.720444	0.000161528	Heart_Atrial_Appendage	0.543957	Brain_Anterior_cingulate_cortex_BA24	0.583519	+	2.36695	PRPF19	11	60890730	60906588	pre-mRNA processing factor 19 [Source:HGNC Symbol;Acc:HGNC:17896]
ENSG00000114378	HYAL1	multitissue	4.66712e-05	0.72401	0.000113668	Adrenal_Gland	0.831639	Breast_Mammary_Tissue	0.589696	+	2.01694	HYAL1	3	50299889	50312381	hyaluronoglucosaminidase 1 [Source:HGNC Symbol;Acc:HGNC:5320]
ENSG00000204642	HLA-F	multitissue	4.68239e-05	0.726379	2.43826e-07	Brain_Cerebellar_Hemisphere	0.702506	Nerve_Tibial	1.28786	+	2.39267	HLA-F	6	29722775	29738528	major histocompatibility complex, class I, F [Source:HGNC Symbol;Acc:HGNC:4963]
ENSG00000234965	SHISA8	multitissue	4.69111e-05	0.727731	8.87765e-05	Testis	0.00510903	Adrenal_Gland	3.35973	+	0.791467	SHISA8	22	41909554	41914667	shisa family member 8 [Source:HGNC Symbol;Acc:HGNC:18351]
ENSG00000030582	GRN	multitissue	4.76968e-05	0.73992	0.00106488	Esophagus_Mucosa	0.907844	Small_Intestine_Terminal_Ileum	-0.432631	-	1.78555	GRN	17	44345086	44353102	granulin precursor [Source:HGNC Symbol;Acc:HGNC:4601]
ENSG00000176194	CIDEA	multitissue	4.7843e-05	0.742188	0.0144053	Adipose_Subcutaneous	0.963326	Heart_Atrial_Appendage	0.478231	+	1.51757	CIDEA	18	12254319	12277595	cell death-inducing DFFA-like effector a [Source:HGNC Symbol;Acc:HGNC:1976]
ENSG00000115507	OTX1	multitissue	4.86969e-05	0.755435	4.49809e-06	Whole_Blood	0.814289	Cells_Transformed_fibroblasts	0.476109	+	2.1325	OTX1	2	63050057	63057836	orthodenticle homeobox 1 [Source:HGNC Symbol;Acc:HGNC:8521]
ENSG00000130948	HSD17B3	multitissue	4.89028e-05	0.758629	8.15982e-06	Heart_Atrial_Appendage	0.562473	Cells_Transformed_fibroblasts	1.6061	+	1.79164	HSD17B3	9	96235306	96302152	hydroxysteroid 17-beta dehydrogenase 3 [Source:HGNC Symbol;Acc:HGNC:5212]
ENSG00000182325	FBXL6	multitissue	4.89409e-05	0.75922	0.000360207	Spleen	0.426069	Esophagus_Mucosa	-1.38755	-	2.14624	FBXL6	8	144355431	144359376	F-box and leucine rich repeat protein 6 [Source:HGNC Symbol;Acc:HGNC:13603]
ENSG00000169609	C15orf40	multitissue	4.98251e-05	0.772936	0.000321663	Prostate	0.960004	Minor_Salivary_Gland	0.814331	+	1.35549	C15orf40	15	82988441	83011641	chromosome 15 open reading frame 40 [Source:HGNC Symbol;Acc:HGNC:28443]
ENSG00000104442	ARMC1	multitissue	5.0101e-05	0.777218	2.87232e-07	Thyroid	0.159982	Muscle_Skeletal	-4.11941	-	1.16659	ARMC1	8	65602456	65634217	armadillo repeat containing 1 [Source:HGNC Symbol;Acc:HGNC:17684]
ENSG00000136144	RCBTB1	multitissue	5.01889e-05	0.77858	7.11196e-05	Whole_Blood	0.942811	Colon_Transverse	2.16366	+	1.16168	RCBTB1	13	49531946	49585583	RCC1 and BTB domain containing protein 1 [Source:HGNC Symbol;Acc:HGNC:18243]
ENSG00000198231	DDX42	multitissue	5.07683e-05	0.787568	7.4806e-06	Brain_Cerebellar_Hemisphere	0.121013	Liver	-3.27115	-	0.815822	DDX42	17	63773603	63819317	DEAD-box helicase 42 [Source:HGNC Symbol;Acc:HGNC:18676]
ENSG00000172009	THOP1	multitissue	5.21551e-05	0.809081	0.00609856	Esophagus_Mucosa	0.996535	Liver	0.188092	+	1.12485	THOP1	19	2785460	2815807	thimet oligopeptidase 1 [Source:HGNC Symbol;Acc:HGNC:11793]
ENSG00000183114	FAM43B	multitissue	5.22591e-05	0.810696	1.90794e-07	Thyroid	0.81083	Colon_Transverse	-1.67173	-	2.35554	FAM43B	1	20552439	20555010	family with sequence similarity 43 member B [Source:HGNC Symbol;Acc:HGNC:31791]
ENSG00000150054	MPP7	multitissue	5.28206e-05	0.819405	0.000168908	Nerve_Tibial	0.737227	Thyroid	-0.346277	-	2.16115	MPP7	10	28050993	28334486	membrane palmitoylated protein 7 [Source:HGNC Symbol;Acc:HGNC:26542]
ENSG00000178233	TMEM151B	multitissue	5.28555e-05	0.819948	7.13466e-07	Muscle_Skeletal	0.98855	Heart_Left_Ventricle	-1.40492	-	2.38587	TMEM151B	6	44270466	44307506	transmembrane protein 151B [Source:HGNC Symbol;Acc:HGNC:21315]
ENSG00000221890	NPTXR	multitissue	5.31996e-05	0.825285	1.65265e-05	Lung	0.918771	Liver	-1.67048	-	1.63182	NPTXR	22	38818452	38843982	neuronal pentraxin receptor [Source:HGNC Symbol;Acc:HGNC:7954]
ENSG00000100401	RANGAP1	multitissue	5.3974e-05	0.837299	3.33513e-06	Whole_Blood	0.89335	Muscle_Skeletal	1.08161	+	2.79996	RANGAP1	22	41245611	41286251	Ran GTPase activating protein 1 [Source:HGNC Symbol;Acc:HGNC:9854]
ENSG00000158406	HIST1H4H	multitissue	5.48269e-05	0.850529	3.61255e-07	Artery_Coronary	0.98257	Whole_Blood	-1.64838	-	1.90495	HIST1H4H	6	26277609	26285638	histone cluster 1 H4 family member h [Source:HGNC Symbol;Acc:HGNC:4788]
ENSG00000142541	RPL13A	multitissue	5.52797e-05	0.857554	2.19216e-05	Heart_Left_Ventricle	0.286375	Liver	2.65523	+	2.24737	RPL13A	19	49487554	49492308	ribosomal protein L13a [Source:HGNC Symbol;Acc:HGNC:10304]
ENSG00000147650	LRP12	multitissue	5.5616e-05	0.862771	0.0087841	Adipose_Visceral_Omentum	0.92633	Nerve_Tibial	0.415381	+	1.31028	LRP12	8	104489231	104589024	LDL receptor related protein 12 [Source:HGNC Symbol;Acc:HGNC:31708]
ENSG00000154080	CHST9	multitissue	5.56225e-05	0.862872	7.00315e-06	Brain_Anterior_cingulate_cortex_BA24	0.873259	Esophagus_Muscularis	-1.18166	-	2.93991	CHST9	18	26906481	27185317	carbohydrate sulfotransferase 9 [Source:HGNC Symbol;Acc:HGNC:19898]
ENSG00000158186	MRAS	multitissue	5.60022e-05	0.868762	6.96306e-05	Thyroid	0.450382	Adipose_Subcutaneous	-0.765356	-	2.45025	MRAS	3	138347648	138405534	muscle RAS oncogene homolog [Source:HGNC Symbol;Acc:HGNC:7227]
ENSG00000132763	MMACHC	multitissue	5.66419e-05	0.878686	4.34771e-06	Esophagus_Gastroesophageal_Junction	0.977418	Pituitary	2.76497	+	1.19883	MMACHC	1	45500053	45513382	methylmalonic aciduria (cobalamin deficiency) cblC type, with homocystinuria [Source:HGNC Symbol;Acc:HGNC:24525]
ENSG00000204961	PCDHA9	multitissue	5.87333e-05	0.91113	4.76084e-06	Testis	0.504192	Brain_Cerebellum	0.557517	+	2.95542	PCDHA9	5	140847463	141012344	protocadherin alpha 9 [Source:HGNC Symbol;Acc:HGNC:8675]
ENSG00000119042	SATB2	multitissue	5.88304e-05	0.912636	0.0031782	Brain_Frontal_Cortex_BA9	0.581874	Artery_Tibial	-0.490838	-	2.24966	SATB2	2	199269500	199471266	SATB homeobox 2 [Source:HGNC Symbol;Acc:HGNC:21637]
ENSG00000205639	MFSD2B	multitissue	5.89032e-05	0.913766	4.81935e-06	Thyroid	0.234175	Brain_Hypothalamus	-2.84556	-	1.69253	MFSD2B	2	24010081	24063321	major facilitator superfamily domain containing 2B [Source:HGNC Symbol;Acc:HGNC:37207]
ENSG00000179698	WDR97	multitissue	5.90414e-05	0.91591	1.68033e-06	Esophagus_Mucosa	0.625532	Brain_Hypothalamus	2.75077	+	1.87647	WDR97	8	144107726	144118315	WD repeat domain 97 [Source:HGNC Symbol;Acc:HGNC:26959]
ENSG00000166881	NEMP1	multitissue	5.92547e-05	0.919219	7.48434e-06	Skin_Sun_Exposed_Lower_leg	0.580578	Pituitary	-2.66493	-	1.13054	NEMP1	12	57055643	57088063	nuclear envelope integral membrane protein 1 [Source:HGNC Symbol;Acc:HGNC:29001]
ENSG00000214842	RAD51AP2	multitissue	5.97809e-05	0.927382	0.000135449	Brain_Cerebellum	0.793175	Vagina	1.79211	+	1.68042	RAD51AP2	2	17510584	17518439	RAD51 associated protein 2 [Source:HGNC Symbol;Acc:HGNC:34417]
ENSG00000101331	CCM2L	multitissue	6.05668e-05	0.939573	3.62399e-05	Thyroid	0.414601	Brain_Substantia_nigra	-1.61153	-	2.0382	CCM2L	20	32010450	32032180	CCM2 like scaffolding protein [Source:HGNC Symbol;Acc:HGNC:16153]
ENSG00000137869	CYP19A1	multitissue	6.07627e-05	0.942611	0.000105063	Whole_Blood	0.974541	Spleen	0.214053	+	1.93213	CYP19A1	15	51208057	51338610	cytochrome P450 family 19 subfamily A member 1 [Source:HGNC Symbol;Acc:HGNC:2594]
ENSG00000100346	CACNA1I	multitissue	6.14845e-05	0.953809	1.26124e-05	Testis	0.87127	Lung	-2.37871	-	1.93087	CACNA1I	22	39570753	39689737	calcium voltage-gated channel subunit alpha1 I [Source:HGNC Symbol;Acc:HGNC:1396]
ENSG00000183578	TNFAIP8L3	multitissue	6.21635e-05	0.964342	0.000136842	Spleen	0.779293	Breast_Mammary_Tissue	-1.74172	-	1.5007	TNFAIP8L3	15	51056598	51105276	TNF alpha induced protein 8 like 3 [Source:HGNC Symbol;Acc:HGNC:20620]
ENSG00000170909	OSCAR	multitissue	6.2464e-05	0.969004	0.000235176	Testis	0.992789	Lung	0.975701	+	1.75516	OSCAR	19	54094668	54102692	osteoclast associated, immunoglobulin-like receptor [Source:HGNC Symbol;Acc:HGNC:29960]
ENSG00000108557	RAI1	multitissue	6.27972e-05	0.974172	1.22953e-05	Testis	0.848191	Pancreas	-0.585278	-	2.99086	RAI1	17	17681473	17811453	retinoic acid induced 1 [Source:HGNC Symbol;Acc:HGNC:9834]
ENSG00000173457	PPP1R14B	multitissue	6.32024e-05	0.980458	1.04907e-05	Pancreas	0.803736	Heart_Atrial_Appendage	-1.78988	-	1.3109	PPP1R14B	11	64244480	64246941	protein phosphatase 1 regulatory inhibitor subunit 14B [Source:HGNC Symbol;Acc:HGNC:9057]
ENSG00000006451	RALA	multitissue	6.32699e-05	0.981506	1.34116e-05	Esophagus_Muscularis	0.321293	Artery_Aorta	-0.690867	-	2.6687	RALA	7	39623483	39708124	RAS like proto-oncogene A [Source:HGNC Symbol;Acc:HGNC:9839]
ENSG00000157335	CLEC18C	multitissue	6.34979e-05	0.985043	0.00299772	Esophagus_Mucosa	0.796849	Testis	-1.18634	-	1.08566	CLEC18C	16	70173322	70187361	C-type lectin domain family 18 member C [Source:HGNC Symbol;Acc:HGNC:28538]
ENSG00000170619	COMMD5	multitissue	6.43952e-05	0.998962	5.97349e-07	Muscle_Skeletal	0.97571	Testis	0.187287	+	1.7316	COMMD5	8	144841042	144853736	COMM domain containing 5 [Source:HGNC Symbol;Acc:HGNC:17902]
ENSG00000165280	VCP	multitissue	6.46296e-05	1	0.000128024	Heart_Left_Ventricle	0.394508	Artery_Coronary	-1.62791	-	1.52112	VCP	9	35056064	35073249	valosin containing protein [Source:HGNC Symbol;Acc:HGNC:12666]
ENSG00000048342	CC2D2A	multitissue	6.53587e-05	1	0.000720862	Esophagus_Gastroesophageal_Junction	0.57159	Cells_Transformed_fibroblasts	0.563857	+	1.73054	CC2D2A	4	15469865	15601557	coiled-coil and C2 domain containing 2A [Source:HGNC Symbol;Acc:HGNC:29253]
ENSG00000181788	SIAH2	multitissue	6.54713e-05	1	7.11307e-05	Skin_Not_Sun_Exposed_Suprapubic	0.165139	Brain_Substantia_nigra	-2.72608	-	1.17867	SIAH2	3	150741127	150763477	siah E3 ubiquitin protein ligase 2 [Source:HGNC Symbol;Acc:HGNC:10858]
ENSG00000204977	TRIM13	multitissue	6.55753e-05	1	1.55603e-05	Brain_Frontal_Cortex_BA9	0.987029	Nerve_Tibial	-0.198517	-	1.48568	TRIM13	13	49995888	50020481	tripartite motif containing 13 [Source:HGNC Symbol;Acc:HGNC:9976]
ENSG00000213593	TMX2	multitissue	6.56695e-05	1	8.57754e-06	Esophagus_Mucosa	0.523295	Adipose_Visceral_Omentum	-1.35688	-	2.28183	TMX2	11	57712600	57740973	thioredoxin related transmembrane protein 2 [Source:HGNC Symbol;Acc:HGNC:30739]
ENSG00000134061	CD180	multitissue	6.74676e-05	1	1.86397e-05	Whole_Blood	0.000330055	Brain_Cerebellum	0.34505	+	5.5657	CD180	5	67179613	67196799	CD180 molecule [Source:HGNC Symbol;Acc:HGNC:6726]
ENSG00000164080	RAD54L2	multitissue	6.75023e-05	1	0.000874333	Brain_Hippocampus	0.945419	Breast_Mammary_Tissue	0.215499	+	1.46995	RAD54L2	3	51541144	51668667	RAD54-like 2 (S. cerevisiae) [Source:HGNC Symbol;Acc:HGNC:29123]
ENSG00000113073	SLC4A9	multitissue	6.75258e-05	1	8.63103e-06	Thyroid	0.00533264	Testis	-3.43392	-	0.890109	SLC4A9	5	140360202	140375143	solute carrier family 4 member 9 [Source:HGNC Symbol;Acc:HGNC:11035]
ENSG00000143702	CEP170	multitissue	6.84043e-05	1	1.55285e-06	Adipose_Subcutaneous	0.140001	Pituitary	-2.98886	-	0.975475	CEP170	1	243124428	243255348	centrosomal protein 170 [Source:HGNC Symbol;Acc:HGNC:28920]
ENSG00000141522	ARHGDIA	multitissue	6.86948e-05	1	0.00380434	Pancreas	0.364604	Adipose_Visceral_Omentum	0.941606	+	2.16051	ARHGDIA	17	81867721	81871406	Rho GDP dissociation inhibitor alpha [Source:HGNC Symbol;Acc:HGNC:678]
ENSG00000128310	GALR3	multitissue	6.89503e-05	1	5.9496e-05	Pancreas	9.27724e-05	Liver	-3.96178	-	0.0749845	GALR3	22	37823382	37825495	galanin receptor 3 [Source:HGNC Symbol;Acc:HGNC:4134]
ENSG00000005108	THSD7A	multitissue	6.94667e-05	1	4.59487e-05	Muscle_Skeletal	0.975038	Thyroid	0.341512	+	2.26034	THSD7A	7	11370357	11832198	thrombospondin type 1 domain containing 7A [Source:HGNC Symbol;Acc:HGNC:22207]
ENSG00000137171	KLC4	multitissue	6.95925e-05	1	0.00147109	Pituitary	0.990182	Cells_Transformed_fibroblasts	1.31537	+	1.68176	KLC4	6	43040777	43075099	kinesin light chain 4 [Source:HGNC Symbol;Acc:HGNC:21624]
ENSG00000139636	LMBR1L	multitissue	6.97027e-05	1	2.46975e-05	Artery_Tibial	0.847753	Prostate	-2.69068	-	1.36619	LMBR1L	12	49096551	49110900	limb development membrane protein 1 like [Source:HGNC Symbol;Acc:HGNC:18268]
ENSG00000079691	CARMIL1	multitissue	6.99481e-05	1	2.56986e-05	Pituitary	0.944133	Lung	-0.183122	-	1.54734	CARMIL1	6	25279078	25620530	capping protein regulator and myosin 1 linker 1 [Source:HGNC Symbol;Acc:HGNC:21581]
ENSG00000103942	HOMER2	multitissue	6.99696e-05	1	0.000102759	Brain_Cerebellum	0.944771	Esophagus_Muscularis	-0.638951	-	1.53938	HOMER2	15	82836946	82986153	homer scaffolding protein 2 [Source:HGNC Symbol;Acc:HGNC:17513]
ENSG00000114650	SCAP	multitissue	7.10902e-05	1	0.00147434	Muscle_Skeletal	0.936079	Cells_Transformed_fibroblasts	0.791998	+	1.37489	SCAP	3	47413694	47477126	SREBF chaperone [Source:HGNC Symbol;Acc:HGNC:30634]
ENSG00000145725	PPIP5K2	multitissue	7.10922e-05	1	0.000215875	Nerve_Tibial	0.993959	Brain_Nucleus_accumbens_basal_ganglia	-1.67438	-	2.2069	PPIP5K2	5	103120149	103212799	diphosphoinositol pentakisphosphate kinase 2 [Source:HGNC Symbol;Acc:HGNC:29035]
ENSG00000178814	OPLAH	multitissue	7.13285e-05	1	9.56281e-05	Muscle_Skeletal	0.844582	Minor_Salivary_Gland	-0.935662	-	2.67381	OPLAH	8	144051266	144063965	5-oxoprolinase (ATP-hydrolysing) [Source:HGNC Symbol;Acc:HGNC:8149]
ENSG00000108468	CBX1	multitissue	7.21892e-05	1	0.00176008	Adipose_Subcutaneous	0.914043	Brain_Substantia_nigra	-0.347577	-	1.71404	CBX1	17	48070052	48101521	chromobox 1 [Source:HGNC Symbol;Acc:HGNC:1551]
ENSG00000171916	LGALS9C	multitissue	7.32372e-05	1	4.50667e-05	Lung	0.693429	Breast_Mammary_Tissue	-1.92663	-	1.45001	LGALS9C	17	18476737	18494945	galectin 9C [Source:HGNC Symbol;Acc:HGNC:33874]
ENSG00000126001	CEP250	multitissue	7.32486e-05	1	2.87793e-06	Brain_Nucleus_accumbens_basal_ganglia	0.267466	Artery_Aorta	-3.97715	-	0.839046	CEP250	20	35455164	35519280	centrosomal protein 250 [Source:HGNC Symbol;Acc:HGNC:1859]
ENSG00000187626	ZKSCAN4	multitissue	7.42209e-05	1	0.00019759	Spleen	0.0865338	Brain_Frontal_Cortex_BA9	2.00933	+	2.50578	ZKSCAN4	6	28244623	28252224	zinc finger with KRAB and SCAN domains 4 [Source:HGNC Symbol;Acc:HGNC:13854]
ENSG00000058404	CAMK2B	multitissue	7.52269e-05	1	0.000103422	Brain_Frontal_Cortex_BA9	0.811462	Skin_Sun_Exposed_Lower_leg	1.04453	+	1.2715	CAMK2B	7	44217150	44334577	calcium/calmodulin dependent protein kinase II beta [Source:HGNC Symbol;Acc:HGNC:1461]
ENSG00000178342	KCNG2	multitissue	7.67145e-05	1	1.10543e-05	Spleen	0.795204	Thyroid	-1.06205	-	2.26385	KCNG2	18	79863668	79900184	potassium voltage-gated channel modifier subfamily G member 2 [Source:HGNC Symbol;Acc:HGNC:6249]
ENSG00000205085	FAM71F2	multitissue	7.68147e-05	1	0.000326381	Brain_Cerebellar_Hemisphere	0.91681	Testis	1.52944	+	1.4913	FAM71F2	7	128672266	128683319	family with sequence similarity 71 member F2 [Source:HGNC Symbol;Acc:HGNC:27998]
ENSG00000108591	DRG2	multitissue	7.71532e-05	1	2.36385e-06	Skin_Sun_Exposed_Lower_leg	0.690226	Testis	2.36375	+	1.15577	DRG2	17	18087886	18107971	developmentally regulated GTP binding protein 2 [Source:HGNC Symbol;Acc:HGNC:3030]
ENSG00000115946	PNO1	multitissue	7.77126e-05	1	1.79611e-06	Skin_Sun_Exposed_Lower_leg	0.528738	Colon_Sigmoid	1.85093	+	1.54068	PNO1	2	68157844	68176238	partner of NOB1 homolog [Source:HGNC Symbol;Acc:HGNC:32790]
ENSG00000120733	KDM3B	multitissue	7.81088e-05	1	0.0034694	Brain_Anterior_cingulate_cortex_BA24	0.342599	Whole_Blood	-0.353311	-	2.27336	KDM3B	5	138352596	138437028	lysine demethylase 3B [Source:HGNC Symbol;Acc:HGNC:1337]
ENSG00000083807	SLC27A5	multitissue	7.88263e-05	1	0.000878723	Skin_Not_Sun_Exposed_Suprapubic	0.903236	Brain_Amygdala	0.959675	+	2.05806	SLC27A5	19	58479512	58512413	solute carrier family 27 member 5 [Source:HGNC Symbol;Acc:HGNC:10999]
ENSG00000051825	MPHOSPH9	multitissue	8.01568e-05	1	9.71189e-08	Heart_Left_Ventricle	0.642526	Liver	3.35716	+	1.67701	MPHOSPH9	12	123152320	123244014	M-phase phosphoprotein 9 [Source:HGNC Symbol;Acc:HGNC:7215]
ENSG00000103066	PLA2G15	multitissue	8.04013e-05	1	7.86867e-05	Artery_Tibial	0.87253	Skin_Not_Sun_Exposed_Suprapubic	2.14727	+	1.95929	PLA2G15	16	68245304	68261062	phospholipase A2 group XV [Source:HGNC Symbol;Acc:HGNC:17163]
ENSG00000159023	EPB41	multitissue	8.08838e-05	1	1.13861e-05	Pancreas	0.659258	Adipose_Subcutaneous	-0.468179	-	2.25841	EPB41	1	28887091	29120046	erythrocyte membrane protein band 4.1 [Source:HGNC Symbol;Acc:HGNC:3377]
ENSG00000234465	PINLYP	multitissue	8.10411e-05	1	4.09959e-05	Muscle_Skeletal	0.92057	Brain_Cerebellum	-1.37749	-	1.57176	PINLYP	19	43576800	43583964	phospholipase A2 inhibitor and LY6/PLAUR domain containing [Source:HGNC Symbol;Acc:HGNC:44206]
ENSG00000130313	PGLS	multitissue	8.134e-05	1	0.00306621	Skin_Not_Sun_Exposed_Suprapubic	0.644786	Brain_Caudate_basal_ganglia	0.951897	+	1.80364	PGLS	19	17511629	17521288	6-phosphogluconolactonase [Source:HGNC Symbol;Acc:HGNC:8903]
ENSG00000180549	FUT7	multitissue	8.22902e-05	1	4.2731e-05	Spleen	0.0743244	Artery_Aorta	2.82325	+	1.02892	FUT7	9	137030174	137033010	fucosyltransferase 7 [Source:HGNC Symbol;Acc:HGNC:4018]
ENSG00000168528	SERINC2	multitissue	8.23353e-05	1	0.000441392	Nerve_Tibial	0.641	Heart_Left_Ventricle	1.52809	+	1.24021	SERINC2	1	31409565	31434680	serine incorporator 2 [Source:HGNC Symbol;Acc:HGNC:23231]
ENSG00000175970	UNC119B	multitissue	8.29732e-05	1	5.40672e-05	Colon_Transverse	0.348697	Brain_Frontal_Cortex_BA9	-2.63782	-	1.00089	UNC119B	12	120710435	120723640	unc-119 lipid binding chaperone B [Source:HGNC Symbol;Acc:HGNC:16488]
ENSG00000115163	CENPA	multitissue	8.3577e-05	1	5.17508e-05	Muscle_Skeletal	0.875928	Adipose_Visceral_Omentum	1.5539	+	1.67769	CENPA	2	26764289	26801067	centromere protein A [Source:HGNC Symbol;Acc:HGNC:1851]
ENSG00000108443	RPS6KB1	multitissue	8.36413e-05	1	7.98694e-05	Pancreas	0.779423	Lung	-1.73223	-	2.30228	RPS6KB1	17	59893046	59950564	ribosomal protein S6 kinase B1 [Source:HGNC Symbol;Acc:HGNC:10436]
ENSG00000165923	AGBL2	multitissue	8.36812e-05	1	6.46787e-06	Brain_Cortex	0.180926	Vagina	2.65189	+	1.19574	AGBL2	11	47659591	47715389	ATP/GTP binding protein like 2 [Source:HGNC Symbol;Acc:HGNC:26296]
ENSG00000127366	TAS2R5	multitissue	8.39773e-05	1	8.02816e-05	Brain_Cerebellum	0.129187	Brain_Spinal_cord_cervical_c-1	2.60627	+	0.723797	TAS2R5	7	141790217	141791367	taste 2 receptor member 5 [Source:HGNC Symbol;Acc:HGNC:14912]
ENSG00000214860	EVPLL	multitissue	8.46147e-05	1	0.00514337	Adipose_Visceral_Omentum	0.707623	Lung	-1.35456	-	1.26649	EVPLL	17	18377662	18389647	envoplakin like [Source:HGNC Symbol;Acc:HGNC:35236]
ENSG00000160563	MED27	multitissue	8.52658e-05	1	4.09705e-06	Whole_Blood	0.951848	Skin_Not_Sun_Exposed_Suprapubic	-1.46471	-	2.72587	MED27	9	131860107	132079908	mediator complex subunit 27 [Source:HGNC Symbol;Acc:HGNC:2377]
ENSG00000141367	CLTC	multitissue	8.52739e-05	1	0.00101998	Adipose_Visceral_Omentum	0.0383542	Artery_Coronary	1.38806	+	3.00035	CLTC	17	59619689	59696956	clathrin heavy chain [Source:HGNC Symbol;Acc:HGNC:2092]
ENSG00000145040	UCN2	multitissue	8.55277e-05	1	5.2252e-06	Skin_Not_Sun_Exposed_Suprapubic	0.405099	Lung	-2.56254	-	1.87538	UCN2	3	48561727	48563773	urocortin 2 [Source:HGNC Symbol;Acc:HGNC:18414]
ENSG00000178950	GAK	multitissue	8.62292e-05	1	0.000113667	Muscle_Skeletal	0.931282	Esophagus_Mucosa	-0.841844	-	1.95653	GAK	4	849276	932373	cyclin G associated kinase [Source:HGNC Symbol;Acc:HGNC:4113]
ENSG00000184672	RALYL	multitissue	8.6564e-05	1	8.10521e-05	Prostate	0.727144	Nerve_Tibial	-1.36845	-	1.92998	RALYL	8	84182787	84921844	RALY RNA binding protein-like [Source:HGNC Symbol;Acc:HGNC:27036]
ENSG00000110011	DNAJC4	multitissue	8.70801e-05	1	4.85138e-05	Brain_Cerebellar_Hemisphere	0.765642	Brain_Anterior_cingulate_cortex_BA24	-0.293143	-	2.20338	DNAJC4	11	64230278	64234286	DnaJ heat shock protein family (Hsp40) member C4 [Source:HGNC Symbol;Acc:HGNC:5271]
ENSG00000149743	TRPT1	multitissue	8.72469e-05	1	0.000220344	Nerve_Tibial	0.798301	Muscle_Skeletal	-1.74351	-	0.937906	TRPT1	11	64223799	64226254	tRNA phosphotransferase 1 [Source:HGNC Symbol;Acc:HGNC:20316]
ENSG00000183048	SLC25A10	multitissue	8.73582e-05	1	0.000118417	Skin_Sun_Exposed_Lower_leg	0.999616	Whole_Blood	1.45548	+	1.61355	SLC25A10	17	81712236	81721016	solute carrier family 25 member 10 [Source:HGNC Symbol;Acc:HGNC:10980]
ENSG00000105701	FKBP8	multitissue	8.82803e-05	1	3.52228e-05	Heart_Left_Ventricle	0.101089	Spleen	2.88818	+	1.76577	FKBP8	19	18531751	18544077	FK506 binding protein 8 [Source:HGNC Symbol;Acc:HGNC:3724]
ENSG00000143570	SLC39A1	multitissue	8.9684e-05	1	1.84439e-06	Whole_Blood	0.797204	Skin_Sun_Exposed_Lower_leg	-3.24421	-	2.03924	SLC39A1	1	153959099	153968184	solute carrier family 39 member 1 [Source:HGNC Symbol;Acc:HGNC:12876]
ENSG00000244005	NFS1	multitissue	9.04032e-05	1	1.17631e-05	Heart_Left_Ventricle	0.0646711	Thyroid	1.41028	+	3.21267	NFS1	20	35668055	35699359	NFS1, cysteine desulfurase [Source:HGNC Symbol;Acc:HGNC:15910]
ENSG00000197903	HIST1H2BK	multitissue	9.13521e-05	1	2.05425e-06	Adipose_Visceral_Omentum	0.467258	Cells_EBV-transformed_lymphocytes	2.06603	+	2.47317	HIST1H2BK	6	27146418	27146798	histone cluster 1 H2B family member k [Source:HGNC Symbol;Acc:HGNC:13954]
ENSG00000143512	HHIPL2	multitissue	9.16285e-05	1	0.00280874	Cells_Transformed_fibroblasts	0.945359	Skin_Not_Sun_Exposed_Suprapubic	-0.963931	-	1.29251	HHIPL2	1	222522258	222548103	HHIP like 2 [Source:HGNC Symbol;Acc:HGNC:25842]
ENSG00000148842	CNNM2	multitissue	9.16697e-05	1	0.00479701	Testis	0.786092	Adrenal_Gland	-0.379492	-	1.92302	CNNM2	10	102918293	103090221	cyclin and CBS domain divalent metal cation transport mediator 2 [Source:HGNC Symbol;Acc:HGNC:103]
ENSG00000035499	DEPDC1B	multitissue	9.18522e-05	1	3.62568e-06	Brain_Cerebellar_Hemisphere	0.6414	Testis	0.144647	+	3.31228	DEPDC1B	5	60596912	60700190	DEP domain containing 1B [Source:HGNC Symbol;Acc:HGNC:24902]
ENSG00000149177	PTPRJ	multitissue	9.31388e-05	1	9.56206e-06	Pancreas	0.867038	Brain_Cerebellum	2.33615	+	1.70706	PTPRJ	11	47980558	48170841	protein tyrosine phosphatase, receptor type J [Source:HGNC Symbol;Acc:HGNC:9673]
ENSG00000175203	DCTN2	multitissue	9.34617e-05	1	1.41711e-06	Vagina	0.865168	Muscle_Skeletal	1.71077	+	2.1087	DCTN2	12	57530102	57547331	dynactin subunit 2 [Source:HGNC Symbol;Acc:HGNC:2712]
ENSG00000196227	FAM217B	multitissue	9.37532e-05	1	0.00138437	Muscle_Skeletal	0.00255467	Brain_Caudate_basal_ganglia	3.10734	+	0.128057	FAM217B	20	59933764	59948680	family with sequence similarity 217 member B [Source:HGNC Symbol;Acc:HGNC:16170]
ENSG00000073050	XRCC1	multitissue	9.48889e-05	1	9.65662e-07	Nerve_Tibial	0.980699	Brain_Cerebellum	-0.943334	-	2.54506	XRCC1	19	43543040	43580473	X-ray repair cross complementing 1 [Source:HGNC Symbol;Acc:HGNC:12828]
ENSG00000165699	TSC1	multitissue	9.51373e-05	1	1.01001e-05	Prostate	0.0239585	Artery_Aorta	-3.61695	-	0.456475	TSC1	9	132891348	132944633	tuberous sclerosis 1 [Source:HGNC Symbol;Acc:HGNC:12362]
ENSG00000175224	ATG13	multitissue	9.61624e-05	1	1.49572e-05	Nerve_Tibial	0.724765	Esophagus_Mucosa	2.47458	+	1.38516	ATG13	11	46617527	46674818	autophagy related 13 [Source:HGNC Symbol;Acc:HGNC:29091]
ENSG00000146021	KLHL3	multitissue	9.66109e-05	1	0.000935195	Brain_Cerebellum	0.997634	Adipose_Subcutaneous	0.665171	+	2.40908	KLHL3	5	137617500	137736090	kelch like family member 3 [Source:HGNC Symbol;Acc:HGNC:6354]
ENSG00000178935	ZNF552	multitissue	9.83706e-05	1	1.57258e-06	Brain_Anterior_cingulate_cortex_BA24	0.658892	Esophagus_Muscularis	1.01417	+	1.69478	ZNF552	19	57803841	57814913	zinc finger protein 552 [Source:HGNC Symbol;Acc:HGNC:26135]
ENSG00000230510	PPP5D1	multitissue	9.87562e-05	1	0.000520734	Esophagus_Muscularis	0.960523	Brain_Hippocampus	0.623803	+	2.03326	PPP5D1	19	46480796	46601200	PPP5 tetratricopeptide repeat domain containing 1 [Source:HGNC Symbol;Acc:HGNC:44209]
ENSG00000170209	ANKK1	multitissue	0.000100032	1	0.00035381	Pituitary	0.980143	Esophagus_Gastroesophageal_Junction	1.56054	+	1.72047	ANKK1	11	113387791	113400418	ankyrin repeat and kinase domain containing 1 [Source:HGNC Symbol;Acc:HGNC:21027]
ENSG00000204856	FAM216A	multitissue	0.000100969	1	1.22472e-05	Nerve_Tibial	0.106106	Skin_Sun_Exposed_Lower_leg	-3.21827	-	1.5227	FAM216A	12	110468364	110490385	family with sequence similarity 216 member A [Source:HGNC Symbol;Acc:HGNC:30180]
ENSG00000197959	DNM3	multitissue	0.000102067	1	2.98437e-06	Skin_Not_Sun_Exposed_Suprapubic	0.860821	Small_Intestine_Terminal_Ileum	1.70423	+	1.79776	DNM3	1	171841498	172418466	dynamin 3 [Source:HGNC Symbol;Acc:HGNC:29125]
ENSG00000119599	DCAF4	multitissue	0.000102435	1	7.37309e-06	Cells_EBV-transformed_lymphocytes	0.94734	Brain_Spinal_cord_cervical_c-1	-2.35815	-	1.76769	DCAF4	14	72926332	72959703	DDB1 and CUL4 associated factor 4 [Source:HGNC Symbol;Acc:HGNC:20229]
ENSG00000067167	TRAM1	multitissue	0.000102762	1	1.33084e-05	Cells_Transformed_fibroblasts	0.994407	Brain_Putamen_basal_ganglia	-2.10462	-	1.80612	TRAM1	8	70573442	70608387	translocation associated membrane protein 1 [Source:HGNC Symbol;Acc:HGNC:20568]
ENSG00000163251	FZD5	multitissue	0.000103278	1	2.85722e-05	Thyroid	0.25517	Muscle_Skeletal	0.493989	+	2.69089	FZD5	2	207762586	207769563	frizzled class receptor 5 [Source:HGNC Symbol;Acc:HGNC:4043]
ENSG00000204420	MPIG6B	multitissue	0.000103967	1	7.64298e-06	Esophagus_Mucosa	0.528423	Thyroid	2.36576	+	1.68061	MPIG6B	6	31718594	31726714	megakaryocyte and platelet inhibitory receptor G6b [Source:HGNC Symbol;Acc:HGNC:13937]
ENSG00000168917	SLC35G2	multitissue	0.000105269	1	0.00117154	Muscle_Skeletal	0.936235	Esophagus_Mucosa	-0.552783	-	1.59528	SLC35G2	3	136818647	136855892	solute carrier family 35 member G2 [Source:HGNC Symbol;Acc:HGNC:28480]
ENSG00000182963	GJC1	multitissue	0.000106558	1	0.0074865	Cells_Transformed_fibroblasts	0.952619	Brain_Cerebellar_Hemisphere	0.824075	+	1.30473	GJC1	17	44798448	44830816	gap junction protein gamma 1 [Source:HGNC Symbol;Acc:HGNC:4280]
ENSG00000198026	ZNF335	multitissue	0.000106581	1	2.73745e-05	Breast_Mammary_Tissue	0.939611	Minor_Salivary_Gland	1.20582	+	2.02546	ZNF335	20	45948653	45972172	zinc finger protein 335 [Source:HGNC Symbol;Acc:HGNC:15807]
ENSG00000107281	NPDC1	multitissue	0.000106689	1	0.0034046	Cells_Transformed_fibroblasts	0.778143	Heart_Atrial_Appendage	-1.37028	-	1.11383	NPDC1	9	137039470	137046203	neural proliferation, differentiation and control 1 [Source:HGNC Symbol;Acc:HGNC:7899]
ENSG00000070423	RNF126	multitissue	0.00010719	1	0.0246274	Esophagus_Mucosa	0.874693	Artery_Tibial	-0.0113165	-	1.35652	RNF126	19	647526	663277	ring finger protein 126 [Source:HGNC Symbol;Acc:HGNC:21151]
ENSG00000179399	GPC5	multitissue	0.000107847	1	4.68971e-06	Brain_Cortex	0.994179	Brain_Spinal_cord_cervical_c-1	1.01067	+	1.67049	GPC5	13	91398607	92873682	glypican 5 [Source:HGNC Symbol;Acc:HGNC:4453]
ENSG00000114395	CYB561D2	multitissue	0.000108387	1	9.91894e-05	Vagina	0.761951	Skin_Sun_Exposed_Lower_leg	2.14736	+	1.17067	CYB561D2	3	50350695	50358460	cytochrome b561 family member D2 [Source:HGNC Symbol;Acc:HGNC:30253]
ENSG00000005381	MPO	multitissue	0.000110945	1	4.54299e-06	Adrenal_Gland	0.937188	Esophagus_Muscularis	0.197256	+	2.82061	MPO	17	58269856	58280935	myeloperoxidase [Source:HGNC Symbol;Acc:HGNC:7218]
ENSG00000135248	FAM71F1	multitissue	0.000111447	1	0.0160162	Brain_Cortex	0.428588	Testis	1.26619	+	1.11316	FAM71F1	7	128709061	128731743	family with sequence similarity 71 member F1 [Source:HGNC Symbol;Acc:HGNC:30704]
ENSG00000068489	PRR11	multitissue	0.000112092	1	0.000248989	Cells_Transformed_fibroblasts	0.912782	Adrenal_Gland	-0.283061	-	3.20204	PRR11	17	59155499	59204705	proline rich 11 [Source:HGNC Symbol;Acc:HGNC:25619]
ENSG00000198315	ZKSCAN8	multitissue	0.000112496	1	0.000113302	Brain_Cerebellum	0.774768	Artery_Aorta	-0.328676	-	1.93183	ZKSCAN8	6	28141910	28159472	zinc finger with KRAB and SCAN domains 8 [Source:HGNC Symbol;Acc:HGNC:12983]
ENSG00000138814	PPP3CA	multitissue	0.000113333	1	3.02823e-05	Esophagus_Gastroesophageal_Junction	0.578414	Esophagus_Mucosa	1.2013	+	1.9138	PPP3CA	4	101023409	101348278	protein phosphatase 3 catalytic subunit alpha [Source:HGNC Symbol;Acc:HGNC:9314]
ENSG00000139725	RHOF	multitissue	0.000113816	1	0.000639687	Colon_Sigmoid	0.968946	Heart_Left_Ventricle	1.19973	+	1.02969	RHOF	12	121777754	121803403	ras homolog family member F, filopodia associated [Source:HGNC Symbol;Acc:HGNC:15703]
ENSG00000136891	TEX10	multitissue	0.000114232	1	0.000437306	Esophagus_Muscularis	0.37518	Esophagus_Mucosa	-0.948231	-	1.88923	TEX10	9	100302077	100352939	testis expressed 10 [Source:HGNC Symbol;Acc:HGNC:25988]
ENSG00000172992	DCAKD	multitissue	0.000114793	1	0.00045258	Spleen	0.95539	Lung	0.690474	+	1.15932	DCAKD	17	45023340	45061109	dephospho-CoA kinase domain containing [Source:HGNC Symbol;Acc:HGNC:26238]
ENSG00000135828	RNASEL	multitissue	0.000115479	1	0.000695698	Vagina	0.984736	Pituitary	-0.71042	-	1.00699	RNASEL	1	182573634	182589256	ribonuclease L [Source:HGNC Symbol;Acc:HGNC:10050]
ENSG00000154330	PGM5	multitissue	0.000116076	1	0.0500459	Esophagus_Muscularis	0.849155	Adipose_Visceral_Omentum	0.300647	+	1.11555	PGM5	9	68328308	68531061	phosphoglucomutase 5 [Source:HGNC Symbol;Acc:HGNC:8908]
ENSG00000107882	SUFU	multitissue	0.000116202	1	1.43809e-05	Skin_Not_Sun_Exposed_Suprapubic	0.215656	Artery_Tibial	-0.516446	-	2.96555	SUFU	10	102503987	102633535	SUFU negative regulator of hedgehog signaling [Source:HGNC Symbol;Acc:HGNC:16466]
ENSG00000137824	RMDN3	multitissue	0.000116757	1	9.48399e-06	Esophagus_Muscularis	0.677967	Testis	-1.47495	-	1.69419	RMDN3	15	40735884	40755851	regulator of microtubule dynamics 3 [Source:HGNC Symbol;Acc:HGNC:25550]
ENSG00000105613	MAST1	multitissue	0.00011699	1	0.000504763	Cells_Transformed_fibroblasts	0.345895	Adipose_Subcutaneous	2.49628	+	1.10351	MAST1	19	12833951	12874951	microtubule associated serine/threonine kinase 1 [Source:HGNC Symbol;Acc:HGNC:19034]
ENSG00000146247	PHIP	multitissue	0.000117849	1	1.06784e-05	Artery_Aorta	0.998284	Colon_Transverse	-3.32083	-	1.35921	PHIP	6	78935867	79078236	pleckstrin homology domain interacting protein [Source:HGNC Symbol;Acc:HGNC:15673]
ENSG00000143344	RGL1	multitissue	0.00011851	1	3.70692e-05	Whole_Blood	0.1502	Adipose_Subcutaneous	1.52232	+	2.44114	RGL1	1	183636085	183928531	ral guanine nucleotide dissociation stimulator like 1 [Source:HGNC Symbol;Acc:HGNC:30281]
ENSG00000010322	NISCH	multitissue	0.00011989	1	0.00171315	Brain_Hippocampus	0.885058	Esophagus_Mucosa	-0.260708	-	1.5203	NISCH	3	52455118	52493071	nischarin [Source:HGNC Symbol;Acc:HGNC:18006]
ENSG00000085840	ORC1	multitissue	0.000121161	1	3.60409e-06	Brain_Amygdala	0.541273	Pancreas	2.31948	+	2.43577	ORC1	1	52372829	52404459	origin recognition complex subunit 1 [Source:HGNC Symbol;Acc:HGNC:8487]
ENSG00000178750	STX19	multitissue	0.000121569	1	1.53315e-07	Breast_Mammary_Tissue	0.0742389	Skin_Not_Sun_Exposed_Suprapubic	-3.47763	-	1.28345	STX19	3	94014369	94028610	syntaxin 19 [Source:HGNC Symbol;Acc:HGNC:19300]
ENSG00000139437	TCHP	multitissue	0.000122456	1	3.27085e-05	Colon_Sigmoid	0.196356	Brain_Cerebellum	2.29773	+	1.60923	TCHP	12	109900264	109983841	trichoplein keratin filament binding [Source:HGNC Symbol;Acc:HGNC:28135]
ENSG00000159479	MED8	multitissue	0.000124821	1	0.000178341	Adipose_Subcutaneous	0.777704	Esophagus_Muscularis	1.28329	+	2.39915	MED8	1	43383917	43389808	mediator complex subunit 8 [Source:HGNC Symbol;Acc:HGNC:19971]
ENSG00000197808	ZNF461	multitissue	0.000125837	1	0.000106508	Brain_Cerebellum	0.838111	Brain_Amygdala	1.94942	+	2.12114	ZNF461	19	36637192	36666853	zinc finger protein 461 [Source:HGNC Symbol;Acc:HGNC:21629]
ENSG00000133794	ARNTL	multitissue	0.000125974	1	0.0104351	Testis	0.641317	Whole_Blood	1.0476	+	2.14036	ARNTL	11	13276652	13387266	aryl hydrocarbon receptor nuclear translocator like [Source:HGNC Symbol;Acc:HGNC:701]
ENSG00000188636	RTL6	multitissue	0.000129826	1	2.88055e-05	Liver	0.0036574	Whole_Blood	-2.1777	-	3.40128	RTL6	22	44492572	44498298	retrotransposon Gag like 6 [Source:HGNC Symbol;Acc:HGNC:13343]
ENSG00000165661	QSOX2	multitissue	0.0001314	1	0.00259659	Brain_Anterior_cingulate_cortex_BA24	0.996081	Testis	0.119996	+	1.23681	QSOX2	9	136206333	136245841	quiescin sulfhydryl oxidase 2 [Source:HGNC Symbol;Acc:HGNC:30249]
ENSG00000130475	FCHO1	multitissue	0.000131578	1	2.29844e-05	Whole_Blood	0.688543	Brain_Putamen_basal_ganglia	1.76982	+	2.38069	FCHO1	19	17747718	17788568	FCH domain only 1 [Source:HGNC Symbol;Acc:HGNC:29002]
ENSG00000126653	NSRP1	multitissue	0.000132707	1	0.000148798	Skin_Not_Sun_Exposed_Suprapubic	0.00343281	Artery_Tibial	-3.26118	-	0.465793	NSRP1	17	30115521	30186475	nuclear speckle splicing regulatory protein 1 [Source:HGNC Symbol;Acc:HGNC:25305]
ENSG00000115271	GCA	multitissue	0.000132855	1	0.000402383	Adrenal_Gland	0.678956	Brain_Cerebellar_Hemisphere	0.879726	+	2.02751	GCA	2	162318840	162371595	grancalcin [Source:HGNC Symbol;Acc:HGNC:15990]
ENSG00000102837	OLFM4	multitissue	0.000134083	1	3.24644e-06	Artery_Tibial	0.971974	Thyroid	1.41293	+	1.97964	OLFM4	13	53028759	53052057	olfactomedin 4 [Source:HGNC Symbol;Acc:HGNC:17190]
ENSG00000132953	XPO4	multitissue	0.000134728	1	2.31107e-06	Lung	0.482512	Artery_Tibial	-2.69498	-	1.63468	XPO4	13	20777329	20903048	exportin 4 [Source:HGNC Symbol;Acc:HGNC:17796]
ENSG00000105650	PDE4C	multitissue	0.000134966	1	1.16507e-05	Pituitary	0.926521	Colon_Transverse	2.0213	+	1.54755	PDE4C	19	18207961	18255419	phosphodiesterase 4C [Source:HGNC Symbol;Acc:HGNC:8782]
ENSG00000144214	LYG1	multitissue	0.000141736	1	0.000380027	Artery_Coronary	0.847844	Stomach	-1.53665	-	1.32242	LYG1	2	99284238	99304742	lysozyme g1 [Source:HGNC Symbol;Acc:HGNC:27014]
ENSG00000143994	ABHD1	multitissue	0.000141882	1	0.000131394	Brain_Hippocampus	0.0415216	Adipose_Visceral_Omentum	3.00613	+	0.759887	ABHD1	2	27123789	27130812	abhydrolase domain containing 1 [Source:HGNC Symbol;Acc:HGNC:17553]
ENSG00000204967	PCDHA4	multitissue	0.00014294	1	3.78655e-08	Adipose_Subcutaneous	0.642936	Brain_Cerebellar_Hemisphere	-3.42408	-	2.51515	PCDHA4	5	140806929	141012344	protocadherin alpha 4 [Source:HGNC Symbol;Acc:HGNC:8670]
ENSG00000171681	ATF7IP	multitissue	0.000143873	1	6.96177e-06	Skin_Sun_Exposed_Lower_leg	0.402052	Brain_Cortex	2.56358	+	1.86432	ATF7IP	12	14365632	14502935	activating transcription factor 7 interacting protein [Source:HGNC Symbol;Acc:HGNC:20092]
ENSG00000087191	PSMC5	multitissue	0.000144417	1	0.00291577	Colon_Sigmoid	0.688638	Breast_Mammary_Tissue	1.48133	+	1.14527	PSMC5	17	63827152	63832026	proteasome 26S subunit, ATPase 5 [Source:HGNC Symbol;Acc:HGNC:9552]
ENSG00000066056	TIE1	multitissue	0.000145348	1	7.82807e-06	Cells_Transformed_fibroblasts	0.0277617	Esophagus_Gastroesophageal_Junction	-2.54148	-	1.95578	TIE1	1	43300993	43323108	tyrosine kinase with immunoglobulin like and EGF like domains 1 [Source:HGNC Symbol;Acc:HGNC:11809]
ENSG00000075790	BCAP29	multitissue	0.000146119	1	0.00146566	Lung	0.974237	Skin_Not_Sun_Exposed_Suprapubic	-0.959388	-	1.8591	BCAP29	7	107579977	107629170	B-cell receptor associated protein 29 [Source:HGNC Symbol;Acc:HGNC:24131]
ENSG00000016864	GLT8D1	multitissue	0.000146928	1	2.70043e-05	Pituitary	0.430025	Adipose_Subcutaneous	2.49325	+	2.40997	GLT8D1	3	52694488	52706032	glycosyltransferase 8 domain containing 1 [Source:HGNC Symbol;Acc:HGNC:24870]
ENSG00000243449	C4orf48	multitissue	0.000147648	1	1.19261e-05	Pancreas	0.607526	Testis	0.836923	+	3.09616	C4orf48	4	2041993	2043970	chromosome 4 open reading frame 48 [Source:HGNC Symbol;Acc:HGNC:34437]
ENSG00000221829	FANCG	multitissue	0.000148232	1	1.62779e-07	Muscle_Skeletal	0.990055	Esophagus_Gastroesophageal_Junction	1.69669	+	2.18198	FANCG	9	35073835	35080016	Fanconi anemia complementation group G [Source:HGNC Symbol;Acc:HGNC:3588]
ENSG00000196653	ZNF502	multitissue	0.000149139	1	2.9144e-05	Thyroid	0.0558605	Brain_Caudate_basal_ganglia	3.46353	+	0.581181	ZNF502	3	44712643	44723831	zinc finger protein 502 [Source:HGNC Symbol;Acc:HGNC:23718]
ENSG00000110031	LPXN	multitissue	0.000149179	1	1.05727e-05	Brain_Hypothalamus	0.582037	Whole_Blood	2.28569	+	1.95585	LPXN	11	58526871	58578220	leupaxin [Source:HGNC Symbol;Acc:HGNC:14061]
ENSG00000189120	SP6	multitissue	0.000150116	1	0.000242292	Testis	0.988881	Heart_Atrial_Appendage	0.885213	+	1.84008	SP6	17	47844908	47855874	Sp6 transcription factor [Source:HGNC Symbol;Acc:HGNC:14530]
ENSG00000160679	CHTOP	multitissue	0.000150376	1	0.000551462	Testis	0.963095	Lung	0.416013	+	1.51537	CHTOP	1	153633982	153646306	chromatin target of PRMT1 [Source:HGNC Symbol;Acc:HGNC:24511]
ENSG00000112149	CD83	multitissue	0.000150884	1	4.57656e-07	Muscle_Skeletal	0.49885	Breast_Mammary_Tissue	-3.05979	-	1.42101	CD83	6	14117256	14136918	CD83 molecule [Source:HGNC Symbol;Acc:HGNC:1703]
ENSG00000140497	SCAMP2	multitissue	0.000151764	1	0.00125493	Brain_Cerebellar_Hemisphere	0.936401	Esophagus_Muscularis	0.507873	+	1.82174	SCAMP2	15	74843730	74873365	secretory carrier membrane protein 2 [Source:HGNC Symbol;Acc:HGNC:10564]
ENSG00000128596	CCDC136	multitissue	0.00015305	1	1.05985e-05	Muscle_Skeletal	0.737818	Heart_Left_Ventricle	0.17365	+	2.04297	CCDC136	7	128790757	128822132	coiled-coil domain containing 136 [Source:HGNC Symbol;Acc:HGNC:22225]
ENSG00000149150	SLC43A1	multitissue	0.000154184	1	0.00068543	Skin_Sun_Exposed_Lower_leg	0.609797	Artery_Aorta	-0.211381	-	2.25739	SLC43A1	11	57484534	57515786	solute carrier family 43 member 1 [Source:HGNC Symbol;Acc:HGNC:9225]
ENSG00000073670	ADAM11	multitissue	0.000158244	1	6.21156e-06	Brain_Spinal_cord_cervical_c-1	0.82657	Artery_Aorta	1.82748	+	1.01847	ADAM11	17	44759031	44781846	ADAM metallopeptidase domain 11 [Source:HGNC Symbol;Acc:HGNC:189]
ENSG00000186862	PDZD7	multitissue	0.000158717	1	1.62723e-05	Brain_Cerebellar_Hemisphere	0.883018	Artery_Tibial	-0.895783	-	1.32945	PDZD7	10	101007683	101031157	PDZ domain containing 7 [Source:HGNC Symbol;Acc:HGNC:26257]
ENSG00000149485	FADS1	multitissue	0.000159381	1	4.41378e-06	Brain_Anterior_cingulate_cortex_BA24	0.999514	Esophagus_Gastroesophageal_Junction	-2.72218	-	1.48155	FADS1	11	61799625	61829318	fatty acid desaturase 1 [Source:HGNC Symbol;Acc:HGNC:3574]
ENSG00000176986	SEC24C	multitissue	0.000160132	1	0.000459503	Stomach	0.84266	Artery_Aorta	1.53001	+	1.53622	SEC24C	10	73744384	73772161	SEC24 homolog C, COPII coat complex component [Source:HGNC Symbol;Acc:HGNC:10705]
ENSG00000135913	USP37	multitissue	0.000161373	1	0.00210714	Muscle_Skeletal	0.966497	Adipose_Visceral_Omentum	-0.636514	-	1.19026	USP37	2	218450251	218568361	ubiquitin specific peptidase 37 [Source:HGNC Symbol;Acc:HGNC:20063]
ENSG00000105767	CADM4	multitissue	0.000163027	1	2.34116e-07	Nerve_Tibial	0.936754	Brain_Cerebellum	-0.440613	-	2.14231	CADM4	19	43622368	43639839	cell adhesion molecule 4 [Source:HGNC Symbol;Acc:HGNC:30825]
ENSG00000111231	GPN3	multitissue	0.000165589	1	2.40972e-05	Lung	0.047883	Muscle_Skeletal	-2.06325	-	2.39325	GPN3	12	110452484	110469268	GPN-loop GTPase 3 [Source:HGNC Symbol;Acc:HGNC:30186]
ENSG00000187510	PLEKHG7	multitissue	0.000166358	1	4.98916e-05	Nerve_Tibial	0.0943043	Pancreas	2.86463	+	1.68505	PLEKHG7	12	92721462	92772455	pleckstrin homology and RhoGEF domain containing G7 [Source:HGNC Symbol;Acc:HGNC:33829]
ENSG00000076706	MCAM	multitissue	0.000167444	1	0.00604946	Brain_Cerebellar_Hemisphere	0.392766	Spleen	-1.73259	-	0.74869	MCAM	11	119308529	119321521	melanoma cell adhesion molecule [Source:HGNC Symbol;Acc:HGNC:6934]
ENSG00000078328	RBFOX1	multitissue	0.000167823	1	0.00209479	Nerve_Tibial	0.00621136	Adipose_Visceral_Omentum	-2.90643	-	0.240447	RBFOX1	16	6019094	7713338	RNA binding protein, fox-1 homolog 1 [Source:HGNC Symbol;Acc:HGNC:18222]
ENSG00000081138	CDH7	multitissue	0.000168924	1	0.000164897	Nerve_Tibial	0.675997	Brain_Cerebellum	2.29636	+	1.71152	CDH7	18	65750252	65890341	cadherin 7 [Source:HGNC Symbol;Acc:HGNC:1766]
ENSG00000164989	CCDC171	multitissue	0.000169304	1	0.000163433	Brain_Caudate_basal_ganglia	0.83087	Esophagus_Mucosa	2.3408	+	1.42126	CCDC171	9	15553086	16061663	coiled-coil domain containing 171 [Source:HGNC Symbol;Acc:HGNC:29828]
ENSG00000115234	SNX17	multitissue	0.000171478	1	0.00600498	Brain_Amygdala	0.868944	Heart_Atrial_Appendage	-0.354284	-	1.55662	SNX17	2	27370496	27377533	sorting nexin 17 [Source:HGNC Symbol;Acc:HGNC:14979]
ENSG00000079974	RABL2B	multitissue	0.000172027	1	0.00378185	Artery_Coronary	0.991199	Brain_Cerebellum	0.235116	+	1.17645	RABL2B	22	50767501	50783663	RAB, member of RAS oncogene family like 2B [Source:HGNC Symbol;Acc:HGNC:9800]
ENSG00000112343	TRIM38	multitissue	0.000172292	1	8.8144e-07	Artery_Tibial	0.858565	Thyroid	-1.82121	-	1.87246	TRIM38	6	25962802	25991226	tripartite motif containing 38 [Source:HGNC Symbol;Acc:HGNC:10059]
ENSG00000174456	C12orf76	multitissue	0.000173476	1	7.15036e-05	Liver	0.689032	Heart_Left_Ventricle	-1.78553	-	3.09104	C12orf76	12	110027028	110073686	chromosome 12 open reading frame 76 [Source:HGNC Symbol;Acc:HGNC:33790]
ENSG00000179148	ALOXE3	multitissue	0.000174468	1	0.00166567	Esophagus_Mucosa	0.00327135	Brain_Cerebellum	-3.04259	-	0.143639	ALOXE3	17	8095900	8119047	arachidonate lipoxygenase 3 [Source:HGNC Symbol;Acc:HGNC:13743]
ENSG00000178971	CTC1	multitissue	0.000176709	1	1.29741e-05	Cells_EBV-transformed_lymphocytes	0.978809	Esophagus_Muscularis	-1.92826	-	1.79951	CTC1	17	8224821	8248044	CST telomere replication complex component 1 [Source:HGNC Symbol;Acc:HGNC:26169]
ENSG00000143578	CREB3L4	multitissue	0.000176877	1	4.65784e-07	Adipose_Visceral_Omentum	0.274313	Vagina	-3.41308	-	1.05743	CREB3L4	1	153967534	153974363	cAMP responsive element binding protein 3 like 4 [Source:HGNC Symbol;Acc:HGNC:18854]
ENSG00000171467	ZNF318	multitissue	0.000176888	1	7.6339e-05	Muscle_Skeletal	0.696406	Brain_Substantia_nigra	1.46626	+	2.5239	ZNF318	6	43307134	43369478	zinc finger protein 318 [Source:HGNC Symbol;Acc:HGNC:13578]
ENSG00000183032	SLC25A21	multitissue	0.000177496	1	5.43022e-05	Liver	0.0167113	Pancreas	-1.85155	-	2.46155	SLC25A21	14	36678431	37172866	solute carrier family 25 member 21 [Source:HGNC Symbol;Acc:HGNC:14411]
ENSG00000117280	RAB29	multitissue	0.000179796	1	6.28841e-05	Liver	0.985684	Brain_Spinal_cord_cervical_c-1	-1.53785	-	1.19206	RAB29	1	205767986	205775460	RAB29, member RAS oncogene family [Source:HGNC Symbol;Acc:HGNC:9789]
ENSG00000168000	BSCL2	multitissue	0.000181289	1	2.81834e-05	Adipose_Subcutaneous	0.0260223	Small_Intestine_Terminal_Ileum	3.5384	+	0.394906	BSCL2	11	62690275	62709845	BSCL2, seipin lipid droplet biogenesis associated [Source:HGNC Symbol;Acc:HGNC:15832]
ENSG00000135821	GLUL	multitissue	0.000182509	1	0.000591288	Pancreas	0.906967	Ovary	-1.02239	-	1.70908	GLUL	1	182381704	182392206	glutamate-ammonia ligase [Source:HGNC Symbol;Acc:HGNC:4341]
ENSG00000135124	P2RX4	multitissue	0.000183467	1	1.01761e-05	Adrenal_Gland	0.697439	Adipose_Subcutaneous	-1.44411	-	0.989736	P2RX4	12	121209857	121234106	purinergic receptor P2X 4 [Source:HGNC Symbol;Acc:HGNC:8535]
ENSG00000168658	VWA3B	multitissue	0.00018408	1	0.00109317	Nerve_Tibial	0.415187	Testis	-1.95097	-	1.19096	VWA3B	2	98087116	98313299	von Willebrand factor A domain containing 3B [Source:HGNC Symbol;Acc:HGNC:28385]
ENSG00000152348	ATG10	multitissue	0.000185966	1	0.000236173	Testis	0.946905	Brain_Putamen_basal_ganglia	-2.22495	-	0.799048	ATG10	5	81972025	82276857	autophagy related 10 [Source:HGNC Symbol;Acc:HGNC:20315]
ENSG00000197183	NOL4L	multitissue	0.00018676	1	7.23309e-06	Stomach	0.934857	Colon_Sigmoid	-2.78141	-	1.45278	NOL4L	20	32443059	32585074	nucleolar protein 4 like [Source:HGNC Symbol;Acc:HGNC:16106]
ENSG00000120318	ARAP3	multitissue	0.000190901	1	4.6791e-06	Artery_Coronary	0.53142	Artery_Tibial	1.3611	+	1.92886	ARAP3	5	141653401	141682221	ArfGAP with RhoGAP domain, ankyrin repeat and PH domain 3 [Source:HGNC Symbol;Acc:HGNC:24097]
ENSG00000189007	ADAT2	multitissue	0.000191633	1	3.89583e-05	Muscle_Skeletal	0.334702	Brain_Cortex	-3.11135	-	0.947029	ADAT2	6	143422832	143450673	adenosine deaminase, tRNA specific 2 [Source:HGNC Symbol;Acc:HGNC:21172]
ENSG00000115661	STK16	multitissue	0.000192695	1	0.00063469	Skin_Not_Sun_Exposed_Suprapubic	0.621479	Adrenal_Gland	-0.747997	-	2.00077	STK16	2	219245455	219250337	serine/threonine kinase 16 [Source:HGNC Symbol;Acc:HGNC:11394]
ENSG00000152061	RABGAP1L	multitissue	0.000192821	1	6.9304e-08	Pancreas	0.881908	Brain_Cerebellum	2.95233	+	1.94234	RABGAP1L	1	174159410	174995308	RAB GTPase activating protein 1 like [Source:HGNC Symbol;Acc:HGNC:24663]
ENSG00000110172	CHORDC1	multitissue	0.000193171	1	2.90637e-06	Testis	0.93475	Skin_Sun_Exposed_Lower_leg	-0.62669	-	2.57345	CHORDC1	11	90201160	90223364	cysteine and histidine rich domain containing 1 [Source:HGNC Symbol;Acc:HGNC:14525]
ENSG00000160741	CRTC2	multitissue	0.000193432	1	1.27113e-05	Muscle_Skeletal	0.543425	Artery_Coronary	2.93176	+	2.03094	CRTC2	1	153947669	153958625	CREB regulated transcription coactivator 2 [Source:HGNC Symbol;Acc:HGNC:27301]
ENSG00000204410	MSH5	multitissue	0.000193462	1	3.6964e-06	Thyroid	0.0264764	Testis	-3.16455	-	0.842658	MSH5	6	31739948	31762834	mutS homolog 5 [Source:HGNC Symbol;Acc:HGNC:7328]
ENSG00000092439	TRPM7	multitissue	0.00019498	1	0.000253537	Muscle_Skeletal	0.87444	Nerve_Tibial	0.858491	+	2.32133	TRPM7	15	50552473	50686815	transient receptor potential cation channel subfamily M member 7 [Source:HGNC Symbol;Acc:HGNC:17994]
ENSG00000136521	NDUFB5	multitissue	0.000195141	1	8.67864e-06	Brain_Hypothalamus	0.498868	Esophagus_Mucosa	1.37247	+	1.61697	NDUFB5	3	179604690	179627647	NADH:ubiquinone oxidoreductase subunit B5 [Source:HGNC Symbol;Acc:HGNC:7700]
ENSG00000105173	CCNE1	multitissue	0.000195312	1	0.0253316	Stomach	0.946437	Thyroid	0.320586	+	1.4526	CCNE1	19	29811898	29824308	cyclin E1 [Source:HGNC Symbol;Acc:HGNC:1589]
ENSG00000100461	RBM23	multitissue	0.00019636	1	0.00333321	Whole_Blood	0.850244	Brain_Caudate_basal_ganglia	0.137097	+	1.46655	RBM23	14	22893206	22919184	RNA binding motif protein 23 [Source:HGNC Symbol;Acc:HGNC:20155]
ENSG00000165757	KIAA1462	multitissue	0.000196643	1	5.63464e-06	Adipose_Visceral_Omentum	0.300819	Artery_Tibial	0.514876	+	2.7946	KIAA1462	10	30012800	30115494	KIAA1462 [Source:HGNC Symbol;Acc:HGNC:29283]
ENSG00000134955	SLC37A2	multitissue	0.000196828	1	1.07817e-05	Small_Intestine_Terminal_Ileum	0.963283	Testis	-1.93033	-	2.26427	SLC37A2	11	125063067	125090312	solute carrier family 37 member 2 [Source:HGNC Symbol;Acc:HGNC:20644]
ENSG00000162624	LHX8	multitissue	0.000198201	1	0.00133455	Thyroid	0.441631	Esophagus_Gastroesophageal_Junction	0.421103	+	2.60788	LHX8	1	75128434	75161533	LIM homeobox 8 [Source:HGNC Symbol;Acc:HGNC:28838]
ENSG00000123329	ARHGAP9	multitissue	0.000198382	1	0.0069897	Artery_Tibial	0.89374	Cells_Transformed_fibroblasts	-1.20852	-	1.22115	ARHGAP9	12	57472255	57488814	Rho GTPase activating protein 9 [Source:HGNC Symbol;Acc:HGNC:14130]
ENSG00000183476	SH2D7	multitissue	0.000198422	1	0.00444682	Esophagus_Muscularis	0.765173	Brain_Anterior_cingulate_cortex_BA24	1.03162	+	1.1457	SH2D7	15	78077808	78104909	SH2 domain containing 7 [Source:HGNC Symbol;Acc:HGNC:34549]
ENSG00000175866	BAIAP2	multitissue	0.000199724	1	7.25764e-06	Spleen	0.847533	Skin_Sun_Exposed_Lower_leg	1.71131	+	1.73412	BAIAP2	17	81035122	81117432	BAI1 associated protein 2 [Source:HGNC Symbol;Acc:HGNC:947]
ENSG00000135870	RC3H1	multitissue	0.000200284	1	4.1677e-05	Cells_Transformed_fibroblasts	0.313017	Colon_Transverse	-1.91746	-	1.95247	RC3H1	1	173931214	174022297	ring finger and CCCH-type domains 1 [Source:HGNC Symbol;Acc:HGNC:29434]
ENSG00000171303	KCNK3	multitissue	0.000202142	1	4.31932e-06	Skin_Not_Sun_Exposed_Suprapubic	0.616991	Esophagus_Muscularis	0.55077	+	2.48352	KCNK3	2	26692690	26733420	potassium two pore domain channel subfamily K member 3 [Source:HGNC Symbol;Acc:HGNC:6278]
ENSG00000152904	GGPS1	multitissue	0.000204533	1	0.000473107	Testis	0.326487	Lung	0.942571	+	2.0428	GGPS1	1	235327350	235344532	geranylgeranyl diphosphate synthase 1 [Source:HGNC Symbol;Acc:HGNC:4249]
ENSG00000143469	SYT14	multitissue	0.000204655	1	5.08569e-05	Brain_Cortex	0.125943	Nerve_Tibial	-0.862077	-	2.59256	SYT14	1	209938174	210171389	synaptotagmin 14 [Source:HGNC Symbol;Acc:HGNC:23143]
ENSG00000104267	CA2	multitissue	0.000205322	1	0.00914578	Muscle_Skeletal	0.596207	Skin_Sun_Exposed_Lower_leg	-0.191786	-	2.12996	CA2	8	85463852	85481493	carbonic anhydrase 2 [Source:HGNC Symbol;Acc:HGNC:1373]
ENSG00000163877	SNIP1	multitissue	0.00020733	1	0.000531411	Artery_Aorta	0.994896	Liver	0.28303	+	2.07133	SNIP1	1	37534449	37554344	Smad nuclear interacting protein 1 [Source:HGNC Symbol;Acc:HGNC:30587]
ENSG00000179915	NRXN1	multitissue	0.000207815	1	6.18168e-05	Nerve_Tibial	0.377426	Testis	1.56156	+	3.45663	NRXN1	2	49918505	51225575	neurexin 1 [Source:HGNC Symbol;Acc:HGNC:8008]
ENSG00000140396	NCOA2	multitissue	0.00020854	1	3.10427e-05	Thyroid	0.30022	Brain_Spinal_cord_cervical_c-1	1.68714	+	2.60943	NCOA2	8	70109762	70403805	nuclear receptor coactivator 2 [Source:HGNC Symbol;Acc:HGNC:7669]
ENSG00000119125	GDA	multitissue	0.000209217	1	0.000199472	Skin_Not_Sun_Exposed_Suprapubic	0.853551	Brain_Hypothalamus	0.326892	+	2.4982	GDA	9	72114595	72257193	guanine deaminase [Source:HGNC Symbol;Acc:HGNC:4212]
ENSG00000206113	CFAP99	multitissue	0.000210048	1	2.8285e-05	Breast_Mammary_Tissue	0.898286	Thyroid	-2.55512	-	1.4434	CFAP99	4	2418974	2462942	cilia and flagella associated protein 99 [Source:HGNC Symbol;Acc:HGNC:51180]
ENSG00000088298	EDEM2	multitissue	0.000210194	1	2.73091e-07	Brain_Nucleus_accumbens_basal_ganglia	0.592355	Small_Intestine_Terminal_Ileum	-2.35084	-	1.55172	EDEM2	20	35115357	35147364	ER degradation enhancing alpha-mannosidase like protein 2 [Source:HGNC Symbol;Acc:HGNC:15877]
ENSG00000138031	ADCY3	multitissue	0.000210335	1	6.19857e-06	Lung	0.0268652	Skin_Sun_Exposed_Lower_leg	0.783003	+	3.50389	ADCY3	2	24819169	24919839	adenylate cyclase 3 [Source:HGNC Symbol;Acc:HGNC:234]
ENSG00000150672	DLG2	multitissue	0.000211574	1	0.000416448	Muscle_Skeletal	0.858915	Skin_Not_Sun_Exposed_Suprapubic	0.335578	+	2.16246	DLG2	11	83455012	85627922	discs large MAGUK scaffold protein 2 [Source:HGNC Symbol;Acc:HGNC:2901]
ENSG00000180376	CCDC66	multitissue	0.000212023	1	0.000174646	Brain_Frontal_Cortex_BA9	0.953187	Esophagus_Mucosa	1.93583	+	1.16909	CCDC66	3	56557161	56621818	coiled-coil domain containing 66 [Source:HGNC Symbol;Acc:HGNC:27709]
ENSG00000140538	NTRK3	multitissue	0.000215222	1	0.00249968	Uterus	0.787603	Ovary	1.33645	+	1.28912	NTRK3	15	87859751	88256768	neurotrophic receptor tyrosine kinase 3 [Source:HGNC Symbol;Acc:HGNC:8033]
ENSG00000132671	SSTR4	multitissue	0.000216774	1	4.29273e-06	Brain_Nucleus_accumbens_basal_ganglia	0.953426	Lung	2.52322	+	1.94856	SSTR4	20	23035386	23036812	somatostatin receptor 4 [Source:HGNC Symbol;Acc:HGNC:11333]
ENSG00000170382	LRRN2	multitissue	0.000217232	1	6.53119e-06	Esophagus_Muscularis	0.52489	Colon_Transverse	0.986605	+	2.63586	LRRN2	1	204617170	204685733	leucine rich repeat neuronal 2 [Source:HGNC Symbol;Acc:HGNC:16914]
ENSG00000014919	COX15	multitissue	0.000218118	1	1.6598e-05	Pituitary	0.200666	Brain_Anterior_cingulate_cortex_BA24	-2.71152	-	1.00875	COX15	10	99711844	99732100	COX15, cytochrome c oxidase assembly homolog [Source:HGNC Symbol;Acc:HGNC:2263]
ENSG00000127663	KDM4B	multitissue	0.000219455	1	1.10686e-05	Testis	0.853281	Pancreas	0.345764	+	1.93514	KDM4B	19	4969113	5153595	lysine demethylase 4B [Source:HGNC Symbol;Acc:HGNC:29136]
ENSG00000186834	HEXIM1	multitissue	0.000221052	1	2.03121e-05	Esophagus_Mucosa	0.38931	Cells_Transformed_fibroblasts	2.36752	+	1.09452	HEXIM1	17	45148502	45152101	hexamethylene bisacetamide inducible 1 [Source:HGNC Symbol;Acc:HGNC:24953]
ENSG00000168569	TMEM223	multitissue	0.000221496	1	6.23672e-06	Skin_Sun_Exposed_Lower_leg	0.786491	Breast_Mammary_Tissue	2.54739	+	1.20191	TMEM223	11	62771629	62792021	transmembrane protein 223 [Source:HGNC Symbol;Acc:HGNC:28464]
ENSG00000146216	TTBK1	multitissue	0.000221578	1	0.000246024	Small_Intestine_Terminal_Ileum	0.88008	Liver	-1.49763	-	1.89642	TTBK1	6	43243680	43288259	tau tubulin kinase 1 [Source:HGNC Symbol;Acc:HGNC:19140]
ENSG00000108604	SMARCD2	multitissue	0.000221957	1	1.94903e-05	Whole_Blood	0.911363	Muscle_Skeletal	1.54329	+	1.39711	SMARCD2	17	63832081	63843065	SWI/SNF related, matrix associated, actin dependent regulator of chromatin, subfamily d, member 2 [Source:HGNC Symbol;Acc:HGNC:11107]
ENSG00000204120	GIGYF2	multitissue	0.000224316	1	0.00035192	Esophagus_Mucosa	0.523931	Adipose_Subcutaneous	-2.0608	-	1.39692	GIGYF2	2	232697299	232860575	GRB10 interacting GYF protein 2 [Source:HGNC Symbol;Acc:HGNC:11960]
ENSG00000163630	SYNPR	multitissue	0.00022557	1	0.000172367	Thyroid	0.298461	Brain_Cerebellum	-1.61809	-	1.88709	SYNPR	3	63228315	63616921	synaptoporin [Source:HGNC Symbol;Acc:HGNC:16507]
ENSG00000141985	SH3GL1	multitissue	0.000225855	1	0.000412839	Pancreas	0.985432	Muscle_Skeletal	0.104493	+	2.0619	SH3GL1	19	4360370	4400547	SH3 domain containing GRB2 like 1, endophilin A2 [Source:HGNC Symbol;Acc:HGNC:10830]
ENSG00000082781	ITGB5	multitissue	0.000227176	1	8.30753e-06	Skin_Not_Sun_Exposed_Suprapubic	0.978832	Esophagus_Gastroesophageal_Junction	0.255626	+	1.47553	ITGB5	3	124761948	124901418	integrin subunit beta 5 [Source:HGNC Symbol;Acc:HGNC:6160]
ENSG00000156374	PCGF6	multitissue	0.00022784	1	0.000304389	Cells_Transformed_fibroblasts	0.467915	Colon_Transverse	-0.646331	-	3.00577	PCGF6	10	103302796	103351134	polycomb group ring finger 6 [Source:HGNC Symbol;Acc:HGNC:21156]
ENSG00000100380	ST13	multitissue	0.000228016	1	0.00750912	Esophagus_Muscularis	0.857281	Liver	1.13739	+	1.53405	ST13	22	40824535	40857022	ST13, Hsp70 interacting protein [Source:HGNC Symbol;Acc:HGNC:11343]
ENSG00000114127	XRN1	multitissue	0.000228195	1	0.000182751	Uterus	0.804192	Artery_Tibial	1.75347	+	1.2225	XRN1	3	142306607	142448062	5'-3' exoribonuclease 1 [Source:HGNC Symbol;Acc:HGNC:30654]
ENSG00000004897	CDC27	multitissue	0.000229096	1	0.000458793	Artery_Tibial	0.839829	Heart_Atrial_Appendage	0.556698	+	1.2734	CDC27	17	47117703	47189422	cell division cycle 27 [Source:HGNC Symbol;Acc:HGNC:1728]
ENSG00000177453	NIM1K	multitissue	0.000229849	1	0.000121278	Skin_Not_Sun_Exposed_Suprapubic	0.892322	Esophagus_Mucosa	-1.92175	-	1.93686	NIM1K	5	43192071	43280850	NIM1 serine/threonine protein kinase [Source:HGNC Symbol;Acc:HGNC:28646]
ENSG00000080709	KCNN2	multitissue	0.000230541	1	0.000133226	Adipose_Subcutaneous	0.725908	Minor_Salivary_Gland	0.115049	+	2.0526	KCNN2	5	114360945	114496500	potassium calcium-activated channel subfamily N member 2 [Source:HGNC Symbol;Acc:HGNC:6291]
ENSG00000182591	KRTAP11-1	multitissue	0.000231118	1	6.5899e-05	Thyroid	0.314629	Colon_Transverse	-1.49253	-	3.53284	KRTAP11-1	21	30880644	30881555	keratin associated protein 11-1 [Source:HGNC Symbol;Acc:HGNC:18922]
ENSG00000213398	LCAT	multitissue	0.000231286	1	6.11699e-05	Adipose_Subcutaneous	0.395318	Brain_Putamen_basal_ganglia	-2.63208	-	0.945568	LCAT	16	67939750	67944131	lecithin-cholesterol acyltransferase [Source:HGNC Symbol;Acc:HGNC:6522]
ENSG00000119778	ATAD2B	multitissue	0.00023582	1	2.23202e-06	Artery_Aorta	0.806686	Lung	0.924355	+	1.79013	ATAD2B	2	23748664	23927114	ATPase family, AAA domain containing 2B [Source:HGNC Symbol;Acc:HGNC:29230]
ENSG00000118900	UBN1	multitissue	0.000236698	1	6.1982e-07	Breast_Mammary_Tissue	0.920721	Spleen	-3.47516	-	1.54566	UBN1	16	4846665	4882360	ubinuclein 1 [Source:HGNC Symbol;Acc:HGNC:12506]
ENSG00000205981	DNAJC19	multitissue	0.00023893	1	0.000535088	Brain_Frontal_Cortex_BA9	0.574363	Minor_Salivary_Gland	-0.706775	-	2.53763	DNAJC19	3	180983709	180989774	DnaJ heat shock protein family (Hsp40) member C19 [Source:HGNC Symbol;Acc:HGNC:30528]
ENSG00000137261	KIAA0319	multitissue	0.000239492	1	0.000149475	Brain_Putamen_basal_ganglia	0.816991	Small_Intestine_Terminal_Ileum	-0.463771	-	2.92679	KIAA0319	6	24544104	24646155	KIAA0319 [Source:HGNC Symbol;Acc:HGNC:21580]
ENSG00000182022	CHST15	multitissue	0.00023995	1	0.000225546	Adipose_Subcutaneous	0.838743	Esophagus_Mucosa	-0.806721	-	1.46145	CHST15	10	124007666	124093607	carbohydrate sulfotransferase 15 [Source:HGNC Symbol;Acc:HGNC:18137]
ENSG00000130956	HABP4	multitissue	0.00024103	1	4.19105e-07	Testis	0.728843	Colon_Sigmoid	-0.665526	-	2.24721	HABP4	9	96450201	96491336	hyaluronan binding protein 4 [Source:HGNC Symbol;Acc:HGNC:17062]
ENSG00000197535	MYO5A	multitissue	0.000241237	1	0.00435312	Thyroid	0.87777	Heart_Left_Ventricle	0.433766	+	1.19513	MYO5A	15	52307283	52529050	myosin VA [Source:HGNC Symbol;Acc:HGNC:7602]
ENSG00000150625	GPM6A	multitissue	0.000246565	1	3.43341e-05	Whole_Blood	0.501547	Esophagus_Muscularis	1.77117	+	1.61787	GPM6A	4	175632934	176002664	glycoprotein M6A [Source:HGNC Symbol;Acc:HGNC:4460]
ENSG00000172409	CLP1	multitissue	0.00025094	1	1.32293e-05	Whole_Blood	0.988997	Brain_Nucleus_accumbens_basal_ganglia	0.340742	+	2.4695	CLP1	11	57648992	57661868	cleavage and polyadenylation factor I subunit 1 [Source:HGNC Symbol;Acc:HGNC:16999]
ENSG00000145864	GABRB2	multitissue	0.000252403	1	0.000836938	Muscle_Skeletal	0.589052	Skin_Sun_Exposed_Lower_leg	-1.32955	-	1.73123	GABRB2	5	161288429	161549044	gamma-aminobutyric acid type A receptor beta2 subunit [Source:HGNC Symbol;Acc:HGNC:4082]
ENSG00000122733	PHF24	multitissue	0.000252558	1	7.15386e-05	Small_Intestine_Terminal_Ileum	0.745834	Adipose_Subcutaneous	-1.85585	-	1.5303	PHF24	9	34957608	34982544	PHD finger protein 24 [Source:HGNC Symbol;Acc:HGNC:29180]
ENSG00000187605	TET3	multitissue	0.000254645	1	1.18044e-05	Prostate	0.610347	Brain_Spinal_cord_cervical_c-1	-1.43263	-	2.0925	TET3	2	73986404	74108176	tet methylcytosine dioxygenase 3 [Source:HGNC Symbol;Acc:HGNC:28313]
ENSG00000126215	XRCC3	multitissue	0.000259776	1	4.71805e-07	Thyroid	0.989703	Brain_Hypothalamus	3.32434	+	1.20735	XRCC3	14	103697609	103715504	X-ray repair cross complementing 3 [Source:HGNC Symbol;Acc:HGNC:12830]
ENSG00000089693	MLF2	multitissue	0.000260368	1	0.00443897	Muscle_Skeletal	0.340689	Stomach	1.0428	+	1.45804	MLF2	12	6747996	6767475	myeloid leukemia factor 2 [Source:HGNC Symbol;Acc:HGNC:7126]
ENSG00000161298	ZNF382	multitissue	0.000260454	1	1.60946e-05	Esophagus_Muscularis	0.334358	Artery_Coronary	-1.93063	-	2.36895	ZNF382	19	36604817	36634113	zinc finger protein 382 [Source:HGNC Symbol;Acc:HGNC:17409]
ENSG00000188385	JAKMIP3	multitissue	0.000260501	1	2.09376e-05	Breast_Mammary_Tissue	0.98781	Brain_Cortex	-0.203584	-	1.10233	JAKMIP3	10	132104671	132184809	Janus kinase and microtubule interacting protein 3 [Source:HGNC Symbol;Acc:HGNC:23523]
ENSG00000151773	CCDC122	multitissue	0.000260927	1	9.39743e-06	Brain_Cerebellar_Hemisphere	0.46545	Minor_Salivary_Gland	3.34625	+	0.812841	CCDC122	13	43823909	43879727	coiled-coil domain containing 122 [Source:HGNC Symbol;Acc:HGNC:26478]
ENSG00000170946	DNAJC24	multitissue	0.000266239	1	0.00470737	Heart_Left_Ventricle	0.934466	Nerve_Tibial	-0.0231012	-	1.87391	DNAJC24	11	31369840	31431849	DnaJ heat shock protein family (Hsp40) member C24 [Source:HGNC Symbol;Acc:HGNC:26979]
ENSG00000204560	DHX16	multitissue	0.000266478	1	0.000305764	Skin_Sun_Exposed_Lower_leg	0.986405	Artery_Aorta	0.125467	+	1.69168	DHX16	6	30653119	30673037	DEAH-box helicase 16 [Source:HGNC Symbol;Acc:HGNC:2739]
ENSG00000158604	TMED4	multitissue	0.000269134	1	2.53888e-06	Colon_Transverse	0.1738	Brain_Frontal_Cortex_BA9	3.55236	+	1.0369	TMED4	7	44577894	44582287	transmembrane p24 trafficking protein 4 [Source:HGNC Symbol;Acc:HGNC:22301]
ENSG00000234745	HLA-B	multitissue	0.000270545	1	0.000269777	Pituitary	0.725184	Pancreas	-1.6742	-	1.38866	HLA-B	6	31269491	31357188	major histocompatibility complex, class I, B [Source:HGNC Symbol;Acc:HGNC:4932]
ENSG00000187867	PALM3	multitissue	0.000272059	1	0.000127405	Skin_Sun_Exposed_Lower_leg	0.999845	Pancreas	-0.3518	-	1.2218	PALM3	19	14053365	14059159	paralemmin 3 [Source:HGNC Symbol;Acc:HGNC:33274]
ENSG00000136463	TACO1	multitissue	0.000272911	1	7.55629e-05	Testis	0.342755	Muscle_Skeletal	-1.50466	-	3.46962	TACO1	17	63600872	63608365	translational activator of cytochrome c oxidase I [Source:HGNC Symbol;Acc:HGNC:24316]
ENSG00000112701	SENP6	multitissue	0.000273959	1	1.09371e-06	Brain_Cortex	0.962945	Artery_Tibial	-2.66443	-	1.5102	SENP6	6	75601509	75718278	SUMO1/sentrin specific peptidase 6 [Source:HGNC Symbol;Acc:HGNC:20944]
ENSG00000154678	PDE1C	multitissue	0.000274899	1	0.000146431	Adipose_Subcutaneous	0.974491	Cells_EBV-transformed_lymphocytes	0.0267498	+	1.6501	PDE1C	7	31751179	32299329	phosphodiesterase 1C [Source:HGNC Symbol;Acc:HGNC:8776]
ENSG00000178568	ERBB4	multitissue	0.000275043	1	0.000158323	Brain_Cerebellum	0.814489	Nerve_Tibial	0.132076	+	1.78749	ERBB4	2	211375717	212538841	erb-b2 receptor tyrosine kinase 4 [Source:HGNC Symbol;Acc:HGNC:3432]
ENSG00000074855	ANO8	multitissue	0.000276015	1	8.16255e-06	Testis	0.99812	Skin_Sun_Exposed_Lower_leg	0.212481	+	2.58854	ANO8	19	17323223	17334829	anoctamin 8 [Source:HGNC Symbol;Acc:HGNC:29329]
ENSG00000213023	SYT3	multitissue	0.000277288	1	0.0100705	Skin_Not_Sun_Exposed_Suprapubic	0.943953	Pituitary	-0.855711	-	1.31957	SYT3	19	50621307	50639827	synaptotagmin 3 [Source:HGNC Symbol;Acc:HGNC:11511]
ENSG00000078814	MYH7B	multitissue	0.000277701	1	1.69378e-06	Breast_Mammary_Tissue	0.878339	Vagina	2.29502	+	0.946126	MYH7B	20	34975403	35002437	myosin heavy chain 7B [Source:HGNC Symbol;Acc:HGNC:15906]
ENSG00000114455	HHLA2	multitissue	0.000278252	1	0.0001741	Stomach	0.000632525	Spleen	-0.168318	-	5.07079	HHLA2	3	108296490	108378285	HERV-H LTR-associating 2 [Source:HGNC Symbol;Acc:HGNC:4905]
ENSG00000106608	URGCP	multitissue	0.000278921	1	0.00549912	Breast_Mammary_Tissue	0.951535	Adipose_Subcutaneous	-0.054361	-	1.48743	URGCP	7	43875894	43926411	upregulator of cell proliferation [Source:HGNC Symbol;Acc:HGNC:30890]
ENSG00000119326	CTNNAL1	multitissue	0.000279101	1	1.29113e-06	Heart_Left_Ventricle	0.980249	Prostate	-2.79889	-	1.26243	CTNNAL1	9	108942569	109013529	catenin alpha like 1 [Source:HGNC Symbol;Acc:HGNC:2512]
ENSG00000104237	RP1	multitissue	0.000280082	1	0.000250421	Lung	0.0767156	Testis	-2.71595	-	1.33768	RP1	8	54554361	54871720	RP1, axonemal microtubule associated [Source:HGNC Symbol;Acc:HGNC:10263]
ENSG00000100393	EP300	multitissue	0.000280816	1	0.000121449	Colon_Transverse	0.000208753	Adipose_Subcutaneous	-3.77568	-	0.0954609	EP300	22	41091786	41180079	E1A binding protein p300 [Source:HGNC Symbol;Acc:HGNC:3373]
ENSG00000143093	STRIP1	multitissue	0.000283574	1	4.39413e-06	Nerve_Tibial	0.230449	Artery_Tibial	-3.13106	-	1.02934	STRIP1	1	110031577	110074641	striatin interacting protein 1 [Source:HGNC Symbol;Acc:HGNC:25916]
ENSG00000165338	HECTD2	multitissue	0.000285014	1	5.081e-05	Artery_Tibial	0.852946	Colon_Sigmoid	-0.40188	-	2.55865	HECTD2	10	91409280	91514829	HECT domain E3 ubiquitin protein ligase 2 [Source:HGNC Symbol;Acc:HGNC:26736]
ENSG00000171703	TCEA2	multitissue	0.000286732	1	0.00287259	Heart_Left_Ventricle	0.962725	Brain_Cerebellar_Hemisphere	-1.00874	-	1.48945	TCEA2	20	64049836	64072347	transcription elongation factor A2 [Source:HGNC Symbol;Acc:HGNC:11614]
ENSG00000162521	RBBP4	multitissue	0.000288269	1	0.00123507	Muscle_Skeletal	0.020984	Breast_Mammary_Tissue	-1.31228	-	3.13736	RBBP4	1	32651142	32686211	RB binding protein 4, chromatin remodeling factor [Source:HGNC Symbol;Acc:HGNC:9887]
ENSG00000048649	RSF1	multitissue	0.000289597	1	0.000179589	Ovary	0.0896089	Small_Intestine_Terminal_Ileum	0.0914236	+	2.79599	RSF1	11	77659996	77821017	remodeling and spacing factor 1 [Source:HGNC Symbol;Acc:HGNC:18118]
ENSG00000160401	CFAP157	multitissue	0.000289822	1	0.000212275	Brain_Putamen_basal_ganglia	0.969648	Stomach	-2.38636	-	1.52005	CFAP157	9	127706989	127716002	cilia and flagella associated protein 157 [Source:HGNC Symbol;Acc:HGNC:27843]
ENSG00000186952	TMEM232	multitissue	0.00029051	1	6.89828e-06	Brain_Caudate_basal_ganglia	0.746108	Colon_Transverse	1.76817	+	0.713198	TMEM232	5	110289233	110738956	transmembrane protein 232 [Source:HGNC Symbol;Acc:HGNC:37270]
ENSG00000179855	GIPC3	multitissue	0.000293153	1	8.42697e-05	Brain_Anterior_cingulate_cortex_BA24	0.464423	Nerve_Tibial	-1.31302	-	1.24186	GIPC3	19	3585553	3593541	GIPC PDZ domain containing family member 3 [Source:HGNC Symbol;Acc:HGNC:18183]
ENSG00000131634	TMEM204	multitissue	0.00029371	1	6.53446e-06	Colon_Sigmoid	0.733538	Artery_Tibial	2.10409	+	1.29337	TMEM204	16	1528688	1555580	transmembrane protein 204 [Source:HGNC Symbol;Acc:HGNC:14158]
ENSG00000197991	AL592490.1	multitissue	0.000294334	1	0.0144623	Thyroid	0.982305	Heart_Left_Ventricle	-0.278702	-	1.33748	AL592490.1	13	61409858	61427849
ENSG00000085719	CPNE3	multitissue	0.000297046	1	2.88269e-06	Adrenal_Gland	0.94354	Pituitary	1.95866	+	1.54183	CPNE3	8	86514427	86561498	copine 3 [Source:HGNC Symbol;Acc:HGNC:2316]
ENSG00000145687	SSBP2	multitissue	0.000299891	1	0.016908	Artery_Aorta	0.982077	Brain_Cortex	0.5856	+	1.2899	SSBP2	5	81413021	81751797	single stranded DNA binding protein 2 [Source:HGNC Symbol;Acc:HGNC:15831]
ENSG00000198060	MARCH5	multitissue	0.000300224	1	2.96172e-06	Skin_Sun_Exposed_Lower_leg	0.705625	Heart_Atrial_Appendage	2.87996	+	1.21517	2005-03-01	10	92291163	92353964	membrane associated ring-CH-type finger 5 [Source:HGNC Symbol;Acc:HGNC:26025]
ENSG00000150051	MKX	multitissue	0.00030287	1	1.09785e-05	Brain_Nucleus_accumbens_basal_ganglia	0.638063	Brain_Cerebellum	-1.01645	-	2.35744	MKX	10	27672875	27746060	mohawk homeobox [Source:HGNC Symbol;Acc:HGNC:23729]
ENSG00000176769	TCERG1L	multitissue	0.000303965	1	0.000406062	Skin_Sun_Exposed_Lower_leg	0.915885	Brain_Cerebellum	0.945845	+	2.31558	TCERG1L	10	131092391	131311721	transcription elongation regulator 1 like [Source:HGNC Symbol;Acc:HGNC:23533]
ENSG00000142910	TINAGL1	multitissue	0.000305214	1	1.59918e-05	Artery_Aorta	0.577077	Spleen	1.48593	+	2.5292	TINAGL1	1	31576485	31587686	tubulointerstitial nephritis antigen like 1 [Source:HGNC Symbol;Acc:HGNC:19168]
ENSG00000001036	FUCA2	multitissue	0.000305839	1	6.10379e-05	Esophagus_Muscularis	0.558369	Thyroid	-2.29701	-	2.42078	FUCA2	6	143494811	143511690	fucosidase, alpha-L- 2, plasma [Source:HGNC Symbol;Acc:HGNC:4008]
ENSG00000139914	FITM1	multitissue	0.00030758	1	0.000245538	Adrenal_Gland	0.147248	Adipose_Visceral_Omentum	-2.55809	-	1.56804	FITM1	14	24131275	24132849	fat storage inducing transmembrane protein 1 [Source:HGNC Symbol;Acc:HGNC:33714]
ENSG00000143554	SLC27A3	multitissue	0.000309015	1	0.00104582	Brain_Cerebellum	0.965742	Colon_Transverse	0.551974	+	1.25282	SLC27A3	1	153774354	153780157	solute carrier family 27 member 3 [Source:HGNC Symbol;Acc:HGNC:10997]
ENSG00000034693	PEX3	multitissue	0.000310126	1	0.00119854	Esophagus_Muscularis	0.201655	Thyroid	0.624016	+	2.61746	PEX3	6	143450807	143490010	peroxisomal biogenesis factor 3 [Source:HGNC Symbol;Acc:HGNC:8858]
ENSG00000171817	ZNF540	multitissue	0.000313137	1	0.000820113	Skin_Sun_Exposed_Lower_leg	0.0291598	Skin_Not_Sun_Exposed_Suprapubic	0.582298	+	3.90835	ZNF540	19	37551406	37614097	zinc finger protein 540 [Source:HGNC Symbol;Acc:HGNC:25331]
ENSG00000116406	EDEM3	multitissue	0.000315908	1	9.71543e-06	Whole_Blood	0.0978555	Small_Intestine_Terminal_Ileum	3.51931	+	0.518619	EDEM3	1	184690231	184754913	ER degradation enhancing alpha-mannosidase like protein 3 [Source:HGNC Symbol;Acc:HGNC:16787]
ENSG00000124067	SLC12A4	multitissue	0.000316404	1	0.000102941	Adrenal_Gland	0.87646	Heart_Atrial_Appendage	-2.71866	-	1.24762	SLC12A4	16	67943474	67969601	solute carrier family 12 member 4 [Source:HGNC Symbol;Acc:HGNC:10913]
ENSG00000267795	SMIM22	multitissue	0.000320213	1	5.74238e-05	Spleen	0.7005	Skin_Not_Sun_Exposed_Suprapubic	1.94518	+	2.53468	SMIM22	16	4788397	4796491	small integral membrane protein 22 [Source:HGNC Symbol;Acc:HGNC:48329]
ENSG00000170921	TANC2	multitissue	0.000322021	1	6.50562e-05	Artery_Coronary	0.0871404	Adrenal_Gland	2.80073	+	0.867553	TANC2	17	63009556	63427699	tetratricopeptide repeat, ankyrin repeat and coiled-coil containing 2 [Source:HGNC Symbol;Acc:HGNC:30212]
ENSG00000116337	AMPD2	multitissue	0.000323569	1	8.74996e-05	Skin_Not_Sun_Exposed_Suprapubic	0.882544	Testis	1.46283	+	1.66885	AMPD2	1	109616104	109632051	adenosine monophosphate deaminase 2 [Source:HGNC Symbol;Acc:HGNC:469]
ENSG00000196090	PTPRT	multitissue	0.000324066	1	0.00042091	Pancreas	0.0794856	Small_Intestine_Terminal_Ileum	2.64015	+	1.25365	PTPRT	20	42072752	43189970	protein tyrosine phosphatase, receptor type T [Source:HGNC Symbol;Acc:HGNC:9682]
ENSG00000196557	CACNA1H	multitissue	0.000326972	1	0.000875178	Skin_Not_Sun_Exposed_Suprapubic	0.689733	Liver	0.970136	+	2.03052	CACNA1H	16	1153121	1221772	calcium voltage-gated channel subunit alpha1 H [Source:HGNC Symbol;Acc:HGNC:1395]
ENSG00000100403	ZC3H7B	multitissue	0.00033064	1	0.000351318	Cells_Transformed_fibroblasts	0.459779	Skin_Sun_Exposed_Lower_leg	-1.08927	-	2.07658	ZC3H7B	22	41301522	41360147	zinc finger CCCH-type containing 7B [Source:HGNC Symbol;Acc:HGNC:30869]
ENSG00000149599	DUSP15	multitissue	0.000330979	1	0.00243141	Heart_Atrial_Appendage	0.958303	Brain_Anterior_cingulate_cortex_BA24	-0.258284	-	1.13536	DUSP15	20	31847637	31870747	dual specificity phosphatase 15 [Source:HGNC Symbol;Acc:HGNC:16236]
ENSG00000082641	NFE2L1	multitissue	0.000331748	1	0.000750575	Whole_Blood	0.360486	Uterus	-0.183378	-	2.03845	NFE2L1	17	48048329	48061487	nuclear factor, erythroid 2 like 1 [Source:HGNC Symbol;Acc:HGNC:7781]
ENSG00000243772	KIR2DL3	multitissue	0.00033183	1	0.0293459	Thyroid	0.616765	Lung	-0.907963	-	1.34491	KIR2DL3	19	54738515	54753052	killer cell immunoglobulin like receptor, two Ig domains and long cytoplasmic tail 3 [Source:HGNC Symbol;Acc:HGNC:6331]
ENSG00000115474	KCNJ13	multitissue	0.000339964	1	1.94308e-05	Small_Intestine_Terminal_Ileum	0.558612	Testis	0.0320669	+	3.96693	KCNJ13	2	232766464	232776568	potassium voltage-gated channel subfamily J member 13 [Source:HGNC Symbol;Acc:HGNC:6259]
ENSG00000112309	B3GAT2	multitissue	0.000340134	1	1.48846e-05	Adipose_Subcutaneous	0.0045653	Artery_Coronary	-3.64555	-	0.407149	B3GAT2	6	70856679	70957038	beta-1,3-glucuronyltransferase 2 [Source:HGNC Symbol;Acc:HGNC:922]
ENSG00000072310	SREBF1	multitissue	0.000340501	1	2.25058e-06	Whole_Blood	0.164879	Heart_Left_Ventricle	-1.49958	-	3.38522	SREBF1	17	17810399	17837002	sterol regulatory element binding transcription factor 1 [Source:HGNC Symbol;Acc:HGNC:11289]
ENSG00000102898	NUTF2	multitissue	0.000340806	1	2.49594e-05	Esophagus_Mucosa	0.483333	Colon_Sigmoid	1.93493	+	1.97697	NUTF2	16	67846732	67872567	nuclear transport factor 2 [Source:HGNC Symbol;Acc:HGNC:13722]
ENSG00000164241	C5orf63	multitissue	0.000345284	1	1.04073e-05	Testis	0.463577	Thyroid	-3.40693	-	0.887015	C5orf63	5	127042558	127073492	chromosome 5 open reading frame 63 [Source:HGNC Symbol;Acc:HGNC:40051]
ENSG00000105738	SIPA1L3	multitissue	0.000345378	1	0.000160983	Pancreas	0.977065	Artery_Coronary	-0.220311	-	2.22175	SIPA1L3	19	37907228	38208372	signal induced proliferation associated 1 like 3 [Source:HGNC Symbol;Acc:HGNC:23801]
ENSG00000089351	GRAMD1A	multitissue	0.000346257	1	0.00153427	Artery_Coronary	0.835124	Cells_Transformed_fibroblasts	-1.65159	-	1.30227	GRAMD1A	19	34994784	35026471	GRAM domain containing 1A [Source:HGNC Symbol;Acc:HGNC:29305]
ENSG00000133027	PEMT	multitissue	0.000347577	1	1.8493e-05	Cells_Transformed_fibroblasts	0.808007	Adrenal_Gland	-0.292076	-	2.03094	PEMT	17	17505563	17591708	phosphatidylethanolamine N-methyltransferase [Source:HGNC Symbol;Acc:HGNC:8830]
ENSG00000105726	ATP13A1	multitissue	0.000349602	1	6.69099e-06	Lung	0.956971	Esophagus_Gastroesophageal_Junction	-3.59816	-	1.29914	ATP13A1	19	19645198	19663693	ATPase 13A1 [Source:HGNC Symbol;Acc:HGNC:24215]
ENSG00000084112	SSH1	multitissue	0.000350728	1	0.000507201	Whole_Blood	0.559207	Esophagus_Muscularis	1.67767	+	1.79682	SSH1	12	108778192	108857590	slingshot protein phosphatase 1 [Source:HGNC Symbol;Acc:HGNC:30579]
ENSG00000137411	VARS2	multitissue	0.00035171	1	7.81205e-06	Liver	0.396025	Testis	-2.90307	-	0.87704	VARS2	6	30908242	30926459	valyl-tRNA synthetase 2, mitochondrial [Source:HGNC Symbol;Acc:HGNC:21642]
ENSG00000169359	SLC33A1	multitissue	0.000353376	1	1.60715e-06	Nerve_Tibial	0.992929	Vagina	2.48793	+	1.47665	SLC33A1	3	155821024	155854429	solute carrier family 33 member 1 [Source:HGNC Symbol;Acc:HGNC:95]
ENSG00000183273	CCDC60	multitissue	0.00035367	1	0.0605137	Brain_Caudate_basal_ganglia	0.548191	Brain_Hippocampus	0.737347	+	1.40899	CCDC60	12	119334712	119541047	coiled-coil domain containing 60 [Source:HGNC Symbol;Acc:HGNC:28610]
ENSG00000120057	SFRP5	multitissue	0.000354678	1	0.000729782	Prostate	0.657747	Pituitary	0.240477	+	2.68735	SFRP5	10	97766751	97771952	secreted frizzled related protein 5 [Source:HGNC Symbol;Acc:HGNC:10779]
ENSG00000006715	VPS41	multitissue	0.000358257	1	2.28565e-05	Stomach	0.98026	Artery_Tibial	0.840273	+	1.7231	VPS41	7	38722963	38932394	VPS41, HOPS complex subunit [Source:HGNC Symbol;Acc:HGNC:12713]
ENSG00000112893	MAN2A1	multitissue	0.000362615	1	0.00139975	Heart_Atrial_Appendage	0.639968	Testis	-1.07598	-	1.99352	MAN2A1	5	109689366	109869625	mannosidase alpha class 2A member 1 [Source:HGNC Symbol;Acc:HGNC:6824]
ENSG00000242866	STRC	multitissue	0.000364821	1	6.55745e-05	Muscle_Skeletal	0.137675	Cells_EBV-transformed_lymphocytes	2.91447	+	0.660544	STRC	15	43599398	43618800	stereocilin [Source:HGNC Symbol;Acc:HGNC:16035]
ENSG00000111639	MRPL51	multitissue	0.000365404	1	0.00221786	Brain_Anterior_cingulate_cortex_BA24	0.225817	Thyroid	1.01767	+	1.4433	MRPL51	12	6491886	6493841	mitochondrial ribosomal protein L51 [Source:HGNC Symbol;Acc:HGNC:14044]
ENSG00000196345	ZKSCAN7	multitissue	0.000365961	1	0.000123352	Whole_Blood	0.934892	Adipose_Visceral_Omentum	0.688102	+	1.34798	ZKSCAN7	3	44555193	44594173	zinc finger with KRAB and SCAN domains 7 [Source:HGNC Symbol;Acc:HGNC:12955]
ENSG00000114054	PCCB	multitissue	0.000366122	1	4.85833e-05	Esophagus_Mucosa	0.425919	Breast_Mammary_Tissue	2.82867	+	0.837822	PCCB	3	136250306	136337896	propionyl-CoA carboxylase beta subunit [Source:HGNC Symbol;Acc:HGNC:8654]
ENSG00000110400	NECTIN1	multitissue	0.000367312	1	0.000224524	Heart_Left_Ventricle	0.293752	Artery_Tibial	1.31988	+	3.35142	NECTIN1	11	119623408	119729084	nectin cell adhesion molecule 1 [Source:HGNC Symbol;Acc:HGNC:9706]
ENSG00000183496	MEX3B	multitissue	0.000368082	1	9.32922e-06	Cells_Transformed_fibroblasts	0.92666	Pituitary	1.15883	+	1.94739	MEX3B	15	82041778	82046141	mex-3 RNA binding family member B [Source:HGNC Symbol;Acc:HGNC:25297]
ENSG00000146067	FAM193B	multitissue	0.000369997	1	0.0057041	Artery_Tibial	0.84546	Adrenal_Gland	-0.844191	-	1.28286	FAM193B	5	177519788	177554541	family with sequence similarity 193 member B [Source:HGNC Symbol;Acc:HGNC:25524]
ENSG00000135439	AGAP2	multitissue	0.000372723	1	0.00170814	Ovary	0.204298	Artery_Tibial	-1.79173	-	1.80702	AGAP2	12	57723761	57742157	ArfGAP with GTPase domain, ankyrin repeat and PH domain 2 [Source:HGNC Symbol;Acc:HGNC:16921]
ENSG00000158321	AUTS2	multitissue	0.000374888	1	0.000129663	Heart_Left_Ventricle	0.811369	Skin_Sun_Exposed_Lower_leg	1.39397	+	1.29184	AUTS2	7	69598919	70793068	AUTS2, activator of transcription and developmental regulator [Source:HGNC Symbol;Acc:HGNC:14262]
ENSG00000204147	ASAH2B	multitissue	0.000376115	1	0.000175008	Brain_Cortex	0.990528	Artery_Tibial	-0.38697	-	1.43932	ASAH2B	10	50739318	50816495	N-acylsphingosine amidohydrolase 2B [Source:HGNC Symbol;Acc:HGNC:23456]
ENSG00000197872	FAM49A	multitissue	0.00037653	1	1.13747e-05	Esophagus_Gastroesophageal_Junction	0.961181	Nerve_Tibial	0.17233	+	1.71984	FAM49A	2	16549459	16666331	family with sequence similarity 49 member A [Source:HGNC Symbol;Acc:HGNC:25373]
ENSG00000121297	TSHZ3	multitissue	0.000377209	1	1.63937e-05	Artery_Aorta	0.157621	Lung	1.54154	+	2.2937	TSHZ3	19	31274945	31349547	teashirt zinc finger homeobox 3 [Source:HGNC Symbol;Acc:HGNC:30700]
ENSG00000186765	FSCN2	multitissue	0.000377764	1	7.61031e-05	Thyroid	0.923192	Colon_Transverse	0.937504	+	1.96945	FSCN2	17	81528396	81537130	fascin actin-bundling protein 2, retinal [Source:HGNC Symbol;Acc:HGNC:3960]
ENSG00000087266	SH3BP2	multitissue	0.000379107	1	7.60552e-05	Esophagus_Mucosa	0.604695	Brain_Frontal_Cortex_BA9	-0.172376	-	2.18745	SH3BP2	4	2793023	2841098	SH3 domain binding protein 2 [Source:HGNC Symbol;Acc:HGNC:10825]
ENSG00000110002	VWA5A	multitissue	0.000386935	1	0.000470292	Nerve_Tibial	0.859221	Ovary	-1.11106	-	1.64195	VWA5A	11	124115362	124147721	von Willebrand factor A domain containing 5A [Source:HGNC Symbol;Acc:HGNC:6658]
ENSG00000136271	DDX56	multitissue	0.00038702	1	3.9928e-06	Nerve_Tibial	0.663749	Esophagus_Mucosa	2.79408	+	1.29475	DDX56	7	44565417	44575051	DEAD-box helicase 56 [Source:HGNC Symbol;Acc:HGNC:18193]
ENSG00000134884	ARGLU1	multitissue	0.000387079	1	3.27607e-05	Breast_Mammary_Tissue	0.900115	Adipose_Visceral_Omentum	0.068565	+	1.38663	ARGLU1	13	106541673	106568164	arginine and glutamate rich 1 [Source:HGNC Symbol;Acc:HGNC:25482]
ENSG00000137473	TTC29	multitissue	0.000389033	1	0.000208126	Cells_Transformed_fibroblasts	0.512685	Thyroid	-1.74535	-	2.2143	TTC29	4	146706638	146945882	tetratricopeptide repeat domain 29 [Source:HGNC Symbol;Acc:HGNC:29936]
ENSG00000141101	NOB1	multitissue	0.000393115	1	0.00337299	Pituitary	0.517606	Esophagus_Gastroesophageal_Junction	-1.16479	-	1.46527	NOB1	16	69741867	69754940	NIN1/PSMD8 binding protein 1 homolog [Source:HGNC Symbol;Acc:HGNC:29540]
ENSG00000143862	ARL8A	multitissue	0.000394172	1	2.00631e-05	Muscle_Skeletal	0.557864	Esophagus_Muscularis	2.40977	+	2.10363	ARL8A	1	202133404	202144743	ADP ribosylation factor like GTPase 8A [Source:HGNC Symbol;Acc:HGNC:25192]
ENSG00000054392	HHAT	multitissue	0.000396039	1	0.0105561	Esophagus_Mucosa	0.940172	Skin_Not_Sun_Exposed_Suprapubic	0.587225	+	1.65189	HHAT	1	210328252	210676296	hedgehog acyltransferase [Source:HGNC Symbol;Acc:HGNC:18270]
ENSG00000215712	TMEM242	multitissue	0.000397811	1	0.00130727	Breast_Mammary_Tissue	0.971108	Adrenal_Gland	1.81476	+	1.54532	TMEM242	6	157289386	157323601	transmembrane protein 242 [Source:HGNC Symbol;Acc:HGNC:17206]
ENSG00000132436	FIGNL1	multitissue	0.000398506	1	3.39386e-05	Brain_Cortex	0.46527	Brain_Spinal_cord_cervical_c-1	-3.33614	-	0.501851	FIGNL1	7	50444128	50542535	fidgetin like 1 [Source:HGNC Symbol;Acc:HGNC:13286]
ENSG00000267673	FDX2	multitissue	0.000405955	1	0.000294338	Muscle_Skeletal	0.893633	Heart_Atrial_Appendage	-0.512033	-	2.04074	FDX2	19	10310045	10316015	ferredoxin 2 [Source:HGNC Symbol;Acc:HGNC:30546]
ENSG00000140395	WDR61	multitissue	0.000406846	1	2.35483e-06	Artery_Tibial	0.786498	Whole_Blood	-1.38509	-	1.86011	WDR61	15	78277835	78299794	WD repeat domain 61 [Source:HGNC Symbol;Acc:HGNC:30300]
ENSG00000090432	MUL1	multitissue	0.000408629	1	2.37363e-05	Prostate	0.965992	Heart_Left_Ventricle	-1.29412	-	1.16217	MUL1	1	20499448	20508161	mitochondrial E3 ubiquitin protein ligase 1 [Source:HGNC Symbol;Acc:HGNC:25762]
ENSG00000119242	CCDC92	multitissue	0.000410124	1	4.64041e-05	Pituitary	0.868301	Cells_EBV-transformed_lymphocytes	2.16413	+	1.49924	CCDC92	12	123918660	123972831	coiled-coil domain containing 92 [Source:HGNC Symbol;Acc:HGNC:29563]
ENSG00000115464	USP34	multitissue	0.000413657	1	0.00026247	Lung	0.685908	Whole_Blood	-2.24186	-	1.82428	USP34	2	61187463	61470769	ubiquitin specific peptidase 34 [Source:HGNC Symbol;Acc:HGNC:20066]
ENSG00000140280	LYSMD2	multitissue	0.000417549	1	0.00201822	Muscle_Skeletal	0.692242	Testis	1.49312	+	1.60075	LYSMD2	15	51723011	51751585	LysM domain containing 2 [Source:HGNC Symbol;Acc:HGNC:28571]
ENSG00000154743	TSEN2	multitissue	0.00041782	1	4.88934e-05	Brain_Cerebellum	0.899449	Adipose_Subcutaneous	2.33641	+	1.18212	TSEN2	3	12484432	12539623	tRNA splicing endonuclease subunit 2 [Source:HGNC Symbol;Acc:HGNC:28422]
ENSG00000160339	FCN2	multitissue	0.000420513	1	0.031679	Artery_Tibial	0.855814	Nerve_Tibial	-0.557369	-	1.20214	FCN2	9	134880812	134887520	ficolin 2 [Source:HGNC Symbol;Acc:HGNC:3624]
ENSG00000109956	B3GAT1	multitissue	0.000420535	1	0.0108901	Minor_Salivary_Gland	0.89407	Pituitary	-1.18776	-	0.998623	B3GAT1	11	134378504	134411918	beta-1,3-glucuronyltransferase 1 [Source:HGNC Symbol;Acc:HGNC:921]
ENSG00000183431	SF3A3	multitissue	0.000422026	1	0.00024894	Whole_Blood	0.748305	Colon_Sigmoid	0.94348	+	0.902237	SF3A3	1	37956975	37990921	splicing factor 3a subunit 3 [Source:HGNC Symbol;Acc:HGNC:10767]
ENSG00000135502	SLC26A10	multitissue	0.000425352	1	6.81744e-06	Cells_EBV-transformed_lymphocytes	0.973951	Adrenal_Gland	-0.716387	-	1.49716	SLC26A10	12	57619527	57626151	solute carrier family 26 member 10 [Source:HGNC Symbol;Acc:HGNC:14470]
ENSG00000163655	GMPS	multitissue	0.000426034	1	0.00152685	Muscle_Skeletal	0.224699	Esophagus_Muscularis	-0.257542	-	2.1747	GMPS	3	155870536	155944026	guanine monophosphate synthase [Source:HGNC Symbol;Acc:HGNC:4378]
ENSG00000197062	ZSCAN26	multitissue	0.000432334	1	4.98833e-07	Breast_Mammary_Tissue	0.846845	Brain_Cortex	-3.00036	-	1.06255	ZSCAN26	6	28267010	28278224	zinc finger and SCAN domain containing 26 [Source:HGNC Symbol;Acc:HGNC:12978]
ENSG00000137414	FAM8A1	multitissue	0.000432602	1	0.00531415	Thyroid	0.853478	Liver	-0.895693	-	1.19167	FAM8A1	6	17600355	17611719	family with sequence similarity 8 member A1 [Source:HGNC Symbol;Acc:HGNC:16372]
ENSG00000186198	SLC51B	multitissue	0.000433264	1	0.00215016	Brain_Substantia_nigra	0.503781	Brain_Cerebellum	0.872589	+	2.1015	SLC51B	15	65045370	65053396	solute carrier family 51 beta subunit [Source:HGNC Symbol;Acc:HGNC:29956]
ENSG00000158023	WDR66	multitissue	0.000433958	1	3.40212e-05	Breast_Mammary_Tissue	0.893613	Pancreas	-1.62672	-	1.28586	WDR66	12	121917862	122003927	WD repeat domain 66 [Source:HGNC Symbol;Acc:HGNC:28506]
ENSG00000214338	SOGA3	multitissue	0.000434444	1	0.00282	Artery_Tibial	0.548484	Breast_Mammary_Tissue	1.11534	+	1.30015	SOGA3	6	127472794	127519191	SOGA family member 3 [Source:HGNC Symbol;Acc:HGNC:21494]
ENSG00000112874	NUDT12	multitissue	0.000435435	1	2.32193e-06	Brain_Spinal_cord_cervical_c-1	0.989981	Artery_Tibial	1.85272	+	1.56045	NUDT12	5	103548855	103562793	nudix hydrolase 12 [Source:HGNC Symbol;Acc:HGNC:18826]
ENSG00000158457	TSPAN33	multitissue	0.000436	1	5.35014e-08	Testis	0.421877	Brain_Cerebellar_Hemisphere	-2.98079	-	1.91394	TSPAN33	7	129144892	129169697	tetraspanin 33 [Source:HGNC Symbol;Acc:HGNC:28743]
ENSG00000183963	SMTN	multitissue	0.000436188	1	0.00276814	Colon_Transverse	0.759326	Vagina	0.20388	+	2.51502	SMTN	22	31064105	31104757	smoothelin [Source:HGNC Symbol;Acc:HGNC:11126]
ENSG00000087274	ADD1	multitissue	0.000437181	1	0.000927895	Thyroid	0.536696	Lung	-0.696809	-	1.96914	ADD1	4	2843857	2930076	adducin 1 [Source:HGNC Symbol;Acc:HGNC:243]
ENSG00000198488	B3GNT6	multitissue	0.000437659	1	0.000109472	Stomach	0.00326719	Esophagus_Mucosa	-3.405	-	0.655605	B3GNT6	11	77034398	77041973	UDP-GlcNAc:betaGal beta-1,3-N-acetylglucosaminyltransferase 6 [Source:HGNC Symbol;Acc:HGNC:24141]
ENSG00000112304	ACOT13	multitissue	0.00043775	1	0.000360597	Heart_Atrial_Appendage	0.961917	Testis	0.891522	+	1.32322	ACOT13	6	24667035	24705065	acyl-CoA thioesterase 13 [Source:HGNC Symbol;Acc:HGNC:20999]
ENSG00000161791	FMNL3	multitissue	0.000440488	1	0.000371783	Brain_Cerebellum	0.137856	Testis	2.33039	+	1.08932	FMNL3	12	49636499	49708165	formin like 3 [Source:HGNC Symbol;Acc:HGNC:23698]
ENSG00000168802	CHTF8	multitissue	0.000442825	1	3.98169e-05	Esophagus_Muscularis	0.998082	Pituitary	1.66972	+	1.73491	CHTF8	16	69118010	69132584	chromosome transmission fidelity factor 8 [Source:HGNC Symbol;Acc:HGNC:24353]
ENSG00000120327	PCDHB14	multitissue	0.000446304	1	0.00279822	Brain_Cerebellum	0.814538	Artery_Aorta	-0.880746	-	1.57907	PCDHB14	5	141222932	141227759	protocadherin beta 14 [Source:HGNC Symbol;Acc:HGNC:8685]
ENSG00000120129	DUSP1	multitissue	0.00044657	1	4.30652e-05	Skin_Sun_Exposed_Lower_leg	0.680341	Esophagus_Gastroesophageal_Junction	0.732404	+	2.23097	DUSP1	5	172768090	172771195	dual specificity phosphatase 1 [Source:HGNC Symbol;Acc:HGNC:3064]
ENSG00000162738	VANGL2	multitissue	0.000447536	1	0.000128004	Muscle_Skeletal	0.266952	Colon_Transverse	-1.09009	-	2.34787	VANGL2	1	160400586	160428678	VANGL planar cell polarity protein 2 [Source:HGNC Symbol;Acc:HGNC:15511]
ENSG00000133739	LRRCC1	multitissue	0.00044895	1	3.15878e-05	Minor_Salivary_Gland	0.62045	Brain_Amygdala	2.95481	+	0.890783	LRRCC1	8	85107147	85146076	leucine rich repeat and coiled-coil centrosomal protein 1 [Source:HGNC Symbol;Acc:HGNC:29373]
ENSG00000204644	ZFP57	multitissue	0.000453254	1	4.5803e-06	Cells_EBV-transformed_lymphocytes	0.32342	Testis	3.64873	+	0.972866	ZFP57	6	29672392	29681110	ZFP57 zinc finger protein [Source:HGNC Symbol;Acc:HGNC:18791]
ENSG00000087269	NOP14	multitissue	0.000453887	1	1.59411e-05	Testis	0.555407	Stomach	-2.19801	-	1.33065	NOP14	4	2937933	2963385	NOP14 nucleolar protein [Source:HGNC Symbol;Acc:HGNC:16821]
ENSG00000197061	HIST1H4C	multitissue	0.000454628	1	0.000472719	Brain_Anterior_cingulate_cortex_BA24	0.00227813	Brain_Putamen_basal_ganglia	0.222202	+	4.62951	HIST1H4C	6	26103876	26104310	histone cluster 1 H4 family member c [Source:HGNC Symbol;Acc:HGNC:4787]
ENSG00000179091	CYC1	multitissue	0.000457565	1	9.13932e-05	Brain_Cerebellum	0.990504	Artery_Aorta	-1.67471	-	1.99038	CYC1	8	144095027	144097525	cytochrome c1 [Source:HGNC Symbol;Acc:HGNC:2579]
ENSG00000205683	DPF3	multitissue	0.000460438	1	0.000172622	Thyroid	0.751167	Cells_Transformed_fibroblasts	0.0326841	+	2.08253	DPF3	14	72619296	72894116	double PHD fingers 3 [Source:HGNC Symbol;Acc:HGNC:17427]
ENSG00000086189	DIMT1	multitissue	0.000461877	1	8.47195e-05	Pituitary	0.701959	Adrenal_Gland	-1.87059	-	1.283	DIMT1	5	62387254	62403939	DIM1 dimethyladenosine transferase 1 homolog [Source:HGNC Symbol;Acc:HGNC:30217]
ENSG00000143919	CAMKMT	multitissue	0.000461934	1	8.63025e-06	Thyroid	0.131577	Muscle_Skeletal	2.50129	+	1.20278	CAMKMT	2	44361950	44772592	calmodulin-lysine N-methyltransferase [Source:HGNC Symbol;Acc:HGNC:26276]
ENSG00000174197	MGA	multitissue	0.000462116	1	0.0010957	Brain_Hypothalamus	0.982116	Liver	-1.7859	-	1.31073	MGA	15	41621224	41773081	MGA, MAX dimerization protein [Source:HGNC Symbol;Acc:HGNC:14010]
ENSG00000075043	KCNQ2	multitissue	0.000463841	1	0.00590323	Heart_Left_Ventricle	0.846033	Heart_Atrial_Appendage	-1.0444	-	1.0654	KCNQ2	20	63400210	63472677	potassium voltage-gated channel subfamily Q member 2 [Source:HGNC Symbol;Acc:HGNC:6296]
ENSG00000204525	HLA-C	multitissue	0.000464956	1	1.34558e-05	Breast_Mammary_Tissue	0.107535	Brain_Spinal_cord_cervical_c-1	3.50806	+	0.572858	HLA-C	6	31268749	31272130	major histocompatibility complex, class I, C [Source:HGNC Symbol;Acc:HGNC:4933]
ENSG00000165887	ANKRD2	multitissue	0.000467832	1	0.0123901	Skin_Not_Sun_Exposed_Suprapubic	0.529884	Heart_Left_Ventricle	1.75835	+	0.994703	ANKRD2	10	97572499	97583884	ankyrin repeat domain 2 [Source:HGNC Symbol;Acc:HGNC:495]
ENSG00000153885	KCTD15	multitissue	0.000468671	1	0.0022912	Cells_Transformed_fibroblasts	0.735232	Lung	-0.622642	-	1.2921	KCTD15	19	33795933	33815763	potassium channel tetramerization domain containing 15 [Source:HGNC Symbol;Acc:HGNC:23297]
ENSG00000181610	MRPS23	multitissue	0.000469997	1	0.00386416	Adipose_Subcutaneous	0.838158	Artery_Coronary	-0.444568	-	1.85423	MRPS23	17	57834781	57850056	mitochondrial ribosomal protein S23 [Source:HGNC Symbol;Acc:HGNC:14509]
ENSG00000108309	RUNDC3A	multitissue	0.000470091	1	0.000138485	Heart_Left_Ventricle	0.831579	Liver	0.427244	+	2.42834	RUNDC3A	17	44308413	44318671	RUN domain containing 3A [Source:HGNC Symbol;Acc:HGNC:16984]
ENSG00000169764	UGP2	multitissue	0.000471174	1	0.000785676	Artery_Coronary	0.799078	Cells_Transformed_fibroblasts	-1.27373	-	1.63116	UGP2	2	63840940	63891562	UDP-glucose pyrophosphorylase 2 [Source:HGNC Symbol;Acc:HGNC:12527]
ENSG00000106771	TMEM245	multitissue	0.000478282	1	3.49484e-07	Brain_Frontal_Cortex_BA9	0.967058	Nerve_Tibial	0.561752	+	2.20515	TMEM245	9	109015152	109119945	transmembrane protein 245 [Source:HGNC Symbol;Acc:HGNC:1363]
ENSG00000138780	GSTCD	multitissue	0.000478857	1	0.0128874	Brain_Nucleus_accumbens_basal_ganglia	0.93404	Adrenal_Gland	0.0940611	+	1.31131	GSTCD	4	105708778	105847728	glutathione S-transferase C-terminal domain containing [Source:HGNC Symbol;Acc:HGNC:25806]
ENSG00000023734	STRAP	multitissue	0.000479224	1	0.00287041	Vagina	0.964857	Colon_Sigmoid	0.602712	+	1.9825	STRAP	12	15882391	15903478	serine/threonine kinase receptor associated protein [Source:HGNC Symbol;Acc:HGNC:30796]
ENSG00000125386	FAM193A	multitissue	0.000479243	1	9.65832e-05	Thyroid	0.860177	Brain_Frontal_Cortex_BA9	-2.03758	-	2.63247	FAM193A	4	2536631	2732565	family with sequence similarity 193 member A [Source:HGNC Symbol;Acc:HGNC:16822]
ENSG00000120053	GOT1	multitissue	0.000479957	1	9.52425e-05	Heart_Atrial_Appendage	0.418446	Brain_Putamen_basal_ganglia	-1.80169	-	2.08732	GOT1	10	99396870	99430624	glutamic-oxaloacetic transaminase 1 [Source:HGNC Symbol;Acc:HGNC:4432]
ENSG00000132478	UNK	multitissue	0.000480511	1	0.00323529	Lung	0.0684117	Brain_Nucleus_accumbens_basal_ganglia	-1.21458	-	2.63849	UNK	17	75784771	75825799	unkempt family zinc finger [Source:HGNC Symbol;Acc:HGNC:29369]
ENSG00000105647	PIK3R2	multitissue	0.000481662	1	0.000129112	Brain_Cerebellum	0.764902	Pancreas	2.0636	+	2.49545	PIK3R2	19	18153118	18170540	phosphoinositide-3-kinase regulatory subunit 2 [Source:HGNC Symbol;Acc:HGNC:8980]
ENSG00000164326	CARTPT	multitissue	0.000486478	1	0.000347735	Prostate	0.662809	Artery_Aorta	-1.86441	-	1.74202	CARTPT	5	71719163	71721048	CART prepropeptide [Source:HGNC Symbol;Acc:HGNC:24323]
ENSG00000165118	C9orf64	multitissue	0.000486816	1	0.000257823	Cells_Transformed_fibroblasts	0.942045	Brain_Hippocampus	-1.28766	-	1.69893	C9orf64	9	83938311	83956986	chromosome 9 open reading frame 64 [Source:HGNC Symbol;Acc:HGNC:28144]
ENSG00000221823	PPP3R1	multitissue	0.00048737	1	1.26851e-07	Cells_Transformed_fibroblasts	0.403418	Brain_Frontal_Cortex_BA9	-2.88334	-	1.214	PPP3R1	2	68178857	68256237	protein phosphatase 3 regulatory subunit B, alpha [Source:HGNC Symbol;Acc:HGNC:9317]
ENSG00000110987	BCL7A	multitissue	0.000493241	1	0.0014359	Whole_Blood	0.555598	Testis	0.419922	+	1.8429	BCL7A	12	122019422	122062044	BCL tumor suppressor 7A [Source:HGNC Symbol;Acc:HGNC:1004]
ENSG00000181007	ZFP82	multitissue	0.000494529	1	0.000125959	Artery_Tibial	0.833854	Testis	-0.119296	-	1.37273	ZFP82	19	36383120	36418656	ZFP82 zinc finger protein [Source:HGNC Symbol;Acc:HGNC:28682]
ENSG00000138615	CILP	multitissue	0.000496486	1	9.90669e-05	Skin_Not_Sun_Exposed_Suprapubic	0.782408	Esophagus_Gastroesophageal_Junction	1.16763	+	2.53226	CILP	15	65194758	65211488	cartilage intermediate layer protein [Source:HGNC Symbol;Acc:HGNC:1980]
ENSG00000167004	PDIA3	multitissue	0.000496733	1	0.000115739	Whole_Blood	0.935844	Liver	-1.96774	-	2.66896	PDIA3	15	43746392	43773279	protein disulfide isomerase family A member 3 [Source:HGNC Symbol;Acc:HGNC:4606]
ENSG00000135100	HNF1A	multitissue	0.000500706	1	0.000561106	Breast_Mammary_Tissue	0.995037	Nerve_Tibial	0.0747068	+	1.79184	HNF1A	12	120978543	121002512	HNF1 homeobox A [Source:HGNC Symbol;Acc:HGNC:11621]
ENSG00000186522	SEPT10	multitissue	0.000500891	1	0.000130324	Skin_Not_Sun_Exposed_Suprapubic	0.876274	Heart_Atrial_Appendage	1.33925	+	2.1346	2010-09-01	2	109542982	109614206	septin 10 [Source:HGNC Symbol;Acc:HGNC:14349]
ENSG00000174109	C16orf91	multitissue	0.000504049	1	0.000542557	Esophagus_Mucosa	0.225174	Adipose_Subcutaneous	-2.52496	-	1.16976	C16orf91	16	1419744	1420800	chromosome 16 open reading frame 91 [Source:HGNC Symbol;Acc:HGNC:27558]
ENSG00000166888	STAT6	multitissue	0.000504751	1	0.000171157	Colon_Sigmoid	0.64484	Uterus	-0.435991	-	1.90729	STAT6	12	57095408	57132139	signal transducer and activator of transcription 6 [Source:HGNC Symbol;Acc:HGNC:11368]
ENSG00000140623	SEPT12	multitissue	0.000504777	1	6.9438e-06	Brain_Substantia_nigra	0.0390203	Nerve_Tibial	3.13169	+	1.31504	2012-09-01	16	4777669	4788521	septin 12 [Source:HGNC Symbol;Acc:HGNC:26348]
ENSG00000157219	HTR5A	multitissue	0.000506722	1	2.08791e-05	Pituitary	0.656124	Brain_Cerebellar_Hemisphere	-0.735481	-	2.43023	HTR5A	7	155070324	155085749	5-hydroxytryptamine receptor 5A [Source:HGNC Symbol;Acc:HGNC:5300]
ENSG00000132768	DPH2	multitissue	0.000508103	1	0.000216138	Muscle_Skeletal	0.564873	Adrenal_Gland	-2.13749	-	2.20882	DPH2	1	43970000	43973369	DPH2 homolog [Source:HGNC Symbol;Acc:HGNC:3004]
ENSG00000116353	MECR	multitissue	0.000508406	1	8.30919e-05	Artery_Aorta	0.994155	Heart_Atrial_Appendage	0.833687	+	1.35713	MECR	1	29192873	29230942	mitochondrial trans-2-enoyl-CoA reductase [Source:HGNC Symbol;Acc:HGNC:19691]
ENSG00000230873	STMND1	multitissue	0.000508581	1	8.22294e-05	Breast_Mammary_Tissue	0.986752	Testis	-2.11683	-	1.61144	STMND1	6	17102258	17131372	stathmin domain containing 1 [Source:HGNC Symbol;Acc:HGNC:44668]
ENSG00000186583	SPATC1	multitissue	0.000509687	1	0.0420252	Prostate	0.719621	Nerve_Tibial	0.144055	+	1.72785	SPATC1	8	144012414	144047085	spermatogenesis and centriole associated 1 [Source:HGNC Symbol;Acc:HGNC:30510]
ENSG00000165392	WRN	multitissue	0.000509785	1	3.71935e-05	Cells_Transformed_fibroblasts	0.684624	Cells_EBV-transformed_lymphocytes	-2.43186	-	0.855476	WRN	8	31033801	31173769	Werner syndrome RecQ like helicase [Source:HGNC Symbol;Acc:HGNC:12791]
ENSG00000022840	RNF10	multitissue	0.000510863	1	0.000841426	Artery_Tibial	0.726727	Breast_Mammary_Tissue	-1.34846	-	1.47982	RNF10	12	120533480	120577594	ring finger protein 10 [Source:HGNC Symbol;Acc:HGNC:10055]
ENSG00000158125	XDH	multitissue	0.00051208	1	1.71704e-05	Brain_Cerebellum	0.29273	Skin_Not_Sun_Exposed_Suprapubic	-2.39447	-	1.2872	XDH	2	31334321	31414715	xanthine dehydrogenase [Source:HGNC Symbol;Acc:HGNC:12805]
ENSG00000123500	COL10A1	multitissue	0.000512563	1	0.000187347	Cells_Transformed_fibroblasts	0.627398	Breast_Mammary_Tissue	-1.62505	-	2.98462	COL10A1	6	116118923	116158747	collagen type X alpha 1 chain [Source:HGNC Symbol;Acc:HGNC:2185]
ENSG00000172053	QARS	multitissue	0.000515526	1	0.000497179	Esophagus_Mucosa	0.201192	Brain_Hippocampus	-0.679544	-	3.14506	QARS	3	49095932	49105135	glutaminyl-tRNA synthetase [Source:HGNC Symbol;Acc:HGNC:9751]
ENSG00000076513	ANKRD13A	multitissue	0.000516349	1	1.36588e-05	Brain_Anterior_cingulate_cortex_BA24	0.748522	Ovary	-1.7024	-	1.99624	ANKRD13A	12	109999186	110039763	ankyrin repeat domain 13A [Source:HGNC Symbol;Acc:HGNC:21268]
ENSG00000183426	NPIPA1	multitissue	0.000521908	1	6.92108e-05	Brain_Frontal_Cortex_BA9	0.0928755	Brain_Substantia_nigra	-3.15645	-	0.590043	NPIPA1	16	14922802	14952060	nuclear pore complex interacting protein family member A1 [Source:HGNC Symbol;Acc:HGNC:7909]
ENSG00000175874	CREG2	multitissue	0.000522336	1	6.07419e-05	Brain_Cortex	0.00869262	Skin_Sun_Exposed_Lower_leg	3.28196	+	0.600807	CREG2	2	101345551	101387595	cellular repressor of E1A stimulated genes 2 [Source:HGNC Symbol;Acc:HGNC:14272]
ENSG00000174233	ADCY6	multitissue	0.000523481	1	0.00236356	Brain_Cortex	0.479903	Minor_Salivary_Gland	-0.378914	-	1.96832	ADCY6	12	48766194	48789037	adenylate cyclase 6 [Source:HGNC Symbol;Acc:HGNC:237]
ENSG00000257218	GATC	multitissue	0.000524516	1	0.0028148	Whole_Blood	0.966771	Esophagus_Muscularis	0.901227	+	1.02253	GATC	12	120446438	120463749	glutamyl-tRNA amidotransferase subunit C [Source:HGNC Symbol;Acc:HGNC:25068]
ENSG00000178028	DMAP1	multitissue	0.000525085	1	0.00451685	Esophagus_Mucosa	0.615897	Artery_Aorta	-1.6217	-	1.45055	DMAP1	1	44213455	44220681	DNA methyltransferase 1 associated protein 1 [Source:HGNC Symbol;Acc:HGNC:18291]
ENSG00000197479	PCDHB11	multitissue	0.000537877	1	0.000105151	Ovary	0.865387	Esophagus_Mucosa	1.15297	+	1.21827	PCDHB11	5	141199582	141203779	protocadherin beta 11 [Source:HGNC Symbol;Acc:HGNC:8682]
ENSG00000221947	XKR9	multitissue	0.00053915	1	3.8562e-05	Small_Intestine_Terminal_Ileum	0.0164692	Brain_Putamen_basal_ganglia	-3.38975	-	0.285507	XKR9	8	70669365	70790371	XK related 9 [Source:HGNC Symbol;Acc:HGNC:20937]
ENSG00000124557	BTN1A1	multitissue	0.000539397	1	2.54312e-05	Testis	0.991392	Whole_Blood	0.719778	+	2.46996	BTN1A1	6	26501221	26510422	butyrophilin subfamily 1 member A1 [Source:HGNC Symbol;Acc:HGNC:1135]
ENSG00000111775	COX6A1	multitissue	0.000541993	1	0.000359739	Skin_Sun_Exposed_Lower_leg	0.136435	Brain_Cortex	2.35048	+	1.08421	COX6A1	12	120438090	120440742	cytochrome c oxidase subunit 6A1 [Source:HGNC Symbol;Acc:HGNC:2277]
ENSG00000141013	GAS8	multitissue	0.000542591	1	3.39594e-05	Heart_Left_Ventricle	0.685775	Adrenal_Gland	2.54173	+	1.00593	GAS8	16	90019629	90044975	growth arrest specific 8 [Source:HGNC Symbol;Acc:HGNC:4166]
ENSG00000141086	CTRL	multitissue	0.000543194	1	4.23887e-05	Whole_Blood	0.430014	Heart_Atrial_Appendage	-2.13999	-	2.29729	CTRL	16	67927640	67932414	chymotrypsin like [Source:HGNC Symbol;Acc:HGNC:2524]
ENSG00000187535	IFT140	multitissue	0.000543489	1	0.0055872	Prostate	0.953311	Thyroid	0.0416352	+	1.39895	IFT140	16	1510427	1612110	intraflagellar transport 140 [Source:HGNC Symbol;Acc:HGNC:29077]
ENSG00000174485	DENND4A	multitissue	0.000543672	1	1.83751e-05	Cells_Transformed_fibroblasts	0.441089	Spleen	1.33493	+	3.23813	DENND4A	15	65658046	65792293	DENN domain containing 4A [Source:HGNC Symbol;Acc:HGNC:24321]
ENSG00000176623	RMDN1	multitissue	0.000544056	1	1.50092e-05	Lung	0.885123	Brain_Spinal_cord_cervical_c-1	-2.50362	-	1.12732	RMDN1	8	86468257	86514357	regulator of microtubule dynamics 1 [Source:HGNC Symbol;Acc:HGNC:24285]
ENSG00000052795	FNIP2	multitissue	0.000549412	1	1.83248e-05	Thyroid	0.652712	Adrenal_Gland	2.98358	+	1.57851	FNIP2	4	158769138	158908049	folliculin interacting protein 2 [Source:HGNC Symbol;Acc:HGNC:29280]
ENSG00000006283	CACNA1G	multitissue	0.000549523	1	0.00628525	Colon_Transverse	0.828547	Colon_Sigmoid	0.348255	+	1.42121	CACNA1G	17	50561068	50627474	calcium voltage-gated channel subunit alpha1 G [Source:HGNC Symbol;Acc:HGNC:1394]
ENSG00000182177	ASB18	multitissue	0.000552568	1	0.000600965	Muscle_Skeletal	0.572258	Testis	-0.124155	-	2.4768	ASB18	2	236194872	236264409	ankyrin repeat and SOCS box containing 18 [Source:HGNC Symbol;Acc:HGNC:19770]
ENSG00000162959	MEMO1	multitissue	0.000554094	1	0.000218745	Esophagus_Muscularis	0.896481	Ovary	1.91322	+	2.52169	MEMO1	2	31865060	32011230	mediator of cell motility 1 [Source:HGNC Symbol;Acc:HGNC:14014]
ENSG00000119640	ACYP1	multitissue	0.000557179	1	0.147813	Muscle_Skeletal	0.782495	Cells_Transformed_fibroblasts	0.186549	+	1.13612	ACYP1	14	75053221	75069483	acylphosphatase 1 [Source:HGNC Symbol;Acc:HGNC:179]
ENSG00000115042	FAHD2A	multitissue	0.000557783	1	0.067664	Brain_Cortex	0.699237	Muscle_Skeletal	-0.80424	-	1.00961	FAHD2A	2	95402721	95416616	fumarylacetoacetate hydrolase domain containing 2A [Source:HGNC Symbol;Acc:HGNC:24252]
ENSG00000100815	TRIP11	multitissue	0.000559748	1	0.00173754	Small_Intestine_Terminal_Ileum	0.881323	Lung	-1.31854	-	0.959749	TRIP11	14	91965991	92040896	thyroid hormone receptor interactor 11 [Source:HGNC Symbol;Acc:HGNC:12305]
ENSG00000168004	HRASLS5	multitissue	0.00056107	1	0.000158702	Heart_Atrial_Appendage	0.418348	Adipose_Subcutaneous	-1.20596	-	1.91446	HRASLS5	11	63461404	63491194	HRAS like suppressor family member 5 [Source:HGNC Symbol;Acc:HGNC:24978]
ENSG00000185015	CA13	multitissue	0.000563164	1	2.10285e-05	Nerve_Tibial	0.600249	Esophagus_Muscularis	-1.67851	-	2.76021	CA13	8	85220587	85284073	carbonic anhydrase 13 [Source:HGNC Symbol;Acc:HGNC:14914]
ENSG00000179902	C1orf194	multitissue	0.000568814	1	0.000787265	Brain_Anterior_cingulate_cortex_BA24	0.56402	Adipose_Visceral_Omentum	-0.564856	-	1.41263	C1orf194	1	109105951	109113857	chromosome 1 open reading frame 194 [Source:HGNC Symbol;Acc:HGNC:32331]
ENSG00000114520	SNX4	multitissue	0.000569112	1	0.00205279	Pituitary	0.812225	Muscle_Skeletal	0.527018	+	2.15233	SNX4	3	125446644	125520197	sorting nexin 4 [Source:HGNC Symbol;Acc:HGNC:11175]
ENSG00000163879	DNALI1	multitissue	0.000570464	1	2.6271e-05	Skin_Not_Sun_Exposed_Suprapubic	0.997397	Muscle_Skeletal	1.38826	+	1.6766	DNALI1	1	37556919	37566857	dynein axonemal light intermediate chain 1 [Source:HGNC Symbol;Acc:HGNC:14353]
ENSG00000137843	PAK6	multitissue	0.000571003	1	0.000160416	Brain_Putamen_basal_ganglia	0.626437	Testis	-1.67308	-	1.3588	PAK6	15	40238759	40277487	p21 (RAC1) activated kinase 6 [Source:HGNC Symbol;Acc:HGNC:16061]
ENSG00000091129	NRCAM	multitissue	0.000573151	1	0.00209878	Vagina	0.897496	Skin_Sun_Exposed_Lower_leg	-0.243959	-	1.95148	NRCAM	7	108147623	108456717	neuronal cell adhesion molecule [Source:HGNC Symbol;Acc:HGNC:7994]
ENSG00000205832	C16orf96	multitissue	0.000574955	1	0.00101955	Cells_EBV-transformed_lymphocytes	0.462079	Prostate	1.8861	+	1.78708	C16orf96	16	4556490	4600714	chromosome 16 open reading frame 96 [Source:HGNC Symbol;Acc:HGNC:40031]
ENSG00000035141	FAM136A	multitissue	0.000574972	1	0.00276796	Heart_Left_Ventricle	0.556884	Whole_Blood	0.520104	+	1.72345	FAM136A	2	70295975	70302090	family with sequence similarity 136 member A [Source:HGNC Symbol;Acc:HGNC:25911]
ENSG00000011114	BTBD7	multitissue	0.000576757	1	0.000512441	Skin_Sun_Exposed_Lower_leg	0.849791	Thyroid	-1.24863	-	1.28232	BTBD7	14	93237550	93333092	BTB domain containing 7 [Source:HGNC Symbol;Acc:HGNC:18269]
ENSG00000169062	UPF3A	multitissue	0.00057955	1	0.00935655	Vagina	0.988172	Heart_Atrial_Appendage	0.397077	+	1.02215	UPF3A	13	114281584	114305817	UPF3 regulator of nonsense transcripts homolog A (yeast) [Source:HGNC Symbol;Acc:HGNC:20332]
ENSG00000130479	MAP1S	multitissue	0.000582022	1	2.29469e-05	Cells_Transformed_fibroblasts	0.666931	Cells_EBV-transformed_lymphocytes	3.10272	+	1.49309	MAP1S	19	17719242	17734516	microtubule associated protein 1S [Source:HGNC Symbol;Acc:HGNC:15715]
ENSG00000123124	WWP1	multitissue	0.000582978	1	6.52703e-05	Nerve_Tibial	0.931447	Testis	0.839521	+	2.03422	WWP1	8	86342738	86478420	WW domain containing E3 ubiquitin protein ligase 1 [Source:HGNC Symbol;Acc:HGNC:17004]
ENSG00000169045	HNRNPH1	multitissue	0.000588613	1	0.00141878	Cells_Transformed_fibroblasts	0.840884	Thyroid	-1.4732	-	1.14248	HNRNPH1	5	179614178	179634784	heterogeneous nuclear ribonucleoprotein H1 [Source:HGNC Symbol;Acc:HGNC:5041]
ENSG00000163875	MEAF6	multitissue	0.00058891	1	2.04669e-05	Pancreas	0.141178	Muscle_Skeletal	3.26044	+	0.706707	MEAF6	1	37492575	37514774	MYST/Esa1 associated factor 6 [Source:HGNC Symbol;Acc:HGNC:25674]
ENSG00000165912	PACSIN3	multitissue	0.000589481	1	0.00445581	Cells_Transformed_fibroblasts	0.992908	Adipose_Subcutaneous	-0.14456	-	1.14144	PACSIN3	11	47177525	47186443	protein kinase C and casein kinase substrate in neurons 3 [Source:HGNC Symbol;Acc:HGNC:8572]
ENSG00000196876	SCN8A	multitissue	0.000592993	1	0.00054826	Esophagus_Muscularis	0.286318	Brain_Frontal_Cortex_BA9	-0.754715	-	2.39241	SCN8A	12	51590266	51812864	sodium voltage-gated channel alpha subunit 8 [Source:HGNC Symbol;Acc:HGNC:10596]
ENSG00000174748	RPL15	multitissue	0.00059349	1	1.58211e-05	Brain_Putamen_basal_ganglia	0.872767	Esophagus_Muscularis	1.3549	+	1.99585	RPL15	3	23916545	23923692	ribosomal protein L15 [Source:HGNC Symbol;Acc:HGNC:10306]
ENSG00000196510	ANAPC7	multitissue	0.000594042	1	0.000482571	Brain_Cerebellum	0.956893	Colon_Sigmoid	-1.9756	-	1.50699	ANAPC7	12	110372900	110403730	anaphase promoting complex subunit 7 [Source:HGNC Symbol;Acc:HGNC:17380]
ENSG00000164609	SLU7	multitissue	0.000597833	1	0.000710281	Colon_Transverse	0.986706	Skin_Sun_Exposed_Lower_leg	-0.484013	-	1.09602	SLU7	5	160401641	160421711	SLU7 homolog, splicing factor [Source:HGNC Symbol;Acc:HGNC:16939]
ENSG00000100109	TFIP11	multitissue	0.000603714	1	2.16637e-06	Brain_Amygdala	0.920707	Brain_Cerebellum	-0.476803	-	1.59344	TFIP11	22	26491225	26512505	tuftelin interacting protein 11 [Source:HGNC Symbol;Acc:HGNC:17165]
ENSG00000165802	NSMF	multitissue	0.000604642	1	0.00121451	Whole_Blood	0.828068	Skin_Sun_Exposed_Lower_leg	0.696457	+	1.32334	NSMF	9	137447570	137459334	NMDA receptor synaptonuclear signaling and neuronal migration factor [Source:HGNC Symbol;Acc:HGNC:29843]
ENSG00000168273	SMIM4	multitissue	0.000607838	1	0.000386184	Heart_Left_Ventricle	0.0599569	Brain_Putamen_basal_ganglia	-0.83412	-	3.83992	SMIM4	3	52534013	52579237	small integral membrane protein 4 [Source:HGNC Symbol;Acc:HGNC:37257]
ENSG00000078124	ACER3	multitissue	0.000610167	1	6.24453e-05	Esophagus_Mucosa	0.802529	Heart_Atrial_Appendage	0.326897	+	2.54119	ACER3	11	76860867	77026797	alkaline ceramidase 3 [Source:HGNC Symbol;Acc:HGNC:16066]
ENSG00000162753	SLC9C2	multitissue	0.000610849	1	0.00010378	Brain_Hypothalamus	0.0171799	Thyroid	3.2069	+	0.466962	SLC9C2	1	173500464	173603094	solute carrier family 9 member C2 (putative) [Source:HGNC Symbol;Acc:HGNC:28664]
ENSG00000107960	STN1	multitissue	0.000611868	1	0.000717158	Skin_Sun_Exposed_Lower_leg	0.997589	Colon_Transverse	-0.468593	-	1.3952	STN1	10	103882542	103918205	STN1, CST complex subunit [Source:HGNC Symbol;Acc:HGNC:26200]
ENSG00000188760	TMEM198	multitissue	0.000613908	1	0.000157103	Thyroid	0.924156	Pancreas	0.804393	+	2.64282	TMEM198	2	219543663	219550595	transmembrane protein 198 [Source:HGNC Symbol;Acc:HGNC:33704]
ENSG00000133477	FAM83F	multitissue	0.000615888	1	0.00114031	Heart_Atrial_Appendage	0.872386	Testis	0.647937	+	1.24567	FAM83F	22	39994949	40043529	family with sequence similarity 83 member F [Source:HGNC Symbol;Acc:HGNC:25148]
ENSG00000164114	MAP9	multitissue	0.000615901	1	6.5819e-06	Stomach	0.0997648	Brain_Cerebellum	-2.97342	-	2.09381	MAP9	4	155342658	155376970	microtubule associated protein 9 [Source:HGNC Symbol;Acc:HGNC:26118]
ENSG00000115514	TXNDC9	multitissue	0.000616222	1	2.42674e-06	Brain_Nucleus_accumbens_basal_ganglia	0.951214	Skin_Sun_Exposed_Lower_leg	-0.245896	-	2.1837	TXNDC9	2	99318982	99340702	thioredoxin domain containing 9 [Source:HGNC Symbol;Acc:HGNC:24110]
ENSG00000155428	TRIM74	multitissue	0.000617237	1	0.000144	Muscle_Skeletal	0.164067	Skin_Sun_Exposed_Lower_leg	2.63308	+	1.20651	TRIM74	7	72959485	72969466	tripartite motif containing 74 [Source:HGNC Symbol;Acc:HGNC:17453]
ENSG00000221968	FADS3	multitissue	0.000618812	1	0.000225767	Liver	0.82562	Brain_Cerebellar_Hemisphere	-0.907352	-	1.82697	FADS3	11	61873519	61892051	fatty acid desaturase 3 [Source:HGNC Symbol;Acc:HGNC:3576]
ENSG00000198909	MAP3K3	multitissue	0.000621979	1	4.60876e-06	Pancreas	0.317364	Prostate	3.62253	+	0.826493	MAP3K3	17	63622415	63696303	mitogen-activated protein kinase kinase kinase 3 [Source:HGNC Symbol;Acc:HGNC:6855]
ENSG00000158234	FAIM	multitissue	0.000623826	1	0.000240023	Skin_Not_Sun_Exposed_Suprapubic	0.421023	Colon_Transverse	-1.90535	-	1.75452	FAIM	3	138608606	138633376	Fas apoptotic inhibitory molecule [Source:HGNC Symbol;Acc:HGNC:18703]
ENSG00000100911	PSME2	multitissue	0.000627829	1	0.000978632	Esophagus_Mucosa	0.00438374	Artery_Tibial	0.223729	+	4.34569	PSME2	14	24143362	24147570	proteasome activator subunit 2 [Source:HGNC Symbol;Acc:HGNC:9569]
ENSG00000113763	UNC5A	multitissue	0.00063226	1	0.000411727	Adipose_Visceral_Omentum	0.66762	Thyroid	0.32093	+	2.90983	UNC5A	5	176810477	176880895	unc-5 netrin receptor A [Source:HGNC Symbol;Acc:HGNC:12567]
ENSG00000204438	GPANK1	multitissue	0.000634944	1	0.00166258	Colon_Sigmoid	0.982131	Muscle_Skeletal	-1.007	-	1.3909	GPANK1	6	31661229	31666283	G-patch domain and ankyrin repeats 1 [Source:HGNC Symbol;Acc:HGNC:13920]
ENSG00000184489	PTP4A3	multitissue	0.000635967	1	0.000505963	Stomach	0.331252	Vagina	1.29465	+	2.22576	PTP4A3	8	141391993	141432454	protein tyrosine phosphatase type IVA, member 3 [Source:HGNC Symbol;Acc:HGNC:9636]
ENSG00000099290	WASHC2A	multitissue	0.000636456	1	0.000170974	Pancreas	0.0162665	Brain_Cerebellar_Hemisphere	3.30917	+	0.273852	WASHC2A	10	50067888	50133506	WASH complex subunit 2A [Source:HGNC Symbol;Acc:HGNC:23416]
ENSG00000120332	TNN	multitissue	0.000637073	1	0.000653846	Liver	0.944371	Heart_Left_Ventricle	0.0872549	+	1.29414	TNN	1	175067858	175148066	tenascin N [Source:HGNC Symbol;Acc:HGNC:22942]
ENSG00000116191	RALGPS2	multitissue	0.000639485	1	0.00230936	Pancreas	0.935085	Esophagus_Muscularis	0.852861	+	1.03871	RALGPS2	1	178725147	178921841	Ral GEF with PH domain and SH3 binding motif 2 [Source:HGNC Symbol;Acc:HGNC:30279]
ENSG00000157077	ZFYVE9	multitissue	0.000641156	1	0.00286278	Pancreas	0.941341	Brain_Spinal_cord_cervical_c-1	-1.69856	-	1.31953	ZFYVE9	1	52142094	52346686	zinc finger FYVE-type containing 9 [Source:HGNC Symbol;Acc:HGNC:6775]
ENSG00000114279	FGF12	multitissue	0.000644989	1	0.00235584	Artery_Aorta	0.774834	Artery_Tibial	-0.228635	-	1.74613	FGF12	3	192139395	192767764	fibroblast growth factor 12 [Source:HGNC Symbol;Acc:HGNC:3668]
ENSG00000189306	RRP7A	multitissue	0.000645237	1	3.52871e-06	Heart_Left_Ventricle	0.572098	Liver	2.71563	+	1.09642	RRP7A	22	42509968	42519802	ribosomal RNA processing 7 homolog A [Source:HGNC Symbol;Acc:HGNC:24286]
ENSG00000198089	SFI1	multitissue	0.000645666	1	7.37573e-06	Adipose_Subcutaneous	0.647743	Cells_Transformed_fibroblasts	2.96006	+	1.00587	SFI1	22	31488688	31618586	SFI1 centrin binding protein [Source:HGNC Symbol;Acc:HGNC:29064]
ENSG00000119820	YIPF4	multitissue	0.000645963	1	5.76519e-05	Artery_Aorta	0.258616	Brain_Cerebellar_Hemisphere	1.86498	+	2.41321	YIPF4	2	32277910	32316594	Yip1 domain family member 4 [Source:HGNC Symbol;Acc:HGNC:28145]
ENSG00000175213	ZNF408	multitissue	0.000649369	1	0.000721534	Liver	0.839882	Thyroid	0.0130844	+	1.47576	ZNF408	11	46700818	46705912	zinc finger protein 408 [Source:HGNC Symbol;Acc:HGNC:20041]
ENSG00000117592	PRDX6	multitissue	0.000650222	1	0.0017548	Skin_Sun_Exposed_Lower_leg	0.713443	Muscle_Skeletal	0.315306	+	1.72096	PRDX6	1	173477266	173488807	peroxiredoxin 6 [Source:HGNC Symbol;Acc:HGNC:16753]
ENSG00000108091	CCDC6	multitissue	0.000650716	1	0.000878104	Esophagus_Mucosa	0.728719	Esophagus_Muscularis	-0.340472	-	1.54186	CCDC6	10	59788763	59906656	coiled-coil domain containing 6 [Source:HGNC Symbol;Acc:HGNC:18782]
ENSG00000155530	LRGUK	multitissue	0.000651424	1	1.15518e-07	Brain_Hippocampus	0.726573	Artery_Tibial	-3.01386	-	1.14537	LRGUK	7	134127299	134264591	leucine rich repeats and guanylate kinase domain containing [Source:HGNC Symbol;Acc:HGNC:21964]
ENSG00000204580	DDR1	multitissue	0.000655727	1	7.48285e-05	Heart_Left_Ventricle	0.966403	Brain_Substantia_nigra	0.6621	+	1.33658	DDR1	6	30876421	30900156	discoidin domain receptor tyrosine kinase 1 [Source:HGNC Symbol;Acc:HGNC:2730]
ENSG00000249459	ZNF286B	multitissue	0.000656863	1	0.000482515	Artery_Tibial	0.296421	Brain_Cerebellum	1.03246	+	2.08911	ZNF286B	17	18658429	18682262	zinc finger protein 286B [Source:HGNC Symbol;Acc:HGNC:33241]
ENSG00000178074	C2orf69	multitissue	0.000658298	1	5.54396e-06	Adipose_Subcutaneous	0.783173	Brain_Nucleus_accumbens_basal_ganglia	-2.89428	-	1.94625	C2orf69	2	199911256	199955935	chromosome 2 open reading frame 69 [Source:HGNC Symbol;Acc:HGNC:26799]
ENSG00000223572	CKMT1A	multitissue	0.000662761	1	3.77795e-05	Skin_Sun_Exposed_Lower_leg	0.165184	Pancreas	-1.88817	-	2.46499	CKMT1A	15	43692886	43699222	creatine kinase, mitochondrial 1A [Source:HGNC Symbol;Acc:HGNC:31736]
ENSG00000184500	PROS1	multitissue	0.000665376	1	1.41062e-05	Heart_Left_Ventricle	0.803848	Adipose_Subcutaneous	0.802787	+	1.90422	PROS1	3	93873033	93974066	protein S (alpha) [Source:HGNC Symbol;Acc:HGNC:9456]
ENSG00000251322	SHANK3	multitissue	0.000678992	1	2.44607e-06	Thyroid	0.0143018	Spleen	-3.63684	-	0.696634	SHANK3	22	50674415	50733298	SH3 and multiple ankyrin repeat domains 3 [Source:HGNC Symbol;Acc:HGNC:14294]
ENSG00000130304	SLC27A1	multitissue	0.000680716	1	0.000101177	Artery_Tibial	0.865576	Brain_Putamen_basal_ganglia	1.49037	+	1.61229	SLC27A1	19	17468769	17506168	solute carrier family 27 member 1 [Source:HGNC Symbol;Acc:HGNC:10995]
ENSG00000171159	C9orf16	multitissue	0.000681497	1	8.60968e-05	Vagina	0.77011	Skin_Sun_Exposed_Lower_leg	-0.896334	-	1.61111	C9orf16	9	128160260	128163928	chromosome 9 open reading frame 16 [Source:HGNC Symbol;Acc:HGNC:17823]
ENSG00000198963	RORB	multitissue	0.000684211	1	0.000316319	Artery_Tibial	0.447324	Cells_Transformed_fibroblasts	0.397971	+	2.38463	RORB	9	74497365	74693177	RAR related orphan receptor B [Source:HGNC Symbol;Acc:HGNC:10259]
ENSG00000142546	NOSIP	multitissue	0.000685325	1	1.23066e-05	Esophagus_Mucosa	0.808255	Brain_Cerebellar_Hemisphere	1.6949	+	1.97425	NOSIP	19	49555711	49590262	nitric oxide synthase interacting protein [Source:HGNC Symbol;Acc:HGNC:17946]
ENSG00000187902	SHISA7	multitissue	0.00068716	1	0.00260853	Nerve_Tibial	0.0124829	Brain_Spinal_cord_cervical_c-1	-0.256134	-	3.8952	SHISA7	19	55428740	55442863	shisa family member 7 [Source:HGNC Symbol;Acc:HGNC:35409]
ENSG00000173320	STOX2	multitissue	0.000687509	1	7.48601e-05	Heart_Left_Ventricle	0.789427	Nerve_Tibial	1.78473	+	1.37372	STOX2	4	183797692	184023526	storkhead box 2 [Source:HGNC Symbol;Acc:HGNC:25450]
ENSG00000100523	DDHD1	multitissue	0.000690239	1	2.68824e-05	Testis	0.728069	Brain_Hypothalamus	-1.26045	-	2.36807	DDHD1	14	53036745	53153282	DDHD domain containing 1 [Source:HGNC Symbol;Acc:HGNC:19714]
ENSG00000171490	RSL1D1	multitissue	0.000691282	1	0.000439794	Lung	0.621676	Adipose_Subcutaneous	1.14495	+	1.90631	RSL1D1	16	11833850	11851585	ribosomal L1 domain containing 1 [Source:HGNC Symbol;Acc:HGNC:24534]
ENSG00000139537	CCDC65	multitissue	0.000692597	1	3.12119e-06	Artery_Tibial	0.873247	Colon_Sigmoid	2.18116	+	0.987272	CCDC65	12	48904110	48931840	coiled-coil domain containing 65 [Source:HGNC Symbol;Acc:HGNC:29937]
ENSG00000011590	ZBTB32	multitissue	0.000694299	1	6.25573e-05	Adipose_Subcutaneous	0.142693	Esophagus_Mucosa	3.36897	+	0.64988	ZBTB32	19	35704527	35717038	zinc finger and BTB domain containing 32 [Source:HGNC Symbol;Acc:HGNC:16763]
ENSG00000151025	GPR158	multitissue	0.000696915	1	0.000215478	Colon_Sigmoid	0.71761	Brain_Spinal_cord_cervical_c-1	-1.73999	-	2.01339	GPR158	10	25175062	25602226	G protein-coupled receptor 158 [Source:HGNC Symbol;Acc:HGNC:23689]
ENSG00000149948	HMGA2	multitissue	0.00069698	1	0.0110516	Cells_Transformed_fibroblasts	0.474274	Nerve_Tibial	0.912761	+	2.30277	HMGA2	12	65824131	65966295	high mobility group AT-hook 2 [Source:HGNC Symbol;Acc:HGNC:5009]
ENSG00000141076	UTP4	multitissue	0.000697293	1	3.85894e-06	Brain_Caudate_basal_ganglia	0.663732	Prostate	2.44308	+	0.918941	UTP4	16	69131291	69231130	UTP4, small subunit processome component [Source:HGNC Symbol;Acc:HGNC:1983]
ENSG00000120658	ENOX1	multitissue	0.000701617	1	0.000201506	Heart_Left_Ventricle	0.996022	Nerve_Tibial	0.734349	+	1.96421	ENOX1	13	43213518	43786908	ecto-NOX disulfide-thiol exchanger 1 [Source:HGNC Symbol;Acc:HGNC:25474]
ENSG00000130958	SLC35D2	multitissue	0.000702293	1	3.20698e-05	Heart_Atrial_Appendage	0.24695	Brain_Spinal_cord_cervical_c-1	1.83171	+	2.24717	SLC35D2	9	96320706	96383710	solute carrier family 35 member D2 [Source:HGNC Symbol;Acc:HGNC:20799]
ENSG00000134824	FADS2	multitissue	0.000707193	1	7.70323e-07	Pancreas	0.272177	Ovary	3.62952	+	0.875087	FADS2	11	61792980	61867354	fatty acid desaturase 2 [Source:HGNC Symbol;Acc:HGNC:3575]
ENSG00000250722	SELENOP	multitissue	0.000707455	1	8.51829e-05	Esophagus_Mucosa	0.804412	Skin_Sun_Exposed_Lower_leg	-0.0361855	-	2.63602	SELENOP	5	42799880	42887392	selenoprotein P [Source:HGNC Symbol;Acc:HGNC:10751]
ENSG00000138246	DNAJC13	multitissue	0.00070905	1	1.49514e-06	Esophagus_Mucosa	0.777288	Liver	3.04362	+	1.58027	DNAJC13	3	132417526	132539032	DnaJ heat shock protein family (Hsp40) member C13 [Source:HGNC Symbol;Acc:HGNC:30343]
ENSG00000113441	LNPEP	multitissue	0.000710469	1	1.9355e-05	Artery_Tibial	0.492637	Lung	-2.33512	-	1.95476	LNPEP	5	96935394	97037515	leucyl and cystinyl aminopeptidase [Source:HGNC Symbol;Acc:HGNC:6656]
ENSG00000144057	ST6GAL2	multitissue	0.00071563	1	4.90982e-05	Esophagus_Mucosa	0.657301	Thyroid	0.73563	+	2.07962	ST6GAL2	2	106801600	106887108	ST6 beta-galactoside alpha-2,6-sialyltransferase 2 [Source:HGNC Symbol;Acc:HGNC:10861]
ENSG00000110448	CD5	multitissue	0.000716742	1	0.000130602	Uterus	0.629396	Breast_Mammary_Tissue	-2.84789	-	0.826357	CD5	11	61102395	61127852	CD5 molecule [Source:HGNC Symbol;Acc:HGNC:1685]
ENSG00000176422	SPRYD4	multitissue	0.0007228	1	0.000372129	Thyroid	0.949776	Lung	0.578131	+	1.38378	SPRYD4	12	56468567	56479707	SPRY domain containing 4 [Source:HGNC Symbol;Acc:HGNC:27468]
ENSG00000137819	PAQR5	multitissue	0.000723235	1	0.000858235	Vagina	0.932841	Artery_Tibial	-0.394127	-	1.44482	PAQR5	15	69298947	69407780	progestin and adipoQ receptor family member 5 [Source:HGNC Symbol;Acc:HGNC:29645]
ENSG00000204387	C6orf48	multitissue	0.000723637	1	0.000444425	Lung	0.799224	Small_Intestine_Terminal_Ileum	-1.87868	-	1.37923	C6orf48	6	31834608	31839766	chromosome 6 open reading frame 48 [Source:HGNC Symbol;Acc:HGNC:19078]
ENSG00000145348	TBCK	multitissue	0.000725115	1	3.10373e-06	Adrenal_Gland	0.828869	Heart_Atrial_Appendage	-0.835679	-	2.03696	TBCK	4	106041599	106321495	TBC1 domain containing kinase [Source:HGNC Symbol;Acc:HGNC:28261]
ENSG00000128617	OPN1SW	multitissue	0.000731366	1	6.93192e-07	Artery_Aorta	0.715274	Testis	3.43331	+	1.12121	OPN1SW	7	128772491	128775790	opsin 1, short wave sensitive [Source:HGNC Symbol;Acc:HGNC:1012]
ENSG00000113272	THG1L	multitissue	0.000733215	1	0.0123868	Brain_Cerebellum	0.965101	Cells_Transformed_fibroblasts	0.00952801	+	1.18457	THG1L	5	157731197	157741448	tRNA-histidine guanylyltransferase 1 like [Source:HGNC Symbol;Acc:HGNC:26053]
ENSG00000126464	PRR12	multitissue	0.00073877	1	8.18948e-06	Brain_Cerebellum	0.970145	Cells_EBV-transformed_lymphocytes	2.7175	+	1.24002	PRR12	19	49591643	49626439	proline rich 12 [Source:HGNC Symbol;Acc:HGNC:29217]
ENSG00000166866	MYO1A	multitissue	0.0007424	1	0.000207695	Spleen	0.59683	Adrenal_Gland	1.59025	+	2.99702	MYO1A	12	57028517	57051198	myosin IA [Source:HGNC Symbol;Acc:HGNC:7595]
ENSG00000115361	ACADL	multitissue	0.000743544	1	0.0016668	Nerve_Tibial	0.601507	Adipose_Visceral_Omentum	-0.501276	-	2.59378	ACADL	2	210187939	210225491	acyl-CoA dehydrogenase, long chain [Source:HGNC Symbol;Acc:HGNC:88]
ENSG00000100592	DAAM1	multitissue	0.00074465	1	0.000156878	Adrenal_Gland	0.883515	Brain_Putamen_basal_ganglia	-1.55334	-	1.56024	DAAM1	14	59188646	59371405	dishevelled associated activator of morphogenesis 1 [Source:HGNC Symbol;Acc:HGNC:18142]
ENSG00000141096	DPEP3	multitissue	0.000745621	1	0.000979833	Whole_Blood	0.253433	Skin_Sun_Exposed_Lower_leg	1.68423	+	1.9501	DPEP3	16	67975663	67980829	dipeptidase 3 [Source:HGNC Symbol;Acc:HGNC:23029]
ENSG00000149403	GRIK4	multitissue	0.000748197	1	0.00280658	Nerve_Tibial	0.883435	Esophagus_Gastroesophageal_Junction	-0.66561	-	1.75804	GRIK4	11	120511700	120988904	glutamate ionotropic receptor kainate type subunit 4 [Source:HGNC Symbol;Acc:HGNC:4582]
ENSG00000065911	MTHFD2	multitissue	0.000751259	1	0.00129004	Brain_Hippocampus	0.324605	Muscle_Skeletal	-0.299527	-	2.36112	MTHFD2	2	74198562	74217565	methylenetetrahydrofolate dehydrogenase (NADP+ dependent) 2, methenyltetrahydrofolate cyclohydrolase [Source:HGNC Symbol;Acc:HGNC:7434]
ENSG00000169554	ZEB2	multitissue	0.000756926	1	0.000230087	Whole_Blood	0.441431	Artery_Aorta	1.04742	+	1.78957	ZEB2	2	144364364	144524583	zinc finger E-box binding homeobox 2 [Source:HGNC Symbol;Acc:HGNC:14881]
ENSG00000023839	ABCC2	multitissue	0.00075837	1	0.000134068	Colon_Sigmoid	0.702357	Stomach	-1.92533	-	1.87263	ABCC2	10	99782732	99852192	ATP binding cassette subfamily C member 2 [Source:HGNC Symbol;Acc:HGNC:53]
ENSG00000128928	IVD	multitissue	0.000759164	1	0.00171906	Pancreas	0.977373	Brain_Caudate_basal_ganglia	-1.07891	-	1.21643	IVD	15	40405795	40435947	isovaleryl-CoA dehydrogenase [Source:HGNC Symbol;Acc:HGNC:6186]
ENSG00000176058	TPRN	multitissue	0.000762037	1	0.00207837	Testis	0.790414	Esophagus_Mucosa	-2.24793	-	1.33823	TPRN	9	137191617	137204193	taperin [Source:HGNC Symbol;Acc:HGNC:26894]
ENSG00000241935	HOGA1	multitissue	0.000764553	1	0.000358858	Skin_Not_Sun_Exposed_Suprapubic	0.997813	Brain_Cerebellar_Hemisphere	-0.873808	-	1.24403	HOGA1	10	97584323	97612802	4-hydroxy-2-oxoglutarate aldolase 1 [Source:HGNC Symbol;Acc:HGNC:25155]
ENSG00000102781	KATNAL1	multitissue	0.000766443	1	0.00274442	Esophagus_Mucosa	0.807931	Cells_Transformed_fibroblasts	-0.177062	-	1.39074	KATNAL1	13	30202630	30307484	katanin catalytic subunit A1 like 1 [Source:HGNC Symbol;Acc:HGNC:28361]
ENSG00000136490	LIMD2	multitissue	0.000769122	1	6.59232e-05	Whole_Blood	0.438247	Pituitary	1.22203	+	2.86772	LIMD2	17	63695902	63701172	LIM domain containing 2 [Source:HGNC Symbol;Acc:HGNC:28142]
ENSG00000242852	ZNF709	multitissue	0.000769408	1	2.09147e-05	Brain_Hippocampus	0.759288	Minor_Salivary_Gland	-2.91273	-	0.812749	ZNF709	19	12461184	12513854	zinc finger protein 709 [Source:HGNC Symbol;Acc:HGNC:20629]
ENSG00000101017	CD40	multitissue	0.000771156	1	2.53448e-05	Nerve_Tibial	0.962893	Brain_Substantia_nigra	2.31624	+	1.0955	CD40	20	46118272	46129863	CD40 molecule [Source:HGNC Symbol;Acc:HGNC:11919]
ENSG00000119919	NKX2-3	multitissue	0.000771571	1	0.000163814	Ovary	0.798009	Thyroid	1.75661	+	2.84615	NKX2-3	10	99532933	99536524	NK2 homeobox 3 [Source:HGNC Symbol;Acc:HGNC:7836]
ENSG00000157368	IL34	multitissue	0.000771812	1	0.000172413	Skin_Sun_Exposed_Lower_leg	0.895863	Nerve_Tibial	1.24623	+	1.57675	IL34	16	70579895	70660682	interleukin 34 [Source:HGNC Symbol;Acc:HGNC:28529]
ENSG00000132000	PODNL1	multitissue	0.000776761	1	7.41872e-05	Skin_Not_Sun_Exposed_Suprapubic	0.918044	Heart_Left_Ventricle	-0.574491	-	3.01202	PODNL1	19	13931187	13953392	podocan like 1 [Source:HGNC Symbol;Acc:HGNC:26275]
ENSG00000037749	MFAP3	multitissue	0.000776798	1	0.0014937	Uterus	0.585867	Artery_Tibial	-2.07175	-	0.701943	MFAP3	5	154038906	154220478	microfibrillar associated protein 3 [Source:HGNC Symbol;Acc:HGNC:7034]
ENSG00000103264	FBXO31	multitissue	0.000781836	1	8.75704e-07	Whole_Blood	0.99113	Testis	-0.971414	-	3.57665	FBXO31	16	87326987	87392142	F-box protein 31 [Source:HGNC Symbol;Acc:HGNC:16510]
ENSG00000135097	MSI1	multitissue	0.000785457	1	0.000216296	Skin_Not_Sun_Exposed_Suprapubic	0.564154	Colon_Transverse	0.652003	+	2.34929	MSI1	12	120341330	120369180	musashi RNA binding protein 1 [Source:HGNC Symbol;Acc:HGNC:7330]
ENSG00000149313	AASDHPPT	multitissue	0.000787223	1	0.00330347	Pancreas	0.911213	Esophagus_Mucosa	-0.122531	-	2.16305	AASDHPPT	11	106075501	106098710	aminoadipate-semialdehyde dehydrogenase-phosphopantetheinyl transferase [Source:HGNC Symbol;Acc:HGNC:14235]
ENSG00000183684	ALYREF	multitissue	0.000788439	1	0.000283802	Adipose_Visceral_Omentum	0.666989	Colon_Transverse	-1.59968	-	2.87081	ALYREF	17	81887844	81891586	Aly/REF export factor [Source:HGNC Symbol;Acc:HGNC:19071]
ENSG00000170234	PWWP2A	multitissue	0.000791906	1	3.7331e-05	Skin_Sun_Exposed_Lower_leg	0.887874	Ovary	-1.91704	-	2.20837	PWWP2A	5	160061801	160119423	PWWP domain containing 2A [Source:HGNC Symbol;Acc:HGNC:29406]
ENSG00000050426	LETMD1	multitissue	0.000795607	1	0.00293487	Heart_Left_Ventricle	0.946355	Artery_Aorta	-1.4423	-	1.46129	LETMD1	12	51047962	51060424	LETM1 domain containing 1 [Source:HGNC Symbol;Acc:HGNC:24241]
ENSG00000176927	EFCAB5	multitissue	0.000795742	1	4.98764e-06	Nerve_Tibial	0.225542	Spleen	-2.80371	-	1.94163	EFCAB5	17	29929200	30108452	EF-hand calcium binding domain 5 [Source:HGNC Symbol;Acc:HGNC:24801]
ENSG00000167202	TBC1D2B	multitissue	0.000796748	1	0.0141675	Esophagus_Mucosa	0.976693	Minor_Salivary_Gland	0.765181	+	1.22864	TBC1D2B	15	77984036	78077724	TBC1 domain family member 2B [Source:HGNC Symbol;Acc:HGNC:29183]
ENSG00000107554	DNMBP	multitissue	0.000799191	1	2.13739e-05	Spleen	0.464515	Muscle_Skeletal	2.64875	+	1.50103	DNMBP	10	99875577	100009919	dynamin binding protein [Source:HGNC Symbol;Acc:HGNC:30373]
ENSG00000148356	LRSAM1	multitissue	0.000807881	1	0.0052046	Adipose_Subcutaneous	0.936095	Brain_Anterior_cingulate_cortex_BA24	0.736586	+	1.72281	LRSAM1	9	127451486	127503501	leucine rich repeat and sterile alpha motif containing 1 [Source:HGNC Symbol;Acc:HGNC:25135]
ENSG00000165379	LRFN5	multitissue	0.000808626	1	0.000289429	Colon_Transverse	0.840889	Adipose_Subcutaneous	0.282375	+	1.59091	LRFN5	14	41607570	41904549	leucine rich repeat and fibronectin type III domain containing 5 [Source:HGNC Symbol;Acc:HGNC:20360]
ENSG00000231925	TAPBP	multitissue	0.000811133	1	7.90837e-06	Skin_Not_Sun_Exposed_Suprapubic	0.898217	Nerve_Tibial	2.03038	+	2.00725	TAPBP	6	33299694	33314387	TAP binding protein [Source:HGNC Symbol;Acc:HGNC:11566]
ENSG00000166503	AC024270.1	multitissue	0.000814573	1	1.39307e-05	Skin_Not_Sun_Exposed_Suprapubic	0.761022	Cells_Transformed_fibroblasts	0.461557	+	3.294	AC024270.1	15	83112738	83208018	Hepatoma-derived growth factor-related protein 3 [Source:UniProtKB/Swiss-Prot;Acc:Q9Y3E1]
ENSG00000180340	FZD2	multitissue	0.000815295	1	0.000373294	Heart_Left_Ventricle	0.492363	Nerve_Tibial	-2.50323	-	1.14063	FZD2	17	44557459	44559570	frizzled class receptor 2 [Source:HGNC Symbol;Acc:HGNC:4040]
ENSG00000118705	RPN2	multitissue	0.000816963	1	0.000131056	Thyroid	0.815096	Skin_Not_Sun_Exposed_Suprapubic	-1.68338	-	1.53993	RPN2	20	37178410	37241623	ribophorin II [Source:HGNC Symbol;Acc:HGNC:10382]
ENSG00000100410	PHF5A	multitissue	0.000819663	1	0.00235898	Brain_Frontal_Cortex_BA9	0.140972	Brain_Cerebellum	0.474981	+	3.1384	PHF5A	22	41459717	41468725	PHD finger protein 5A [Source:HGNC Symbol;Acc:HGNC:18000]
ENSG00000018280	SLC11A1	multitissue	0.000822255	1	0.00395688	Adipose_Visceral_Omentum	0.383763	Whole_Blood	1.0053	+	2.65346	SLC11A1	2	218382029	218396894	solute carrier family 11 member 1 [Source:HGNC Symbol;Acc:HGNC:10907]
ENSG00000079112	CDH17	multitissue	0.000822353	1	0.00482275	Esophagus_Mucosa	0.585742	Esophagus_Muscularis	0.953811	+	1.67023	CDH17	8	94127171	94217303	cadherin 17 [Source:HGNC Symbol;Acc:HGNC:1756]
ENSG00000181619	GPR135	multitissue	0.000822738	1	1.74153e-05	Artery_Tibial	0.854018	Adipose_Subcutaneous	-0.170217	-	1.91811	GPR135	14	59429022	59465342	G protein-coupled receptor 135 [Source:HGNC Symbol;Acc:HGNC:19991]
ENSG00000129048	ACKR4	multitissue	0.000824197	1	7.36356e-05	Skin_Sun_Exposed_Lower_leg	0.969309	Adrenal_Gland	-1.51478	-	1.50803	ACKR4	3	132597237	132618967	atypical chemokine receptor 4 [Source:HGNC Symbol;Acc:HGNC:1611]
ENSG00000161618	ALDH16A1	multitissue	0.000825226	1	5.1216e-06	Brain_Hypothalamus	0.461803	Pancreas	-3.07474	-	0.74766	ALDH16A1	19	49453169	49471048	aldehyde dehydrogenase 16 family member A1 [Source:HGNC Symbol;Acc:HGNC:28114]
ENSG00000072736	NFATC3	multitissue	0.000827023	1	2.81956e-05	Testis	0.861715	Esophagus_Gastroesophageal_Junction	-1.30656	-	1.35772	NFATC3	16	68084751	68229259	nuclear factor of activated T-cells 3 [Source:HGNC Symbol;Acc:HGNC:7777]
ENSG00000167074	TEF	multitissue	0.000827564	1	2.4227e-05	Spleen	0.690642	Testis	-1.69471	-	1.21212	TEF	22	41367333	41399326	TEF, PAR bZIP transcription factor [Source:HGNC Symbol;Acc:HGNC:11722]
ENSG00000132600	PRMT7	multitissue	0.0008336	1	0.000132121	Heart_Left_Ventricle	0.966431	Colon_Sigmoid	-1.12512	-	1.03995	PRMT7	16	68310974	68358563	protein arginine methyltransferase 7 [Source:HGNC Symbol;Acc:HGNC:25557]
ENSG00000129932	DOHH	multitissue	0.000835514	1	0.000274053	Breast_Mammary_Tissue	0.207836	Cells_EBV-transformed_lymphocytes	-2.16658	-	0.696673	DOHH	19	3490821	3500940	deoxyhypusine hydroxylase [Source:HGNC Symbol;Acc:HGNC:28662]
ENSG00000179270	C2orf71	multitissue	0.000839555	1	0.000428597	Testis	0.41341	Brain_Putamen_basal_ganglia	0.791372	+	1.84353	C2orf71	2	29060976	29074261	chromosome 2 open reading frame 71 [Source:HGNC Symbol;Acc:HGNC:34383]
ENSG00000118246	FASTKD2	multitissue	0.00084437	1	0.0132214	Cells_Transformed_fibroblasts	0.669749	Colon_Sigmoid	-0.585971	-	1.85219	FASTKD2	2	206765357	206792509	FAST kinase domains 2 [Source:HGNC Symbol;Acc:HGNC:29160]
ENSG00000090534	THPO	multitissue	0.000844641	1	0.00553939	Skin_Sun_Exposed_Lower_leg	0.336572	Brain_Caudate_basal_ganglia	-1.43996	-	2.08354	THPO	3	184371935	184378144	thrombopoietin [Source:HGNC Symbol;Acc:HGNC:11795]
ENSG00000006025	OSBPL7	multitissue	0.000846879	1	0.0567536	Thyroid	0.734639	Brain_Cerebellum	-0.289345	-	1.29469	OSBPL7	17	47807372	47821834	oxysterol binding protein like 7 [Source:HGNC Symbol;Acc:HGNC:16387]
ENSG00000120709	FAM53C	multitissue	0.000849043	1	0.00364173	Pancreas	0.988804	Adrenal_Gland	0.975733	+	1.78049	FAM53C	5	138331935	138349729	family with sequence similarity 53 member C [Source:HGNC Symbol;Acc:HGNC:1336]
ENSG00000166855	CLPX	multitissue	0.000849672	1	0.0126394	Brain_Hypothalamus	0.0653523	Spleen	-0.633536	-	2.67815	CLPX	15	65148219	65185342	caseinolytic mitochondrial matrix peptidase chaperone subunit [Source:HGNC Symbol;Acc:HGNC:2088]
ENSG00000264364	DYNLL2	multitissue	0.000852259	1	0.000267586	Whole_Blood	0.835537	Skin_Sun_Exposed_Lower_leg	1.38002	+	1.24271	DYNLL2	17	58083415	58095536	dynein light chain LC8-type 2 [Source:HGNC Symbol;Acc:HGNC:24596]
ENSG00000157542	KCNJ6	multitissue	0.000853252	1	0.000456238	Brain_Anterior_cingulate_cortex_BA24	0.43696	Spleen	1.55559	+	1.63376	KCNJ6	21	37607376	37916446	potassium voltage-gated channel subfamily J member 6 [Source:HGNC Symbol;Acc:HGNC:6267]
ENSG00000180537	RNF182	multitissue	0.000855989	1	8.73083e-07	Whole_Blood	0.960886	Artery_Tibial	-0.229772	-	2.98638	RNF182	6	13924446	13980302	ring finger protein 182 [Source:HGNC Symbol;Acc:HGNC:28522]
ENSG00000136492	BRIP1	multitissue	0.000856048	1	8.81927e-05	Ovary	0.958812	Thyroid	1.36136	+	1.41442	BRIP1	17	61681266	61863521	BRCA1 interacting protein C-terminal helicase 1 [Source:HGNC Symbol;Acc:HGNC:20473]
ENSG00000154305	MIA3	multitissue	0.000856215	1	0.0591788	Brain_Cortex	0.873037	Skin_Sun_Exposed_Lower_leg	0.21869	+	1.1434	MIA3	1	222618086	222668012	MIA family member 3, ER export factor [Source:HGNC Symbol;Acc:HGNC:24008]
ENSG00000160408	ST6GALNAC6	multitissue	0.000856292	1	0.00117401	Nerve_Tibial	0.904184	Artery_Tibial	1.00932	+	1.98355	ST6GALNAC6	9	127885321	127905408	ST6 N-acetylgalactosaminide alpha-2,6-sialyltransferase 6 [Source:HGNC Symbol;Acc:HGNC:23364]
ENSG00000170264	FAM161A	multitissue	0.000862104	1	0.00277303	Adrenal_Gland	0.876718	Skin_Sun_Exposed_Lower_leg	-0.529258	-	1.32631	FAM161A	2	61824854	61854143	family with sequence similarity 161 member A [Source:HGNC Symbol;Acc:HGNC:25808]
ENSG00000101079	NDRG3	multitissue	0.000862713	1	0.00022744	Adipose_Subcutaneous	0.977878	Testis	-1.95567	-	1.98283	NDRG3	20	36651766	36746078	NDRG family member 3 [Source:HGNC Symbol;Acc:HGNC:14462]
ENSG00000197857	ZNF44	multitissue	0.000867045	1	0.000184989	Testis	0.975268	Heart_Atrial_Appendage	0.0551982	+	2.13564	ZNF44	19	12224686	12294887	zinc finger protein 44 [Source:HGNC Symbol;Acc:HGNC:13110]
ENSG00000150337	FCGR1A	multitissue	0.000868759	1	0.00632928	Testis	0.261449	Breast_Mammary_Tissue	-0.802801	-	1.77339	FCGR1A	1	149782671	149792518	Fc fragment of IgG receptor Ia [Source:HGNC Symbol;Acc:HGNC:3613]
ENSG00000143753	DEGS1	multitissue	0.000869006	1	0.00421695	Small_Intestine_Terminal_Ileum	0.845494	Lung	0.0351575	+	1.4626	DEGS1	1	224175756	224193441	delta 4-desaturase, sphingolipid 1 [Source:HGNC Symbol;Acc:HGNC:13709]
ENSG00000090932	DLL3	multitissue	0.000869215	1	0.00522994	Pituitary	0.638525	Thyroid	-0.886117	-	1.97693	DLL3	19	39498895	39508481	delta like canonical Notch ligand 3 [Source:HGNC Symbol;Acc:HGNC:2909]
ENSG00000114554	PLXNA1	multitissue	0.00087222	1	1.40557e-05	Skin_Not_Sun_Exposed_Suprapubic	0.999417	Esophagus_Muscularis	-1.8888	-	1.34405	PLXNA1	3	126988594	127037392	plexin A1 [Source:HGNC Symbol;Acc:HGNC:9099]
ENSG00000167863	ATP5H	multitissue	0.000877944	1	0.0219876	Esophagus_Gastroesophageal_Junction	0.963353	Artery_Aorta	-0.069189	-	1.23928	ATP5H	17	75038863	75046985	ATP synthase, H+ transporting, mitochondrial Fo complex subunit D [Source:HGNC Symbol;Acc:HGNC:845]
ENSG00000090861	AARS	multitissue	0.000877982	1	0.00020002	Esophagus_Muscularis	0.891104	Testis	0.205869	+	1.59372	AARS	16	70252295	70289543	alanyl-tRNA synthetase [Source:HGNC Symbol;Acc:HGNC:20]
ENSG00000196975	ANXA4	multitissue	0.000882354	1	2.95557e-05	Nerve_Tibial	0.925521	Heart_Left_Ventricle	0.100572	+	1.9086	ANXA4	2	69644425	69827100	annexin A4 [Source:HGNC Symbol;Acc:HGNC:542]
ENSG00000081026	MAGI3	multitissue	0.000882765	1	0.00231005	Brain_Cerebellum	0.897242	Esophagus_Gastroesophageal_Junction	1.30253	+	1.17479	MAGI3	1	113390749	113685923	membrane associated guanylate kinase, WW and PDZ domain containing 3 [Source:HGNC Symbol;Acc:HGNC:29647]
ENSG00000121207	LRAT	multitissue	0.000887714	1	3.81028e-05	Esophagus_Muscularis	0.789502	Heart_Atrial_Appendage	1.06672	+	2.08416	LRAT	4	154626945	154753118	lecithin retinol acyltransferase (phosphatidylcholine--retinol O-acyltransferase) [Source:HGNC Symbol;Acc:HGNC:6685]
ENSG00000107159	CA9	multitissue	0.000890721	1	0.0132392	Small_Intestine_Terminal_Ileum	0.862342	Brain_Cerebellum	0.59081	+	1.50537	CA9	9	35673856	35681159	carbonic anhydrase 9 [Source:HGNC Symbol;Acc:HGNC:1383]
ENSG00000223865	HLA-DPB1	multitissue	0.000891062	1	0.00207859	Brain_Cerebellar_Hemisphere	0.859955	Brain_Substantia_nigra	-1.39413	-	1.36977	HLA-DPB1	6	33075926	33087201	major histocompatibility complex, class II, DP beta 1 [Source:HGNC Symbol;Acc:HGNC:4940]
ENSG00000123908	AGO2	multitissue	0.000896072	1	0.000414151	Esophagus_Muscularis	0.76635	Artery_Tibial	1.00195	+	1.68644	AGO2	8	140520156	140635619	argonaute 2, RISC catalytic component [Source:HGNC Symbol;Acc:HGNC:3263]
ENSG00000188603	CLN3	multitissue	0.000897117	1	0.000545004	Whole_Blood	0.630678	Breast_Mammary_Tissue	0.69364	+	2.66391	CLN3	16	28474111	28495575	CLN3, battenin [Source:HGNC Symbol;Acc:HGNC:2074]
ENSG00000100490	CDKL1	multitissue	0.000897248	1	0.0486295	Cells_Transformed_fibroblasts	0.902404	Pancreas	0.186851	+	1.12813	CDKL1	14	50329404	50416461	cyclin dependent kinase like 1 [Source:HGNC Symbol;Acc:HGNC:1781]
ENSG00000106692	FKTN	multitissue	0.000904812	1	0.000278169	Colon_Sigmoid	0.998477	Cells_Transformed_fibroblasts	-1.72944	-	1.26824	FKTN	9	105558130	105641118	fukutin [Source:HGNC Symbol;Acc:HGNC:3622]
ENSG00000182578	CSF1R	multitissue	0.000909974	1	0.00230136	Nerve_Tibial	0.990583	Brain_Anterior_cingulate_cortex_BA24	-0.112265	-	1.98328	CSF1R	5	150053291	150113372	colony stimulating factor 1 receptor [Source:HGNC Symbol;Acc:HGNC:2433]
ENSG00000178809	TRIM73	multitissue	0.000910769	1	0.00081104	Uterus	0.987886	Brain_Putamen_basal_ganglia	2.03173	+	0.851691	TRIM73	7	75395063	75410996	tripartite motif containing 73 [Source:HGNC Symbol;Acc:HGNC:18162]
ENSG00000163946	FAM208A	multitissue	0.000913377	1	2.72457e-06	Esophagus_Muscularis	0.265274	Stomach	2.60008	+	1.63956	FAM208A	3	56620133	56683237	family with sequence similarity 208 member A [Source:HGNC Symbol;Acc:HGNC:30314]
ENSG00000084731	KIF3C	multitissue	0.000917234	1	0.0207269	Thyroid	0.52744	Cells_Transformed_fibroblasts	-0.624281	-	1.62042	KIF3C	2	25926596	25982749	kinesin family member 3C [Source:HGNC Symbol;Acc:HGNC:6321]
ENSG00000144868	TMEM108	multitissue	0.000918535	1	0.000576332	Colon_Sigmoid	0.933061	Prostate	-1.02111	-	1.56664	TMEM108	3	133038391	133397792	transmembrane protein 108 [Source:HGNC Symbol;Acc:HGNC:28451]
ENSG00000025423	HSD17B6	multitissue	0.000922902	1	0.000615041	Small_Intestine_Terminal_Ileum	0.978146	Brain_Cerebellum	0.110913	+	1.32293	HSD17B6	12	56752161	56787790	hydroxysteroid 17-beta dehydrogenase 6 [Source:HGNC Symbol;Acc:HGNC:23316]
ENSG00000154144	TBRG1	multitissue	0.000923876	1	0.00498069	Colon_Transverse	0.449088	Esophagus_Gastroesophageal_Junction	0.681365	+	2.17346	TBRG1	11	124622836	124635398	transforming growth factor beta regulator 1 [Source:HGNC Symbol;Acc:HGNC:29551]
ENSG00000029639	TFB1M	multitissue	0.000924179	1	1.08193e-06	Esophagus_Mucosa	0.846967	Skin_Sun_Exposed_Lower_leg	-2.92383	-	2.34483	TFB1M	6	155257509	155314493	transcription factor B1, mitochondrial [Source:HGNC Symbol;Acc:HGNC:17037]
ENSG00000093144	ECHDC1	multitissue	0.000930699	1	0.0475511	Esophagus_Mucosa	0.168117	Cells_Transformed_fibroblasts	0.146662	+	1.73461	ECHDC1	6	127288710	127343609	ethylmalonyl-CoA decarboxylase 1 [Source:HGNC Symbol;Acc:HGNC:21489]
ENSG00000155254	MARVELD1	multitissue	0.000935567	1	0.000183036	Artery_Tibial	0.145984	Colon_Transverse	2.82101	+	0.56337	MARVELD1	10	97713173	97718152	MARVEL domain containing 1 [Source:HGNC Symbol;Acc:HGNC:28674]
ENSG00000102967	DHODH	multitissue	0.000945236	1	5.52588e-06	Brain_Hippocampus	0.9925	Vagina	-1.58368	-	1.04639	DHODH	16	72008588	72027664	dihydroorotate dehydrogenase (quinone) [Source:HGNC Symbol;Acc:HGNC:2867]
ENSG00000154814	OXNAD1	multitissue	0.000946886	1	0.0203103	Lung	0.967487	Brain_Hypothalamus	-0.130904	-	1.43293	OXNAD1	3	16265160	16350299	oxidoreductase NAD binding domain containing 1 [Source:HGNC Symbol;Acc:HGNC:25128]
ENSG00000134533	RERG	multitissue	0.000950846	1	0.0982889	Heart_Atrial_Appendage	0.484041	Testis	-0.367583	-	1.19994	RERG	12	15107783	15348675	RAS like estrogen regulated growth inhibitor [Source:HGNC Symbol;Acc:HGNC:15980]
ENSG00000184602	SNN	multitissue	0.000955791	1	0.000311176	Esophagus_Gastroesophageal_Junction	0.903693	Heart_Left_Ventricle	1.32142	+	1.00917	SNN	16	11668414	11679159	stannin [Source:HGNC Symbol;Acc:HGNC:11149]
ENSG00000010030	ETV7	multitissue	0.000956695	1	0.00044823	Nerve_Tibial	0.984421	Whole_Blood	0.899748	+	1.08901	ETV7	6	36354091	36387800	ETS variant 7 [Source:HGNC Symbol;Acc:HGNC:18160]
ENSG00000222009	BTBD19	multitissue	0.000959249	1	0.00449042	Brain_Anterior_cingulate_cortex_BA24	0.93609	Breast_Mammary_Tissue	0.208824	+	1.43557	BTBD19	1	44808482	44815585	BTB domain containing 19 [Source:HGNC Symbol;Acc:HGNC:27145]
ENSG00000136448	NMT1	multitissue	0.000960901	1	0.0220975	Skin_Sun_Exposed_Lower_leg	0.939554	Adipose_Visceral_Omentum	-0.927837	-	1.0548	NMT1	17	45051610	45109016	N-myristoyltransferase 1 [Source:HGNC Symbol;Acc:HGNC:7857]
ENSG00000227057	WDR46	multitissue	0.000963812	1	6.6351e-06	Artery_Tibial	0.949839	Pituitary	-0.988233	-	2.13494	WDR46	6	33279108	33289527	WD repeat domain 46 [Source:HGNC Symbol;Acc:HGNC:13923]
ENSG00000168267	PTF1A	multitissue	0.000975045	1	0.000294816	Stomach	0.175213	Nerve_Tibial	-2.48773	-	1.60101	PTF1A	10	23192327	23194252	pancreas specific transcription factor, 1a [Source:HGNC Symbol;Acc:HGNC:23734]
ENSG00000144909	OSBPL11	multitissue	0.000977474	1	0.00110413	Skin_Not_Sun_Exposed_Suprapubic	0.199124	Skin_Sun_Exposed_Lower_leg	1.62276	+	2.34721	OSBPL11	3	125528858	125595090	oxysterol binding protein like 11 [Source:HGNC Symbol;Acc:HGNC:16397]
ENSG00000103005	USB1	multitissue	0.000993733	1	0.000107061	Muscle_Skeletal	0.720517	Adipose_Subcutaneous	1.98405	+	1.77289	USB1	16	57999546	58021618	U6 snRNA biogenesis phosphodiesterase 1 [Source:HGNC Symbol;Acc:HGNC:25792]
ENSG00000086200	IPO11	multitissue	0.000998131	1	1.13624e-05	Esophagus_Mucosa	0.69793	Cells_EBV-transformed_lymphocytes	0.530287	+	2.34951	IPO11	5	62403972	62628582	importin 11 [Source:HGNC Symbol;Acc:HGNC:20628]
ENSG00000167377	ZNF23	multitissue	0.00100242	1	2.16207e-06	Brain_Amygdala	0.976178	Minor_Salivary_Gland	-2.49105	-	1.16817	ZNF23	16	71447597	71463095	zinc finger protein 23 [Source:HGNC Symbol;Acc:HGNC:13023]
ENSG00000140941	MAP1LC3B	multitissue	0.00100434	1	1.15097e-06	Spleen	0.924431	Brain_Nucleus_accumbens_basal_ganglia	3.33136	+	1.38053	MAP1LC3B	16	87383995	87404779	microtubule associated protein 1 light chain 3 beta [Source:HGNC Symbol;Acc:HGNC:13352]
ENSG00000163013	FBXO41	multitissue	0.00100775	1	0.0456873	Adipose_Subcutaneous	0.809613	Skin_Sun_Exposed_Lower_leg	-0.481271	-	1.23682	FBXO41	2	73254682	73284431	F-box protein 41 [Source:HGNC Symbol;Acc:HGNC:29409]
ENSG00000125741	OPA3	multitissue	0.00101334	1	0.0342659	Thyroid	0.923068	Testis	0.242726	+	1.47879	OPA3	19	45527427	45602212	OPA3, outer mitochondrial membrane lipid metabolism regulator [Source:HGNC Symbol;Acc:HGNC:8142]
ENSG00000214456	PLIN5	multitissue	0.00101352	1	0.00268466	Skin_Sun_Exposed_Lower_leg	0.968793	Thyroid	0.570095	+	1.22871	PLIN5	19	4522531	4535224	perilipin 5 [Source:HGNC Symbol;Acc:HGNC:33196]
ENSG00000130725	UBE2M	multitissue	0.00101367	1	4.84299e-05	Esophagus_Mucosa	0.816978	Artery_Tibial	1.46248	+	1.84229	UBE2M	19	58555712	58558960	ubiquitin conjugating enzyme E2 M [Source:HGNC Symbol;Acc:HGNC:12491]
ENSG00000100614	PPM1A	multitissue	0.00101499	1	0.00355563	Brain_Spinal_cord_cervical_c-1	0.990443	Pituitary	0.0838671	+	1.23172	PPM1A	14	60245752	60299087	protein phosphatase, Mg2+/Mn2+ dependent 1A [Source:HGNC Symbol;Acc:HGNC:9275]
ENSG00000205808	PLPP6	multitissue	0.00101805	1	0.00990193	Cells_Transformed_fibroblasts	0.919339	Artery_Tibial	-0.490424	-	1.2301	PLPP6	9	4662315	4665258	phospholipid phosphatase 6 [Source:HGNC Symbol;Acc:HGNC:23682]
ENSG00000119906	SLF2	multitissue	0.00102201	1	0.000378626	Pituitary	0.556888	Artery_Tibial	-0.716254	-	1.72688	SLF2	10	100912569	100965136	SMC5-SMC6 complex localization factor 2 [Source:HGNC Symbol;Acc:HGNC:17814]
ENSG00000105649	RAB3A	multitissue	0.00102224	1	0.088448	Testis	0.794662	Artery_Coronary	0.0591875	+	1.12808	RAB3A	19	18196784	18204074	RAB3A, member RAS oncogene family [Source:HGNC Symbol;Acc:HGNC:9777]
ENSG00000176731	C8orf59	multitissue	0.00102515	1	2.07053e-05	Spleen	0.00840758	Skin_Not_Sun_Exposed_Suprapubic	2.17759	+	2.83153	C8orf59	8	85214076	85220421	chromosome 8 open reading frame 59 [Source:HGNC Symbol;Acc:HGNC:32235]
ENSG00000143575	HAX1	multitissue	0.00102872	1	4.85152e-05	Colon_Transverse	0.189249	Whole_Blood	2.53611	+	0.955434	HAX1	1	154272511	154275875	HCLS1 associated protein X-1 [Source:HGNC Symbol;Acc:HGNC:16915]
ENSG00000124091	GCNT7	multitissue	0.0010305	1	0.00152834	Esophagus_Mucosa	0.681092	Artery_Coronary	0.499391	+	2.24519	GCNT7	20	56491492	56525925	glucosaminyl (N-acetyl) transferase family member 7 [Source:HGNC Symbol;Acc:HGNC:16099]
ENSG00000119574	ZBTB45	multitissue	0.00103163	1	2.83766e-05	Artery_Tibial	0.451503	Brain_Hippocampus	2.19053	+	1.7125	ZBTB45	19	58513530	58538911	zinc finger and BTB domain containing 45 [Source:HGNC Symbol;Acc:HGNC:23715]
ENSG00000163673	DCLK3	multitissue	0.00103216	1	0.00133321	Adipose_Visceral_Omentum	0.989039	Heart_Atrial_Appendage	1.32478	+	1.32538	DCLK3	3	36712422	36764349	doublecortin like kinase 3 [Source:HGNC Symbol;Acc:HGNC:19005]
ENSG00000178726	THBD	multitissue	0.00103587	1	0.00271663	Pituitary	0.905481	Artery_Tibial	0.984517	+	1.55861	THBD	20	23045633	23049741	thrombomodulin [Source:HGNC Symbol;Acc:HGNC:11784]
ENSG00000171169	NAIF1	multitissue	0.0010427	1	0.00826656	Colon_Transverse	0.468341	Thyroid	0.430165	+	2.13462	NAIF1	9	128061233	128068206	nuclear apoptosis inducing factor 1 [Source:HGNC Symbol;Acc:HGNC:25446]
ENSG00000134056	MRPS36	multitissue	0.00104397	1	0.01341	Nerve_Tibial	0.953307	Cells_EBV-transformed_lymphocytes	0.417252	+	1.36038	MRPS36	5	69217760	69230129	mitochondrial ribosomal protein S36 [Source:HGNC Symbol;Acc:HGNC:16631]
ENSG00000085871	MGST2	multitissue	0.00104462	1	0.000621078	Whole_Blood	0.801312	Skin_Sun_Exposed_Lower_leg	1.00389	+	1.37702	MGST2	4	139665768	139740745	microsomal glutathione S-transferase 2 [Source:HGNC Symbol;Acc:HGNC:7063]
ENSG00000138669	PRKG2	multitissue	0.00104511	1	0.000642521	Thyroid	0.91523	Adipose_Subcutaneous	-1.77098	-	1.67852	PRKG2	4	81087370	81215117	protein kinase, cGMP-dependent, type II [Source:HGNC Symbol;Acc:HGNC:9416]
ENSG00000186020	ZNF529	multitissue	0.00104555	1	4.73317e-06	Brain_Substantia_nigra	0.939542	Cells_Transformed_fibroblasts	0.480051	+	1.62254	ZNF529	19	36534774	36605276	zinc finger protein 529 [Source:HGNC Symbol;Acc:HGNC:29328]
ENSG00000138942	RNF185	multitissue	0.0010487	1	0.00010274	Whole_Blood	0.466618	Testis	-2.7703	-	1.09547	RNF185	22	31160183	31207019	ring finger protein 185 [Source:HGNC Symbol;Acc:HGNC:26783]
ENSG00000156414	TDRD9	multitissue	0.00104989	1	4.04353e-05	Pituitary	0.947412	Esophagus_Gastroesophageal_Junction	-1.23526	-	1.19072	TDRD9	14	103928462	104052667	tudor domain containing 9 [Source:HGNC Symbol;Acc:HGNC:20122]
ENSG00000115239	ASB3	multitissue	0.00105055	1	0.00107266	Esophagus_Mucosa	0.734823	Skin_Sun_Exposed_Lower_leg	-1.35259	-	1.9421	ASB3	2	53532672	53787610	ankyrin repeat and SOCS box containing 3 [Source:HGNC Symbol;Acc:HGNC:16013]
ENSG00000090612	ZNF268	multitissue	0.00105158	1	0.00147142	Artery_Tibial	0.866379	Thyroid	0.943375	+	1.63223	ZNF268	12	133181409	133214831	zinc finger protein 268 [Source:HGNC Symbol;Acc:HGNC:13061]
ENSG00000114353	GNAI2	multitissue	0.0010519	1	0.000930651	Whole_Blood	0.413363	Esophagus_Muscularis	0.530798	+	2.55131	GNAI2	3	50226292	50259355	G protein subunit alpha i2 [Source:HGNC Symbol;Acc:HGNC:4385]
ENSG00000140284	SLC27A2	multitissue	0.00105479	1	0.00429484	Thyroid	0.993945	Brain_Cerebellar_Hemisphere	-0.352323	-	1.46612	SLC27A2	15	50182196	50236395	solute carrier family 27 member 2 [Source:HGNC Symbol;Acc:HGNC:10996]
ENSG00000173511	VEGFB	multitissue	0.00105517	1	0.0027378	Heart_Left_Ventricle	0.984274	Esophagus_Muscularis	-0.714207	-	1.3456	VEGFB	11	64234538	64238793	vascular endothelial growth factor B [Source:HGNC Symbol;Acc:HGNC:12681]
ENSG00000151881	TMEM267	multitissue	0.00105789	1	0.000346622	Heart_Atrial_Appendage	0.699943	Adipose_Subcutaneous	1.59615	+	2.80234	TMEM267	5	43444252	43483893	transmembrane protein 267 [Source:HGNC Symbol;Acc:HGNC:26139]
ENSG00000158806	NPM2	multitissue	0.00105889	1	0.0364076	Liver	0.723946	Thyroid	0.202848	+	1.57568	NPM2	8	22024125	22036897	nucleophosmin/nucleoplasmin 2 [Source:HGNC Symbol;Acc:HGNC:7930]
ENSG00000124713	GNMT	multitissue	0.00106199	1	5.84343e-05	Brain_Frontal_Cortex_BA9	0.808048	Cells_Transformed_fibroblasts	-2.88687	-	1.19033	GNMT	6	42960758	42963880	glycine N-methyltransferase [Source:HGNC Symbol;Acc:HGNC:4415]
ENSG00000141293	SKAP1	multitissue	0.00106765	1	0.00168345	Nerve_Tibial	0.497568	Testis	-0.569847	-	1.82847	SKAP1	17	48133440	48430275	src kinase associated phosphoprotein 1 [Source:HGNC Symbol;Acc:HGNC:15605]
ENSG00000110801	PSMD9	multitissue	0.00106892	1	7.70867e-06	Muscle_Skeletal	0.967513	Vagina	-0.337278	-	2.3431	PSMD9	12	121888731	121918297	proteasome 26S subunit, non-ATPase 9 [Source:HGNC Symbol;Acc:HGNC:9567]
ENSG00000183386	FHL3	multitissue	0.00106972	1	0.000803692	Whole_Blood	0.782379	Testis	1.39241	+	0.988954	FHL3	1	37996770	38005606	four and a half LIM domains 3 [Source:HGNC Symbol;Acc:HGNC:3704]
ENSG00000184304	PRKD1	multitissue	0.0010735	1	0.000993481	Skin_Sun_Exposed_Lower_leg	0.68556	Breast_Mammary_Tissue	-0.36164	-	1.88465	PRKD1	14	29576479	30191898	protein kinase D1 [Source:HGNC Symbol;Acc:HGNC:9407]
ENSG00000101337	TM9SF4	multitissue	0.00107558	1	5.52042e-05	Cells_Transformed_fibroblasts	0.211648	Thyroid	-0.360827	-	3.25795	TM9SF4	20	32109506	32167258	transmembrane 9 superfamily member 4 [Source:HGNC Symbol;Acc:HGNC:30797]
ENSG00000025293	PHF20	multitissue	0.00107613	1	0.000477891	Skin_Not_Sun_Exposed_Suprapubic	0.0213692	Stomach	-2.89713	-	0.842486	PHF20	20	35771974	35950381	PHD finger protein 20 [Source:HGNC Symbol;Acc:HGNC:16098]
ENSG00000162971	TYW5	multitissue	0.00107822	1	3.10075e-07	Lung	0.320531	Brain_Substantia_nigra	3.49087	+	0.940536	TYW5	2	199929975	199955736	tRNA-yW synthesizing protein 5 [Source:HGNC Symbol;Acc:HGNC:26754]
ENSG00000162620	LRRIQ3	multitissue	0.00108245	1	2.9344e-05	Artery_Coronary	0.0574323	Adipose_Visceral_Omentum	-3.11209	-	0.528373	LRRIQ3	1	74026015	74198187	leucine rich repeats and IQ motif containing 3 [Source:HGNC Symbol;Acc:HGNC:28318]
ENSG00000173846	PLK3	multitissue	0.00108619	1	0.000977915	Brain_Putamen_basal_ganglia	0.193827	Testis	1.4783	+	2.00982	PLK3	1	44800225	44805990	polo like kinase 3 [Source:HGNC Symbol;Acc:HGNC:2154]
ENSG00000125459	MSTO1	multitissue	0.00108846	1	0.000542375	Colon_Sigmoid	0.703194	Brain_Cerebellar_Hemisphere	0.656609	+	2.45394	MSTO1	1	155610205	155614967	misato 1, mitochondrial distribution and morphology regulator [Source:HGNC Symbol;Acc:HGNC:29678]
ENSG00000162664	ZNF326	multitissue	0.00109023	1	0.00171919	Esophagus_Muscularis	0.0307786	Esophagus_Mucosa	2.64741	+	0.689405	ZNF326	1	89995112	90035531	zinc finger protein 326 [Source:HGNC Symbol;Acc:HGNC:14104]
ENSG00000104973	MED25	multitissue	0.00109516	1	4.1571e-05	Esophagus_Mucosa	0.787644	Brain_Spinal_cord_cervical_c-1	1.53014	+	1.053	MED25	19	49818279	49838816	mediator complex subunit 25 [Source:HGNC Symbol;Acc:HGNC:28845]
ENSG00000115241	PPM1G	multitissue	0.00109676	1	0.00440217	Adrenal_Gland	0.869146	Muscle_Skeletal	-0.371784	-	1.39435	PPM1G	2	27381194	27409687	protein phosphatase, Mg2+/Mn2+ dependent 1G [Source:HGNC Symbol;Acc:HGNC:9278]
ENSG00000176978	DPP7	multitissue	0.00109789	1	0.00146268	Pancreas	0.837654	Brain_Cerebellum	2.14966	+	1.01478	DPP7	9	137110542	137115177	dipeptidyl peptidase 7 [Source:HGNC Symbol;Acc:HGNC:14892]
ENSG00000186231	KLHL32	multitissue	0.00110422	1	0.0026458	Testis	0.751994	Adipose_Subcutaneous	-1.06528	-	1.64706	KLHL32	6	96924620	97140754	kelch like family member 32 [Source:HGNC Symbol;Acc:HGNC:21221]
ENSG00000179950	PUF60	multitissue	0.00110552	1	0.000405468	Heart_Left_Ventricle	0.699677	Spleen	-0.140803	-	2.55651	PUF60	8	143816344	143829859	poly(U) binding splicing factor 60 [Source:HGNC Symbol;Acc:HGNC:17042]
ENSG00000086289	EPDR1	multitissue	0.00110856	1	0.000326245	Small_Intestine_Terminal_Ileum	0.89667	Cells_Transformed_fibroblasts	0.65822	+	1.38153	EPDR1	7	37683843	37951941	ependymin related 1 [Source:HGNC Symbol;Acc:HGNC:17572]
ENSG00000258839	MC1R	multitissue	0.00111013	1	0.00483382	Cells_Transformed_fibroblasts	0.9506	Esophagus_Muscularis	-0.0826537	-	1.28854	MC1R	16	89912119	89920977	melanocortin 1 receptor [Source:HGNC Symbol;Acc:HGNC:6929]
ENSG00000068615	REEP1	multitissue	0.00111064	1	4.36094e-05	Esophagus_Muscularis	0.998937	Pancreas	1.04257	+	2.80596	REEP1	2	86213993	86338083	receptor accessory protein 1 [Source:HGNC Symbol;Acc:HGNC:25786]
ENSG00000124226	RNF114	multitissue	0.00111683	1	0.0512303	Heart_Left_Ventricle	0.861663	Esophagus_Mucosa	-0.670326	-	1.06222	RNF114	20	49936336	49953892	ring finger protein 114 [Source:HGNC Symbol;Acc:HGNC:13094]
ENSG00000135930	EIF4E2	multitissue	0.0011192	1	0.0859398	Brain_Caudate_basal_ganglia	0.902219	Muscle_Skeletal	-0.480051	-	0.754083	EIF4E2	2	232550052	232583644	eukaryotic translation initiation factor 4E family member 2 [Source:HGNC Symbol;Acc:HGNC:3293]
ENSG00000152767	FARP1	multitissue	0.00113026	1	0.000318787	Whole_Blood	0.939733	Stomach	-0.519344	-	1.72782	FARP1	13	98142562	98455176	FERM, ARH/RhoGEF and pleckstrin domain protein 1 [Source:HGNC Symbol;Acc:HGNC:3591]
ENSG00000198270	TMEM116	multitissue	0.00113148	1	0.000160693	Thyroid	0.351622	Spleen	-3.00483	-	0.709084	TMEM116	12	111931282	112013185	transmembrane protein 116 [Source:HGNC Symbol;Acc:HGNC:25084]
ENSG00000126267	COX6B1	multitissue	0.0011325	1	6.15791e-06	Colon_Sigmoid	0.531411	Spleen	-3.32117	-	1.00642	COX6B1	19	35648223	35658861	cytochrome c oxidase subunit 6B1 [Source:HGNC Symbol;Acc:HGNC:2280]
ENSG00000085511	MAP3K4	multitissue	0.00113266	1	0.000746426	Colon_Transverse	0.800592	Heart_Left_Ventricle	-0.0958602	-	2.03055	MAP3K4	6	160991727	161117385	mitogen-activated protein kinase kinase kinase 4 [Source:HGNC Symbol;Acc:HGNC:6856]
ENSG00000197153	HIST1H3J	multitissue	0.00113429	1	0.000339932	Testis	0.394346	Skin_Not_Sun_Exposed_Suprapubic	1.36552	+	3.13571	HIST1H3J	6	27890382	27893106	histone cluster 1 H3 family member j [Source:HGNC Symbol;Acc:HGNC:4774]
ENSG00000154473	BUB3	multitissue	0.00113686	1	0.00302302	Spleen	0.019029	Heart_Left_Ventricle	2.65517	+	0.438707	BUB3	10	123154277	123170467	BUB3, mitotic checkpoint protein [Source:HGNC Symbol;Acc:HGNC:1151]
ENSG00000107745	MICU1	multitissue	0.00113801	1	2.53225e-06	Esophagus_Muscularis	0.951108	Liver	2.21682	+	2.58038	MICU1	10	72367327	72626191	mitochondrial calcium uptake 1 [Source:HGNC Symbol;Acc:HGNC:1530]
ENSG00000172817	CYP7B1	multitissue	0.00113843	1	0.0153817	Adipose_Subcutaneous	0.97389	Artery_Tibial	-0.0326701	-	1.47266	CYP7B1	8	64587763	64798761	cytochrome P450 family 7 subfamily B member 1 [Source:HGNC Symbol;Acc:HGNC:2652]
ENSG00000197361	FBXL22	multitissue	0.00113889	1	0.000948958	Nerve_Tibial	0.88873	Artery_Aorta	-1.62895	-	0.882415	FBXL22	15	63597353	63602428	F-box and leucine rich repeat protein 22 [Source:HGNC Symbol;Acc:HGNC:27537]
ENSG00000100227	POLDIP3	multitissue	0.00114339	1	0.00123087	Esophagus_Gastroesophageal_Junction	0.967747	Nerve_Tibial	-0.981094	-	1.09164	POLDIP3	22	42583721	42614962	DNA polymerase delta interacting protein 3 [Source:HGNC Symbol;Acc:HGNC:23782]
ENSG00000163882	POLR2H	multitissue	0.00114823	1	2.79207e-05	Brain_Cerebellum	0.645342	Brain_Frontal_Cortex_BA9	-1.04579	-	2.0627	POLR2H	3	184361718	184368596	RNA polymerase II subunit H [Source:HGNC Symbol;Acc:HGNC:9195]
ENSG00000084710	EFR3B	multitissue	0.00114837	1	0.0003194	Adrenal_Gland	0.395738	Skin_Not_Sun_Exposed_Suprapubic	-0.442133	-	2.8921	EFR3B	2	25042130	25159137	EFR3 homolog B [Source:HGNC Symbol;Acc:HGNC:29155]
ENSG00000168517	HEXIM2	multitissue	0.00115247	1	0.00170261	Brain_Cerebellar_Hemisphere	0.161182	Testis	2.32513	+	0.873656	HEXIM2	17	45160700	45170040	hexamethylene bisacetamide inducible 2 [Source:HGNC Symbol;Acc:HGNC:28591]
ENSG00000081177	EXD2	multitissue	0.00116012	1	0.00797252	Stomach	0.204762	Skin_Not_Sun_Exposed_Suprapubic	-2.16268	-	0.775936	EXD2	14	69191511	69244020	exonuclease 3'-5' domain containing 2 [Source:HGNC Symbol;Acc:HGNC:20217]
ENSG00000125999	BPIFB1	multitissue	0.0011644	1	0.002927	Testis	0.030646	Stomach	-2.56847	-	0.575347	BPIFB1	20	33273480	33309878	BPI fold containing family B member 1 [Source:HGNC Symbol;Acc:HGNC:16108]
ENSG00000023318	ERP44	multitissue	0.00117331	1	0.000478254	Lung	0.150466	Prostate	2.46527	+	1.45294	ERP44	9	99979179	100099040	endoplasmic reticulum protein 44 [Source:HGNC Symbol;Acc:HGNC:18311]
ENSG00000204209	DAXX	multitissue	0.00118278	1	0.00194619	Muscle_Skeletal	0.0510379	Whole_Blood	2.73779	+	0.384694	DAXX	6	33318558	33329286	death domain associated protein [Source:HGNC Symbol;Acc:HGNC:2681]
ENSG00000087338	GMCL1	multitissue	0.00118585	1	8.6353e-05	Skin_Sun_Exposed_Lower_leg	0.397864	Muscle_Skeletal	0.184741	+	3.0299	GMCL1	2	69829642	69881396	germ cell-less, spermatogenesis associated 1 [Source:HGNC Symbol;Acc:HGNC:23843]
ENSG00000105393	BABAM1	multitissue	0.00118814	1	4.91915e-05	Adipose_Subcutaneous	0.588937	Whole_Blood	-2.63726	-	1.22607	BABAM1	19	17267350	17281249	BRISC and BRCA1 A complex member 1 [Source:HGNC Symbol;Acc:HGNC:25008]
ENSG00000125848	FLRT3	multitissue	0.00118861	1	0.000139371	Esophagus_Muscularis	0.495201	Pancreas	-0.78892	-	2.33159	FLRT3	20	14322988	14337616	fibronectin leucine rich transmembrane protein 3 [Source:HGNC Symbol;Acc:HGNC:3762]
ENSG00000157150	TIMP4	multitissue	0.00118951	1	1.2696e-05	Brain_Hypothalamus	0.928688	Uterus	-1.88319	-	1.82907	TIMP4	3	12153051	12159351	TIMP metallopeptidase inhibitor 4 [Source:HGNC Symbol;Acc:HGNC:11823]
ENSG00000182700	IGIP	multitissue	0.00119221	1	0.00160821	Brain_Spinal_cord_cervical_c-1	0.0662205	Brain_Hippocampus	-2.49567	-	0.931603	IGIP	5	140125935	140129392	IgA inducing protein [Source:HGNC Symbol;Acc:HGNC:33847]
ENSG00000221955	SLC12A8	multitissue	0.00120336	1	0.000367529	Pancreas	0.650105	Esophagus_Mucosa	0.958598	+	2.08209	SLC12A8	3	125082636	125212864	solute carrier family 12 member 8 [Source:HGNC Symbol;Acc:HGNC:15595]
ENSG00000107625	DDX50	multitissue	0.00120388	1	0.00151593	Cells_EBV-transformed_lymphocytes	0.948389	Brain_Putamen_basal_ganglia	-0.593783	-	1.83102	DDX50	10	68901278	68946847	DExD-box helicase 50 [Source:HGNC Symbol;Acc:HGNC:17906]
ENSG00000140798	ABCC12	multitissue	0.00121063	1	0.00113332	Skin_Not_Sun_Exposed_Suprapubic	0.0410267	Stomach	0.605945	+	3.74654	ABCC12	16	48082973	48156018	ATP binding cassette subfamily C member 12 [Source:HGNC Symbol;Acc:HGNC:14640]
ENSG00000085231	AK6	multitissue	0.00121174	1	0.00609203	Colon_Sigmoid	0.998922	Skin_Sun_Exposed_Lower_leg	-0.76722	-	1.042	AK6	5	69350984	69370013	adenylate kinase 6 [Source:HGNC Symbol;Acc:HGNC:49151]
ENSG00000139714	MORN3	multitissue	0.00121439	1	0.00961512	Whole_Blood	0.742742	Spleen	-0.310142	-	1.46247	MORN3	12	121648742	121672631	MORN repeat containing 3 [Source:HGNC Symbol;Acc:HGNC:29807]
ENSG00000189308	LIN54	multitissue	0.00122451	1	0.000335058	Small_Intestine_Terminal_Ileum	0.292102	Cells_EBV-transformed_lymphocytes	-1.98833	-	2.63545	LIN54	4	82909973	83012926	lin-54 DREAM MuvB core complex component [Source:HGNC Symbol;Acc:HGNC:25397]
ENSG00000111012	CYP27B1	multitissue	0.00122626	1	0.00179062	Nerve_Tibial	0.598204	Stomach	1.01095	+	2.19441	CYP27B1	12	57762334	57768986	cytochrome P450 family 27 subfamily B member 1 [Source:HGNC Symbol;Acc:HGNC:2606]
ENSG00000148450	MSRB2	multitissue	0.00122725	1	0.0029123	Lung	0.960376	Pancreas	-0.0642337	-	1.77945	MSRB2	10	23095506	23122013	methionine sulfoxide reductase B2 [Source:HGNC Symbol;Acc:HGNC:17061]
ENSG00000187446	CHP1	multitissue	0.00122946	1	0.021245	Muscle_Skeletal	0.726626	Lung	-1.35594	-	0.7973	CHP1	15	41230839	41281890	calcineurin like EF-hand protein 1 [Source:HGNC Symbol;Acc:HGNC:17433]
ENSG00000156502	SUPV3L1	multitissue	0.00123004	1	0.000194016	Cells_EBV-transformed_lymphocytes	0.918029	Brain_Anterior_cingulate_cortex_BA24	0.141581	+	1.57382	SUPV3L1	10	69180232	69209099	Suv3 like RNA helicase [Source:HGNC Symbol;Acc:HGNC:11471]
ENSG00000176124	DLEU1	multitissue	0.00123183	1	7.10552e-05	Esophagus_Muscularis	0.586155	Lung	-1.46769	-	1.33503	DLEU1	13	50082171	50723236	deleted in lymphocytic leukemia 1 [Source:HGNC Symbol;Acc:HGNC:13747]
ENSG00000188290	HES4	multitissue	0.00123251	1	0.000492249	Esophagus_Muscularis	0.524438	Whole_Blood	-0.651453	-	2.06917	HES4	1	998962	1000172	hes family bHLH transcription factor 4 [Source:HGNC Symbol;Acc:HGNC:24149]
ENSG00000114646	CSPG5	multitissue	0.00123594	1	0.000231616	Brain_Hypothalamus	0.537806	Uterus	0.583102	+	1.88639	CSPG5	3	47562239	47580792	chondroitin sulfate proteoglycan 5 [Source:HGNC Symbol;Acc:HGNC:2467]
ENSG00000166111	SVOP	multitissue	0.00124017	1	0.00157738	Heart_Atrial_Appendage	0.487521	Testis	-1.54141	-	1.44588	SVOP	12	108907741	109021240	SV2 related protein [Source:HGNC Symbol;Acc:HGNC:25417]
ENSG00000073350	LLGL2	multitissue	0.00124433	1	0.00502965	Testis	0.957922	Breast_Mammary_Tissue	0.448371	+	1.65204	LLGL2	17	75525080	75575208	LLGL2, scribble cell polarity complex component [Source:HGNC Symbol;Acc:HGNC:6629]
ENSG00000117676	RPS6KA1	multitissue	0.00124512	1	0.00254911	Skin_Not_Sun_Exposed_Suprapubic	0.636269	Liver	1.30175	+	2.23649	RPS6KA1	1	26529761	26575030	ribosomal protein S6 kinase A1 [Source:HGNC Symbol;Acc:HGNC:10430]
ENSG00000010292	NCAPD2	multitissue	0.00125037	1	0.00120909	Brain_Substantia_nigra	0.911274	Spleen	0.659792	+	1.23893	NCAPD2	12	6493356	6531955	non-SMC condensin I complex subunit D2 [Source:HGNC Symbol;Acc:HGNC:24305]
ENSG00000124357	NAGK	multitissue	0.00125269	1	0.000455648	Esophagus_Muscularis	0.930684	Thyroid	1.69002	+	1.33078	NAGK	2	71064344	71079805	N-acetylglucosamine kinase [Source:HGNC Symbol;Acc:HGNC:17174]
ENSG00000163001	CFAP36	multitissue	0.00125308	1	0.0193242	Artery_Tibial	0.969571	Adipose_Subcutaneous	-1.03368	-	1.16894	CFAP36	2	55519604	55545879	cilia and flagella associated protein 36 [Source:HGNC Symbol;Acc:HGNC:30540]
ENSG00000141905	NFIC	multitissue	0.00125451	1	8.13932e-05	Adipose_Subcutaneous	0.978402	Brain_Nucleus_accumbens_basal_ganglia	-2.0128	-	1.64732	NFIC	19	3359563	3469217	nuclear factor I C [Source:HGNC Symbol;Acc:HGNC:7786]
ENSG00000159658	EFCAB14	multitissue	0.00125718	1	0.00209751	Whole_Blood	0.747921	Adrenal_Gland	-0.995156	-	1.81816	EFCAB14	1	46675159	46719064	EF-hand calcium binding domain 14 [Source:HGNC Symbol;Acc:HGNC:29051]
ENSG00000066382	MPPED2	multitissue	0.00126688	1	0.0001642	Brain_Frontal_Cortex_BA9	0.854457	Esophagus_Mucosa	0.762974	+	1.78314	MPPED2	11	30384493	30586872	metallophosphoesterase domain containing 2 [Source:HGNC Symbol;Acc:HGNC:1180]
ENSG00000128965	CHAC1	multitissue	0.00126839	1	5.42783e-05	Colon_Transverse	0.668123	Pancreas	1.59455	+	1.41382	CHAC1	15	40952962	40956519	ChaC glutathione specific gamma-glutamylcyclotransferase 1 [Source:HGNC Symbol;Acc:HGNC:28680]
ENSG00000158815	FGF17	multitissue	0.0012692	1	0.0066874	Brain_Hippocampus	0.8865	Pituitary	0.323707	+	1.2522	FGF17	8	22042398	22048809	fibroblast growth factor 17 [Source:HGNC Symbol;Acc:HGNC:3673]
ENSG00000167106	FAM102A	multitissue	0.00126973	1	0.00160181	Nerve_Tibial	0.869965	Skin_Sun_Exposed_Lower_leg	-0.756447	-	1.58057	FAM102A	9	127940579	127980513	family with sequence similarity 102 member A [Source:HGNC Symbol;Acc:HGNC:31419]
ENSG00000131773	KHDRBS3	multitissue	0.00128006	1	8.71342e-06	Heart_Left_Ventricle	0.436592	Spleen	1.98505	+	2.5038	KHDRBS3	8	135457457	135656722	KH RNA binding domain containing, signal transduction associated 3 [Source:HGNC Symbol;Acc:HGNC:18117]
ENSG00000109610	SOD3	multitissue	0.00128223	1	0.00210954	Brain_Nucleus_accumbens_basal_ganglia	0.838958	Heart_Atrial_Appendage	-1.0778	-	1.41188	SOD3	4	24789912	24800842	superoxide dismutase 3 [Source:HGNC Symbol;Acc:HGNC:11181]
ENSG00000119688	ABCD4	multitissue	0.00128914	1	0.000657903	Brain_Cerebellum	0.63946	Adrenal_Gland	-1.19275	-	1.93555	ABCD4	14	74285423	74303056	ATP binding cassette subfamily D member 4 [Source:HGNC Symbol;Acc:HGNC:68]
ENSG00000140320	BAHD1	multitissue	0.00129585	1	8.5108e-07	Esophagus_Muscularis	0.927422	Brain_Caudate_basal_ganglia	-2.87392	-	1.42567	BAHD1	15	40439721	40468242	bromo adjacent homology domain containing 1 [Source:HGNC Symbol;Acc:HGNC:29153]
ENSG00000151576	QTRT2	multitissue	0.00130033	1	0.000424541	Prostate	0.613342	Brain_Nucleus_accumbens_basal_ganglia	-0.447685	-	2.52185	QTRT2	3	114005833	114088422	queuine tRNA-ribosyltransferase accessory subunit 2 [Source:HGNC Symbol;Acc:HGNC:25771]
ENSG00000128591	FLNC	multitissue	0.00130059	1	0.0165188	Testis	0.919054	Brain_Amygdala	-0.513935	-	1.58959	FLNC	7	128830377	128859274	filamin C [Source:HGNC Symbol;Acc:HGNC:3756]
ENSG00000182247	UBE2E2	multitissue	0.00130377	1	2.67653e-05	Nerve_Tibial	0.720138	Skin_Sun_Exposed_Lower_leg	-0.305746	-	1.92161	UBE2E2	3	23203020	23591793	ubiquitin conjugating enzyme E2 E2 [Source:HGNC Symbol;Acc:HGNC:12478]
ENSG00000240053	LY6G5B	multitissue	0.00130378	1	0.00348654	Liver	0.877033	Heart_Atrial_Appendage	1.35206	+	0.81714	LY6G5B	6	31670167	31673776	lymphocyte antigen 6 family member G5B [Source:HGNC Symbol;Acc:HGNC:13931]
ENSG00000181264	TMEM136	multitissue	0.00130446	1	9.58597e-05	Colon_Sigmoid	0.946177	Artery_Coronary	-2.48691	-	0.905878	TMEM136	11	120325129	120333682	transmembrane protein 136 [Source:HGNC Symbol;Acc:HGNC:28280]
ENSG00000154118	JPH3	multitissue	0.00131067	1	0.000321468	Esophagus_Mucosa	0.328591	Brain_Putamen_basal_ganglia	2.28716	+	1.8529	JPH3	16	87601835	87698156	junctophilin 3 [Source:HGNC Symbol;Acc:HGNC:14203]
ENSG00000112079	STK38	multitissue	0.00131364	1	0.000781386	Skin_Not_Sun_Exposed_Suprapubic	0.914456	Brain_Substantia_nigra	-1.65541	-	1.74229	STK38	6	36493892	36547470	serine/threonine kinase 38 [Source:HGNC Symbol;Acc:HGNC:17847]
ENSG00000115556	PLCD4	multitissue	0.00131593	1	0.000133331	Brain_Putamen_basal_ganglia	0.864894	Cells_Transformed_fibroblasts	0.746014	+	1.48491	PLCD4	2	218607765	218637184	phospholipase C delta 4 [Source:HGNC Symbol;Acc:HGNC:9062]
ENSG00000107862	GBF1	multitissue	0.00132326	1	0.000145557	Brain_Putamen_basal_ganglia	0.647473	Prostate	-2.4355	-	1.75352	GBF1	10	102245532	102382899	golgi brefeldin A resistant guanine nucleotide exchange factor 1 [Source:HGNC Symbol;Acc:HGNC:4181]
ENSG00000224940	PRRT4	multitissue	0.00132374	1	0.0437302	Esophagus_Mucosa	0.962409	Lung	-0.987353	-	0.899611	PRRT4	7	128350325	128361685	proline rich transmembrane protein 4 [Source:HGNC Symbol;Acc:HGNC:37280]
ENSG00000188038	NRN1L	multitissue	0.00132717	1	0.000239551	Skin_Sun_Exposed_Lower_leg	0.0673915	Pancreas	2.6622	+	0.776939	NRN1L	16	67884805	67888855	neuritin 1 like [Source:HGNC Symbol;Acc:HGNC:29811]
ENSG00000168906	MAT2A	multitissue	0.00133036	1	0.00126036	Whole_Blood	0.445786	Artery_Coronary	0.11405	+	2.77451	MAT2A	2	85539165	85545280	methionine adenosyltransferase 2A [Source:HGNC Symbol;Acc:HGNC:6904]
ENSG00000198336	MYL4	multitissue	0.0013306	1	0.000466931	Skin_Sun_Exposed_Lower_leg	0.907276	Heart_Left_Ventricle	1.48379	+	0.97989	MYL4	17	47200446	47223679	myosin light chain 4 [Source:HGNC Symbol;Acc:HGNC:7585]
ENSG00000140057	AK7	multitissue	0.00133079	1	0.000868607	Adipose_Subcutaneous	0.338264	Brain_Hippocampus	-1.47158	-	1.72168	AK7	14	96392111	96489427	adenylate kinase 7 [Source:HGNC Symbol;Acc:HGNC:20091]
ENSG00000188690	UROS	multitissue	0.00133746	1	0.000131018	Prostate	0.0632638	Brain_Substantia_nigra	-3.05821	-	0.345338	UROS	10	125784980	125823248	uroporphyrinogen III synthase [Source:HGNC Symbol;Acc:HGNC:12592]
ENSG00000198719	DLL1	multitissue	0.00133828	1	0.00219411	Brain_Cerebellum	0.511715	Stomach	0.772695	+	1.32727	DLL1	6	170282206	170306565	delta like canonical Notch ligand 1 [Source:HGNC Symbol;Acc:HGNC:2908]
ENSG00000112312	GMNN	multitissue	0.00134086	1	0.0060442	Esophagus_Mucosa	0.0697305	Whole_Blood	0.0146676	+	2.66438	GMNN	6	24774931	24786099	geminin, DNA replication inhibitor [Source:HGNC Symbol;Acc:HGNC:17493]
ENSG00000250120	PCDHA10	multitissue	0.00134249	1	4.26397e-06	Adipose_Visceral_Omentum	0.382339	Adrenal_Gland	-2.84533	-	0.982363	PCDHA10	5	140855883	141012344	protocadherin alpha 10 [Source:HGNC Symbol;Acc:HGNC:8664]
ENSG00000081307	UBA5	multitissue	0.0013441	1	0.000312952	Ovary	0.894801	Muscle_Skeletal	0.574198	+	2.83511	UBA5	3	132654446	132678097	ubiquitin like modifier activating enzyme 5 [Source:HGNC Symbol;Acc:HGNC:23230]
ENSG00000121775	TMEM39B	multitissue	0.00135592	1	0.00116868	Nerve_Tibial	0.640545	Adipose_Subcutaneous	-1.83683	-	1.21005	TMEM39B	1	32072031	32102866	transmembrane protein 39B [Source:HGNC Symbol;Acc:HGNC:25510]
ENSG00000206527	HACD2	multitissue	0.00135942	1	0.000125787	Skin_Sun_Exposed_Lower_leg	0.512486	Esophagus_Mucosa	0.473098	+	2.6071	HACD2	3	123490820	123585185	3-hydroxyacyl-CoA dehydratase 2 [Source:HGNC Symbol;Acc:HGNC:9640]
ENSG00000160606	TLCD1	multitissue	0.001364	1	0.0020484	Skin_Not_Sun_Exposed_Suprapubic	0.960703	Adipose_Visceral_Omentum	-0.510351	-	1.82685	TLCD1	17	28724348	28727935	TLC domain containing 1 [Source:HGNC Symbol;Acc:HGNC:25177]
ENSG00000083544	TDRD3	multitissue	0.00136887	1	0.000636225	Brain_Frontal_Cortex_BA9	0.683111	Esophagus_Muscularis	-0.801258	-	1.69743	TDRD3	13	60396457	60573878	tudor domain containing 3 [Source:HGNC Symbol;Acc:HGNC:20612]
ENSG00000167183	PRR15L	multitissue	0.0013703	1	1.39342e-05	Pancreas	0.906618	Brain_Cerebellum	0.877042	+	2.01124	PRR15L	17	47951967	47957878	proline rich 15 like [Source:HGNC Symbol;Acc:HGNC:28149]
ENSG00000114115	RBP1	multitissue	0.00137509	1	0.005656	Esophagus_Muscularis	0.87792	Brain_Spinal_cord_cervical_c-1	0.16494	+	1.35148	RBP1	3	139517434	139539829	retinol binding protein 1 [Source:HGNC Symbol;Acc:HGNC:9919]
ENSG00000100124	ANKRD54	multitissue	0.00138757	1	1.76779e-05	Adipose_Subcutaneous	0.881756	Artery_Aorta	2.36247	+	1.13787	ANKRD54	22	37830855	37849327	ankyrin repeat domain 54 [Source:HGNC Symbol;Acc:HGNC:25185]
ENSG00000115525	ST3GAL5	multitissue	0.00138961	1	5.64448e-05	Muscle_Skeletal	0.94606	Minor_Salivary_Gland	1.47391	+	2.24648	ST3GAL5	2	85837120	85905199	ST3 beta-galactoside alpha-2,3-sialyltransferase 5 [Source:HGNC Symbol;Acc:HGNC:10872]
ENSG00000104884	ERCC2	multitissue	0.00139177	1	0.00121533	Heart_Left_Ventricle	0.985312	Small_Intestine_Terminal_Ileum	1.3616	+	1.13863	ERCC2	19	45349837	45370918	ERCC excision repair 2, TFIIH core complex helicase subunit [Source:HGNC Symbol;Acc:HGNC:3434]
ENSG00000158985	CDC42SE2	multitissue	0.00139583	1	0.0297046	Thyroid	0.961499	Adipose_Visceral_Omentum	-0.74925	-	1.10181	CDC42SE2	5	131245493	131398447	CDC42 small effector 2 [Source:HGNC Symbol;Acc:HGNC:18547]
ENSG00000066468	FGFR2	multitissue	0.00139836	1	0.00124363	Adipose_Visceral_Omentum	0.682435	Artery_Tibial	-1.3983	-	1.46948	FGFR2	10	121478334	121598458	fibroblast growth factor receptor 2 [Source:HGNC Symbol;Acc:HGNC:3689]
ENSG00000183831	ANKRD45	multitissue	0.00140025	1	6.59959e-05	Cells_Transformed_fibroblasts	0.766847	Colon_Transverse	0.552395	+	2.61568	ANKRD45	1	173609561	173669862	ankyrin repeat domain 45 [Source:HGNC Symbol;Acc:HGNC:24786]
ENSG00000183734	ASCL2	multitissue	0.00140651	1	3.82926e-05	Breast_Mammary_Tissue	0.849186	Esophagus_Gastroesophageal_Junction	1.6121	+	1.83396	ASCL2	11	2268495	2270952	achaete-scute family bHLH transcription factor 2 [Source:HGNC Symbol;Acc:HGNC:739]
ENSG00000204965	PCDHA5	multitissue	0.00140656	1	0.000208983	Pancreas	0.952054	Brain_Anterior_cingulate_cortex_BA24	0.142588	+	2.49599	PCDHA5	5	140821604	141012344	protocadherin alpha 5 [Source:HGNC Symbol;Acc:HGNC:8671]
ENSG00000105877	DNAH11	multitissue	0.0014088	1	3.04804e-07	Adipose_Visceral_Omentum	0.656331	Artery_Coronary	-2.28877	-	1.99753	DNAH11	7	21543215	21901839	dynein axonemal heavy chain 11 [Source:HGNC Symbol;Acc:HGNC:2942]
ENSG00000101191	DIDO1	multitissue	0.00141255	1	0.00113353	Whole_Blood	0.825481	Artery_Aorta	1.50391	+	1.01291	DIDO1	20	62877738	62937952	death inducer-obliterator 1 [Source:HGNC Symbol;Acc:HGNC:2680]
ENSG00000178772	CPN2	multitissue	0.00141297	1	0.0154529	Skin_Not_Sun_Exposed_Suprapubic	0.960501	Spleen	-0.972779	-	0.993369	CPN2	3	194339765	194351328	carboxypeptidase N subunit 2 [Source:HGNC Symbol;Acc:HGNC:2313]
ENSG00000089280	FUS	multitissue	0.00142045	1	0.000510351	Adipose_Subcutaneous	0.419374	Skin_Sun_Exposed_Lower_leg	1.90878	+	1.3934	FUS	16	31180110	31194871	FUS RNA binding protein [Source:HGNC Symbol;Acc:HGNC:4010]
ENSG00000220205	VAMP2	multitissue	0.00142118	1	2.29053e-05	Brain_Cerebellum	0.156666	Pancreas	-3.10932	-	0.953171	VAMP2	17	8159149	8163546	vesicle associated membrane protein 2 [Source:HGNC Symbol;Acc:HGNC:12643]
ENSG00000172201	ID4	multitissue	0.00142329	1	6.38695e-05	Muscle_Skeletal	0.959781	Esophagus_Mucosa	-0.534767	-	1.75328	ID4	6	19837386	19840684	inhibitor of DNA binding 4, HLH protein [Source:HGNC Symbol;Acc:HGNC:5363]
ENSG00000108344	PSMD3	multitissue	0.00142459	1	0.0124251	Artery_Tibial	0.975439	Testis	0.435328	+	1.40098	PSMD3	17	39980797	39997960	proteasome 26S subunit, non-ATPase 3 [Source:HGNC Symbol;Acc:HGNC:9560]
ENSG00000124104	SNX21	multitissue	0.00142647	1	1.93745e-05	Thyroid	0.191744	Esophagus_Gastroesophageal_Junction	1.46837	+	2.68176	SNX21	20	45833810	45843275	sorting nexin family member 21 [Source:HGNC Symbol;Acc:HGNC:16154]
ENSG00000124532	MRS2	multitissue	0.00142811	1	0.0507013	Prostate	0.973305	Brain_Hippocampus	0.0646042	+	1.12208	MRS2	6	24402908	24426194	MRS2, magnesium transporter [Source:HGNC Symbol;Acc:HGNC:13785]
ENSG00000110880	CORO1C	multitissue	0.00143154	1	9.65471e-07	Pancreas	0.50331	Ovary	-1.476	-	2.47055	CORO1C	12	108645109	108731596	coronin 1C [Source:HGNC Symbol;Acc:HGNC:2254]
ENSG00000258315	C17orf49	multitissue	0.00143235	1	0.00243895	Adipose_Subcutaneous	0.0291993	Esophagus_Muscularis	-0.425014	-	3.68516	C17orf49	17	7014495	7017525	chromosome 17 open reading frame 49 [Source:HGNC Symbol;Acc:HGNC:28737]
ENSG00000166762	CATSPER2	multitissue	0.00144416	1	0.000606805	Whole_Blood	0.701712	Esophagus_Muscularis	-1.48548	-	1.65016	CATSPER2	15	43628503	43668118	cation channel sperm associated 2 [Source:HGNC Symbol;Acc:HGNC:18810]
ENSG00000177710	SLC35G5	multitissue	0.00145264	1	0.00146595	Colon_Sigmoid	0.659037	Brain_Cortex	2.24273	+	1.03465	SLC35G5	8	11330888	11332208	solute carrier family 35 member G5 [Source:HGNC Symbol;Acc:HGNC:15546]
ENSG00000060709	RIMBP2	multitissue	0.00145719	1	0.0015036	Esophagus_Mucosa	0.740832	Adrenal_Gland	-0.393562	-	1.81459	RIMBP2	12	130396137	130517917	RIMS binding protein 2 [Source:HGNC Symbol;Acc:HGNC:30339]
ENSG00000187987	ZSCAN23	multitissue	0.00146062	1	1.39089e-06	Brain_Substantia_nigra	0.835261	Minor_Salivary_Gland	2.21087	+	0.807549	ZSCAN23	6	28431930	28443502	zinc finger and SCAN domain containing 23 [Source:HGNC Symbol;Acc:HGNC:21193]
ENSG00000131584	ACAP3	multitissue	0.00146537	1	0.00922489	Adipose_Subcutaneous	0.529205	Artery_Aorta	0.792936	+	1.52345	ACAP3	1	1292376	1309609	ArfGAP with coiled-coil, ankyrin repeat and PH domains 3 [Source:HGNC Symbol;Acc:HGNC:16754]
ENSG00000204385	SLC44A4	multitissue	0.00147063	1	0.00556475	Thyroid	0.748785	Artery_Tibial	0.489261	+	2.01673	SLC44A4	6	31863192	31879046	solute carrier family 44 member 4 [Source:HGNC Symbol;Acc:HGNC:13941]
ENSG00000127951	FGL2	multitissue	0.00147139	1	1.39689e-05	Whole_Blood	0.252084	Skin_Sun_Exposed_Lower_leg	2.21111	+	0.93663	FGL2	7	77193371	77199848	fibrinogen like 2 [Source:HGNC Symbol;Acc:HGNC:3696]
ENSG00000114735	HEMK1	multitissue	0.00147194	1	4.37672e-05	Whole_Blood	0.534162	Small_Intestine_Terminal_Ileum	1.5364	+	1.37249	HEMK1	3	50569152	50596168	HemK methyltransferase family member 1 [Source:HGNC Symbol;Acc:HGNC:24923]
ENSG00000186326	RGS9BP	multitissue	0.0014818	1	0.00641406	Muscle_Skeletal	0.539034	Brain_Substantia_nigra	-0.42712	-	1.44643	RGS9BP	19	32675407	32678300	regulator of G protein signaling 9 binding protein [Source:HGNC Symbol;Acc:HGNC:30304]
ENSG00000266714	MYO15B	multitissue	0.00148286	1	0.00478961	Skin_Not_Sun_Exposed_Suprapubic	0.977489	Esophagus_Muscularis	-0.466565	-	1.06687	MYO15B	17	75588058	75626501	myosin XVB [Source:HGNC Symbol;Acc:HGNC:14083]
ENSG00000092445	TYRO3	multitissue	0.00149895	1	0.000519437	Heart_Left_Ventricle	0.564179	Vagina	-2.44854	-	0.981543	TYRO3	15	41557675	41583586	TYRO3 protein tyrosine kinase [Source:HGNC Symbol;Acc:HGNC:12446]
ENSG00000112715	VEGFA	multitissue	0.00150729	1	0.00024654	Cells_Transformed_fibroblasts	0.094623	Skin_Not_Sun_Exposed_Suprapubic	1.33151	+	2.73077	VEGFA	6	43770184	43786487	vascular endothelial growth factor A [Source:HGNC Symbol;Acc:HGNC:12680]
ENSG00000110917	MLEC	multitissue	0.00152169	1	0.000208959	Skin_Sun_Exposed_Lower_leg	0.942732	Esophagus_Muscularis	1.10833	+	1.64577	MLEC	12	120686869	120701864	malectin [Source:HGNC Symbol;Acc:HGNC:28973]
ENSG00000132275	RRP8	multitissue	0.00152388	1	0.000446773	Skin_Sun_Exposed_Lower_leg	0.811569	Brain_Substantia_nigra	-1.85409	-	1.32394	RRP8	11	6595075	6603620	ribosomal RNA processing 8, methyltransferase, homolog (yeast) [Source:HGNC Symbol;Acc:HGNC:29030]
ENSG00000115598	IL1RL2	multitissue	0.00152594	1	0.0011402	Esophagus_Mucosa	0.897517	Pancreas	-0.693331	-	1.96178	IL1RL2	2	102186973	102240002	interleukin 1 receptor like 2 [Source:HGNC Symbol;Acc:HGNC:5999]
ENSG00000071127	WDR1	multitissue	0.00152664	1	0.000103282	Artery_Tibial	0.969534	Colon_Sigmoid	-1.28553	-	1.88286	WDR1	4	10074339	10116949	WD repeat domain 1 [Source:HGNC Symbol;Acc:HGNC:12754]
ENSG00000172987	HPSE2	multitissue	0.00153113	1	0.0134354	Nerve_Tibial	0.918232	Thyroid	-0.365841	-	0.989522	HPSE2	10	98457077	99235862	heparanase 2 (inactive) [Source:HGNC Symbol;Acc:HGNC:18374]
ENSG00000103253	HAGHL	multitissue	0.00153612	1	0.000398918	Pituitary	0.982062	Brain_Anterior_cingulate_cortex_BA24	1.71881	+	1.53913	HAGHL	16	726936	735525	hydroxyacylglutathione hydrolase-like [Source:HGNC Symbol;Acc:HGNC:14177]
ENSG00000149187	CELF1	multitissue	0.00153722	1	0.0158342	Lung	0.542507	Whole_Blood	-0.724262	-	1.60602	CELF1	11	47465944	47565569	CUGBP Elav-like family member 1 [Source:HGNC Symbol;Acc:HGNC:2549]
ENSG00000204176	SYT15	multitissue	0.0015392	1	7.33073e-05	Adipose_Subcutaneous	0.891625	Artery_Coronary	1.70992	+	1.35955	SYT15	10	46578217	46594173	synaptotagmin 15 [Source:HGNC Symbol;Acc:HGNC:17167]
ENSG00000155229	MMS19	multitissue	0.00154089	1	0.000748954	Pituitary	0.446284	Colon_Sigmoid	-0.270105	-	1.82125	MMS19	10	97458324	97498794	MMS19 homolog, cytosolic iron-sulfur assembly component [Source:HGNC Symbol;Acc:HGNC:13824]
ENSG00000186468	RPS23	multitissue	0.00154693	1	8.63122e-05	Brain_Caudate_basal_ganglia	0.221784	Vagina	3.01628	+	0.465031	RPS23	5	82273358	82278577	ribosomal protein S23 [Source:HGNC Symbol;Acc:HGNC:10410]
ENSG00000198720	ANKRD13B	multitissue	0.00155365	1	4.52072e-05	Thyroid	0.817765	Liver	0.000492865	+	1.83268	ANKRD13B	17	29589769	29614761	ankyrin repeat domain 13B [Source:HGNC Symbol;Acc:HGNC:26363]
ENSG00000136542	GALNT5	multitissue	0.00156577	1	0.00374436	Testis	0.986694	Nerve_Tibial	0.363072	+	1.61413	GALNT5	2	157257598	157314211	polypeptide N-acetylgalactosaminyltransferase 5 [Source:HGNC Symbol;Acc:HGNC:4127]
ENSG00000205268	PDE7A	multitissue	0.00157448	1	0.000313635	Stomach	0.802068	Thyroid	0.90792	+	2.34234	PDE7A	8	65717510	65842322	phosphodiesterase 7A [Source:HGNC Symbol;Acc:HGNC:8791]
ENSG00000178700	DHFR2	multitissue	0.00157654	1	0.000223455	Esophagus_Muscularis	0.360677	Artery_Tibial	2.61737	+	1.19414	DHFR2	3	94047836	94063389	dihydrofolate reductase 2 [Source:HGNC Symbol;Acc:HGNC:27309]
ENSG00000196277	GRM7	multitissue	0.00158977	1	0.00111144	Prostate	0.321783	Adipose_Subcutaneous	1.14018	+	2.12576	GRM7	3	6770001	7741533	glutamate metabotropic receptor 7 [Source:HGNC Symbol;Acc:HGNC:4599]
ENSG00000187372	PCDHB13	multitissue	0.00159254	1	0.0271752	Artery_Tibial	0.833499	Nerve_Tibial	0.246302	+	1.1362	PCDHB13	5	141213919	141218979	protocadherin beta 13 [Source:HGNC Symbol;Acc:HGNC:8684]
ENSG00000167671	UBXN6	multitissue	0.00159345	1	1.17098e-05	Brain_Caudate_basal_ganglia	0.961748	Artery_Coronary	1.23841	+	1.23042	UBXN6	19	4444999	4457822	UBX domain protein 6 [Source:HGNC Symbol;Acc:HGNC:14928]
ENSG00000101109	STK4	multitissue	0.00159402	1	7.22927e-06	Skin_Not_Sun_Exposed_Suprapubic	0.883119	Cells_Transformed_fibroblasts	0.551939	+	2.50484	STK4	20	44966474	45079959	serine/threonine kinase 4 [Source:HGNC Symbol;Acc:HGNC:11408]
ENSG00000050438	SLC4A8	multitissue	0.00159877	1	0.000121575	Lung	0.951977	Brain_Amygdala	0.912813	+	2.26416	SLC4A8	12	51391317	51515763	solute carrier family 4 member 8 [Source:HGNC Symbol;Acc:HGNC:11034]
ENSG00000168925	CTRB1	multitissue	0.00160783	1	0.0273987	Nerve_Tibial	0.0791773	Brain_Cerebellum	0.264842	+	2.22888	CTRB1	16	75219000	75224924	chymotrypsinogen B1 [Source:HGNC Symbol;Acc:HGNC:2521]
ENSG00000152284	TCF7L1	multitissue	0.00161575	1	4.77202e-05	Brain_Cerebellar_Hemisphere	0.627836	Esophagus_Mucosa	-0.952776	-	2.46145	TCF7L1	2	85133410	85310388	transcription factor 7 like 1 [Source:HGNC Symbol;Acc:HGNC:11640]
ENSG00000179218	CALR	multitissue	0.0016168	1	0.0181439	Heart_Atrial_Appendage	0.960446	Heart_Left_Ventricle	-0.472371	-	1.16413	CALR	19	12938578	12944489	calreticulin [Source:HGNC Symbol;Acc:HGNC:1455]
ENSG00000106462	EZH2	multitissue	0.00162398	1	0.0227977	Skin_Sun_Exposed_Lower_leg	0.809249	Skin_Not_Sun_Exposed_Suprapubic	0.598996	+	1.16983	EZH2	7	148807383	148884321	enhancer of zeste 2 polycomb repressive complex 2 subunit [Source:HGNC Symbol;Acc:HGNC:3527]
ENSG00000198682	PAPSS2	multitissue	0.00163492	1	6.40699e-05	Muscle_Skeletal	0.956822	Pancreas	-1.34525	-	1.69527	PAPSS2	10	87659613	87747705	3'-phosphoadenosine 5'-phosphosulfate synthase 2 [Source:HGNC Symbol;Acc:HGNC:8604]
ENSG00000102531	FNDC3A	multitissue	0.0016353	1	0.00271579	Stomach	0.829023	Brain_Cerebellum	0.372982	+	1.58682	FNDC3A	13	48975912	49209779	fibronectin type III domain containing 3A [Source:HGNC Symbol;Acc:HGNC:20296]
ENSG00000167701	GPT	multitissue	0.00163685	1	0.000127175	Thyroid	0.601846	Lung	-1.71835	-	1.63218	GPT	8	144502973	144507174	glutamic--pyruvic transaminase [Source:HGNC Symbol;Acc:HGNC:4552]
ENSG00000143924	EML4	multitissue	0.00164528	1	2.88234e-06	Testis	0.994497	Vagina	-0.457546	-	1.12247	EML4	2	42169350	42332548	echinoderm microtubule associated protein like 4 [Source:HGNC Symbol;Acc:HGNC:1316]
ENSG00000071564	TCF3	multitissue	0.0016453	1	0.0174458	Pancreas	0.904922	Minor_Salivary_Gland	-0.0871907	-	1.66054	TCF3	19	1609290	1652605	transcription factor 3 [Source:HGNC Symbol;Acc:HGNC:11633]
ENSG00000149256	TENM4	multitissue	0.00164707	1	4.94027e-05	Cells_Transformed_fibroblasts	0.171481	Esophagus_Muscularis	1.93447	+	1.69381	TENM4	11	78652831	79440948	teneurin transmembrane protein 4 [Source:HGNC Symbol;Acc:HGNC:29945]
ENSG00000025156	HSF2	multitissue	0.00164712	1	0.000650274	Skin_Sun_Exposed_Lower_leg	0.979257	Esophagus_Muscularis	-1.24761	-	1.01541	HSF2	6	122399546	122433119	heat shock transcription factor 2 [Source:HGNC Symbol;Acc:HGNC:5225]
ENSG00000138592	USP8	multitissue	0.00165462	1	8.46893e-05	Breast_Mammary_Tissue	0.816311	Artery_Aorta	-1.2794	-	1.26544	USP8	15	50424380	50514419	ubiquitin specific peptidase 8 [Source:HGNC Symbol;Acc:HGNC:12631]
ENSG00000152683	SLC30A6	multitissue	0.00165562	1	0.000480796	Muscle_Skeletal	0.948187	Adipose_Visceral_Omentum	-2.00261	-	1.77043	SLC30A6	2	32165841	32224379	solute carrier family 30 member 6 [Source:HGNC Symbol;Acc:HGNC:19305]
ENSG00000188659	SAXO2	multitissue	0.00165926	1	0.000107549	Brain_Anterior_cingulate_cortex_BA24	0.990227	Pituitary	-0.912822	-	1.18657	SAXO2	15	82262810	82284930	stabilizer of axonemal microtubules 2 [Source:HGNC Symbol;Acc:HGNC:33727]
ENSG00000065054	SLC9A3R2	multitissue	0.00166077	1	3.629e-05	Brain_Frontal_Cortex_BA9	0.886103	Brain_Spinal_cord_cervical_c-1	-0.748374	-	2.07798	SLC9A3R2	16	2025356	2039026	SLC9A3 regulator 2 [Source:HGNC Symbol;Acc:HGNC:11076]
ENSG00000025800	KPNA6	multitissue	0.00166199	1	6.05951e-05	Artery_Tibial	0.170383	Artery_Aorta	2.68843	+	0.832524	KPNA6	1	32108038	32176568	karyopherin subunit alpha 6 [Source:HGNC Symbol;Acc:HGNC:6399]
ENSG00000165300	SLITRK5	multitissue	0.00166264	1	0.0032171	Nerve_Tibial	0.653806	Esophagus_Gastroesophageal_Junction	-0.40913	-	2.24502	SLITRK5	13	87672615	87696272	SLIT and NTRK like family member 5 [Source:HGNC Symbol;Acc:HGNC:20295]
ENSG00000173486	FKBP2	multitissue	0.0016641	1	0.000166385	Heart_Left_Ventricle	0.903999	Adrenal_Gland	-2.09787	-	1.34033	FKBP2	11	64241003	64244132	FK506 binding protein 2 [Source:HGNC Symbol;Acc:HGNC:3718]
ENSG00000153310	FAM49B	multitissue	0.00166999	1	0.00510546	Muscle_Skeletal	0.270943	Vagina	-2.03721	-	0.705266	FAM49B	8	129839593	130017129	family with sequence similarity 49 member B [Source:HGNC Symbol;Acc:HGNC:25216]
ENSG00000169750	RAC3	multitissue	0.0016729	1	3.3301e-05	Artery_Coronary	0.955245	Brain_Putamen_basal_ganglia	0.750541	+	1.39784	RAC3	17	82031624	82034204	ras-related C3 botulinum toxin substrate 3 (rho family, small GTP binding protein Rac3) [Source:HGNC Symbol;Acc:HGNC:9803]
ENSG00000130487	KLHDC7B	multitissue	0.00167483	1	0.000568464	Brain_Hypothalamus	0.747639	Lung	1.61329	+	1.51414	KLHDC7B	22	50548033	50551023	kelch domain containing 7B [Source:HGNC Symbol;Acc:HGNC:25145]
ENSG00000103174	NAGPA	multitissue	0.00167565	1	0.000266825	Spleen	0.494864	Uterus	2.47782	+	0.988197	NAGPA	16	5024844	5034141	N-acetylglucosamine-1-phosphodiester alpha-N-acetylglucosaminidase [Source:HGNC Symbol;Acc:HGNC:17378]
ENSG00000144331	ZNF385B	multitissue	0.00167844	1	0.00706339	Artery_Tibial	0.831839	Adrenal_Gland	-0.0838597	-	1.30531	ZNF385B	2	179441982	179861505	zinc finger protein 385B [Source:HGNC Symbol;Acc:HGNC:26332]
ENSG00000070061	IKBKAP	multitissue	0.00167889	1	4.54919e-07	Esophagus_Muscularis	0.606797	Brain_Cerebellum	2.46371	+	1.92368	IKBKAP	9	108867517	108934116	inhibitor of kappa light polypeptide gene enhancer in B-cells, kinase complex-associated protein [Source:HGNC Symbol;Acc:HGNC:5959]
ENSG00000137216	TMEM63B	multitissue	0.00168752	1	3.78072e-05	Esophagus_Gastroesophageal_Junction	0.909362	Brain_Cerebellum	1.09965	+	1.1069	TMEM63B	6	44126914	44155519	transmembrane protein 63B [Source:HGNC Symbol;Acc:HGNC:17735]
ENSG00000133028	SCO1	multitissue	0.00168775	1	0.00121927	Esophagus_Muscularis	0.877397	Brain_Cerebellar_Hemisphere	2.27388	+	1.18286	SCO1	17	10672474	10698375	SCO1, cytochrome c oxidase assembly protein [Source:HGNC Symbol;Acc:HGNC:10603]
ENSG00000204619	PPP1R11	multitissue	0.00170011	1	5.28445e-05	Thyroid	0.466187	Testis	-2.26435	-	1.6121	PPP1R11	6	30066709	30070333	protein phosphatase 1 regulatory inhibitor subunit 11 [Source:HGNC Symbol;Acc:HGNC:9285]
ENSG00000167535	CACNB3	multitissue	0.00170336	1	0.00130107	Cells_EBV-transformed_lymphocytes	0.464388	Artery_Aorta	0.724198	+	2.47112	CACNB3	12	48813794	48828941	calcium voltage-gated channel auxiliary subunit beta 3 [Source:HGNC Symbol;Acc:HGNC:1403]
ENSG00000103429	BFAR	multitissue	0.00170418	1	0.00362599	Esophagus_Muscularis	0.95946	Adipose_Subcutaneous	-1.64227	-	1.52528	BFAR	16	14632815	14669236	bifunctional apoptosis regulator [Source:HGNC Symbol;Acc:HGNC:17613]
ENSG00000005961	ITGA2B	multitissue	0.00170688	1	0.00151717	Thyroid	0.925261	Adipose_Visceral_Omentum	-0.805536	-	2.07904	ITGA2B	17	44372180	44389505	integrin subunit alpha 2b [Source:HGNC Symbol;Acc:HGNC:6138]
ENSG00000064726	BTBD1	multitissue	0.00172179	1	0.000108062	Adipose_Visceral_Omentum	0.919595	Brain_Amygdala	-1.73045	-	1.46141	BTBD1	15	83016422	83067354	BTB domain containing 1 [Source:HGNC Symbol;Acc:HGNC:1120]
ENSG00000168016	TRANK1	multitissue	0.0017253	1	0.000773775	Esophagus_Mucosa	0.793409	Pancreas	-1.2769	-	1.34216	TRANK1	3	36826820	36945057	tetratricopeptide repeat and ankyrin repeat containing 1 [Source:HGNC Symbol;Acc:HGNC:29011]
ENSG00000151834	GABRA2	multitissue	0.0017277	1	0.000953455	Testis	0.98853	Artery_Tibial	0.0312506	+	1.21851	GABRA2	4	46248427	46475230	gamma-aminobutyric acid type A receptor alpha2 subunit [Source:HGNC Symbol;Acc:HGNC:4076]
ENSG00000115665	SLC5A7	multitissue	0.00173375	1	0.00133056	Artery_Tibial	0.867924	Prostate	1.32894	+	1.00927	SLC5A7	2	107986523	108013994	solute carrier family 5 member 7 [Source:HGNC Symbol;Acc:HGNC:14025]
ENSG00000089597	GANAB	multitissue	0.00173922	1	7.28237e-05	Esophagus_Gastroesophageal_Junction	0.439611	Cells_EBV-transformed_lymphocytes	-2.30042	-	1.15303	GANAB	11	62624826	62646726	glucosidase II alpha subunit [Source:HGNC Symbol;Acc:HGNC:4138]
ENSG00000144852	NR1I2	multitissue	0.00174078	1	0.0112623	Colon_Transverse	0.295676	Testis	-0.673875	-	2.0433	NR1I2	3	119780484	119818485	nuclear receptor subfamily 1 group I member 2 [Source:HGNC Symbol;Acc:HGNC:7968]
ENSG00000171962	DRC3	multitissue	0.0017491	1	7.66969e-05	Thyroid	0.0580693	Brain_Anterior_cingulate_cortex_BA24	-2.80028	-	0.718503	DRC3	17	17972813	18016889	dynein regulatory complex subunit 3 [Source:HGNC Symbol;Acc:HGNC:25384]
ENSG00000109805	NCAPG	multitissue	0.00175058	1	0.0126837	Uterus	0.884218	Minor_Salivary_Gland	0.020879	+	1.81579	NCAPG	4	17810902	17844862	non-SMC condensin I complex subunit G [Source:HGNC Symbol;Acc:HGNC:24304]
ENSG00000134802	SLC43A3	multitissue	0.00175442	1	0.0781408	Brain_Cerebellum	0.941666	Brain_Cerebellar_Hemisphere	0.131736	+	0.978575	SLC43A3	11	57406954	57427580	solute carrier family 43 member 3 [Source:HGNC Symbol;Acc:HGNC:17466]
ENSG00000164675	IQUB	multitissue	0.00176105	1	0.000529999	Brain_Nucleus_accumbens_basal_ganglia	0.768586	Nerve_Tibial	0.368655	+	1.46188	IQUB	7	123452400	123535077	IQ motif and ubiquitin domain containing [Source:HGNC Symbol;Acc:HGNC:21995]
ENSG00000185149	NPY2R	multitissue	0.00176781	1	0.00112488	Esophagus_Muscularis	0.824797	Prostate	2.1543	+	1.08938	NPY2R	4	155208629	155217078	neuropeptide Y receptor Y2 [Source:HGNC Symbol;Acc:HGNC:7957]
ENSG00000084764	MAPRE3	multitissue	0.00177092	1	0.000804098	Heart_Left_Ventricle	0.467164	Breast_Mammary_Tissue	2.44045	+	0.7569	MAPRE3	2	26970612	27027196	microtubule associated protein RP/EB family member 3 [Source:HGNC Symbol;Acc:HGNC:6892]
ENSG00000163501	IHH	multitissue	0.00177193	1	0.00375873	Ovary	0.945283	Esophagus_Muscularis	1.20944	+	1.84103	IHH	2	219054420	219060467	indian hedgehog [Source:HGNC Symbol;Acc:HGNC:5956]
ENSG00000134962	KLB	multitissue	0.00177608	1	0.0645143	Adipose_Subcutaneous	0.921283	Brain_Cerebellar_Hemisphere	-0.195714	-	1.08015	KLB	4	39406853	39451536	klotho beta [Source:HGNC Symbol;Acc:HGNC:15527]
ENSG00000112964	GHR	multitissue	0.00178906	1	0.00352747	Brain_Frontal_Cortex_BA9	0.853846	Lung	0.0603291	+	1.55278	GHR	5	42423777	42721878	growth hormone receptor [Source:HGNC Symbol;Acc:HGNC:4263]
ENSG00000182255	KCNA4	multitissue	0.00179996	1	0.000974468	Nerve_Tibial	0.750144	Heart_Atrial_Appendage	0.124719	+	2.31318	KCNA4	11	30009741	30017023	potassium voltage-gated channel subfamily A member 4 [Source:HGNC Symbol;Acc:HGNC:6222]
ENSG00000163611	SPICE1	multitissue	0.0018052	1	0.000249699	Colon_Sigmoid	0.696289	Brain_Frontal_Cortex_BA9	1.48555	+	1.81881	SPICE1	3	113442718	113515187	spindle and centriole associated protein 1 [Source:HGNC Symbol;Acc:HGNC:25083]
ENSG00000130590	SAMD10	multitissue	0.00181764	1	0.00408728	Whole_Blood	0.990745	Brain_Anterior_cingulate_cortex_BA24	-1.78978	-	1.34865	SAMD10	20	63974113	63980008	sterile alpha motif domain containing 10 [Source:HGNC Symbol;Acc:HGNC:16129]
ENSG00000141098	GFOD2	multitissue	0.00182169	1	0.000612448	Cells_EBV-transformed_lymphocytes	0.822258	Liver	1.56424	+	1.94175	GFOD2	16	67674531	67719421	glucose-fructose oxidoreductase domain containing 2 [Source:HGNC Symbol;Acc:HGNC:28159]
ENSG00000159214	CCDC24	multitissue	0.00182631	1	0.000840329	Thyroid	0.453378	Colon_Transverse	-1.01222	-	2.83901	CCDC24	1	43991359	43996528	coiled-coil domain containing 24 [Source:HGNC Symbol;Acc:HGNC:28688]
ENSG00000185019	UBOX5	multitissue	0.00182636	1	1.86458e-06	Testis	0.531662	Esophagus_Gastroesophageal_Junction	3.39692	+	0.951576	UBOX5	20	3107573	3160196	U-box domain containing 5 [Source:HGNC Symbol;Acc:HGNC:17777]
ENSG00000198189	HSD17B11	multitissue	0.00183132	1	9.41874e-06	Esophagus_Mucosa	0.896436	Artery_Tibial	-2.04949	-	1.09675	HSD17B11	4	87336610	87391386	hydroxysteroid 17-beta dehydrogenase 11 [Source:HGNC Symbol;Acc:HGNC:22960]
ENSG00000132305	IMMT	multitissue	0.00184007	1	0.000145556	Pancreas	0.822721	Uterus	-2.89584	-	0.721342	IMMT	2	86143932	86195770	inner membrane mitochondrial protein [Source:HGNC Symbol;Acc:HGNC:6047]
ENSG00000155256	ZFYVE27	multitissue	0.00184364	1	0.000100468	Artery_Tibial	0.205171	Esophagus_Muscularis	-0.712791	-	3.19085	ZFYVE27	10	97737121	97760907	zinc finger FYVE-type containing 27 [Source:HGNC Symbol;Acc:HGNC:26559]
ENSG00000127419	TMEM175	multitissue	0.00184495	1	0.015389	Brain_Caudate_basal_ganglia	0.981644	Skin_Not_Sun_Exposed_Suprapubic	0.309494	+	1.17775	TMEM175	4	932387	958656	transmembrane protein 175 [Source:HGNC Symbol;Acc:HGNC:28709]
ENSG00000197734	C14orf178	multitissue	0.00185052	1	0.000249124	Artery_Tibial	0.889438	Pituitary	-1.74786	-	0.992161	C14orf178	14	77760830	77769742	chromosome 14 open reading frame 178 [Source:HGNC Symbol;Acc:HGNC:26385]
ENSG00000116667	C1orf21	multitissue	0.00185102	1	0.000388324	Esophagus_Muscularis	0.923591	Stomach	1.81114	+	1.7661	C1orf21	1	184387058	184629020	chromosome 1 open reading frame 21 [Source:HGNC Symbol;Acc:HGNC:15494]
ENSG00000260027	HOXB7	multitissue	0.0018519	1	0.0009404	Thyroid	0.432985	Skin_Not_Sun_Exposed_Suprapubic	-2.344	-	0.91963	HOXB7	17	48607227	48633572	homeobox B7 [Source:HGNC Symbol;Acc:HGNC:5118]
ENSG00000145020	AMT	multitissue	0.00185632	1	2.99645e-16	Brain_Hypothalamus	0.886467	Brain_Cerebellar_Hemisphere	2.97116	+	1.57348	AMT	3	49416775	49422753	aminomethyltransferase [Source:HGNC Symbol;Acc:HGNC:473]
ENSG00000115850	LCT	multitissue	0.00185636	1	0.000485443	Cells_EBV-transformed_lymphocytes	0.857677	Testis	1.65467	+	2.59366	LCT	2	135787840	135837180	lactase [Source:HGNC Symbol;Acc:HGNC:6530]
ENSG00000163618	CADPS	multitissue	0.00186253	1	0.00515564	Thyroid	0.911462	Esophagus_Mucosa	-0.21392	-	1.73297	CADPS	3	62398346	62875389	calcium dependent secretion activator [Source:HGNC Symbol;Acc:HGNC:1426]
ENSG00000066336	SPI1	multitissue	0.00186312	1	0.00122468	Colon_Transverse	0.963066	Adipose_Visceral_Omentum	-1.76238	-	1.66561	SPI1	11	47354860	47378576	Spi-1 proto-oncogene [Source:HGNC Symbol;Acc:HGNC:11241]
ENSG00000144671	SLC22A14	multitissue	0.00186421	1	0.000399684	Testis	0.528341	Cells_Transformed_fibroblasts	-0.6989	-	2.07361	SLC22A14	3	38282294	38318575	solute carrier family 22 member 14 [Source:HGNC Symbol;Acc:HGNC:8495]
ENSG00000064199	SPA17	multitissue	0.00186564	1	4.65209e-05	Heart_Left_Ventricle	0.751862	Small_Intestine_Terminal_Ileum	1.94424	+	1.75196	SPA17	11	124673798	124697518	sperm autoantigenic protein 17 [Source:HGNC Symbol;Acc:HGNC:11210]
ENSG00000244754	N4BP2L2	multitissue	0.00186652	1	0.054952	Esophagus_Mucosa	0.318598	Artery_Tibial	-0.693211	-	1.48063	N4BP2L2	13	32432417	32538885	NEDD4 binding protein 2 like 2 [Source:HGNC Symbol;Acc:HGNC:26916]
ENSG00000163728	TTC14	multitissue	0.00186716	1	0.00240842	Vagina	0.743855	Esophagus_Gastroesophageal_Junction	-1.31274	-	0.968486	TTC14	3	180602130	180617828	tetratricopeptide repeat domain 14 [Source:HGNC Symbol;Acc:HGNC:24697]
ENSG00000136631	VPS45	multitissue	0.00187051	1	0.000810388	Whole_Blood	0.0915598	Brain_Hippocampus	2.51822	+	1.17521	VPS45	1	150067293	150145327	vacuolar protein sorting 45 homolog [Source:HGNC Symbol;Acc:HGNC:14579]
ENSG00000133104	SPG20	multitissue	0.00188099	1	0.000168136	Brain_Nucleus_accumbens_basal_ganglia	0.955773	Muscle_Skeletal	-0.387218	-	1.2882	SPG20	13	36301638	36370180	spastic paraplegia 20 (Troyer syndrome) [Source:HGNC Symbol;Acc:HGNC:18514]
ENSG00000113319	RASGRF2	multitissue	0.00188809	1	0.0462955	Adipose_Visceral_Omentum	0.93105	Esophagus_Muscularis	-0.763999	-	1.04261	RASGRF2	5	80960672	81230156	Ras protein specific guanine nucleotide releasing factor 2 [Source:HGNC Symbol;Acc:HGNC:9876]
ENSG00000060718	COL11A1	multitissue	0.00189313	1	0.000302454	Nerve_Tibial	0.832836	Cells_Transformed_fibroblasts	-1.60411	-	1.9092	COL11A1	1	102876467	103108496	collagen type XI alpha 1 chain [Source:HGNC Symbol;Acc:HGNC:2186]
ENSG00000175161	CADM2	multitissue	0.00190146	1	0.00138814	Adipose_Visceral_Omentum	0.697136	Breast_Mammary_Tissue	-1.15779	-	1.55959	CADM2	3	84958981	86074429	cell adhesion molecule 2 [Source:HGNC Symbol;Acc:HGNC:29849]
ENSG00000007306	CEACAM7	multitissue	0.0019015	1	0.0133251	Esophagus_Mucosa	0.755994	Skin_Not_Sun_Exposed_Suprapubic	-0.514278	-	1.86726	CEACAM7	19	41673307	41706976	carcinoembryonic antigen related cell adhesion molecule 7 [Source:HGNC Symbol;Acc:HGNC:1819]
ENSG00000105676	ARMC6	multitissue	0.00190661	1	0.00643628	Whole_Blood	0.970961	Thyroid	1.05681	+	1.23578	ARMC6	19	19033575	19060311	armadillo repeat containing 6 [Source:HGNC Symbol;Acc:HGNC:25049]
ENSG00000127325	BEST3	multitissue	0.00190981	1	0.0158553	Brain_Nucleus_accumbens_basal_ganglia	0.994631	Brain_Cerebellar_Hemisphere	-0.0763497	-	1.37847	BEST3	12	69643360	69699476	bestrophin 3 [Source:HGNC Symbol;Acc:HGNC:17105]
ENSG00000213699	SLC35F6	multitissue	0.00191817	1	0.000586654	Nerve_Tibial	0.517079	Skin_Sun_Exposed_Lower_leg	-1.78377	-	1.19097	SLC35F6	2	26764284	26781231	solute carrier family 35 member F6 [Source:HGNC Symbol;Acc:HGNC:26055]
ENSG00000204334	ERICH2	multitissue	0.00192323	1	0.000749552	Heart_Atrial_Appendage	0.425907	Lung	2.11338	+	1.0748	ERICH2	2	170783786	170798971	glutamate rich 2 [Source:HGNC Symbol;Acc:HGNC:44395]
ENSG00000114988	LMAN2L	multitissue	0.00192558	1	0.00529936	Brain_Substantia_nigra	0.961543	Artery_Coronary	0.461621	+	0.95246	LMAN2L	2	96705929	96740064	lectin, mannose binding 2 like [Source:HGNC Symbol;Acc:HGNC:19263]
ENSG00000114805	PLCH1	multitissue	0.00193106	1	0.00417298	Esophagus_Muscularis	0.581019	Muscle_Skeletal	1.1976	+	0.981384	PLCH1	3	155375580	155745067	phospholipase C eta 1 [Source:HGNC Symbol;Acc:HGNC:29185]
ENSG00000178187	ZNF454	multitissue	0.00193376	1	0.000522557	Esophagus_Mucosa	0.60303	Vagina	-1.63565	-	0.702241	ZNF454	5	178941191	178966433	zinc finger protein 454 [Source:HGNC Symbol;Acc:HGNC:21200]
ENSG00000204463	BAG6	multitissue	0.00193725	1	0.00117808	Esophagus_Gastroesophageal_Junction	0.766512	Brain_Putamen_basal_ganglia	-2.08976	-	0.989777	BAG6	6	31639028	31652705	BCL2 associated athanogene 6 [Source:HGNC Symbol;Acc:HGNC:13919]
ENSG00000021574	SPAST	multitissue	0.0019382	1	0.000266768	Artery_Coronary	0.0182116	Brain_Cerebellum	-3.07323	-	0.539865	SPAST	2	32063611	32157637	spastin [Source:HGNC Symbol;Acc:HGNC:11233]
ENSG00000249709	ZNF564	multitissue	0.00195111	1	0.000952325	Whole_Blood	0.419053	Brain_Cerebellar_Hemisphere	0.015229	+	2.75705	ZNF564	19	12525370	12551542	zinc finger protein 564 [Source:HGNC Symbol;Acc:HGNC:31106]
ENSG00000122483	CCDC18	multitissue	0.00195338	1	8.63874e-05	Colon_Transverse	0.839081	Pancreas	1.70777	+	0.953652	CCDC18	1	93179919	93278730	coiled-coil domain containing 18 [Source:HGNC Symbol;Acc:HGNC:30370]
ENSG00000148843	PDCD11	multitissue	0.00195667	1	0.000209655	Colon_Transverse	0.790029	Artery_Aorta	-1.40688	-	1.70078	PDCD11	10	103396648	103446292	programmed cell death 11 [Source:HGNC Symbol;Acc:HGNC:13408]
ENSG00000129911	KLF16	multitissue	0.00195949	1	0.000221872	Heart_Atrial_Appendage	0.52801	Esophagus_Gastroesophageal_Junction	1.15129	+	2.677	KLF16	19	1852399	1863568	Kruppel like factor 16 [Source:HGNC Symbol;Acc:HGNC:16857]
ENSG00000108100	CCNY	multitissue	0.00197327	1	0.00018066	Muscle_Skeletal	0.928616	Esophagus_Mucosa	1.54581	+	1.93738	CCNY	10	35247025	35572669	cyclin Y [Source:HGNC Symbol;Acc:HGNC:23354]
ENSG00000179774	ATOH7	multitissue	0.00197431	1	7.68337e-05	Skin_Sun_Exposed_Lower_leg	0.639369	Brain_Frontal_Cortex_BA9	1.90178	+	0.943444	ATOH7	10	68230624	68232103	atonal bHLH transcription factor 7 [Source:HGNC Symbol;Acc:HGNC:13907]
ENSG00000243708	PLA2G4B	multitissue	0.00198618	1	0.000287646	Brain_Caudate_basal_ganglia	0.855283	Artery_Coronary	-1.7617	-	0.862478	PLA2G4B	15	41837775	41848147	phospholipase A2 group IVB [Source:HGNC Symbol;Acc:HGNC:9036]
ENSG00000128285	MCHR1	multitissue	0.00199471	1	0.00373741	Nerve_Tibial	0.700818	Brain_Anterior_cingulate_cortex_BA24	-0.700108	-	1.73163	MCHR1	22	40678750	40682814	melanin concentrating hormone receptor 1 [Source:HGNC Symbol;Acc:HGNC:4479]
ENSG00000117335	CD46	multitissue	0.00199499	1	5.99953e-05	Esophagus_Mucosa	0.560769	Small_Intestine_Terminal_Ileum	1.85141	+	2.0537	CD46	1	207752057	207795513	CD46 molecule [Source:HGNC Symbol;Acc:HGNC:6953]
ENSG00000107854	TNKS2	multitissue	0.00199973	1	4.02506e-06	Skin_Not_Sun_Exposed_Suprapubic	0.844482	Brain_Cerebellum	-3.15193	-	1.10895	TNKS2	10	91798312	91865276	tankyrase 2 [Source:HGNC Symbol;Acc:HGNC:15677]
ENSG00000121964	GTDC1	multitissue	0.00201109	1	0.0109101	Adrenal_Gland	0.8264	Nerve_Tibial	0.195123	+	2.12623	GTDC1	2	143938068	144332568	glycosyltransferase like domain containing 1 [Source:HGNC Symbol;Acc:HGNC:20887]
ENSG00000170458	CD14	multitissue	0.00201722	1	0.0109132	Cells_Transformed_fibroblasts	0.774507	Muscle_Skeletal	-0.732607	-	1.37022	CD14	5	140631728	140633701	CD14 molecule [Source:HGNC Symbol;Acc:HGNC:1628]
ENSG00000204186	ZDBF2	multitissue	0.00201724	1	0.0029927	Breast_Mammary_Tissue	0.951715	Heart_Left_Ventricle	-1.09152	-	1.19972	ZDBF2	2	206274663	206314428	zinc finger DBF-type containing 2 [Source:HGNC Symbol;Acc:HGNC:29313]
ENSG00000180901	KCTD2	multitissue	0.00201732	1	0.000526387	Esophagus_Mucosa	0.813648	Adipose_Subcutaneous	-1.15322	-	1.90031	KCTD2	17	75032575	75065889	potassium channel tetramerization domain containing 2 [Source:HGNC Symbol;Acc:HGNC:21294]
ENSG00000008128	CDK11A	multitissue	0.00201762	1	0.0109484	Vagina	0.424302	Cells_EBV-transformed_lymphocytes	0.500891	+	1.82927	CDK11A	1	1702730	1724324	cyclin dependent kinase 11A [Source:HGNC Symbol;Acc:HGNC:1730]
ENSG00000067836	ROGDI	multitissue	0.00202338	1	1.12485e-05	Brain_Frontal_Cortex_BA9	0.583716	Esophagus_Gastroesophageal_Junction	-1.38545	-	2.54425	ROGDI	16	4796968	4802950	rogdi homolog [Source:HGNC Symbol;Acc:HGNC:29478]
ENSG00000206262	FOXL2NB	multitissue	0.00202392	1	0.000432274	Brain_Cerebellum	0.582334	Pituitary	1.48479	+	2.87759	FOXL2NB	3	138947234	138953451	FOXL2 neighbor [Source:HGNC Symbol;Acc:HGNC:34428]
ENSG00000118557	PMFBP1	multitissue	0.00202402	1	0.000767496	Skin_Sun_Exposed_Lower_leg	0.392943	Esophagus_Mucosa	-1.1149	-	2.14051	PMFBP1	16	72112157	72176878	polyamine modulated factor 1 binding protein 1 [Source:HGNC Symbol;Acc:HGNC:17728]
ENSG00000165113	GKAP1	multitissue	0.00202812	1	6.91055e-06	Lung	0.695843	Small_Intestine_Terminal_Ileum	2.63059	+	1.83745	GKAP1	9	83739421	83829516	G kinase anchoring protein 1 [Source:HGNC Symbol;Acc:HGNC:17496]
ENSG00000159792	PSKH1	multitissue	0.00203694	1	0.00384255	Cells_Transformed_fibroblasts	0.664004	Brain_Cortex	1.8888	+	1.28918	PSKH1	16	67893272	67929678	protein serine kinase H1 [Source:HGNC Symbol;Acc:HGNC:9529]
ENSG00000109103	UNC119	multitissue	0.00204074	1	0.000524517	Nerve_Tibial	0.00804152	Thyroid	-3.05912	-	0.578125	UNC119	17	28546707	28552668	unc-119 lipid binding chaperone [Source:HGNC Symbol;Acc:HGNC:12565]
ENSG00000204542	C6orf15	multitissue	0.00204106	1	6.13475e-05	Skin_Sun_Exposed_Lower_leg	0.694686	Minor_Salivary_Gland	0.900076	+	2.95356	C6orf15	6	31111223	31112559	chromosome 6 open reading frame 15 [Source:HGNC Symbol;Acc:HGNC:13927]
ENSG00000143799	PARP1	multitissue	0.00204824	1	0.00024205	Heart_Atrial_Appendage	0.884929	Heart_Left_Ventricle	2.26829	+	1.5256	PARP1	1	226360691	226408079	poly(ADP-ribose) polymerase 1 [Source:HGNC Symbol;Acc:HGNC:270]
ENSG00000050555	LAMC3	multitissue	0.0020523	1	0.00139605	Skin_Not_Sun_Exposed_Suprapubic	0.921771	Esophagus_Gastroesophageal_Junction	-0.595794	-	1.29008	LAMC3	9	131009082	131094473	laminin subunit gamma 3 [Source:HGNC Symbol;Acc:HGNC:6494]
ENSG00000243317	C7orf73	multitissue	0.00205528	1	1.13031e-05	Whole_Blood	0.527126	Brain_Substantia_nigra	-3.13144	-	0.670171	C7orf73	7	135662496	135693418	chromosome 7 open reading frame 73 [Source:HGNC Symbol;Acc:HGNC:41909]
ENSG00000144488	ESPNL	multitissue	0.00205534	1	0.000170687	Brain_Cerebellum	0.883125	Brain_Putamen_basal_ganglia	-1.4941	-	1.51831	ESPNL	2	238100157	238133287	espin-like [Source:HGNC Symbol;Acc:HGNC:27937]
ENSG00000136010	ALDH1L2	multitissue	0.00205545	1	0.00143586	Testis	0.589654	Brain_Cerebellum	0.92849	+	2.12039	ALDH1L2	12	105019784	105084577	aldehyde dehydrogenase 1 family member L2 [Source:HGNC Symbol;Acc:HGNC:26777]
ENSG00000196262	PPIA	multitissue	0.00205949	1	0.000746815	Muscle_Skeletal	0.879886	Adrenal_Gland	-1.95779	-	1.04204	PPIA	7	44796680	44824564	peptidylprolyl isomerase A [Source:HGNC Symbol;Acc:HGNC:9253]
ENSG00000011143	MKS1	multitissue	0.00206739	1	2.6092e-05	Artery_Aorta	0.0953865	Ovary	-2.57863	-	0.94971	MKS1	17	58205437	58219605	Meckel syndrome, type 1 [Source:HGNC Symbol;Acc:HGNC:7121]
ENSG00000168792	ABHD15	multitissue	0.00207581	1	0.000389236	Colon_Sigmoid	0.966081	Esophagus_Gastroesophageal_Junction	-0.937247	-	1.39564	ABHD15	17	29560547	29567137	abhydrolase domain containing 15 [Source:HGNC Symbol;Acc:HGNC:26971]
ENSG00000131067	GGT7	multitissue	0.00207813	1	0.0129074	Brain_Cortex	0.846449	Nerve_Tibial	-0.168857	-	1.73536	GGT7	20	34844720	34872860	gamma-glutamyltransferase 7 [Source:HGNC Symbol;Acc:HGNC:4259]
ENSG00000101363	MANBAL	multitissue	0.00208012	1	0.0126971	Adipose_Subcutaneous	0.96309	Breast_Mammary_Tissue	0.500355	+	0.924894	MANBAL	20	37289638	37317260	mannosidase beta like [Source:HGNC Symbol;Acc:HGNC:15799]
ENSG00000162885	B3GALNT2	multitissue	0.00208117	1	0.000133751	Cells_EBV-transformed_lymphocytes	0.870368	Artery_Tibial	-2.20863	-	1.92813	B3GALNT2	1	235449923	235504481	beta-1,3-N-acetylgalactosaminyltransferase 2 [Source:HGNC Symbol;Acc:HGNC:28596]
ENSG00000077097	TOP2B	multitissue	0.0020824	1	0.000182348	Whole_Blood	0.287029	Muscle_Skeletal	-1.8518	-	2.22583	TOP2B	3	25597905	25664907	topoisomerase (DNA) II beta [Source:HGNC Symbol;Acc:HGNC:11990]
ENSG00000168646	AXIN2	multitissue	0.00208712	1	0.000651442	Cells_Transformed_fibroblasts	0.599066	Cells_EBV-transformed_lymphocytes	-0.480169	-	2.57778	AXIN2	17	65528563	65561647	axin 2 [Source:HGNC Symbol;Acc:HGNC:904]
ENSG00000100678	SLC8A3	multitissue	0.00208736	1	4.7615e-05	Brain_Spinal_cord_cervical_c-1	0.95623	Artery_Tibial	0.35788	+	2.37079	SLC8A3	14	70044217	70189070	solute carrier family 8 member A3 [Source:HGNC Symbol;Acc:HGNC:11070]
ENSG00000186854	TRABD2A	multitissue	0.00209705	1	0.00207042	Uterus	0.858745	Artery_Coronary	-0.777099	-	1.82396	TRABD2A	2	84821650	84907008	TraB domain containing 2A [Source:HGNC Symbol;Acc:HGNC:27013]
ENSG00000213676	ATF6B	multitissue	0.00209824	1	0.000912134	Esophagus_Gastroesophageal_Junction	0.299067	Whole_Blood	-2.27505	-	0.941315	ATF6B	6	32098176	32128253	activating transcription factor 6 beta [Source:HGNC Symbol;Acc:HGNC:2349]
ENSG00000166169	POLL	multitissue	0.00209854	1	0.000796634	Testis	0.939858	Brain_Cortex	-0.815202	-	2.25312	POLL	10	101578882	101588270	DNA polymerase lambda [Source:HGNC Symbol;Acc:HGNC:9184]
ENSG00000170236	USP50	multitissue	0.00210101	1	0.00308887	Testis	0.203934	Thyroid	-2.11459	-	1.19383	USP50	15	50500562	50546708	ubiquitin specific peptidase 50 [Source:HGNC Symbol;Acc:HGNC:20079]
ENSG00000103671	TRIP4	multitissue	0.00210361	1	0.00294318	Pituitary	0.922738	Brain_Nucleus_accumbens_basal_ganglia	0.8903	+	0.918411	TRIP4	15	64387748	64455303	thyroid hormone receptor interactor 4 [Source:HGNC Symbol;Acc:HGNC:12310]
ENSG00000166086	JAM3	multitissue	0.00210435	1	0.00104497	Brain_Substantia_nigra	0.823444	Skin_Not_Sun_Exposed_Suprapubic	0.978042	+	1.49917	JAM3	11	134068925	134152001	junctional adhesion molecule 3 [Source:HGNC Symbol;Acc:HGNC:15532]
ENSG00000163714	U2SURP	multitissue	0.00210704	1	0.000406024	Brain_Frontal_Cortex_BA9	0.246302	Colon_Sigmoid	-0.24613	-	2.85928	U2SURP	3	142964497	143060546	U2 snRNP associated SURP domain containing [Source:HGNC Symbol;Acc:HGNC:30855]
ENSG00000184945	AQP12A	multitissue	0.00210942	1	0.00812042	Colon_Sigmoid	0.37376	Thyroid	0.932029	+	1.77064	AQP12A	2	240691845	240698483	aquaporin 12A [Source:HGNC Symbol;Acc:HGNC:19941]
ENSG00000174928	C3orf33	multitissue	0.00211103	1	0.000246134	Esophagus_Muscularis	0.810744	Minor_Salivary_Gland	0.555271	+	2.30769	C3orf33	3	155762617	155806351	chromosome 3 open reading frame 33 [Source:HGNC Symbol;Acc:HGNC:26434]
ENSG00000162706	CADM3	multitissue	0.0021162	1	0.000176454	Cells_Transformed_fibroblasts	0.94875	Artery_Coronary	-1.28053	-	1.59825	CADM3	1	159171609	159203313	cell adhesion molecule 3 [Source:HGNC Symbol;Acc:HGNC:17601]
ENSG00000205693	MANSC4	multitissue	0.00211748	1	0.0159724	Testis	0.976859	Colon_Transverse	0.606119	+	1.54145	MANSC4	12	27762738	27771276	MANSC domain containing 4 [Source:HGNC Symbol;Acc:HGNC:40023]
ENSG00000203880	PCMTD2	multitissue	0.0021288	1	0.00148523	Pancreas	0.94125	Whole_Blood	-0.798101	-	1.27626	PCMTD2	20	64255695	64287821	protein-L-isoaspartate (D-aspartate) O-methyltransferase domain containing 2 [Source:HGNC Symbol;Acc:HGNC:15882]
ENSG00000197037	ZSCAN25	multitissue	0.00214643	1	0.00127706	Skin_Not_Sun_Exposed_Suprapubic	0.385027	Nerve_Tibial	-0.113932	-	2.75078	ZSCAN25	7	99616946	99632407	zinc finger and SCAN domain containing 25 [Source:HGNC Symbol;Acc:HGNC:21961]
ENSG00000204152	TIMM23B	multitissue	0.00214675	1	0.0012306	Thyroid	0.826763	Brain_Amygdala	-0.881506	-	1.47261	TIMM23B	10	49942033	49974850	translocase of inner mitochondrial membrane 23 homolog B [Source:HGNC Symbol;Acc:HGNC:23581]
ENSG00000185869	ZNF829	multitissue	0.00215828	1	0.000362152	Esophagus_Mucosa	0.667549	Adipose_Visceral_Omentum	1.01965	+	1.56424	ZNF829	19	36888124	36916291	zinc finger protein 829 [Source:HGNC Symbol;Acc:HGNC:34032]
ENSG00000104872	PIH1D1	multitissue	0.00216301	1	0.000255874	Testis	0.00195117	Muscle_Skeletal	-1.01382	-	3.56269	PIH1D1	19	49446298	49453497	PIH1 domain containing 1 [Source:HGNC Symbol;Acc:HGNC:26075]
ENSG00000146278	PNRC1	multitissue	0.00216392	1	0.00775989	Whole_Blood	0.938176	Adipose_Visceral_Omentum	-0.541828	-	1.8886	PNRC1	6	89080751	89085160	proline rich nuclear receptor coactivator 1 [Source:HGNC Symbol;Acc:HGNC:17278]
ENSG00000164081	TEX264	multitissue	0.00216735	1	0.000124211	Brain_Cortex	0.971042	Stomach	-0.817756	-	0.89805	TEX264	3	51662693	51704323	testis expressed 264 [Source:HGNC Symbol;Acc:HGNC:30247]
ENSG00000189337	KAZN	multitissue	0.00217155	1	0.000240225	Skin_Sun_Exposed_Lower_leg	0.209406	Colon_Transverse	-2.21322	-	1.28422	KAZN	1	13892792	15118043	kazrin, periplakin interacting protein [Source:HGNC Symbol;Acc:HGNC:29173]
ENSG00000173473	SMARCC1	multitissue	0.00217995	1	0.00050311	Artery_Aorta	0.352469	Adipose_Subcutaneous	-2.20445	-	1.80262	SMARCC1	3	47585272	47782106	SWI/SNF related, matrix associated, actin dependent regulator of chromatin subfamily c member 1 [Source:HGNC Symbol;Acc:HGNC:11104]
ENSG00000065809	FAM107B	multitissue	0.00219489	1	0.00800934	Breast_Mammary_Tissue	0.930392	Muscle_Skeletal	-0.201902	-	1.68934	FAM107B	10	14518557	14774897	family with sequence similarity 107 member B [Source:HGNC Symbol;Acc:HGNC:23726]
ENSG00000166986	MARS	multitissue	0.0022008	1	2.56911e-05	Brain_Hypothalamus	0.975832	Thyroid	-0.427675	-	1.67936	MARS	12	57475445	57517569	methionyl-tRNA synthetase [Source:HGNC Symbol;Acc:HGNC:6898]
ENSG00000130299	GTPBP3	multitissue	0.00220718	1	0.00131916	Colon_Transverse	0.906047	Thyroid	-0.0593556	-	1.15551	GTPBP3	19	17334920	17342735	GTP binding protein 3 (mitochondrial) [Source:HGNC Symbol;Acc:HGNC:14880]
ENSG00000106003	LFNG	multitissue	0.00220827	1	0.00180512	Brain_Putamen_basal_ganglia	0.93417	Stomach	0.130742	+	2.07944	LFNG	7	2512529	2529177	LFNG O-fucosylpeptide 3-beta-N-acetylglucosaminyltransferase [Source:HGNC Symbol;Acc:HGNC:6560]
ENSG00000103342	GSPT1	multitissue	0.00220971	1	8.81618e-06	Esophagus_Mucosa	0.955796	Colon_Sigmoid	0.39672	+	1.93452	GSPT1	16	11868128	11916082	G1 to S phase transition 1 [Source:HGNC Symbol;Acc:HGNC:4621]
ENSG00000117523	PRRC2C	multitissue	0.00221575	1	0.000215888	Lung	0.849423	Testis	-1.99694	-	1.24352	PRRC2C	1	171485551	171593511	proline rich coiled-coil 2C [Source:HGNC Symbol;Acc:HGNC:24903]
ENSG00000117569	PTBP2	multitissue	0.00221777	1	0.000141193	Vagina	0.972053	Small_Intestine_Terminal_Ileum	0.208746	+	1.16273	PTBP2	1	96721665	96823738	polypyrimidine tract binding protein 2 [Source:HGNC Symbol;Acc:HGNC:17662]
ENSG00000160539	PLPP7	multitissue	0.00222131	1	0.00492863	Liver	0.997203	Heart_Left_Ventricle	1.07546	+	0.883389	PLPP7	9	131289694	131309262	phospholipid phosphatase 7 (inactive) [Source:HGNC Symbol;Acc:HGNC:28174]
ENSG00000254636	ARMS2	multitissue	0.0022261	1	0.000177737	Artery_Coronary	0.632726	Brain_Nucleus_accumbens_basal_ganglia	-2.29199	-	1.18034	ARMS2	10	122454653	122457352	age-related maculopathy susceptibility 2 [Source:HGNC Symbol;Acc:HGNC:32685]
ENSG00000105668	UPK1A	multitissue	0.00223539	1	2.43653e-06	Esophagus_Gastroesophageal_Junction	0.673184	Brain_Substantia_nigra	2.80453	+	1.13409	UPK1A	19	35666516	35678483	uroplakin 1A [Source:HGNC Symbol;Acc:HGNC:12577]
ENSG00000065600	TMEM206	multitissue	0.00223739	1	0.000159661	Whole_Blood	0.976045	Brain_Cerebellum	0.794732	+	1.43136	TMEM206	1	212363931	212414901	transmembrane protein 206 [Source:HGNC Symbol;Acc:HGNC:25593]
ENSG00000138030	KHK	multitissue	0.00223977	1	0.000143747	Cells_EBV-transformed_lymphocytes	0.758025	Brain_Nucleus_accumbens_basal_ganglia	2.44371	+	0.787757	KHK	2	27086747	27100772	ketohexokinase [Source:HGNC Symbol;Acc:HGNC:6315]
ENSG00000172006	ZNF554	multitissue	0.00224172	1	0.0186762	Ovary	0.997899	Cells_Transformed_fibroblasts	-0.0642312	-	0.745245	ZNF554	19	2819874	2835773	zinc finger protein 554 [Source:HGNC Symbol;Acc:HGNC:26629]
ENSG00000102753	KPNA3	multitissue	0.00224775	1	0.000779357	Muscle_Skeletal	0.50019	Esophagus_Mucosa	-0.095941	-	2.76191	KPNA3	13	49699307	49792921	karyopherin subunit alpha 3 [Source:HGNC Symbol;Acc:HGNC:6396]
ENSG00000187045	TMPRSS6	multitissue	0.0022497	1	0.0105716	Stomach	0.941365	Lung	0.871328	+	1.40397	TMPRSS6	22	37065436	37109563	transmembrane protease, serine 6 [Source:HGNC Symbol;Acc:HGNC:16517]
ENSG00000157045	NTAN1	multitissue	0.00225155	1	2.77017e-06	Brain_Cerebellum	0.352971	Colon_Sigmoid	-2.61644	-	1.06968	NTAN1	16	15037853	15056079	N-terminal asparagine amidase [Source:HGNC Symbol;Acc:HGNC:29909]
ENSG00000162148	PPP1R32	multitissue	0.0022655	1	0.00139607	Brain_Cerebellum	0.098091	Small_Intestine_Terminal_Ileum	2.42482	+	1.08985	PPP1R32	11	61481120	61490931	protein phosphatase 1 regulatory subunit 32 [Source:HGNC Symbol;Acc:HGNC:28869]
ENSG00000198844	ARHGEF15	multitissue	0.00226952	1	0.0272982	Thyroid	0.966755	Skin_Sun_Exposed_Lower_leg	-0.208207	-	1.78136	ARHGEF15	17	8310241	8322516	Rho guanine nucleotide exchange factor 15 [Source:HGNC Symbol;Acc:HGNC:15590]
ENSG00000115947	ORC4	multitissue	0.00227665	1	0.00294807	Adipose_Visceral_Omentum	0.945168	Testis	-0.0623581	-	1.20744	ORC4	2	147930397	148021604	origin recognition complex subunit 4 [Source:HGNC Symbol;Acc:HGNC:8490]
ENSG00000104524	PYCR3	multitissue	0.00228021	1	0.00943337	Brain_Cortex	0.926705	Esophagus_Mucosa	0.872506	+	0.955421	PYCR3	8	143603913	143609773	pyrroline-5-carboxylate reductase 3 [Source:HGNC Symbol;Acc:HGNC:25846]
ENSG00000166024	R3HCC1L	multitissue	0.00228428	1	0.00448817	Pituitary	0.956152	Breast_Mammary_Tissue	1.56215	+	1.44345	R3HCC1L	10	98134624	98244897	R3H domain and coiled-coil containing 1 like [Source:HGNC Symbol;Acc:HGNC:23512]
ENSG00000137404	NRM	multitissue	0.00228547	1	0.00162834	Colon_Sigmoid	0.989516	Adipose_Visceral_Omentum	-0.277242	-	1.02226	NRM	6	30688047	30691420	nurim (nuclear envelope membrane protein) [Source:HGNC Symbol;Acc:HGNC:8003]
ENSG00000152760	TCTEX1D1	multitissue	0.00228852	1	0.000538747	Pancreas	0.608204	Brain_Anterior_cingulate_cortex_BA24	1.98952	+	0.976058	TCTEX1D1	1	66752459	66778787	Tctex1 domain containing 1 [Source:HGNC Symbol;Acc:HGNC:26882]
ENSG00000156968	MPV17L	multitissue	0.00230852	1	9.84429e-06	Esophagus_Muscularis	0.943932	Heart_Left_Ventricle	1.33021	+	1.47947	MPV17L	16	15395754	15413268	MPV17 mitochondrial inner membrane protein like [Source:HGNC Symbol;Acc:HGNC:26827]
ENSG00000101335	MYL9	multitissue	0.00231638	1	0.013221	Brain_Hippocampus	0.924699	Nerve_Tibial	-0.398154	-	1.60538	MYL9	20	36541484	36551447	myosin light chain 9 [Source:HGNC Symbol;Acc:HGNC:15754]
ENSG00000259494	MRPL46	multitissue	0.00231763	1	0.00154582	Brain_Hypothalamus	0.16176	Adipose_Visceral_Omentum	2.28256	+	1.24929	MRPL46	15	88459476	88467419	mitochondrial ribosomal protein L46 [Source:HGNC Symbol;Acc:HGNC:1192]
ENSG00000162366	PDZK1IP1	multitissue	0.00231854	1	0.000145319	Stomach	0.692782	Esophagus_Muscularis	-1.68102	-	1.09021	PDZK1IP1	1	47183593	47191044	PDZK1 interacting protein 1 [Source:HGNC Symbol;Acc:HGNC:16887]
ENSG00000105583	WDR83OS	multitissue	0.00232305	1	0.000528303	Cells_Transformed_fibroblasts	0.624672	Muscle_Skeletal	-0.974425	-	2.40543	WDR83OS	19	12668071	12671356	WD repeat domain 83 opposite strand [Source:HGNC Symbol;Acc:HGNC:30203]
ENSG00000110583	NAA40	multitissue	0.00232354	1	0.00340404	Pituitary	0.990026	Nerve_Tibial	0.428559	+	1.12096	NAA40	11	63938959	63957328	N(alpha)-acetyltransferase 40, NatD catalytic subunit [Source:HGNC Symbol;Acc:HGNC:25845]
ENSG00000140859	KIFC3	multitissue	0.00232361	1	0.00312378	Heart_Atrial_Appendage	0.874479	Colon_Sigmoid	-0.00965563	-	1.56085	KIFC3	16	57758217	57863053	kinesin family member C3 [Source:HGNC Symbol;Acc:HGNC:6326]
ENSG00000053900	ANAPC4	multitissue	0.00232551	1	0.000405492	Ovary	0.464874	Brain_Cerebellum	-2.66341	-	0.617765	ANAPC4	4	25377213	25418498	anaphase promoting complex subunit 4 [Source:HGNC Symbol;Acc:HGNC:19990]
ENSG00000104643	MTMR9	multitissue	0.00233127	1	0.0112918	Liver	0.871625	Brain_Spinal_cord_cervical_c-1	-1.2337	-	0.996265	MTMR9	8	11284416	11328146	myotubularin related protein 9 [Source:HGNC Symbol;Acc:HGNC:14596]
ENSG00000163793	DNAJC5G	multitissue	0.00233304	1	0.00297502	Testis	0.732263	Artery_Aorta	1.4352	+	1.25448	DNAJC5G	2	27275421	27281499	DnaJ heat shock protein family (Hsp40) member C5 gamma [Source:HGNC Symbol;Acc:HGNC:24844]
ENSG00000104435	STMN2	multitissue	0.00233466	1	0.00108831	Cells_Transformed_fibroblasts	0.211578	Stomach	-2.25794	-	1.42652	STMN2	8	79610814	79666175	stathmin 2 [Source:HGNC Symbol;Acc:HGNC:10577]
ENSG00000170075	GPR37L1	multitissue	0.00233731	1	5.91109e-05	Esophagus_Muscularis	0.318744	Pituitary	2.34317	+	1.16804	GPR37L1	1	202122858	202133592	G protein-coupled receptor 37 like 1 [Source:HGNC Symbol;Acc:HGNC:14923]
ENSG00000128655	PDE11A	multitissue	0.00234252	1	0.00261435	Muscle_Skeletal	0.93258	Liver	0.309969	+	1.41684	PDE11A	2	177623252	178108339	phosphodiesterase 11A [Source:HGNC Symbol;Acc:HGNC:8773]
ENSG00000150787	PTS	multitissue	0.00234346	1	0.00119811	Adrenal_Gland	0.818789	Cells_EBV-transformed_lymphocytes	1.40471	+	1.4389	PTS	11	112226365	112269955	6-pyruvoyltetrahydropterin synthase [Source:HGNC Symbol;Acc:HGNC:9689]
ENSG00000141002	TCF25	multitissue	0.00234741	1	0.00045754	Thyroid	0.92419	Adipose_Visceral_Omentum	1.82951	+	1.1137	TCF25	16	89873570	89913627	transcription factor 25 [Source:HGNC Symbol;Acc:HGNC:29181]
ENSG00000181638	ZFP41	multitissue	0.00234866	1	0.0034936	Nerve_Tibial	0.957027	Brain_Anterior_cingulate_cortex_BA24	-0.998526	-	1.45105	ZFP41	8	143246821	143262705	ZFP41 zinc finger protein [Source:HGNC Symbol;Acc:HGNC:26786]
ENSG00000097033	SH3GLB1	multitissue	0.00234901	1	4.34258e-05	Artery_Aorta	0.937581	Brain_Frontal_Cortex_BA9	-1.26943	-	1.71898	SH3GLB1	1	86704570	86748184	SH3 domain containing GRB2 like, endophilin B1 [Source:HGNC Symbol;Acc:HGNC:10833]
ENSG00000168477	TNXB	multitissue	0.00235289	1	0.00590107	Brain_Cerebellar_Hemisphere	0.0957938	Spleen	0.268788	+	2.89092	TNXB	6	32041154	32115334	tenascin XB [Source:HGNC Symbol;Acc:HGNC:11976]
ENSG00000066136	NFYC	multitissue	0.00236405	1	0.00068603	Brain_Substantia_nigra	0.804973	Brain_Frontal_Cortex_BA9	-0.280317	-	1.47135	NFYC	1	40691648	40771603	nuclear transcription factor Y subunit gamma [Source:HGNC Symbol;Acc:HGNC:7806]
ENSG00000178761	FAM219B	multitissue	0.00236796	1	0.000498844	Adipose_Subcutaneous	0.0146543	Skin_Not_Sun_Exposed_Suprapubic	2.95991	+	0.520287	FAM219B	15	74899987	74907121	family with sequence similarity 219 member B [Source:HGNC Symbol;Acc:HGNC:24695]
ENSG00000124145	SDC4	multitissue	0.0023683	1	1.98163e-05	Brain_Nucleus_accumbens_basal_ganglia	0.982338	Cells_Transformed_fibroblasts	0.378446	+	1.80855	SDC4	20	45325288	45348424	syndecan 4 [Source:HGNC Symbol;Acc:HGNC:10661]
ENSG00000182985	CADM1	multitissue	0.00237027	1	0.00080807	Artery_Tibial	0.862065	Lung	-0.654606	-	2.0221	CADM1	11	115169218	115504957	cell adhesion molecule 1 [Source:HGNC Symbol;Acc:HGNC:5951]
ENSG00000126062	TMEM115	multitissue	0.00237152	1	0.000392747	Liver	0.650761	Skin_Not_Sun_Exposed_Suprapubic	-1.77745	-	1.59293	TMEM115	3	50354749	50359610	transmembrane protein 115 [Source:HGNC Symbol;Acc:HGNC:30055]
ENSG00000140391	TSPAN3	multitissue	0.00237201	1	1.157e-05	Cells_EBV-transformed_lymphocytes	0.2294	Brain_Cerebellum	2.91071	+	0.709216	TSPAN3	15	77041404	77083984	tetraspanin 3 [Source:HGNC Symbol;Acc:HGNC:17752]
ENSG00000140259	MFAP1	multitissue	0.00237383	1	0.00072014	Cells_Transformed_fibroblasts	0.135993	Adipose_Subcutaneous	1.0139	+	2.63892	MFAP1	15	43804492	43824802	microfibrillar associated protein 1 [Source:HGNC Symbol;Acc:HGNC:7032]
ENSG00000103064	SLC7A6	multitissue	0.00237792	1	0.031286	Colon_Transverse	0.717229	Brain_Nucleus_accumbens_basal_ganglia	-0.650879	-	1.17507	SLC7A6	16	68264516	68301823	solute carrier family 7 member 6 [Source:HGNC Symbol;Acc:HGNC:11064]
ENSG00000051128	HOMER3	multitissue	0.00237941	1	0.00169399	Ovary	0.49509	Brain_Anterior_cingulate_cortex_BA24	-0.291919	-	1.72956	HOMER3	19	18929201	18941261	homer scaffolding protein 3 [Source:HGNC Symbol;Acc:HGNC:17514]
ENSG00000123179	EBPL	multitissue	0.00238159	1	0.000130631	Artery_Coronary	0.901739	Whole_Blood	-1.88239	-	0.953878	EBPL	13	49660723	49691475	emopamil binding protein like [Source:HGNC Symbol;Acc:HGNC:18061]
ENSG00000204217	BMPR2	multitissue	0.0023817	1	9.64865e-05	Artery_Tibial	0.83313	Esophagus_Muscularis	-1.46959	-	1.78359	BMPR2	2	202376936	202567751	bone morphogenetic protein receptor type 2 [Source:HGNC Symbol;Acc:HGNC:1078]
ENSG00000169925	BRD3	multitissue	0.00238771	1	2.76505e-05	Adipose_Subcutaneous	0.307741	Brain_Cerebellar_Hemisphere	2.81592	+	1.44567	BRD3	9	134030305	134068535	bromodomain containing 3 [Source:HGNC Symbol;Acc:HGNC:1104]
ENSG00000083838	ZNF446	multitissue	0.00239611	1	0.000615205	Brain_Hippocampus	0.638074	Muscle_Skeletal	-0.219283	-	1.94985	ZNF446	19	58474017	58481230	zinc finger protein 446 [Source:HGNC Symbol;Acc:HGNC:21036]
ENSG00000129128	SPCS3	multitissue	0.00240836	1	0.0151463	Muscle_Skeletal	0.399636	Cells_EBV-transformed_lymphocytes	-0.981195	-	1.56779	SPCS3	4	176319964	176332245	signal peptidase complex subunit 3 [Source:HGNC Symbol;Acc:HGNC:26212]
ENSG00000113448	PDE4D	multitissue	0.0024152	1	0.00277097	Esophagus_Mucosa	0.558609	Brain_Nucleus_accumbens_basal_ganglia	-0.220814	-	2.09109	PDE4D	5	58969038	60522120	phosphodiesterase 4D [Source:HGNC Symbol;Acc:HGNC:8783]
ENSG00000075073	TACR2	multitissue	0.00242958	1	1.04209e-05	Brain_Substantia_nigra	0.914951	Pancreas	-0.182861	-	1.30193	TACR2	10	69403903	69416867	tachykinin receptor 2 [Source:HGNC Symbol;Acc:HGNC:11527]
ENSG00000125910	S1PR4	multitissue	0.00243084	1	0.0477559	Thyroid	0.766001	Brain_Frontal_Cortex_BA9	-0.236037	-	1.20636	S1PR4	19	3172346	3180332	sphingosine-1-phosphate receptor 4 [Source:HGNC Symbol;Acc:HGNC:3170]
ENSG00000163006	CCDC138	multitissue	0.00243426	1	0.000207755	Adrenal_Gland	0.980246	Muscle_Skeletal	-0.865069	-	1.58211	CCDC138	2	108786757	108885477	coiled-coil domain containing 138 [Source:HGNC Symbol;Acc:HGNC:26531]
ENSG00000124102	PI3	multitissue	0.00243978	1	0.00142172	Skin_Sun_Exposed_Lower_leg	0.315019	Colon_Transverse	0.981524	+	2.15387	PI3	20	45174876	45176544	peptidase inhibitor 3 [Source:HGNC Symbol;Acc:HGNC:8947]
ENSG00000204130	RUFY2	multitissue	0.00244265	1	0.00212803	Stomach	0.589526	Brain_Nucleus_accumbens_basal_ganglia	-1.48387	-	0.845424	RUFY2	10	68341107	68407294	RUN and FYVE domain containing 2 [Source:HGNC Symbol;Acc:HGNC:19761]
ENSG00000137955	RABGGTB	multitissue	0.00244278	1	0.00319528	Ovary	0.948825	Artery_Tibial	0.607851	+	1.77909	RABGGTB	1	75786197	75795079	Rab geranylgeranyltransferase beta subunit [Source:HGNC Symbol;Acc:HGNC:9796]
ENSG00000163362	C1orf106	multitissue	0.00244511	1	0.000101967	Skin_Not_Sun_Exposed_Suprapubic	0.3668	Brain_Substantia_nigra	-1.45071	-	2.78209	C1orf106	1	200891048	200915735	chromosome 1 open reading frame 106 [Source:HGNC Symbol;Acc:HGNC:25599]
ENSG00000167861	HID1	multitissue	0.00246594	1	0.007163	Skin_Sun_Exposed_Lower_leg	0.307437	Adipose_Subcutaneous	1.41097	+	1.57574	HID1	17	74950743	74973166	HID1 domain containing [Source:HGNC Symbol;Acc:HGNC:15736]
ENSG00000116785	CFHR3	multitissue	0.00246963	1	0.000761374	Small_Intestine_Terminal_Ileum	0.947779	Skin_Sun_Exposed_Lower_leg	2.45503	+	0.678334	CFHR3	1	196774795	196795406	complement factor H related 3 [Source:HGNC Symbol;Acc:HGNC:16980]
ENSG00000119636	BBOF1	multitissue	0.00247653	1	0.0267584	Minor_Salivary_Gland	0.849681	Testis	-0.743937	-	0.988568	BBOF1	14	74019353	74082863	basal body orientation factor 1 [Source:HGNC Symbol;Acc:HGNC:19855]
ENSG00000122642	FKBP9	multitissue	0.0024875	1	9.99331e-06	Heart_Left_Ventricle	0.823637	Whole_Blood	-1.97968	-	1.596	FKBP9	7	32957404	33006931	FK506 binding protein 9 [Source:HGNC Symbol;Acc:HGNC:3725]
ENSG00000164209	SLC25A46	multitissue	0.00248883	1	0.0492739	Nerve_Tibial	0.963315	Brain_Nucleus_accumbens_basal_ganglia	0.445006	+	1.23186	SLC25A46	5	110738136	110765161	solute carrier family 25 member 46 [Source:HGNC Symbol;Acc:HGNC:25198]
ENSG00000132471	WBP2	multitissue	0.00249062	1	0.000102893	Adipose_Subcutaneous	0.528321	Artery_Aorta	1.58818	+	1.83148	WBP2	17	75845699	75856507	WW domain binding protein 2 [Source:HGNC Symbol;Acc:HGNC:12738]
ENSG00000113205	PCDHB3	multitissue	0.0024964	1	0.00045658	Pituitary	0.961549	Brain_Substantia_nigra	0.0466164	+	1.63489	PCDHB3	5	141100473	141103827	protocadherin beta 3 [Source:HGNC Symbol;Acc:HGNC:8688]
ENSG00000148357	HMCN2	multitissue	0.00249902	1	0.00966351	Esophagus_Muscularis	0.555226	Esophagus_Mucosa	-0.693543	-	1.62249	HMCN2	9	130265882	130434123	hemicentin 2 [Source:HGNC Symbol;Acc:HGNC:21293]
ENSG00000131055	COX4I2	multitissue	0.00250278	1	0.0104419	Pituitary	0.957653	Breast_Mammary_Tissue	-0.559482	-	0.924365	COX4I2	20	31637888	31645006	cytochrome c oxidase subunit 4I2 [Source:HGNC Symbol;Acc:HGNC:16232]
ENSG00000115137	DNAJC27	multitissue	0.00251393	1	0.000714168	Whole_Blood	0.649492	Cells_Transformed_fibroblasts	-0.0589	-	2.0731	DNAJC27	2	24943636	24972094	DnaJ heat shock protein family (Hsp40) member C27 [Source:HGNC Symbol;Acc:HGNC:30290]
ENSG00000196850	PPTC7	multitissue	0.00252661	1	3.40398e-05	Adipose_Subcutaneous	0.657195	Pancreas	-1.26449	-	2.46164	PPTC7	12	110533245	110583320	PTC7 protein phosphatase homolog [Source:HGNC Symbol;Acc:HGNC:30695]
ENSG00000100271	TTLL1	multitissue	0.00253768	1	0.0219501	Nerve_Tibial	0.889793	Brain_Frontal_Cortex_BA9	0.657333	+	1.20313	TTLL1	22	43039644	43089428	tubulin tyrosine ligase like 1 [Source:HGNC Symbol;Acc:HGNC:1312]
ENSG00000075035	WSCD2	multitissue	0.00253818	1	0.000302761	Thyroid	0.799842	Testis	-1.75918	-	1.0897	WSCD2	12	108129471	108250537	WSC domain containing 2 [Source:HGNC Symbol;Acc:HGNC:29117]
ENSG00000152932	RAB3C	multitissue	0.00254765	1	0.00118985	Heart_Left_Ventricle	0.854282	Liver	-0.321125	-	1.57797	RAB3C	5	58582221	58859394	RAB3C, member RAS oncogene family [Source:HGNC Symbol;Acc:HGNC:30269]
ENSG00000166947	EPB42	multitissue	0.00255444	1	0.00497575	Esophagus_Gastroesophageal_Junction	0.214387	Minor_Salivary_Gland	-2.30833	-	0.619714	EPB42	15	43106225	43221283	erythrocyte membrane protein band 4.2 [Source:HGNC Symbol;Acc:HGNC:3381]
ENSG00000005471	ABCB4	multitissue	0.00255642	1	0.0143419	Skin_Sun_Exposed_Lower_leg	0.968826	Brain_Hippocampus	0.00291037	+	1.08101	ABCB4	7	87401697	87480435	ATP binding cassette subfamily B member 4 [Source:HGNC Symbol;Acc:HGNC:45]
ENSG00000196358	NTNG2	multitissue	0.0025609	1	4.27305e-05	Muscle_Skeletal	0.889319	Heart_Atrial_Appendage	-1.28003	-	1.73647	NTNG2	9	132161676	132244534	netrin G2 [Source:HGNC Symbol;Acc:HGNC:14288]
ENSG00000117385	P3H1	multitissue	0.00256406	1	2.53629e-05	Brain_Frontal_Cortex_BA9	0.729351	Adrenal_Gland	-0.505854	-	1.90861	P3H1	1	42746335	42767084	prolyl 3-hydroxylase 1 [Source:HGNC Symbol;Acc:HGNC:19316]
ENSG00000061676	NCKAP1	multitissue	0.00256924	1	2.03276e-05	Esophagus_Gastroesophageal_Junction	0.772331	Adipose_Subcutaneous	-0.748249	-	1.77112	NCKAP1	2	182909115	183038858	NCK associated protein 1 [Source:HGNC Symbol;Acc:HGNC:7666]
ENSG00000138604	GLCE	multitissue	0.00257506	1	0.0121518	Artery_Aorta	0.853176	Brain_Cortex	-0.832264	-	1.84458	GLCE	15	69160584	69272217	glucuronic acid epimerase [Source:HGNC Symbol;Acc:HGNC:17855]
ENSG00000135250	SRPK2	multitissue	0.00257837	1	0.0090567	Whole_Blood	0.731804	Thyroid	-0.741982	-	1.38294	SRPK2	7	105110704	105399308	SRSF protein kinase 2 [Source:HGNC Symbol;Acc:HGNC:11306]
ENSG00000124107	SLPI	multitissue	0.00257906	1	0.0388864	Skin_Sun_Exposed_Lower_leg	0.348688	Adrenal_Gland	-0.959966	-	1.42762	SLPI	20	45252239	45254564	secretory leukocyte peptidase inhibitor [Source:HGNC Symbol;Acc:HGNC:11092]
ENSG00000168758	SEMA4C	multitissue	0.00258651	1	0.0024546	Brain_Anterior_cingulate_cortex_BA24	0.660205	Testis	1.34026	+	1.46347	SEMA4C	2	96859716	96870757	semaphorin 4C [Source:HGNC Symbol;Acc:HGNC:10731]
ENSG00000122376	FAM35A	multitissue	0.00258786	1	0.000646649	Lung	0.967549	Brain_Hypothalamus	1.19712	+	1.04259	FAM35A	10	87094161	87191468	family with sequence similarity 35 member A [Source:HGNC Symbol;Acc:HGNC:28773]
ENSG00000237515	SHISA9	multitissue	0.00258881	1	0.00478715	Brain_Cerebellum	0.705834	Pituitary	0.206644	+	1.61885	SHISA9	16	12901620	13240413	shisa family member 9 [Source:HGNC Symbol;Acc:HGNC:37231]
ENSG00000115504	EHBP1	multitissue	0.00259186	1	0.00167618	Brain_Hippocampus	0.970184	Breast_Mammary_Tissue	0.373618	+	1.4458	EHBP1	2	62673851	63046487	EH domain binding protein 1 [Source:HGNC Symbol;Acc:HGNC:29144]
ENSG00000122786	CALD1	multitissue	0.00259855	1	0.000508169	Nerve_Tibial	0.760664	Heart_Atrial_Appendage	1.70233	+	1.16735	CALD1	7	134744252	134970728	caldesmon 1 [Source:HGNC Symbol;Acc:HGNC:1441]
ENSG00000146776	ATXN7L1	multitissue	0.00260137	1	0.000467517	Liver	0.857387	Thyroid	-1.3435	-	1.53176	ATXN7L1	7	105605067	105876604	ataxin 7 like 1 [Source:HGNC Symbol;Acc:HGNC:22210]
ENSG00000146215	CRIP3	multitissue	0.00260207	1	0.00172379	Skin_Not_Sun_Exposed_Suprapubic	0.208537	Heart_Left_Ventricle	2.24824	+	0.942631	CRIP3	6	43299710	43308797	cysteine rich protein 3 [Source:HGNC Symbol;Acc:HGNC:17751]
ENSG00000112038	OPRM1	multitissue	0.00260638	1	0.00138918	Brain_Cerebellum	0.0459727	Brain_Hypothalamus	-1.17428	-	2.7799	OPRM1	6	154010496	154246867	opioid receptor mu 1 [Source:HGNC Symbol;Acc:HGNC:8156]
ENSG00000160145	KALRN	multitissue	0.0026074	1	0.000197358	Nerve_Tibial	0.950338	Pancreas	-0.258608	-	1.74485	KALRN	3	124080023	124726325	kalirin, RhoGEF kinase [Source:HGNC Symbol;Acc:HGNC:4814]
ENSG00000174946	GPR171	multitissue	0.00261196	1	0.000604704	Skin_Not_Sun_Exposed_Suprapubic	0.623389	Pituitary	-1.96027	-	2.07779	GPR171	3	151197832	151203201	G protein-coupled receptor 171 [Source:HGNC Symbol;Acc:HGNC:30057]
ENSG00000118894	EEF2KMT	multitissue	0.00261329	1	0.00586763	Colon_Transverse	0.807391	Breast_Mammary_Tissue	0.932547	+	1.72765	EEF2KMT	16	5084304	5097808	eukaryotic elongation factor 2 lysine methyltransferase [Source:HGNC Symbol;Acc:HGNC:32221]
ENSG00000042445	RETSAT	multitissue	0.00262129	1	3.82888e-05	Lung	0.566057	Skin_Sun_Exposed_Lower_leg	2.23835	+	1.41122	RETSAT	2	85342088	85354620	retinol saturase [Source:HGNC Symbol;Acc:HGNC:25991]
ENSG00000149596	JPH2	multitissue	0.00264537	1	0.00200706	Esophagus_Gastroesophageal_Junction	0.842285	Adrenal_Gland	-1.17222	-	1.36501	JPH2	20	44111695	44187578	junctophilin 2 [Source:HGNC Symbol;Acc:HGNC:14202]
[truncated: 13,743 more rows]
