# Supplementary material for: Identifying nootropic drug targets via large-scale cognitive GWAS and transcriptomics
Source: Neuropsychopharmacology. 2021 May 25;46(10):1788–801. doi: 10.1038/s41386-021-01023-4 (PMC8357785; doi:10.1038/s41386-021-01023-4)
Supplement: Supplementary file 7 — STable7 [file 41386_2021_1023_MOESM7_ESM.xlsx]

## Sheet: Table S7a
Table S7a : S-PrediXcan results : Nucleas Accumbens
GENE	Z	P	P.adj	Tissue
RNF123	-0.0627912	2.31628e-24	3.59324e-20	accumbensbg
EIF3C	-0.05849	1.72438e-23	2.67502e-19	accumbensbg
TUFM	-0.0600349	8.18605e-22	1.2699e-17	accumbensbg
MST1R	-0.0750731	1.01402e-20	1.57304e-16	accumbensbg
RBM6	0.0295997	4.36437e-19	6.77045e-15	accumbensbg
USP4	0.0770474	5.85666e-19	9.08543e-15	accumbensbg
NPIPB7	0.0241628	2.90592e-12	4.50795e-08	accumbensbg
BSN-AS2	0.0394783	9.20671e-12	1.42824e-07	accumbensbg
RBL2	-0.0729224	1.67623e-11	2.60034e-07	accumbensbg
CYP2D6	0.0183023	2.99809e-11	4.65093e-07	accumbensbg
LRRC37A4P	0.0282839	2.21879e-10	3.44202e-06	accumbensbg
ARL17A	-0.0426894	7.3815e-10	1.14509e-05	accumbensbg
HLA-T	-0.0506007	8.16397e-10	1.26648e-05	accumbensbg
PLEKHM1	-0.0558285	3.91305e-09	6.07031e-05	accumbensbg
MGAT3	0.133306	4.41518e-09	6.84927e-05	accumbensbg
AP001877.1	0.0271039	5.53873e-09	8.59223e-05	accumbensbg
ZNF584	0.0378575	5.54411e-09	8.60057e-05	accumbensbg
RP11-707O23.5	-0.0870452	5.74912e-09	8.91861e-05	accumbensbg
RPS26	0.0129887	6.8148e-09	0.000105718	accumbensbg
RP11-259G18.2	-0.0332172	8.52407e-09	0.000132234	accumbensbg
ENTHD1	0.0360953	8.8412e-09	0.000137153	accumbensbg
WBP2NL	-0.0345361	1.08223e-08	0.000167887	accumbensbg
RP11-259G18.3	-0.0234969	1.30757e-08	0.000202843	accumbensbg
RP13-98N21.2	-0.0176009	1.34963e-08	0.000209368	accumbensbg
RP11-1348G14.4	0.0479608	1.60631e-08	0.000249187	accumbensbg
RP13-608F4.1	0.0494051	2.13934e-08	0.000331875	accumbensbg
ARHGAP27	-0.0398091	3.60264e-08	0.000558878	accumbensbg
NPIPB6	-0.0475886	4.07627e-08	0.000632352	accumbensbg
CRHR1-IT1	-0.0591322	4.19938e-08	0.00065145	accumbensbg
MIR137HG	0.0608994	4.68146e-08	0.000726236	accumbensbg
RP11-259G18.1	-0.0257873	4.91588e-08	0.0007626	accumbensbg
RP11-804H8.6	-0.104725	4.93808e-08	0.000766044	accumbensbg
CWF19L1	0.0156184	6.17632e-08	0.000958133	accumbensbg
ARL17B	0.0184911	7.76342e-08	0.00120434	accumbensbg
DND1P1	-0.0392039	1.0275e-07	0.00159396	accumbensbg
HLA-U	0.0378578	1.20551e-07	0.00187011	accumbensbg
RP13-98N21.3	0.015578	1.23554e-07	0.00191669	accumbensbg
MTCH2	-0.0226265	1.31573e-07	0.0020411	accumbensbg
EIF4HP2	-0.0260732	1.55179e-07	0.00240729	accumbensbg
DHRS11	-0.018094	2.58365e-07	0.00400802	accumbensbg
EDEM2	-0.0230836	2.73091e-07	0.00423646	accumbensbg
SUOX	-0.0224717	8.77782e-07	0.013617	accumbensbg
AC018641.7	0.0339346	1.08547e-06	0.0168388	accumbensbg
ITIH4	0.0221481	1.13337e-06	0.017582	accumbensbg
AMT	0.0208429	1.22444e-06	0.0189948	accumbensbg
CTD-3025N20.3	0.0255226	1.83252e-06	0.0284279	accumbensbg
HLA-J	-0.0268676	1.89673e-06	0.029424	accumbensbg
TXNDC9	-0.0669485	2.42674e-06	0.0376461	accumbensbg
CRHR1	0.0597901	2.47402e-06	0.0383794	accumbensbg
CTD-3025N20.2	0.0204318	2.64258e-06	0.0409943	accumbensbg
SMYD5	0.0264893	2.68999e-06	0.0417298	accumbensbg
CEP250	-0.0293446	2.87793e-06	0.0446453	accumbensbg
ARHGEF3	-0.063777	2.91776e-06	0.0452633	accumbensbg
RP3-477O4.16	0.0161552	2.97606e-06	0.0461677	accumbensbg
LY6G6C	0.0388487	4.16374e-06	0.0645921	accumbensbg
SSTR4	0.0453929	4.29273e-06	0.0665931	accumbensbg
PPP1R2P5	-0.0265401	5.56331e-06	0.0863037	accumbensbg
HCG9	0.0422814	5.60207e-06	0.0869049	accumbensbg
ARMC1	-0.0157108	8.48644e-06	0.13165	accumbensbg
IRAK1BP1	-0.0280242	8.55799e-06	0.13276	accumbensbg
ERAP2	-0.0115867	8.99137e-06	0.139483	accumbensbg
MKX	-0.0253306	1.09785e-05	0.170309	accumbensbg
HARS	0.0314299	1.10636e-05	0.17163	accumbensbg
DISP2	-0.0175827	1.11398e-05	0.172812	accumbensbg
NDUFAF2	-0.0225746	1.30882e-05	0.203037	accumbensbg
SLC25A5P1	-0.0244021	1.34822e-05	0.20915	accumbensbg
RP11-713P17.3	-0.0495306	1.50751e-05	0.233861	accumbensbg
NPM3	-0.0473758	1.6362e-05	0.253824	accumbensbg
RAD9B	0.0342759	1.79267e-05	0.278097	accumbensbg
SDC4	0.0484194	1.98163e-05	0.30741	accumbensbg
ROGDI	-0.0202233	2.02964e-05	0.314858	accumbensbg
XRCC6BP1	0.0164051	2.34647e-05	0.364008	accumbensbg
GOSR1	0.0313095	2.62521e-05	0.407249	accumbensbg
ZNF443	0.0172106	2.77038e-05	0.429769	accumbensbg
CEP192	0.0113367	2.80624e-05	0.435333	accumbensbg
NSFP1	0.00962649	2.94893e-05	0.457467	accumbensbg
SFI1	0.0628951	3.57984e-05	0.55534	accumbensbg
ERGIC3	0.0190803	3.71743e-05	0.576685	accumbensbg
BLOC1S2	0.0181942	4.64791e-05	0.72103	accumbensbg
CPNE1	-0.0183618	4.74759e-05	0.736494	accumbensbg
ZCCHC11	0.0296245	5.24812e-05	0.814141	accumbensbg
NAGA	-0.0190743	5.61278e-05	0.870711	accumbensbg
EEF1A1P19	0.0297906	6.24743e-05	0.969164	accumbensbg
NPIPP1	-0.0190403	6.97981e-05	1	accumbensbg
AC011330.5	-0.0204244	7.03268e-05	1	accumbensbg
C15orf57	0.0186062	7.43819e-05	1	accumbensbg
TIMP4	-0.0173872	7.45014e-05	1	accumbensbg
RP11-681L4.1	-0.0290368	7.75743e-05	1	accumbensbg
CORO6	0.040418	7.90103e-05	1	accumbensbg
SCRN2	-0.0124361	8.7301e-05	1	accumbensbg
CYP21A1P	-0.0160235	9.09669e-05	1	accumbensbg
SERPINC1	0.0265381	0.000119546	1	accumbensbg
STX19	-0.0194221	0.000120776	1	accumbensbg
HFE	-0.0186626	0.000121279	1	accumbensbg
HEMK1	0.039352	0.000142289	1	accumbensbg
PCCB	0.0296398	0.00014254	1	accumbensbg
LINC00667	0.0171809	0.000142926	1	accumbensbg
RETSAT	0.0230083	0.000145673	1	accumbensbg
TTC12	-0.0133048	0.000156705	1	accumbensbg
STRC	0.0211673	0.000167341	1	accumbensbg
SPG20	-0.0486018	0.000168136	1	accumbensbg
LRRC37A2	-0.0215767	0.000171452	1	accumbensbg
RP11-324I22.2	-0.045283	0.000183061	1	accumbensbg
BTN3A2	-0.00907559	0.00023263	1	accumbensbg
KIAA0319	-0.0505515	0.000239107	1	accumbensbg
RP11-783K16.13	-0.0402767	0.000244405	1	accumbensbg
HMGB1P31	-0.0292724	0.000246266	1	accumbensbg
LY6K	0.0219962	0.000250056	1	accumbensbg
HLA-K	-0.00973237	0.000268474	1	accumbensbg
C2CD4A	-0.0219338	0.000314111	1	accumbensbg
PAAF1	-0.0200224	0.00032145	1	accumbensbg
TDP2	-0.0963687	0.000323294	1	accumbensbg
UBOX5	0.0279648	0.0003242	1	accumbensbg
RP11-274B21.3	-0.0223558	0.000331348	1	accumbensbg
CTC-498M16.4	0.0144936	0.000334384	1	accumbensbg
C6orf25	0.0123324	0.000342389	1	accumbensbg
PDE4C	0.0341474	0.000368663	1	accumbensbg
FIGNL1	-0.015025	0.000369728	1	accumbensbg
ALDH16A1	-0.0260172	0.000376093	1	accumbensbg
GTF2IRD2	-0.0494313	0.000377016	1	accumbensbg
NINJ1	0.0304684	0.000392512	1	accumbensbg
HPR	-0.00931247	0.000394621	1	accumbensbg
UNC5CL	0.0111259	0.000400853	1	accumbensbg
RP4-669P10.19	0.031862	0.000406172	1	accumbensbg
MUL1	-0.0143721	0.000410131	1	accumbensbg
RP11-274B21.10	-0.0148496	0.000417266	1	accumbensbg
HCG4P3	0.0119974	0.000420194	1	accumbensbg
MPI	0.0236805	0.00043286	1	accumbensbg
CCDC93	-0.0238411	0.000437512	1	accumbensbg
PLA2G4B	-0.0259615	0.000514069	1	accumbensbg
PCDHA10	-0.0153272	0.00052575	1	accumbensbg
IQUB	-0.0530411	0.000529999	1	accumbensbg
EIF3KP1	0.0118538	0.000531418	1	accumbensbg
RP11-571F15.3	0.0561345	0.000537068	1	accumbensbg
ZNF718	0.0135274	0.000567682	1	accumbensbg
CTD-2201E18.5	-0.0211777	0.00063348	1	accumbensbg
HLA-G	-0.0327282	0.000636558	1	accumbensbg
EMC9	-0.0240941	0.000667309	1	accumbensbg
NOMO1	-0.0310471	0.000682641	1	accumbensbg
SNRNP27	0.0188379	0.000702519	1	accumbensbg
SEPT12	0.0111563	0.000707751	1	accumbensbg
HLA-C	0.0168299	0.000724884	1	accumbensbg
LARS	0.0155708	0.000732811	1	accumbensbg
NPIPA1	-0.0104137	0.000738295	1	accumbensbg
ZSCAN31	0.010222	0.000859436	1	accumbensbg
UPK1A	0.0162282	0.000874081	1	accumbensbg
RP11-481J2.2	0.0377873	0.000878991	1	accumbensbg
TEX40	0.0221906	0.00090056	1	accumbensbg
CLCNKA	-0.0183217	0.000964276	1	accumbensbg
XKR9	-0.00890116	0.000990033	1	accumbensbg
RP11-108P20.1	0.0264098	0.00100335	1	accumbensbg
CIRH1A	0.0242727	0.00101472	1	accumbensbg
TBL1XR1	-0.0229925	0.00104121	1	accumbensbg
AC007000.12	-0.0413972	0.00110845	1	accumbensbg
CHST9	-0.0154057	0.00111772	1	accumbensbg
FAIM	-0.0215782	0.00111776	1	accumbensbg
UROS	-0.00900211	0.00112795	1	accumbensbg
FAM21A	0.00788771	0.00116457	1	accumbensbg
RP11-798G7.8	-0.0480567	0.00117613	1	accumbensbg
CCDC171	0.0125256	0.00121912	1	accumbensbg
CTD-3126B10.4	-0.0158861	0.00124204	1	accumbensbg
AC007405.2	-0.018546	0.00125536	1	accumbensbg
SLC9C2	0.0198499	0.00127139	1	accumbensbg
CCDC66	0.0151789	0.00130526	1	accumbensbg
CD5	-0.0234183	0.00131476	1	accumbensbg
PSCA	0.0210377	0.00133988	1	accumbensbg
CTB-75G16.3	0.0146159	0.00134627	1	accumbensbg
ARHGAP33	-0.0237537	0.00137496	1	accumbensbg
BIVM	0.0287309	0.001387	1	accumbensbg
GNMT	-0.00840392	0.00140405	1	accumbensbg
BCAS3	0.057979	0.00142414	1	accumbensbg
SF3B14	-0.0299549	0.00147505	1	accumbensbg
RP1-265C24.5	-0.0102964	0.00152643	1	accumbensbg
CTC-297N7.8	-0.0228664	0.0015683	1	accumbensbg
AC012354.6	0.0194747	0.00160795	1	accumbensbg
PEX6	0.0144582	0.0016741	1	accumbensbg
SSC5D	-0.0371412	0.00176136	1	accumbensbg
LIN37	0.0294875	0.00179529	1	accumbensbg
ACOX2	0.0115243	0.00183466	1	accumbensbg
C20orf194	0.0275949	0.00184779	1	accumbensbg
C2orf82	0.0126487	0.00189133	1	accumbensbg
C5orf34	0.0223093	0.00192575	1	accumbensbg
RP11-798K23.5	0.0535538	0.00199938	1	accumbensbg
AC008088.4	0.0467206	0.00200861	1	accumbensbg
NUP50	0.0174428	0.00202262	1	accumbensbg
UTP18	-0.0136702	0.00205486	1	accumbensbg
RP11-666A20.3	0.0147053	0.00208713	1	accumbensbg
SOD3	-0.0396574	0.00210954	1	accumbensbg
PLEKHN1	-0.0397079	0.0021379	1	accumbensbg
CTD-2554C21.3	-0.0247731	0.00214054	1	accumbensbg
C1orf123	0.020353	0.00222805	1	accumbensbg
RP11-137H2.6	-0.018939	0.00225494	1	accumbensbg
RP11-359I18.5	0.0169843	0.0022913	1	accumbensbg
IPO8	0.0137624	0.00230914	1	accumbensbg
RP11-274B21.1	0.0246158	0.00232772	1	accumbensbg
F3	0.00896936	0.00237702	1	accumbensbg
PHBP9	0.0356519	0.00242896	1	accumbensbg
PIP4K2A	-0.0200365	0.00243596	1	accumbensbg
IMMT	-0.0220324	0.0024406	1	accumbensbg
PACRGL	0.0137905	0.0024552	1	accumbensbg
RP11-159F24.2	0.0244165	0.00257104	1	accumbensbg
RPL36P4	0.0110671	0.00261473	1	accumbensbg
BROX	0.0181596	0.00262063	1	accumbensbg
NSUN2	0.00914203	0.00262185	1	accumbensbg
RPS23	0.0109758	0.00263253	1	accumbensbg
AC103965.1	-0.0084538	0.00263793	1	accumbensbg
RSPH1	0.0206303	0.00264677	1	accumbensbg
TMC4	0.0104691	0.00278629	1	accumbensbg
IVNS1ABP	0.0585948	0.0028561	1	accumbensbg
VARS2	-0.0111811	0.00288975	1	accumbensbg
GSTM4	-0.00995039	0.00294491	1	accumbensbg
ZNF781	-0.0213272	0.00297949	1	accumbensbg
RNF24	-0.0263456	0.00303407	1	accumbensbg
ANAPC4	-0.018173	0.00308208	1	accumbensbg
PSMA4	-0.00822426	0.00319181	1	accumbensbg
STK31	0.026867	0.00324773	1	accumbensbg
TRIOBP	0.0103353	0.00343975	1	accumbensbg
CD151	-0.0193487	0.0035215	1	accumbensbg
LINC00339	0.00895999	0.00353273	1	accumbensbg
MDH1B	-0.0144583	0.00353421	1	accumbensbg
NAGPA	0.0384341	0.00355333	1	accumbensbg
AC068282.3	0.00614829	0.00369796	1	accumbensbg
RP11-293D9.2	-0.0270291	0.00372352	1	accumbensbg
RRP7A	0.0170763	0.00375257	1	accumbensbg
RP11-958N24.1	-0.0202204	0.00375376	1	accumbensbg
TUBG2	0.0127373	0.00380178	1	accumbensbg
RP11-481A20.10	-0.0170094	0.0038903	1	accumbensbg
HLA-DPA3	-0.0115034	0.00391349	1	accumbensbg
CDK10	-0.012385	0.00402257	1	accumbensbg
ZDHHC6	0.0286192	0.00404458	1	accumbensbg
PIK3R4	-0.0593569	0.00410876	1	accumbensbg
USP39	0.0203867	0.00423713	1	accumbensbg
RP11-6L6.2	-0.0185898	0.00423926	1	accumbensbg
GFRA4	0.00859601	0.00428404	1	accumbensbg
RP11-773H22.2	0.00952082	0.00430433	1	accumbensbg
DDX42	-0.0150633	0.00451369	1	accumbensbg
FKBP11	0.0259103	0.00452408	1	accumbensbg
BATF3	0.0221848	0.00465207	1	accumbensbg
ACKR3	0.0232322	0.00465305	1	accumbensbg
EPHA5	0.0128643	0.00483278	1	accumbensbg
RP11-463M16.4	-0.011635	0.00490517	1	accumbensbg
RP11-564C4.6	-0.0189754	0.00495385	1	accumbensbg
UQCC1	-0.0250153	0.0050044	1	accumbensbg
STAG3L1	0.0196353	0.00510132	1	accumbensbg
KNOP1	0.0103202	0.00511196	1	accumbensbg
RP11-247A12.7	0.0132208	0.00531311	1	accumbensbg
GS1-124K5.4	-0.0100564	0.00551671	1	accumbensbg
RP11-268J15.5	-0.0172483	0.00559157	1	accumbensbg
ATP6AP1L	-0.0100596	0.00563709	1	accumbensbg
TBL2	-0.0184238	0.0057095	1	accumbensbg
FLOT2	0.0432144	0.00572073	1	accumbensbg
C5orf64	-0.0133722	0.0057625	1	accumbensbg
INPP5B	0.0179031	0.005797	1	accumbensbg
RSAD1	0.0242357	0.00580854	1	accumbensbg
SNHG15	-0.00949009	0.00589055	1	accumbensbg
CTSB	0.0297143	0.00590981	1	accumbensbg
MAPK10	-0.0154138	0.00600711	1	accumbensbg
METTL21B	-0.0102487	0.0061174	1	accumbensbg
XRCC1	-0.027763	0.00617136	1	accumbensbg
TSKU	-0.0252524	0.00633527	1	accumbensbg
CPNE3	0.022207	0.00647296	1	accumbensbg
PCDHA13	0.0228877	0.00650533	1	accumbensbg
AC012309.5	0.00616836	0.00651435	1	accumbensbg
CTD-2210P24.4	0.0304984	0.00651944	1	accumbensbg
RP11-265E18.1	0.0160957	0.00658982	1	accumbensbg
SULT1A2	-0.00945747	0.00660873	1	accumbensbg
AC079922.3	-0.0103877	0.0066088	1	accumbensbg
DNAJC15	0.00786533	0.0066252	1	accumbensbg
ZBTB32	0.0146707	0.00686357	1	accumbensbg
PBLD	-0.0164901	0.00686777	1	accumbensbg
STAG3L2	0.0186392	0.00688727	1	accumbensbg
SLC30A10	0.0637697	0.00690921	1	accumbensbg
NDUFB2	-0.0321405	0.00698134	1	accumbensbg
MICE	-0.0467592	0.00706094	1	accumbensbg
SLC35G5	0.0338473	0.00713701	1	accumbensbg
AL132709.8	-0.0156665	0.00720432	1	accumbensbg
TMEM220	0.0105849	0.00723557	1	accumbensbg
CTD-2587H19.3	0.0422011	0.00724188	1	accumbensbg
TAMM41	-0.0235995	0.00726181	1	accumbensbg
NME1-NME2	-0.0144555	0.00746082	1	accumbensbg
RP11-47A8.5	-0.021903	0.0074652	1	accumbensbg
OLFM4	0.0233656	0.00753406	1	accumbensbg
DNAJB13	0.0181767	0.00762408	1	accumbensbg
CRYZ	0.00843114	0.00774491	1	accumbensbg
AP2A2	-0.0238598	0.00779773	1	accumbensbg
IQGAP1	-0.0128838	0.00785723	1	accumbensbg
CACNB3	-0.0118721	0.00790236	1	accumbensbg
VSTM5	-0.0135908	0.00790811	1	accumbensbg
ATP5G2	0.00798649	0.00798367	1	accumbensbg
RP11-62H7.2	-0.0139611	0.00799527	1	accumbensbg
WIPF1	-0.0102701	0.00806752	1	accumbensbg
RP11-245G13.2	-0.026833	0.00807899	1	accumbensbg
CTD-3074O7.12	-0.0161429	0.0086729	1	accumbensbg
APC2	-0.0138871	0.00874925	1	accumbensbg
TXNL4A	0.0230619	0.00878253	1	accumbensbg
ZNF204P	0.0177338	0.0087907	1	accumbensbg
CD8BP	-0.0297348	0.00884204	1	accumbensbg
CENPV	-0.00757339	0.00901982	1	accumbensbg
ZNF702P	0.0197147	0.00906046	1	accumbensbg
HAR1B	-0.0130405	0.00908041	1	accumbensbg
CCBL2	0.00983902	0.00925307	1	accumbensbg
EPB41L5	0.0124701	0.00930594	1	accumbensbg
SIRPB1	-0.0104511	0.0093428	1	accumbensbg
KIAA1683	-0.0107845	0.00935921	1	accumbensbg
ALDOB	-0.0353672	0.00965565	1	accumbensbg
PIF1	0.0247685	0.00971592	1	accumbensbg
RP11-274B21.4	-0.016803	0.00982108	1	accumbensbg
LRRIQ3	-0.00972019	0.00987489	1	accumbensbg
SCAMP4	-0.00966608	0.010314	1	accumbensbg
C17orf96	-0.0204131	0.0104406	1	accumbensbg
MGC10955	0.00690836	0.0104965	1	accumbensbg
ADAM23	0.018849	0.0105649	1	accumbensbg
L3MBTL2	-0.0234928	0.0107202	1	accumbensbg
RWDD2B	0.00722924	0.0107665	1	accumbensbg
HAUS2	0.0443361	0.0107761	1	accumbensbg
RTN1	-0.0163827	0.0108072	1	accumbensbg
ZNF696	0.0317788	0.0108244	1	accumbensbg
RRP12	-0.0162567	0.0109766	1	accumbensbg
CD46	0.0095672	0.0110538	1	accumbensbg
PTK2	-0.0174484	0.0111528	1	accumbensbg
LDHAL6EP	0.0282946	0.0112901	1	accumbensbg
AL022393.7	0.00745321	0.0113073	1	accumbensbg
KLHDC8A	-0.0168313	0.0114056	1	accumbensbg
INCA1	0.0193402	0.0114397	1	accumbensbg
FDXR	0.016884	0.0115045	1	accumbensbg
TMEM242	0.0235417	0.0115256	1	accumbensbg
HLA-B	-0.0150003	0.0115343	1	accumbensbg
NAA25	-0.0125414	0.0115575	1	accumbensbg
HAUS1	0.0159621	0.0116195	1	accumbensbg
FLOT1	0.013646	0.0116536	1	accumbensbg
SKA2	-0.0132883	0.011678	1	accumbensbg
RP11-1365D11.1	0.0119451	0.0117132	1	accumbensbg
RP11-574K11.29	-0.023627	0.0117738	1	accumbensbg
ZNF488	0.0130646	0.0119149	1	accumbensbg
BOLA2	-0.0184613	0.0120722	1	accumbensbg
FTSJ3	0.00809483	0.0122452	1	accumbensbg
SUMF2	0.0183389	0.0122683	1	accumbensbg
MARCH2	-0.00721879	0.0123109	1	accumbensbg
DDX11	0.00576105	0.0123838	1	accumbensbg
VWDE	0.00827676	0.0124341	1	accumbensbg
HLA-W	0.0192599	0.0124496	1	accumbensbg
CTSF	0.025869	0.0127223	1	accumbensbg
AC083843.1	0.0111695	0.0128053	1	accumbensbg
GSTCD	0.0180047	0.0128874	1	accumbensbg
DDT	-0.045533	0.0132442	1	accumbensbg
CCDC71	0.014594	0.0134781	1	accumbensbg
RP11-433J8.1	-0.0263065	0.0134925	1	accumbensbg
RP11-481A20.11	-0.01872	0.0136114	1	accumbensbg
RP4-730K3.3	0.0163955	0.013768	1	accumbensbg
CES3	0.0334858	0.01382	1	accumbensbg
AIFM2	0.0129073	0.0138306	1	accumbensbg
GCLM	0.00999058	0.0139377	1	accumbensbg
CTD-2227C6.2	-0.0125574	0.0140148	1	accumbensbg
RP11-383I23.2	0.0146694	0.0140958	1	accumbensbg
AL132709.5	0.0157563	0.014198	1	accumbensbg
MSH6	0.028269	0.0144326	1	accumbensbg
STAG3L5P	-0.00853129	0.0145069	1	accumbensbg
SNRPC	0.0106057	0.0145861	1	accumbensbg
TIPIN	-0.0078921	0.0146216	1	accumbensbg
PILRA	-0.00794277	0.0146854	1	accumbensbg
KNCN	-0.0247877	0.014865	1	accumbensbg
RP11-521C20.2	0.0821697	0.0148662	1	accumbensbg
CRYBB2	0.0205558	0.0150641	1	accumbensbg
CARD18	-0.0240373	0.0150887	1	accumbensbg
ZMAT3	0.0225862	0.0151141	1	accumbensbg
DCDC2	0.0143461	0.0152048	1	accumbensbg
RP5-874C20.3	-0.0208317	0.015247	1	accumbensbg
LZTR1	-0.020591	0.0152867	1	accumbensbg
UNC119B	-0.0228953	0.0154749	1	accumbensbg
ERO1LB	0.0140229	0.015518	1	accumbensbg
ABL2	-0.016506	0.015619	1	accumbensbg
FAM154B	-0.0132813	0.0157227	1	accumbensbg
GTF2IP1	0.0220494	0.0158126	1	accumbensbg
BEST3	0.0100226	0.0158553	1	accumbensbg
FAHD1	-0.00634871	0.0159822	1	accumbensbg
C11orf48	0.0231483	0.0160783	1	accumbensbg
MAN1B1	0.0180852	0.0161458	1	accumbensbg
USP32P2	-0.0617602	0.0161651	1	accumbensbg
TMEM80	-0.00720668	0.0163583	1	accumbensbg
PCGF6	0.0210907	0.0164661	1	accumbensbg
PILRB	-0.00605383	0.0164672	1	accumbensbg
CCDC122	0.026746	0.0165697	1	accumbensbg
RP11-848P1.9	-0.0134761	0.0165947	1	accumbensbg
RP1-90L6.2	-0.0160511	0.0167802	1	accumbensbg
TRIM51FP	-0.00860888	0.016826	1	accumbensbg
TAS2R14	-0.0123052	0.0168873	1	accumbensbg
GTF2H2	0.0236955	0.0169002	1	accumbensbg
AHI1	-0.0125339	0.0170561	1	accumbensbg
PCM1	0.00729298	0.0170976	1	accumbensbg
SIRPB2	0.031466	0.0172727	1	accumbensbg
CTA-150C2.13	0.0142857	0.0174122	1	accumbensbg
CTD-2541M15.3	-0.0106118	0.0175342	1	accumbensbg
HYAL3	0.00792846	0.0175813	1	accumbensbg
CYP2A7	-0.00850485	0.017608	1	accumbensbg
MRI1	-0.0128645	0.0177241	1	accumbensbg
FRA10AC1	-0.0141193	0.0178564	1	accumbensbg
HSPA12B	-0.032067	0.0180994	1	accumbensbg
HLA-F	0.0182915	0.0181401	1	accumbensbg
SNCG	-0.015355	0.018211	1	accumbensbg
CARD8	0.0108998	0.0182671	1	accumbensbg
ISCA1P1	0.0192565	0.0183907	1	accumbensbg
RP11-360I2.1	0.0544652	0.0187388	1	accumbensbg
C2orf40	0.00952439	0.0189316	1	accumbensbg
FAM35A	0.0449456	0.0190286	1	accumbensbg
STK19P	-0.00848932	0.0191347	1	accumbensbg
PRSS12	-0.0132526	0.0195828	1	accumbensbg
WDPCP	-0.0221055	0.0196128	1	accumbensbg
RAB40C	0.00850523	0.0197944	1	accumbensbg
RP11-381K20.5	0.00937433	0.0197986	1	accumbensbg
TNKS1BP1	0.0370963	0.019881	1	accumbensbg
LRRC46	-0.0212275	0.0198921	1	accumbensbg
RBAK	-0.0140725	0.0199615	1	accumbensbg
KCNAB3	-0.0188092	0.0200036	1	accumbensbg
TELO2	-0.0156862	0.020093	1	accumbensbg
MAN2B2	0.0235948	0.020142	1	accumbensbg
LCTL	-0.0156484	0.0202481	1	accumbensbg
BHLHA15	0.0102942	0.0204764	1	accumbensbg
RP11-302L19.3	-0.0158543	0.0209245	1	accumbensbg
BAK1P1	-0.0235559	0.0209778	1	accumbensbg
PIK3C3	-0.0327266	0.0209936	1	accumbensbg
INVS	0.0256039	0.0212966	1	accumbensbg
PPCDC	-0.0145036	0.0213283	1	accumbensbg
GPX1	-0.00844154	0.0213488	1	accumbensbg
CENPM	0.00787396	0.0216563	1	accumbensbg
SET	0.0193873	0.0218599	1	accumbensbg
RTN4	-0.0200713	0.0222199	1	accumbensbg
RP11-71H17.9	0.0122661	0.0223561	1	accumbensbg
HCG20	-0.00970997	0.0225204	1	accumbensbg
RMDN1	-0.0154641	0.0225689	1	accumbensbg
RP3-395C13.1	-0.0185831	0.0225812	1	accumbensbg
SYCE1L	-0.00747677	0.0226883	1	accumbensbg
TPM2	0.00908248	0.0228982	1	accumbensbg
GSTT1	-0.00596527	0.0229504	1	accumbensbg
RP11-65J21.3	0.0365607	0.023103	1	accumbensbg
NSUN6	0.0113422	0.023672	1	accumbensbg
TRIT1	0.0105637	0.0236948	1	accumbensbg
RPL39P38	0.0127515	0.0237439	1	accumbensbg
STK38L	0.0153813	0.0239466	1	accumbensbg
RCCD1	0.00921027	0.0240337	1	accumbensbg
PAK4	-0.0182682	0.0240505	1	accumbensbg
CTD-2130F23.2	0.00918378	0.0241238	1	accumbensbg
PDE1A	0.011539	0.0243865	1	accumbensbg
MPP5	-0.0226037	0.0244798	1	accumbensbg
TMEM63C	-0.0126298	0.0249395	1	accumbensbg
NR1I2	0.0128173	0.0253619	1	accumbensbg
NFATC3	-0.0156808	0.0255476	1	accumbensbg
ALG1L	0.00871227	0.0256598	1	accumbensbg
AHSA2	-0.00745441	0.0256956	1	accumbensbg
PMS2	0.0127261	0.0262959	1	accumbensbg
NIT2	0.0082825	0.0264636	1	accumbensbg
ASNS	0.0181636	0.0264913	1	accumbensbg
CHRNA5	0.00809936	0.0265226	1	accumbensbg
RASA4DP	0.0115169	0.0268467	1	accumbensbg
TAS2R4	-0.0109337	0.026918	1	accumbensbg
TRIM73	0.0105475	0.0269878	1	accumbensbg
NDUFA10	0.0171015	0.0271289	1	accumbensbg
STON1	0.0108339	0.0271509	1	accumbensbg
C20orf203	0.00912478	0.0277271	1	accumbensbg
KCNQ5	0.0162992	0.0282326	1	accumbensbg
AP000351.10	-0.00647672	0.0283645	1	accumbensbg
PUM2	0.00668957	0.0295411	1	accumbensbg
ZNF143	-0.0191309	0.029659	1	accumbensbg
RP11-458D21.6	0.0180469	0.0298793	1	accumbensbg
NPIPA5	0.0109434	0.0298979	1	accumbensbg
MGAM	0.0154984	0.0299681	1	accumbensbg
FDPS	-0.00939945	0.030144	1	accumbensbg
RP11-179A16.1	-0.0372921	0.0302924	1	accumbensbg
ANO5	0.0138435	0.0303393	1	accumbensbg
RP11-797A18.4	0.00882378	0.0304028	1	accumbensbg
CSNK1G2	-0.0190927	0.0306823	1	accumbensbg
MCCC1	-0.00724545	0.0307105	1	accumbensbg
TAF1A	-0.00950304	0.0308303	1	accumbensbg
EXOSC4	0.0102263	0.0310561	1	accumbensbg
IFITM4P	-0.00992571	0.0311702	1	accumbensbg
ZDHHC20P3	-0.00933322	0.0311726	1	accumbensbg
RP11-1277A3.2	-0.0227236	0.0312488	1	accumbensbg
C15orf40	0.00917769	0.0313433	1	accumbensbg
CD83	-0.0106233	0.0313446	1	accumbensbg
MGP	0.0212485	0.0314044	1	accumbensbg
AC024560.3	-0.0145844	0.0317132	1	accumbensbg
ZCWPW1	-0.0107634	0.0317949	1	accumbensbg
FTCD	0.0100804	0.0318297	1	accumbensbg
CLUAP1	0.00990558	0.0319133	1	accumbensbg
HYAL1	0.00936452	0.0319726	1	accumbensbg
ZNF500	0.0116215	0.0322662	1	accumbensbg
LRPPRC	-0.0095331	0.0322714	1	accumbensbg
RGS5	0.021315	0.0322984	1	accumbensbg
UNC5A	-0.0172488	0.032335	1	accumbensbg
TSFM	0.0236307	0.0323601	1	accumbensbg
ATL2	-0.0203715	0.0323998	1	accumbensbg
RPL36AL	-0.0124234	0.0324968	1	accumbensbg
RBM44	-0.0229059	0.0328672	1	accumbensbg
HLA-DPB2	-0.00803722	0.0330601	1	accumbensbg
B3GAT3	-0.0115684	0.0332627	1	accumbensbg
C10orf107	-0.00680971	0.0333878	1	accumbensbg
C11orf68	0.00797604	0.0334619	1	accumbensbg
ATP6V1E2	0.0119405	0.033467	1	accumbensbg
RHD	-0.00586495	0.033495	1	accumbensbg
TMPRSS5	-0.0170147	0.0335495	1	accumbensbg
ZNF445	0.0145683	0.0335774	1	accumbensbg
LA16c-OS12.2	-0.00874491	0.0337014	1	accumbensbg
MTMR9LP	0.025782	0.0338719	1	accumbensbg
GS1-259H13.2	-0.0157083	0.0339517	1	accumbensbg
ZNF467	0.0132427	0.0340194	1	accumbensbg
BLVRA	0.00931969	0.0340828	1	accumbensbg
CENPK	0.0109474	0.034162	1	accumbensbg
RAPGEF5	-0.0190771	0.0342145	1	accumbensbg
RRP7B	-0.00747569	0.0343495	1	accumbensbg
C4orf33	-0.00723793	0.034393	1	accumbensbg
IL12RB1	0.672755	0.0345274	1	accumbensbg
LRRC61	-0.00727059	0.0345406	1	accumbensbg
GUF1	0.00859036	0.0349899	1	accumbensbg
NUDT12	0.0117603	0.0350448	1	accumbensbg
RP11-128M1.1	0.0126622	0.0354816	1	accumbensbg
TAS2R64P	0.00678143	0.0355421	1	accumbensbg
TMEFF1	-0.0178105	0.035734	1	accumbensbg
CPSF1	0.00621238	0.0357372	1	accumbensbg
RP11-467H10.1	-0.0136881	0.0358752	1	accumbensbg
SFTPD	0.011248	0.0364865	1	accumbensbg
AQP5	0.00666673	0.0365265	1	accumbensbg
PROK2	0.0236166	0.0365883	1	accumbensbg
PPOX	-0.0185102	0.0365928	1	accumbensbg
KBTBD2	-0.0212872	0.0366746	1	accumbensbg
GTF2H1	0.0111059	0.0367881	1	accumbensbg
KIR3DX1	-0.0126481	0.0370897	1	accumbensbg
SDHDP6	-0.00721426	0.0371342	1	accumbensbg
KHDRBS1	-0.0713972	0.0372114	1	accumbensbg
RAI14	-0.0222879	0.0372882	1	accumbensbg
BAG6	-0.0163887	0.0373226	1	accumbensbg
ZNF559	-0.00923016	0.037977	1	accumbensbg
VPS8	0.0117116	0.0379939	1	accumbensbg
CAST	0.0134463	0.0381053	1	accumbensbg
UHRF1BP1	-0.0159502	0.0381106	1	accumbensbg
METTL10	0.0105029	0.0384162	1	accumbensbg
BCAS4	0.00788088	0.0384985	1	accumbensbg
HCG4	-0.00923933	0.0388932	1	accumbensbg
TNIP2	-0.0180301	0.0390429	1	accumbensbg
TMEM8B	0.00821878	0.0391535	1	accumbensbg
RP11-324H6.5	0.00654215	0.0394385	1	accumbensbg
MVB12A	-0.00888106	0.0394426	1	accumbensbg
CLHC1	-0.0124509	0.0396691	1	accumbensbg
TRPT1	-0.0143043	0.0401442	1	accumbensbg
SRSF9P1	0.00999503	0.0402022	1	accumbensbg
DYDC2	0.00766198	0.0406027	1	accumbensbg
POLDIP2	0.0143146	0.0410022	1	accumbensbg
ZSWIM7	-0.00638929	0.0411182	1	accumbensbg
SMTNL1	0.0111462	0.0412265	1	accumbensbg
TRMT44	0.00880787	0.0413008	1	accumbensbg
TCERG1L	0.0146743	0.0414686	1	accumbensbg
RP11-86H7.7	0.00398636	0.0414775	1	accumbensbg
ALDH7A1	-0.0173215	0.041489	1	accumbensbg
RP1-153G14.4	0.0118013	0.0415961	1	accumbensbg
GUCY1B2	0.00743923	0.0416178	1	accumbensbg
CASP9	0.0122218	0.0419586	1	accumbensbg
AC016773.1	0.0116483	0.0419828	1	accumbensbg
CLEC4G	-0.0168085	0.0421564	1	accumbensbg
OTOS	-0.00905514	0.0422967	1	accumbensbg
RPL23AP79	0.0105474	0.0423293	1	accumbensbg
AC079354.1	-0.0309469	0.0434552	1	accumbensbg
NUTM2B	-0.324228	0.04355	1	accumbensbg
CD300A	-0.0277566	0.043633	1	accumbensbg
PDPK2	-0.0119444	0.0438483	1	accumbensbg
IQCJ-SCHIP1	0.0156232	0.0440673	1	accumbensbg
ZEB2P1	0.00658602	0.0442065	1	accumbensbg
PAK1IP1	-0.0130607	0.0444841	1	accumbensbg
CA13	0.0148104	0.0448556	1	accumbensbg
TBX19	-0.0144268	0.0450076	1	accumbensbg
RP11-44M6.1	-0.0210219	0.0451091	1	accumbensbg
HAUS4	-0.00998518	0.0454882	1	accumbensbg
LINC00493	0.00916417	0.0457331	1	accumbensbg
VSX1	0.0148775	0.0459754	1	accumbensbg
LA16c-380H5.5	-0.00561085	0.0462034	1	accumbensbg
CTD-2224J9.8	0.0148488	0.0463044	1	accumbensbg
PSMF1	-0.016163	0.0464211	1	accumbensbg
FAM90A2P	-0.00797738	0.0466495	1	accumbensbg
SCGB1B2P	0.0132197	0.047074	1	accumbensbg
TUBGCP4	0.0106877	0.0474617	1	accumbensbg
AP000350.6	-0.00637141	0.0474643	1	accumbensbg
SRCIN1	-0.00839703	0.0478988	1	accumbensbg
AC005013.5	0.00618303	0.0479323	1	accumbensbg
TRIM65	0.00836368	0.048303	1	accumbensbg
LSG1	-0.00668076	0.048371	1	accumbensbg
CPSF3L	-0.00960369	0.0484159	1	accumbensbg
CCZ1B	0.00672966	0.0485922	1	accumbensbg
LRP4	-0.00973811	0.0487095	1	accumbensbg
UVSSA	0.0066994	0.0487754	1	accumbensbg
RP5-933K21.3	-0.00595669	0.0490114	1	accumbensbg
SULT1C2	0.00792205	0.049094	1	accumbensbg
IL1RL1	-0.00780854	0.049282	1	accumbensbg
RP11-116D17.3	0.0130434	0.049283	1	accumbensbg
TIMM10	0.00787271	0.0494336	1	accumbensbg
IKBIP	0.013168	0.0495395	1	accumbensbg
HLA-DQB2	-0.00913605	0.049576	1	accumbensbg
PPWD1	-0.01143	0.0498217	1	accumbensbg
NUDT14	-0.00598263	0.0504252	1	accumbensbg
RGPD3	-0.00942759	0.0506134	1	accumbensbg
FLVCR1-AS1	0.00369551	0.0506375	1	accumbensbg
SLN	0.00934595	0.0510297	1	accumbensbg
TTC3	0.008649	0.0511649	1	accumbensbg
HKDC1	-0.00831126	0.0512747	1	accumbensbg
YEATS4	0.0068455	0.0517907	1	accumbensbg
SIMC1	-0.00828598	0.0519618	1	accumbensbg
AC144652.1	-0.00973916	0.0519691	1	accumbensbg
YARS2	0.0182462	0.0524305	1	accumbensbg
MGRN1	-0.00503986	0.0524393	1	accumbensbg
C5orf27	0.0102501	0.0524544	1	accumbensbg
CTD-3092A11.1	0.00717896	0.0525191	1	accumbensbg
ZNF266	0.00625444	0.0526753	1	accumbensbg
HPCAL4	-0.0115326	0.0529097	1	accumbensbg
CCZ1	-0.00520775	0.0529757	1	accumbensbg
RP11-275H4.1	-0.00712347	0.0529951	1	accumbensbg
PRLR	0.0127097	0.0531606	1	accumbensbg
CENPQ	0.0104102	0.0531665	1	accumbensbg
MFSD2A	-0.00701654	0.0531958	1	accumbensbg
AC073869.2	0.0116091	0.0534684	1	accumbensbg
HMBS	-0.00689599	0.0535107	1	accumbensbg
CTD-2349P21.9	-0.00640002	0.0538357	1	accumbensbg
KPNA1	-0.0133483	0.0538954	1	accumbensbg
IL18R1	-0.00735843	0.0539342	1	accumbensbg
ERAP1	0.00841551	0.0542583	1	accumbensbg
IQCB1	-0.00616678	0.0543001	1	accumbensbg
RPL7P51	0.0119881	0.054301	1	accumbensbg
UTRN	-0.0152477	0.0547492	1	accumbensbg
SMIM12	-0.0541721	0.0549733	1	accumbensbg
CHMP7	0.0118563	0.0550615	1	accumbensbg
AKR1C2	-0.00969152	0.0553133	1	accumbensbg
GRHPR	-0.0185281	0.0555626	1	accumbensbg
PLA2G4C	-0.0113201	0.0562201	1	accumbensbg
EBPL	-0.00580871	0.056782	1	accumbensbg
PLGLB1	0.0147829	0.0571048	1	accumbensbg
CCDC157	0.0101951	0.0571367	1	accumbensbg
RP11-212P7.2	-0.0134424	0.0572729	1	accumbensbg
MFF	0.0084892	0.0574277	1	accumbensbg
PPP3CC	-0.0120687	0.0575218	1	accumbensbg
NPM1P47	-0.0235805	0.0577242	1	accumbensbg
RP11-251G23.2	0.0227125	0.057803	1	accumbensbg
MTRF1L	0.00721879	0.0581482	1	accumbensbg
MAP1LC3A	0.0113058	0.0581702	1	accumbensbg
TMEM63A	0.0122236	0.0582437	1	accumbensbg
SFXN3	0.03073	0.0584729	1	accumbensbg
TRAPPC6B	0.00491129	0.0585431	1	accumbensbg
CRLF3	-0.0119055	0.0587501	1	accumbensbg
AC007690.1	-0.00721958	0.0590192	1	accumbensbg
HLA-DRB1	0.0116647	0.059046	1	accumbensbg
HIST1H1C	0.012519	0.0591001	1	accumbensbg
RP11-169D4.1	0.0158513	0.0591625	1	accumbensbg
CTCF	-0.0140715	0.0595216	1	accumbensbg
FLG	0.0120715	0.0597642	1	accumbensbg
NIPAL1	0.0152864	0.059911	1	accumbensbg
RP11-15I11.3	0.00601118	0.0602526	1	accumbensbg
LMOD1	0.00543449	0.0606299	1	accumbensbg
AP006621.5	-0.00842069	0.0609689	1	accumbensbg
ADAL	-0.00674843	0.0611211	1	accumbensbg
RP5-1109J22.2	0.01142	0.0611702	1	accumbensbg
LIG3	-0.00762891	0.0612	1	accumbensbg
GSTM1	0.0142997	0.0612985	1	accumbensbg
HCG4P7	-0.00752421	0.0613137	1	accumbensbg
LRRC37A17P	-0.0152518	0.0613546	1	accumbensbg
TRIM38	-0.0376409	0.0619145	1	accumbensbg
TPTE2P5	-0.00805377	0.0622956	1	accumbensbg
EGFEM1P	-0.00727299	0.0623201	1	accumbensbg
AL133318.1	-0.0114737	0.0628097	1	accumbensbg
ADHFE1	-0.00952547	0.0634013	1	accumbensbg
RP11-302B13.1	-0.015211	0.063542	1	accumbensbg
PNRC2	0.0158343	0.0635918	1	accumbensbg
MARCH8	0.0115478	0.0636334	1	accumbensbg
WWOX	0.0151684	0.0638012	1	accumbensbg
C10orf11	0.0109423	0.0642547	1	accumbensbg
PPIE	0.00702521	0.0644304	1	accumbensbg
EPDR1	0.00942018	0.0645033	1	accumbensbg
FAM213A	0.0182445	0.0645376	1	accumbensbg
WFIKKN1	0.00756644	0.064861	1	accumbensbg
DPF3	-0.00767682	0.0650695	1	accumbensbg
XPO7	-0.0195137	0.0650888	1	accumbensbg
DCP2	0.015116	0.0651034	1	accumbensbg
CLDN15	-0.0238539	0.0651712	1	accumbensbg
RP11-508N22.12	-0.00711044	0.0652742	1	accumbensbg
NPRL3	-0.0112311	0.0654265	1	accumbensbg
TIMM44	-0.0115737	0.0654715	1	accumbensbg
PISD	0.00821	0.0655739	1	accumbensbg
GTF2H2B	0.0186568	0.0657983	1	accumbensbg
THOC3	-0.0125104	0.0660847	1	accumbensbg
PLA2R1	0.0170002	0.0662676	1	accumbensbg
OR5K2	0.0156881	0.0663665	1	accumbensbg
RP11-384P7.7	0.0103274	0.0664908	1	accumbensbg
DNLZ	-0.00535782	0.0666164	1	accumbensbg
RP11-500G10.4	-0.0144246	0.0666696	1	accumbensbg
CAPG	-0.006298	0.0667095	1	accumbensbg
RPAP1	0.0107365	0.0667343	1	accumbensbg
L3HYPDH	-0.00687652	0.0670172	1	accumbensbg
MFAP1	-0.030929	0.0671033	1	accumbensbg
RP11-98D18.17	0.0144182	0.067302	1	accumbensbg
SMCP	-0.00992854	0.0674636	1	accumbensbg
PPP4R4	0.00960213	0.0676553	1	accumbensbg
ASAH2	-0.00958454	0.067717	1	accumbensbg
RP11-430B1.2	0.0106596	0.0677848	1	accumbensbg
NMI	-0.0245898	0.0679546	1	accumbensbg
CTD-2547L16.3	0.0075648	0.0683818	1	accumbensbg
UNK	0.0108416	0.0684117	1	accumbensbg
IFNGR1	-0.0193099	0.0686577	1	accumbensbg
RP11-439M11.1	0.0062301	0.068712	1	accumbensbg
PTPLB	0.0151504	0.0687585	1	accumbensbg
KIAA1875	0.0186227	0.068843	1	accumbensbg
ACADS	-0.0115635	0.0689211	1	accumbensbg
NME1	0.00603519	0.069317	1	accumbensbg
EIF2A	-0.00752758	0.0695089	1	accumbensbg
CYBA	0.0105044	0.0696208	1	accumbensbg
C9orf116	0.0230985	0.0697988	1	accumbensbg
LRRC37A	0.00434486	0.069817	1	accumbensbg
RPL18AP3	0.0170853	0.0699841	1	accumbensbg
AC006978.6	0.0106069	0.0701365	1	accumbensbg
CCNT2	-0.017616	0.0705354	1	accumbensbg
DOC2B	-0.026345	0.0705985	1	accumbensbg
KLRG1	0.0110005	0.0706562	1	accumbensbg
NCOR1	-0.0169131	0.0707437	1	accumbensbg
NSMCE4A	-0.0220921	0.0709355	1	accumbensbg
RP1-97D16.1	-0.0164622	0.0709924	1	accumbensbg
TCEA3	0.00601641	0.0712504	1	accumbensbg
MET	-0.00858647	0.0713255	1	accumbensbg
TSPAN15	0.0138871	0.0718734	1	accumbensbg
AC008746.12	0.00962601	0.0719652	1	accumbensbg
GATM	0.0103991	0.0722702	1	accumbensbg
GOLGA6L4	-0.00553956	0.0722907	1	accumbensbg
DTX3	-0.0376147	0.0723566	1	accumbensbg
WI2-3658N16.1	-0.0494984	0.0730356	1	accumbensbg
NAPSB	0.0111671	0.0738344	1	accumbensbg
CHCHD6	0.0139168	0.0739754	1	accumbensbg
LTBR	-0.0251388	0.0739904	1	accumbensbg
ATP5S	-0.0142678	0.0740067	1	accumbensbg
AP000347.4	-0.00865258	0.0740207	1	accumbensbg
RHPN2	0.00736733	0.074322	1	accumbensbg
TVP23B	-0.0120268	0.0743377	1	accumbensbg
CRLF1	0.0247875	0.0749742	1	accumbensbg
RP11-692N5.1	0.00590296	0.0753825	1	accumbensbg
CYB5R3	-0.0299685	0.0754343	1	accumbensbg
RP11-493E12.1	0.017676	0.0755512	1	accumbensbg
SLC6A15	-0.0156953	0.0755876	1	accumbensbg
KIAA1841	-0.00990496	0.0756051	1	accumbensbg
WDSUB1	-0.0113601	0.0756484	1	accumbensbg
SERF1A	0.00838405	0.076125	1	accumbensbg
AC125232.1	-0.032402	0.0763262	1	accumbensbg
PSENEN	-0.00815232	0.0764949	1	accumbensbg
CCDC8	-0.0064933	0.0765784	1	accumbensbg
ZNF391	0.00730428	0.0767162	1	accumbensbg
MCUR1	0.00557443	0.0767687	1	accumbensbg
HLA-DQA2	-0.00838378	0.0773672	1	accumbensbg
PFKM	0.0117594	0.0774017	1	accumbensbg
LIG1	0.0154605	0.0777753	1	accumbensbg
ADCY10	0.00962651	0.0784391	1	accumbensbg
TRPC4	-0.0295766	0.078587	1	accumbensbg
HAGH	0.00706994	0.0789325	1	accumbensbg
CDH23	0.00765532	0.0790277	1	accumbensbg
C17orf102	-0.0127477	0.0794101	1	accumbensbg
B3GALT6	-0.0146029	0.0796399	1	accumbensbg
RARG	-0.0105531	0.0799069	1	accumbensbg
PNMAL1	-0.00905024	0.080115	1	accumbensbg
ALG6	0.0190523	0.0801762	1	accumbensbg
ZNF202	-0.0215956	0.0806068	1	accumbensbg
PNPLA2	0.00970992	0.0806343	1	accumbensbg
TDRD9	-0.00932387	0.0808155	1	accumbensbg
OSCP1	0.0145432	0.0809927	1	accumbensbg
POLK	0.0177803	0.0810388	1	accumbensbg
PPT1	-0.013832	0.081116	1	accumbensbg
PM20D1	0.00797372	0.0815551	1	accumbensbg
ZNF345	0.0165444	0.0819892	1	accumbensbg
QRSL1	-0.00937829	0.082167	1	accumbensbg
ZBTB45	0.0118525	0.0822242	1	accumbensbg
ZNF738	-0.00818031	0.0822404	1	accumbensbg
SPSB2	-0.00608533	0.0824526	1	accumbensbg
MESDC2	-0.0202385	0.0825804	1	accumbensbg
GUSBP5	-0.012249	0.0827689	1	accumbensbg
SLC43A1	0.00961872	0.0829096	1	accumbensbg
KIAA1658	0.0100812	0.0830217	1	accumbensbg
SLC35G1	0.0133211	0.0834084	1	accumbensbg
BACE2	0.018273	0.0836341	1	accumbensbg
ZNF177	-0.00583238	0.0839529	1	accumbensbg
SETD4	-0.00798046	0.0840268	1	accumbensbg
ASAP1	0.0102372	0.0841123	1	accumbensbg
FAM222B	0.0165938	0.0842458	1	accumbensbg
RP11-909M7.3	-0.00673058	0.0842579	1	accumbensbg
FAM47E	-0.00863152	0.0843006	1	accumbensbg
RHCE	0.00573052	0.0843037	1	accumbensbg
ADA	0.0206905	0.0845663	1	accumbensbg
MUC20	-0.00807139	0.0851297	1	accumbensbg
RP1-156L9.1	0.031778	0.0854793	1	accumbensbg
MPC1	-0.0111291	0.0854988	1	accumbensbg
ARHGEF4	-0.0333643	0.0855085	1	accumbensbg
ACOT1	-0.00855226	0.0857983	1	accumbensbg
NOS2P3	0.00601098	0.0861909	1	accumbensbg
DCDC2C	-0.00940112	0.0862145	1	accumbensbg
KAAG1	0.00648422	0.086674	1	accumbensbg
U91328.19	0.00661922	0.08687	1	accumbensbg
RP11-375I20.6	-0.0103092	0.0869346	1	accumbensbg
SFTA1P	0.0110115	0.0870063	1	accumbensbg
DPY19L1P2	0.0123455	0.0871201	1	accumbensbg
WASF3	-0.00991333	0.0872572	1	accumbensbg
TTC37	-0.0159789	0.0872857	1	accumbensbg
AP000351.8	-0.00809997	0.087703	1	accumbensbg
RP11-166O4.6	-0.0110664	0.0882379	1	accumbensbg
RP11-56F10.3	0.0120099	0.0883143	1	accumbensbg
PIGCP1	0.0184638	0.0883275	1	accumbensbg
NMRK1	-0.00393652	0.0883649	1	accumbensbg
PBX2P1	-0.00743645	0.0884575	1	accumbensbg
B3GALNT2	0.0189534	0.0885922	1	accumbensbg
RP3-337H4.6	-0.0229297	0.0889344	1	accumbensbg
C2orf42	0.0131081	0.0890829	1	accumbensbg
C6orf100	0.0128619	0.0894587	1	accumbensbg
FLCN	0.0061254	0.0895086	1	accumbensbg
RP11-673E1.1	0.00826346	0.0896807	1	accumbensbg
RP13-870H17.3	0.013451	0.0898743	1	accumbensbg
LINC00242	0.0103303	0.0900824	1	accumbensbg
PDZD7	-0.00820792	0.090502	1	accumbensbg
EXT2	0.015297	0.0906257	1	accumbensbg
FOXD4L1	-0.010662	0.0906482	1	accumbensbg
PI4KAP2	0.0159477	0.0907434	1	accumbensbg
UCHL3	-0.00774608	0.090929	1	accumbensbg
GOLGA7B	0.0190602	0.0910138	1	accumbensbg
RP13-539J13.1	0.00756562	0.0913801	1	accumbensbg
RP11-120B7.1	0.00506158	0.0915509	1	accumbensbg
TOP3A	-0.0117441	0.0917028	1	accumbensbg
EFCAB7	0.0194085	0.0922053	1	accumbensbg
AC007461.1	-0.0112899	0.0924589	1	accumbensbg
NT5C3B	-0.0103935	0.0928913	1	accumbensbg
TIMM13	0.00723957	0.0929356	1	accumbensbg
MLLT11	-0.0120866	0.0930231	1	accumbensbg
MRPL21	-0.00348819	0.0934476	1	accumbensbg
GLTP	0.0102711	0.0935703	1	accumbensbg
GLUD1	0.0160397	0.0937533	1	accumbensbg
ATHL1	0.0118153	0.0939334	1	accumbensbg
ELAC2	0.00901488	0.094079	1	accumbensbg
SERPINB6	0.0168746	0.0941974	1	accumbensbg
RHBDL3	-0.00771437	0.0943247	1	accumbensbg
C6ORF165	-0.015151	0.0944476	1	accumbensbg
GSDMD	-0.00772919	0.0945228	1	accumbensbg
RABGAP1L	0.0143134	0.0948619	1	accumbensbg
COL9A1	-0.00945941	0.0953328	1	accumbensbg
CRYBB2P1	-0.00853654	0.0959419	1	accumbensbg
LNP1	0.00776484	0.0961494	1	accumbensbg
CTA-246H3.12	0.00419159	0.0965654	1	accumbensbg
KNSTRN	0.00416021	0.096651	1	accumbensbg
AC011816.1	-0.00968549	0.0968385	1	accumbensbg
CDC7	0.0135129	0.0969495	1	accumbensbg
NBPF9	0.504195	0.0971994	1	accumbensbg
TDRD6	-0.00679201	0.0975789	1	accumbensbg
WDR5B	-0.0109623	0.0977256	1	accumbensbg
HTR1D	0.0117987	0.0977969	1	accumbensbg
CISD3	0.0325348	0.0978529	1	accumbensbg
MRPS9	0.0101113	0.09798	1	accumbensbg
CTB-79E8.3	-0.00527671	0.098015	1	accumbensbg
FNBP1P1	0.00744647	0.0987408	1	accumbensbg
NARFL	0.00819532	0.0993591	1	accumbensbg
DPY19L1	-0.0288643	0.0996391	1	accumbensbg
WFDC3	0.00518653	0.09967	1	accumbensbg
RP1-90J20.12	0.0106791	0.0999645	1	accumbensbg
TEAD4	0.00928606	0.0999816	1	accumbensbg
ACPP	-0.010144	0.1001	1	accumbensbg
TDGF1	0.00679014	0.100724	1	accumbensbg
GOLGA6L9	-0.009418	0.101083	1	accumbensbg
CSGALNACT2	-0.00602669	0.10113	1	accumbensbg
CDC26	0.00941572	0.101134	1	accumbensbg
POM121C	0.0170994	0.101441	1	accumbensbg
F2	0.0115962	0.101606	1	accumbensbg
RP11-757G1.6	-0.011192	0.101735	1	accumbensbg
CCDC60	-0.0171051	0.101936	1	accumbensbg
PTPLAD2	-0.0136361	0.102049	1	accumbensbg
ADAMTS13	0.0126657	0.102362	1	accumbensbg
TIAF1	0.0199259	0.102497	1	accumbensbg
WDR93	0.0113181	0.10318	1	accumbensbg
SLC2A8	0.0134067	0.103226	1	accumbensbg
SPTBN5	-0.0048819	0.103642	1	accumbensbg
RP11-351I21.7	-0.0134987	0.104463	1	accumbensbg
RP11-80H5.9	0.012064	0.1045	1	accumbensbg
ASAH2B	-0.00523053	0.104523	1	accumbensbg
TMEM66	-0.0137824	0.104745	1	accumbensbg
GALNT3	-0.01047	0.104892	1	accumbensbg
SYPL1	0.0262542	0.104911	1	accumbensbg
CIDEC	-0.0121347	0.105248	1	accumbensbg
SERBP1P3	-0.0047278	0.105284	1	accumbensbg
RP3-423B22.5	0.0121232	0.105726	1	accumbensbg
PRPH2	0.00525317	0.105801	1	accumbensbg
RGPD2	-0.0130737	0.106221	1	accumbensbg
KCNG4	-0.0101046	0.106309	1	accumbensbg
ATP5C1	0.00925442	0.106428	1	accumbensbg
AC012065.7	0.00548283	0.10669	1	accumbensbg
TIPRL	0.0145932	0.106827	1	accumbensbg
XRCC4	0.00749529	0.107133	1	accumbensbg
AC092614.2	-0.01559	0.107432	1	accumbensbg
VWA8	-0.019158	0.10765	1	accumbensbg
MED28	0.0109487	0.107662	1	accumbensbg
SH3BGR	0.0114677	0.107722	1	accumbensbg
SMPDL3B	0.00676507	0.108068	1	accumbensbg
VAMP3	0.0102874	0.108177	1	accumbensbg
CEP63	-0.0206243	0.108197	1	accumbensbg
C2orf71	0.00822074	0.108315	1	accumbensbg
POLE	0.00528006	0.108427	1	accumbensbg
AKR1C1	-0.00713965	0.108734	1	accumbensbg
ZFP14	0.0113696	0.108928	1	accumbensbg
CTD-2134A5.4	-0.00492206	0.108988	1	accumbensbg
LDB3	0.00779857	0.109279	1	accumbensbg
ZP3	-0.00564549	0.109561	1	accumbensbg
ZNF471	0.00686574	0.109769	1	accumbensbg
SPTBN4	-0.025736	0.109836	1	accumbensbg
IGHMBP2	0.00544855	0.109865	1	accumbensbg
SMEK1	-0.0152611	0.109984	1	accumbensbg
RP11-734I18.1	-0.00587017	0.110358	1	accumbensbg
SENP7	0.0080122	0.110441	1	accumbensbg
ZNF549	-0.0119131	0.110532	1	accumbensbg
AP000344.3	-0.0203417	0.11076	1	accumbensbg
CTD-2021A8.2	0.0141348	0.1108	1	accumbensbg
POM121L9P	-0.00812208	0.110861	1	accumbensbg
RP11-44M6.3	-0.013567	0.110927	1	accumbensbg
ST8SIA5	0.0124791	0.111019	1	accumbensbg
FAS	-0.0049366	0.111463	1	accumbensbg
ZNF608	-0.0101377	0.111673	1	accumbensbg
RABGEF1	0.0237671	0.112558	1	accumbensbg
LINC00202-2	0.010504	0.112788	1	accumbensbg
RNF212	0.0107606	0.113128	1	accumbensbg
C21orf88	0.0162721	0.11366	1	accumbensbg
KCTD21	0.00553734	0.113707	1	accumbensbg
SDR42E2	0.0147941	0.114225	1	accumbensbg
SNX15	-0.00604567	0.114506	1	accumbensbg
RP3-465N24.5	-0.00578484	0.114615	1	accumbensbg
C7orf50	0.00635716	0.114767	1	accumbensbg
TULP3	-0.0109453	0.115224	1	accumbensbg
MORN1	0.00879873	0.115246	1	accumbensbg
COA1	-0.00605151	0.11525	1	accumbensbg
SEC22C	-0.0116792	0.115414	1	accumbensbg
COX7A1	-0.0137373	0.115526	1	accumbensbg
IRS1	0.00663736	0.115533	1	accumbensbg
IFT122	-0.00771481	0.116109	1	accumbensbg
HCG22	0.00841245	0.116187	1	accumbensbg
SFXN4	0.00563041	0.116187	1	accumbensbg
AC004012.1	-0.00856311	0.116373	1	accumbensbg
TAF1C	-0.00672226	0.116705	1	accumbensbg
CUBN	0.00578974	0.11681	1	accumbensbg
PPA2	0.00682311	0.116866	1	accumbensbg
ERCC3	0.01071	0.116889	1	accumbensbg
CLDN9	-0.00615737	0.116987	1	accumbensbg
WBP2	0.034896	0.118135	1	accumbensbg
EXOSC1	-0.0129086	0.118163	1	accumbensbg
AACSP1	-0.0152194	0.118211	1	accumbensbg
CORO7	0.010704	0.11832	1	accumbensbg
GSTO2	-0.0102399	0.118332	1	accumbensbg
CAMLG	0.00442938	0.118777	1	accumbensbg
SEPT2	0.0100506	0.119032	1	accumbensbg
RASGRP3	0.00687969	0.119361	1	accumbensbg
SEL1L2	0.00861119	0.119364	1	accumbensbg
ZFP69	-0.0040046	0.119633	1	accumbensbg
SOX18	-0.0144542	0.119758	1	accumbensbg
TSNARE1	0.00749368	0.119822	1	accumbensbg
AGAP4	0.00692866	0.119829	1	accumbensbg
CTNS	-0.018842	0.119987	1	accumbensbg
SPEF2	0.0112412	0.120028	1	accumbensbg
LINC00665	0.00424429	0.120198	1	accumbensbg
RP11-127L20.3	-0.00510922	0.120682	1	accumbensbg
PLEKHA2	0.0176081	0.120901	1	accumbensbg
PSMG4	-0.00678685	0.121118	1	accumbensbg
ZNF593	-0.0142429	0.121168	1	accumbensbg
RP11-1C8.6	0.00985565	0.121231	1	accumbensbg
NQO2	0.00347381	0.121321	1	accumbensbg
HPX	0.0247704	0.121414	1	accumbensbg
AC006994.1	0.0197713	0.12151	1	accumbensbg
FFAR4	0.0104196	0.122471	1	accumbensbg
FAM149A	-0.00407008	0.122678	1	accumbensbg
EHMT2	-0.0190504	0.12287	1	accumbensbg
TMEM143	0.00864976	0.123288	1	accumbensbg
RP11-497H16.8	0.00937875	0.123733	1	accumbensbg
RPS27	0.0204442	0.123974	1	accumbensbg
CAPN8	0.00844767	0.124028	1	accumbensbg
NCAPG	-0.0112474	0.124158	1	accumbensbg
GATAD1	0.0109314	0.124241	1	accumbensbg
ADAT1	0.00770251	0.124324	1	accumbensbg
ULK4	0.00845945	0.124614	1	accumbensbg
CTC-459F4.1	0.00412731	0.12489	1	accumbensbg
AL133458.1	0.00951964	0.125074	1	accumbensbg
CCM2L	-0.00827879	0.125093	1	accumbensbg
SAT2	0.00596706	0.125703	1	accumbensbg
FURIN	0.0133948	0.125952	1	accumbensbg
HIST2H2BA	-0.015012	0.125969	1	accumbensbg
MRPS17	0.0488929	0.125994	1	accumbensbg
TNF	-0.00823794	0.126013	1	accumbensbg
THOC7	0.00556483	0.126098	1	accumbensbg
NR1D1	-0.00855522	0.126561	1	accumbensbg
SPINK9	0.00779665	0.126607	1	accumbensbg
GAPDHP66	0.0103707	0.127345	1	accumbensbg
RP11-263K4.3	-0.00903748	0.127576	1	accumbensbg
MKRN7P	-0.00667669	0.127693	1	accumbensbg
SRGAP2C	0.039452	0.127807	1	accumbensbg
RP11-195E2.1	-0.0110735	0.127952	1	accumbensbg
TAPBPL	-0.00719449	0.128126	1	accumbensbg
EXOC4	0.0130282	0.128203	1	accumbensbg
GOLGA8N	-0.00947996	0.128305	1	accumbensbg
AC012360.4	-0.00786156	0.128525	1	accumbensbg
RP11-86H7.6	0.0155356	0.128536	1	accumbensbg
CYP24A1	-0.012771	0.128561	1	accumbensbg
AC104135.2	0.00584591	0.128938	1	accumbensbg
GBP3	0.00445687	0.129405	1	accumbensbg
DCPS	0.0127708	0.129992	1	accumbensbg
ALB	0.00700525	0.13018	1	accumbensbg
LINC00900	0.00522093	0.130361	1	accumbensbg
AF146191.4	0.00878759	0.130659	1	accumbensbg
TMEM120B	0.0149559	0.130752	1	accumbensbg
RP1-102E24.8	-0.0123388	0.131091	1	accumbensbg
ROCK1P1	-0.00713986	0.131099	1	accumbensbg
DNAH3	-0.0115279	0.131445	1	accumbensbg
C1GALT1	0.00507128	0.131452	1	accumbensbg
CTA-217C2.1	0.00856791	0.131811	1	accumbensbg
FLT4	0.0252805	0.131978	1	accumbensbg
EPB41L3	0.0159915	0.132149	1	accumbensbg
STARD3NL	-0.0359537	0.132314	1	accumbensbg
CHID1	0.020096	0.132395	1	accumbensbg
PPIL3	-0.00413006	0.132453	1	accumbensbg
KLRAP1	0.00991788	0.132602	1	accumbensbg
C15orf41	-0.0176642	0.132727	1	accumbensbg
VASH2	-0.0102688	0.132771	1	accumbensbg
MRPS10	0.00759969	0.13286	1	accumbensbg
OXER1	-0.0184705	0.133064	1	accumbensbg
LINC00920	-0.0132663	0.13316	1	accumbensbg
KCNE3	0.00591124	0.133253	1	accumbensbg
PKIB	0.00655277	0.133608	1	accumbensbg
C1orf68	-0.0127023	0.134149	1	accumbensbg
PLEKHG1	-0.0147294	0.134619	1	accumbensbg
SAMD9L	0.00378554	0.134724	1	accumbensbg
RPS15A	0.0145731	0.134919	1	accumbensbg
RP11-191L17.1	0.0244434	0.135023	1	accumbensbg
CCT6P1	0.0195433	0.135361	1	accumbensbg
ABCC5	-0.0055661	0.135739	1	accumbensbg
RP11-730A19.9	0.00542697	0.135963	1	accumbensbg
CCDC174	-0.00549283	0.137746	1	accumbensbg
SYCE3	-0.0076539	0.137856	1	accumbensbg
NNT	-0.00829266	0.137988	1	accumbensbg
ASPDH	0.00569145	0.138122	1	accumbensbg
ARL16	-0.00626559	0.138134	1	accumbensbg
YY1	-0.00725134	0.138702	1	accumbensbg
CCDC88A	-0.00856622	0.139878	1	accumbensbg
CWC15	0.00771159	0.139907	1	accumbensbg
CBLN3	0.0061866	0.139962	1	accumbensbg
DTD1	-0.0101879	0.140193	1	accumbensbg
CEACAM19	0.00823661	0.140472	1	accumbensbg
ACTR8	0.00828768	0.141038	1	accumbensbg
RPA2	-0.00481134	0.141167	1	accumbensbg
ZNF846	-0.00496156	0.141388	1	accumbensbg
KLF1	-0.0320719	0.141454	1	accumbensbg
RP11-162G9.1	-0.0185029	0.141553	1	accumbensbg
CCNB1IP1	0.00963334	0.142063	1	accumbensbg
METTL4	-0.00389958	0.142357	1	accumbensbg
HCG4B	-0.00842777	0.142439	1	accumbensbg
SNX16	-0.00970172	0.142499	1	accumbensbg
RHBDD2	0.0128802	0.142581	1	accumbensbg
STAG3	0.00551942	0.142728	1	accumbensbg
CHAF1A	0.00513026	0.142845	1	accumbensbg
ZC3H3	-0.0137133	0.142955	1	accumbensbg
LINC00390	-0.00723182	0.143104	1	accumbensbg
PSMG3	0.00920838	0.143541	1	accumbensbg
OST4	0.0043882	0.143765	1	accumbensbg
SUCNR1	0.00993553	0.143868	1	accumbensbg
FXN	-0.00731233	0.143913	1	accumbensbg
ZNF454	-0.0085284	0.145053	1	accumbensbg
AF064860.7	-0.0047655	0.145085	1	accumbensbg
DRG2	0.00896019	0.145211	1	accumbensbg
ZNF280B	0.00872306	0.145298	1	accumbensbg
POLR2E	0.00873202	0.145706	1	accumbensbg
AC005550.4	0.00464515	0.146398	1	accumbensbg
NSUN5P2	-0.00719947	0.146495	1	accumbensbg
RP11-539L10.2	0.0111704	0.146552	1	accumbensbg
RP11-112L6.3	0.00876804	0.14678	1	accumbensbg
MASTL	-0.0173078	0.146962	1	accumbensbg
AC104135.4	0.00701063	0.147247	1	accumbensbg
HTATSF1P2	0.0113621	0.14735	1	accumbensbg
ATP6V0A2	-0.0142717	0.147438	1	accumbensbg
MCU	0.0121809	0.147657	1	accumbensbg
HLA-L	-0.0120292	0.147897	1	accumbensbg
C22orf29	0.00807912	0.147961	1	accumbensbg
GIGYF1	-0.00744707	0.148072	1	accumbensbg
BTN2A1	0.00761883	0.148339	1	accumbensbg
CTRC	0.180646	0.148471	1	accumbensbg
CDHR2	-0.00946214	0.148636	1	accumbensbg
ANKRD29	-0.0109046	0.148663	1	accumbensbg
ECI2	-0.00512296	0.148882	1	accumbensbg
IGFBP7	-0.0104114	0.149452	1	accumbensbg
CDC37L1	-0.00773852	0.149525	1	accumbensbg
RP11-255P5.2	-0.00593204	0.150047	1	accumbensbg
PDHB	0.00533917	0.150134	1	accumbensbg
TOB2P1	-0.0219623	0.150528	1	accumbensbg
B3GNTL1	0.00702874	0.150613	1	accumbensbg
PAPL	-0.0156951	0.150716	1	accumbensbg
GLTPD2	0.00383517	0.150773	1	accumbensbg
FXYD1	0.0057445	0.150887	1	accumbensbg
RP11-619A14.3	-0.0132859	0.151416	1	accumbensbg
CLCC1	0.00397425	0.151452	1	accumbensbg
RP11-109E12.1	-0.00610711	0.151834	1	accumbensbg
NCKIPSD	-0.0063972	0.151889	1	accumbensbg
SLC35C2	-0.0135656	0.152261	1	accumbensbg
CD68	0.0176303	0.152794	1	accumbensbg
DCAF13	0.0066839	0.153576	1	accumbensbg
C22orf43	-0.00586897	0.154229	1	accumbensbg
SLC25A27	0.00513636	0.154411	1	accumbensbg
PRSS37	0.0111021	0.155033	1	accumbensbg
CD69	0.00286577	0.155057	1	accumbensbg
NDE1	0.00827061	0.155479	1	accumbensbg
AC004166.6	-0.0136137	0.155545	1	accumbensbg
KRT23	0.0044015	0.155606	1	accumbensbg
TSPAN9	0.00543251	0.155819	1	accumbensbg
IL1RL2	0.00704259	0.15619	1	accumbensbg
PRPSAP1	-0.00911322	0.156365	1	accumbensbg
ALS2CR12	-0.00427498	0.156768	1	accumbensbg
HIST1H3E	0.00751055	0.157311	1	accumbensbg
SGOL2	0.0118927	0.157642	1	accumbensbg
POLR2J2	0.00387723	0.157659	1	accumbensbg
DPM2	-0.00584867	0.157722	1	accumbensbg
OR7E28P	-0.00447213	0.157835	1	accumbensbg
CYBRD1	-0.00985658	0.158177	1	accumbensbg
CENPP	-0.00453803	0.158268	1	accumbensbg
NDUFA6	-0.00663251	0.158323	1	accumbensbg
FAAH	0.0168189	0.158448	1	accumbensbg
RP11-386M24.4	-0.00807011	0.158652	1	accumbensbg
TMEM259	-0.00979727	0.158748	1	accumbensbg
AC016831.7	0.0162802	0.158849	1	accumbensbg
PRCP	-0.0167656	0.159042	1	accumbensbg
C4orf32	-0.00588291	0.159376	1	accumbensbg
TGM1	-0.0107322	0.159752	1	accumbensbg
AANAT	0.0216618	0.159886	1	accumbensbg
NAV2	0.00531785	0.159906	1	accumbensbg
CYCSP34	-0.00503118	0.160566	1	accumbensbg
KCNA4	0.00562951	0.160757	1	accumbensbg
MTL5	0.00536471	0.160945	1	accumbensbg
CYB561	-0.00448596	0.161394	1	accumbensbg
PHACTR4	0.00556533	0.161706	1	accumbensbg
SETDB2	-0.00620587	0.161709	1	accumbensbg
ELP3	0.00820506	0.162365	1	accumbensbg
OPN4	0.00567025	0.163277	1	accumbensbg
LRRC23	-0.00818501	0.163279	1	accumbensbg
ANKRD18B	-0.00755902	0.16371	1	accumbensbg
PNPLA5	0.00981688	0.163735	1	accumbensbg
RP11-890B15.3	0.0139819	0.164025	1	accumbensbg
C2orf70	0.00797633	0.164161	1	accumbensbg
PDZD8	0.00536464	0.164189	1	accumbensbg
SNRNP25	-0.00621709	0.164364	1	accumbensbg
GORAB	-0.0282519	0.164519	1	accumbensbg
HBS1L	-0.00600626	0.165415	1	accumbensbg
CHCHD5	0.0124408	0.165752	1	accumbensbg
AGAP8	-0.00348262	0.166455	1	accumbensbg
FMO4	-0.00976953	0.16808	1	accumbensbg
RP11-1C8.7	-0.00545321	0.168256	1	accumbensbg
MRE11A	-0.00572454	0.168294	1	accumbensbg
AL807752.1	-0.00865713	0.168661	1	accumbensbg
RP11-497H16.2	0.00715455	0.168901	1	accumbensbg
TSGA10	0.00873758	0.168972	1	accumbensbg
TCEB1P2	0.0106863	0.168992	1	accumbensbg
SLC15A2	0.00730522	0.169094	1	accumbensbg
ZNF30	0.0139321	0.169663	1	accumbensbg
ZNF33B	-0.0088609	0.169669	1	accumbensbg
RBFA	0.00693861	0.16977	1	accumbensbg
ACOT6	0.00512692	0.16987	1	accumbensbg
PABPC4	0.0306326	0.170045	1	accumbensbg
RP11-218F10.3	0.00582785	0.170283	1	accumbensbg
RFT1	0.0046947	0.170712	1	accumbensbg
KRT222	-0.0122213	0.170754	1	accumbensbg
AP000350.5	-0.00346812	0.171676	1	accumbensbg
RSPH4A	-0.0110879	0.172041	1	accumbensbg
RP11-566K19.6	0.00808598	0.172132	1	accumbensbg
CNDP2	-0.00529981	0.172488	1	accumbensbg
C2	-0.0230449	0.172646	1	accumbensbg
ITCH	-0.00573031	0.172659	1	accumbensbg
CLIC5	0.00870246	0.172867	1	accumbensbg
ASNSD1	-0.00416779	0.173003	1	accumbensbg
CCL27	0.00459807	0.173028	1	accumbensbg
RP11-273G15.2	0.00915818	0.173868	1	accumbensbg
ZNF568	-0.0077525	0.173969	1	accumbensbg
RP11-423G4.7	0.00613026	0.174021	1	accumbensbg
CCKAR	-0.0087819	0.174076	1	accumbensbg
XRRA1	0.00308612	0.174456	1	accumbensbg
RP11-351I21.6	-0.0065061	0.174716	1	accumbensbg
ZNF623	-0.00606193	0.174771	1	accumbensbg
ARHGEF35	0.00650035	0.174956	1	accumbensbg
AC007318.5	0.0163263	0.175257	1	accumbensbg
RP11-163N6.2	0.00777389	0.176027	1	accumbensbg
RAB14	0.011462	0.176115	1	accumbensbg
FN3KRP	-0.0064287	0.176127	1	accumbensbg
FSCN2	-0.0116078	0.176128	1	accumbensbg
CTA-211A9.5	-0.0128421	0.177012	1	accumbensbg
PEX7	0.00649661	0.17736	1	accumbensbg
NDUFS1	-0.00625756	0.177393	1	accumbensbg
C19orf53	0.00742577	0.177602	1	accumbensbg
RRP15	0.00617562	0.177746	1	accumbensbg
GUCA1B	0.00560154	0.177852	1	accumbensbg
KB-208E9.1	-0.00808625	0.178597	1	accumbensbg
TTLL6	0.00484681	0.178644	1	accumbensbg
PLEKHH2	-0.00975976	0.178722	1	accumbensbg
PGD	0.0162124	0.179267	1	accumbensbg
NKAIN1	0.00516965	0.179849	1	accumbensbg
MYSM1	0.00574404	0.180082	1	accumbensbg
WDR73	-0.00405146	0.180116	1	accumbensbg
EPCAM	-0.0117392	0.180201	1	accumbensbg
AP001816.1	0.00923838	0.180431	1	accumbensbg
P2RX6P	-0.00592833	0.180487	1	accumbensbg
F11R	0.0126102	0.18082	1	accumbensbg
DNER	0.00929129	0.180985	1	accumbensbg
CNOT6LP1	0.0144894	0.181104	1	accumbensbg
MRPS24	-0.0206454	0.181374	1	accumbensbg
GAR1	-0.0083937	0.18141	1	accumbensbg
ATG14	0.00769113	0.181963	1	accumbensbg
SLC33A1	0.00859592	0.182047	1	accumbensbg
SLC4A11	-0.00891376	0.182138	1	accumbensbg
RNASET2	0.00708436	0.182534	1	accumbensbg
TOP1MT	-0.00625168	0.182697	1	accumbensbg
GSDMB	-0.0111481	0.182817	1	accumbensbg
MIOS	0.01139	0.184172	1	accumbensbg
IL20RA	-0.0152925	0.184561	1	accumbensbg
DHRS1	0.00346679	0.18462	1	accumbensbg
RP11-554D14.2	0.00543502	0.184993	1	accumbensbg
CDS2	0.00719204	0.185053	1	accumbensbg
LCA5L	0.00412973	0.185112	1	accumbensbg
RP11-321G12.1	-0.0065174	0.186132	1	accumbensbg
RMI2	0.00503941	0.186713	1	accumbensbg
DBF4B	0.00510315	0.187048	1	accumbensbg
ACSS2	0.0107314	0.187177	1	accumbensbg
PTPRN	0.00656319	0.187578	1	accumbensbg
RP11-311F12.1	-0.00767036	0.187579	1	accumbensbg
UPK3B	-0.00477053	0.187879	1	accumbensbg
LRRC27	-0.00723071	0.188285	1	accumbensbg
NBPF12	-0.0116768	0.188889	1	accumbensbg
LINC00937	0.00719124	0.189407	1	accumbensbg
ZNF626	-0.00931276	0.189541	1	accumbensbg
RASL10A	0.00549905	0.189799	1	accumbensbg
FSTL5	-0.0201145	0.190038	1	accumbensbg
CTD-3110H11.1	-0.00584475	0.190221	1	accumbensbg
RP11-486O12.2	-0.00459026	0.190509	1	accumbensbg
SPATA7	0.0042829	0.190654	1	accumbensbg
PCDHA11	0.00865405	0.19085	1	accumbensbg
RP11-680G10.1	0.0157075	0.191123	1	accumbensbg
SIGLEC11	-0.00593463	0.191137	1	accumbensbg
ZNF660	-0.00451414	0.191766	1	accumbensbg
FBXO25	-0.00448629	0.191881	1	accumbensbg
NIPSNAP1	0.00537609	0.191897	1	accumbensbg
AC011526.1	-0.017069	0.192901	1	accumbensbg
TSPAN33	0.00979641	0.19372	1	accumbensbg
ZNF117	-0.00525512	0.193764	1	accumbensbg
FAM86FP	-0.0140885	0.19405	1	accumbensbg
TNFRSF10C	-0.00536707	0.194108	1	accumbensbg
STPG1	-0.00615242	0.194149	1	accumbensbg
PRB2	-0.00820314	0.194268	1	accumbensbg
NPHP3	-0.00429903	0.194505	1	accumbensbg
RP11-458D21.1	0.00956194	0.194854	1	accumbensbg
NDUFS2	0.0168378	0.194958	1	accumbensbg
STAP2	0.0070363	0.195015	1	accumbensbg
NUDT2	0.00389313	0.195049	1	accumbensbg
OLR1	0.00592119	0.195558	1	accumbensbg
RIOK1	-0.00999967	0.195586	1	accumbensbg
FSTL3	-0.0104875	0.195826	1	accumbensbg
PRKXP1	0.00361055	0.196219	1	accumbensbg
AC104135.3	0.00424381	0.196224	1	accumbensbg
RP11-343B5.1	-0.0162173	0.196547	1	accumbensbg
TRMT112	-0.00734461	0.196769	1	accumbensbg
HNRNPA3	0.0116247	0.197187	1	accumbensbg
NBR2	0.00360124	0.197571	1	accumbensbg
ISLR	-0.00901898	0.197726	1	accumbensbg
LINC00865	-0.00345486	0.197922	1	accumbensbg
STEAP2	-0.00634046	0.198649	1	accumbensbg
NUTM2D	0.0136392	0.19883	1	accumbensbg
AC004562.1	0.00975647	0.199012	1	accumbensbg
GSAP	0.006699	0.199143	1	accumbensbg
CDA	0.00337361	0.20014	1	accumbensbg
RAD51C	-0.00431694	0.200186	1	accumbensbg
DUSP5P1	-0.00780999	0.200604	1	accumbensbg
ZNF530	0.0058997	0.200888	1	accumbensbg
KIAA1191	-0.0084489	0.201403	1	accumbensbg
RNF149	-0.0106219	0.201541	1	accumbensbg
RP11-438H8.8	0.0177377	0.201827	1	accumbensbg
RP11-774O3.3	0.0126967	0.202156	1	accumbensbg
C1orf194	-0.00965793	0.202791	1	accumbensbg
TRAPPC4	-0.00430426	0.203087	1	accumbensbg
KLHDC9	-0.0176935	0.203218	1	accumbensbg
MIPEP	0.008302	0.203249	1	accumbensbg
XXbac-BPG181B23.7	-0.00445535	0.203272	1	accumbensbg
AC099552.3	-0.0093282	0.203726	1	accumbensbg
KISS1	-0.00908598	0.204105	1	accumbensbg
AC091814.2	-0.00599849	0.204218	1	accumbensbg
AC004980.7	-0.00890151	0.204879	1	accumbensbg
FTO	-0.0199089	0.204903	1	accumbensbg
PNLDC1	0.00541438	0.204987	1	accumbensbg
ZNF847P	0.00622851	0.205342	1	accumbensbg
KCNH6	0.0186106	0.205367	1	accumbensbg
RP11-642P15.1	-0.0141468	0.205494	1	accumbensbg
PKMP3	0.00493087	0.205558	1	accumbensbg
TYW1	-0.00476467	0.205609	1	accumbensbg
METTL21EP	-0.00687974	0.205717	1	accumbensbg
PITPNM2	-0.00718384	0.206433	1	accumbensbg
SPATA22	-0.00544954	0.206516	1	accumbensbg
GAL3ST2	-0.00841132	0.206529	1	accumbensbg
PVRL2	-0.0239847	0.206807	1	accumbensbg
HLA-DRB6	-0.00444362	0.206902	1	accumbensbg
LINC01085	0.0074086	0.206937	1	accumbensbg
MMRN1	0.00867932	0.207406	1	accumbensbg
AP000344.4	-0.0257392	0.207955	1	accumbensbg
FCRLB	0.00570527	0.208456	1	accumbensbg
RP11-35D5.1	-0.00793071	0.208601	1	accumbensbg
RP4-798A10.2	-0.00623863	0.208692	1	accumbensbg
RP11-53O19.3	0.00710562	0.209133	1	accumbensbg
RP11-54D18.2	-0.00360308	0.209221	1	accumbensbg
MAP1B	-0.00471977	0.209765	1	accumbensbg
SMYD4	0.00703932	0.210416	1	accumbensbg
CSNK1E	-0.00413244	0.210933	1	accumbensbg
FBLN5	0.00352429	0.212349	1	accumbensbg
EGFL7	-0.0117281	0.212403	1	accumbensbg
DRAM2	-0.00444899	0.212894	1	accumbensbg
A4GNT	-0.00721411	0.21344	1	accumbensbg
RP11-645C24.5	0.00596961	0.213446	1	accumbensbg
ZNF814	0.00987982	0.21364	1	accumbensbg
HTT	0.00384557	0.213787	1	accumbensbg
NBPF2P	-0.00569047	0.21401	1	accumbensbg
LRIT3	-0.0142566	0.214221	1	accumbensbg
TMEM9	-0.00513784	0.214275	1	accumbensbg
C16orf72	0.0125845	0.214975	1	accumbensbg
C19orf71	-0.0104693	0.215059	1	accumbensbg
HLA-DPB1	-0.00970659	0.215396	1	accumbensbg
SLC22A31	-0.00432217	0.216197	1	accumbensbg
EML3	-0.00997956	0.216359	1	accumbensbg
FAM221A	0.00917262	0.216441	1	accumbensbg
CCT6B	-0.00839807	0.216441	1	accumbensbg
THEM6	0.00474839	0.217225	1	accumbensbg
LSP1P3	0.00520023	0.217418	1	accumbensbg
SKI	-0.0110281	0.217486	1	accumbensbg
BCO2	0.00692957	0.218112	1	accumbensbg
GLIS1	-0.0141288	0.218168	1	accumbensbg
S100A10	-0.00473904	0.218185	1	accumbensbg
RBM43	0.00949707	0.218247	1	accumbensbg
MAFK	-0.0118579	0.218443	1	accumbensbg
C6orf106	-0.00754107	0.218553	1	accumbensbg
TMEM26	-0.00364139	0.218703	1	accumbensbg
TP53I11	0.00579749	0.219136	1	accumbensbg
CBWD2	0.0236446	0.220135	1	accumbensbg
FAM179A	0.00920453	0.220144	1	accumbensbg
RPS18	-0.0101935	0.221158	1	accumbensbg
PDCL3P4	0.00513617	0.221215	1	accumbensbg
LPPR4	0.0201153	0.221296	1	accumbensbg
ZFYVE19	-0.00401868	0.221798	1	accumbensbg
CTD-2299I21.1	-0.0119088	0.222585	1	accumbensbg
TTC16	0.00667409	0.222594	1	accumbensbg
TXLNB	-0.00768344	0.222637	1	accumbensbg
EMILIN3	-0.00737787	0.222726	1	accumbensbg
RP11-423H2.1	-0.014104	0.22281	1	accumbensbg
ZNF649	0.00730059	0.222877	1	accumbensbg
RP11-460N20.4	-0.00604567	0.223197	1	accumbensbg
KLK11	0.00515537	0.223734	1	accumbensbg
RALGAPA1	0.00922194	0.223893	1	accumbensbg
ZNF786	0.00514806	0.223912	1	accumbensbg
FAM227A	0.00788465	0.224246	1	accumbensbg
PIGZ	0.00307354	0.224256	1	accumbensbg
AP4M1	0.0042735	0.224584	1	accumbensbg
OTX2	-0.00514636	0.224747	1	accumbensbg
PPFIA1	0.0169578	0.224857	1	accumbensbg
NUSAP1	0.00576302	0.224862	1	accumbensbg
FUT2	0.0152217	0.224915	1	accumbensbg
NAPRT1	0.00311386	0.224999	1	accumbensbg
ANKRD36	-0.00694457	0.225066	1	accumbensbg
USP36	-0.00398806	0.226534	1	accumbensbg
ICMT	0.00605026	0.227115	1	accumbensbg
PUS3	-0.00952482	0.227466	1	accumbensbg
PLA2G4D	0.00710477	0.22798	1	accumbensbg
PRKD3	-0.00822603	0.228132	1	accumbensbg
AL049840.1	0.0113967	0.228692	1	accumbensbg
FAM57A	-0.00751859	0.229444	1	accumbensbg
MLLT10P1	-0.00447987	0.22965	1	accumbensbg
LINC00683	-0.010774	0.230075	1	accumbensbg
SLC19A3	-0.00613059	0.230436	1	accumbensbg
IQGAP3	0.00833199	0.230734	1	accumbensbg
TBC1D31	-0.00441733	0.230844	1	accumbensbg
MGMT	-0.00663276	0.230854	1	accumbensbg
RP11-148L24.1	-0.00443741	0.231036	1	accumbensbg
SPATA6	-0.0178453	0.231309	1	accumbensbg
SERF1B	-0.00711653	0.231521	1	accumbensbg
LINC00313	-0.00518331	0.23166	1	accumbensbg
CDH1	0.00787157	0.231822	1	accumbensbg
PCDHB3	-0.0143048	0.233215	1	accumbensbg
TPM3P9	0.00482665	0.233388	1	accumbensbg
ALDH8A1	-0.00439382	0.233417	1	accumbensbg
MTNR1B	-0.00513403	0.233475	1	accumbensbg
SIGLEC18P	-0.00415656	0.233669	1	accumbensbg
TBC1D10C	0.00936833	0.23516	1	accumbensbg
TMEM63B	0.00479684	0.235214	1	accumbensbg
NUTM2E	0.0106906	0.235301	1	accumbensbg
RP11-307C19.1	0.00792475	0.235507	1	accumbensbg
ANO7	-0.00884239	0.235905	1	accumbensbg
PKD1L1	0.0110845	0.2365	1	accumbensbg
VCAN	0.00932778	0.237476	1	accumbensbg
STRAP	0.0135733	0.237946	1	accumbensbg
PSPH	0.00435435	0.238082	1	accumbensbg
HPS1	0.00591261	0.238094	1	accumbensbg
ZNRD1	-0.011177	0.238565	1	accumbensbg
AP1M1	0.00818575	0.238576	1	accumbensbg
HIST1H2AE	0.00663528	0.238633	1	accumbensbg
IL17B	0.0109178	0.238643	1	accumbensbg
AACS	0.00945107	0.239018	1	accumbensbg
CHD1L	-0.00853342	0.239554	1	accumbensbg
KLRC1	-0.00352947	0.239666	1	accumbensbg
RP3-522J7.6	-0.00962926	0.240137	1	accumbensbg
GNL2	-0.00652236	0.240554	1	accumbensbg
LINC00304	-0.0121059	0.240663	1	accumbensbg
SCNN1D	-0.00725354	0.240961	1	accumbensbg
RP11-54C4.1	-0.00512078	0.241204	1	accumbensbg
SNX32	-0.0122228	0.242538	1	accumbensbg
FREM2	-0.00567682	0.242653	1	accumbensbg
RP11-285F16.1	-0.00848682	0.242829	1	accumbensbg
STOML1	0.00478473	0.24291	1	accumbensbg
ARAP3	0.00815116	0.243847	1	accumbensbg
FABP1	0.0044451	0.244403	1	accumbensbg
USO1	-0.0116034	0.244826	1	accumbensbg
MCFD2	-0.00473535	0.24535	1	accumbensbg
ZNF430	0.00435383	0.245483	1	accumbensbg
PGPEP1L	-0.0102996	0.245663	1	accumbensbg
SLC25A26	0.00617133	0.245664	1	accumbensbg
RP11-820I16.1	-0.00670138	0.245765	1	accumbensbg
ZBTB46	-0.0116938	0.24587	1	accumbensbg
CCBE1	-0.00528712	0.246402	1	accumbensbg
COL16A1	0.00681935	0.246536	1	accumbensbg
RNMTL1	0.00973935	0.246803	1	accumbensbg
TBC1D2	0.0056401	0.246912	1	accumbensbg
CANX	0.00924214	0.247305	1	accumbensbg
STAG3L4	0.00385049	0.247366	1	accumbensbg
DTYMK	-0.00628914	0.247543	1	accumbensbg
PSMB1	0.00818771	0.248332	1	accumbensbg
PI4KA	-0.00943225	0.24836	1	accumbensbg
TRPV1	-0.0213559	0.248456	1	accumbensbg
GANC	0.00717279	0.248469	1	accumbensbg
CHST10	0.0210675	0.248756	1	accumbensbg
SLC2A6	0.0069133	0.248846	1	accumbensbg
AC073464.4	0.00810169	0.249697	1	accumbensbg
MED15P5	0.00529462	0.24989	1	accumbensbg
GJB2	0.00604372	0.250034	1	accumbensbg
KAT2A	0.00619149	0.250107	1	accumbensbg
PCBP3	-0.0131022	0.250419	1	accumbensbg
S100A9	0.0124675	0.250562	1	accumbensbg
ZC3H13	0.00498422	0.251408	1	accumbensbg
RP11-420K14.1	0.00669846	0.251422	1	accumbensbg
TPTE2P1	-0.00368312	0.251729	1	accumbensbg
ANTXR1	-0.0101575	0.251743	1	accumbensbg
C2orf43	-0.00500495	0.251889	1	accumbensbg
DGKZP1	-0.0151752	0.252674	1	accumbensbg
COQ5	0.0119312	0.25293	1	accumbensbg
VSIG2	-0.00810213	0.253316	1	accumbensbg
TMEM55B	0.00384063	0.253522	1	accumbensbg
GGCT	-0.0078794	0.253638	1	accumbensbg
MOGS	-0.00766115	0.254422	1	accumbensbg
NT5CP2	-0.00442927	0.254492	1	accumbensbg
ANKRD65	0.0042104	0.254909	1	accumbensbg
PIGH	0.00682652	0.255073	1	accumbensbg
ACP6	-0.00320752	0.255608	1	accumbensbg
ZNF697	-0.0102769	0.255664	1	accumbensbg
MTDH	0.0067693	0.255727	1	accumbensbg
TOR1B	-0.0108515	0.256104	1	accumbensbg
DPP10	0.00507156	0.256258	1	accumbensbg
ASCC2	-0.00562559	0.256694	1	accumbensbg
NQO1	-0.00698138	0.256916	1	accumbensbg
INMT	0.0190231	0.256983	1	accumbensbg
FAM220CP	-0.0101204	0.257028	1	accumbensbg
PSMG3-AS1	-0.00383654	0.257364	1	accumbensbg
COG6	0.00416169	0.257828	1	accumbensbg
CDC42EP3	0.0112901	0.258242	1	accumbensbg
ZNF688	0.0113771	0.258274	1	accumbensbg
KCNJ12	-0.00627926	0.258478	1	accumbensbg
SNX18	-0.0103368	0.259144	1	accumbensbg
PCNT	-0.017111	0.259381	1	accumbensbg
CLUL1	0.00689479	0.259381	1	accumbensbg
C9orf129	0.00530393	0.259501	1	accumbensbg
HIAT1	-0.0130017	0.259788	1	accumbensbg
GSTT2	0.00399365	0.260267	1	accumbensbg
ANKRD20A8P	0.00413733	0.260581	1	accumbensbg
RP11-1407O15.2	-0.0117491	0.26089	1	accumbensbg
ACD	-0.0193669	0.261325	1	accumbensbg
RP11-161H23.8	-0.0100523	0.261641	1	accumbensbg
ZNF700	-0.00769271	0.26166	1	accumbensbg
RFPL2	0.0114046	0.262341	1	accumbensbg
RP11-231P20.2	-0.0113323	0.262418	1	accumbensbg
FAM106A	-0.0123244	0.262542	1	accumbensbg
KRI1	-0.00469391	0.262955	1	accumbensbg
CNOT6L	0.00514745	0.263716	1	accumbensbg
CCDC163P	-0.00295982	0.26402	1	accumbensbg
SIRT3	-0.00553844	0.26415	1	accumbensbg
AC097374.2	0.0173775	0.264671	1	accumbensbg
PVRIG	0.00515015	0.264863	1	accumbensbg
MON1B	-0.00662506	0.265089	1	accumbensbg
RPS17P2	-0.00856845	0.265381	1	accumbensbg
GNPDA2	-0.0068918	0.265501	1	accumbensbg
RP11-554D14.4	0.00896329	0.265897	1	accumbensbg
AC004448.5	-0.0190232	0.266066	1	accumbensbg
RASSF10	-0.00597324	0.266211	1	accumbensbg
OR2L13	0.0103636	0.266652	1	accumbensbg
OR2W3	-0.00981734	0.268009	1	accumbensbg
CHRNA3	0.00335915	0.268056	1	accumbensbg
C5orf55	-0.00480199	0.2682	1	accumbensbg
ZFP1	-0.00464154	0.268257	1	accumbensbg
KIN	-0.00621923	0.269955	1	accumbensbg
LDLR	-0.00371891	0.270082	1	accumbensbg
ZFP28	-0.018442	0.270253	1	accumbensbg
RP1-167G20.1	0.00917461	0.270284	1	accumbensbg
GPNMB	-0.00518144	0.270736	1	accumbensbg
THEM4	-0.0150951	0.270755	1	accumbensbg
TXNDC15	0.00548713	0.271414	1	accumbensbg
SLC7A8	-0.00741619	0.272887	1	accumbensbg
RIPK1	-0.00384336	0.272978	1	accumbensbg
HNRNPA1L2	-0.00510548	0.273443	1	accumbensbg
SETD6	0.00408273	0.273727	1	accumbensbg
CALR4P	-0.0139908	0.274118	1	accumbensbg
BTN2A2	-0.00317624	0.274457	1	accumbensbg
PIGQ	0.00531036	0.274897	1	accumbensbg
FBF1	0.00515113	0.275274	1	accumbensbg
VWA5B2	0.00843282	0.275308	1	accumbensbg
DNAH1	0.00786381	0.27548	1	accumbensbg
FAM118A	-0.00280671	0.276109	1	accumbensbg
RP11-678G14.3	-0.00501508	0.277289	1	accumbensbg
SULT2B1	0.00495982	0.277397	1	accumbensbg
RP11-426C22.6	-0.00308062	0.277753	1	accumbensbg
RFWD3	-0.00497431	0.277856	1	accumbensbg
DNPEP	-0.00456012	0.27795	1	accumbensbg
ART5	-0.00545288	0.27855	1	accumbensbg
STYX	0.0136133	0.278661	1	accumbensbg
LINC00205	0.00323818	0.278812	1	accumbensbg
ARPC1A	-0.0105242	0.278997	1	accumbensbg
CLEC12A	-0.0113773	0.279093	1	accumbensbg
RP11-47L3.1	0.00762133	0.279128	1	accumbensbg
TUBA3D	0.0120243	0.279285	1	accumbensbg
RP4-782G3.1	-0.0089451	0.279327	1	accumbensbg
MLK4	0.00767444	0.279449	1	accumbensbg
MST1P2	0.00569661	0.279627	1	accumbensbg
ADAMTS17	-0.00446022	0.279739	1	accumbensbg
AP002530.2	0.00955783	0.279884	1	accumbensbg
PPP1R14B	-0.00354688	0.28001	1	accumbensbg
NDUFAF4	-0.00673128	0.280525	1	accumbensbg
SUPT5H	0.0081037	0.280799	1	accumbensbg
SLC18A2	0.00710982	0.280822	1	accumbensbg
KRT18P56	0.00477643	0.280829	1	accumbensbg
NOS2	0.00352451	0.280974	1	accumbensbg
AC010536.1	0.00551719	0.281181	1	accumbensbg
CDCA7	0.00842152	0.281635	1	accumbensbg
BCR	0.00685623	0.281695	1	accumbensbg
ZCCHC2	-0.0172379	0.281705	1	accumbensbg
RBM23	-0.00772549	0.282002	1	accumbensbg
ZNF638	-0.00439578	0.282972	1	accumbensbg
LINC00998	-0.00648374	0.283232	1	accumbensbg
AC123768.4	-0.00679927	0.283323	1	accumbensbg
ABCA9	0.00754614	0.283659	1	accumbensbg
SEC13P1	-0.00568748	0.284085	1	accumbensbg
PHLDB3	-0.00377811	0.284233	1	accumbensbg
RP11-297N6.4	0.00721355	0.285994	1	accumbensbg
RP11-404K5.1	-0.00477984	0.286387	1	accumbensbg
NUDT18	0.00493097	0.286557	1	accumbensbg
ANKRD26P1	-0.00633905	0.286568	1	accumbensbg
SNAP29	0.00717317	0.28711	1	accumbensbg
FAM200B	0.0074094	0.287111	1	accumbensbg
VWC2	0.00586572	0.288205	1	accumbensbg
U2AF1	0.0102379	0.289648	1	accumbensbg
WI2-81516E3.1	0.00475071	0.290352	1	accumbensbg
OR2A20P	0.00376534	0.290862	1	accumbensbg
DR1	-0.0220347	0.291491	1	accumbensbg
C10orf111	0.00810838	0.292244	1	accumbensbg
MCM6	0.00881068	0.292867	1	accumbensbg
SYMPK	0.00533648	0.293618	1	accumbensbg
FAM166A	0.00769975	0.294193	1	accumbensbg
RP11-274B21.9	-0.00803168	0.294392	1	accumbensbg
SLC25A39	-0.00926745	0.294409	1	accumbensbg
BAAT	0.00603635	0.294624	1	accumbensbg
RBM48	0.0149314	0.294646	1	accumbensbg
PKLR	-0.00639976	0.294692	1	accumbensbg
ARL14EP	-0.00940683	0.29482	1	accumbensbg
PLD6	0.011227	0.295796	1	accumbensbg
PRR4	-0.00398986	0.296099	1	accumbensbg
PRSS3	0.00321905	0.296225	1	accumbensbg
DDX55	0.00391274	0.296767	1	accumbensbg
EME2	-0.00478083	0.296861	1	accumbensbg
MYH6	-0.00781413	0.296896	1	accumbensbg
APOBEC3F	-0.00653574	0.297508	1	accumbensbg
RGPD8	0.00346704	0.298597	1	accumbensbg
CDCA3	0.00494176	0.298599	1	accumbensbg
ARL1	-0.00511796	0.298718	1	accumbensbg
VILL	0.00356383	0.299041	1	accumbensbg
RP11-1134I14.4	0.012174	0.299148	1	accumbensbg
A3GALT2	0.0105775	0.299227	1	accumbensbg
CRIPAK	0.00376726	0.299505	1	accumbensbg
SMARCD1	0.0986417	0.299618	1	accumbensbg
EP400NL	-0.0057313	0.299875	1	accumbensbg
LGMN	0.00569182	0.299908	1	accumbensbg
RP13-685P2.7	0.00561183	0.29995	1	accumbensbg
MRPL40	-0.00487108	0.299971	1	accumbensbg
COLEC11	-0.00341755	0.3004	1	accumbensbg
CEP85	0.00711774	0.300606	1	accumbensbg
FIBCD1	-0.0134819	0.301162	1	accumbensbg
DNAJC2	0.00803199	0.302028	1	accumbensbg
ZNF589	-0.0121433	0.302878	1	accumbensbg
MUTYH	-0.0045261	0.303017	1	accumbensbg
CTD-2054N24.2	-0.0037616	0.303653	1	accumbensbg
RP11-112J3.16	0.00521073	0.304123	1	accumbensbg
LMAN2L	0.00813216	0.304283	1	accumbensbg
C9orf96	-0.00272826	0.304356	1	accumbensbg
RP11-309I15.1	0.00418682	0.304362	1	accumbensbg
VIMP	0.00841851	0.304639	1	accumbensbg
PCDHB10	-0.00989076	0.305546	1	accumbensbg
SHISA4	-0.00462416	0.305669	1	accumbensbg
CALM2P2	-0.0154315	0.305688	1	accumbensbg
LCOR	-0.0126499	0.306498	1	accumbensbg
ZNF354A	-0.00834945	0.307529	1	accumbensbg
RP11-1277A3.3	0.00693484	0.307758	1	accumbensbg
HSPB2	0.00442016	0.30792	1	accumbensbg
CCL26	-0.0106183	0.307931	1	accumbensbg
CLEC18A	0.00429162	0.308095	1	accumbensbg
CCDC30	-0.0129273	0.308408	1	accumbensbg
LGALS9	-0.0146268	0.308475	1	accumbensbg
AK9	-0.00306142	0.30977	1	accumbensbg
ASPG	-0.00668225	0.309882	1	accumbensbg
AP006621.1	-0.00306447	0.310017	1	accumbensbg
AK8	-0.00571531	0.310114	1	accumbensbg
LYRM9	-0.00364113	0.310143	1	accumbensbg
EEF1A2	-0.00810801	0.310543	1	accumbensbg
RP11-680G24.4	0.00652789	0.311165	1	accumbensbg
TTLL9	-0.00520197	0.311242	1	accumbensbg
SH3GLB2	-0.01069	0.311447	1	accumbensbg
RP11-242F4.2	0.00853102	0.31258	1	accumbensbg
GGACT	-0.0316766	0.313242	1	accumbensbg
BET1L	0.0123508	0.313531	1	accumbensbg
RP11-119H12.4	-0.00646375	0.31376	1	accumbensbg
UBE2O	0.00933003	0.313982	1	accumbensbg
CENPJ	0.00251846	0.314217	1	accumbensbg
RP11-403I13.4	0.0100446	0.314981	1	accumbensbg
NOV	-0.00847767	0.315429	1	accumbensbg
RP4-564F22.5	0.00257123	0.315657	1	accumbensbg
PLA2G5	-0.00361779	0.31571	1	accumbensbg
NAPG	-0.00525733	0.315861	1	accumbensbg
RBM19	0.00628868	0.315966	1	accumbensbg
F11	0.00628811	0.316141	1	accumbensbg
MSH4	-0.00522793	0.316147	1	accumbensbg
VPS28	0.0155089	0.316398	1	accumbensbg
ACSF3	-0.00554233	0.316632	1	accumbensbg
ARHGAP12	-0.013981	0.316669	1	accumbensbg
CDH22	-0.00588613	0.316669	1	accumbensbg
TXNDC16	0.00922189	0.31678	1	accumbensbg
GPR108	-0.00462502	0.31721	1	accumbensbg
RP11-1026M7.2	-0.0103862	0.318059	1	accumbensbg
RRAGC	0.0118081	0.318334	1	accumbensbg
RP11-676M6.1	0.00643326	0.318681	1	accumbensbg
ZNF197	0.00513513	0.319005	1	accumbensbg
RP11-504P24.8	-0.00880316	0.319282	1	accumbensbg
CTD-2228A4.1	-0.0056156	0.319524	1	accumbensbg
TRIAP1	0.00659001	0.319812	1	accumbensbg
PGAM1P3	-0.00912378	0.320072	1	accumbensbg
SNX18P14	0.0135099	0.32031	1	accumbensbg
GFM2	0.00408485	0.320322	1	accumbensbg
AC105402.3	-0.0110491	0.321385	1	accumbensbg
OR7E154P	0.0122275	0.321398	1	accumbensbg
ATP13A4	-0.0118028	0.321471	1	accumbensbg
RAB30-AS1	0.00330337	0.321566	1	accumbensbg
AC022153.1	-0.00488056	0.322051	1	accumbensbg
RCVRN	-0.00280881	0.322379	1	accumbensbg
FOXN2	-0.00464305	0.322483	1	accumbensbg
RGR	-0.00439767	0.322865	1	accumbensbg
ZDHHC24	-0.00483292	0.322873	1	accumbensbg
ZBED6CL	0.00293292	0.323081	1	accumbensbg
CYP4F32P	0.0035135	0.323082	1	accumbensbg
LINC00499	0.00301229	0.323483	1	accumbensbg
COG4	0.00460603	0.324791	1	accumbensbg
AL139147.1	0.0061216	0.325042	1	accumbensbg
COX16	-0.00724042	0.325629	1	accumbensbg
RP11-284N8.3	0.00642756	0.325652	1	accumbensbg
DRAM1	-0.00543222	0.325743	1	accumbensbg
GBGT1	0.00485734	0.326348	1	accumbensbg
AKTIP	0.0134883	0.326453	1	accumbensbg
SDHCP4	0.00987671	0.326682	1	accumbensbg
RP11-527L4.6	0.0132211	0.327617	1	accumbensbg
ABCF2	0.0068389	0.32776	1	accumbensbg
CPSF3	0.0126326	0.328238	1	accumbensbg
CHRND	0.00927316	0.328358	1	accumbensbg
LYAR	-0.00903395	0.328533	1	accumbensbg
ZNF883	-0.00467986	0.329417	1	accumbensbg
TOMM7	0.00550315	0.329878	1	accumbensbg
PRSS36	-0.0037365	0.330026	1	accumbensbg
WDR90	0.01073	0.33034	1	accumbensbg
KANK2	0.00785069	0.330429	1	accumbensbg
CCDC15	0.00563892	0.330643	1	accumbensbg
ROPN1B	0.00601088	0.330677	1	accumbensbg
NME7	0.00635968	0.330851	1	accumbensbg
IFRD1	0.00615853	0.331198	1	accumbensbg
RP11-568A7.3	-0.00906609	0.331392	1	accumbensbg
MSH3	-0.00536695	0.331494	1	accumbensbg
STRBP	0.00815699	0.331527	1	accumbensbg
TPPP	0.0101227	0.331564	1	accumbensbg
SNX31	0.00394051	0.332344	1	accumbensbg
NPEPL1	-0.00499396	0.332489	1	accumbensbg
RP5-1063M23.1	0.00912742	0.332771	1	accumbensbg
LRRC56	-0.0117746	0.33364	1	accumbensbg
BCL2L12	0.014094	0.334623	1	accumbensbg
TEX9	0.005	0.334701	1	accumbensbg
TMIE	-0.0117592	0.334793	1	accumbensbg
PDZK1IP1	-0.00471667	0.334904	1	accumbensbg
RP11-488L18.10	0.0101261	0.334938	1	accumbensbg
OGFR	0.00440714	0.335084	1	accumbensbg
RAB7A	0.0122694	0.335322	1	accumbensbg
CHSY3	0.010236	0.335629	1	accumbensbg
TSPAN11	0.00279165	0.335966	1	accumbensbg
PRKRIP1	0.00551006	0.336573	1	accumbensbg
SUCLA2	-0.00498572	0.33659	1	accumbensbg
ALG1L11P	-0.00647937	0.336937	1	accumbensbg
RP11-178F10.3	-0.00274137	0.337108	1	accumbensbg
ANKRD27	0.00486467	0.337169	1	accumbensbg
ECD	0.00804153	0.337273	1	accumbensbg
MZT2A	0.00455287	0.337717	1	accumbensbg
ADAM1A	0.00625214	0.337724	1	accumbensbg
FKBP1C	-0.00395898	0.337997	1	accumbensbg
KLK10	0.00317249	0.338415	1	accumbensbg
RP5-1109J22.1	-0.00411435	0.338488	1	accumbensbg
RP11-92G12.3	0.00300734	0.338522	1	accumbensbg
COPA	0.00526815	0.33871	1	accumbensbg
TTLL1	-0.00374847	0.338729	1	accumbensbg
HSPA4	0.00657372	0.339207	1	accumbensbg
ACKR2	0.00533875	0.339239	1	accumbensbg
HRH3	0.0272588	0.339357	1	accumbensbg
CTC-360G5.9	0.00390896	0.339953	1	accumbensbg
MTAP	-0.00596963	0.340038	1	accumbensbg
ZNF180	0.00392427	0.340761	1	accumbensbg
SLC51A	0.00622675	0.340898	1	accumbensbg
CTC-367J11.1	-0.00287829	0.341339	1	accumbensbg
MRPL35	0.00479775	0.341866	1	accumbensbg
EXPH5	0.0146314	0.34253	1	accumbensbg
CCDC88B	0.00871697	0.34333	1	accumbensbg
FOXD4	0.00676154	0.343608	1	accumbensbg
ECHDC3	-0.00524039	0.344172	1	accumbensbg
BRIP1	0.00651403	0.344513	1	accumbensbg
SCAMP1	0.0179108	0.345359	1	accumbensbg
SYT16	0.00639406	0.345736	1	accumbensbg
TTC9C	-0.0129044	0.345887	1	accumbensbg
ESPNL	-0.00397311	0.346829	1	accumbensbg
DDX59	-0.00486319	0.347095	1	accumbensbg
ANXA3	-0.00547096	0.34729	1	accumbensbg
TBC1D7	0.00400528	0.347465	1	accumbensbg
HSD17B12	0.00239451	0.347532	1	accumbensbg
TSPYL4	0.0108411	0.347958	1	accumbensbg
PSMD2	0.00480449	0.348132	1	accumbensbg
ASB5	-0.00540623	0.348503	1	accumbensbg
AC115522.3	-0.00385925	0.349675	1	accumbensbg
AKAP3	0.00523532	0.349736	1	accumbensbg
ABCA6	0.0057501	0.349849	1	accumbensbg
RP11-33B1.1	0.00255829	0.349883	1	accumbensbg
PRKCH	-0.0111598	0.350294	1	accumbensbg
RNF115	0.00516074	0.350343	1	accumbensbg
RP11-674E16.1	0.00825736	0.35067	1	accumbensbg
AC073464.7	0.00519141	0.351088	1	accumbensbg
MEIOB	0.0102749	0.351142	1	accumbensbg
OXTR	0.005358	0.35249	1	accumbensbg
GSTT2B	0.00250723	0.352922	1	accumbensbg
OR2AG2	0.00690635	0.353353	1	accumbensbg
RP11-431K24.1	-0.00606701	0.353382	1	accumbensbg
RP11-566E18.3	-0.00684145	0.353525	1	accumbensbg
PEX5	-0.00342013	0.353677	1	accumbensbg
TRIM72	-0.0079377	0.354241	1	accumbensbg
NBL1	0.00498823	0.354334	1	accumbensbg
MORF4L1	0.00578746	0.35451	1	accumbensbg
NFXL1	-0.0105269	0.354715	1	accumbensbg
CDK18	0.00775833	0.355264	1	accumbensbg
RP11-629P16.1	0.00846438	0.355383	1	accumbensbg
SDHAF1	0.0104783	0.35566	1	accumbensbg
BCRP9	0.00251772	0.355774	1	accumbensbg
WNT3	0.0500875	0.355999	1	accumbensbg
RP11-420K14.3	0.0039632	0.356005	1	accumbensbg
FBXL5	-0.0103133	0.357024	1	accumbensbg
COMMD2	0.00697937	0.357521	1	accumbensbg
MPP2	-0.00424463	0.357846	1	accumbensbg
CCDC25	-0.00515013	0.35891	1	accumbensbg
AP000688.29	-0.0057625	0.358971	1	accumbensbg
ENTPD4	-0.00478472	0.359681	1	accumbensbg
ZNF295-AS1	-0.00259491	0.359911	1	accumbensbg
SLC8B1	0.0207812	0.36014	1	accumbensbg
LILRA6	-0.00606405	0.361288	1	accumbensbg
GSTM5	-0.00287726	0.361334	1	accumbensbg
RP11-112L6.4	0.0046265	0.361383	1	accumbensbg
TRIM13	0.00740264	0.362369	1	accumbensbg
FAM86JP	0.00390915	0.362818	1	accumbensbg
RP11-981G7.3	-0.00713984	0.363002	1	accumbensbg
RP11-313D6.3	-0.0051287	0.363366	1	accumbensbg
RP11-231C14.3	-0.00615257	0.363728	1	accumbensbg
AP000343.2	-0.00384721	0.363935	1	accumbensbg
PIWIL2	-0.00319788	0.364144	1	accumbensbg
OSGEP	-0.00454255	0.364234	1	accumbensbg
SCN1A	-0.00834858	0.364315	1	accumbensbg
OVOL1	-0.00417618	0.364708	1	accumbensbg
ORMDL1	0.00386812	0.364738	1	accumbensbg
SMCO1	0.00199903	0.365001	1	accumbensbg
PDXDC1	0.00436797	0.365194	1	accumbensbg
CCDC114	0.00667026	0.365999	1	accumbensbg
KRTAP5-9	-0.00500919	0.366042	1	accumbensbg
CCDC90B	-0.00681625	0.366409	1	accumbensbg
NOL10	0.0033624	0.366583	1	accumbensbg
WDR11	-0.00336182	0.366955	1	accumbensbg
RP11-91J19.4	-0.00701387	0.367833	1	accumbensbg
EPHA6	0.00391854	0.368223	1	accumbensbg
PRSS56	0.00457027	0.368344	1	accumbensbg
TRAP1	-0.00645003	0.368386	1	accumbensbg
GUSBP4	0.00552608	0.368734	1	accumbensbg
RINT1	-0.0163798	0.36891	1	accumbensbg
THNSL2	-0.00237065	0.368915	1	accumbensbg
SEP15	0.00337955	0.369632	1	accumbensbg
ZNF680	-0.0043723	0.370037	1	accumbensbg
GBAP1	-0.010519	0.370055	1	accumbensbg
MTRR	0.00390352	0.370662	1	accumbensbg
SLC44A3	-0.00634295	0.371014	1	accumbensbg
TNNI3	-0.0330642	0.372048	1	accumbensbg
RP11-17E13.2	0.00337238	0.37211	1	accumbensbg
MYADML2	-0.0062089	0.372471	1	accumbensbg
EXOSC3P1	0.0132613	0.372649	1	accumbensbg
C1QTNF6	0.00343556	0.373493	1	accumbensbg
RP11-520B13.4	-0.00415622	0.373614	1	accumbensbg
TTC31	0.00289342	0.373666	1	accumbensbg
MCM8	0.00456849	0.373781	1	accumbensbg
OXA1L	0.0211118	0.37446	1	accumbensbg
PTPN13	-0.00288898	0.374741	1	accumbensbg
RP11-452F19.3	0.0055288	0.375316	1	accumbensbg
DDX4	-0.00467576	0.375542	1	accumbensbg
SLC35F5	0.00389585	0.375692	1	accumbensbg
C10orf112	-0.00438734	0.376308	1	accumbensbg
OSER1-AS1	-0.00905012	0.376442	1	accumbensbg
POLR2F	0.0106823	0.37734	1	accumbensbg
NOL6	0.00395025	0.37811	1	accumbensbg
SLFN5	0.00380139	0.378624	1	accumbensbg
RP11-861E21.1	-0.00481339	0.378651	1	accumbensbg
KLK7	-0.00392971	0.380033	1	accumbensbg
FLT3	-0.00514128	0.380037	1	accumbensbg
SURF1	0.00312273	0.380464	1	accumbensbg
RP11-54O7.18	-0.00350536	0.380465	1	accumbensbg
FARP2	-0.00583232	0.380513	1	accumbensbg
RP11-38G5.4	-0.019628	0.380516	1	accumbensbg
KEAP1	0.00762753	0.380641	1	accumbensbg
C9orf72	-0.00324285	0.380718	1	accumbensbg
IQCA1	0.00385981	0.380737	1	accumbensbg
SLC9A3	-0.00317917	0.380751	1	accumbensbg
TM6SF2	-0.0062842	0.380936	1	accumbensbg
ZNF154	-0.0100176	0.381532	1	accumbensbg
LDHC	0.00274501	0.381634	1	accumbensbg
FASTKD1	-0.00264977	0.381818	1	accumbensbg
ERMP1	0.00576607	0.381922	1	accumbensbg
RAB5CP1	0.00779469	0.381958	1	accumbensbg
ENTPD3	0.00509181	0.382824	1	accumbensbg
RP5-1159O4.2	0.00221587	0.382955	1	accumbensbg
AC006946.15	0.00372811	0.383193	1	accumbensbg
LRRFIP1	0.0199788	0.383234	1	accumbensbg
ZSCAN18	0.0122517	0.38327	1	accumbensbg
ZNF605	-0.00754743	0.383335	1	accumbensbg
CSGALNACT1	-0.00288995	0.383705	1	accumbensbg
RP11-797H7.3	0.0036281	0.383743	1	accumbensbg
CLDN12	-0.00735625	0.384138	1	accumbensbg
JMJD8	0.00280431	0.384374	1	accumbensbg
RP11-795F19.5	0.00463919	0.384661	1	accumbensbg
SIL1	-0.00616365	0.384814	1	accumbensbg
NPHP4	0.00359168	0.384974	1	accumbensbg
RBAKDN	-0.00345403	0.385195	1	accumbensbg
IL10RB	-0.00329918	0.385297	1	accumbensbg
RP11-338N10.1	-0.00396096	0.385339	1	accumbensbg
RP11-242D8.3	0.00364612	0.385702	1	accumbensbg
RP11-389O22.1	-0.00742124	0.386423	1	accumbensbg
C1orf50	-0.00289828	0.387456	1	accumbensbg
ACSM5	0.00358723	0.387762	1	accumbensbg
PEAK1	-0.00332188	0.388095	1	accumbensbg
C17orf50	0.00367996	0.388584	1	accumbensbg
FAM3C	-0.00430025	0.388742	1	accumbensbg
PPAN	-0.00892009	0.388955	1	accumbensbg
RP11-403I13.9	0.00999836	0.38935	1	accumbensbg
RP11-557L19.1	0.00806077	0.389845	1	accumbensbg
XAF1	-0.00684158	0.39	1	accumbensbg
RP11-43F13.1	-0.00282052	0.390133	1	accumbensbg
SERPINF2	-0.00446647	0.39014	1	accumbensbg
RP5-965F6.2	-0.0052314	0.390275	1	accumbensbg
WISP1	-0.00217335	0.390363	1	accumbensbg
SLC1A7	-0.0037322	0.390365	1	accumbensbg
RP3-340N1.2	-0.00560984	0.390609	1	accumbensbg
RP11-175P19.2	0.00497447	0.390662	1	accumbensbg
RP11-83N9.5	0.00810279	0.390862	1	accumbensbg
KIAA1984	0.0179807	0.391037	1	accumbensbg
THRSP	0.00592309	0.391213	1	accumbensbg
CHMP1A	0.00695876	0.391568	1	accumbensbg
RP11-468E2.9	-0.0037902	0.391842	1	accumbensbg
NWD1	0.00173348	0.391953	1	accumbensbg
ADCK1	0.00670696	0.392326	1	accumbensbg
UPK3BL	0.00444412	0.392367	1	accumbensbg
GGCX	-0.00469507	0.393983	1	accumbensbg
RP1-283E3.4	0.0103801	0.394611	1	accumbensbg
HLA-A	-0.0077019	0.394726	1	accumbensbg
ZAP70	0.00236456	0.394799	1	accumbensbg
EIF2B2	0.00291888	0.3949	1	accumbensbg
AP3B1	0.0137478	0.395141	1	accumbensbg
RPS4XP2	-0.00588899	0.395591	1	accumbensbg
RELT	-0.00595853	0.395675	1	accumbensbg
GRAMD2	-0.00499427	0.39592	1	accumbensbg
RP11-73M18.9	0.00367335	0.396477	1	accumbensbg
DIAPH1	-0.00448952	0.397201	1	accumbensbg
BDH2	-0.00687963	0.397854	1	accumbensbg
CLN5	-0.00933	0.398155	1	accumbensbg
RP11-388M20.9	-0.00412846	0.39846	1	accumbensbg
PRMT2	0.00174889	0.398584	1	accumbensbg
CGB2	0.00387756	0.398766	1	accumbensbg
CTD-2651B20.1	0.0040233	0.3993	1	accumbensbg
RHOT1P1	0.00611333	0.399502	1	accumbensbg
ABCC3	0.00232707	0.399665	1	accumbensbg
ACOT2	0.00310305	0.399863	1	accumbensbg
ITGA1	0.015007	0.399902	1	accumbensbg
MRC1L1	-0.00509924	0.40006	1	accumbensbg
TNFAIP8	-0.0172857	0.400083	1	accumbensbg
TNFRSF17	-0.00634188	0.400874	1	accumbensbg
STRA13	0.00409438	0.401558	1	accumbensbg
D2HGDH	0.00258291	0.40186	1	accumbensbg
DDX50P2	0.00582807	0.402113	1	accumbensbg
SLC22A20	0.004926	0.402179	1	accumbensbg
NBPF3	0.00292379	0.402281	1	accumbensbg
BTBD1	-0.00477888	0.402363	1	accumbensbg
SLC27A2	-0.00360886	0.404303	1	accumbensbg
CCDC7	0.00714429	0.404427	1	accumbensbg
COL6A1	0.00543233	0.404639	1	accumbensbg
SDHAP1	0.00419979	0.40478	1	accumbensbg
ZNF717	0.003034	0.404839	1	accumbensbg
RP11-463I20.3	0.00574737	0.40487	1	accumbensbg
AC034229.1	-0.00520167	0.405858	1	accumbensbg
RP11-252A24.7	-0.00871432	0.406655	1	accumbensbg
LCLAT1	0.00608888	0.407175	1	accumbensbg
TACR2	0.0108648	0.407497	1	accumbensbg
RPS25	0.00833082	0.407516	1	accumbensbg
PKDREJ	0.0148345	0.407967	1	accumbensbg
COL5A3	0.00357294	0.408522	1	accumbensbg
LINC00320	-0.00565856	0.408922	1	accumbensbg
SRP14-AS1	-0.00900822	0.408995	1	accumbensbg
LINC00601	-0.00906127	0.409385	1	accumbensbg
AC005307.1	0.00476144	0.409644	1	accumbensbg
ACTN4P2	-0.00696934	0.410029	1	accumbensbg
CSMD2	-0.00153736	0.410347	1	accumbensbg
SNUPN	-0.00393813	0.410958	1	accumbensbg
CLDN4	-0.0055522	0.411042	1	accumbensbg
SMDT1	-0.00626059	0.411048	1	accumbensbg
AC011891.5	0.00919434	0.411165	1	accumbensbg
CGGBP1	0.00390545	0.411509	1	accumbensbg
SLC25A24	0.0039412	0.412195	1	accumbensbg
STARD6	0.00818939	0.412226	1	accumbensbg
NDUFAF1	-0.00577422	0.413331	1	accumbensbg
hsa-mir-1199	0.00878297	0.413601	1	accumbensbg
PSPC1	0.0136168	0.413723	1	accumbensbg
AC110781.3	-0.00424579	0.413776	1	accumbensbg
TMEM151A	0.0100723	0.41387	1	accumbensbg
RP11-689P11.2	0.00293736	0.414663	1	accumbensbg
GPR63	0.00694845	0.414905	1	accumbensbg
RP11-347C12.2	0.0050841	0.415536	1	accumbensbg
PTPN2	0.00947382	0.415975	1	accumbensbg
RP11-479O9.2	-0.00881194	0.416761	1	accumbensbg
RP11-170N11.1	-0.00487813	0.417172	1	accumbensbg
ARFGAP1	-0.0605875	0.41737	1	accumbensbg
IL11RA	-0.00647153	0.4175	1	accumbensbg
PCDHB8	0.0033207	0.418912	1	accumbensbg
RP11-420G6.4	0.00368948	0.419556	1	accumbensbg
KCNN4	0.00296921	0.419933	1	accumbensbg
AC068057.2	-0.00622229	0.420135	1	accumbensbg
ADAMTS18	0.00294657	0.420261	1	accumbensbg
EMC8	-0.0241747	0.420454	1	accumbensbg
RNF2P1	-0.00319506	0.420645	1	accumbensbg
DEF6	0.00757411	0.420811	1	accumbensbg
KHNYN	0.00649951	0.421257	1	accumbensbg
SLC31A1	0.00621532	0.421379	1	accumbensbg
RPL28	-0.00493268	0.421611	1	accumbensbg
DISC1	-0.00402633	0.421746	1	accumbensbg
RP11-111M22.3	-0.00325754	0.421765	1	accumbensbg
CDC42BPB	-0.00419482	0.421818	1	accumbensbg
SLC26A1	-0.00307656	0.422262	1	accumbensbg
FBXO3	0.00483594	0.422991	1	accumbensbg
ICAM3	-0.00636761	0.423395	1	accumbensbg
RP11-379B18.5	-0.00356226	0.423583	1	accumbensbg
RP11-500B12.1	-0.0030336	0.423676	1	accumbensbg
KIF25-AS1	0.00297866	0.423703	1	accumbensbg
SLC7A11	-0.0093902	0.424244	1	accumbensbg
RP11-10C24.3	-0.00601272	0.424429	1	accumbensbg
RP11-598F7.6	0.00726566	0.42499	1	accumbensbg
RP11-114H24.2	0.00473606	0.425406	1	accumbensbg
ZNF506	-0.00771375	0.425634	1	accumbensbg
RP11-326I11.4	0.00557123	0.42583	1	accumbensbg
HLA-H	-0.00259316	0.426573	1	accumbensbg
GSTP1	0.00441061	0.426715	1	accumbensbg
PSORS1C1	-0.00183865	0.426888	1	accumbensbg
YBEY	0.00284812	0.427711	1	accumbensbg
HLA-V	0.00399181	0.428029	1	accumbensbg
RP11-82L2.1	-0.00778051	0.428288	1	accumbensbg
VPS11	0.00292601	0.428341	1	accumbensbg
INTS4L1	0.00245367	0.42846	1	accumbensbg
NUPL2	-0.00366647	0.428831	1	accumbensbg
CTSV	-0.00843125	0.429244	1	accumbensbg
TREX1	-0.00649521	0.429879	1	accumbensbg
GAPDHP33	0.00383223	0.430305	1	accumbensbg
POU5F1P6	0.00660595	0.430706	1	accumbensbg
SLC30A9	-0.00521661	0.430876	1	accumbensbg
SFRP5	0.0050886	0.430924	1	accumbensbg
FAM86DP	0.0075966	0.431342	1	accumbensbg
JAKMIP3	0.0028803	0.431921	1	accumbensbg
PPM1M	-0.00530783	0.432213	1	accumbensbg
EI24	0.00724762	0.43244	1	accumbensbg
SELE	0.00598264	0.432901	1	accumbensbg
RP3-470B24.5	0.00310637	0.433026	1	accumbensbg
AC004951.5	-0.00322506	0.433277	1	accumbensbg
RP5-828H9.1	-0.00376781	0.434193	1	accumbensbg
RP11-667F9.1	-0.0051359	0.434299	1	accumbensbg
[truncated: 1,624 more rows]

## Sheet: Table S7b
Table S7b : S-PrediXcan results : Amygdala
GENE	Z	P	P.adj	Tissue
RNF123	-0.0477711	1.86329e-23	3.59324e-20	amygdala
TUFM	-0.0388481	2.48978e-18	2.67502e-19	amygdala
RP11-1348G14.4	0.0565347	3.72578e-18	1.2699e-17	amygdala
NPIPB9	0.114891	1.77676e-17	1.57304e-16	amygdala
NPIPB7	0.0383427	2.28964e-16	6.77045e-15	amygdala
SULT1A2	-0.025495	9.24399e-13	9.08543e-15	amygdala
SULT1A1	0.0506917	1.51971e-11	4.50795e-08	amygdala
CYP2D6	0.0311755	3.18253e-11	1.42824e-07	amygdala
RP11-259G18.2	-0.0888984	4.69273e-11	2.60034e-07	amygdala
CRHR1-IT1	-0.156015	3.26536e-10	4.65093e-07	amygdala
RBM6	0.0281623	3.51216e-10	3.44202e-06	amygdala
GLYCTK	-0.0414003	5.9161e-10	1.14509e-05	amygdala
CHST10	0.0457737	1.78371e-09	1.26648e-05	amygdala
RPS26	0.0149205	3.38145e-09	6.07031e-05	amygdala
RP11-259G18.3	-0.0295996	3.55373e-09	6.84927e-05	amygdala
MFSD3	-0.0236469	8.83414e-09	8.59223e-05	amygdala
RP13-98N21.3	0.0366057	1.36407e-08	8.60057e-05	amygdala
TRAIP	-0.0357231	1.77168e-08	8.91861e-05	amygdala
NPIPB6	-0.0265098	3.3639e-08	0.000105718	amygdala
MIR137HG	0.0428568	4.43722e-08	0.000132234	amygdala
RBL2	-0.0221794	5.50829e-08	0.000137153	amygdala
ALMS1P	-0.0643689	6.42734e-08	0.000167887	amygdala
BTN3A2	-0.0162215	1.02712e-07	0.000202843	amygdala
DND1P1	-0.0350147	1.07598e-07	0.000209368	amygdala
DHRS11	-0.031688	1.15123e-07	0.000249187	amygdala
EIF3C	-0.0276451	1.67238e-07	0.000331875	amygdala
MKL1	0.0154499	1.85312e-07	0.000558878	amygdala
CEP192	0.0149331	2.0607e-07	0.000632352	amygdala
AKR1B1	0.0233266	2.83214e-07	0.00065145	amygdala
WBP11	-0.0964106	2.87086e-07	0.000726236	amygdala
ARL17A	-0.0486568	6.14849e-07	0.0007626	amygdala
PUS10	-0.0138776	8.21884e-07	0.000766044	amygdala
MST1	0.0335127	1.02897e-06	0.000958133	amygdala
TXNL4B	-0.0344978	1.69669e-06	0.00120434	amygdala
SUOX	-0.0201031	1.79543e-06	0.00159396	amygdala
PSMC3	-0.0198822	1.95291e-06	0.00187011	amygdala
ZNF23	-0.0302486	2.16207e-06	0.00191669	amygdala
TFIP11	0.0536786	2.16637e-06	0.0020411	amygdala
EIF4HP2	-0.0220072	2.63177e-06	0.00240729	amygdala
TMCO6	-0.0348187	3.24181e-06	0.00400802	amygdala
XRCC6BP1	0.0223612	3.35861e-06	0.00423646	amygdala
ORC1	0.061306	3.60409e-06	0.013617	amygdala
CTD-3025N20.3	0.0271064	5.08757e-06	0.0168388	amygdala
TFB1M	-0.0394021	7.09192e-06	0.017582	amygdala
LRRC37A4P	0.0297701	1.23019e-05	0.0189948	amygdala
CWF19L1	0.0272128	1.39628e-05	0.0284279	amygdala
EXOC4	0.0229153	1.75145e-05	0.029424	amygdala
RP1-265C24.5	-0.0415493	1.75246e-05	0.0376461	amygdala
C15orf57	0.0133983	1.88737e-05	0.0383794	amygdala
RP4-614O4.12	-0.021352	2.17582e-05	0.0409943	amygdala
MYO15A	0.0379922	2.58497e-05	0.0417298	amygdala
CBLL1	-0.0307621	3.14875e-05	0.0446453	amygdala
ITIH4	0.0138674	3.16271e-05	0.0452633	amygdala
RP11-390F4.3	0.0144086	3.21166e-05	0.0461677	amygdala
ARL17B	0.0114252	3.85481e-05	0.0645921	amygdala
PGPEP1	-0.0211765	3.96923e-05	0.0665931	amygdala
CTNNB1	0.0223583	4.17547e-05	0.0863037	amygdala
PPP1R14B	-0.0314653	6.38568e-05	0.0869049	amygdala
CPNE1	-0.00916378	6.59987e-05	0.13165	amygdala
PCCB	0.045525	6.90252e-05	0.13276	amygdala
FASTKD5	-0.0169804	7.66054e-05	0.139483	amygdala
CYP21A1P	-0.0174846	7.81477e-05	0.170309	amygdala
CTD-3025N20.2	0.0155331	8.64235e-05	0.17163	amygdala
PPP1R2P5	-0.0163179	8.9876e-05	0.172812	amygdala
ERAP2	-0.0103303	9.98877e-05	0.203037	amygdala
AC011330.5	-0.0146499	0.000113958	0.20915	amygdala
DDX42	-0.0277215	0.0001345	0.233861	amygdala
NR4A2	0.0148687	0.000159071	0.253824	amygdala
PPA2	-0.0232319	0.000197057	0.278097	amygdala
SEPT12	0.00984424	0.000217231	0.30741	amygdala
RAD51C	-0.0105827	0.000228415	0.314858	amygdala
PINLYP	-0.0361653	0.000228508	0.364008	amygdala
ENPP5	0.0322275	0.000255453	0.407249	amygdala
ABCA7	0.0812774	0.000290338	0.429769	amygdala
LRRC37A2	-0.0308718	0.000293258	0.435333	amygdala
CD46	0.0185327	0.000370779	0.457467	amygdala
FAM21A	0.011529	0.000402961	0.55534	amygdala
STRC	0.0149591	0.00043304	0.576685	amygdala
FIGNL1	-0.0144335	0.000456045	0.72103	amygdala
STX19	-0.0238626	0.00051781	0.736494	amygdala
HLA-J	-0.0459535	0.000531054	0.814141	amygdala
ACADS	-0.0477014	0.000569577	0.870711	amygdala
CCDC171	0.0379585	0.000602007	0.969164	amygdala
BLOC1S2	0.0172542	0.000734084	1	amygdala
PAXIP1-AS2	-0.0165574	0.000735988	1	amygdala
LMF1	-0.0122281	0.000737682	1	amygdala
XKR9	-0.0130357	0.000756954	1	amygdala
LINC00339	0.0125416	0.000757953	1	amygdala
LINC00667	0.0170897	0.000786561	1	amygdala
NSFP1	0.00688987	0.000817205	1	amygdala
RP11-713P17.3	-0.016839	0.000835345	1	amygdala
ENPP4	0.0270259	0.00087903	1	amygdala
TOP3A	-0.0136352	0.00088811	1	amygdala
TTC12	-0.0101937	0.000940836	1	amygdala
MAPK8IP2	-0.0144906	0.00097529	1	amygdala
RPS23	0.0116588	0.00101829	1	amygdala
VARS2	-0.0124983	0.00102188	1	amygdala
PCDHB16	-0.0155652	0.00110561	1	amygdala
RP11-317P15.4	0.0404238	0.00113426	1	amygdala
RBM12	0.0165019	0.00116683	1	amygdala
RP11-210M15.2	-0.0394158	0.00120245	1	amygdala
GNMT	-0.0131781	0.00130795	1	amygdala
RBM20	0.0168769	0.00137734	1	amygdala
KIAA1683	-0.0162195	0.0014485	1	amygdala
HLA-C	0.0156946	0.00145319	1	amygdala
RAB6A	-0.0310531	0.0014859	1	amygdala
HLA-W	0.0264382	0.00149878	1	amygdala
PPP6R1	0.0212211	0.00154515	1	amygdala
HCG4	-0.0120874	0.00157556	1	amygdala
NPIPP1	-0.0149428	0.00167492	1	amygdala
GCKR	0.0361142	0.00170937	1	amygdala
FAHD1	-0.0151362	0.00173256	1	amygdala
MAPKAPK5-AS1	0.02006	0.00178907	1	amygdala
WIPF1	-0.0154777	0.00180849	1	amygdala
AMIGO1	0.0200793	0.00181472	1	amygdala
SLC2A1-AS1	0.00751633	0.00195172	1	amygdala
ANXA11	-0.0522198	0.00198223	1	amygdala
CD151	-0.018001	0.00203747	1	amygdala
STK31	0.0272639	0.00206176	1	amygdala
RNF24	-0.0188769	0.0021868	1	amygdala
CDK10	-0.0124853	0.00223285	1	amygdala
LINC00664	0.0186855	0.00240561	1	amygdala
SYCE2	0.0309322	0.00241611	1	amygdala
ALDH16A1	-0.02445	0.00252698	1	amygdala
THEM6	0.0183963	0.00254223	1	amygdala
PSCA	0.0249314	0.00255657	1	amygdala
RP11-1348G14.6	-0.0664614	0.00257139	1	amygdala
EIF4E3	0.0142322	0.00258997	1	amygdala
RWDD2B	0.0132083	0.00269209	1	amygdala
MEN1	-0.022308	0.00276713	1	amygdala
PLA2G4B	-0.0145005	0.00282739	1	amygdala
ZSCAN31	0.0135558	0.00306075	1	amygdala
CLEC12B	-0.0179044	0.00307855	1	amygdala
LRRIQ3	-0.0165988	0.00319384	1	amygdala
TSGA10	0.0122317	0.00323202	1	amygdala
ACTR8	0.023077	0.00335965	1	amygdala
FKBP11	0.0155574	0.00338832	1	amygdala
C1orf123	0.0229122	0.00344202	1	amygdala
HLA-DRB1	0.0103787	0.00364862	1	amygdala
FTCD	0.014385	0.00379825	1	amygdala
RP11-457M11.5	-0.0110847	0.00385418	1	amygdala
RP11-15I11.3	0.0166779	0.00396861	1	amygdala
HLA-K	-0.00785797	0.00401946	1	amygdala
KNOP1	0.0125362	0.00409684	1	amygdala
TEX40	0.015177	0.0041761	1	amygdala
RP11-62H7.2	-0.0134215	0.00418123	1	amygdala
CICP14	-0.0157361	0.00418584	1	amygdala
DDX11	0.00908373	0.00419614	1	amygdala
MGC10955	0.0148838	0.00424397	1	amygdala
PMS2P3	0.0265722	0.00431632	1	amygdala
ANAPC4	-0.0211558	0.0043663	1	amygdala
RP11-274B21.2	-0.0162057	0.00444619	1	amygdala
RP11-274B21.3	-0.0224696	0.00477322	1	amygdala
SKA2	-0.0204572	0.00487111	1	amygdala
ZSCAN29	0.0129242	0.00491628	1	amygdala
TOR2A	0.0145804	0.00495095	1	amygdala
PAH	-0.0321819	0.00508433	1	amygdala
CRYZ	0.0119002	0.0054314	1	amygdala
AC009404.2	0.0286463	0.00559257	1	amygdala
AC012309.5	0.0067394	0.00562712	1	amygdala
LMBR1L	-0.0132497	0.0056342	1	amygdala
HLA-DQA2	-0.0137244	0.00571754	1	amygdala
MUL1	-0.0201533	0.00592789	1	amygdala
SNX17	-0.0157556	0.00600498	1	amygdala
CA11	-0.014868	0.00603718	1	amygdala
CPSF1	0.00933777	0.00604659	1	amygdala
CTA-250D10.23	0.0155242	0.00606624	1	amygdala
ALMS1	0.0104668	0.00617119	1	amygdala
UROS	-0.00777581	0.00621189	1	amygdala
MXRA8	0.0244686	0.00633506	1	amygdala
TMEM220	0.0178983	0.00645541	1	amygdala
TCF19	0.0393818	0.00650467	1	amygdala
LAMC2	0.0220934	0.0065553	1	amygdala
MAP1LC3A	0.0143896	0.00668877	1	amygdala
HCG4B	-0.00978779	0.00677715	1	amygdala
HMGB1P31	-0.0245281	0.00690158	1	amygdala
CHRNA5	0.0116408	0.0069638	1	amygdala
AK8	-0.00759244	0.00699778	1	amygdala
PLEKHH2	-0.0228566	0.00725199	1	amygdala
ZNF410	-0.0111338	0.00741599	1	amygdala
MITD1	-0.0111403	0.00755069	1	amygdala
NUP50	0.00600389	0.00765997	1	amygdala
RP11-707O23.5	-0.100297	0.00766352	1	amygdala
C5orf64	-0.0126734	0.00776465	1	amygdala
ATP6AP1L	-0.0101026	0.00777115	1	amygdala
ZDHHC6	0.0218822	0.00789811	1	amygdala
NDRG3	0.028074	0.00792809	1	amygdala
CCBL2	0.00950933	0.00805118	1	amygdala
NT5C3B	-0.0154554	0.0080964	1	amygdala
CTD-2619J13.19	0.0262566	0.00828004	1	amygdala
RP11-302L19.3	-0.0229859	0.0083609	1	amygdala
DIDO1	0.00952477	0.00840177	1	amygdala
KNSTRN	0.0095803	0.00861385	1	amygdala
TUBA1C	0.0169132	0.00871549	1	amygdala
MARCH2	-0.0188378	0.00894273	1	amygdala
PAAF1	-0.017985	0.00903649	1	amygdala
SIRPB1	-0.0100911	0.00926623	1	amygdala
PCDHA10	-0.0113758	0.00939824	1	amygdala
DTD1	-0.00669177	0.00964414	1	amygdala
GREM1	0.0140503	0.00970362	1	amygdala
PCDHB7	-0.0119786	0.00989499	1	amygdala
RP11-797A18.4	0.0128556	0.00998595	1	amygdala
CTD-2010I16.1	0.0168872	0.00999031	1	amygdala
SIGLEC14	-0.0146999	0.0100461	1	amygdala
TPM2	0.00982643	0.0101264	1	amygdala
APOC3	0.0246284	0.0101789	1	amygdala
TMA7	-0.0125607	0.0103491	1	amygdala
TUBG2	0.0192331	0.0103757	1	amygdala
FTSJ3	0.0111832	0.0103984	1	amygdala
SLC16A8	-0.0163799	0.0105787	1	amygdala
RP11-274B21.4	-0.007575	0.0106371	1	amygdala
RRP15	0.0200649	0.0106746	1	amygdala
PDRG1	0.0176189	0.0107731	1	amygdala
AL132709.5	0.0183812	0.0109808	1	amygdala
RP11-170M17.2	0.0162654	0.0113409	1	amygdala
MYOC	-0.0162042	0.0113908	1	amygdala
ABL2	-0.0128201	0.011481	1	amygdala
SNORA76	-0.0168448	0.0115641	1	amygdala
CBR4	-0.0113264	0.0115687	1	amygdala
RP11-666A20.3	0.018056	0.0116651	1	amygdala
NSUN2	0.00835423	0.0116853	1	amygdala
RP11-17E13.2	0.00965825	0.0120298	1	amygdala
CIRH1A	0.00661227	0.01209	1	amygdala
SHMT1	0.0195014	0.0120983	1	amygdala
CYBRD1	-0.00972457	0.0121943	1	amygdala
TMEM8B	0.0141022	0.0123467	1	amygdala
MTRF1L	0.0151716	0.0123576	1	amygdala
FAM179A	0.0102532	0.0123793	1	amygdala
SCRN2	-0.0140762	0.0125756	1	amygdala
FAM72C	-0.0266295	0.0127611	1	amygdala
RP11-247A12.7	0.0112898	0.0127647	1	amygdala
WASL	0.0249933	0.012781	1	amygdala
PCDHB10	-0.00947877	0.0128601	1	amygdala
HPR	-0.00724753	0.0129438	1	amygdala
PACRGL	0.0143321	0.0131036	1	amygdala
CENPV	-0.00976284	0.0131136	1	amygdala
GSTT1	-0.0094984	0.0132723	1	amygdala
ERO1LB	0.0166409	0.0133059	1	amygdala
CCDC66	0.00938767	0.013359	1	amygdala
FAM83H	-0.0119295	0.0134167	1	amygdala
CMAHP	0.0275824	0.0136971	1	amygdala
AGAP2-AS1	-0.0136707	0.0140297	1	amygdala
TCF24	-0.0262613	0.0142629	1	amygdala
AC103965.1	-0.00924913	0.0143562	1	amygdala
C2orf82	0.00895504	0.014367	1	amygdala
ARIH2	0.0169702	0.0144228	1	amygdala
KRT8P46	-0.0367192	0.0145231	1	amygdala
SMDT1	-0.0123183	0.0146424	1	amygdala
VAC14	-0.0208375	0.014686	1	amygdala
TRMT61B	0.0155582	0.0147155	1	amygdala
GS1-124K5.11	0.0141293	0.0148776	1	amygdala
MCUR1	0.0143126	0.0149754	1	amygdala
CYB561	-0.0136615	0.0151364	1	amygdala
TYW5	0.0199297	0.0152866	1	amygdala
GALNS	-0.0267908	0.0152903	1	amygdala
AC079922.3	-0.0124919	0.0153087	1	amygdala
AL022393.7	0.00731264	0.0153651	1	amygdala
ROGDI	-0.0131533	0.0154655	1	amygdala
NEIL1	0.00625703	0.015971	1	amygdala
TDRD9	-0.0242992	0.0162685	1	amygdala
STAG3L2	0.0163949	0.0167155	1	amygdala
DDB2	0.0142716	0.0168116	1	amygdala
CCDC85A	0.0113828	0.0168322	1	amygdala
COPA	0.0151772	0.0170653	1	amygdala
KDELC1	-0.0254517	0.0170779	1	amygdala
NEIL2	-0.0127385	0.0175236	1	amygdala
ANKRD45	-0.0211637	0.0178375	1	amygdala
ARL16	-0.0101254	0.017892	1	amygdala
EBPL	-0.0109052	0.0184189	1	amygdala
RP11-433J8.1	-0.0160088	0.0186798	1	amygdala
C19orf66	-0.0144879	0.0187129	1	amygdala
WDR43	-0.0297878	0.0188229	1	amygdala
TIPIN	-0.0104351	0.0194462	1	amygdala
CD82	-0.0299794	0.0195429	1	amygdala
QDPR	0.0102986	0.019847	1	amygdala
MGAM	0.0106627	0.0202137	1	amygdala
RP11-166O4.6	-0.0156975	0.0202858	1	amygdala
TRPT1	-0.0137558	0.0203137	1	amygdala
CEACAM19	0.01402	0.0203153	1	amygdala
CAMK2N2	0.0130596	0.0204756	1	amygdala
RP11-314A5.3	-0.00848079	0.0209346	1	amygdala
STAG3L5P	-0.00894922	0.0210478	1	amygdala
NPIPA1	-0.00805834	0.0211305	1	amygdala
PILRB	-0.00831539	0.0212046	1	amygdala
ISYNA1	-0.0134973	0.0215082	1	amygdala
PEX6	0.00954746	0.0218751	1	amygdala
LCA5	-0.0393024	0.0219587	1	amygdala
PPIE	0.0116055	0.0219697	1	amygdala
RP11-481A20.11	-0.0111624	0.022009	1	amygdala
SNRPC	0.0117406	0.0224719	1	amygdala
LAMTOR5	-0.0153262	0.022779	1	amygdala
RPS27P25	-0.0210407	0.0228014	1	amygdala
RP4-665J23.1	0.0222159	0.0228524	1	amygdala
RP4-800G7.2	-0.0114954	0.022866	1	amygdala
MRPL1	0.0113223	0.0229927	1	amygdala
IFNAR2	-0.0227986	0.0231932	1	amygdala
DSTNP2	-0.0124927	0.0232397	1	amygdala
LEMD1	0.0341905	0.0232719	1	amygdala
SYCE1L	-0.00692193	0.0233377	1	amygdala
XRCC1	-0.011548	0.0241802	1	amygdala
LITAF	-0.00419237	0.0242676	1	amygdala
RP11-268J15.5	-0.0205893	0.0244871	1	amygdala
RPL36P4	0.0100938	0.0249797	1	amygdala
AKR1C1	-0.0128541	0.0251684	1	amygdala
FREM1	0.0103924	0.0253589	1	amygdala
FAM167A	0.00756511	0.0254642	1	amygdala
ZNF653	0.00933729	0.0260585	1	amygdala
PPWD1	-0.0167079	0.0263449	1	amygdala
NR1H3	0.00650193	0.0265008	1	amygdala
BAIAP3	-0.0098547	0.0272159	1	amygdala
RP11-728K20.1	-0.0108349	0.0272705	1	amygdala
RP11-458D21.1	0.00952371	0.0277231	1	amygdala
SFTPD	0.00584437	0.0278583	1	amygdala
TTLL12	0.0187787	0.0279636	1	amygdala
JRKL	-0.0144248	0.0280717	1	amygdala
ZSWIM7	-0.00842786	0.0281379	1	amygdala
ZNF391	0.0118201	0.0283052	1	amygdala
CRYBB2	0.0164814	0.0283852	1	amygdala
TAS2R4	-0.0111554	0.0286341	1	amygdala
HSD17B12	0.0074062	0.0287256	1	amygdala
LINC00665	0.00803342	0.0291352	1	amygdala
NUTM2A	-0.0246304	0.0291612	1	amygdala
UBXN6	0.0102726	0.0292773	1	amygdala
SLFNL1	0.0157201	0.0295159	1	amygdala
ATG10	-0.00820607	0.0299453	1	amygdala
OPN1SW	0.0199402	0.0299589	1	amygdala
ZNF83	-0.0107423	0.0299973	1	amygdala
PM20D1	0.0153512	0.0301542	1	amygdala
CNOT6L	0.0120793	0.0304874	1	amygdala
PIH1D2	0.0290444	0.03106	1	amygdala
ADHFE1	-0.0074991	0.0310998	1	amygdala
NF1	0.0128791	0.0312498	1	amygdala
PRG2	-0.00676545	0.0313103	1	amygdala
RPS4XP14	-0.0174782	0.0314827	1	amygdala
AC068282.3	0.00471712	0.0319318	1	amygdala
ANKRD32	-0.0133311	0.0319868	1	amygdala
C4A	-0.010509	0.032192	1	amygdala
PBLD	-0.00986574	0.0322035	1	amygdala
ANO7	-0.0119334	0.032726	1	amygdala
RP11-463M16.4	-0.0162268	0.0328848	1	amygdala
M1AP	-0.00615145	0.0333671	1	amygdala
PILRA	-0.00742799	0.0340186	1	amygdala
DTNB	-0.00996371	0.0343871	1	amygdala
RPL23P2	-0.0123812	0.0344669	1	amygdala
WNT10B	0.0122775	0.0346427	1	amygdala
LPAR5	0.0088815	0.0348024	1	amygdala
RP4-669P10.19	0.0255984	0.0348358	1	amygdala
GUSBP1	0.0101725	0.0350819	1	amygdala
ATP6V1G2	-0.0102404	0.0351818	1	amygdala
EIF2A	-0.00715655	0.0352231	1	amygdala
PROCA1	-0.010365	0.0354301	1	amygdala
ARFGAP2	-0.00656828	0.0357267	1	amygdala
RCCD1	0.014889	0.035769	1	amygdala
CARS2	0.0119207	0.0358442	1	amygdala
RP11-295M18.2	-0.0113144	0.036252	1	amygdala
SNX25P1	-0.0173412	0.0364571	1	amygdala
AC073869.2	0.0106564	0.0369441	1	amygdala
OSCAR	-0.008139	0.0374768	1	amygdala
FLVCR1-AS1	0.00715354	0.0375969	1	amygdala
TIAF1	0.00844936	0.0378402	1	amygdala
DPP10	-0.0153249	0.038008	1	amygdala
LA16c-380H5.5	-0.0138605	0.0382519	1	amygdala
CALR4P	-0.0179846	0.0382867	1	amygdala
ADAM33	0.0203065	0.0387353	1	amygdala
TDRD5	0.0189983	0.0387708	1	amygdala
ETFDH	-0.0102486	0.039021	1	amygdala
TXLNB	-0.0252552	0.0391087	1	amygdala
LINC00574	0.0143798	0.0404896	1	amygdala
SULT1C2	0.0108554	0.04124	1	amygdala
SLC25A26	0.007613	0.0415929	1	amygdala
LRPPRC	-0.00978936	0.04189	1	amygdala
ATHL1	0.0121771	0.041898	1	amygdala
RP11-333A23.4	0.0113519	0.0420821	1	amygdala
MET	-0.0108746	0.0423771	1	amygdala
AC004166.6	-0.0214492	0.0425227	1	amygdala
RP11-692N5.1	0.0145274	0.0425966	1	amygdala
SUCNR1	0.0316813	0.0428046	1	amygdala
STRA13	0.00951449	0.0428955	1	amygdala
MEIOB	0.0199191	0.0429349	1	amygdala
RP11-673E1.1	0.00608321	0.0429765	1	amygdala
DNAH6	-0.0180815	0.0436649	1	amygdala
CTC-297N7.8	-0.00977602	0.0437418	1	amygdala
NDE1	0.0172266	0.0440065	1	amygdala
PEAK1	-0.00777641	0.0440113	1	amygdala
C7orf73	-0.00772736	0.044269	1	amygdala
LSG1	-0.0189933	0.0443165	1	amygdala
C4orf33	-0.00605231	0.0446536	1	amygdala
RPAP1	0.0235117	0.044655	1	amygdala
CYHR1	-0.0119932	0.0449679	1	amygdala
TMEM39A	-0.0221575	0.0456086	1	amygdala
HLA-DRB6	-0.0069671	0.0460025	1	amygdala
GIN1	0.0144995	0.0461475	1	amygdala
CTD-2368P22.1	0.0096706	0.0461484	1	amygdala
TVP23B	-0.00963321	0.0464688	1	amygdala
MRI1	-0.0152837	0.0465606	1	amygdala
LINC00277	0.01647	0.0466716	1	amygdala
CHCHD1	0.00992042	0.0467455	1	amygdala
SRSF9	-0.0107905	0.046904	1	amygdala
C2orf80	0.0249703	0.046961	1	amygdala
HSPA1B	-0.0371515	0.0471071	1	amygdala
DCAKD	-0.0228766	0.0471119	1	amygdala
NME1	0.020956	0.0475652	1	amygdala
ZBTB18	0.0598497	0.0477415	1	amygdala
RP11-222A11.1	-0.0139306	0.047771	1	amygdala
ZCWPW1	-0.0147342	0.0479743	1	amygdala
LHX2	0.0111164	0.0484571	1	amygdala
ASNSD1	-0.00693313	0.0486757	1	amygdala
ECD	-0.0139839	0.0488523	1	amygdala
RPL36AL	-0.0187078	0.0489014	1	amygdala
DVL2	-0.00939668	0.0490752	1	amygdala
AP006621.1	-0.00497042	0.0492366	1	amygdala
RP11-60A24.3	0.00984652	0.0497846	1	amygdala
RP11-497H16.8	0.0227555	0.0499847	1	amygdala
PHYHIP	0.0145132	0.0501698	1	amygdala
FAM90A25P	-0.011171	0.0502522	1	amygdala
MOCS3	-0.0459224	0.0503322	1	amygdala
AP000350.6	-0.00662687	0.0510153	1	amygdala
FMNL3	0.0264149	0.0514155	1	amygdala
ENO3	0.00870777	0.0515503	1	amygdala
TIMM10	0.0100602	0.0517627	1	amygdala
PDLIM2	-0.0115612	0.0529077	1	amygdala
CTD-2528L19.3	-0.019159	0.0529612	1	amygdala
GDAP1L1	-0.00543706	0.0533777	1	amygdala
AP000344.3	-0.0158097	0.0534594	1	amygdala
DPCD	0.00664148	0.0537297	1	amygdala
NMRAL1	-0.00896415	0.0537494	1	amygdala
NOL3	0.0154489	0.0541081	1	amygdala
ERAP1	0.0080769	0.0542961	1	amygdala
NAT6	-0.0113278	0.0543317	1	amygdala
KDM4B	0.00679675	0.0547312	1	amygdala
HESX1	0.0386361	0.0547337	1	amygdala
STAG3L1	0.0118227	0.0549683	1	amygdala
SPEF2	0.0199319	0.0555006	1	amygdala
ZNF500	0.00799447	0.0558525	1	amygdala
HLA-DMA	0.0153438	0.0561446	1	amygdala
C14orf178	-0.00911003	0.0563306	1	amygdala
TBC1D2	0.0139652	0.0566554	1	amygdala
TAC1	0.0128935	0.0567707	1	amygdala
LRRC37A5P	0.00483471	0.0574094	1	amygdala
TCFL5	0.00978299	0.0575079	1	amygdala
RP13-977J11.2	0.00684275	0.0576264	1	amygdala
WFDC3	0.00742502	0.0576376	1	amygdala
JPH2	0.0054178	0.0576985	1	amygdala
LDLRAD2	0.00616878	0.0579172	1	amygdala
DNAJC15	0.00467421	0.0580888	1	amygdala
SH2D7	0.00908075	0.058495	1	amygdala
GSDMD	-0.0082743	0.0593935	1	amygdala
EBF3	-0.00833681	0.0594428	1	amygdala
THEM4	-0.0194072	0.0596365	1	amygdala
NPY2R	0.00696799	0.0599006	1	amygdala
SETD9	-0.00443506	0.0600788	1	amygdala
RP11-78C3.1	-0.0125877	0.0603125	1	amygdala
SEPT7P2	-0.00677931	0.0608206	1	amygdala
GOLGA8N	-0.0102973	0.0609461	1	amygdala
SNX15	-0.00798192	0.0610368	1	amygdala
MRPL21	-0.00690627	0.0610482	1	amygdala
YARS2	-0.0228254	0.0614251	1	amygdala
AC018720.10	-0.0125823	0.0615537	1	amygdala
AP3B1	0.0174305	0.0620427	1	amygdala
MGRN1	-0.00637925	0.0622682	1	amygdala
ZNF488	0.0112484	0.0623208	1	amygdala
IL18R1	-0.0104298	0.0625113	1	amygdala
RP11-500G10.4	-0.00784906	0.0627001	1	amygdala
UBAP1L	-0.00757609	0.0630733	1	amygdala
CYP3A5	-0.0240186	0.0632769	1	amygdala
INVS	0.0256669	0.0636614	1	amygdala
SPSB2	-0.00457774	0.063664	1	amygdala
EAF2	0.0183599	0.064014	1	amygdala
C1QL4	0.017369	0.0640661	1	amygdala
RP11-427H3.3	-0.0130863	0.0642406	1	amygdala
MRS2	-0.00839473	0.0660345	1	amygdala
MSRB2	0.0104808	0.0660973	1	amygdala
CDC37L1	0.00617502	0.0666046	1	amygdala
CORO2A	-0.00645094	0.0666724	1	amygdala
SERF1A	0.0099371	0.0667767	1	amygdala
DARS2	-0.010931	0.0668288	1	amygdala
TAF1A	-0.0150875	0.0668952	1	amygdala
NUP133	0.00762758	0.0669641	1	amygdala
RP11-274B21.1	-0.00918263	0.0671655	1	amygdala
SPARCL1	0.0189358	0.0677898	1	amygdala
EMILIN3	-0.0136502	0.067967	1	amygdala
P2RX6P	-0.0117728	0.0687795	1	amygdala
SFXN4	0.00672909	0.068908	1	amygdala
CRELD1	-0.00536849	0.0690623	1	amygdala
AP000351.8	-0.0058384	0.069249	1	amygdala
RP11-497H16.9	0.0135027	0.0693045	1	amygdala
CORO7	0.0073671	0.0696241	1	amygdala
AC005013.5	0.0145932	0.0698564	1	amygdala
RP11-773H22.2	0.0071926	0.070116	1	amygdala
RAB6B	-0.0125874	0.0701217	1	amygdala
PCM1	0.0176746	0.0702448	1	amygdala
BAG6	-0.00532578	0.0705279	1	amygdala
VEZF1	-0.0124314	0.0710053	1	amygdala
IQGAP1	-0.0138638	0.0718504	1	amygdala
CNDP2	-0.0126124	0.0720598	1	amygdala
FAM149A	-0.00785661	0.0727891	1	amygdala
RP11-179A16.1	-0.0215088	0.0729679	1	amygdala
AP000351.10	-0.00817507	0.0730034	1	amygdala
SRA1	0.0121893	0.0732773	1	amygdala
RP11-360I2.1	0.0152547	0.0736484	1	amygdala
CRYAB	-0.00914646	0.073761	1	amygdala
BLOC1S3	0.00658755	0.0741204	1	amygdala
RHOBTB1	0.00558763	0.0741425	1	amygdala
FRA10AC1	-0.00884954	0.0744294	1	amygdala
RP11-69M1.4	-0.0558977	0.0744998	1	amygdala
WDR12	-0.0221812	0.0752016	1	amygdala
GAR1	-0.00723582	0.0762082	1	amygdala
NUP107	0.0105821	0.0762886	1	amygdala
LEKR1	-0.0072761	0.076548	1	amygdala
KLRG1	0.00954418	0.0768316	1	amygdala
RP11-561C5.4	0.0095331	0.0778448	1	amygdala
IL1RL1	-0.0141384	0.0785344	1	amygdala
CTD-2650P22.1	-0.0106677	0.0786646	1	amygdala
AP006621.5	-0.00679741	0.0787881	1	amygdala
RBM44	-0.0248658	0.0789111	1	amygdala
L3HYPDH	-0.00613452	0.0797742	1	amygdala
CYP4F32P	0.00865658	0.0801662	1	amygdala
TMC4	0.00692196	0.0805786	1	amygdala
PCDHA13	0.0118247	0.0809431	1	amygdala
RP11-75C9.1	-0.0122739	0.081051	1	amygdala
METTL3	-0.0096732	0.0814743	1	amygdala
PCBP3	-0.00498465	0.0816627	1	amygdala
FAM228B	0.00420179	0.0819483	1	amygdala
RAB11FIP3	0.00732198	0.082065	1	amygdala
CTD-3074O7.12	-0.00985731	0.0821026	1	amygdala
CTGLF12P	-0.00814233	0.0821205	1	amygdala
PCDHGA5	-0.0118341	0.0823474	1	amygdala
PPA1	-0.0049033	0.0823622	1	amygdala
CAMLG	0.00457736	0.082573	1	amygdala
CTD-2554C21.3	-0.0044922	0.0833277	1	amygdala
TIPARP	-0.00793413	0.0836399	1	amygdala
SH3BGRL2	-0.00561418	0.083652	1	amygdala
ABCC5	-0.0127614	0.0842149	1	amygdala
C2orf16	-0.0113044	0.085939	1	amygdala
SMTNL1	0.00631956	0.0861783	1	amygdala
DRAM2	-0.00612393	0.0862464	1	amygdala
ELP3	0.00814371	0.0872225	1	amygdala
CSGALNACT2	-0.00654502	0.0872645	1	amygdala
IGSF6	-0.00627343	0.0873618	1	amygdala
ROCK1P1	-0.00852594	0.0874006	1	amygdala
AP000350.5	-0.00586751	0.0875636	1	amygdala
CLDN9	-0.015893	0.0875866	1	amygdala
HCG20	-0.00447916	0.087784	1	amygdala
TTC38	-0.00864721	0.0890486	1	amygdala
GOLPH3L	-0.0206274	0.0892226	1	amygdala
PIGZ	0.00588288	0.089457	1	amygdala
RHCE	0.0097559	0.0895456	1	amygdala
ALDH8A1	-0.00462365	0.090109	1	amygdala
CTC-498M16.4	0.00534616	0.0904686	1	amygdala
SPTBN4	-0.00884166	0.0905777	1	amygdala
AC067959.1	0.00940798	0.0906894	1	amygdala
BAG2	0.0074764	0.0908328	1	amygdala
TGFA	-0.00604661	0.0908893	1	amygdala
PNPLA2	0.0184519	0.0908897	1	amygdala
ZNF496	0.00765634	0.0912379	1	amygdala
NBPF10	-0.0135231	0.0913189	1	amygdala
METTL21B	-0.00582311	0.0914166	1	amygdala
IFITM2	-0.106068	0.0916878	1	amygdala
ZNF559	-0.0127386	0.0917705	1	amygdala
KCNK1	-0.00788691	0.0920486	1	amygdala
ZNF192P1	0.00534558	0.0920791	1	amygdala
GBP3	0.00514441	0.0925566	1	amygdala
CRCP	0.00668831	0.0927703	1	amygdala
CENPC	0.00612349	0.0930313	1	amygdala
CARD10	0.0340084	0.0937136	1	amygdala
RP11-734I18.1	-0.00536565	0.093774	1	amygdala
RAB26	0.0209891	0.0940663	1	amygdala
ITSN2	-0.015945	0.0941389	1	amygdala
RP11-51F16.9	0.0126132	0.0943973	1	amygdala
RP11-101P17.11	-0.0266601	0.095137	1	amygdala
POLR2M	-0.00569838	0.0952333	1	amygdala
QRSL1	-0.00864793	0.0957052	1	amygdala
RP11-479G22.8	-0.0151168	0.0957384	1	amygdala
SRR	0.0110777	0.0959027	1	amygdala
YEATS4	0.00865142	0.0961478	1	amygdala
IL32	0.0064439	0.0961989	1	amygdala
IVD	0.0153547	0.0962323	1	amygdala
RPA2	-0.00533821	0.0963244	1	amygdala
RP11-430B1.2	0.0107267	0.0963473	1	amygdala
ZEB2P1	0.00523178	0.0964917	1	amygdala
RP5-968J1.1	0.00973978	0.0967235	1	amygdala
AC010536.1	-0.00781994	0.0971864	1	amygdala
SPRR2A	-0.00760679	0.0973146	1	amygdala
ZNF266	0.00521072	0.0974979	1	amygdala
METTL10	0.0184223	0.0976802	1	amygdala
STK35	-0.00674903	0.0981635	1	amygdala
ALG1L	0.0053402	0.0982888	1	amygdala
CNNM4	-0.0139274	0.0990073	1	amygdala
FADS6	0.0119019	0.099078	1	amygdala
L3MBTL3	0.0060641	0.0994399	1	amygdala
FAM86JP	0.0081387	0.0994573	1	amygdala
SLC25A39	-0.0138668	0.0995532	1	amygdala
NUDT14	-0.00570783	0.0997671	1	amygdala
AC019206.1	0.00412579	0.0998863	1	amygdala
C17orf97	0.00594887	0.0998899	1	amygdala
NIPA1	0.0113989	0.100229	1	amygdala
AQP5	0.00951008	0.100762	1	amygdala
INTS4	-0.00431201	0.101089	1	amygdala
YIPF5	-0.074972	0.101971	1	amygdala
FAS	-0.00686809	0.102389	1	amygdala
FRK	-0.0172543	0.102617	1	amygdala
ENPP7P2	0.102554	0.102733	1	amygdala
RP11-508N22.12	-0.00657357	0.104213	1	amygdala
RP11-820I16.1	-0.00533604	0.104369	1	amygdala
SDF2L1	0.0112408	0.104556	1	amygdala
SYCP2L	0.00501152	0.104722	1	amygdala
PICK1	-0.00637201	0.10497	1	amygdala
TULP2	-0.0153261	0.104987	1	amygdala
WFIKKN1	0.00895621	0.105125	1	amygdala
CTNS	-0.0092985	0.105389	1	amygdala
NCKIPSD	-0.00707023	0.105579	1	amygdala
RP11-1094M14.11	-0.00951286	0.105761	1	amygdala
ACAP1	-0.0103924	0.105819	1	amygdala
RP11-826N14.4	0.0194231	0.106188	1	amygdala
TDRD6	-0.00791352	0.106271	1	amygdala
STAG3	0.00406908	0.106333	1	amygdala
RP11-543B16.2	-0.014864	0.106399	1	amygdala
USP36	-0.00760196	0.106405	1	amygdala
BATF2	-0.00621297	0.106532	1	amygdala
PSORS1C2	0.0190787	0.106687	1	amygdala
TNFRSF10C	-0.00643713	0.107366	1	amygdala
ALOX15B	-0.00930224	0.107978	1	amygdala
NKX2-8	0.0101308	0.108386	1	amygdala
ZMYM5	0.0244121	0.108723	1	amygdala
CTD-2544H17.1	-0.00616678	0.108789	1	amygdala
BBS10	0.00603808	0.109005	1	amygdala
CTC-459F4.1	0.00724153	0.109324	1	amygdala
DUS2	-0.014328	0.110083	1	amygdala
CTA-217C2.2	-0.0170888	0.110269	1	amygdala
C4orf21	-0.0286407	0.111063	1	amygdala
SEC14L6	-0.0102127	0.11133	1	amygdala
B3GAT3	-0.0209304	0.111411	1	amygdala
SLC7A9	0.00644289	0.111421	1	amygdala
POFUT1	-0.00976999	0.111844	1	amygdala
PGM2	-0.00407204	0.112098	1	amygdala
LINC00920	-0.00924104	0.113228	1	amygdala
SDF2	-0.0136406	0.113688	1	amygdala
MIPEP	0.00934528	0.114098	1	amygdala
CTA-150C2.13	0.0224786	0.114449	1	amygdala
ZNF514	-0.00473568	0.115677	1	amygdala
GPR137C	-0.00862412	0.115853	1	amygdala
ZNF385D	-0.00644765	0.116569	1	amygdala
HCG4P7	-0.0086018	0.118127	1	amygdala
PDLIM4	-0.00679818	0.118287	1	amygdala
VWDE	0.00680144	0.11882	1	amygdala
SFTPC	-0.0128363	0.118836	1	amygdala
SLC25A27	0.00434013	0.119007	1	amygdala
MGMT	-0.00527939	0.119554	1	amygdala
CLUAP1	0.0034474	0.119982	1	amygdala
KLRC1	-0.00580505	0.120059	1	amygdala
ANKRD65	0.00726576	0.121223	1	amygdala
NUDT4P1	-0.0246807	0.121376	1	amygdala
TFP1	-0.014305	0.121465	1	amygdala
GOLGA6L3	-0.012478	0.121561	1	amygdala
RP11-127L20.3	-0.0112253	0.122454	1	amygdala
LRRC1	-0.00636013	0.122533	1	amygdala
NAPRT1	0.00571732	0.122951	1	amygdala
HIST2H2BA	0.0655644	0.122984	1	amygdala
CCDC88A	0.0107123	0.124976	1	amygdala
NPIPA5	0.00642177	0.125329	1	amygdala
RP11-1055B8.4	0.00454449	0.125865	1	amygdala
CLNS1A	-0.00741224	0.125888	1	amygdala
ECM1	-0.00916843	0.125905	1	amygdala
PGAP3	0.0207289	0.126749	1	amygdala
AC083873.4	0.00710065	0.127504	1	amygdala
DHODH	-0.0105834	0.12844	1	amygdala
RP11-166B2.1	-0.00519842	0.129041	1	amygdala
LRRC61	-0.00727889	0.129162	1	amygdala
FAM221A	0.00575441	0.129483	1	amygdala
DAGLB	0.013981	0.129533	1	amygdala
GPR156	0.00836895	0.129567	1	amygdala
C12orf73	-0.0149325	0.12998	1	amygdala
SCO1	-0.0161562	0.130316	1	amygdala
RP11-794G24.1	0.0280298	0.130879	1	amygdala
KRTAP5-9	-0.00908148	0.131009	1	amygdala
LILRB2	0.0222549	0.131965	1	amygdala
TIPRL	0.0106057	0.131987	1	amygdala
DIO3	0.00851176	0.132746	1	amygdala
RP11-497H16.2	0.0969817	0.133846	1	amygdala
RP11-689P11.2	0.00911721	0.133892	1	amygdala
ASCL5	-0.080613	0.134017	1	amygdala
RP11-352E8.2	0.00373349	0.134323	1	amygdala
CTNNA3	-0.009258	0.13466	1	amygdala
ZDHHC24	-0.0155749	0.136291	1	amygdala
TWF2	0.00547103	0.136479	1	amygdala
TMPRSS5	-0.00631014	0.136783	1	amygdala
ADAM22	0.0217241	0.136896	1	amygdala
MTCH1	0.0119906	0.13711	1	amygdala
NAPSB	0.0147481	0.1377	1	amygdala
ATPAF2	0.00910316	0.1389	1	amygdala
ADAMTS13	0.00776143	0.138978	1	amygdala
CDS2	0.00691844	0.139191	1	amygdala
MORN4	0.00722626	0.139318	1	amygdala
CES1	-0.00871654	0.139725	1	amygdala
FNDC7	-0.00828329	0.139731	1	amygdala
AP2S1	-0.0936706	0.14055	1	amygdala
SRP72	-0.0124965	0.140629	1	amygdala
FAM153A	0.00404456	0.140898	1	amygdala
RP3-460G2.2	0.00851781	0.141295	1	amygdala
BBS9	-0.00927083	0.141495	1	amygdala
CTC-459F4.6	-0.0125998	0.141978	1	amygdala
SLC44A3	-0.00540795	0.142041	1	amygdala
AC104135.2	0.00527594	0.142244	1	amygdala
NR1D1	-0.00872126	0.142406	1	amygdala
AC019186.1	-0.00492341	0.142521	1	amygdala
CPT1B	0.00841682	0.142763	1	amygdala
WNT3	-0.0274956	0.143061	1	amygdala
EIF2AK1	-0.00812602	0.143062	1	amygdala
MAP4K1	0.00776555	0.144751	1	amygdala
MLK4	0.00877424	0.145889	1	amygdala
C1orf110	0.00497241	0.146091	1	amygdala
ITGAV	-0.00733476	0.146498	1	amygdala
COQ6	0.00653923	0.146751	1	amygdala
AP001816.1	0.00897093	0.147059	1	amygdala
AC009336.24	0.00757327	0.148173	1	amygdala
STON1	0.0108499	0.14863	1	amygdala
CROCCP3	0.00936017	0.148733	1	amygdala
DCBLD1	0.00758526	0.148739	1	amygdala
MTFP1	0.0106804	0.149168	1	amygdala
ANO5	0.0151597	0.149691	1	amygdala
RP11-295M18.6	-0.0097721	0.150025	1	amygdala
CTD-2541M15.4	0.0158488	0.150606	1	amygdala
NMRK1	-0.00367957	0.151268	1	amygdala
MCMBP	0.00736134	0.151833	1	amygdala
KCNE4	-0.0164468	0.151913	1	amygdala
CAST	0.0058918	0.152867	1	amygdala
RP11-114H24.2	0.00468106	0.153487	1	amygdala
CD4	0.0063396	0.15397	1	amygdala
SIGLEC11	-0.0118851	0.154273	1	amygdala
SMYD4	0.00721385	0.15599	1	amygdala
SNAP29	0.00642542	0.156497	1	amygdala
RP11-535M15.1	0.00817294	0.156576	1	amygdala
RP11-326I11.3	0.00624645	0.156655	1	amygdala
HAUS4	-0.00466716	0.156832	1	amygdala
SRPK1	0.0145426	0.157227	1	amygdala
ADAT1	0.00345047	0.157292	1	amygdala
CENPP	-0.00788198	0.157297	1	amygdala
HCG22	0.0090047	0.157468	1	amygdala
STAG3L4	0.004444	0.157722	1	amygdala
TYK2	0.00894938	0.15825	1	amygdala
VSX1	0.0167644	0.158502	1	amygdala
RP3-470B24.5	0.00819606	0.159322	1	amygdala
COPE	-0.00663172	0.160178	1	amygdala
AC108448.2	-0.00524456	0.160228	1	amygdala
AKR1C2	-0.0102362	0.160332	1	amygdala
RP11-640M9.2	-0.0839209	0.161529	1	amygdala
FAU	-0.0113228	0.162608	1	amygdala
RP11-419C5.2	-0.00252261	0.163059	1	amygdala
MYO19	-0.0044914	0.163596	1	amygdala
FN3KRP	-0.00635218	0.163814	1	amygdala
C10orf107	-0.00583595	0.164433	1	amygdala
SERBP1P3	-0.00409566	0.164911	1	amygdala
XRRA1	0.00426662	0.165204	1	amygdala
PLD2	0.00721043	0.165453	1	amygdala
RP11-288L9.1	-0.00999067	0.16556	1	amygdala
GREB1	4.13325	0.165646	1	amygdala
CTD-2026G6.3	0.0592875	0.166398	1	amygdala
PRR3	-0.00680728	0.166469	1	amygdala
LINC00205	0.00507569	0.167419	1	amygdala
LRTM1	0.0105821	0.167849	1	amygdala
TMEM80	-0.00360571	0.16815	1	amygdala
FAM86B3P	0.0128943	0.168232	1	amygdala
DYNLL1	0.0147532	0.168513	1	amygdala
ZNF177	-0.00603138	0.168624	1	amygdala
NME1-NME2	-0.0055894	0.168666	1	amygdala
SNX16	-0.00904722	0.169258	1	amygdala
TDGF1	0.00430465	0.170019	1	amygdala
CSF1R	-0.010121	0.170134	1	amygdala
PLXDC1	-0.0159053	0.172109	1	amygdala
U91328.19	0.00684724	0.172753	1	amygdala
CCDC144B	-0.00809174	0.173099	1	amygdala
TTC21A	0.0162797	0.173186	1	amygdala
POLE4	-0.0139639	0.173901	1	amygdala
ASB16	-0.0124411	0.174557	1	amygdala
PFKL	0.00323277	0.174691	1	amygdala
AC117395.1	0.0189484	0.174785	1	amygdala
SNX31	0.00508916	0.174977	1	amygdala
TRAPPC4	-0.0050659	0.175243	1	amygdala
BCO2	0.0114618	0.175833	1	amygdala
ULK4	0.0161274	0.17634	1	amygdala
TAF1C	-0.0104992	0.176411	1	amygdala
RP11-554L12.1	0.00375024	0.17673	1	amygdala
ZNF738	-0.013865	0.177041	1	amygdala
PRPSAP2	0.00547222	0.177043	1	amygdala
TBC1D7	0.00660141	0.177142	1	amygdala
RP11-71H17.9	0.00772544	0.178014	1	amygdala
TIMP4	-0.00513144	0.178038	1	amygdala
RP11-569G13.2	0.017516	0.17846	1	amygdala
PPIL3	-0.00382683	0.178618	1	amygdala
KLHL1	0.0138652	0.178711	1	amygdala
PLA2G4C	-0.0065164	0.179743	1	amygdala
RP11-403A21.1	-0.00630571	0.18069	1	amygdala
C19orf53	0.00788591	0.181432	1	amygdala
TTC3	0.00684667	0.181491	1	amygdala
OXTR	0.00731458	0.181801	1	amygdala
RP11-465B22.3	-0.0145891	0.18219	1	amygdala
HLA-DOB	0.00478797	0.182431	1	amygdala
C17orf64	0.0240608	0.182829	1	amygdala
ALDH1A1	0.0188322	0.183803	1	amygdala
CRIPT	-0.00692973	0.183921	1	amygdala
CMPK1	-0.0132515	0.185147	1	amygdala
SPAG17	0.010525	0.185256	1	amygdala
ABCC3	-0.0202773	0.186227	1	amygdala
MAGI3	0.00596902	0.187195	1	amygdala
TULP3	-0.00712973	0.187854	1	amygdala
RP5-857K21.7	-0.00949328	0.188116	1	amygdala
OSGIN2	0.00622703	0.188271	1	amygdala
IQCB1	-0.0026916	0.189086	1	amygdala
PRODH	-0.00469345	0.18922	1	amygdala
NWD1	0.0080952	0.189591	1	amygdala
CTB-1I21.1	-0.00729405	0.191641	1	amygdala
TMEM102	0.0101912	0.192752	1	amygdala
PADI4	0.00735248	0.193036	1	amygdala
OTX1	-0.00804136	0.194286	1	amygdala
RP11-384P7.7	0.00505782	0.194418	1	amygdala
TMEM14A	0.0149208	0.19446	1	amygdala
SKIV2L	0.00657216	0.194795	1	amygdala
RP11-375I20.6	-0.00512809	0.195195	1	amygdala
RP11-783K16.13	-0.00712268	0.195468	1	amygdala
CHAF1A	0.00469297	0.195877	1	amygdala
SNUPN	-0.00767133	0.195979	1	amygdala
KANSL3	-0.0160068	0.196023	1	amygdala
LY6K	0.0039415	0.196486	1	amygdala
PPIHP1	-0.00547919	0.196549	1	amygdala
RP11-713P17.4	0.00544484	0.197348	1	amygdala
VASN	0.0111084	0.198366	1	amygdala
WASH3P	-0.0135655	0.199373	1	amygdala
P2RX4	-0.00814665	0.199891	1	amygdala
RP11-342K6.4	-0.00380787	0.200244	1	amygdala
RP11-92G12.3	0.00545031	0.20186	1	amygdala
MKLN1	0.00934317	0.202307	1	amygdala
AC125232.1	0.182242	0.202374	1	amygdala
JMJD8	-0.00859689	0.20251	1	amygdala
OGFOD3	-0.00622214	0.202994	1	amygdala
SCUBE1	0.00536416	0.203103	1	amygdala
CTD-2201E18.5	-0.00749912	0.203325	1	amygdala
ELAC2	0.00570719	0.203991	1	amygdala
RP11-566E18.3	-0.00647365	0.20433	1	amygdala
C14orf23	-0.0467193	0.204534	1	amygdala
CTC-471F3.5	-0.00594681	0.204633	1	amygdala
RHD	-0.00697667	0.204831	1	amygdala
RP11-54D18.2	-0.00459397	0.20491	1	amygdala
DNM1P46	-0.0033995	0.205245	1	amygdala
SNRK	-0.00876962	0.205506	1	amygdala
RP11-757G1.6	-0.0100724	0.206062	1	amygdala
CTD-2349P21.9	0.00405986	0.206062	1	amygdala
MNS1	0.00579923	0.206815	1	amygdala
RP13-539J13.1	0.0080203	0.207027	1	amygdala
CMTM1	-0.0196206	0.207219	1	amygdala
NOS2	0.00588834	0.207756	1	amygdala
AC007563.3	0.0061062	0.209042	1	amygdala
IL12A	-0.0093389	0.20927	1	amygdala
SRRM2	0.00601275	0.209371	1	amygdala
RP11-561C5.5	-0.0120458	0.210122	1	amygdala
CEP104	-0.0138633	0.210164	1	amygdala
HTATIP2	0.00726012	0.210287	1	amygdala
GAA	0.00822751	0.210322	1	amygdala
MKRN1	0.0114876	0.211428	1	amygdala
ACAP2	0.00672773	0.212685	1	amygdala
RP11-326L17.1	-0.00747204	0.214786	1	amygdala
PDE6C	0.0446162	0.215454	1	amygdala
SYMPK	0.0152509	0.215802	1	amygdala
RAD51AP2	-0.00834882	0.217001	1	amygdala
D2HGDH	0.00438153	0.217379	1	amygdala
DGKG	0.00972794	0.217453	1	amygdala
CD163L1	0.00534585	0.218074	1	amygdala
RAET1G	0.0121098	0.21843	1	amygdala
FAM101A	0.00476953	0.218438	1	amygdala
TPM3P9	0.00481994	0.218462	1	amygdala
MCM3	0.0117631	0.218653	1	amygdala
GAL3ST2	-0.00598002	0.219912	1	amygdala
C17orf62	-0.00718715	0.220282	1	amygdala
CYCSP34	-0.00723573	0.220466	1	amygdala
PRDX1	0.00575444	0.220656	1	amygdala
CADM4	0.00634431	0.220664	1	amygdala
RP11-89K21.1	-0.00873967	0.221048	1	amygdala
ING4	0.00821761	0.221144	1	amygdala
ZNF513	-0.00618169	0.22154	1	amygdala
RP11-61J19.3	0.011474	0.222575	1	amygdala
MAP3K9	-0.00596354	0.222691	1	amygdala
EVI5	-0.00915834	0.222878	1	amygdala
TAF4B	0.00627381	0.222993	1	amygdala
LDHAL6A	-0.0130906	0.223538	1	amygdala
PRKXP1	0.00522528	0.223539	1	amygdala
RP11-182J1.16	-0.00748511	0.223874	1	amygdala
TTF2	0.0156529	0.223998	1	amygdala
GS1-304P7.3	-0.00475206	0.22422	1	amygdala
RP11-107P7.4	0.00488365	0.224691	1	amygdala
RRAS2	0.00513915	0.22485	1	amygdala
LRRC37A17P	-0.0117167	0.225019	1	amygdala
RP11-315A16.1	0.00388889	0.225041	1	amygdala
WBSCR27	-0.00318781	0.225307	1	amygdala
RNGTT	-0.0131767	0.225436	1	amygdala
RP11-215P8.4	-0.00855494	0.225541	1	amygdala
RP11-486O12.2	-0.00457181	0.225716	1	amygdala
HMGCL	-0.00911416	0.225856	1	amygdala
TEX261	0.0138443	0.226248	1	amygdala
HYAL3	-0.00578424	0.227341	1	amygdala
CTD-2017D11.1	-0.00314236	0.227547	1	amygdala
DSTYK	0.00909894	0.228046	1	amygdala
RNF212	0.00528214	0.228461	1	amygdala
LINC00865	-0.00514712	0.228728	1	amygdala
ASAH2	-0.00394706	0.228842	1	amygdala
MS4A14	0.00767822	0.228994	1	amygdala
CECR1	0.00567375	0.229518	1	amygdala
MMRN1	0.00518656	0.22969	1	amygdala
SUMF2	0.0126208	0.230127	1	amygdala
LCN9	-0.0285217	0.230643	1	amygdala
RPL21P119	-0.0089789	0.231193	1	amygdala
TRIM58	-0.00651796	0.232357	1	amygdala
TRIB3	0.217373	0.232409	1	amygdala
RP11-218F10.3	0.00519317	0.233071	1	amygdala
PTGR1	-0.00202999	0.233542	1	amygdala
NKAIN1	0.00383113	0.233871	1	amygdala
ZC3H15	-0.00440989	0.235587	1	amygdala
ZNF398	0.0216953	0.235771	1	amygdala
E2F7	-0.00342955	0.235792	1	amygdala
CPNE8	-0.00776485	0.235792	1	amygdala
RP11-867G23.3	0.0357644	0.23607	1	amygdala
PI4KAP2	0.00369294	0.237098	1	amygdala
GALNT16	0.00420178	0.238161	1	amygdala
UOX	0.00933032	0.238445	1	amygdala
THNSL2	-0.00359447	0.239281	1	amygdala
ZP3	-0.00717914	0.239317	1	amygdala
EEPD1	-0.00448878	0.239828	1	amygdala
SUZ12P	-0.00500387	0.239984	1	amygdala
RAD54B	-0.00400713	0.240141	1	amygdala
EIF1AXP1	-0.00839816	0.240265	1	amygdala
TRPV2	0.00345159	0.240441	1	amygdala
RP11-147I3.1	-0.005902	0.241769	1	amygdala
SNRPEP2	-0.00422567	0.242041	1	amygdala
GLTSCR2	-0.00292559	0.243136	1	amygdala
AC084018.1	0.00467776	0.24331	1	amygdala
OR2K2	0.0061725	0.243446	1	amygdala
GSTM5	-0.00567043	0.243567	1	amygdala
NXNL1	-0.00480459	0.243665	1	amygdala
FAR1	0.00598654	0.244281	1	amygdala
PGK1P2	-0.00716441	0.245645	1	amygdala
RP11-54O7.17	0.0106302	0.246456	1	amygdala
RUFY4	-0.00587464	0.246606	1	amygdala
AMPD3	0.00376871	0.246934	1	amygdala
ADAL	-0.00449326	0.24817	1	amygdala
GTF2IRD2	-0.00507108	0.249521	1	amygdala
SH3PXD2B	-0.00832166	0.250146	1	amygdala
RSBN1L-AS1	-0.00453728	0.250204	1	amygdala
WDSUB1	-0.00448616	0.250489	1	amygdala
CCZ1B	0.00539527	0.250589	1	amygdala
LURAP1L	0.00578292	0.250712	1	amygdala
AP4M1	0.015446	0.251087	1	amygdala
NPW	-0.0137784	0.251351	1	amygdala
TRIM66	-0.00599516	0.251881	1	amygdala
PDGFRB	-0.0127905	0.2519	1	amygdala
AHSA2	-0.00203842	0.252124	1	amygdala
COX11	0.00840823	0.252256	1	amygdala
RP11-177B4.1	-0.00812991	0.25226	1	amygdala
DGCR2	-0.0134936	0.252412	1	amygdala
BMS1P5	-0.00582517	0.252975	1	amygdala
CCDC154	0.00498346	0.253005	1	amygdala
CACNA2D1	-0.00546651	0.25357	1	amygdala
FOXP2	-0.0157647	0.253878	1	amygdala
LINC00886	0.0036887	0.254251	1	amygdala
GSTO2	-0.00729304	0.254545	1	amygdala
SMG7	0.00687274	0.254965	1	amygdala
HSD17B6	-0.00671186	0.255353	1	amygdala
OARD1	0.00459671	0.257543	1	amygdala
ABI1	0.00791133	0.25826	1	amygdala
RP11-305L7.7	-0.00501842	0.259112	1	amygdala
TPTE2P6	0.00754436	0.26008	1	amygdala
CCDC163P	-0.00606602	0.261325	1	amygdala
OGFR	0.00407105	0.261334	1	amygdala
C22orf43	-0.00674901	0.262097	1	amygdala
ARHGAP35	-0.00692621	0.262824	1	amygdala
AC111200.7	-0.00935093	0.262973	1	amygdala
HBS1L	-0.0038359	0.263009	1	amygdala
FAM86EP	-0.00378006	0.264189	1	amygdala
CRYGEP	-0.00397229	0.264929	1	amygdala
PDHB	0.0064746	0.265018	1	amygdala
HDAC10	0.00661944	0.265277	1	amygdala
RP11-112L6.4	0.00694235	0.266641	1	amygdala
ZNF77	-0.00643672	0.266724	1	amygdala
GPNMB	-0.0046939	0.267523	1	amygdala
C19orf33	0.0111079	0.267569	1	amygdala
RP11-16E23.4	0.00350667	0.268266	1	amygdala
AGAP7	-0.0050927	0.268325	1	amygdala
TMEM151A	0.00317291	0.268648	1	amygdala
RP11-861E21.1	-0.00875364	0.26865	1	amygdala
CTD-2189E23.1	-0.0104774	0.269101	1	amygdala
COL5A3	0.00877993	0.269734	1	amygdala
LRP4	-0.00437335	0.269798	1	amygdala
ACSF3	-0.00474229	0.269911	1	amygdala
SAMD9L	0.00717257	0.269937	1	amygdala
IGHMBP2	0.00307381	0.270317	1	amygdala
MAATS1	-0.0249128	0.270659	1	amygdala
WI2-2334D6.1	0.0273543	0.270938	1	amygdala
CRISPLD1	-0.00693621	0.271438	1	amygdala
NARG2	-0.00924931	0.272481	1	amygdala
ACOT1	-0.00470747	0.27251	1	amygdala
HDHD2	-0.0106156	0.273182	1	amygdala
MICA	-0.00521457	0.27335	1	amygdala
PNMAL1	-0.00906153	0.273546	1	amygdala
RPL28	-0.00458422	0.273999	1	amygdala
NPM3	-0.0048866	0.275827	1	amygdala
RP11-553D4.2	0.0460978	0.276696	1	amygdala
PRRT3	0.00881299	0.276912	1	amygdala
GTF2H2B	0.00590649	0.277154	1	amygdala
GPSM1	-0.00447971	0.277263	1	amygdala
SPATA7	0.00445584	0.27733	1	amygdala
AC104135.3	0.00330629	0.277481	1	amygdala
AC022153.1	-0.00627314	0.277773	1	amygdala
RAP1B	0.00322417	0.277928	1	amygdala
ARMC4	-0.0097078	0.278517	1	amygdala
FAM26F	-0.00356063	0.278991	1	amygdala
EP400NL	-0.00627958	0.279165	1	amygdala
GGH	0.0100709	0.280088	1	amygdala
SLC40A1	-0.00673046	0.280125	1	amygdala
ATP5H	-0.0150655	0.280448	1	amygdala
USP47	0.00743474	0.280524	1	amygdala
UBE2E3	-0.00468204	0.280736	1	amygdala
HBQ1	-0.0140243	0.281466	1	amygdala
HMGXB4	-0.00706948	0.28157	1	amygdala
ATP6V1B1	-0.00529593	0.281901	1	amygdala
CTC-484P3.1	-0.00658041	0.282807	1	amygdala
RP11-504P24.8	-0.008639	0.282948	1	amygdala
C2orf43	-0.00307503	0.28309	1	amygdala
GTF2H1	0.00560446	0.28317	1	amygdala
SLC22A31	-0.0114701	0.283203	1	amygdala
SPATC1L	0.0050063	0.283479	1	amygdala
C1GALT1	0.00484614	0.284842	1	amygdala
EFCAB13	-0.00477119	0.285712	1	amygdala
WDR6	0.00707382	0.286633	1	amygdala
FOXN2	-0.00484926	0.287536	1	amygdala
USP32P2	-0.0115183	0.287555	1	amygdala
ADAMTS18	0.0035281	0.287747	1	amygdala
INCENP	0.0134156	0.287905	1	amygdala
PDPK2	-0.00370536	0.288033	1	amygdala
PYROXD2	0.00346168	0.288246	1	amygdala
CTD-2541M15.3	-0.00548218	0.288445	1	amygdala
RP5-1177M21.1	0.00386506	0.289344	1	amygdala
PSMC5	-0.0113939	0.28966	1	amygdala
NDUFAF6	0.00381668	0.2909	1	amygdala
HRAS	0.00485142	0.291488	1	amygdala
IGSF5	-0.0116872	0.291754	1	amygdala
LY6D	0.00505801	0.292045	1	amygdala
RP11-13K12.1	-0.00587735	0.292152	1	amygdala
ZNF470	0.00936653	0.292511	1	amygdala
ZNF718	0.00336483	0.29278	1	amygdala
GSTA1	-0.0277807	0.293067	1	amygdala
GSTT2	0.00256201	0.293094	1	amygdala
ALS2CR12	-0.00332697	0.294663	1	amygdala
CRYL1	-0.00301714	0.294704	1	amygdala
AC093668.2	0.00338268	0.296216	1	amygdala
UPK3B	-0.00610045	0.296339	1	amygdala
TBL2	-0.00501954	0.298115	1	amygdala
OTUD3	0.00223081	0.298389	1	amygdala
CMTM5	-0.00200207	0.299666	1	amygdala
TPRG1L	0.00641348	0.300028	1	amygdala
AC004980.7	-0.00450901	0.300084	1	amygdala
C5orf56	0.0171556	0.30016	1	amygdala
PVRIG	0.00416967	0.301273	1	amygdala
ATP10B	-0.00311465	0.302063	1	amygdala
C1orf50	-0.00492973	0.302066	1	amygdala
FTSJ2	0.00608824	0.303572	1	amygdala
POLM	0.00313235	0.303605	1	amygdala
CDK2AP2	-0.262512	0.304106	1	amygdala
RP4-564F22.5	0.00413531	0.305032	1	amygdala
SLC2A8	-0.00656026	0.305142	1	amygdala
NLRC4	-0.00604671	0.30523	1	amygdala
NBR2	0.0030777	0.305681	1	amygdala
TPTE2P5	-0.00830726	0.305924	1	amygdala
SEPT2	0.00290056	0.306218	1	amygdala
ARFIP1	-0.00797919	0.306894	1	amygdala
MASP2	-0.012834	0.307587	1	amygdala
RP11-5P18.10	-0.00388024	0.307706	1	amygdala
ACVR1B	-0.00298572	0.307785	1	amygdala
PWP2	0.00939872	0.307927	1	amygdala
SPDYE6	0.0177197	0.308527	1	amygdala
MIER1	0.010082	0.308529	1	amygdala
RP11-243A14.1	0.0070811	0.308778	1	amygdala
LINC00645	0.00453293	0.308852	1	amygdala
LA16c-325D7.2	-0.00288116	0.308889	1	amygdala
PIGN	0.00427926	0.309115	1	amygdala
DIO3OS	0.00548306	0.310062	1	amygdala
SLC9A3	-0.00263846	0.310863	1	amygdala
EIF4BP3	0.00907007	0.310927	1	amygdala
GUSBP3	-0.0176873	0.311298	1	amygdala
DHRS1	0.00394825	0.311646	1	amygdala
RP1-283E3.4	0.00504157	0.311687	1	amygdala
ERVMER34-1	-0.00407923	0.313559	1	amygdala
APC2	-0.00383864	0.31356	1	amygdala
MARCH8	0.00696383	0.314014	1	amygdala
RP11-265N6.3	-0.00535397	0.314123	1	amygdala
PTPN20B	0.0052102	0.315158	1	amygdala
HIGD1A	0.00403316	0.315192	1	amygdala
ESRRA	0.00388632	0.315488	1	amygdala
HCG4P3	0.00390813	0.315596	1	amygdala
METTL18	0.00460148	0.315671	1	amygdala
NT5C2	0.00748705	0.315936	1	amygdala
SEPHS1P1	0.0047961	0.317642	1	amygdala
VWA5B2	0.00586039	0.317821	1	amygdala
ARL8A	0.00308491	0.317871	1	amygdala
EIF3J	-0.00584095	0.319416	1	amygdala
ANKRD23	0.00762763	0.319743	1	amygdala
ZMYND19	-0.0054531	0.320541	1	amygdala
C12orf60	0.00376059	0.320574	1	amygdala
GANAB	-0.00216395	0.321046	1	amygdala
RP4-809F18.1	0.00644201	0.322124	1	amygdala
SYPL1	0.0039797	0.322261	1	amygdala
RGPD8	0.00394305	0.322519	1	amygdala
TRAM2-AS1	0.00576063	0.32279	1	amygdala
KB-1980E6.3	0.00588827	0.323098	1	amygdala
CFI	-0.00586051	0.323155	1	amygdala
YBEY	0.00339141	0.323729	1	amygdala
HLA-H	0.0066977	0.323833	1	amygdala
RP11-11N9.4	-0.00537282	0.324239	1	amygdala
TTC37	-0.00571407	0.32436	1	amygdala
POLR2J2	0.00675959	0.324777	1	amygdala
AC159540.1	-0.0057343	0.325185	1	amygdala
LEPROT	-0.00324467	0.326749	1	amygdala
FNBP1P1	0.00389101	0.32719	1	amygdala
HIBCH	-0.00632136	0.327682	1	amygdala
GLCE	-0.00414932	0.328061	1	amygdala
RNF175	0.00885334	0.328574	1	amygdala
LLNLR-249E10.1	0.0034853	0.32898	1	amygdala
DBF4B	0.00324569	0.329538	1	amygdala
RP11-460N20.5	-0.00586887	0.329712	1	amygdala
GUF1	0.0053082	0.330863	1	amygdala
C6orf201	-0.0039909	0.331091	1	amygdala
UNC50	-0.014658	0.331104	1	amygdala
GRSF1	0.00586042	0.332197	1	amygdala
RP11-113C12.4	-0.0112033	0.333272	1	amygdala
PRSS50	-0.00885936	0.33338	1	amygdala
RP11-395L14.5	0.0109132	0.333427	1	amygdala
RIPPLY2	0.00246671	0.335591	1	amygdala
ARHGEF39	-0.00604335	0.335966	1	amygdala
TTC23	-0.00678727	0.336328	1	amygdala
MZT2A	0.00898274	0.336729	1	amygdala
ATP1B1P1	0.00377662	0.337703	1	amygdala
CISH	-0.00686038	0.338842	1	amygdala
SYS1	-0.00881758	0.340236	1	amygdala
CTA-407F11.6	0.00319556	0.340246	1	amygdala
MRC1L1	-0.00307795	0.340623	1	amygdala
RP11-647O20.1	-0.0111973	0.341119	1	amygdala
METTL8	0.00475234	0.34128	1	amygdala
RCVRN	-0.00270884	0.342956	1	amygdala
ATL2	0.0109633	0.343073	1	amygdala
AL022344.7	0.00423386	0.343281	1	amygdala
EEF1A1P4	-0.00733819	0.34337	1	amygdala
FLT3	-0.00789696	0.343978	1	amygdala
XXbac-BPG181B23.7	-0.00354202	0.345767	1	amygdala
GADD45GIP1	0.00902699	0.345798	1	amygdala
ESPNL	-0.0109706	0.345916	1	amygdala
TMEM216	0.00295636	0.346708	1	amygdala
LINC00304	0.00419481	0.346911	1	amygdala
DCLRE1C	-0.00564555	0.346915	1	amygdala
RFT1	-0.00346556	0.347105	1	amygdala
FBXL8	0.0024204	0.347327	1	amygdala
AP000350.4	-0.00521179	0.347654	1	amygdala
BNIP3L	-0.00533173	0.348024	1	amygdala
GSTT2B	0.00202981	0.348136	1	amygdala
RNF39	0.0100323	0.34892	1	amygdala
RRN3P3	0.00640153	0.349312	1	amygdala
RRN3P1	0.00365367	0.34937	1	amygdala
KRI1	-0.00375737	0.349413	1	amygdala
PRKAB2	0.0176074	0.350086	1	amygdala
TMEM98	-0.00418893	0.350094	1	amygdala
CEP85	0.00579362	0.350346	1	amygdala
FASTKD1	-0.00376985	0.352412	1	amygdala
METTL21EP	-0.00735148	0.353069	1	amygdala
PAX8	-0.00549786	0.353248	1	amygdala
RP11-8P11.3	0.00674848	0.353693	1	amygdala
CLEC4GP1	-0.00229504	0.353952	1	amygdala
TRIP4	0.00765608	0.35422	1	amygdala
ZNF680	-0.00280989	0.354245	1	amygdala
RP11-23P13.7	-0.00336488	0.354327	1	amygdala
NDUFA3P4	0.0067484	0.354704	1	amygdala
RP11-1026M7.2	0.0101286	0.354885	1	amygdala
SDHAP1	0.00378946	0.355349	1	amygdala
EFHB	-0.00313874	0.356744	1	amygdala
OSGEP	-0.00331969	0.357293	1	amygdala
AQP7	0.00459318	0.358896	1	amygdala
TSPAN15	0.00406569	0.359055	1	amygdala
GFM2	-0.00673965	0.35914	1	amygdala
RP11-599J14.2	-0.00254303	0.35937	1	amygdala
TRIM45	-0.00957156	0.35942	1	amygdala
RP11-517P14.2	-0.00548168	0.359513	1	amygdala
RP11-20G13.3	0.00778404	0.361319	1	amygdala
VILL	0.00343113	0.362193	1	amygdala
DNA2	0.00519304	0.362453	1	amygdala
TRPM4	-0.00467193	0.36326	1	amygdala
C20orf203	0.00496931	0.364105	1	amygdala
FREM2	-0.00443517	0.364143	1	amygdala
CERS5	-0.00499704	0.364315	1	amygdala
DDO	-0.00598567	0.364423	1	amygdala
RP11-275H4.1	-0.00190122	0.364769	1	amygdala
PERP	0.0058728	0.365337	1	amygdala
SNAP23	0.00568765	0.36572	1	amygdala
RP11-460N20.4	-0.00477692	0.366186	1	amygdala
RMI2	0.00294072	0.366349	1	amygdala
WDR18	-0.00414767	0.36652	1	amygdala
NBPF3	0.00302163	0.36717	1	amygdala
ARL6IP5	0.0031027	0.36877	1	amygdala
AC004899.1	0.00683399	0.370306	1	amygdala
ULK4P3	0.00433799	0.371418	1	amygdala
PNPLA7	-0.00758422	0.371827	1	amygdala
PICALM	0.0107613	0.373053	1	amygdala
CTC-360G5.9	0.00438242	0.373401	1	amygdala
RPL13P5	-0.00374476	0.373752	1	amygdala
TAS2R14	-0.00748443	0.37405	1	amygdala
RBBP5	0.011326	0.374104	1	amygdala
HTATSF1P2	0.00335287	0.375271	1	amygdala
CAPZA1	-0.00562852	0.375683	1	amygdala
LINC00856	0.00581384	0.376075	1	amygdala
TMED9	-0.0198083	0.377505	1	amygdala
AS3MT	-0.00540683	0.377658	1	amygdala
ICAM3	-0.00310341	0.378446	1	amygdala
FAM177A1	0.00312279	0.378869	1	amygdala
WDR11	-0.00489534	0.379509	1	amygdala
LCN15	-0.00324262	0.379637	1	amygdala
MICE	-0.00522277	0.37982	1	amygdala
GNB3	0.00258273	0.379829	1	amygdala
EID2	0.00516137	0.381646	1	amygdala
LARS2	-0.00365383	0.38209	1	amygdala
MXD1	-0.00539818	0.382427	1	amygdala
GALNT13	-0.00511981	0.383251	1	amygdala
ZNF641	0.00354532	0.383347	1	amygdala
EMC1	-0.00521797	0.383539	1	amygdala
KLHL24	0.00335759	0.383738	1	amygdala
NARS2	-0.00461698	0.384469	1	amygdala
RP11-452F19.3	-0.00195204	0.384641	1	amygdala
RP11-526I2.5	0.00289759	0.384756	1	amygdala
SNX20	-0.00556481	0.384806	1	amygdala
SNRNP200	0.00898026	0.385645	1	amygdala
RP11-43F13.1	-0.00231812	0.385901	1	amygdala
CECR7	0.00215353	0.387463	1	amygdala
PJA2	-0.00373673	0.388057	1	amygdala
RP11-481J2.2	0.00408096	0.388251	1	amygdala
LARP1B	-0.00364611	0.388291	1	amygdala
RP11-338N10.1	-0.00345931	0.388414	1	amygdala
TRIM32	-0.00666064	0.388726	1	amygdala
SERHL2	0.00332134	0.389141	1	amygdala
RGMB	0.00757896	0.39012	1	amygdala
PKMP3	0.00450358	0.390334	1	amygdala
GNL2	0.00324457	0.390539	1	amygdala
CCDC127	0.0474924	0.3909	1	amygdala
FAM21C	-0.00553948	0.392631	1	amygdala
OSCP1	0.00240436	0.392801	1	amygdala
UTS2B	-0.00265414	0.392863	1	amygdala
TAPBPL	-0.00404695	0.393647	1	amygdala
ORMDL1	0.00548025	0.394428	1	amygdala
COL6A1	-0.00632276	0.394699	1	amygdala
CD6	-0.00525679	0.395328	1	amygdala
NUP85	-0.00397977	0.395514	1	amygdala
MLTK	-0.00596274	0.396811	1	amygdala
FFAR1	0.0036731	0.397853	1	amygdala
ZNF506	-0.00376725	0.398074	1	amygdala
RP11-255H23.2	-0.00453825	0.398329	1	amygdala
USP13	0.00531159	0.398431	1	amygdala
AC011526.1	-0.00639236	0.399102	1	amygdala
AC005281.1	-0.00388331	0.399498	1	amygdala
ZNF655	-0.00792169	0.400219	1	amygdala
STAG3L3	0.00312984	0.400307	1	amygdala
ICT1	-0.0163317	0.400419	1	amygdala
FAM118A	-0.00294699	0.400653	1	amygdala
CYP24A1	-0.00418207	0.40089	1	amygdala
RBP4	0.00375568	0.401998	1	amygdala
LAYN	0.0028956	0.40228	1	amygdala
MTPAP	0.00299538	0.402293	1	amygdala
CCDC23	0.00471886	0.40312	1	amygdala
VPREB3	0.00271671	0.403298	1	amygdala
DMTN	0.00355114	0.403311	1	amygdala
CLHC1	-0.00280629	0.404474	1	amygdala
CTD-2583A14.11	-0.00508682	0.405014	1	amygdala
SLC7A5P1	0.0195595	0.405063	1	amygdala
GS1-304P7.2	-0.00517284	0.405109	1	amygdala
TRIM65	0.00639666	0.405432	1	amygdala
UHRF1BP1	-0.00390955	0.406314	1	amygdala
ZNF626	-0.00428869	0.406504	1	amygdala
AC004951.5	-0.00619506	0.40686	1	amygdala
WASH2P	0.00211603	0.40714	1	amygdala
RSPH10B2	0.0030443	0.407218	1	amygdala
AC004985.12	-0.00909231	0.407767	1	amygdala
CTD-2054N24.2	-0.00620354	0.407795	1	amygdala
PIK3C3	-0.00269771	0.408033	1	amygdala
RPL31P54	0.00388756	0.409415	1	amygdala
COLEC11	-0.00535032	0.409445	1	amygdala
PEX5	-0.00386966	0.410253	1	amygdala
RAB11FIP4	-0.00693226	0.410831	1	amygdala
MLST8	-0.00386321	0.410844	1	amygdala
PCNXL4	0.0038703	0.411248	1	amygdala
AC020910.2	-0.00857796	0.411457	1	amygdala
CCDC169	0.00419301	0.411595	1	amygdala
RP11-392E22.5	-0.00357854	0.411738	1	amygdala
LINC00499	0.00249979	0.413977	1	amygdala
TRAPPC12	0.00332587	0.414665	1	amygdala
FAM47E	-0.00708271	0.414716	1	amygdala
RP11-410E4.1	0.00548758	0.41556	1	amygdala
PCDH18	0.00369102	0.415702	1	amygdala
NUDT7	0.00373786	0.415949	1	amygdala
RP11-707M1.1	-0.0035199	0.416064	1	amygdala
RPL3L	0.00399892	0.416282	1	amygdala
EIF5A	-0.00531652	0.41794	1	amygdala
RP11-156E8.1	-0.00252338	0.418427	1	amygdala
USP40	-0.00262523	0.418499	1	amygdala
PCDHGC4	-0.00461428	0.41919	1	amygdala
FOXD4	0.00252353	0.419284	1	amygdala
STAP2	-0.00175445	0.420342	1	amygdala
RP11-728K20.3	-0.00662561	0.420463	1	amygdala
MEIS1	-0.00293127	0.420916	1	amygdala
ZNF333	-0.00181499	0.421373	1	amygdala
DDX55	0.00691861	0.421503	1	amygdala
OR3A2	0.00307787	0.422473	1	amygdala
CDK3	0.00395495	0.424112	1	amygdala
RP4-610C12.4	0.00414813	0.425582	1	amygdala
ZBTB46	-0.00586903	0.426442	1	amygdala
CARM1	-0.00330794	0.427532	1	amygdala
ANKRD30B	-0.00916339	0.427605	1	amygdala
CLEC18A	0.00310183	0.427657	1	amygdala
TMEM198B	-0.111792	0.428664	1	amygdala
RP11-495P10.6	0.00393634	0.429334	1	amygdala
EEF1A1P13	-0.00576905	0.429334	1	amygdala
NSD1	0.00916379	0.430329	1	amygdala
SLC39A12	0.00615317	0.43147	1	amygdala
NKX6-3	-0.00505602	0.43218	1	amygdala
WDR60	0.00436047	0.432248	1	amygdala
TGOLN2	-0.00367825	0.432965	1	amygdala
TOLLIP	0.00504518	0.434833	1	amygdala
GALM	0.0155053	0.435482	1	amygdala
CWC25	0.00423805	0.435639	1	amygdala
KCNN2	0.00240866	0.435877	1	amygdala
RP11-502I4.3	-0.00411274	0.438173	1	amygdala
ZBP1	0.00359889	0.438215	1	amygdala
POLR1A	-0.00462799	0.438316	1	amygdala
RGR	-0.00445411	0.438377	1	amygdala
FTCDNL1	0.00423309	0.439117	1	amygdala
ANKMY1	-0.00805317	0.439611	1	amygdala
IL10RB	-0.00490677	0.439923	1	amygdala
RP11-175P19.2	0.00331719	0.440249	1	amygdala
GPR180	-0.00594095	0.440796	1	amygdala
OPN4	0.00189345	0.440846	1	amygdala
DGCR6	0.00177458	0.441796	1	amygdala
LYRM9	-0.00475659	0.442035	1	amygdala
ACSS2	0.0172238	0.442582	1	amygdala
RPL23AP79	0.0054404	0.443114	1	amygdala
MED15P5	0.00408032	0.443337	1	amygdala
AARS	-0.00499214	0.443854	1	amygdala
FAM92A1P1	-0.00171079	0.443917	1	amygdala
RBM19	0.0023292	0.444087	1	amygdala
NUTM2E	0.00659086	0.444793	1	amygdala
TSPAN11	0.00464554	0.445493	1	amygdala
RAPGEF3	-0.00614012	0.445774	1	amygdala
NUDT16P	0.00413461	0.446503	1	amygdala
AC024560.3	-0.0025638	0.446616	1	amygdala
UBALD1	-0.00743393	0.446886	1	amygdala
NKPD1	-0.00553117	0.447107	1	amygdala
PNLDC1	0.00250463	0.448255	1	amygdala
MIR7-3HG	0.00540724	0.448296	1	amygdala
GBP5	-0.00824034	0.448425	1	amygdala
CDC7	0.00274737	0.448906	1	amygdala
CCDC40	-0.00719246	0.448948	1	amygdala
RP11-332J15.2	0.00429397	0.450013	1	amygdala
STRADA	0.00354005	0.450398	1	amygdala
ACCS	-0.00298951	0.450922	1	amygdala
GOSR1	0.00537548	0.45128	1	amygdala
RPUSD3	-0.00187638	0.451582	1	amygdala
HOXD1	-0.00171934	0.45221	1	amygdala
HSDL2	0.00390287	0.452245	1	amygdala
RGS4	-0.00364993	0.452382	1	amygdala
TRIM21	0.00682793	0.453009	1	amygdala
TRPM1	0.00273822	0.453697	1	amygdala
DLG1	0.0078395	0.453964	1	amygdala
UPK3BL	0.00367384	0.454753	1	amygdala
BRICD5	0.00603756	0.455003	1	amygdala
DKK3	0.00327921	0.455149	1	amygdala
SELL	0.00529561	0.455686	1	amygdala
RP11-54C4.1	-0.00525867	0.455728	1	amygdala
CCDC28A	0.00185561	0.456389	1	amygdala
PDCL3P4	0.00303482	0.457165	1	amygdala
PRKG1	0.00159139	0.457394	1	amygdala
ERG	-0.00574488	0.457795	1	amygdala
CYCSP10	-0.00443172	0.457915	1	amygdala
PATL2	-0.0056356	0.457952	1	amygdala
AC069513.4	0.00283878	0.458161	1	amygdala
COMMD2	0.00421878	0.458748	1	amygdala
CRIPAK	0.00454407	0.458905	1	amygdala
CPXM1	0.00928838	0.459308	1	amygdala
CBLN3	0.00446711	0.45957	1	amygdala
C1orf228	0.0107944	0.45958	1	amygdala
NSA2	-0.00254565	0.460201	1	amygdala
RPL41P1	0.00363159	0.460646	1	amygdala
SEC22C	-0.00436791	0.46124	1	amygdala
BHLHA15	0.00281955	0.462346	1	amygdala
ZNF589	0.00297496	0.462793	1	amygdala
LGALS9	0.00613835	0.463907	1	amygdala
UQCRFS1	-0.00417421	0.464195	1	amygdala
GEMIN7	0.00444427	0.465106	1	amygdala
WFIKKN2	0.00469939	0.466006	1	amygdala
UFSP1	0.00330324	0.466299	1	amygdala
COLGALT2	-0.0055095	0.466523	1	amygdala
THBS3	0.00325788	0.467246	1	amygdala
ZNF160	-0.00328493	0.467623	1	amygdala
RPIA	0.0054131	0.468426	1	amygdala
RP11-403I13.9	0.00586504	0.469252	1	amygdala
DECR2	-0.00540905	0.470394	1	amygdala
RP11-397E7.4	0.00263442	0.470469	1	amygdala
AP000230.1	-0.00260851	0.470904	1	amygdala
POLR2L	-0.00497751	0.470921	1	amygdala
RPS21	-0.00445888	0.471229	1	amygdala
RP3-467K16.4	-0.00844547	0.472014	1	amygdala
NPRL3	-0.00384924	0.472384	1	amygdala
PPAPDC1B	-0.00180352	0.472544	1	amygdala
P2RY13	0.00860802	0.472608	1	amygdala
DNAH7	-0.00454294	0.47412	1	amygdala
PPIL6	0.00721862	0.4744	1	amygdala
ATP6V1E2	0.00166731	0.474814	1	amygdala
EFCAB2	0.0034234	0.475833	1	amygdala
PDZD7	0.00477199	0.476674	1	amygdala
SKAP2	0.00244797	0.477077	1	amygdala
FAM188A	-0.00377113	0.477211	1	amygdala
AC138783.12	-0.00343164	0.478049	1	amygdala
AC002055.4	0.00343425	0.478107	1	amygdala
RGS20	0.00528552	0.478285	1	amygdala
TAF10	0.00225772	0.480326	1	amygdala
OMA1	0.00151143	0.480461	1	amygdala
AKR1C3	0.0026218	0.482437	1	amygdala
KCNJ14	-0.00359885	0.483425	1	amygdala
PNRC2	0.00268807	0.483473	1	amygdala
PRPH2	0.00175089	0.483783	1	amygdala
MUC20	-0.00492149	0.483934	1	amygdala
PMS2P5	-0.00569821	0.484319	1	amygdala
UCHL3	-0.00272287	0.484539	1	amygdala
SLC25A5P5	-0.00165718	0.48476	1	amygdala
IFT80	-0.00449793	0.48515	1	amygdala
AC003005.2	-0.00658467	0.486687	1	amygdala
AKAP11	-0.00343802	0.486891	1	amygdala
SETD4	-0.00205076	0.486908	1	amygdala
MUT	-0.00445995	0.487498	1	amygdala
WI2-3658N16.1	-0.007012	0.488077	1	amygdala
GPR108	-0.00277574	0.48828	1	amygdala
SNX19	-0.00211599	0.488877	1	amygdala
NRGN	-0.00339274	0.490267	1	amygdala
CCDC82	0.00259649	0.493744	1	amygdala
RASAL2-AS1	0.00330362	0.493764	1	amygdala
VHL	0.00258752	0.493782	1	amygdala
FAM178B	-0.00181941	0.495082	1	amygdala
CTD-2228A4.1	-0.00290835	0.495425	1	amygdala
SCAMP2	-0.00906158	0.495498	1	amygdala
RP13-20L14.1	0.00248845	0.495782	1	amygdala
PLGRKT	-0.00505428	0.496426	1	amygdala
DNAJC3	-0.00250153	0.496637	1	amygdala
PPP4R2	0.00413678	0.496958	1	amygdala
NUDT2	0.00376156	0.497241	1	amygdala
ATOH8	0.00284526	0.497316	1	amygdala
ACP6	-0.00190593	0.497519	1	amygdala
LIN9	0.0037788	0.49822	1	amygdala
RP11-458F8.4	0.00605064	0.498292	1	amygdala
LTK	-0.00568717	0.499291	1	amygdala
AMPH	-0.00661241	0.499394	1	amygdala
USP30	0.00575003	0.499748	1	amygdala
RP11-320P7.2	0.00275649	0.4998	1	amygdala
ZNF853	0.00275239	0.501076	1	amygdala
AC004466.1	0.005928	0.501248	1	amygdala
RPL8	-0.00755108	0.502559	1	amygdala
RP1-90J20.12	0.00432816	0.502637	1	amygdala
PTGR2	0.0027153	0.504094	1	amygdala
FAM47E-STBD1	0.00212657	0.50548	1	amygdala
NDUFAF4	-0.00249939	0.507062	1	amygdala
AC006116.22	-0.00481749	0.507093	1	amygdala
AKT1S1	-0.00622298	0.507151	1	amygdala
FMN1	0.00495798	0.507863	1	amygdala
KLHL9	-0.00470593	0.509198	1	amygdala
DUSP5P1	-0.00794729	0.510071	1	amygdala
CTD-2651B20.4	0.00214225	0.510182	1	amygdala
SNRPA	-0.00492303	0.511121	1	amygdala
PSPHP1	0.00221143	0.511241	1	amygdala
C19orf47	-0.00318924	0.511721	1	amygdala
TMEM260	-0.00177828	0.511817	1	amygdala
PRCP	0.00618018	0.512694	1	amygdala
SURF1	-0.00175918	0.513629	1	amygdala
NDUFS1	-0.00465957	0.513867	1	amygdala
TBC1D26	-0.00420285	0.514031	1	amygdala
MST1P2	0.00201951	0.514835	1	amygdala
RBPJ	0.00202936	0.515033	1	amygdala
KIAA0101	0.0133915	0.516183	1	amygdala
LRP2BP	-0.00187812	0.518105	1	amygdala
PGBD1	0.00465713	0.520602	1	amygdala
RPS7	-0.00856022	0.522016	1	amygdala
SERPIND1	0.00186415	0.522897	1	amygdala
ARF4	0.00237672	0.525257	1	amygdala
GLUD1P8	0.00436489	0.525356	1	amygdala
PRKRIP1	0.00453645	0.525875	1	amygdala
PROM2	-0.00231681	0.526303	1	amygdala
NBPF2P	0.00378903	0.526307	1	amygdala
MTRR	0.00364194	0.527435	1	amygdala
POMGNT2	0.00439554	0.527828	1	amygdala
LIPT1	-0.00276969	0.528332	1	amygdala
CIB2	0.00134368	0.529844	1	amygdala
C11orf16	0.0022358	0.530682	1	amygdala
LCNL1	0.00223928	0.531284	1	amygdala
VIP	0.00162783	0.531464	1	amygdala
ZNF620	0.0072706	0.53211	1	amygdala
ANXA5	0.00382615	0.532258	1	amygdala
KCNAB2	0.00540835	0.533524	1	amygdala
PMS2CL	0.00188659	0.533538	1	amygdala
DPM2	-0.00281471	0.533669	1	amygdala
TRIM4	0.00317744	0.533827	1	amygdala
PSPH	0.00592272	0.534265	1	amygdala
NOL9	-0.00361001	0.534512	1	amygdala
EPHA2	0.00368606	0.534854	1	amygdala
MAMSTR	0.00375016	0.535969	1	amygdala
MYADML2	-0.00625393	0.536653	1	amygdala
KIF20B	-0.00300899	0.537199	1	amygdala
ZNF717	0.0021899	0.537727	1	amygdala
AGAP8	-0.00186959	0.537894	1	amygdala
TPP1	0.00111834	0.538634	1	amygdala
SMIM8	-0.00357313	0.539247	1	amygdala
GLYATL2	-0.00426189	0.539791	1	amygdala
C1S	-0.00489179	0.541612	1	amygdala
POU5F1	0.00412241	0.542533	1	amygdala
RHOT1	0.00522093	0.543318	1	amygdala
C1orf159	-0.0038546	0.543439	1	amygdala
HCG27	0.00315307	0.543481	1	amygdala
RP11-315D16.4	0.00202426	0.544977	1	amygdala
SUPT7L	0.00351823	0.545068	1	amygdala
RP11-429B14.4	-0.00223379	0.545537	1	amygdala
RP11-480N24.4	0.0022752	0.545614	1	amygdala
TNC	0.00709512	0.54568	1	amygdala
DTYMK	0.00331369	0.545766	1	amygdala
OLFML3	0.00350822	0.545772	1	amygdala
PDZD8	-0.0057391	0.546334	1	amygdala
KLHL2P1	-0.00409172	0.546759	1	amygdala
DCAF7	0.00335964	0.546838	1	amygdala
ARHGEF7	-0.00621909	0.54708	1	amygdala
GSTM3	-0.00153289	0.547294	1	amygdala
SELO	-0.00447868	0.548268	1	amygdala
RP13-137A17.6	-0.00525276	0.548822	1	amygdala
NUSAP1	0.00190022	0.549184	1	amygdala
DPY30	0.00621285	0.549192	1	amygdala
WDYHV1	-0.00174647	0.549584	1	amygdala
BEND6	0.00303697	0.550743	1	amygdala
QRICH2	0.00219774	0.55147	1	amygdala
RP11-430H10.1	0.00205736	0.551694	1	amygdala
INTS1	0.00377284	0.552446	1	amygdala
C3orf70	-0.005489	0.552688	1	amygdala
ALG8	0.00448267	0.553503	1	amygdala
XXyac-YRM2039.2	0.00819801	0.554344	1	amygdala
CTD-2248H3.1	-0.00181639	0.554892	1	amygdala
RP11-173M1.8	0.00414089	0.555074	1	amygdala
MVB12A	-0.00674629	0.555123	1	amygdala
TRMT11	-0.00798793	0.55528	1	amygdala
HEATR3	-0.00247937	0.555556	1	amygdala
TMEM50B	-0.00225274	0.555596	1	amygdala
LY75	-0.00310267	0.555702	1	amygdala
FAM101B	0.0028991	0.556112	1	amygdala
MMD	-0.00262432	0.556247	1	amygdala
WI2-1896O14.1	-0.0028858	0.556323	1	amygdala
USP6	-0.00386746	0.556996	1	amygdala
THSD4	0.001855	0.557222	1	amygdala
ITM2C	-0.00354427	0.557904	1	amygdala
C1orf229	0.00351432	0.558084	1	amygdala
PPP2R1B	0.0048289	0.559675	1	amygdala
C1QTNF6	0.00144782	0.560173	1	amygdala
MTG2	-0.00191208	0.56054	1	amygdala
TAB2	0.00838472	0.560619	1	amygdala
ZNF789	0.00425152	0.56226	1	amygdala
AGA	0.00188272	0.562384	1	amygdala
PMP2	-0.00339258	0.562414	1	amygdala
YIPF7	-0.00133262	0.562515	1	amygdala
RP11-722E23.2	-0.00482334	0.563022	1	amygdala
VAT1	0.0038764	0.565559	1	amygdala
RP11-81A22.5	-0.00218858	0.565959	1	amygdala
NUPR1L	0.00229994	0.56618	1	amygdala
AK9	-0.00404701	0.566245	1	amygdala
NBPF1	0.00323012	0.566297	1	amygdala
LONP1	-0.00280021	0.566888	1	amygdala
RP11-710E1.2	0.0021191	0.566968	1	amygdala
PABPC1L	0.00346109	0.567456	1	amygdala
VPS53	0.00148485	0.567527	1	amygdala
MRPS36	0.00246637	0.567597	1	amygdala
NRTN	-0.00438132	0.568408	1	amygdala
MC1R	0.00327529	0.568587	1	amygdala
KHDC1L	0.00512785	0.569202	1	amygdala
VSTM2B	0.00536016	0.569291	1	amygdala
TLE4	-0.00381134	0.56967	1	amygdala
RP11-677M14.5	-0.0022477	0.570079	1	amygdala
PCDHGA1	-0.00372236	0.570732	1	amygdala
MRPL35	0.0023508	0.571548	1	amygdala
USP15	0.00466628	0.571652	1	amygdala
CLEC1A	0.00241929	0.571734	1	amygdala
LPPR4	0.00163064	0.572156	1	amygdala
AKAP3	0.00164951	0.5726	1	amygdala
PLA2G12A	0.000952131	0.573326	1	amygdala
ZNF212	-0.0029993	0.573477	1	amygdala
CTA-445C9.15	-0.00162286	0.57377	1	amygdala
FXYD2	-0.00302359	0.574464	1	amygdala
ANKRD49	-0.0060074	0.575435	1	amygdala
KCNMB4	-0.0025198	0.576458	1	amygdala
ZC3HC1	-0.00293696	0.57697	1	amygdala
KCNN4	-0.00309047	0.577077	1	amygdala
TSSK6	-0.00217696	0.577162	1	amygdala
DCHS1	0.00332805	0.577238	1	amygdala
MGP	-0.0056532	0.577455	1	amygdala
DKK2	-0.00217715	0.578003	1	amygdala
RNF10	-0.00575725	0.578663	1	amygdala
RP3-340N1.2	-0.00300305	0.578724	1	amygdala
EBF4	0.00356741	0.579027	1	amygdala
VN1R85P	0.00530734	0.579266	1	amygdala
HLA-DQB1	0.00320439	0.579453	1	amygdala
AKT2	0.00261798	0.579665	1	amygdala
C1QTNF9	0.00167714	0.579679	1	amygdala
EIF2S2P3	-0.00230412	0.579944	1	amygdala
GSTP1	0.00272852	0.580019	1	amygdala
SCRG1	0.00261665	0.580706	1	amygdala
RP4-621B10.8	-0.00258882	0.580991	1	amygdala
CTD-2324F15.2	0.00133131	0.581126	1	amygdala
FETUB	-0.00108049	0.581516	1	amygdala
SLC4A11	-0.0016024	0.58164	1	amygdala
FTH1	-0.00250087	0.581726	1	amygdala
DHRS4	-0.00210492	0.582767	1	amygdala
MFN1	0.00235039	0.582872	1	amygdala
EAF1	0.00184868	0.583557	1	amygdala
COL6A4P2	-0.00235239	0.583859	1	amygdala
RP11-678G14.3	0.00278823	0.583984	1	amygdala
ETNK1	-0.0029689	0.584021	1	amygdala
PBXIP1	0.00235183	0.584059	1	amygdala
ZNF100	0.00389332	0.5851	1	amygdala
SPPL2C	0.00609773	0.586229	1	amygdala
PMS2P9	-0.00625004	0.586794	1	amygdala
CTA-373H7.7	0.00546913	0.587241	1	amygdala
GORASP2	0.00517021	0.587577	1	amygdala
RP11-834C11.10	0.00202041	0.587618	1	amygdala
RPS20P22	0.0104003	0.587945	1	amygdala
RSPO3	-0.00519272	0.58894	1	amygdala
ARHGAP10	-0.00396247	0.589046	1	amygdala
ZNF517	-0.00710492	0.589664	1	amygdala
AC130710.1	0.00235777	0.591048	1	amygdala
ASUN	0.00199316	0.591265	1	amygdala
ANKRD18CP	-0.00249431	0.591582	1	amygdala
TMEM139	0.00574136	0.591796	1	amygdala
GNPDA2	-0.00278078	0.592807	1	amygdala
LCA5L	0.00161842	0.593145	1	amygdala
TXN	0.00274961	0.593246	1	amygdala
RP5-1021I20.2	0.00227893	0.593396	1	amygdala
GCDH	0.00459141	0.593408	1	amygdala
MAML1	-0.00410941	0.593482	1	amygdala
SLC2A11	-0.0082785	0.593689	1	amygdala
TMED1	0.00777665	0.594072	1	amygdala
TKT	-0.00187533	0.595329	1	amygdala
PTGFR	0.0044332	0.595712	1	amygdala
ASNA1	0.00315353	0.596574	1	amygdala
ORM1	0.00385325	0.598029	1	amygdala
KIAA1875	0.000609367	0.598324	1	amygdala
MGAT5	0.00299078	0.599494	1	amygdala
DCT	-0.0042755	0.600337	1	amygdala
RNF7	-0.00230657	0.600949	1	amygdala
COL16A1	-0.00117528	0.601529	1	amygdala
ZXDC	0.00300157	0.602668	1	amygdala
GXYLT1	-0.00128933	0.602883	1	amygdala
NAALADL1	0.00319285	0.603657	1	amygdala
ZNF845	-0.00201871	0.604053	1	amygdala
TYW1	0.0012783	0.604258	1	amygdala
AC034229.1	-0.00281094	0.605404	1	amygdala
TPMT	0.00209431	0.606106	1	amygdala
MTMR3	-0.00319413	0.606181	1	amygdala
LINC00202-1	-0.00334239	0.607115	1	amygdala
APOA1BP	-0.00218118	0.607842	1	amygdala
MARC1	0.00205794	0.608281	1	amygdala
LPPR1	-0.0181308	0.608456	1	amygdala
VAPB	-0.00253273	0.609001	1	amygdala
TMEM59L	-0.00275638	0.609052	1	amygdala
CFL2	-0.00448425	0.610073	1	amygdala
ZNF19	0.00301462	0.610776	1	amygdala
BCL2L1	-0.00346484	0.611302	1	amygdala
C11orf42	0.00158654	0.611685	1	amygdala
RAVER2	-0.00192522	0.611738	1	amygdala
RP11-702H23.2	0.00293816	0.611885	1	amygdala
TIMM44	-0.00203306	0.612643	1	amygdala
CNGA1	-0.00354474	0.612787	1	amygdala
DHFR	0.001562	0.613071	1	amygdala
RP11-420K14.3	0.00161491	0.613636	1	amygdala
LINC00500	0.00243602	0.613897	1	amygdala
TIMM13	0.00253717	0.614265	1	amygdala
PFKFB3	0.00541213	0.61486	1	amygdala
SPTBN5	-0.0018896	0.614919	1	amygdala
HES6	0.00262754	0.615169	1	amygdala
REN	-0.00239385	0.616246	1	amygdala
LINC00969	0.00261499	0.616541	1	amygdala
RHBDL3	0.00600237	0.616659	1	amygdala
HMSD	-0.00792859	0.616664	1	amygdala
GTPBP2	-0.00412407	0.616741	1	amygdala
LDHC	0.00197402	0.617379	1	amygdala
SLC22A18	0.00193728	0.617904	1	amygdala
CYP4F24P	-0.00124961	0.618303	1	amygdala
LRRCC1	0.00222974	0.62045	1	amygdala
SUPT3H	-0.0023124	0.620581	1	amygdala
EPB41L4A	-0.00331302	0.620652	1	amygdala
ESRRG	-0.00324333	0.620842	1	amygdala
GALNT6	-0.00181964	0.62271	1	amygdala
SPTSSA	0.00486009	0.623049	1	amygdala
TXNDC16	0.00308594	0.623139	1	amygdala
PTPLAD2	-0.00196947	0.623145	1	amygdala
DYRK4	0.00205295	0.624028	1	amygdala
TREX1	-0.00387739	0.62626	1	amygdala
B3GNT1	0.0036615	0.626581	1	amygdala
RP1-228P16.1	0.00430272	0.62871	1	amygdala
EFCAB10	-0.00277933	0.629905	1	amygdala
TNK2	0.00623256	0.630158	1	amygdala
PLCG2	-0.00242926	0.631315	1	amygdala
EFCAB1	0.00337894	0.631689	1	amygdala
RP11-178F10.3	0.00143316	0.631707	1	amygdala
LINC00617	0.00304678	0.633189	1	amygdala
RP11-328N19.1	0.00235767	0.633386	1	amygdala
KIF25-AS1	0.00120198	0.63385	1	amygdala
GLDN	5.81818e-05	0.634637	1	amygdala
PRSS3P4	-0.00464835	0.635057	1	amygdala
GRM8	0.00163193	0.635278	1	amygdala
VPS9D1	-0.000549754	0.635317	1	amygdala
ZNF749	0.00129593	0.635391	1	amygdala
RP11-195E2.1	-0.00330377	0.635546	1	amygdala
RP11-958N24.2	0.00160784	0.635599	1	amygdala
HMGCR	-0.00672094	0.636398	1	amygdala
SMURF2	0.0039236	0.636564	1	amygdala
ULBP2	-0.00261422	0.637035	1	amygdala
DLD	-0.00390954	0.637106	1	amygdala
LEFTY1	-0.00162457	0.637843	1	amygdala
MSH4	0.00285195	0.637858	1	amygdala
CAPN9	0.00459057	0.638653	1	amygdala
INTS4L1	0.00238736	0.639674	1	amygdala
MTBP	-0.00278865	0.64028	1	amygdala
PTPRN2	-0.00315253	0.64098	1	amygdala
CYP2C8	-0.0060914	0.641459	1	amygdala
UBXN2B	0.00111146	0.641768	1	amygdala
HBG1	0.0022757	0.642771	1	amygdala
OR7D2	-0.00299714	0.642802	1	amygdala
PLEC	-0.00250178	0.643275	1	amygdala
ZNF528	-0.00497034	0.643978	1	amygdala
RP11-10L7.1	0.00170015	0.644127	1	amygdala
RP11-426C22.6	-0.00141802	0.645459	1	amygdala
ZNF175	-0.00250639	0.645529	1	amygdala
ZNF385C	0.00101249	0.645739	1	amygdala
ALDH7A1	-0.00598699	0.645868	1	amygdala
MXRA7	0.00172494	0.647372	1	amygdala
RP11-89B16.2	0.0024204	0.647556	1	amygdala
RP4-610C12.3	0.00260459	0.648305	1	amygdala
DDX11L2	0.00269094	0.648726	1	amygdala
ITGA10	0.00466151	0.649144	1	amygdala
SUN3	-0.0114301	0.649473	1	amygdala
RP11-498P14.5	-0.00194789	0.650332	1	amygdala
VPS8	-0.00233756	0.650847	1	amygdala
FAM106A	-0.00157319	0.652163	1	amygdala
SMC2	-0.00212544	0.652325	1	amygdala
MAN2C1	0.00124308	0.653158	1	amygdala
DOCK9	0.00486219	0.653915	1	amygdala
RP11-296I10.6	0.00239141	0.65506	1	amygdala
ERP27	-0.00579925	0.655303	1	amygdala
RINL	-0.00231288	0.656194	1	amygdala
RP11-32F11.2	-0.00444674	0.656621	1	amygdala
KDM5B	-0.00684993	0.65669	1	amygdala
NTPCR	0.001668	0.657114	1	amygdala
AC091814.2	-0.00172455	0.657124	1	amygdala
NLRP3	0.0331141	0.658691	1	amygdala
GPX3	-0.00148672	0.659736	1	amygdala
UBA6	-0.00157279	0.659894	1	amygdala
CCBE1	0.00202044	0.659921	1	amygdala
GFRA1	-0.00136615	0.661403	1	amygdala
RP11-704J17.5	-0.00250126	0.661536	1	amygdala
TRIM9	0.00167399	0.661647	1	amygdala
CNKSR1	-0.00200759	0.662348	1	amygdala
SMIM19	0.000858995	0.66266	1	amygdala
SCAF4	-0.00349767	0.663211	1	amygdala
NUP54	0.00392729	0.663527	1	amygdala
LRRC37A	-0.000245436	0.663582	1	amygdala
LINC00609	-0.00162921	0.663592	1	amygdala
RP11-378I6.1	-0.0019848	0.664665	1	amygdala
CCDC71L	-0.00204212	0.664972	1	amygdala
C9orf40	0.00388029	0.665461	1	amygdala
HLA-G	-0.00202885	0.666276	1	amygdala
ZNF880	-0.00130389	0.669498	1	amygdala
ZNF93	-0.00265582	0.669943	1	amygdala
CTD-2331H12.5	0.00381102	0.67035	1	amygdala
AARS2	-0.00180239	0.671206	1	amygdala
UFSP2	0.00135851	0.671846	1	amygdala
PPP6R2	0.00258695	0.672128	1	amygdala
MCM8	0.0038384	0.672768	1	amygdala
RP11-488L18.10	-0.0017552	0.672998	1	amygdala
HLA-DQB2	-0.00117714	0.673365	1	amygdala
AP003068.23	0.00208617	0.673681	1	amygdala
PLAC8	-0.00229159	0.674052	1	amygdala
RP11-148L24.1	-0.00123257	0.674412	1	amygdala
ELL	0.0034773	0.675113	1	amygdala
CTC-367J11.1	-0.00128736	0.675451	1	amygdala
TRIM13	-0.000405058	0.675594	1	amygdala
MON1B	-0.00253171	0.675829	1	amygdala
ECE2	-0.00223768	0.67654	1	amygdala
RHOD	-0.00192734	0.677631	1	amygdala
EARS2	0.00227934	0.679877	1	amygdala
PTPN13	-0.00207669	0.680497	1	amygdala
CACNA1B	-0.00161204	0.681282	1	amygdala
GALNT2	-0.0032969	0.681339	1	amygdala
CROCCP2	-0.00178741	0.681515	1	amygdala
AC068057.2	-0.00401228	0.681536	1	amygdala
THOC3	-0.00206736	0.68284	1	amygdala
REEP2	-0.00238349	0.683119	1	amygdala
RP11-819C21.1	-0.00281969	0.683203	1	amygdala
CBWD1	0.00453112	0.683372	1	amygdala
C14orf93	-0.00272322	0.683499	1	amygdala
PIK3CD	-0.00258821	0.683944	1	amygdala
BICC1	0.00291889	0.684436	1	amygdala
CHCHD2	0.00256257	0.684447	1	amygdala
RP11-481J13.1	0.0016291	0.685067	1	amygdala
ZNF17	0.00225299	0.685338	1	amygdala
PIGC	-0.00227707	0.68577	1	amygdala
RP11-352E6.2	0.00468746	0.686001	1	amygdala
ATP6V1H	-0.00150565	0.687219	1	amygdala
VSTM4	0.00304424	0.687934	1	amygdala
ANKRD30BL	-0.00242371	0.688225	1	amygdala
RP11-420G6.4	-0.00388396	0.688254	1	amygdala
RP11-326C3.12	-0.00165629	0.688642	1	amygdala
KRT8P15	0.00551689	0.689015	1	amygdala
RP11-1017G21.5	-0.00108165	0.689623	1	amygdala
FBXO7	0.00212052	0.689901	1	amygdala
MMP15	0.00171499	0.693727	1	amygdala
RP11-313J2.1	-0.00159089	0.694165	1	amygdala
RP13-15M17.1	0.00126789	0.695886	1	amygdala
NIPSNAP3A	0.00149185	0.696728	1	amygdala
PFN1	0.00363182	0.6987	1	amygdala
OR2W3	-0.000988376	0.698817	1	amygdala
UPK3A	0.00203806	0.698925	1	amygdala
FAM182B	0.000612428	0.699222	1	amygdala
LMLN	0.00146237	0.699326	1	amygdala
TPSD1	-0.00424558	0.69952	1	amygdala
EPHX2	0.00375468	0.70039	1	amygdala
ZDHHC11	0.00341486	0.702364	1	amygdala
FAM134A	-0.00414922	0.70306	1	amygdala
CDHR3	-0.00175125	0.703994	1	amygdala
ZIK1	0.00153445	0.704029	1	amygdala
HMG20A	0.00339065	0.704319	1	amygdala
EHBP1	0.00360006	0.704769	1	amygdala
RP11-218C14.5	-0.000784961	0.705024	1	amygdala
LYRM2	0.00174817	0.705055	1	amygdala
PHB	-0.00103956	0.705776	1	amygdala
BTD	-0.00143013	0.707642	1	amygdala
PDCD5	-0.00224849	0.708999	1	amygdala
IBSP	-0.00418684	0.709558	1	amygdala
RP11-162G9.1	0.00172512	0.710783	1	amygdala
AC104653.1	0.0018393	0.710784	1	amygdala
SLC27A6	-0.00156854	0.710797	1	amygdala
PITRM1	0.00186631	0.711357	1	amygdala
CTA-992D9.7	0.00014985	0.712129	1	amygdala
IKBIP	-0.00095198	0.712343	1	amygdala
HIVEP1	-0.00889203	0.713088	1	amygdala
RP11-353N14.4	-0.00338054	0.713245	1	amygdala
PARP9	-0.00136894	0.713252	1	amygdala
RP11-520B13.4	-0.00182554	0.715924	1	amygdala
OLFM2	0.00550559	0.716262	1	amygdala
BTN3A3	-0.00104517	0.716625	1	amygdala
ANKMY2	0.00658487	0.716839	1	amygdala
FCGR3B	0.00821118	0.717122	1	amygdala
RP11-258F22.1	-0.00194033	0.717833	1	amygdala
STMN4	0.00196075	0.718224	1	amygdala
AC018892.9	-0.00269082	0.718741	1	amygdala
ZNF138	-0.0012515	0.719344	1	amygdala
KRT81	-0.00248753	0.719501	1	amygdala
ZFAND4	-0.0027662	0.720195	1	amygdala
FANCM	0.00407612	0.72031	1	amygdala
TTC19	0.00228588	0.721966	1	amygdala
CEP97	-0.00183946	0.722125	1	amygdala
RP11-809H16.5	0.00349039	0.722623	1	amygdala
NUP43	-0.00296118	0.722948	1	amygdala
AP3S2	0.00195136	0.723464	1	amygdala
TPPP	0.000455767	0.723546	1	amygdala
EIF2B2	-0.0019354	0.72542	1	amygdala
NUTM2B	-0.00255558	0.726441	1	amygdala
CTDNEP1	-0.00230985	0.726734	1	amygdala
RPL31	-0.000901559	0.72714	1	amygdala
C14orf37	-0.00310269	0.727564	1	amygdala
SPG7	-0.00127179	0.728575	1	amygdala
C7orf13	-0.00123897	0.73116	1	amygdala
DLX5	0.00213916	0.731443	1	amygdala
GOLGA7B	0.00188417	0.731587	1	amygdala
CDK4	-0.00247888	0.73177	1	amygdala
AP000708.1	-0.000369791	0.732419	1	amygdala
NRSN1	0.00259562	0.733195	1	amygdala
MED24	-0.00194375	0.733296	1	amygdala
RPS28	-0.00135392	0.733589	1	amygdala
NSMF	0.000806826	0.735001	1	amygdala
TMEM205	0.00161261	0.735247	1	amygdala
REEP6	-0.00157049	0.736961	1	amygdala
SPTBN1	-0.00175497	0.737061	1	amygdala
RP11-33B1.1	0.00120308	0.738419	1	amygdala
RP11-500B12.1	-0.00245669	0.73877	1	amygdala
FXYD5	0.00189607	0.739604	1	amygdala
NCKAP1L	0.000990109	0.740159	1	amygdala
UBE2FP3	-0.001926	0.740347	1	amygdala
NQO2	-0.000667525	0.740643	1	amygdala
RP11-699L21.1	0.000691926	0.742504	1	amygdala
TTC32	-0.00143663	0.743076	1	amygdala
ERMAP	-0.00231002	0.743788	1	amygdala
ZNF320	0.00239505	0.743878	1	amygdala
ZNF550	-0.000827868	0.744957	1	amygdala
SIGIRR	-0.00193526	0.74635	1	amygdala
RP11-482M8.1	0.00148419	0.747765	1	amygdala
ZNF404	0.00131014	0.748802	1	amygdala
ACKR2	-0.00129564	0.748861	1	amygdala
BNIP1	0.00101016	0.749138	1	amygdala
ZNF117	-0.000890989	0.749409	1	amygdala
RP11-210H10__A.1	-0.00132185	0.751332	1	amygdala
PABPC1	0.0017603	0.75218	1	amygdala
DFNA5	0.00138836	0.752543	1	amygdala
ZNF300P1	-0.00107676	0.753088	1	amygdala
CCDC8	-0.00225463	0.753335	1	amygdala
TRPS1	0.00332143	0.753799	1	amygdala
VPS11	0.00203423	0.75382	1	amygdala
FLYWCH1	-0.000993581	0.753947	1	amygdala
KRT18P34	-0.00195022	0.755097	1	amygdala
FMN2	-0.00245727	0.756655	1	amygdala
ARL4D	0.0222575	0.75832	1	amygdala
TPTE2P1	0.00154211	0.760566	1	amygdala
C17orf75	0.00103706	0.760579	1	amygdala
IARS	0.000486584	0.76125	1	amygdala
RP11-416A17.6	-0.00166278	0.762053	1	amygdala
PTPRCAP	0.00111202	0.762924	1	amygdala
DDX43	-0.00189906	0.763173	1	amygdala
RP11-91J19.4	0.00176788	0.763466	1	amygdala
SLC45A2	-0.00604864	0.763493	1	amygdala
MIR940	0.00291316	0.763981	1	amygdala
CACFD1	0.00155734	0.764583	1	amygdala
TPBG	0.0034815	0.765473	1	amygdala
NPHP3	0.00152069	0.766084	1	amygdala
RP1-156L9.1	0.00333117	0.766212	1	amygdala
VN1R1	-0.00167481	0.767019	1	amygdala
TSTD1	-0.00147428	0.767285	1	amygdala
NENF	-0.00144493	0.767534	1	amygdala
ARSA	-0.00153658	0.769056	1	amygdala
RPL36AP29	0.00262898	0.769364	1	amygdala
EXOSC6	0.00108068	0.769647	1	amygdala
ZNF577	0.000595239	0.769671	1	amygdala
ENOSF1	-0.00228246	0.771039	1	amygdala
TRIM51DP	-0.00145772	0.771146	1	amygdala
RP4-789D17.5	0.00549419	0.771741	1	amygdala
SLFN5	-0.0022591	0.771919	1	amygdala
CNNM1	-0.000617777	0.773232	1	amygdala
LINC00588	-0.000841109	0.77355	1	amygdala
RP11-408A13.4	-0.00121546	0.77373	1	amygdala
RFWD3	-0.00298786	0.774169	1	amygdala
DHRS4L2	0.0015626	0.774312	1	amygdala
WARS2	-0.000970518	0.774483	1	amygdala
VPS28	0.0038704	0.774489	1	amygdala
H3F3A	0.00101429	0.774644	1	amygdala
EIF3FP3	-0.00191106	0.777346	1	amygdala
PLEKHH1	0.00258954	0.779677	1	amygdala
RP11-326C3.15	-0.000807339	0.779996	1	amygdala
BATF3	-0.0145068	0.780319	1	amygdala
TCEA3	0.000971401	0.781942	1	amygdala
RP11-705C15.2	0.00173401	0.782253	1	amygdala
RP11-290F5.1	-0.000951795	0.782318	1	amygdala
ATIC	0.00302076	0.782459	1	amygdala
LY6G5C	-0.00107294	0.783034	1	amygdala
SNCG	0.00315042	0.783126	1	amygdala
TNRC6A	-0.00141581	0.783504	1	amygdala
CSGALNACT1	-0.00215769	0.783924	1	amygdala
THOP1	0.00625007	0.784772	1	amygdala
SNAP47	0.00297262	0.785275	1	amygdala
PTMA	0.00138968	0.785359	1	amygdala
RPL32P3	-0.00105933	0.78553	1	amygdala
TEAD2	0.00204979	0.785888	1	amygdala
MALSU1	-0.00343861	0.786971	1	amygdala
AC005498.4	0.0032968	0.787524	1	amygdala
RP11-141C7.3	0.00182045	0.787657	1	amygdala
TC2N	0.00244858	0.787989	1	amygdala
LA16c-OS12.2	-0.00178944	0.788003	1	amygdala
SLC25A41	0.00442979	0.789029	1	amygdala
NBPF16	0.00174014	0.789139	1	amygdala
PUS3	0.00252001	0.78941	1	amygdala
DSCC1	0.00127654	0.790238	1	amygdala
TNFRSF18	0.000270078	0.790641	1	amygdala
RAB11FIP2	-0.000798966	0.791087	1	amygdala
ARL5C	-0.000105077	0.791286	1	amygdala
EXOC3	-0.00183209	0.791935	1	amygdala
CTD-2568A17.5	0.00180309	0.792037	1	amygdala
ANKAR	0.000624968	0.792142	1	amygdala
RABGEF1	0.00131517	0.792404	1	amygdala
CCDC88C	-0.00135966	0.792845	1	amygdala
LINC00437	0.00116156	0.793939	1	amygdala
PIEZO1	-0.00142374	0.796293	1	amygdala
CTD-2275D24.3	-0.00117215	0.796862	1	amygdala
EXTL3	-0.000872654	0.796985	1	amygdala
OR2L13	0.00668362	0.797319	1	amygdala
ECHDC3	-0.00114943	0.797962	1	amygdala
ZNF415	0.00163279	0.798753	1	amygdala
RP11-302B13.1	-0.001654	0.801407	1	amygdala
HAR1A	-0.00168594	0.801714	1	amygdala
SPDEF	0.00111886	0.802834	1	amygdala
SYNE3	0.0008583	0.802918	1	amygdala
UPF3AP2	0.000923541	0.803444	1	amygdala
SAMD5	0.00119695	0.803478	1	amygdala
HSPA13	-0.000952278	0.803898	1	amygdala
AP000345.1	-0.000936437	0.80419	1	amygdala
TMCC2	0.00335891	0.806017	1	amygdala
[truncated: 352 more rows]

## Sheet: Table S7c
Table S7c : S-PrediXcan results : Anterior Cingulate Cortex
GENE	Z	P	P.adj	Tissue
RNF123	-0.0543027	1.18297e-24	3.59324e-20	acc
KLHDC8B	0.0724342	1.34709e-22	2.67502e-19	acc
SULT1A2	-0.0403279	2.84726e-19	1.2699e-17	acc
GPX1	-0.0547306	4.57213e-19	1.57304e-16	acc
MST1R	-0.0635652	7.25864e-19	6.77045e-15	acc
SEMA3F	0.0797091	2.03537e-17	9.08543e-15	acc
NPIPB7	0.0368605	1.48608e-16	4.50795e-08	acc
RBM6	0.0257842	7.21913e-16	1.42824e-07	acc
CHST10	0.093724	1.46678e-14	2.60034e-07	acc
RP11-435I10.5	0.0432501	1.06688e-13	4.65093e-07	acc
RP11-1348G14.4	0.0340181	1.57822e-12	3.44202e-06	acc
AFF3	0.0253186	2.41959e-12	1.14509e-05	acc
WBP2NL	-0.0284131	3.86335e-11	1.26648e-05	acc
EIF3C	-0.0377064	8.75546e-11	6.07031e-05	acc
ARL17A	-0.0761268	1.79375e-10	6.84927e-05	acc
RP11-259G18.2	-0.0496506	1.10374e-09	8.59223e-05	acc
RPS26	0.0144675	1.14962e-09	8.60057e-05	acc
GLYCTK	-0.0258953	1.89786e-09	8.91861e-05	acc
RP13-98N21.2	-0.0202394	1.94179e-09	0.000105718	acc
CYP2D6	0.0200346	2.09754e-09	0.000132234	acc
LRRC37A4P	0.0273046	2.34949e-09	0.000137153	acc
MST1	0.0326417	3.31459e-09	0.000167887	acc
DHRS11	-0.0289143	3.41197e-09	0.000202843	acc
PLEKHM1	-0.0931523	3.85364e-09	0.000209368	acc
ITIH4	0.0198213	5.4816e-09	0.000249187	acc
ACP2	-0.0749867	2.37114e-08	0.000331875	acc
BSN-AS2	0.0270533	3.59996e-08	0.000558878	acc
ZNHIT3	-0.0756501	4.19153e-08	0.000632352	acc
LDB1	0.0441237	4.2361e-08	0.00065145	acc
CRHR1-IT1	-0.0527051	5.06174e-08	0.000726236	acc
DISP2	-0.0314104	6.51612e-08	0.0007626	acc
FLOT1	0.0698645	8.42882e-08	0.000766044	acc
CEP192	0.0166008	8.99683e-08	0.000958133	acc
ZMAT2	-0.0519207	9.51268e-08	0.00120434	acc
MIR137HG	0.0454332	1.17566e-07	0.00159396	acc
RP11-259G18.1	-0.0272255	1.52597e-07	0.00187011	acc
CWF19L1	0.0154965	1.86318e-07	0.00191669	acc
NSFP1	0.0147438	2.00938e-07	0.0020411	acc
GOSR1	0.034515	2.69599e-07	0.00240729	acc
RBL2	-0.0149483	2.86305e-07	0.00400802	acc
MTCH2	-0.0296243	3.00086e-07	0.00423646	acc
SCG3	-0.108275	3.66288e-07	0.013617	acc
L3MBTL2	-0.045629	4.57013e-07	0.0168388	acc
ATF4	-0.0351367	5.23655e-07	0.017582	acc
RP13-98N21.3	0.0150068	6.0915e-07	0.0189948	acc
AP001877.1	0.0212734	6.17354e-07	0.0284279	acc
SLC39A13	-0.0504683	7.27811e-07	0.029424	acc
CTD-3025N20.3	0.0197093	1.07786e-06	0.0376461	acc
PPM1M	-0.0271392	1.19475e-06	0.0383794	acc
CTD-3025N20.2	0.0195601	1.21268e-06	0.0409943	acc
ZMIZ2	-0.046237	1.27467e-06	0.0417298	acc
EIF4HP2	-0.0157981	1.36107e-06	0.0446453	acc
ZNF552	0.0297385	1.57258e-06	0.0452633	acc
SENP6	-0.0448319	1.73117e-06	0.0461677	acc
XRCC6BP1	0.0168694	3.89799e-06	0.0645921	acc
SUOX	-0.0352055	4.09173e-06	0.0665931	acc
FADS1	-0.0511788	4.41378e-06	0.0863037	acc
RP11-707O23.5	-0.0252182	4.41516e-06	0.0869049	acc
SULT1A1	0.0249196	5.0213e-06	0.13165	acc
ERGIC3	0.0284668	5.2849e-06	0.13276	acc
ARL17B	0.0127575	5.89432e-06	0.139483	acc
CHST9	-0.0338654	7.00315e-06	0.170309	acc
PPP1R2P5	-0.0178081	1.0014e-05	0.17163	acc
PAIP2	0.0401989	1.17024e-05	0.172812	acc
ANKRD13A	-0.0422365	1.36588e-05	0.203037	acc
LINC00667	0.0267089	1.45625e-05	0.20915	acc
RP11-274B21.10	-0.0206172	1.52307e-05	0.233861	acc
ERAP2	-0.0114955	1.71045e-05	0.253824	acc
ARMC1	-0.0148364	1.99671e-05	0.278097	acc
C15orf57	0.0189914	2.03973e-05	0.30741	acc
RP11-713P17.3	-0.0296759	2.27283e-05	0.314858	acc
MTMR9LP	0.021418	2.36361e-05	0.364008	acc
IRAK1BP1	-0.0258084	2.84161e-05	0.407249	acc
PAXIP1-AS2	-0.0261221	2.90358e-05	0.429769	acc
DDX42	-0.018342	2.9276e-05	0.435333	acc
NAT6	-0.0372081	3.00283e-05	0.457467	acc
CPNE1	-0.014135	3.05718e-05	0.55534	acc
BBS9	-0.111574	3.11422e-05	0.576685	acc
MAP3K3	0.0373236	3.16849e-05	0.72103	acc
RP11-324I22.2	-0.0345356	3.26051e-05	0.736494	acc
TBX21	0.0428949	3.38435e-05	0.814141	acc
EMC9	-0.0386895	3.5704e-05	0.870711	acc
MYO15A	0.0235003	3.79083e-05	0.969164	acc
BTN3A2	-0.0122837	3.79842e-05	1	acc
HLA-C	0.014935	4.58757e-05	1	acc
CYP21A1P	-0.0166119	4.61505e-05	1	acc
ZNF192P1	0.0249086	5.89511e-05	1	acc
STAG3L1	0.0243949	5.95647e-05	1	acc
SPPL2A	-0.0287192	6.70389e-05	1	acc
CEP250	-0.0209868	6.92318e-05	1	acc
MYO19	-0.0176874	8.16298e-05	1	acc
GIPC3	0.032533	8.42697e-05	1	acc
HCG4	-0.013945	0.000100675	1	acc
PCDHA10	-0.0189574	0.000105746	1	acc
FAM154B	-0.0170503	0.000107549	1	acc
GGNBP2	0.018297	0.00011184	1	acc
RP11-259G18.3	-0.0175637	0.000128335	1	acc
CAPG	-0.0125226	0.000142382	1	acc
NAGA	-0.0205882	0.000160493	1	acc
SFI1	0.0227902	0.000161281	1	acc
RP11-807H7.1	-0.0197201	0.000166873	1	acc
AC007405.2	-0.0233068	0.000168454	1	acc
SPPL3	0.0581966	0.00017486	1	acc
AKTIP	-0.015159	0.000179434	1	acc
ZNF420	0.0565388	0.000186222	1	acc
C11orf49	-0.0493162	0.000211528	1	acc
CLCNKA	-0.0186686	0.000289425	1	acc
RP11-347I19.8	0.0409492	0.000295058	1	acc
RAD51C	-0.0126914	0.000297833	1	acc
CENPM	0.0222734	0.000305057	1	acc
CTD-3126B10.4	-0.032431	0.000321583	1	acc
C17orf104	0.0185008	0.000322772	1	acc
DARS2	-0.0192876	0.000332167	1	acc
ASAH2B	-0.0339538	0.000346075	1	acc
XKR9	-0.0147395	0.00035244	1	acc
TYW5	0.0456328	0.000355028	1	acc
IMPG1	0.0353202	0.000401958	1	acc
KIAA1683	-0.0413923	0.000431717	1	acc
LINC00665	0.0126461	0.000455793	1	acc
KCNJ6	0.03685	0.000456238	1	acc
STRC	0.023663	0.000459837	1	acc
HIST1H4C	0.0122274	0.000472719	1	acc
TSNAXIP1	-0.0149594	0.000509815	1	acc
RP1-265C24.5	-0.0178773	0.000537966	1	acc
PCDHA7	-0.0332489	0.000539705	1	acc
MUL1	-0.0210224	0.000579351	1	acc
KIF2C	-0.0119987	0.000605981	1	acc
NME9	-0.0136617	0.000630686	1	acc
CCDC171	0.0126667	0.00065435	1	acc
AC011330.5	-0.0208173	0.000692245	1	acc
SEPT12	0.0132235	0.000696311	1	acc
SNX25P1	-0.0171634	0.000696593	1	acc
MSL2	-0.0368298	0.00070198	1	acc
AHSA2	-0.00704936	0.000713527	1	acc
RPP25L	0.0256617	0.000730104	1	acc
FAM21A	0.0112698	0.000761669	1	acc
C1orf194	-0.0188845	0.000787265	1	acc
LINC00339	0.0110915	0.000796329	1	acc
MPI	0.0177873	0.000839245	1	acc
TTC12	-0.00952524	0.000876544	1	acc
RP3-477O4.16	0.013453	0.000880131	1	acc
HMGB1P31	-0.0148174	0.000891819	1	acc
NPIPP1	-0.0195062	0.000976749	1	acc
SYCE1L	-0.0111727	0.00107602	1	acc
ZNF322	0.0277255	0.00110955	1	acc
RP11-1C8.6	0.0473779	0.00118817	1	acc
PDPK2	-0.0936615	0.00124592	1	acc
SBDSP1	0.027461	0.0012983	1	acc
LMF1	-0.0153553	0.00131318	1	acc
DPY19L1P1	-0.0161476	0.00132518	1	acc
NINJ1	0.0193653	0.00134939	1	acc
RP11-472B18.1	0.0221224	0.00144246	1	acc
PM20D1	0.0118348	0.00144306	1	acc
ALDH16A1	-0.0128695	0.00150617	1	acc
DUSP14	-0.0162504	0.00150997	1	acc
MED28	0.0229079	0.00152015	1	acc
NUPR1	-0.01921	0.00152678	1	acc
HYI	-0.0262504	0.00152849	1	acc
GNMT	-0.00874183	0.00156927	1	acc
SLC9C2	0.0303206	0.00160199	1	acc
NCKIPSD	-0.00984624	0.00162336	1	acc
POM121C	0.0491825	0.00162628	1	acc
PGPEP1	-0.0118958	0.00163187	1	acc
ZNF148	0.0329174	0.00163535	1	acc
ZNF585B	0.0129569	0.00174591	1	acc
NUTM2A	-0.0204698	0.00178684	1	acc
UROS	-0.00987762	0.00180141	1	acc
CTD-2227C6.2	-0.0186438	0.00183598	1	acc
SNF8	-0.0212193	0.00184627	1	acc
PHBP9	0.0694333	0.00190301	1	acc
SNRNP27	0.0117512	0.00191273	1	acc
NIT2	0.0129444	0.0019733	1	acc
ROGDI	-0.0172205	0.0020557	1	acc
IMPA1	-0.0204182	0.00208821	1	acc
PCDHB10	-0.0150588	0.00214338	1	acc
MRPL51	0.0231868	0.00221786	1	acc
STAC3	0.0454849	0.00228073	1	acc
RP11-773H22.2	0.0116714	0.00233478	1	acc
RPS23	0.00928761	0.00234649	1	acc
MCUR1	0.0151694	0.00237924	1	acc
RP11-339B21.14	0.0171913	0.00240435	1	acc
ZNF260	0.0140864	0.00245153	1	acc
RP11-531A24.3	0.0158539	0.00245457	1	acc
SEMA4C	0.0221487	0.0024546	1	acc
CTC-297N7.8	-0.0178452	0.00249784	1	acc
TELO2	-0.00897959	0.00251889	1	acc
PMS2P3	0.0258731	0.00251897	1	acc
RP11-134G8.8	0.00843275	0.00258049	1	acc
QSOX2	0.0195794	0.00259659	1	acc
IQGAP1	-0.0167824	0.00267462	1	acc
ADRB1	0.0117848	0.00268208	1	acc
TNFRSF18	-0.0110415	0.00268678	1	acc
BLOC1S2	0.0124423	0.00270839	1	acc
ANKRD29	0.0214795	0.00271517	1	acc
UPK1A	0.0252545	0.00272137	1	acc
C5orf34	0.0184257	0.00273844	1	acc
C1orf123	0.0227782	0.00274269	1	acc
C7orf73	-0.0144981	0.00275836	1	acc
NPY2R	0.0129405	0.0030107	1	acc
ZBTB32	0.0207315	0.00307679	1	acc
AC007405.6	-0.0184953	0.00310423	1	acc
KRT8P46	-0.0244534	0.00322037	1	acc
RIF1	0.0390274	0.00329503	1	acc
AC103965.1	-0.00775791	0.00334711	1	acc
SERPINC1	0.00830298	0.00335132	1	acc
COQ5	0.0251434	0.00335916	1	acc
DDX11	0.00737016	0.00337997	1	acc
TRAPPC6B	0.0359001	0.00341901	1	acc
KDM3B	0.0378529	0.0034694	1	acc
METTL13	0.0288016	0.00351463	1	acc
TGIF1	-0.0818319	0.00367292	1	acc
EIF2AK1	0.0236489	0.0037767	1	acc
RP11-15I11.3	0.0116623	0.0038731	1	acc
AC004012.1	-0.0263943	0.00388194	1	acc
BAHD1	-0.0152693	0.00388713	1	acc
VPS29	0.0339612	0.00393557	1	acc
CHPF2	0.0240889	0.00405468	1	acc
MRPS31	0.0255389	0.00415653	1	acc
RWDD2B	0.00816524	0.00432883	1	acc
KIAA1279	-0.0281627	0.00448715	1	acc
BTBD19	0.024453	0.00449042	1	acc
SLC43A1	0.0154729	0.00468533	1	acc
GNAQ	-0.0257481	0.00469439	1	acc
FDFT1	-0.0183325	0.00471719	1	acc
SCMH1	0.0221861	0.00472623	1	acc
RP11-783K16.13	-0.0153925	0.00476465	1	acc
KIF6	-0.0236983	0.00478523	1	acc
RP11-274B21.2	-0.0290937	0.00480892	1	acc
STX11	-0.0237317	0.00487585	1	acc
RSPH1	0.0308037	0.00492015	1	acc
NUCKS1	0.0104361	0.00498685	1	acc
HPS5	-0.0293203	0.00499321	1	acc
AC084018.1	0.0155258	0.00503566	1	acc
ASPDH	0.012431	0.00508634	1	acc
LIN7B	0.0122667	0.00516709	1	acc
VWDE	0.00844604	0.00522587	1	acc
HPR	-0.00647597	0.00525639	1	acc
C18orf8	0.0228864	0.00528694	1	acc
RLBP1	-0.0129289	0.00530597	1	acc
RP11-433J8.1	-0.0147707	0.00532965	1	acc
ATP5G2	0.0225665	0.00540625	1	acc
SMIM22	0.0277514	0.00544693	1	acc
PCGF3	-0.017175	0.00544762	1	acc
MYO6	-0.0169567	0.00545243	1	acc
SDCCAG8	-0.0352091	0.00548747	1	acc
RAPGEF6	-0.0263317	0.00550897	1	acc
KLC3	-0.0213637	0.00552538	1	acc
LNP1	0.0120259	0.00560094	1	acc
GS1-124K5.4	-0.0140544	0.00565614	1	acc
CPSF1	0.00860616	0.00568184	1	acc
VARS2	-0.00657509	0.00576592	1	acc
MTHFD1	-0.0212757	0.00579004	1	acc
AC068282.3	0.00658825	0.00579344	1	acc
RP11-578O24.2	0.0157567	0.00593885	1	acc
RP11-274B21.1	-0.0151497	0.00600995	1	acc
HLA-V	-0.012355	0.00605009	1	acc
AL022393.7	0.00679538	0.00624002	1	acc
RP11-798G7.8	-0.0201806	0.00625575	1	acc
TNXB	0.0200527	0.00627637	1	acc
ZDHHC6	0.0227356	0.00632761	1	acc
PEAK1	-0.0144772	0.00642045	1	acc
FIGNL1	-0.00727418	0.0064403	1	acc
PSMB1	0.0170733	0.00646852	1	acc
TULP3	-0.0254612	0.00666601	1	acc
SLC25A17	0.031612	0.00682292	1	acc
FTSJ3	0.00736399	0.00685533	1	acc
EIF3KP1	0.0190536	0.00694135	1	acc
LRRC1	-0.0163167	0.00696917	1	acc
NPIPA1	-0.0114563	0.00704332	1	acc
SNX27	0.0160931	0.00709488	1	acc
TDRD9	-0.0164193	0.00718179	1	acc
UQCR11	0.0224108	0.00726765	1	acc
ALKBH3	0.0115865	0.00737539	1	acc
LYNX1	0.0432168	0.00745948	1	acc
B3GALT6	-0.0152418	0.00762848	1	acc
THOC7	0.012433	0.00775448	1	acc
CTD-2623N2.11	0.0143127	0.00821736	1	acc
HTR1D	0.0378035	0.00828886	1	acc
UNC93B2	-0.0177514	0.00831734	1	acc
RPL13AP7	-0.013116	0.00839562	1	acc
MRPS18A	0.0348617	0.00842956	1	acc
TMEM218	0.0163149	0.00850092	1	acc
RPL23AP79	0.00856691	0.00854429	1	acc
HP	-0.0197593	0.00855434	1	acc
RP11-497H16.8	0.0236176	0.00867317	1	acc
RNF24	-0.0107228	0.00868102	1	acc
ATP6AP1L	-0.00701795	0.00872602	1	acc
FBXO9	0.0379172	0.0088487	1	acc
UNC13B	-0.0398519	0.009056	1	acc
RPL36P4	0.0102695	0.00908237	1	acc
C16orf13	0.0208356	0.00920754	1	acc
CORO7	0.0116244	0.00947448	1	acc
DNAH10OS	0.0146505	0.00974555	1	acc
GSTT1	-0.00721067	0.00984033	1	acc
AC004057.1	0.0202036	0.00994688	1	acc
ABHD6	0.0178469	0.0100463	1	acc
C4orf33	-0.0118474	0.0100661	1	acc
OGFOD1	0.00781845	0.0101248	1	acc
PCDHA9	0.0221901	0.0101603	1	acc
MAK16	-0.0173491	0.0101885	1	acc
RP11-274B21.4	-0.00874534	0.0102909	1	acc
PAAF1	-0.0105609	0.0104013	1	acc
CCNT2	-0.0252546	0.0105044	1	acc
KNOP1	0.010914	0.0105385	1	acc
SHMT1	0.0184552	0.0106979	1	acc
SIRT6	-0.0125869	0.0108748	1	acc
TNFAIP6	0.0168015	0.0109093	1	acc
MGC10955	0.00756694	0.0109539	1	acc
MAP3K8	0.0236783	0.0110576	1	acc
TRIM73	0.0161952	0.0111227	1	acc
PAQR5	-0.0483947	0.0112989	1	acc
CTC-498M16.4	0.0106237	0.0113086	1	acc
CCDC77	-0.022494	0.0114226	1	acc
CHRNA5	0.0102423	0.0114371	1	acc
VPS8	-0.00815872	0.0115918	1	acc
ZNF580	-0.0471841	0.0116193	1	acc
XPNPEP3	0.013866	0.0116215	1	acc
TUBG2	0.0135487	0.0116546	1	acc
IL17RC	0.0128026	0.0116869	1	acc
UBA52P8	-0.0150224	0.0116882	1	acc
GTF2IP1	0.0227233	0.011722	1	acc
ZNF709	-0.014281	0.0117724	1	acc
PVRIG	0.0118424	0.0117971	1	acc
NPIPA5	0.0146851	0.0118099	1	acc
TMEM249	0.0152028	0.0118979	1	acc
NSUN2	0.0103534	0.011962	1	acc
COASY	-0.0147977	0.0120403	1	acc
BCAS4	0.0155129	0.0123361	1	acc
CDA	0.019252	0.0124691	1	acc
AS3MT	-0.00853938	0.0126157	1	acc
TMEM245	-0.0079009	0.0127145	1	acc
ZNF502	0.0105946	0.0127471	1	acc
NDUFA13	-0.0130998	0.0128641	1	acc
ZKSCAN1	-0.102844	0.0129335	1	acc
C2orf82	0.0149263	0.0129438	1	acc
RP11-673E1.1	0.00906722	0.0130199	1	acc
ERC1	0.013159	0.0131916	1	acc
LTBR	-0.0152249	0.0132279	1	acc
TBL2	-0.0173718	0.013543	1	acc
DNAJC15	0.00757409	0.0136071	1	acc
RP11-137H2.6	-0.00888497	0.0138331	1	acc
TEX40	0.0103383	0.0138704	1	acc
RP11-247A12.7	0.00859036	0.0138928	1	acc
LSM6	-0.0130649	0.013918	1	acc
FAHD1	-0.00671181	0.0139251	1	acc
PHACTR4	0.00790481	0.0139512	1	acc
PPP1R18	-0.0278787	0.0141844	1	acc
PEPD	-0.0174035	0.0142576	1	acc
HCG4P3	0.00965887	0.0144222	1	acc
ODF3L2	0.0177075	0.0144303	1	acc
TAS2R4	-0.00942888	0.0144686	1	acc
DTX2	0.0189231	0.0145447	1	acc
RRP7B	-0.0206941	0.0145717	1	acc
ANKRD45	-0.0145909	0.0145974	1	acc
GNAZ	-0.0171313	0.0146117	1	acc
ATG10	-0.0111463	0.0147623	1	acc
RPS2P5	0.0123802	0.0147932	1	acc
LCA5L	0.00789583	0.0148607	1	acc
CRYZ	0.00840051	0.0150183	1	acc
TIMM10	0.0106544	0.0150697	1	acc
KNSTRN	0.00744056	0.015234	1	acc
MRPL45P2	0.0104798	0.0153322	1	acc
WDR92	0.0198267	0.0157514	1	acc
POLR2E	0.0117574	0.015808	1	acc
BAG6	-0.0121905	0.01584	1	acc
RP11-63G10.3	0.0322002	0.0158745	1	acc
AMT	0.0120746	0.0159558	1	acc
ACSS2	0.0291763	0.0160693	1	acc
HFM1	-0.0132674	0.0161221	1	acc
PDCD2	-0.0113441	0.0161445	1	acc
SEC31B	0.0156278	0.0163986	1	acc
CRCP	0.0116768	0.0165649	1	acc
SLC9A2	-0.0244857	0.0165787	1	acc
RP11-161M6.2	0.0154764	0.0166041	1	acc
CHFR	-0.00960254	0.0166799	1	acc
CUEDC2	-0.0150849	0.0170527	1	acc
HLA-DQA2	-0.010316	0.0171125	1	acc
GCLM	0.0272803	0.0173216	1	acc
CTA-150C2.13	0.0122687	0.0178017	1	acc
HLA-J	-0.00914239	0.018006	1	acc
PABPC1P4	-0.0131169	0.0180465	1	acc
RP11-78C3.1	-0.023955	0.0180564	1	acc
LA16c-380H5.5	-0.00740284	0.0180826	1	acc
PRICKLE4	-0.0487756	0.0183215	1	acc
DDX58	0.0219845	0.0184045	1	acc
RIMS4	-0.0140496	0.018442	1	acc
CARS2	0.0175847	0.0184425	1	acc
SNHG18	0.016847	0.018527	1	acc
CD46	0.0155606	0.0185955	1	acc
KCND3	0.0453233	0.0186181	1	acc
CENPV	-0.00622323	0.0186614	1	acc
PDE6H	0.00838971	0.0188004	1	acc
ZEB2P1	0.00625458	0.0188448	1	acc
RP5-874C20.3	-0.0142024	0.0188677	1	acc
TTC31	0.0153678	0.0190095	1	acc
NMRAL1	-0.01841	0.0190408	1	acc
AC012309.5	0.00449193	0.0191237	1	acc
XRCC1	-0.0148318	0.0191785	1	acc
ANXA11	-0.00575969	0.0191843	1	acc
SGK3	0.00622459	0.019276	1	acc
RP1-60O19.2	0.0161823	0.019299	1	acc
CYB5R3	-0.0268242	0.0193093	1	acc
ADAL	-0.0108404	0.0198149	1	acc
PLGLB1	0.0231515	0.0198281	1	acc
RRP15	0.0121804	0.0200132	1	acc
ZNF192P2	-0.0267061	0.0201714	1	acc
ADAT2	-0.0275464	0.0201932	1	acc
RP11-20G6.2	0.00845064	0.0205662	1	acc
HLA-T	-0.0109227	0.0207192	1	acc
ZKSCAN8	-0.0150455	0.0210072	1	acc
NME1	0.00924742	0.0210589	1	acc
THEM6	0.0121639	0.0212253	1	acc
PEX6	0.00807831	0.0212595	1	acc
RP11-766N7.3	-0.0110806	0.0212637	1	acc
THEM4	-0.0155989	0.0213468	1	acc
AC079922.3	-0.00965261	0.0214814	1	acc
PCDHA13	0.0146018	0.0216813	1	acc
CD40	0.015607	0.021696	1	acc
DNAJC18	0.02119	0.0218805	1	acc
TYW3	0.00762425	0.0219849	1	acc
RP11-111M22.3	0.012046	0.0220304	1	acc
LINC00937	0.0141598	0.0221628	1	acc
PMS2	0.0120937	0.0222388	1	acc
PDE4C	0.0713701	0.0223396	1	acc
FKBP11	0.0196105	0.0224257	1	acc
GAR1	-0.0128948	0.0228683	1	acc
TMEM220	0.0199614	0.0228802	1	acc
C20orf203	0.0104762	0.0231142	1	acc
VDAC2	-0.0377369	0.0232708	1	acc
SEPT11	0.00969671	0.0234912	1	acc
PROCA1	-0.00678619	0.0239875	1	acc
RP11-274B21.9	-0.0124983	0.0240151	1	acc
RP11-797A18.4	0.00606791	0.0242439	1	acc
RP11-275H4.1	-0.010265	0.0243494	1	acc
PCM1	0.0119862	0.0245121	1	acc
TMED5	0.00889326	0.024515	1	acc
PILRA	-0.00632731	0.02458	1	acc
PHLDB3	-0.00995134	0.0246388	1	acc
SLC26A1	-0.0216415	0.024666	1	acc
CCDC90B	-0.0106231	0.0246887	1	acc
TRIP4	0.00891357	0.0248172	1	acc
METTL10	0.0147676	0.024999	1	acc
SAR1A	-0.0116775	0.0250885	1	acc
TMEM68	-0.014663	0.025191	1	acc
AL353898.2	-0.0136387	0.0252146	1	acc
ASRGL1	-0.0208132	0.025238	1	acc
AL132709.5	0.0184189	0.0253506	1	acc
COPA	0.0336285	0.0255347	1	acc
ADAM1A	0.00812108	0.0256865	1	acc
UHRF1BP1	-0.0156989	0.0261536	1	acc
AP000351.10	-0.00568355	0.0262864	1	acc
SIRPB1	-0.00748732	0.0266248	1	acc
C1orf145	0.0238681	0.0268159	1	acc
CDC14B	-0.0092884	0.0269147	1	acc
VSX1	0.0111067	0.027056	1	acc
CATSPER2P1	0.00779655	0.0278709	1	acc
MAN1B1	0.0144054	0.0279879	1	acc
PDHB	0.0089366	0.0279919	1	acc
ANK2	-0.0116519	0.0288965	1	acc
TMEM98	0.00754094	0.028966	1	acc
LPA	-0.0111855	0.0291952	1	acc
GTF2H1	0.0115707	0.0291995	1	acc
TAS2R14	-0.011265	0.0293448	1	acc
RP11-463M16.4	-0.00938982	0.0294459	1	acc
NPC2	0.0114724	0.0296975	1	acc
PACRGL	0.00873484	0.0297506	1	acc
PCDHB2	0.0109434	0.0297881	1	acc
AK8	-0.0109243	0.0300373	1	acc
SPTBN4	-0.0102958	0.0301483	1	acc
SHB	0.00604374	0.0301511	1	acc
RP11-1055B8.3	0.0241022	0.0302849	1	acc
ZNF718	0.00914365	0.0304744	1	acc
LINC00574	0.0107975	0.0309845	1	acc
C1orf101	0.0226693	0.0311205	1	acc
ZSCAN31	0.00661432	0.0311622	1	acc
TMCO3	0.00997799	0.0311807	1	acc
RP11-508N22.12	-0.00591509	0.0314576	1	acc
TMEM8A	0.0140004	0.0315325	1	acc
RPL36AL	-0.0117385	0.0317892	1	acc
TRIOBP	0.0210996	0.0317947	1	acc
ST3GAL3	-0.0144863	0.0319091	1	acc
ZCWPW1	-0.0128519	0.03202	1	acc
RP11-69M1.4	0.0307947	0.0320463	1	acc
NOS2P3	0.00717393	0.032389	1	acc
NAA16	0.0279936	0.0324619	1	acc
PDIA3P	0.0264844	0.0331235	1	acc
ACPT	-0.0213052	0.0334724	1	acc
CLDN9	-0.00745198	0.0335287	1	acc
SFTPD	0.0136747	0.0336808	1	acc
CCDC137	0.0165754	0.033995	1	acc
RP11-692N5.1	0.00768095	0.0340144	1	acc
PALMD	-0.0183652	0.0345832	1	acc
C19orf73	-0.0168264	0.0346921	1	acc
PPIE	0.0193456	0.0347648	1	acc
WI2-3658N16.1	-0.0242408	0.0351159	1	acc
CNPY4	0.0153577	0.0352145	1	acc
ZNF738	-0.0105941	0.0354249	1	acc
PILRB	-0.00526365	0.0355079	1	acc
IGSF8	0.0128345	0.0356432	1	acc
RP11-404K5.1	-0.0165205	0.0356449	1	acc
WNT3	-0.0243703	0.0363612	1	acc
RP11-381K20.5	0.00711203	0.0363822	1	acc
NPC1	0.0152883	0.0364064	1	acc
SRGAP2	-0.0151162	0.0368879	1	acc
IBSP	-0.0151082	0.0373913	1	acc
ZNF569	0.017999	0.037415	1	acc
NDE1	0.011918	0.0379328	1	acc
LRPPRC	-0.00939475	0.038191	1	acc
UBXN6	0.0170817	0.0383179	1	acc
GAN	0.00901024	0.0384312	1	acc
CTD-2619J13.19	0.00850269	0.0384628	1	acc
SEP15	0.0221781	0.0385027	1	acc
CENPQ	0.0108853	0.0385043	1	acc
LRRC61	-0.00619876	0.0386716	1	acc
GAS8	0.00475044	0.0388862	1	acc
MROH7	0.0127201	0.0388965	1	acc
C4A	-0.00973563	0.0389651	1	acc
UBA6	0.00870499	0.0389799	1	acc
RP11-324H6.5	0.0323935	0.0390734	1	acc
TPM2	0.0220178	0.0392287	1	acc
TNFRSF10C	-0.00859392	0.0393857	1	acc
RPAP1	0.0146498	0.0394285	1	acc
RP11-760D2.11	-0.0141862	0.03949	1	acc
RP11-738O11.13	0.00776615	0.0397272	1	acc
FBXL18	-0.0292662	0.0398511	1	acc
PRMT7	-0.00847988	0.0398676	1	acc
AC022153.1	-0.0112095	0.0399221	1	acc
INPP5B	0.0138525	0.0403131	1	acc
MBOAT2	-0.0194971	0.040354	1	acc
PPP2R3C	-0.00586436	0.0404755	1	acc
AC024560.3	-0.029971	0.0406267	1	acc
HAUS4	-0.00965559	0.0408311	1	acc
L3HYPDH	-0.0116638	0.0409574	1	acc
TXNL4B	-0.0107821	0.0411844	1	acc
ABCE1	-0.0134652	0.0413455	1	acc
SNAP47	0.0054661	0.0414462	1	acc
RORA	-0.0185839	0.0415864	1	acc
SULT1C2	0.0081909	0.0415875	1	acc
FBLL1	-0.0142743	0.0417674	1	acc
MDH1B	-0.0088963	0.0417828	1	acc
TIPIN	-0.00676856	0.0418733	1	acc
RP5-944M2.3	-0.0113667	0.0419563	1	acc
RP11-481A20.10	-0.00920139	0.0425275	1	acc
FLVCR1-AS1	0.00519185	0.0425867	1	acc
PAH	-0.00629878	0.0427637	1	acc
ZNF266	0.00626104	0.0434363	1	acc
CLDN15	-0.0155096	0.0434886	1	acc
RP13-977J11.2	0.0128284	0.0437206	1	acc
KIAA1009	0.0101646	0.0440693	1	acc
NME1-NME2	-0.00926439	0.0443651	1	acc
IPO8	0.00523488	0.0444124	1	acc
MAPK10	-0.015686	0.044595	1	acc
APMAP	0.00901939	0.0446797	1	acc
FAM86DP	0.0286607	0.0447708	1	acc
AC073869.1	0.0145445	0.0447943	1	acc
PIF1	0.011519	0.0447986	1	acc
TMEM8B	0.00956969	0.0448522	1	acc
AC005523.3	0.00560593	0.0452639	1	acc
IP6K2	0.0149556	0.0455352	1	acc
CCZ1B	0.00774553	0.0455494	1	acc
TIMM22	-0.0141094	0.0460796	1	acc
NWD1	0.00974461	0.0461736	1	acc
CPT1B	0.0156728	0.0462031	1	acc
TEKT4	0.0173217	0.046572	1	acc
CALR	0.0761023	0.046911	1	acc
STAG3L2	0.0110471	0.0469546	1	acc
ADCY5	-0.00764984	0.0470165	1	acc
TRIM54	0.0103855	0.0472578	1	acc
U91328.19	0.00911055	0.0478625	1	acc
CTD-2105E13.13	-0.0110297	0.0483665	1	acc
RP11-73K9.3	0.025414	0.0487532	1	acc
APC2	-0.018328	0.0490871	1	acc
RP11-263K4.3	-0.00752599	0.0491857	1	acc
LRP8	0.0120088	0.0491869	1	acc
BIVM	0.00604862	0.0492345	1	acc
GAPDHP38	-0.0375319	0.0495314	1	acc
RP11-96C23.11	0.00852493	0.0497129	1	acc
DNAH10	0.0241695	0.0497285	1	acc
FAIM	-0.0186266	0.0502564	1	acc
PTPRS	0.0147054	0.0503747	1	acc
STAG3L5P	-0.00458749	0.0504056	1	acc
PNPO	0.0142387	0.0506121	1	acc
SRRM4	0.0172356	0.0506565	1	acc
NUDT12	0.00536529	0.0510656	1	acc
CCBL2	0.00609783	0.051085	1	acc
PTPRN2	-0.00797938	0.0512257	1	acc
ZNF121	-0.006958	0.0517712	1	acc
PPWD1	-0.0143058	0.0520051	1	acc
SERPINB1	-0.0158987	0.0520263	1	acc
BRD2	0.00699491	0.0520568	1	acc
RP11-498P14.3	0.0140008	0.0531881	1	acc
FTCD	0.0079881	0.0532145	1	acc
HS2ST1	-0.0115295	0.0533753	1	acc
SFXN4	0.00488873	0.0534815	1	acc
MTERFD2	-0.00938543	0.0540895	1	acc
SCTR	-0.0250114	0.054443	1	acc
IL17RE	0.0103524	0.0545801	1	acc
ALOX5	-0.00621034	0.0546553	1	acc
CGGBP1	0.024829	0.0547724	1	acc
RP11-169D4.1	0.0134187	0.0547818	1	acc
RPA3	0.0131217	0.0552176	1	acc
FGFRL1	0.0140338	0.0552568	1	acc
NMT1	-0.00767857	0.0554603	1	acc
IGHMBP2	0.00697569	0.0555719	1	acc
RP11-566K19.6	0.0175704	0.055723	1	acc
ABCC8	-0.0108351	0.0558455	1	acc
CYP7B1	-0.00821917	0.0559471	1	acc
FAM227A	0.0104217	0.0561561	1	acc
RPL9P8	-0.013564	0.0575126	1	acc
FAM213A	0.00958408	0.0577001	1	acc
ADAM15	0.00678637	0.057777	1	acc
LRRC48	-0.0112283	0.0580693	1	acc
PRDX1	0.0108326	0.0581097	1	acc
GXYLT2	-0.0102697	0.0586576	1	acc
CDKN2C	0.0209728	0.0587208	1	acc
NT5DC3	0.014157	0.0589856	1	acc
RP11-689P11.2	0.00813148	0.0590506	1	acc
NPRL3	-0.00533922	0.0591567	1	acc
EPB41	0.0341041	0.0591771	1	acc
TDRD5	0.00978128	0.0593535	1	acc
C6orf48	0.0158992	0.0593735	1	acc
LGR5	0.0108322	0.0594207	1	acc
FAM179A	0.00547053	0.05951	1	acc
LMF2	0.0124543	0.0596422	1	acc
ARRDC1	0.013325	0.0596804	1	acc
RP11-54O7.18	-0.023517	0.0597506	1	acc
IL18R1	-0.00640374	0.0598077	1	acc
GPR39	0.016801	0.0600168	1	acc
P2RX6P	-0.00620353	0.0601942	1	acc
TMEM80	-0.00558378	0.0602144	1	acc
HSPA8	0.0226395	0.0603541	1	acc
ARL16	-0.00650567	0.0604075	1	acc
SUMF2	0.0112558	0.0607736	1	acc
PPHLN1	-0.0133863	0.0608955	1	acc
AP2A2	-0.0223593	0.0611304	1	acc
SPAG7	0.00821512	0.0612912	1	acc
CD300C	0.0183551	0.0617051	1	acc
CRYBB2P1	-0.0126592	0.0618392	1	acc
GGNBP1	0.0085789	0.0619548	1	acc
RP11-258F22.1	0.017596	0.0619651	1	acc
SUPT5H	0.00556013	0.0620461	1	acc
ANAPC4	-0.00904575	0.0624456	1	acc
MCTP2	0.0162304	0.0626347	1	acc
CTD-3074O7.12	-0.0142554	0.0629407	1	acc
OSGIN2	0.0126083	0.0631493	1	acc
NUP50	0.00827293	0.0632584	1	acc
MEIOB	0.0163281	0.0633827	1	acc
RP11-665C16.6	-0.0213478	0.0634124	1	acc
DCAF4	0.0245681	0.0634442	1	acc
WDR36	0.0110057	0.0634609	1	acc
MARCH2	-0.00894246	0.0637932	1	acc
EPCAM	-0.00560444	0.0640042	1	acc
CCDC144NL	0.0130343	0.0648925	1	acc
IL32	0.00575413	0.065024	1	acc
IFT74	-0.00823185	0.0655761	1	acc
RP11-295M18.6	-0.00958277	0.0656403	1	acc
NAGS	0.0153553	0.0656684	1	acc
MBL3P	-0.00804725	0.0662369	1	acc
SPATC1	0.0307423	0.0668894	1	acc
SNX15	-0.0164845	0.067061	1	acc
IL4I1	-0.0056266	0.0671403	1	acc
ROPN1B	0.00465611	0.0671855	1	acc
CCRL2	0.00834396	0.0673144	1	acc
ARHGEF37	-0.0162508	0.0676017	1	acc
ADPRM	-0.0112021	0.0677837	1	acc
RP5-933K21.2	-0.0086223	0.0679632	1	acc
GSDMD	-0.0110228	0.067993	1	acc
TCP11	-0.0124224	0.0680626	1	acc
KIF17	-0.00983338	0.0681066	1	acc
RP11-707M1.1	-0.0065536	0.0682529	1	acc
SH3D21	0.0151922	0.0683509	1	acc
DNLZ	-0.00865455	0.0684001	1	acc
CCDC65	0.0129856	0.0684707	1	acc
RBBP9	-0.0180179	0.0685377	1	acc
ASCC2	-0.0150343	0.0686292	1	acc
PISD	0.0152844	0.0690992	1	acc
RP11-361F15.2	0.0102647	0.0691109	1	acc
RP11-321E2.3	0.0120171	0.0691822	1	acc
NMRK1	-0.00586224	0.0693482	1	acc
RP11-504P24.8	-0.0223284	0.0699182	1	acc
AMH	-0.00842712	0.0702129	1	acc
AIFM2	0.012034	0.0702816	1	acc
ERAP1	0.00681969	0.0703212	1	acc
FEZ2	-0.00873702	0.0703779	1	acc
KCNJ3	-0.00917961	0.0707201	1	acc
RP11-231C18.1	0.0084392	0.0708255	1	acc
CCDC122	0.00926983	0.0710254	1	acc
SFTA1P	0.00804951	0.0712199	1	acc
LINC00933	0.0173595	0.0712486	1	acc
LRRC37A15P	-0.0110817	0.0717876	1	acc
MIB1	0.0127768	0.072257	1	acc
EIF5A	-0.0104182	0.0723733	1	acc
ZFP14	0.00569074	0.0724537	1	acc
WBSCR16	0.00830121	0.0726156	1	acc
GPS2	-0.0132845	0.0728662	1	acc
ZBTB25	0.0229792	0.0729624	1	acc
PKMYT1	-0.00736928	0.073001	1	acc
FCRLB	0.0186449	0.0733229	1	acc
NUDC	0.0155126	0.0734312	1	acc
NUDT14	-0.00998429	0.0738004	1	acc
FBXW12	-0.00998319	0.0738007	1	acc
ADHFE1	-0.00856737	0.0740535	1	acc
MRS2	0.00810548	0.074689	1	acc
EVI2B	0.00846488	0.0752451	1	acc
ZNF663P	0.0105721	0.0753857	1	acc
HLA-K	-0.00591882	0.0755402	1	acc
ZSWIM7	-0.00513702	0.0755516	1	acc
RP11-446E9.1	0.00628008	0.07586	1	acc
SAMD9L	0.00876023	0.0759592	1	acc
RP11-274B21.3	-0.0078008	0.0761913	1	acc
RP11-274B21.8	0.00860071	0.0765609	1	acc
G3BP2	-0.0194545	0.0765845	1	acc
STOX2	0.025615	0.0766206	1	acc
SLC35B3	-0.0194085	0.0767548	1	acc
CNOT6L	0.0168423	0.0771625	1	acc
TRMT44	0.00983834	0.0771648	1	acc
KIF18B	-0.00796041	0.0775046	1	acc
ZNF559	-0.00790116	0.0775349	1	acc
GAK	0.00840381	0.077587	1	acc
AC024257.1	0.00766798	0.0776933	1	acc
WFIKKN1	0.00730118	0.0783838	1	acc
N6AMT1	-0.00625727	0.0784649	1	acc
ZNF177	-0.00865457	0.0788421	1	acc
RAB6C	-0.0217567	0.0792019	1	acc
EBPL	-0.0063964	0.0797926	1	acc
AC051649.6	-0.0086321	0.0800612	1	acc
SLC25A41	0.00829531	0.0804554	1	acc
PIGCP1	0.00977731	0.0808487	1	acc
NDUFS7	0.00639041	0.0812165	1	acc
YWHAZ	-0.00816845	0.0812843	1	acc
RP11-467P9.1	-0.0164757	0.0814614	1	acc
RP11-666A20.3	0.00495	0.0815835	1	acc
DCHS1	0.0135467	0.0817722	1	acc
RP11-62H7.2	-0.00811412	0.0825073	1	acc
MGRN1	-0.00778391	0.082546	1	acc
TBC1D4	-0.014411	0.0826579	1	acc
RP4-809F18.1	0.00605535	0.0827179	1	acc
ZNF20	-0.00846274	0.0827939	1	acc
STPG1	-0.0113472	0.0828494	1	acc
RTDR1	0.0107198	0.0829503	1	acc
ZFAND6	0.00770468	0.0833327	1	acc
P2RX2	0.00859691	0.083876	1	acc
ZNF696	0.0124276	0.0838835	1	acc
RP4-610C12.4	-0.00404779	0.0840385	1	acc
SUSD1	0.00805577	0.0844498	1	acc
FOXN2	-0.00890811	0.0844817	1	acc
ADARB1	0.00517003	0.0845539	1	acc
CTD-2210P24.4	0.00613883	0.0856603	1	acc
MAST2	0.00992193	0.0857827	1	acc
BGLAP	0.0087394	0.0863473	1	acc
SERF1A	0.00924162	0.086531	1	acc
RP11-757G1.6	-0.0101522	0.0872464	1	acc
RP11-638I8.1	-0.0180565	0.0879387	1	acc
AL132709.1	0.00645414	0.0879583	1	acc
PHACTR3	0.010592	0.0881528	1	acc
AEBP1	0.0105823	0.0882945	1	acc
RP4-561L24.3	-0.016553	0.0884906	1	acc
TOMM70A	-0.0105471	0.0885507	1	acc
RNF149	-0.014782	0.08866	1	acc
ACTG1	0.0164575	0.0892479	1	acc
BMPR1A	-0.00790988	0.0893242	1	acc
ANO7	-0.0083208	0.0893298	1	acc
RP11-379F4.7	-0.0110558	0.0893637	1	acc
CASP6	-0.00721228	0.0895123	1	acc
PGK1P2	-0.0184866	0.0898264	1	acc
LSG1	-0.00565225	0.0898412	1	acc
KLRG1	0.0091417	0.0903559	1	acc
PIGQ	0.0193129	0.0903894	1	acc
ZNF506	-0.00825666	0.090713	1	acc
AP006621.1	-0.0045725	0.0909309	1	acc
AHCY	-0.00923194	0.0912663	1	acc
ACAD9	0.00871773	0.0914166	1	acc
PPOX	-0.0113453	0.0917643	1	acc
NOB1	-0.0167287	0.0918289	1	acc
BCR	0.00850561	0.0918467	1	acc
HSPB11	0.00546763	0.0919062	1	acc
CCDC174	-0.00708477	0.0920153	1	acc
CYBRD1	-0.0126845	0.0920852	1	acc
BHLHA15	0.00581216	0.0921677	1	acc
CASP8	-0.00816491	0.09263	1	acc
CYB561	-0.00510434	0.09265	1	acc
PRIM1	-0.00600387	0.0927365	1	acc
TRIM66	-0.0176615	0.0929252	1	acc
CIAO1	-0.0121612	0.0930255	1	acc
MEPCE	0.00614206	0.0932246	1	acc
EGFEM1P	-0.0139719	0.0935948	1	acc
ANO5	0.0126715	0.0936729	1	acc
RNF216P1	0.0039954	0.0943441	1	acc
DPY19L2P2	0.0103638	0.0943838	1	acc
COG4	0.0117395	0.0943986	1	acc
B3GNTL1	0.00763194	0.094484	1	acc
ADAMTS13	0.0153813	0.0944852	1	acc
OXTR	-0.0156396	0.095	1	acc
TDGF1	0.00508892	0.0951216	1	acc
PKD1P6	0.0296418	0.0951354	1	acc
ADAM23	0.0156483	0.0954096	1	acc
GRN	0.0149099	0.0956031	1	acc
LY6K	0.00709138	0.0958538	1	acc
HCG4P7	-0.00861369	0.0961685	1	acc
NDUFV3	0.00636205	0.0965284	1	acc
RPL34	0.0116791	0.0966501	1	acc
ELP3	0.00770996	0.0968439	1	acc
SMYD5	0.0120115	0.0969639	1	acc
PPIL3	-0.00516295	0.0981233	1	acc
CTD-3092A11.1	0.0096541	0.0982442	1	acc
TEKT5	0.00683563	0.0986653	1	acc
MVB12B	-0.0125163	0.0987161	1	acc
VPS9D1	0.00710407	0.0989263	1	acc
GS1-124K5.12	-0.00975229	0.0989546	1	acc
IQCB1	-0.00389546	0.0990292	1	acc
GRHPR	-0.00690989	0.0991289	1	acc
PRPSAP2	0.00703676	0.0996919	1	acc
AP000350.6	-0.00691806	0.0999778	1	acc
C10orf11	0.00862325	0.100009	1	acc
EFEMP1	-0.0124863	0.100111	1	acc
AC138783.12	0.00623359	0.100598	1	acc
HLA-DRB1	0.00961051	0.100739	1	acc
DDT	-0.0116912	0.101379	1	acc
PHB	0.0143529	0.101822	1	acc
CTD-2349P21.9	-0.00816353	0.102271	1	acc
NT5E	0.00652411	0.102971	1	acc
UBE2D1	-0.0144135	0.102978	1	acc
GPSM1	-0.0211783	0.103232	1	acc
KIAA1841	-0.00497371	0.103269	1	acc
MMD2	-0.0101197	0.103509	1	acc
TPRG1L	0.00853187	0.103675	1	acc
SLC25A27	0.00575711	0.103953	1	acc
LLGL1	0.0190415	0.104051	1	acc
CDC42EP2	-0.0170564	0.104226	1	acc
WDR73	-0.0106117	0.104954	1	acc
CDC26	0.0108975	0.105126	1	acc
TIGD6	-0.0043849	0.105187	1	acc
TRPM1	0.00585419	0.105403	1	acc
ZW10	-0.0254913	0.105614	1	acc
SRA1	0.00789082	0.10564	1	acc
AP000344.4	-0.0102971	0.105768	1	acc
RCCD1	0.00741589	0.10625	1	acc
AC018470.4	-0.00598602	0.106488	1	acc
NPEPL1	-0.0100444	0.106783	1	acc
DPH7	-0.00975423	0.10681	1	acc
FAM89A	-0.00453634	0.107108	1	acc
POP5	-0.0106726	0.107305	1	acc
OSGEP	-0.00453756	0.107331	1	acc
BHLHE22	0.00731546	0.10762	1	acc
RP11-521J24.1	0.0125461	0.108407	1	acc
CLUAP1	0.00524904	0.10868	1	acc
CTD-2315E11.1	-0.0223004	0.108912	1	acc
AC007163.8	-0.0105098	0.109411	1	acc
CTB-161M19.1	-0.0152884	0.109575	1	acc
C19orf54	0.0224821	0.109725	1	acc
RRP7A	0.0104288	0.109924	1	acc
AL132709.8	-0.00628071	0.109932	1	acc
PLEKHF2	-0.0140073	0.110433	1	acc
IL1RL1	-0.00689348	0.11045	1	acc
GUF1	0.00458552	0.110543	1	acc
EIF2B2	-0.0098993	0.110549	1	acc
RPGRIP1L	-0.011085	0.111358	1	acc
FLG	0.00434136	0.111427	1	acc
SLC25A39	-0.00725939	0.111628	1	acc
CCDC66	0.0117674	0.112285	1	acc
ZNF33B	-0.0128989	0.112332	1	acc
RP11-147I3.1	-0.00500191	0.112614	1	acc
DBF4B	0.00553579	0.112766	1	acc
DNMBP	0.0187277	0.113004	1	acc
NBN	0.010263	0.113259	1	acc
C5orf63	-0.0130723	0.11351	1	acc
MRPL21	-0.00441139	0.113618	1	acc
RP11-1000B6.3	-0.0105798	0.113767	1	acc
RALB	-0.00873265	0.113893	1	acc
CBLN3	0.00827396	0.113901	1	acc
MAP1LC3A	0.00925508	0.115287	1	acc
ZFP1	-0.00693109	0.115499	1	acc
RPL24P8	0.00697793	0.115949	1	acc
DENND3	-0.0210922	0.115986	1	acc
SLC40A1	-0.00887958	0.116004	1	acc
AP000344.3	-0.0165688	0.11653	1	acc
TTC37	-0.00591593	0.116598	1	acc
TMEM216	0.0107597	0.116731	1	acc
MRPL45	0.0133589	0.117113	1	acc
TEX9	-0.00879725	0.117379	1	acc
MORN1	0.0119235	0.11771	1	acc
QRICH2	0.00774484	0.117891	1	acc
C1QTNF9	0.00961321	0.117898	1	acc
RP11-166B2.1	-0.004258	0.117983	1	acc
RP11-798K23.5	0.0132538	0.11818	1	acc
TVP23B	-0.00573345	0.118745	1	acc
AC073869.2	0.00599276	0.118878	1	acc
FSCN2	-0.00791616	0.119206	1	acc
RPL13P5	-0.00489433	0.119646	1	acc
MGMT	-0.00423985	0.119718	1	acc
QRSL1	-0.0045271	0.119888	1	acc
LCN15	-0.00424537	0.120753	1	acc
LRRC37A	0.0040794	0.121393	1	acc
SGK2	-0.0329839	0.121516	1	acc
PRPF4	-0.00944354	0.121595	1	acc
ERICH1	0.00869924	0.121615	1	acc
CLPTM1	-0.0127505	0.122096	1	acc
TBCK	-0.0114814	0.122546	1	acc
RCN1P2	0.00512638	0.122621	1	acc
FBF1	0.0126102	0.122999	1	acc
RP11-218F10.3	0.00685563	0.123029	1	acc
SLC27A1	0.00846365	0.123086	1	acc
RP5-963E22.4	0.0139738	0.12313	1	acc
TIAF1	0.0137493	0.123381	1	acc
VSTM4	-0.0113505	0.123491	1	acc
NDUFA10	0.013905	0.123561	1	acc
MPPE1	0.00270515	0.12394	1	acc
WFDC3	0.00632682	0.12412	1	acc
AC123768.4	-0.0131839	0.124618	1	acc
RP11-481A20.11	-0.00730887	0.12467	1	acc
C22orf29	0.00972463	0.125066	1	acc
GORAB	-0.014938	0.1253	1	acc
RIC8A	0.0109267	0.126016	1	acc
CCDC8	-0.00760155	0.126356	1	acc
PFKL	-0.00565979	0.126802	1	acc
ZNF740	0.0432104	0.127103	1	acc
COG5	0.0101452	0.127227	1	acc
DIS3L	0.00495334	0.127254	1	acc
LINC00326	0.00702388	0.127337	1	acc
RP11-734I18.1	-0.0076659	0.127435	1	acc
RP11-435F17.3	0.00932318	0.127453	1	acc
RP11-290F20.3	-0.00652218	0.127689	1	acc
ASAH2	-0.00582202	0.128085	1	acc
DSTNP2	-0.00935726	0.128465	1	acc
PDGFRB	0.00729386	0.128465	1	acc
RP11-250B2.5	0.0148051	0.129598	1	acc
GSTO2	-0.00593382	0.129768	1	acc
CHAF1A	0.00600007	0.130198	1	acc
LA16c-OS12.2	-0.00585845	0.130231	1	acc
AC004980.7	-0.00709867	0.130324	1	acc
TMEM143	0.0148687	0.130537	1	acc
PANX1	-0.00825975	0.130621	1	acc
NSUN6	0.00688154	0.130829	1	acc
AP006621.5	-0.0101861	0.131219	1	acc
IGFBP7	-0.0339117	0.131541	1	acc
TRIM14	0.0111925	0.132217	1	acc
CTC-228N24.3	0.0104704	0.132539	1	acc
CDON	0.00672619	0.133464	1	acc
ZNF501	0.00973286	0.133585	1	acc
POLDIP2	0.00748842	0.133698	1	acc
RP11-869B15.1	-0.0069439	0.133811	1	acc
FAM83H	-0.00880912	0.134045	1	acc
LRPAP1	0.00545694	0.134415	1	acc
C4B	0.00463411	0.134902	1	acc
NPHP4	0.00414167	0.135216	1	acc
NBPF9	0.0163099	0.135419	1	acc
AP000345.1	-0.011446	0.135915	1	acc
RP11-343N15.2	-0.0111824	0.136381	1	acc
ABL2	-0.00843608	0.13679	1	acc
TPGS2	0.00816974	0.137374	1	acc
PNKP	0.00947652	0.137937	1	acc
MRPL37	-0.00581924	0.138078	1	acc
RP11-498E2.7	-0.030241	0.138222	1	acc
RP11-127L20.3	-0.00547069	0.138572	1	acc
RP11-554L12.1	0.00601711	0.138758	1	acc
RP11-54O7.17	0.00998832	0.138795	1	acc
EIF2A	-0.00323684	0.139108	1	acc
LIG3	-0.00821008	0.139186	1	acc
PTPN20B	0.00732308	0.139343	1	acc
TEX26	-0.00654758	0.1395	1	acc
C18orf25	-0.0109663	0.139791	1	acc
ECH1	0.0118808	0.140055	1	acc
WNT10B	0.0107642	0.141131	1	acc
OBP2A	0.00859664	0.141265	1	acc
TXNDC12	-0.00891126	0.141385	1	acc
B4GALT7	0.00710182	0.141455	1	acc
STAG3L4	0.00392358	0.141609	1	acc
BEND7	0.0140478	0.14166	1	acc
COPE	0.00789117	0.142015	1	acc
PNRC2	0.00674142	0.142827	1	acc
ATP5O	-0.00764875	0.142943	1	acc
AC005013.5	0.00504985	0.143579	1	acc
CTSA	0.00873609	0.143688	1	acc
ARHGAP10	-0.0135893	0.14376	1	acc
ERO1LB	0.00534306	0.144182	1	acc
NKAIN4	0.00867344	0.144297	1	acc
ACCS	-0.00458523	0.144301	1	acc
CA12	0.0048717	0.144415	1	acc
CARM1	-0.00981831	0.14456	1	acc
PIGZ	0.00453975	0.14488	1	acc
NOS2	0.00909176	0.146401	1	acc
DCAKD	-0.00584606	0.146473	1	acc
GSTA4	-0.00982816	0.146752	1	acc
LINC00421	0.0465454	0.147017	1	acc
CTD-2651B20.2	0.0114855	0.147416	1	acc
GPR180	-0.0158065	0.147846	1	acc
RP13-539J13.1	0.00767172	0.14801	1	acc
KRT8P12	0.00703037	0.148558	1	acc
MUC20	-0.00883288	0.149145	1	acc
AKIRIN2	0.0102841	0.149204	1	acc
HERC2P9	0.0100155	0.149216	1	acc
CTA-929C8.8	0.00866274	0.149869	1	acc
BIRC7	0.00678015	0.14994	1	acc
RP11-645C24.5	0.0056708	0.150087	1	acc
XRRA1	0.00398737	0.150239	1	acc
PRPH2	0.00470253	0.150367	1	acc
CTD-2541M15.3	-0.00792977	0.150463	1	acc
TDRD6	-0.0108816	0.150619	1	acc
SLC51A	0.0163756	0.150949	1	acc
TLL1	0.00981829	0.150966	1	acc
LLNLR-246C6.1	-0.00601076	0.151153	1	acc
TIPRL	0.0142057	0.151302	1	acc
PYGO2	0.0107927	0.151389	1	acc
LIPT1	0.00704333	0.151538	1	acc
AC016722.2	-0.0142022	0.151716	1	acc
CCDC88C	-0.00519192	0.15188	1	acc
Z97634.3	-0.00626883	0.15197	1	acc
TMEM223	0.00774812	0.152201	1	acc
XRCC2	-0.0094885	0.153199	1	acc
VAPB	0.0090482	0.15341	1	acc
TRPT1	-0.00996544	0.153558	1	acc
AOC2	0.0091114	0.154286	1	acc
PRMT1	0.00892933	0.154319	1	acc
ACTR8	0.00506407	0.1544	1	acc
PARD6A	-0.0179188	0.154421	1	acc
FBXO27	-0.0134251	0.154459	1	acc
AC104135.2	0.0100147	0.154681	1	acc
FCER1A	-0.0183675	0.155172	1	acc
ACSF3	-0.00719399	0.155279	1	acc
AGAP6	-0.00979924	0.155655	1	acc
RP11-454L9.2	-0.0080641	0.156366	1	acc
CAB39L	0.00795426	0.156666	1	acc
FAM221A	0.00691477	0.157781	1	acc
C21orf128	0.00746796	0.158009	1	acc
RFT1	0.0116977	0.158057	1	acc
GBP3	0.00492284	0.158127	1	acc
FN3KRP	-0.00693383	0.158672	1	acc
LINC00158	0.00683165	0.158728	1	acc
RP11-250B2.3	0.00869418	0.158857	1	acc
LINC00205	0.00472981	0.158938	1	acc
BMPER	0.0142236	0.159364	1	acc
GALC	0.0154257	0.160489	1	acc
RP11-295M18.2	-0.0052388	0.160586	1	acc
CLK2	0.0291706	0.161753	1	acc
CLEC4A	0.0127534	0.162348	1	acc
RP11-566E18.3	-0.00649563	0.163389	1	acc
SBK1	0.0106279	0.163489	1	acc
RP11-307C19.1	-0.00703967	0.164122	1	acc
CRYGEP	-0.00942311	0.164404	1	acc
RP11-147L13.8	0.00527985	0.165226	1	acc
AC002472.13	0.00460008	0.165226	1	acc
SCYL3	0.00819474	0.165511	1	acc
AC079776.7	-0.0231574	0.166402	1	acc
GREB1	0.0200767	0.166901	1	acc
HSPB1	0.00810899	0.167157	1	acc
CYP1A1	0.0107012	0.167766	1	acc
C12orf43	-0.00682846	0.168094	1	acc
WDR27	0.00615693	0.168149	1	acc
RAN	0.0138093	0.16847	1	acc
PRR3	-0.00564075	0.168791	1	acc
RP4-535B20.1	-0.0119216	0.168949	1	acc
CYP3A5	-0.017114	0.169049	1	acc
PNLDC1	0.00497487	0.169232	1	acc
NKAIN1	0.00862296	0.170118	1	acc
AP000350.5	-0.00362575	0.170209	1	acc
RHCE	0.00652451	0.170224	1	acc
AC004899.1	0.0101587	0.17043	1	acc
SNX31	0.00722456	0.170638	1	acc
LYZL4	0.00593341	0.170722	1	acc
CAST	0.00806926	0.170954	1	acc
FAM98C	-0.00922723	0.171123	1	acc
QPRT	-0.00627472	0.171226	1	acc
ZNF131	-0.00583353	0.171252	1	acc
AIMP1	-0.00403399	0.171748	1	acc
SIL1	-0.0131396	0.171888	1	acc
RP11-820I16.1	-0.00698282	0.172622	1	acc
TEX30	0.00959005	0.172702	1	acc
KIAA0513	0.0108556	0.172786	1	acc
PASK	0.00836826	0.172849	1	acc
RP4-809F18.2	0.00446575	0.173809	1	acc
CSGALNACT2	-0.00401307	0.173835	1	acc
ZNF780A	0.00910684	0.174146	1	acc
HAR1B	-0.00891629	0.174415	1	acc
CENPP	-0.00603436	0.174761	1	acc
PBLD	-0.00756444	0.174882	1	acc
SLC25A51	-0.00289516	0.17515	1	acc
SETD9	-0.00596339	0.175657	1	acc
PACS2	-0.00901622	0.175988	1	acc
SFT2D1	-0.0135813	0.176214	1	acc
NAPRT1	0.00338853	0.176982	1	acc
FAM166B	0.0124747	0.177218	1	acc
ABCC6P2	-0.00956551	0.177453	1	acc
ZXDC	-0.00757454	0.177622	1	acc
TMEM74B	-0.0102908	0.179332	1	acc
AP000688.8	0.00503555	0.179868	1	acc
RP11-188D8.1	0.00935791	0.18048	1	acc
LINC00865	-0.00340025	0.18048	1	acc
RP11-561C5.4	0.00584073	0.180663	1	acc
MOGS	-0.0056822	0.180682	1	acc
RP11-420K14.3	0.00542506	0.181747	1	acc
ZNF385C	0.00724866	0.182145	1	acc
FNBP1P1	0.0047252	0.182363	1	acc
CLEC11A	-0.0207239	0.182405	1	acc
CCDC39	-0.00577876	0.182507	1	acc
AC007382.1	0.00736217	0.182635	1	acc
RP11-662J14.1	-0.112956	0.182664	1	acc
ULK4	0.00581755	0.182827	1	acc
SLC46A3	0.0063212	0.18306	1	acc
ZNF814	0.00796734	0.18325	1	acc
METTL21B	-0.00520602	0.183304	1	acc
ZNF84	0.00605172	0.183711	1	acc
CAMLG	0.00317899	0.184217	1	acc
KCNJ14	-0.00380476	0.184319	1	acc
CTC-367J11.1	-0.00530706	0.184673	1	acc
PADI4	0.00831981	0.185282	1	acc
PRPSAP1	-0.00645908	0.185342	1	acc
TOMM7	0.00914622	0.185652	1	acc
GUCA1B	0.00705093	0.186223	1	acc
FTO	-0.0185997	0.186745	1	acc
CCNB1IP1	0.01093	0.186823	1	acc
ECE2	-0.0063617	0.1872	1	acc
CCDC170	-0.0113467	0.187485	1	acc
AC004562.1	0.0109583	0.187548	1	acc
NHLRC3	-0.0117561	0.188048	1	acc
CD247	-0.00365903	0.188142	1	acc
TPH1	0.00531367	0.188199	1	acc
ZP3	-0.00426862	0.18833	1	acc
PROSER1	0.00924845	0.188876	1	acc
RMDN3	-0.0133007	0.189104	1	acc
COLEC11	-0.00319099	0.189598	1	acc
TACC3	-0.00570654	0.190209	1	acc
CETN4P	0.0159926	0.190816	1	acc
UST	0.00747699	0.19103	1	acc
RP11-80H5.9	0.00785264	0.191293	1	acc
CHCHD2	-0.00338502	0.191399	1	acc
POLR1A	-0.0034974	0.191429	1	acc
SLMO1	-0.00785581	0.191878	1	acc
GTF2H2	0.0349711	0.192068	1	acc
NMNAT3	-0.00675638	0.192111	1	acc
DNAJC5	0.0117994	0.192117	1	acc
KDR	0.0096302	0.192228	1	acc
RAB2A	-0.00774769	0.19239	1	acc
CTC-459F4.1	0.00283746	0.19241	1	acc
TPPP	0.00462815	0.192725	1	acc
TMEM206	0.00855472	0.192752	1	acc
RP11-173M1.8	0.013492	0.192797	1	acc
ARL14EP	-0.00963431	0.192812	1	acc
DHX38	-0.0212873	0.192906	1	acc
FCN2	0.00972975	0.193053	1	acc
ZNF500	0.0105001	0.193095	1	acc
KCTD5	-0.00739292	0.193165	1	acc
RP11-714L20.1	0.00362013	0.193255	1	acc
SLC16A9	0.00985196	0.193385	1	acc
FREM2	-0.0039943	0.19346	1	acc
PEX14	-0.0141493	0.193494	1	acc
NDUFAF4	-0.00825144	0.193695	1	acc
SLC25A16	-0.0095134	0.19384	1	acc
PYROXD1	-0.00651041	0.194132	1	acc
RP11-179A16.1	-0.00565432	0.194187	1	acc
KRT81	-0.00525989	0.195166	1	acc
GPIHBP1	0.00732854	0.195412	1	acc
MBL1P	-0.00857637	0.195541	1	acc
FREM3	-0.00896462	0.195977	1	acc
PNPLA8	-0.00568849	0.196819	1	acc
OSTM1	0.0130333	0.197032	1	acc
ABHD17B	0.0128928	0.197743	1	acc
CTSV	0.00344716	0.197775	1	acc
TRMT61B	0.00512279	0.198421	1	acc
TADA2A	0.00632265	0.198577	1	acc
ADIPOQ	0.0077175	0.198903	1	acc
RPS3AP5	-0.0253104	0.199463	1	acc
LINC00645	0.00433539	0.199621	1	acc
KLHL26	0.00515202	0.199906	1	acc
RP11-423H2.1	0.0172926	0.200455	1	acc
COX15	-0.00904822	0.200666	1	acc
INHBB	-0.00665744	0.200681	1	acc
RP1-90L6.2	-0.00706264	0.200716	1	acc
ZNF605	-0.0121403	0.20099	1	acc
RP11-122G18.5	0.00526141	0.201181	1	acc
SLC5A4	-0.00681279	0.201346	1	acc
CFHR1	0.00515899	0.201515	1	acc
LILRA3	-0.00788354	0.201649	1	acc
DIDO1	0.0112693	0.201652	1	acc
MTRR	0.00503912	0.2018	1	acc
ZFP90	-0.00833098	0.20208	1	acc
RP11-230C9.2	0.0174537	0.202477	1	acc
COX4I2	0.00639541	0.202693	1	acc
CYCSP34	-0.00851842	0.202788	1	acc
DDX59	-0.00731789	0.202846	1	acc
TCEA3	0.00645766	0.202883	1	acc
FAM86EP	-0.0186458	0.203281	1	acc
CTA-963H5.5	-0.00385137	0.20331	1	acc
KIAA1671	-0.00753185	0.203985	1	acc
SAC3D1	-0.0071776	0.204112	1	acc
SETD4	-0.00497375	0.204164	1	acc
CTSH	-0.00800341	0.204442	1	acc
RAET1G	0.00742064	0.204551	1	acc
RP11-353N4.5	0.0315656	0.204582	1	acc
GSTM1	0.00492756	0.204586	1	acc
MTUS1	0.00683136	0.204931	1	acc
RAB30-AS1	0.00645279	0.205229	1	acc
TRIM65	0.00639096	0.205443	1	acc
ZNF318	-0.00558188	0.205594	1	acc
SLC25A26	0.00328872	0.205671	1	acc
RP11-446H18.6	0.0117701	0.205765	1	acc
KPNA1	-0.0121824	0.205935	1	acc
TPM3P9	0.00599223	0.206493	1	acc
UTS2B	-0.0106095	0.206557	1	acc
TRIM16L	0.00824489	0.206923	1	acc
RP11-480A16.1	0.0064491	0.207051	1	acc
RP1-228P16.1	0.00752304	0.208044	1	acc
DHX34	-0.00983159	0.208852	1	acc
MLK4	0.00736215	0.209158	1	acc
GLRX	0.00643957	0.209247	1	acc
RP11-474D14.2	-0.00924434	0.209664	1	acc
MED15P5	0.0059362	0.209766	1	acc
RP11-535M15.1	0.0044426	0.209822	1	acc
WDPCP	-0.0117056	0.210444	1	acc
RP11-163N6.2	0.00604584	0.210601	1	acc
NT5M	0.0104082	0.210837	1	acc
SEPT2	0.00551217	0.210853	1	acc
ITPKC	-0.00863979	0.210926	1	acc
TRAPPC4	-0.0056025	0.210965	1	acc
PRDM11	0.010677	0.211153	1	acc
HMGCL	-0.00655406	0.211558	1	acc
MOB1B	-0.0166937	0.211577	1	acc
RP3-522D1.1	0.00586093	0.211804	1	acc
CTD-2554C21.3	-0.00784604	0.212014	1	acc
RMI2	0.00355463	0.212026	1	acc
CTD-2287O16.4	0.0230348	0.212427	1	acc
AGAP4	0.00684995	0.212503	1	acc
CYP24A1	-0.0078163	0.212812	1	acc
EOGT	-0.0112672	0.21295	1	acc
TMPRSS5	-0.00541943	0.213296	1	acc
HIST1H1C	0.00962177	0.213332	1	acc
LYRM2	0.00415994	0.213517	1	acc
HTATSF1P2	0.00465293	0.21426	1	acc
GAD1	0.00995847	0.214662	1	acc
MGAM	0.00663888	0.215079	1	acc
PWP2	0.00573127	0.215399	1	acc
HDHD3	-0.00673534	0.215495	1	acc
SYT5	0.00934321	0.215682	1	acc
RP11-112L6.4	0.00462833	0.216203	1	acc
RP11-539L10.3	0.00557326	0.216236	1	acc
FAM200B	0.00521935	0.216452	1	acc
FOXD4L1	0.0185593	0.216465	1	acc
HLA-DRB6	-0.00395099	0.216711	1	acc
LAMC2	0.00271716	0.21707	1	acc
C6orf106	-0.00929474	0.21763	1	acc
ZDHHC11	0.0045933	0.21771	1	acc
GOLGA8N	-0.00410302	0.218148	1	acc
CCDC25	-0.00885208	0.218868	1	acc
GVQW1	-0.00688673	0.21894	1	acc
MLH3	0.0146542	0.219189	1	acc
RP11-368J21.3	0.00716046	0.219866	1	acc
PTDSS2	0.0101439	0.219873	1	acc
GSTT2	0.00608633	0.220189	1	acc
WDSUB1	-0.00403629	0.220191	1	acc
RP11-292F22.7	-0.0080767	0.220873	1	acc
GAA	0.00345939	0.221192	1	acc
SPNS3	0.0167669	0.221495	1	acc
ZNF736	0.00599941	0.2219	1	acc
ELAC2	0.00539968	0.221963	1	acc
U2AF1L4	0.00599711	0.222259	1	acc
RP11-4K3__A.3	-0.0203781	0.222634	1	acc
NPHP3	-0.0041459	0.22282	1	acc
MRE11A	-0.0048146	0.222924	1	acc
CCDC102B	0.00419028	0.223149	1	acc
ATP1B3	0.00350369	0.223497	1	acc
NUDT16	0.0058804	0.223523	1	acc
TIMM13	0.00610557	0.223725	1	acc
SRD5A3	-0.0114642	0.223796	1	acc
TRAPPC12	0.00395236	0.223837	1	acc
KIAA1875	0.0201862	0.223884	1	acc
SDHAP1	0.0043494	0.224204	1	acc
MKRN7P	-0.00690451	0.224225	1	acc
DRAM2	-0.00487638	0.224337	1	acc
SLAMF8	-0.00408124	0.225253	1	acc
MYO7B	-0.0117309	0.225359	1	acc
CTD-3179P9.1	0.00828138	0.225725	1	acc
MFF	0.0119532	0.22575	1	acc
TECTB	0.0061443	0.226121	1	acc
RP11-526I2.5	0.00382948	0.226216	1	acc
RP11-973H7.1	0.00512361	0.227041	1	acc
EFEMP2	-0.00831449	0.228074	1	acc
WDR88	-0.0144115	0.228341	1	acc
RP11-795F19.5	0.00877223	0.228497	1	acc
KLHL1	-0.00725158	0.229034	1	acc
FBXW10	-0.00809082	0.229096	1	acc
RP11-175P19.2	-0.00540964	0.229138	1	acc
STON1	0.00529646	0.229201	1	acc
FBXO42	0.00588653	0.22927	1	acc
GNPDA2	-0.00606257	0.229357	1	acc
CAPS	0.00736014	0.229965	1	acc
FOXK2	-0.00434081	0.23069	1	acc
GLYATL2	-0.00624012	0.230781	1	acc
C22orf43	-0.00665838	0.230984	1	acc
OGFOD3	-0.006645	0.231283	1	acc
PKP1	-0.00480067	0.231291	1	acc
CCDC163P	-0.00320707	0.231576	1	acc
C2orf43	-0.00485903	0.231759	1	acc
SPSB2	-0.00407522	0.231853	1	acc
ZADH2	-0.0162279	0.231946	1	acc
JMY	0.0186423	0.232426	1	acc
RP5-968J1.1	0.00361051	0.232578	1	acc
MIPEP	0.00332454	0.232821	1	acc
RP11-195E2.1	0.0139614	0.233176	1	acc
CNDP2	-0.00429927	0.233361	1	acc
UBE2U	0.00328156	0.233837	1	acc
SLC39A6	0.00441738	0.233853	1	acc
RP3-324O17.4	-0.013518	0.234115	1	acc
COLQ	-0.00724593	0.234308	1	acc
RP11-460N20.5	-0.00398644	0.234541	1	acc
AGAP8	-0.00500464	0.2347	1	acc
CRLF3	-0.0105642	0.23479	1	acc
LDHAL6A	-0.00881418	0.234864	1	acc
TBC1D7	0.00739775	0.235035	1	acc
RP11-368I7.4	-0.00596096	0.235296	1	acc
NAPSB	0.00806615	0.235571	1	acc
AC004156.3	-0.0250589	0.236259	1	acc
C19orf53	0.0203399	0.236982	1	acc
ABHD12	0.004014	0.23779	1	acc
EGFL7	0.00975509	0.238198	1	acc
ZNF547	0.00663518	0.23893	1	acc
IL20RA	-0.00408926	0.239099	1	acc
ENPP1	0.0105153	0.23972	1	acc
SNX32	-0.00400798	0.240118	1	acc
RP11-163O19.1	-0.0065353	0.240591	1	acc
TBC1D26	-0.00467461	0.240713	1	acc
ENTPD7	-0.00662114	0.240785	1	acc
SPRR3	-0.0118948	0.240909	1	acc
GSTT2B	0.00400932	0.24179	1	acc
STRA6	-0.00750945	0.242027	1	acc
ZNF202	-0.0138797	0.242148	1	acc
ECHDC3	-0.0056403	0.242223	1	acc
ARFRP1	0.00696345	0.242266	1	acc
SLC25A33	-0.00431699	0.242649	1	acc
AIDA	-0.0158916	0.242944	1	acc
KANSL1	-0.00753049	0.243288	1	acc
RP11-95P2.1	-0.00993179	0.24333	1	acc
BAZ1A	-0.0279004	0.243777	1	acc
C11orf21	-0.0103899	0.244361	1	acc
SYCE1	0.00931437	0.244467	1	acc
LEMD2	0.00599558	0.244563	1	acc
LRRC37A2	-0.0070935	0.244865	1	acc
RP11-23P13.7	-0.00779504	0.245263	1	acc
C5orf55	0.00403772	0.245916	1	acc
RP11-120K24.3	-0.00825824	0.245922	1	acc
VWA5B2	0.00985203	0.245925	1	acc
ASNSD1	-0.00429117	0.246064	1	acc
NKTR	-0.00615044	0.247097	1	acc
RP11-383J24.6	0.00290328	0.247422	1	acc
NELFB	0.00447397	0.247982	1	acc
PRDM16	0.0304472	0.248153	1	acc
C20orf26	0.0132654	0.249109	1	acc
CD6	-0.00437989	0.249444	1	acc
SNUPN	-0.00466387	0.249466	1	acc
KCNJ1	-0.0157926	0.249612	1	acc
FANCF	-0.0111044	0.249684	1	acc
C9orf169	-0.00456618	0.250125	1	acc
C6ORF165	-0.00732917	0.250484	1	acc
FRK	-0.00456717	0.250549	1	acc
ACP6	0.00419713	0.250619	1	acc
ALG1L	0.00339407	0.251336	1	acc
RP11-589B3.6	-0.00888936	0.251674	1	acc
TAPBP	-0.00600843	0.251916	1	acc
POMGNT2	-0.0057952	0.252664	1	acc
RP11-403I13.5	0.0155674	0.252909	1	acc
PHOSPHO2	-0.00512486	0.252941	1	acc
FBXO7	0.00586481	0.252968	1	acc
BTN2A2	-0.00438972	0.253295	1	acc
PRSS3P4	-0.00740903	0.253484	1	acc
KNTC1	-0.00439133	0.253863	1	acc
RBM27	-0.0214288	0.254019	1	acc
CPSF4	-0.0171727	0.254053	1	acc
WDR5	0.0174664	0.254546	1	acc
RPAIN	0.00473187	0.255007	1	acc
HCG20	-0.00509784	0.25592	1	acc
ZNF890P	-0.0145885	0.255981	1	acc
SELT	0.0111067	0.256197	1	acc
DNM1P51	0.00879581	0.256351	1	acc
POLR2J2	0.00323099	0.256386	1	acc
PRKG1	0.00522718	0.256393	1	acc
APOBEC3G	0.00779727	0.256417	1	acc
AC025811.3	-0.00846701	0.256515	1	acc
PGM3	0.00876603	0.256771	1	acc
SRPK1	-0.005669	0.257267	1	acc
GET4	-0.0177719	0.257281	1	acc
HIAT1	-0.0106196	0.257969	1	acc
CRIPAK	0.0061928	0.258409	1	acc
HEATR5A	-0.00646285	0.259375	1	acc
TMEM244	0.00470244	0.259585	1	acc
C2orf66	0.00895194	0.260045	1	acc
SCRG1	0.00259958	0.260431	1	acc
ZNF391	0.0038642	0.261083	1	acc
GNG12	0.00678488	0.261216	1	acc
CTD-2583A14.1	-0.0061873	0.261383	1	acc
SAT2	0.00992478	0.261627	1	acc
ASIC4	-0.00946617	0.262019	1	acc
ZBED6CL	-0.00362047	0.262344	1	acc
LRRC38	0.00440179	0.26275	1	acc
RP11-351I21.6	-0.00769164	0.262983	1	acc
SMIM14	-0.00454946	0.263006	1	acc
SART3	-0.00879509	0.263761	1	acc
CCDC181	0.0044449	0.264101	1	acc
AC004980.10	0.017796	0.264139	1	acc
PNISR	-0.0145968	0.264875	1	acc
SMAGP	-0.0182103	0.265052	1	acc
CHST12	-0.00344909	0.265354	1	acc
OLFM3	0.00672192	0.26632	1	acc
FLJ27365	-0.00591693	0.266685	1	acc
KRT7	0.010585	0.266793	1	acc
HCG27	0.00934654	0.267421	1	acc
LRRC37A16P	0.0046683	0.267807	1	acc
GCOM2	-0.00654765	0.268226	1	acc
ZNRF2	-0.0133018	0.268296	1	acc
AC127496.1	0.00641669	0.268477	1	acc
NME5	-0.00348233	0.268967	1	acc
KLRC1	-0.00375718	0.269045	1	acc
CCDC113	-0.0109833	0.269355	1	acc
CBFA2T3	0.132296	0.26936	1	acc
RP11-359I18.5	-0.00760819	0.269364	1	acc
UCHL3	-0.00435687	0.269928	1	acc
MMP23A	-0.0101181	0.269941	1	acc
FRA10AC1	-0.00421311	0.270097	1	acc
FAM86B3P	0.00460396	0.270142	1	acc
FAM47E	-0.00612184	0.27071	1	acc
B4GALT3	-0.0303152	0.270856	1	acc
SMTNL1	0.00490186	0.271466	1	acc
HLA-W	0.00646949	0.271951	1	acc
CTGLF12P	-0.00374476	0.272611	1	acc
CTD-2054N24.2	-0.00437422	0.27264	1	acc
RP11-396B14.2	0.00860389	0.272748	1	acc
IRAK4	0.00389197	0.272838	1	acc
LA16c-325D7.2	-0.0035886	0.273004	1	acc
BLVRA	0.00224774	0.273043	1	acc
CDC42EP4	0.0058716	0.273329	1	acc
INMT	-0.0135776	0.273506	1	acc
GPNMB	-0.00362307	0.27357	1	acc
MRI1	-0.00476665	0.273697	1	acc
RP4-798A10.2	-0.00898142	0.274034	1	acc
SGCA	-0.00672051	0.274139	1	acc
HSD17B12	0.00387094	0.274334	1	acc
TTC38	-0.00491571	0.274474	1	acc
MADCAM1	0.0718517	0.274716	1	acc
GABBR1	0.00685608	0.274759	1	acc
ZNF17	0.00335116	0.27515	1	acc
TAF1C	-0.00409792	0.275181	1	acc
DNAAF1	0.00559504	0.275334	1	acc
SUPT6H	-0.0115877	0.277208	1	acc
RP11-54D18.2	-0.00313133	0.277247	1	acc
WDR5B	-0.00462441	0.277595	1	acc
RP3-460G2.2	0.00624773	0.27805	1	acc
DDX41	0.00673561	0.278234	1	acc
PYY2	0.0116226	0.278761	1	acc
RP11-429B14.4	-0.00445242	0.278847	1	acc
C10orf107	-0.00304465	0.279075	1	acc
ABHD17AP4	-0.00898031	0.279153	1	acc
RP11-834C11.10	-0.0051068	0.279755	1	acc
NUPR1L	0.00329522	0.279761	1	acc
BEND5	-0.00461667	0.280438	1	acc
OPN4	0.00423327	0.280644	1	acc
NBR2	0.00278413	0.280705	1	acc
CA3	0.00826447	0.280971	1	acc
CSDC2	-0.00379044	0.281313	1	acc
RP11-5P18.10	-0.0100901	0.282047	1	acc
ANKRD42	0.00976213	0.28339	1	acc
HEY2	-0.00969346	0.283486	1	acc
XXbac-BPG181B23.7	-0.00335682	0.284194	1	acc
CTC-344H19.4	-0.0112511	0.284243	1	acc
SDAD1P1	-0.00571608	0.285243	1	acc
RP11-43F13.4	-0.00507705	0.28533	1	acc
LSP1P3	0.00372767	0.285648	1	acc
MRPS27	0.00567459	0.285726	1	acc
UVSSA	0.0100307	0.287393	1	acc
C15orf40	0.00480384	0.287467	1	acc
SPSB1	0.00450416	0.287723	1	acc
SPOCD1	0.0054999	0.287914	1	acc
CNTN1	-0.0146851	0.288381	1	acc
ARHGEF39	0.00494151	0.28904	1	acc
RUVBL2	-0.00359815	0.2896	1	acc
SPATA7	0.00314173	0.290826	1	acc
THAP3	0.00801957	0.290933	1	acc
CCT6B	-0.00852418	0.290957	1	acc
CCDC116	-0.0123016	0.291765	1	acc
SNAP29	0.00387315	0.29181	1	acc
GPX3	-0.0079536	0.292482	1	acc
COMMD2	0.0108738	0.29258	1	acc
D2HGDH	0.00438979	0.2927	1	acc
RP11-497H16.2	0.0112952	0.292869	1	acc
MMD	-0.00536096	0.293035	1	acc
SLC2A1-AS1	0.00345964	0.293294	1	acc
HELLS	-0.00709736	0.294362	1	acc
DHRS1	0.00333893	0.294389	1	acc
THNSL2	-0.00258949	0.295454	1	acc
TBCE	-0.0127537	0.295537	1	acc
RP11-173M1.5	-0.00605702	0.296235	1	acc
HDDC2	-0.00632573	0.296749	1	acc
RGPD8	0.00380081	0.296806	1	acc
RP11-268J15.5	-0.00416348	0.29695	1	acc
IQCG	-0.00400253	0.297254	1	acc
RP11-1017G21.6	-0.00249934	0.298208	1	acc
EML5	-0.00921723	0.298216	1	acc
MIR7-3HG	0.0042376	0.298869	1	acc
MYO5A	0.0219205	0.298999	1	acc
CA1	-0.0055226	0.299126	1	acc
ZNF117	-0.00432766	0.299214	1	acc
RP11-2E11.5	-0.0130875	0.299621	1	acc
NBR1	0.0106383	0.29994	1	acc
KCTD10	0.0108487	0.300337	1	acc
KLK7	-0.00429733	0.300995	1	acc
AP3S2	0.00518082	0.301837	1	acc
HELQ	-0.00911008	0.303009	1	acc
STAP2	0.00726354	0.303038	1	acc
MICB	0.0053106	0.303279	1	acc
TRIM58	-0.0107921	0.303391	1	acc
NARFL	0.00789504	0.303433	1	acc
HMBS	-0.00385207	0.304253	1	acc
NAPB	0.00714029	0.304757	1	acc
KCNV1	-0.00832883	0.304827	1	acc
C10orf112	-0.00311252	0.304881	1	acc
ITGB7	-0.00438478	0.305084	1	acc
ZNF205	-0.00223024	0.305502	1	acc
INTS1	0.00443509	0.305658	1	acc
ZNF598	0.00803525	0.305697	1	acc
EMR4P	0.00545413	0.306049	1	acc
RP11-54C4.1	-0.00344321	0.306356	1	acc
ARHGAP11A	-0.0113023	0.30663	1	acc
NT5C3B	-0.00511333	0.306869	1	acc
RPS15AP24	-0.0059902	0.307417	1	acc
GIPC2	-0.00647403	0.307472	1	acc
UTP18	-0.00327258	0.307935	1	acc
DOK4	0.00483097	0.30869	1	acc
ARID3C	0.00527491	0.308899	1	acc
FAM149A	-0.00505794	0.309173	1	acc
RCVRN	-0.00315873	0.309629	1	acc
RP11-109D9.4	-0.00901518	0.309852	1	acc
MCM3	0.00648443	0.310081	1	acc
C22orf31	-0.0103385	0.310089	1	acc
CEPT1	-0.00643935	0.310352	1	acc
RP11-569G13.2	-0.00733776	0.310757	1	acc
METTL15	0.00762383	0.31113	1	acc
KRT13	-0.0092442	0.311397	1	acc
AC159540.1	-0.00295962	0.31144	1	acc
KBTBD12	0.00854398	0.311858	1	acc
CCNE2	0.00986918	0.312097	1	acc
CCDC96	0.00641692	0.312188	1	acc
UPK3B	-0.00391475	0.312473	1	acc
RP4-669P10.19	0.0056188	0.312927	1	acc
WBSCR27	-0.00288051	0.313456	1	acc
RB1	0.00550313	0.313579	1	acc
CTSL	-0.0114482	0.314172	1	acc
CRIPT	-0.00446521	0.314881	1	acc
MTRF1L	0.00415666	0.315036	1	acc
ANKMY1	-0.00343661	0.31536	1	acc
ATP1B1	0.00705461	0.315884	1	acc
PDCL3P4	0.00700802	0.317072	1	acc
PLA2G15	-0.00619701	0.317141	1	acc
RP11-495K9.6	-0.00394375	0.317773	1	acc
CYP2J2	0.00769927	0.31779	1	acc
FAM86JP	0.00388102	0.317833	1	acc
CAPN14	0.00884794	0.318139	1	acc
GDF9	0.00872925	0.318151	1	acc
MTPAP	-0.0135535	0.318992	1	acc
MKNK1	-0.0110366	0.319087	1	acc
MMP24	-0.00957329	0.319424	1	acc
KRR1	0.00612029	0.319588	1	acc
LARS	0.00333796	0.319604	1	acc
TRIM47	-0.00387214	0.319975	1	acc
TSFM	0.00620178	0.320652	1	acc
HSPG2	0.0133187	0.321055	1	acc
CECR6	0.00645896	0.321427	1	acc
BNIP1	-0.0039557	0.322298	1	acc
ZNF544	0.0121325	0.322327	1	acc
RGR	-0.00461246	0.325133	1	acc
RP11-276H19.1	0.00348057	0.325641	1	acc
SPATA41	-0.009112	0.325675	1	acc
DNALI1	0.00508198	0.326037	1	acc
KCNQ4	-0.0119124	0.326116	1	acc
CDAN1	0.00732506	0.326442	1	acc
RP1-90J20.12	0.00336222	0.326579	1	acc
RP11-923I11.5	-0.00473201	0.327008	1	acc
RNF166	-0.00500241	0.327198	1	acc
GSTM2	0.00724703	0.32733	1	acc
CTD-2170G1.2	-0.00962584	0.327744	1	acc
LLNLR-249E10.1	0.00591294	0.327945	1	acc
NARS2	-0.00601461	0.32798	1	acc
NBPF3	0.0039138	0.328723	1	acc
GRASP	-0.0106082	0.328749	1	acc
SRP14-AS1	0.00656117	0.32879	1	acc
ULK4P3	0.00665546	0.329213	1	acc
CCZ1	-0.00324602	0.329441	1	acc
MDFI	0.0195235	0.330001	1	acc
FAM192A	0.00595117	0.330894	1	acc
ALDH8A1	-0.00356346	0.330898	1	acc
ZSCAN9	0.00481405	0.331583	1	acc
RP5-1109J22.1	-0.00455165	0.332042	1	acc
HNRNPA1L2	0.003172	0.332101	1	acc
CDH26	0.00392436	0.332367	1	acc
C2orf73	0.0203615	0.332664	1	acc
GTF2H2B	0.00775349	0.332703	1	acc
SLC9A3	-0.00374088	0.332752	1	acc
PSMC5	0.00905456	0.333241	1	acc
JRKL	0.00322525	0.333317	1	acc
RP5-935K16.1	-0.00806952	0.333607	1	acc
CALCB	-0.00487849	0.33405	1	acc
PSMD4	0.00577536	0.334339	1	acc
WNT7A	0.00265771	0.334669	1	acc
NUDT5	0.00415222	0.334848	1	acc
LINC00493	0.0109124	0.335116	1	acc
USP36	-0.00802752	0.335157	1	acc
ZNF256	0.00503477	0.335747	1	acc
PIGX	0.0110734	0.335889	1	acc
FAM57A	-0.00342224	0.335936	1	acc
ELOVL2	0.00878484	0.336039	1	acc
NBEAL2	-0.00604124	0.336042	1	acc
POM121L10P	-0.013065	0.337279	1	acc
IFITM2	-0.00671492	0.337348	1	acc
C7orf55	0.0120286	0.337377	1	acc
PNRC1	0.00476409	0.33741	1	acc
BTN3A1	0.00708287	0.337457	1	acc
AC104135.3	0.00284665	0.337648	1	acc
NCLN	-0.00710592	0.337653	1	acc
QPCT	-0.0101564	0.338278	1	acc
INTS4L2	-0.00376443	0.338344	1	acc
CANX	0.00377548	0.338365	1	acc
UBXN2B	0.00393462	0.338986	1	acc
MAN2B2	-0.00597948	0.339036	1	acc
CDC7	0.00387967	0.339169	1	acc
CTD-2012J19.1	0.0108998	0.33979	1	acc
PIGB	0.00809996	0.340081	1	acc
ZNF641	-0.0348167	0.340266	1	acc
HIST2H2BD	0.00904504	0.34039	1	acc
TSGA10	0.00430699	0.340906	1	acc
HRCT1	0.00574428	0.341254	1	acc
RPA2	-0.00380084	0.341737	1	acc
CTC-360J11.4	0.00359538	0.342981	1	acc
CTB-50E14.5	-0.0289559	0.344017	1	acc
RP5-871G17.5	0.0073782	0.344274	1	acc
UPK3A	0.00507027	0.344742	1	acc
GUSBP3	-0.00545624	0.344806	1	acc
RPL12	-0.00252972	0.345311	1	acc
ATHL1	0.00811013	0.345424	1	acc
RAE1	0.0113613	0.345554	1	acc
RP11-338N10.1	-0.00280625	0.345699	1	acc
MAEL	0.00301163	0.34579	1	acc
GPR108	-0.00355206	0.346179	1	acc
DBT	0.00644607	0.346291	1	acc
LIX1L	0.00764808	0.346629	1	acc
VWC2L	0.0110908	0.346689	1	acc
SLC5A9	0.0105293	0.347327	1	acc
CNGA1	-0.00484627	0.349199	1	acc
VCPKMT	-0.00576451	0.349733	1	acc
ARHGEF5	-0.00803735	0.349736	1	acc
KLHL33	0.0239641	0.350027	1	acc
ARSB	0.00570105	0.351154	1	acc
TUBB6	0.00394653	0.351168	1	acc
DHRS4L2	0.00375016	0.35155	1	acc
FAM167A	0.00270834	0.352258	1	acc
CLEC18A	0.00573774	0.352904	1	acc
RP11-92G12.3	0.00328684	0.353453	1	acc
HLA-DQB1	-0.00546662	0.353815	1	acc
FABP1	0.00345173	0.353825	1	acc
LRRC27	0.00339946	0.354003	1	acc
NUFIP1	0.0133161	0.354215	1	acc
AKR1C2	-0.00361964	0.354312	1	acc
SEMA5B	0.0054807	0.354373	1	acc
CCDC153	-0.00440566	0.354592	1	acc
KCNMB2	-0.00485605	0.354734	1	acc
GOLGA6L5	-0.00464691	0.355396	1	acc
PCSK5	-0.00178405	0.355585	1	acc
RP11-384P7.7	0.00264846	0.356057	1	acc
RFFL	-0.00545156	0.356203	1	acc
FAM118A	-0.00298612	0.356513	1	acc
SUSD5	0.00209406	0.356781	1	acc
WDR96	0.00523554	0.358089	1	acc
BAK1	0.00545224	0.358484	1	acc
ZFYVE19	-0.0106957	0.359077	1	acc
FAM185BP	-0.0203973	0.359426	1	acc
KRT8P13	-0.00570666	0.36025	1	acc
RBM12	0.00488243	0.361057	1	acc
HLA-DQA1	0.00772577	0.361709	1	acc
RP11-175B9.2	0.0167166	0.361894	1	acc
COX11	0.00328503	0.363099	1	acc
ARHGEF19	-0.00421116	0.363513	1	acc
PLIN2	-0.0116063	0.364035	1	acc
DNM1P46	-0.00380423	0.364508	1	acc
C1QTNF6	0.00388542	0.364894	1	acc
PDC	0.0105215	0.36512	1	acc
RP11-1026M7.2	0.00755017	0.365417	1	acc
PGM2	-0.00522021	0.36621	1	acc
SHPK	-0.00328485	0.36648	1	acc
AC093642.3	-0.00344213	0.366544	1	acc
ZNF514	-0.00271269	0.366546	1	acc
UPB1	0.00402673	0.366591	1	acc
AC104653.1	0.00492777	0.367704	1	acc
RP11-431K24.1	-0.00368925	0.367712	1	acc
KLRC3	-0.00401853	0.368031	1	acc
INTS4	-0.0060892	0.368834	1	acc
MRPL54	0.00915461	0.368966	1	acc
FOXRED1	-0.00370928	0.369145	1	acc
NBPF1	0.00790395	0.369611	1	acc
IL10RB	-0.00513547	0.37053	1	acc
ROCK1P1	-0.00436733	0.371353	1	acc
FOXJ3	-0.00368656	0.371646	1	acc
TRIM45	0.0034935	0.372026	1	acc
ST6GAL2	0.00428707	0.372131	1	acc
CECR7	0.00225907	0.37266	1	acc
TMC4	0.00655528	0.373148	1	acc
ALDH5A1	-0.00434191	0.373186	1	acc
C17orf62	-0.00328881	0.373421	1	acc
LRRC23	-0.00416679	0.373609	1	acc
RP11-284N8.3	0.00399678	0.374156	1	acc
SEC14L6	-0.00650706	0.374306	1	acc
RP11-517P14.2	-0.00386955	0.374451	1	acc
hsa-mir-1199	0.00698733	0.374918	1	acc
ITPRIPL1	0.00702638	0.374926	1	acc
RUFY4	-0.00674337	0.375148	1	acc
COX8A	0.00569257	0.375336	1	acc
WASF3	0.00337661	0.376267	1	acc
RPUSD3	0.00807352	0.376643	1	acc
LINC00847	-0.0052455	0.376766	1	acc
CERS5	-0.00764823	0.37683	1	acc
CD2AP	0.00331224	0.378936	1	acc
ACADS	-0.00285016	0.379344	1	acc
NRIP1	-0.0158242	0.379951	1	acc
TRIM72	-0.00346851	0.380081	1	acc
MED24	0.00378057	0.380871	1	acc
DSCAM	-0.00624299	0.3811	1	acc
VN1R1	-0.003627	0.381675	1	acc
ZNF213	-0.00194904	0.38208	1	acc
SLC45A4	-0.00371613	0.382228	1	acc
NPIPA8	0.00570659	0.382372	1	acc
RP11-468E2.5	0.00866958	0.382514	1	acc
UPK3BL	0.0052524	0.382704	1	acc
OR7D2	-0.00237845	0.383798	1	acc
MICA	-0.0030059	0.384161	1	acc
POU3F1	0.00491425	0.384582	1	acc
SMYD1	0.0189617	0.385032	1	acc
C16orf3	0.00483496	0.385072	1	acc
CDHR3	0.00356851	0.385435	1	acc
FAS	-0.00313705	0.386891	1	acc
NUSAP1	0.00297527	0.387428	1	acc
MROH6	-0.00312543	0.387479	1	acc
EARS2	-0.00362531	0.387956	1	acc
MPZL1	-0.0135032	0.388894	1	acc
YBX1P1	-0.00288007	0.388962	1	acc
BVES	-0.00195227	0.389081	1	acc
OR7E102P	-0.00557857	0.390408	1	acc
LINC00551	0.00547514	0.390471	1	acc
SEPT7P2	-0.0067776	0.390686	1	acc
CD52	-0.00449974	0.390939	1	acc
FASTKD1	-0.00655148	0.391135	1	acc
PLAC8	0.00305661	0.391254	1	acc
RHPN2	0.00528667	0.391267	1	acc
RP11-567L7.6	-0.00524465	0.391798	1	acc
ORMDL1	0.00466735	0.392008	1	acc
ATG2B	0.0077079	0.392226	1	acc
FAM189A2	-0.00593892	0.392827	1	acc
CRISPLD1	0.00908387	0.392922	1	acc
HINT2	-0.00773676	0.393129	1	acc
LARS2	-0.00356801	0.393227	1	acc
CUX2	-0.0053231	0.393274	1	acc
MRPL55	-0.00513048	0.39366	1	acc
ZNF224	-0.00777464	0.393849	1	acc
NDUFAF1	-0.00389	0.393882	1	acc
AC004166.6	-0.00607522	0.394122	1	acc
CDK10	-0.00172624	0.39413	1	acc
RP4-555D20.3	-0.00333561	0.394196	1	acc
RP11-479G22.8	-0.00716071	0.394575	1	acc
LEFTY1	0.00584196	0.395176	1	acc
OTUD3	0.00351177	0.395216	1	acc
AVPI1	-0.0042525	0.395383	1	acc
KPNB1	0.00352267	0.395697	1	acc
DPM2	-0.00319542	0.395806	1	acc
LINC00910	-0.0101539	0.395952	1	acc
NOL6	0.00319631	0.396979	1	acc
IRF2BP2	-0.00984645	0.397824	1	acc
UFSP2	0.00326533	0.397913	1	acc
POLR3H	-0.00507135	0.398171	1	acc
NT5CP2	-0.00369279	0.398359	1	acc
SPRR2D	-0.00648702	0.398815	1	acc
REEP3	0.0111319	0.398939	1	acc
S100A10	-0.00317022	0.39928	1	acc
CTD-2324F15.2	0.00348987	0.399288	1	acc
GGACT	-0.00289536	0.400945	1	acc
RPL13	0.00826174	0.401807	1	acc
HSD17B13	-0.00305499	0.402458	1	acc
CFB	0.0116808	0.402516	1	acc
RP11-408A13.4	-0.00179408	0.402596	1	acc
GPATCH4	0.00526203	0.402988	1	acc
MEIS1	-0.00668787	0.40309	1	acc
NET1	-0.00413667	0.404585	1	acc
GVINP1	-0.00423459	0.404764	1	acc
PTPRCAP	0.00334571	0.405627	1	acc
SURF1	0.00298485	0.405773	1	acc
LINC00888	0.00376385	0.406054	1	acc
FAM90A20P	0.00381751	0.406122	1	acc
TCAM1P	0.0202821	0.40656	1	acc
NKX6-1	-0.0062514	0.407457	1	acc
LAMA5	-0.00449947	0.407898	1	acc
RP11-486O12.2	-0.00311369	0.408289	1	acc
CTD-2228A4.1	-0.0035674	0.408551	1	acc
CCDC154	0.00322028	0.408921	1	acc
LINC00174	0.00753179	0.409046	1	acc
KIAA1715	-0.00432888	0.40946	1	acc
COX17	-0.00321406	0.409593	1	acc
ZFP69	-0.00355253	0.4097	1	acc
C1orf229	-0.00316733	0.409736	1	acc
NECAB1	-0.00644018	0.40991	1	acc
PEX7	0.0029213	0.410179	1	acc
DDX43	0.00444254	0.410358	1	acc
FIBP	-0.00390375	0.411562	1	acc
SLC44A3	-0.00372521	0.411595	1	acc
HLA-H	-0.003489	0.411758	1	acc
AC083843.1	0.00374974	0.411772	1	acc
RP11-378I6.1	-0.00417345	0.412901	1	acc
CCDC144CP	-0.00702765	0.413319	1	acc
TPTE2P5	-0.00684575	0.413508	1	acc
RP11-861E21.1	-0.0042676	0.413587	1	acc
RP11-122A3.2	0.00879678	0.414334	1	acc
LAIR1	0.00449723	0.414341	1	acc
RP11-195E2.4	0.00897112	0.414464	1	acc
HCG17	-0.00625958	0.414706	1	acc
CLIC5	0.00279087	0.41484	1	acc
SPATA33	0.00551526	0.415252	1	acc
C20orf196	-0.0077327	0.415254	1	acc
ADH5	0.00756128	0.415783	1	acc
SPINK9	0.00644277	0.415956	1	acc
BMS1P3	0.00405306	0.416707	1	acc
CLDN16	0.00548263	0.416769	1	acc
SNX24	0.00559523	0.416966	1	acc
EIF4H	0.00475201	0.41698	1	acc
POU5F1P6	0.00268839	0.417165	1	acc
DBH	-0.00238126	0.417515	1	acc
CENPJ	0.0047498	0.417641	1	acc
ECHDC2	0.00605316	0.41835	1	acc
HLA-DPB2	0.00226457	0.418926	1	acc
HIGD1A	-0.00335596	0.419324	1	acc
PMS2P1	-0.00484214	0.419816	1	acc
KRT83	0.00579433	0.420207	1	acc
RP11-325I22.2	0.00484979	0.420457	1	acc
TM7SF3	0.00351567	0.420961	1	acc
KLK10	-0.0111517	0.421528	1	acc
ZC3H3	0.00367853	0.421676	1	acc
CHMP5	0.0113134	0.422176	1	acc
ZNF252P	-0.00460495	0.422415	1	acc
LONP1	-0.00534822	0.422431	1	acc
EMILIN3	-0.00587117	0.423093	1	acc
FLJ30594	0.00683884	0.423276	1	acc
EFCAB13	-0.00595368	0.423287	1	acc
SIRT5	-0.00478741	0.423512	1	acc
TTC23	-0.00381847	0.423994	1	acc
AGA	0.00312144	0.424001	1	acc
GJC3	0.0085929	0.424971	1	acc
RP11-173D3.1	-0.00871568	0.424981	1	acc
PAX8	-0.00280223	0.425564	1	acc
LXN	0.00403683	0.425846	1	acc
IFT27	-0.0067273	0.426037	1	acc
RP11-313J2.1	-0.00200653	0.426225	1	acc
HTATIP2	0.0047565	0.426229	1	acc
MIS12	-0.00416851	0.426454	1	acc
ACAP1	-0.0077911	0.426465	1	acc
PNMAL1	-0.00742775	0.427051	1	acc
LINC00202-1	-0.00662569	0.427105	1	acc
GLCCI1	0.00379394	0.427401	1	acc
HNRNPCP3	-0.00628158	0.427589	1	acc
ACOT4	-0.0075584	0.427937	1	acc
SUGT1P3	-0.00542108	0.428287	1	acc
DAPL1	-0.00633413	0.428332	1	acc
RP11-44D5.1	0.00430661	0.428781	1	acc
CTD-2245E15.3	0.00631429	0.428881	1	acc
PI4KAP2	0.00447116	0.428972	1	acc
SERBP1P3	-0.00278839	0.429208	1	acc
LL22NC03-2H8.5	-0.00814608	0.42937	1	acc
RP11-647O20.1	0.0364471	0.429608	1	acc
S100A13	-0.00382308	0.43004	1	acc
SH3BGR	0.00432754	0.430057	1	acc
ECI2	-0.00608886	0.430282	1	acc
RP4-564F22.5	0.00165073	0.430289	1	acc
CTD-3065B20.1	-0.00457488	0.430364	1	acc
RP11-451M19.3	-0.0044418	0.430587	1	acc
RP11-554D14.2	0.00821382	0.430935	1	acc
AC007326.9	-0.00323596	0.43103	1	acc
RHOD	-0.0052453	0.432118	1	acc
RIT2	-0.00525546	0.432494	1	acc
TDGF1P7	-0.00556878	0.433339	1	acc
AP1M1	0.00639971	0.433436	1	acc
FLJ20306	-0.00529001	0.433569	1	acc
MAP2	-0.00330113	0.433799	1	acc
RP11-465B22.3	-0.00542212	0.434226	1	acc
DOCK7	-0.00158706	0.434364	1	acc
VPS28	0.00474932	0.436036	1	acc
GMEB1	-0.00449826	0.436069	1	acc
TAMM41	-0.00509385	0.436311	1	acc
AC079779.6	-0.00219131	0.437043	1	acc
ORAI1	-0.00502096	0.437584	1	acc
CTA-445C9.15	-0.00218448	0.438237	1	acc
INTS4L1	0.00417317	0.438302	1	acc
RASGRP2	-0.0020072	0.438459	1	acc
RP13-137A17.6	-0.0133524	0.438598	1	acc
ATAD3C	-0.0291512	0.438883	1	acc
RP11-677M14.5	-0.00320347	0.439375	1	acc
ZNF697	-0.00808898	0.440225	1	acc
SNN	0.00569932	0.440495	1	acc
RP11-170N11.1	0.0118393	0.440511	1	acc
AC073283.4	-0.002595	0.440771	1	acc
HTR6	0.00304281	0.441155	1	acc
ZNF589	-0.00448442	0.441601	1	acc
GOT2	0.00341169	0.441613	1	acc
ALS2CL	-0.00516149	0.441806	1	acc
DLD	-0.00845674	0.442715	1	acc
AL022344.7	-0.00499204	0.442753	1	acc
ZNF74	-0.0114282	0.443121	1	acc
HBS1L	0.00514919	0.444958	1	acc
EFHB	-0.00251008	0.445071	1	acc
GFM2	-0.00495634	0.445099	1	acc
C7orf13	0.00243882	0.445111	1	acc
AC010492.2	0.00971126	0.445529	1	acc
RNASEL	-0.00399926	0.446127	1	acc
ZNF124	0.00367924	0.446635	1	acc
RP11-212P7.2	0.00580145	0.446719	1	acc
RP11-17E13.2	0.00274136	0.446942	1	acc
TMEM50B	0.00505344	0.447024	1	acc
SRCIN1	0.0100743	0.447075	1	acc
CNKSR1	-0.00280534	0.447314	1	acc
FREM1	0.00700691	0.447626	1	acc
DNAJC19P5	-0.00578467	0.448023	1	acc
SLC35F5	0.00519224	0.449257	1	acc
CRYBG3	-0.00287493	0.449423	1	acc
LYRM9	-0.00538666	0.45056	1	acc
AC005082.1	-0.00363407	0.451188	1	acc
LCN9	-0.00307115	0.451446	1	acc
ALG1L14P	-0.00358353	0.451497	1	acc
CASKIN1	0.00350679	0.451648	1	acc
WDYHV1	-0.00293744	0.452614	1	acc
ZNF446	0.00552841	0.453039	1	acc
RP11-255A11.21	-0.00468546	0.453067	1	acc
GTF2IRD2	-0.0159992	0.453134	1	acc
ZNF680	-0.00333585	0.453308	1	acc
TCFL5	0.00316301	0.454878	1	acc
WI2-1896O14.1	-0.0109146	0.455242	1	acc
NSUN5	0.00655842	0.455731	1	acc
MRPL34	-0.00323004	0.455952	1	acc
TRPV2	0.0023825	0.456021	1	acc
STRADA	0.00531148	0.456695	1	acc
PMS2CL	-0.0023101	0.457032	1	acc
RP13-137A17.4	-0.00422746	0.457223	1	acc
C1orf159	-0.00365923	0.457292	1	acc
PRKXP1	0.00229307	0.45774	1	acc
RP11-347C12.2	0.00535796	0.458155	1	acc
MCFD2	-0.00313218	0.45837	1	acc
STRA13	0.00234636	0.459068	1	acc
ERV3-1	-0.00279657	0.459149	1	acc
RP5-826L7.1	-0.00581042	0.459671	1	acc
MRTO4	-0.00698207	0.460473	1	acc
ATP6V1G1P2	0.00772827	0.460505	1	acc
TRAP1	-0.00671518	0.46065	1	acc
ITPRIP	-0.00301593	0.460918	1	acc
PRSS56	0.00391129	0.461578	1	acc
LINC00499	0.00252922	0.461905	1	acc
IFT46	-0.00688352	0.462117	1	acc
ZNF143	0.00435181	0.463041	1	acc
FLYWCH1	-0.001971	0.463087	1	acc
RNASE4	-0.00445701	0.463364	1	acc
RP11-1407O15.2	0.00769037	0.463508	1	acc
ZNF300P1	-0.00245386	0.4649	1	acc
RP11-178G16.4	0.00969263	0.466024	1	acc
LEPROT	-0.00284907	0.466383	1	acc
FAM26F	-0.00285939	0.46669	1	acc
DECR2	-0.00354213	0.467433	1	acc
RP5-1021I20.2	0.00571293	0.467621	1	acc
ZNF717	0.00359745	0.467679	1	acc
C1orf109	0.00562284	0.468178	1	acc
PON1	-0.00302751	0.468201	1	acc
KB-1460A1.3	-0.0046267	0.468347	1	acc
ZNF513	-0.00363814	0.468758	1	acc
PSPHP1	0.00188502	0.470191	1	acc
GPA33	0.00200227	0.470272	1	acc
SPCS2P4	-0.00536291	0.470619	1	acc
NIPSNAP3A	0.00346166	0.470794	1	acc
LY6G5C	-0.00198459	0.47085	1	acc
CALB1	-0.0192782	0.471568	1	acc
SLC16A7	0.00409074	0.472382	1	acc
ACAA2	-0.00517865	0.4733	1	acc
MYO1G	-0.00724978	0.473519	1	acc
CTB-167B5.2	0.00475815	0.473804	1	acc
RP11-96H19.1	0.00385057	0.474343	1	acc
CHCHD5	0.0057883	0.474958	1	acc
RP1-149A16.17	0.00681798	0.475437	1	acc
CHIT1	0.00426391	0.475465	1	acc
SLC30A9	-0.00280017	0.475656	1	acc
EDN1	0.00423751	0.47579	1	acc
JMJD4	-0.00334545	0.475843	1	acc
NPLOC4	-0.00422288	0.475922	1	acc
LYRM4	0.00322382	0.476081	1	acc
RPS4XP14	-0.00394393	0.476203	1	acc
PLCD4	0.00504762	0.47634	1	acc
NDUFA3	0.00285035	0.476951	1	acc
RPRD1B	0.0038993	0.477021	1	acc
TNNI3K	-0.00232785	0.477039	1	acc
ARNT	-0.0067511	0.477123	1	acc
HES6	0.00504282	0.477178	1	acc
BCL2L11	0.00564618	0.477444	1	acc
RP11-71H9.1	0.00229514	0.477571	1	acc
RPS18	-0.00697746	0.477606	1	acc
MRPS9	0.00324523	0.478851	1	acc
DNM2	0.0150123	0.479127	1	acc
[truncated: 1,292 more rows]

## Sheet: Table S7d
Table S7d : S-PrediXcan results : Cerebellum
GENE	Z	P	P.adj	Tissue
FAM212A	-0.0318408	7.75473e-27	3.59324e-20	crbl
SH2B1	0.0675789	1.55866e-22	2.67502e-19	crbl
RNF123	-0.0331143	2.9243e-21	1.2699e-17	crbl
MST1R	-0.0363293	6.96858e-21	1.57304e-16	crbl
NPIPB7	0.0404635	4.08515e-19	6.77045e-15	crbl
RP11-1348G14.4	0.155797	7.46747e-19	9.08543e-15	crbl
RBM6	0.0241347	2.4334e-18	4.50795e-08	crbl
RP11-435I10.5	0.0481134	3.04296e-17	1.42824e-07	crbl
SULT1A1	0.0588241	3.18481e-17	2.60034e-07	crbl
DCC	0.0888061	1.63364e-15	4.65093e-07	crbl
AFF3	0.0374951	3.27999e-15	3.44202e-06	crbl
RPL31P12	-0.0227316	6.20365e-15	1.14509e-05	crbl
ZSCAN9	0.0544448	1.91888e-13	1.26648e-05	crbl
SULT1A2	-0.0414094	4.83151e-13	6.07031e-05	crbl
DDX27	-0.0426087	1.00612e-12	6.84927e-05	crbl
CCDC101	-0.0889977	1.83144e-12	8.59223e-05	crbl
GNL3	-0.0237481	5.14255e-12	8.60057e-05	crbl
CHST10	0.039701	9.81961e-12	8.91861e-05	crbl
GLYCTK	-0.0363229	4.23718e-11	0.000105718	crbl
SYPL2	0.0282004	6.18099e-11	0.000132234	crbl
FAM180B	-0.0382416	1.61705e-10	0.000137153	crbl
MADD	-0.0224631	2.87629e-10	0.000167887	crbl
RP11-259G18.3	-0.0961982	4.6566e-10	0.000202843	crbl
RP11-798G7.8	-0.05185	5.1806e-10	0.000209368	crbl
PRSS16	0.0264551	5.22221e-10	0.000249187	crbl
C1QTNF4	0.0521333	5.23117e-10	0.000331875	crbl
TEX14	0.0257792	6.61494e-10	0.000558878	crbl
FMNL1	0.0354986	7.36259e-10	0.000632352	crbl
RBL2	-0.017956	7.64541e-10	0.00065145	crbl
LRRC37A4P	0.0303957	8.57826e-10	0.000726236	crbl
PPM1M	-0.0292396	8.61917e-10	0.0007626	crbl
ARL17A	-0.0358284	8.84729e-10	0.000766044	crbl
RPS26	0.0168491	9.76444e-10	0.000958133	crbl
MTCH2	-0.0600614	1.62699e-09	0.00120434	crbl
HLA-V	-0.0319638	1.77084e-09	0.00159396	crbl
CYSTM1	0.0664036	2.63748e-09	0.00187011	crbl
NAGA	-0.0190818	2.68185e-09	0.00191669	crbl
ZNRD1	-0.0503116	2.99424e-09	0.0020411	crbl
CYP2D6	0.0170854	3.44488e-09	0.00240729	crbl
AP3B2	0.024916	3.91405e-09	0.00400802	crbl
DHRS11	-0.0248327	4.11848e-09	0.00423646	crbl
PET112	0.0360988	4.75148e-09	0.013617	crbl
ZMAT2	-0.0470568	5.7615e-09	0.0168388	crbl
PCBP2P1	0.0358571	6.18218e-09	0.017582	crbl
NDUFS3	-0.0560435	6.57835e-09	0.0189948	crbl
NPIPB9	0.0420169	7.20925e-09	0.0284279	crbl
NPIPB6	-0.0419417	8.35509e-09	0.029424	crbl
HLA-T	-0.0373544	1.05098e-08	0.0376461	crbl
SYNGR1	0.0448602	1.18601e-08	0.0383794	crbl
AP001877.1	0.0220895	1.19594e-08	0.0409943	crbl
RP11-259G18.1	-0.0748425	1.30633e-08	0.0417298	crbl
NAT8	-0.0285927	2.02434e-08	0.0446453	crbl
HLA-K	-0.0183962	2.16798e-08	0.0452633	crbl
TAB1	0.0432094	2.28222e-08	0.0461677	crbl
AC018641.7	0.0194134	2.72614e-08	0.0645921	crbl
HARS	0.0449195	3.45354e-08	0.0665931	crbl
CUEDC2	-0.0383276	3.59068e-08	0.0863037	crbl
SUOX	-0.018568	3.69779e-08	0.0869049	crbl
NSF	0.0262589	3.81101e-08	0.13165	crbl
CTD-3025N20.2	0.023802	4.03585e-08	0.13276	crbl
ATP6V1E1P1	-0.0803114	5.73384e-08	0.139483	crbl
WDR55	-0.036756	6.20727e-08	0.170309	crbl
PLEKHM1	0.04087	6.33518e-08	0.17163	crbl
BTN3A2	-0.0199708	8.4612e-08	0.172812	crbl
ZNF584	0.0320985	1.13734e-07	0.203037	crbl
ALMS1P	-0.0191252	1.15905e-07	0.20915	crbl
RP11-259G18.2	-0.0869503	1.31551e-07	0.233861	crbl
CEP192	0.0146102	1.52301e-07	0.253824	crbl
EXT1	0.0578595	1.57571e-07	0.278097	crbl
TMCO6	-0.0184357	1.7308e-07	0.30741	crbl
FAM160A1	0.0189448	1.79522e-07	0.314858	crbl
WBP2NL	-0.0227872	2.10819e-07	0.364008	crbl
RP11-798G7.6	0.108872	2.23399e-07	0.407249	crbl
PITPNM2	-0.0352171	2.46521e-07	0.429769	crbl
IFRD2	0.0414962	2.70403e-07	0.435333	crbl
L3MBTL2	-0.0404077	3.13964e-07	0.457467	crbl
MAPT	0.0656545	3.28334e-07	0.55534	crbl
SH3D19	0.0257723	3.84521e-07	0.576685	crbl
CRHR1-IT1	-0.0449378	4.14135e-07	0.72103	crbl
ZNF324B	0.0407804	4.67964e-07	0.736494	crbl
FLJ00418	-0.030233	5.30835e-07	0.814141	crbl
FOXO6	-0.0264335	5.49984e-07	0.870711	crbl
BLOC1S2	0.0169869	5.97618e-07	0.969164	crbl
SCG3	-0.0255861	6.16714e-07	1	crbl
PCDHA3	0.0296342	6.72966e-07	1	crbl
HCG9	-0.0580103	6.95861e-07	1	crbl
MST1	0.0219041	7.07578e-07	1	crbl
PGPEP1	-0.0388836	7.63504e-07	1	crbl
HCG4	-0.0166619	7.76837e-07	1	crbl
GPX1	-0.019314	8.31635e-07	1	crbl
RP11-73M18.9	0.0245342	9.48917e-07	1	crbl
CWF19L1	0.0151576	1.1159e-06	1	crbl
DND1P1	-0.0396873	1.1497e-06	1	crbl
HLA-H	-0.0178755	1.21674e-06	1	crbl
NTAN1P2	0.0369156	1.26443e-06	1	crbl
EXOC4	0.0266099	1.38954e-06	1	crbl
PCDHA2	0.0294311	1.5846e-06	1	crbl
PTK7	0.034396	1.64784e-06	1	crbl
SETD8	-0.0242959	1.92128e-06	1	crbl
PNPO	0.0247794	1.99366e-06	1	crbl
PHLPP2	-0.0252963	2.27677e-06	1	crbl
CRAT	-0.0275803	2.40456e-06	1	crbl
NSFP1	0.0147183	2.66699e-06	1	crbl
NTAN1	-0.036719	2.77017e-06	1	crbl
SPPL2C	-0.129729	3.43732e-06	1	crbl
HCG4P7	-0.0191284	3.66103e-06	1	crbl
OLA1P1	-0.0656247	3.66285e-06	1	crbl
ITIH4	0.0161826	3.95052e-06	1	crbl
ZNF788	0.486506	4.24777e-06	1	crbl
CTD-3025N20.3	0.0300672	5.68237e-06	1	crbl
RP11-694I15.7	0.0240517	5.90803e-06	1	crbl
DENND4B	-0.0345462	6.3888e-06	1	crbl
TMED4	0.0148058	6.42811e-06	1	crbl
ZNF204P	0.0155036	6.89503e-06	1	crbl
AL049840.1	0.0567054	7.02161e-06	1	crbl
PPP1R2P5	-0.0172795	7.40834e-06	1	crbl
PGBD1	0.0389145	7.45761e-06	1	crbl
RP4-614O4.12	-0.0179732	8.1141e-06	1	crbl
C15orf57	0.0189085	8.12286e-06	1	crbl
PRR12	0.0164968	8.18948e-06	1	crbl
IRF3	0.0330452	8.35261e-06	1	crbl
XRCC3	0.0338006	8.39201e-06	1	crbl
EPHA3	0.0259306	8.52393e-06	1	crbl
RP11-713P17.3	-0.0164329	8.99572e-06	1	crbl
BLMH	-0.0661589	9.74466e-06	1	crbl
TTC21B	0.0233656	1.02768e-05	1	crbl
RP11-738E22.3	0.0380735	1.33132e-05	1	crbl
VPS33A	0.0431053	1.38672e-05	1	crbl
CTC-467M3.3	-0.025613	1.50848e-05	1	crbl
XDH	-0.023229	1.71704e-05	1	crbl
UBOX5	0.0339679	1.75772e-05	1	crbl
ARMC1	-0.0251095	1.92508e-05	1	crbl
CCDC71	0.0176805	1.98953e-05	1	crbl
CEP250	-0.0111519	2.05372e-05	1	crbl
ERAP2	-0.0101747	2.16581e-05	1	crbl
VAMP2	-0.0244498	2.29053e-05	1	crbl
POLR2H	-0.0277369	2.79207e-05	1	crbl
RP11-58A17.3	-0.014212	2.79531e-05	1	crbl
METTL13	-0.030354	2.86205e-05	1	crbl
RECQL4	-0.0219129	3.07932e-05	1	crbl
CTB-75G16.3	0.0295506	3.36885e-05	1	crbl
IRAK1BP1	-0.0207949	3.43012e-05	1	crbl
XRCC6BP1	0.0162016	3.5107e-05	1	crbl
CYHR1	-0.0452981	3.64981e-05	1	crbl
FANCG	0.0154468	3.80695e-05	1	crbl
MAP3K3	0.0426069	3.93585e-05	1	crbl
HLA-F	-0.0332052	4.43038e-05	1	crbl
CPNE1	-0.0199125	4.66663e-05	1	crbl
OR2B8P	0.0229399	4.84457e-05	1	crbl
TSEN2	0.027837	4.88934e-05	1	crbl
ARL17B	0.0118248	4.97116e-05	1	crbl
TOM1L2	0.0399663	5.50925e-05	1	crbl
ZNF501	0.0225828	5.64451e-05	1	crbl
CTD-2162K18.4	-0.012638	5.69567e-05	1	crbl
SIL1	-0.0258559	5.85616e-05	1	crbl
BROX	0.0206135	5.87631e-05	1	crbl
CCDC93	-0.0178091	6.54535e-05	1	crbl
PCDHA1	0.0126848	6.56962e-05	1	crbl
RP4-669P10.19	0.0163025	6.88696e-05	1	crbl
IFITM4P	-0.0267007	6.93142e-05	1	crbl
TYW5	0.0211777	7.1263e-05	1	crbl
FBXO31	0.01378	7.46985e-05	1	crbl
CPNE3	0.020313	7.70947e-05	1	crbl
SEPT12	0.0116103	7.71725e-05	1	crbl
TAS2R5	0.0289698	8.02816e-05	1	crbl
PMM1	-0.0254374	8.08381e-05	1	crbl
TM6SF1	-0.0207608	8.13513e-05	1	crbl
HLA-C	0.0176976	8.19203e-05	1	crbl
METTL12	0.0728327	8.98896e-05	1	crbl
CYC1	-0.0248962	9.13932e-05	1	crbl
TADA2A	0.0566619	9.84855e-05	1	crbl
HOMER2	-0.0326613	0.000102759	1	crbl
RPRML	-0.0393105	0.000104341	1	crbl
ZNF461	0.0258459	0.000106508	1	crbl
ZKSCAN8	-0.0280152	0.000113302	1	crbl
RP11-467H10.1	-0.0450851	0.000114256	1	crbl
ZBTB32	0.0283942	0.000114452	1	crbl
UPK1A	0.0129697	0.000128297	1	crbl
MYO15A	0.0136982	0.000128557	1	crbl
PIK3R2	0.0967233	0.000129112	1	crbl
FADS1	-0.0125451	0.000131862	1	crbl
CRTC2	0.0740281	0.000132036	1	crbl
RAD51AP2	0.0289419	0.000135449	1	crbl
ZNF502	0.0181094	0.000138672	1	crbl
DNMBP	0.022774	0.000138826	1	crbl
XPO1	0.0255659	0.000144051	1	crbl
TEX40	0.0120144	0.000152755	1	crbl
ERBB4	-0.0187823	0.000158323	1	crbl
HLA-J	-0.0151961	0.000159901	1	crbl
DNPH1	-0.0237729	0.000162605	1	crbl
TSC1	-0.0306415	0.000166679	1	crbl
ESPNL	0.0168055	0.000170687	1	crbl
PPARG	0.0113793	0.000171127	1	crbl
CYP2D8P1	0.0164688	0.000174891	1	crbl
RP5-966M1.5	-0.0275902	0.000183041	1	crbl
LACC1	0.0155511	0.000194218	1	crbl
TONSL	0.0156535	0.000204683	1	crbl
LRRC37A2	-0.0337723	0.000215777	1	crbl
THRB	0.023962	0.000234252	1	crbl
RP11-324I22.2	-0.0226029	0.00023875	1	crbl
GOSR1	0.0140479	0.000241681	1	crbl
KLHL30	0.016213	0.000244656	1	crbl
TMEM120B	0.028949	0.000245007	1	crbl
SMIM22	0.0134073	0.00024956	1	crbl
TRIM50	0.0218472	0.000258378	1	crbl
COX6B1	-0.0179096	0.000266457	1	crbl
PPP4R1	0.0121512	0.000269134	1	crbl
TMEM104	-0.0181666	0.000272184	1	crbl
PIP4K2A	-0.01657	0.000273507	1	crbl
FLOT1	0.0143506	0.000275006	1	crbl
IMMT	-0.0151644	0.000278608	1	crbl
KRT8P31	0.0162079	0.000283331	1	crbl
RP3-477O4.16	0.0107467	0.000285244	1	crbl
CYP21A1P	-0.0123766	0.000299869	1	crbl
CINP	-0.0323265	0.000301272	1	crbl
TSNAXIP1	-0.0429468	0.0003038	1	crbl
UBE2L6	0.0397768	0.000313973	1	crbl
FAIM	-0.0307036	0.000323786	1	crbl
CD180	-0.0358042	0.000330055	1	crbl
BTN3A3	0.0339151	0.000353197	1	crbl
FMNL3	0.0329081	0.000371783	1	crbl
CCDC171	0.0118098	0.000377458	1	crbl
ASAH2B	-0.0150974	0.000381656	1	crbl
TUSC3	0.0411906	0.000395393	1	crbl
TCF7L1	-0.0171113	0.000407698	1	crbl
DEPDC1B	0.0234306	0.000412212	1	crbl
ADCY8	0.0395486	0.000415225	1	crbl
C3orf72	0.0201742	0.000432274	1	crbl
CA13	-0.0130792	0.000442963	1	crbl
FAM208A	0.0170885	0.000448486	1	crbl
PIH1D1	0.0433139	0.00045254	1	crbl
LINC00339	0.00980436	0.000467241	1	crbl
ACADS	-0.0136261	0.000473776	1	crbl
RP11-503N18.1	-0.0350716	0.000475289	1	crbl
RP11-707O23.5	-0.58856	0.000478719	1	crbl
ANAPC7	-0.0493729	0.000482571	1	crbl
ZFP62	-0.0306955	0.000488143	1	crbl
RP11-155G14.5	0.029845	0.000497939	1	crbl
EIF4HP2	-0.0144607	0.000501198	1	crbl
SPPL3	0.0119973	0.000506663	1	crbl
CCDC129	-0.0283443	0.000514344	1	crbl
CTC-498M16.4	0.0268291	0.000551401	1	crbl
UROS	-0.0142788	0.000557455	1	crbl
NT5C3A	-0.0342274	0.000560341	1	crbl
DPYSL5	-0.018304	0.000572907	1	crbl
LINC00634	-0.0469813	0.000582022	1	crbl
CATSPER2P1	0.0146218	0.000608282	1	crbl
ARTN	-0.0132808	0.000617323	1	crbl
RNF180	-0.0259145	0.000622418	1	crbl
HPR	-0.00931844	0.000627262	1	crbl
ACP2	-0.0187613	0.000634627	1	crbl
TMEM245	-0.0222457	0.000638516	1	crbl
ALDH16A1	-0.0120233	0.00064439	1	crbl
ABCD4	-0.019359	0.000657903	1	crbl
LRP8	0.0219879	0.000684344	1	crbl
KIF6	-0.035967	0.000685004	1	crbl
RAB11FIP5	-0.0232639	0.000688085	1	crbl
DENND4A	0.0185936	0.000696562	1	crbl
XXbac-BPG248L24.12	0.0150342	0.000696975	1	crbl
C19orf24	0.024393	0.000739705	1	crbl
FAM21A	0.00987641	0.000768764	1	crbl
EFCAB5	-0.0104449	0.000773624	1	crbl
SNF8	-0.0314448	0.000776476	1	crbl
RAD51C	-0.0113277	0.000781877	1	crbl
CENPM	0.0128009	0.000805936	1	crbl
PHACTR4	0.0140552	0.000815581	1	crbl
NPAT	0.0168337	0.000818848	1	crbl
ACYP2	0.0172495	0.000820072	1	crbl
F2	0.02559	0.000822971	1	crbl
ZNF324	-0.0332022	0.000850857	1	crbl
RNF185	-0.0145866	0.000853184	1	crbl
C4B	0.0355994	0.000859959	1	crbl
FAM65A	-0.0164162	0.000868226	1	crbl
FIGN	0.0177023	0.000878783	1	crbl
ALG1L	0.0094318	0.000899783	1	crbl
NAA25	-0.0120829	0.000904831	1	crbl
MCU	0.0160335	0.000905648	1	crbl
EDEM3	0.0248338	0.000920961	1	crbl
KLHL3	-0.0277294	0.000935195	1	crbl
SNRNP27	0.0203195	0.000936012	1	crbl
RP11-953B20.1	0.0143857	0.000951873	1	crbl
KBTBD3	-0.0788848	0.000964468	1	crbl
TMC4	0.0190951	0.000980174	1	crbl
ACVR2B	-0.0244675	0.000982617	1	crbl
RP11-274B21.10	-0.0100318	0.000993838	1	crbl
C5orf63	-0.0210735	0.000998191	1	crbl
PTBP3	0.0351304	0.0010044	1	crbl
CTC-359D24.3	-0.0194825	0.0010143	1	crbl
RAB7L1	-0.0496423	0.00103233	1	crbl
PCGF3	-0.0109898	0.00103891	1	crbl
SLC27A3	0.0576047	0.00104582	1	crbl
AC011330.5	-0.00908732	0.00106091	1	crbl
TDH	0.0292266	0.00107122	1	crbl
WDR96	0.0181113	0.00109235	1	crbl
SH2D6	0.010645	0.0010942	1	crbl
ZNF192P1	0.0108057	0.00109565	1	crbl
RP11-583F2.2	0.0858087	0.00113532	1	crbl
CTD-3126B10.4	-0.0137214	0.00114627	1	crbl
ENKD1	-0.0254083	0.0011511	1	crbl
PLGLB1	0.0126759	0.00116164	1	crbl
WDPCP	-0.0227812	0.00117252	1	crbl
THSD7A	-0.0395044	0.00120658	1	crbl
RP1-265C24.5	-0.014871	0.00121271	1	crbl
MPI	0.0182904	0.00121601	1	crbl
EIF3KP1	0.0128575	0.00122279	1	crbl
FTSJ3	0.00982922	0.00123253	1	crbl
LAMC2	0.0112514	0.00125967	1	crbl
SRP14	-0.015052	0.00127264	1	crbl
SKP2	0.0388143	0.00129975	1	crbl
SKA2	-0.0238813	0.00135683	1	crbl
OPRM1	-0.0143131	0.00138918	1	crbl
PPP1R32	0.0150388	0.00139607	1	crbl
C9orf117	-0.0171137	0.00141286	1	crbl
HMGB1P31	-0.0321597	0.00144913	1	crbl
RPP21	-0.0215391	0.00147409	1	crbl
MCUR1	0.0126432	0.0015247	1	crbl
C1orf123	0.0109522	0.00155095	1	crbl
ANAPC5	-0.0249365	0.00155698	1	crbl
KIF1A	0.0161557	0.00156329	1	crbl
CYP2C8	-0.0470091	0.0015848	1	crbl
CICP14	-0.0144277	0.00158831	1	crbl
TRIM73	0.0169552	0.00161704	1	crbl
CD5	-0.0122819	0.00162473	1	crbl
FIGNL1	-0.0080944	0.00164338	1	crbl
RWDD2B	0.00909077	0.00164662	1	crbl
IGDCC4	-0.0200934	0.00166539	1	crbl
RP11-394I13.2	0.0113703	0.00167766	1	crbl
RP11-1094H24.4	-0.0277709	0.00168374	1	crbl
PRDX5	0.0122213	0.00174082	1	crbl
UBXN2B	-0.0157828	0.00174234	1	crbl
CABIN1	-0.0207695	0.00175081	1	crbl
SCNN1G	0.0103516	0.00178274	1	crbl
MARVELD3	0.0237217	0.00178738	1	crbl
CCDC24	0.0165327	0.0018094	1	crbl
RP11-382D8.5	0.0191449	0.00185327	1	crbl
NPIPA1	-0.0101464	0.0018571	1	crbl
C1orf213	0.0274331	0.00187855	1	crbl
BCCIP	-0.0373709	0.00189696	1	crbl
PSMC3	-0.0244936	0.00190837	1	crbl
ATG10	-0.00941754	0.00192265	1	crbl
AC011330.6	0.0290701	0.0019272	1	crbl
BAK1P1	-0.0142273	0.00193301	1	crbl
CAPG	-0.0157514	0.00197643	1	crbl
XPO4	-0.0180631	0.00200556	1	crbl
RP11-797A18.4	0.0274374	0.00205014	1	crbl
MICE	-0.0122038	0.00216609	1	crbl
SLC9A8	-0.0104841	0.00217317	1	crbl
DLL1	0.0201686	0.00219411	1	crbl
PPIA	-0.030722	0.00221549	1	crbl
NPC1	0.0147789	0.00224707	1	crbl
ANKDD1A	-0.0255543	0.00225064	1	crbl
CCHCR1	0.00949695	0.00229868	1	crbl
LINC00667	0.0175118	0.00230742	1	crbl
MAGI3	0.0146722	0.00231005	1	crbl
ENC1	0.0219203	0.00231871	1	crbl
FRRS1L	0.0331757	0.00233527	1	crbl
TTC12	-0.0101601	0.00234585	1	crbl
GPT	-0.0179853	0.00236085	1	crbl
WDR1	-0.0150019	0.00240641	1	crbl
MSANTD1	-0.0189013	0.00240967	1	crbl
PPP1R11	-0.018726	0.00241867	1	crbl
SYNRG	0.0154906	0.00244191	1	crbl
MRPL38	-0.0303022	0.00245603	1	crbl
EPB41	-0.0233127	0.00246516	1	crbl
NFATC3	-0.02548	0.0024828	1	crbl
DCP2	0.0337339	0.00255599	1	crbl
HSD17B1P1	0.0156891	0.00255654	1	crbl
RP11-686O6.2	0.015504	0.00256827	1	crbl
AXIN1	-0.014811	0.00258252	1	crbl
KHDRBS1	-0.0168211	0.00262894	1	crbl
ARG2	-0.0129736	0.00264326	1	crbl
RP11-17E13.2	0.0129513	0.00265679	1	crbl
CTD-2228K2.5	0.019505	0.00266365	1	crbl
CCDC122	0.00722743	0.00266837	1	crbl
RPL21P10	-0.0153314	0.00273078	1	crbl
USP4	-0.0317382	0.00273583	1	crbl
DDX20	-0.0366135	0.00275181	1	crbl
PCDHB14	-0.0225005	0.00279822	1	crbl
RP11-65J21.4	-0.0297123	0.00280022	1	crbl
EIF4HP1	0.010931	0.00282399	1	crbl
ATP5G2	0.0086306	0.00284355	1	crbl
PCDHA10	-0.0111192	0.00286671	1	crbl
C8orf12	0.0341031	0.00288569	1	crbl
MCCD1P1	-0.0228781	0.00288669	1	crbl
FCHO1	-0.0197134	0.0029127	1	crbl
LARS	0.00805019	0.00293268	1	crbl
IL4	-0.0311072	0.00294087	1	crbl
ZNF192P2	-0.0205803	0.00297062	1	crbl
DDX11	0.01033	0.00298424	1	crbl
ADAT2	-0.0115557	0.00298836	1	crbl
FEZ1	-0.00569575	0.00299004	1	crbl
FAM134A	0.00963901	0.00301032	1	crbl
CCNG2	0.0135302	0.00301311	1	crbl
SENP6	-0.00921087	0.0030587	1	crbl
CARKD	-0.0171822	0.0031171	1	crbl
PARP1	0.0128204	0.00319369	1	crbl
INPP5B	0.00977046	0.00323642	1	crbl
MDC1	-0.0215694	0.00326151	1	crbl
ALOXE3	-0.0157315	0.00327135	1	crbl
PTGR1	0.0398748	0.00327873	1	crbl
CTA-246H3.12	-0.0203959	0.00328921	1	crbl
RPL36P4	0.0123072	0.00331677	1	crbl
CCL27	0.015566	0.00345614	1	crbl
RPL23AP1	-0.0135709	0.0034725	1	crbl
SEP15	0.0194087	0.00347722	1	crbl
NAA38	-0.0119971	0.0035519	1	crbl
PPP2R4	-0.0145127	0.00357578	1	crbl
ZFP2	0.0174306	0.00358029	1	crbl
C7orf73	-0.0143396	0.00359863	1	crbl
CDK10	-0.00909183	0.00360891	1	crbl
ATP5G3	-0.0132312	0.00361033	1	crbl
STAG3L1	0.00945965	0.00361126	1	crbl
CRAMP1L	0.0231081	0.00362484	1	crbl
ZMIZ2	-0.0146209	0.00367049	1	crbl
RP1-90L6.2	-0.0368964	0.00374975	1	crbl
PITPNC1	-0.019962	0.00377834	1	crbl
C18orf8	0.0112791	0.00378563	1	crbl
STAP2	0.0129956	0.00382343	1	crbl
SNX21	-0.0166703	0.00383319	1	crbl
NXPH4	0.0176929	0.00383421	1	crbl
GTF2IRD2	-0.0201893	0.00384735	1	crbl
MAN1B1	0.0141271	0.0038855	1	crbl
LMF1	0.0115428	0.00395198	1	crbl
FILIP1	-0.015875	0.00400541	1	crbl
RP5-874C20.3	-0.0122857	0.00404144	1	crbl
MAT2A	0.0136263	0.00405248	1	crbl
SIGLEC14	-0.0289245	0.00411131	1	crbl
AKT1S1	0.042548	0.00411558	1	crbl
CIRH1A	0.0124798	0.00413905	1	crbl
P4HTM	0.014686	0.00415936	1	crbl
LINC01068	0.0154625	0.00416007	1	crbl
COL11A2	-0.0100447	0.00419823	1	crbl
SNX27	0.0124691	0.00420874	1	crbl
PSMC3IP	-0.0380597	0.0042322	1	crbl
LGI1	0.0402786	0.00426945	1	crbl
CEP85L	-0.0413504	0.00430187	1	crbl
SNRPD1	0.0354416	0.00438351	1	crbl
SIRPA	0.0390291	0.00447413	1	crbl
AC013268.5	0.0148984	0.00450279	1	crbl
TRMT61B	0.0278152	0.00455599	1	crbl
C19orf55	-0.0255963	0.00462057	1	crbl
MFSD10	-0.017536	0.00463614	1	crbl
CBX1	-0.147076	0.00464264	1	crbl
IL7	0.00976622	0.00465133	1	crbl
ZNF382	-0.0117237	0.00472969	1	crbl
CLVS1	-0.0102232	0.00473368	1	crbl
SHISA9	0.0137942	0.00478715	1	crbl
AC068282.3	0.00903878	0.00479726	1	crbl
RP11-360F5.3	0.0117433	0.00480367	1	crbl
C17orf104	0.0104954	0.00489041	1	crbl
CTC-297N7.8	-0.012203	0.00492703	1	crbl
RP11-247A12.7	0.00908739	0.00494738	1	crbl
RP11-274B21.3	-0.0128231	0.00498545	1	crbl
RC3H1	-0.0188562	0.0049974	1	crbl
ABCC2	-0.0273018	0.00508629	1	crbl
ZDHHC4	0.0170088	0.00508703	1	crbl
GCN1L1	0.0138456	0.00518389	1	crbl
TMEM220	0.0103357	0.00519776	1	crbl
SAMD11	-0.0276843	0.00520538	1	crbl
WDR90	0.0156037	0.00522072	1	crbl
RP11-274B21.4	-0.00948053	0.00526269	1	crbl
RP11-783K16.13	-0.0283342	0.00527877	1	crbl
CPSF1	0.00840153	0.0053168	1	crbl
ENPP5	0.011966	0.00534889	1	crbl
ZCCHC11	0.017718	0.00535504	1	crbl
C19orf57	-0.0211684	0.00535553	1	crbl
CTD-2619J13.14	0.0204075	0.00537044	1	crbl
ANKRD24	-0.0218661	0.00539545	1	crbl
TMEM8B	0.0141093	0.00545514	1	crbl
SYCE1L	-0.0210029	0.00548147	1	crbl
PIGO	-0.0109583	0.00548872	1	crbl
ZP1	0.0484649	0.00550897	1	crbl
LSMEM1	-0.0149166	0.00555003	1	crbl
PRDM4	-0.032843	0.00556958	1	crbl
SULT1C2	0.00768162	0.00557039	1	crbl
KIAA1683	-0.0117186	0.00557232	1	crbl
C5orf64	-0.0183375	0.00577187	1	crbl
SLC6A9	0.0744865	0.00578865	1	crbl
AGAP4	0.0176494	0.00584136	1	crbl
C3orf20	0.013838	0.00594812	1	crbl
TMEM180	-0.00926835	0.00597553	1	crbl
CCDC66	0.0110405	0.00598103	1	crbl
GDF7	0.032549	0.00599678	1	crbl
TLDC2	-0.0284777	0.00600225	1	crbl
SNX11	-0.0166929	0.00604258	1	crbl
RPP25L	0.0193708	0.00609432	1	crbl
TANC2	0.0246074	0.00620967	1	crbl
MSH3	-0.0385315	0.0063352	1	crbl
KIFC2	-0.0184866	0.00633905	1	crbl
CACTIN	-0.0103764	0.00633927	1	crbl
ZNF709	-0.0241404	0.00637214	1	crbl
GUF1	0.011995	0.0064563	1	crbl
RP3-449M8.9	0.0218967	0.00650065	1	crbl
FLG	0.0126918	0.00657041	1	crbl
HSD17B1	0.0170532	0.00659222	1	crbl
NPIPP1	-0.00909473	0.00660171	1	crbl
TSKU	-0.0159543	0.0066215	1	crbl
C8orf59	-0.0263341	0.0066468	1	crbl
FAM106B	0.0306377	0.00668047	1	crbl
NSFL1C	0.0219281	0.00669235	1	crbl
THOC7	0.0280212	0.00670713	1	crbl
ZNF746	-0.0309251	0.00675044	1	crbl
RPS23	0.00655091	0.00676999	1	crbl
DHX16	-0.035456	0.00684621	1	crbl
MAP2K2	-0.0103207	0.00694759	1	crbl
ZNF576	-0.0194979	0.00698666	1	crbl
BAI1	0.0555827	0.00701806	1	crbl
ADAMTSL3	-0.0114321	0.00710974	1	crbl
FPGT	-0.0175445	0.00711089	1	crbl
AC083843.1	0.0256159	0.00713127	1	crbl
FAM86B2	-0.0308227	0.00716383	1	crbl
SLC39A4	0.0141317	0.00720596	1	crbl
METTL21B	-0.00711133	0.00722866	1	crbl
RP11-6L6.2	-0.0117825	0.00723549	1	crbl
SLC8A3	-0.0237935	0.00725357	1	crbl
C9orf64	-0.0275719	0.00734962	1	crbl
CTD-2619J13.19	0.00930748	0.00739652	1	crbl
SLC43A1	0.00896587	0.0074191	1	crbl
MTMR9LP	0.0221687	0.00745503	1	crbl
HCG4P3	0.0139971	0.00748441	1	crbl
SYT7	0.0132705	0.00748589	1	crbl
VTI1B	-0.0203157	0.00760785	1	crbl
GNMT	-0.00740674	0.00771472	1	crbl
CTSA	0.0161363	0.00775556	1	crbl
RP3-449M8.6	0.0251492	0.00775665	1	crbl
RP11-361M10.3	-0.0294659	0.00775944	1	crbl
SENP2	-0.0167076	0.00782135	1	crbl
KIAA1377	-0.0143173	0.00785926	1	crbl
RP11-170M17.1	-0.0113106	0.0078669	1	crbl
ARAP1	0.0132275	0.00792678	1	crbl
CHMP2A	0.01086	0.00799781	1	crbl
KNOP1	0.00674573	0.00802257	1	crbl
AC092839.1	-0.0135901	0.00805028	1	crbl
PCDHB16	-0.0139133	0.00807962	1	crbl
TUBG2	0.0281946	0.00808693	1	crbl
BIVM	0.0304386	0.00810244	1	crbl
DIP2C	0.013322	0.00816093	1	crbl
DGKQ	-0.015883	0.00818002	1	crbl
DSTYK	0.0108305	0.00818017	1	crbl
CCDC132	0.0527612	0.00818728	1	crbl
AGPAT4	-0.0201014	0.00819256	1	crbl
SEC1P	0.0189155	0.00821244	1	crbl
USP16	-0.0174542	0.00821943	1	crbl
SYTL1	-0.0146126	0.00835343	1	crbl
PLEKHO1	0.0151091	0.00839828	1	crbl
RASA3	-0.0122189	0.00843568	1	crbl
RP13-98N21.3	0.00732929	0.00846723	1	crbl
RP13-870H17.3	0.0208038	0.00849307	1	crbl
PFKM	0.0130362	0.00858139	1	crbl
PCDHA13	0.010648	0.00858684	1	crbl
ASPDH	0.0103299	0.00860532	1	crbl
RP11-274B21.2	-0.020597	0.00861133	1	crbl
SFMBT1	0.0194188	0.00861521	1	crbl
AC073052.1	-0.0287011	0.00862532	1	crbl
CILP	0.0303514	0.0087327	1	crbl
EPPK1	0.0178263	0.00878206	1	crbl
CACNB3	-0.0168545	0.00893615	1	crbl
ZNF385C	0.0208479	0.00893708	1	crbl
AHSA2	-0.00712355	0.00895111	1	crbl
TMEM63C	-0.0085435	0.00910407	1	crbl
EIF2A	-0.00739008	0.00915247	1	crbl
ATN1	0.020298	0.00916556	1	crbl
KANSL1	-0.015886	0.00916622	1	crbl
LINC00526	-0.015855	0.00919749	1	crbl
PGAM1	-0.0148172	0.0092156	1	crbl
NOS2P3	0.011351	0.00922493	1	crbl
ITGA3	0.0179837	0.00924445	1	crbl
DCAF4	-0.0101852	0.00927972	1	crbl
OR13A1	0.0207266	0.00928944	1	crbl
ZNF781	-0.0116629	0.00936579	1	crbl
MED19	0.0118909	0.00949029	1	crbl
GIN1	0.0356585	0.00950257	1	crbl
CDYL2	-0.0822718	0.00952086	1	crbl
MDH1B	-0.00947656	0.00955342	1	crbl
AKR1A1	0.015489	0.00963274	1	crbl
MANBA	-0.0171678	0.00967269	1	crbl
LYST	-0.0183014	0.00971876	1	crbl
SDCCAG8	-0.0210631	0.00982372	1	crbl
RP11-1365D11.1	0.00901345	0.00985339	1	crbl
TP53TG1	-0.0183724	0.00997424	1	crbl
PSORS1C1	-0.0203121	0.0102447	1	crbl
SCO1	0.0216732	0.0102774	1	crbl
CTD-2162K18.3	-0.0271367	0.0102825	1	crbl
ALDH1L1	-0.0191807	0.0103073	1	crbl
CRYZ	0.00827582	0.0104186	1	crbl
RP11-302L19.3	-0.0272442	0.0105007	1	crbl
APBA1	-0.0292471	0.0105031	1	crbl
RRN3	-0.0172838	0.0105555	1	crbl
CROCCP2	0.0139789	0.0107489	1	crbl
HOXB3	-0.0171675	0.0108035	1	crbl
NT5C3B	-0.0151815	0.0109115	1	crbl
TRIM41	0.0176557	0.0109148	1	crbl
RP11-145M9.4	0.0128552	0.0109189	1	crbl
SERGEF	-0.0158969	0.0109989	1	crbl
SHISA5	-0.00934673	0.0110341	1	crbl
TSPAN14	0.0190788	0.0110523	1	crbl
SRP68P3	-0.0340447	0.0110824	1	crbl
SRD5A3	-0.00810705	0.0111059	1	crbl
PENK	0.0140195	0.0111466	1	crbl
GLTSCR1	0.0134815	0.0111836	1	crbl
IRF6	0.0110168	0.0112931	1	crbl
NFYB	-0.0235599	0.0113014	1	crbl
AL022393.7	0.00581633	0.0113026	1	crbl
PLEKHH2	-0.0162605	0.0113558	1	crbl
NPIPA5	0.00935893	0.0114274	1	crbl
RRP12	-0.0182454	0.0114354	1	crbl
PPIE	0.00761836	0.0114585	1	crbl
AC090044.2	0.0253507	0.011574	1	crbl
PREPL	-0.0165149	0.011679	1	crbl
KIAA1143	-0.0116325	0.01168	1	crbl
CD46	0.00681826	0.0117755	1	crbl
SOAT1	-0.0309143	0.0118122	1	crbl
APMAP	-0.0362306	0.0118201	1	crbl
U2AF1L4	0.00737186	0.0119626	1	crbl
IQCB1	-0.0100073	0.011986	1	crbl
AC103965.1	-0.0134726	0.0120738	1	crbl
RMDN3	-0.0155901	0.0120948	1	crbl
ADAT1	0.00871516	0.0121174	1	crbl
MAGOH2	0.0156622	0.0121899	1	crbl
RP11-932O9.9	-0.0287185	0.0121937	1	crbl
STK19P	-0.0104485	0.0122332	1	crbl
ADCY10	0.0162715	0.012348	1	crbl
THG1L	-0.0213133	0.0123868	1	crbl
LY6K	0.0185614	0.0124041	1	crbl
C2orf82	0.0103946	0.0124757	1	crbl
NUDCD3	0.0110237	0.012506	1	crbl
C20orf96	0.00774895	0.0125066	1	crbl
TPST2	0.0190273	0.0125634	1	crbl
GDF9	0.0125871	0.0126059	1	crbl
ATP6AP1L	-0.00659995	0.0127276	1	crbl
TYW3	0.0151205	0.0128021	1	crbl
DNAJC15	0.00610153	0.0129155	1	crbl
TNNI3K	-0.0163431	0.0129532	1	crbl
ZRSR1	-0.0191782	0.01297	1	crbl
RFC1	0.0259626	0.0129995	1	crbl
RP11-578O24.2	0.00964722	0.0131018	1	crbl
C20orf194	0.0428064	0.0131618	1	crbl
NPY2R	0.0113876	0.0131668	1	crbl
GS1-124K5.4	-0.0123884	0.0132333	1	crbl
CNOT6L	0.0115264	0.0132481	1	crbl
VAPA	-0.022352	0.0136062	1	crbl
BMP8B	0.0167917	0.013666	1	crbl
SPATC1L	0.00995992	0.01367	1	crbl
CLN6	-0.0207593	0.0137117	1	crbl
IPO8	0.0120164	0.0138152	1	crbl
DPH7	-0.0151333	0.0138687	1	crbl
NDUFA10	0.00561563	0.013876	1	crbl
AP000351.10	-0.0070775	0.0138937	1	crbl
EPB41L4A-AS2	0.0841444	0.014002	1	crbl
C11orf82	0.0248276	0.014091	1	crbl
MPO	0.0152343	0.0141101	1	crbl
NIT2	0.0119313	0.0141267	1	crbl
GTF2H1	0.0152866	0.014175	1	crbl
KCNAB3	-0.00929244	0.0141796	1	crbl
PAFAH2	-0.00941815	0.0141826	1	crbl
NMRAL1	-0.00615452	0.0142057	1	crbl
CDIP1	-0.00721394	0.0142744	1	crbl
TMEM57	0.010434	0.0142783	1	crbl
HAGHL	0.010803	0.014375	1	crbl
CRYBB2	-0.0252577	0.0144351	1	crbl
RP11-62H7.2	-0.0224942	0.0146578	1	crbl
ZNF718	0.0199535	0.0147269	1	crbl
RP11-71H17.9	0.0276027	0.0149384	1	crbl
RP11-242D8.1	0.0134929	0.0149628	1	crbl
POLDIP3	-0.0154281	0.0150444	1	crbl
WDR73	-0.0122131	0.0151683	1	crbl
MCCC2	-0.00876062	0.0151737	1	crbl
AC079922.3	-0.01133	0.0151752	1	crbl
ADD3	0.00722667	0.0152237	1	crbl
RP11-566K19.6	0.0114508	0.015273	1	crbl
CYB561	-0.0395155	0.0153453	1	crbl
B3GALT6	-0.0093263	0.0154305	1	crbl
ACTR1B	-0.00706201	0.0155382	1	crbl
DNAJC18	0.0160058	0.0155465	1	crbl
GTF3C5	0.0168894	0.0155713	1	crbl
IL18R1	-0.00857549	0.0155829	1	crbl
RP4-781K5.9	0.0154778	0.0156131	1	crbl
MEAF6	0.0163731	0.0156821	1	crbl
SFTPD	0.0098327	0.0157109	1	crbl
CCNG1	-0.00967133	0.0157135	1	crbl
CSGALNACT2	-0.0105747	0.0157185	1	crbl
SF3B3	-0.0133467	0.0157834	1	crbl
CLDN15	-0.0106276	0.0158783	1	crbl
NSUN2	0.0080971	0.0159051	1	crbl
SGCB	0.0151551	0.0159584	1	crbl
SEC13	0.0172137	0.0159608	1	crbl
NDUFA6	-0.00712538	0.0159862	1	crbl
FBXL8	0.0122824	0.0160099	1	crbl
CCDC18	0.0159323	0.0160445	1	crbl
MET	-0.0148093	0.0161587	1	crbl
SALL2	-0.0184275	0.0161778	1	crbl
RP11-159H22.1	-0.0174453	0.016182	1	crbl
IQCK	-0.017475	0.0162441	1	crbl
SSTR4	0.0106711	0.0167757	1	crbl
TAMM41	-0.00850721	0.0168375	1	crbl
PRKG1	0.0347789	0.0169437	1	crbl
PASK	0.0113768	0.0169688	1	crbl
RP11-108P20.1	0.0109883	0.016987	1	crbl
RAP1A	0.0227866	0.0171055	1	crbl
LINC00240	0.014527	0.0171061	1	crbl
C17orf105	-0.0156765	0.0171136	1	crbl
SERHL2	0.0157211	0.0171535	1	crbl
CALML4	-0.00968064	0.0172462	1	crbl
RP11-491F9.5	-0.00855113	0.0172849	1	crbl
ACSS1	-0.0108708	0.0173415	1	crbl
FAM222B	-0.0167564	0.01748	1	crbl
ZNF493	0.0103013	0.0175481	1	crbl
LNX2	0.011322	0.0176467	1	crbl
CECR1	0.00711125	0.0176582	1	crbl
ZNF432	0.0176427	0.017719	1	crbl
M6PR	-0.0216254	0.0177537	1	crbl
TDRKH	0.00863373	0.017885	1	crbl
MDH2	-0.0113056	0.0179126	1	crbl
RPL7P26	0.0259424	0.0179938	1	crbl
MFSD4	0.0135907	0.0179945	1	crbl
SSC5D	-0.00604152	0.0181497	1	crbl
DLG1	-0.00777487	0.0181962	1	crbl
SPAST	-0.0101614	0.0182116	1	crbl
SLC5A2	-0.027238	0.0182424	1	crbl
LINC00514	-0.0220756	0.0182861	1	crbl
FAM83E	0.0236984	0.0184254	1	crbl
SMCHD1	0.0200001	0.0184477	1	crbl
ALDH18A1	-0.0137369	0.0184612	1	crbl
MARCH2	-0.0108805	0.0184656	1	crbl
PILRA	-0.00604034	0.018559	1	crbl
RP11-481J2.2	-0.0130498	0.0186971	1	crbl
ZIC4	-0.017149	0.0187226	1	crbl
ZNF276	-0.00885517	0.0187888	1	crbl
POLG	-0.0205044	0.0188135	1	crbl
DRD4	-0.00954683	0.0188367	1	crbl
TXLNA	-0.0203369	0.0189366	1	crbl
TMEM242	0.00957386	0.0189582	1	crbl
PLAC9	-0.0143416	0.0190243	1	crbl
OCIAD1	-0.0202758	0.0190492	1	crbl
FAM184B	-0.0163114	0.0190627	1	crbl
CYP4B1	-0.0205525	0.019129	1	crbl
TMEM249	0.0182081	0.019133	1	crbl
AC093162.5	-0.0432772	0.019193	1	crbl
AZGP1	0.0128839	0.0192523	1	crbl
C17orf67	0.0236231	0.0192815	1	crbl
UAP1L1	-0.00988263	0.0194011	1	crbl
CCBL2	0.0078318	0.0195164	1	crbl
RP11-284N8.3	0.0235632	0.0195572	1	crbl
SCN1A	-0.0190971	0.0196171	1	crbl
PILRB	-0.00634052	0.0197376	1	crbl
LINC00665	0.00669792	0.0199296	1	crbl
TNFRSF17	-0.0119026	0.0200717	1	crbl
MOB1A	0.0166381	0.0201025	1	crbl
UHRF1BP1	-0.0116569	0.0201994	1	crbl
IRGQ	-0.0106555	0.0202263	1	crbl
ZNF497	0.0218148	0.0204168	1	crbl
SLC19A3	-0.00913808	0.0204522	1	crbl
GS1-124K5.11	0.0134379	0.0204866	1	crbl
CHRD	-0.0131927	0.0205699	1	crbl
RP11-491F9.6	-0.00740802	0.0205816	1	crbl
TIMP4	-0.0172504	0.0206874	1	crbl
TMOD4	0.0218615	0.0207094	1	crbl
HLA-DPB1	-0.0114765	0.0207146	1	crbl
A4GNT	-0.0132898	0.0207794	1	crbl
TCEA2	-0.0148256	0.0208192	1	crbl
ENO3	0.0111545	0.0208453	1	crbl
VWA1	-0.0160604	0.0209183	1	crbl
HLA-DPA3	-0.0101179	0.0209517	1	crbl
STX4	0.0201394	0.0210098	1	crbl
THY1	-0.0150816	0.021114	1	crbl
DOCK10	0.0137041	0.021183	1	crbl
CTA-150C2.13	0.0135552	0.0212154	1	crbl
HMOX2	-0.0286327	0.0212574	1	crbl
ADAM1A	0.00828457	0.0213639	1	crbl
KLRAP1	0.0109466	0.0214768	1	crbl
C8orf31	0.0199274	0.0216541	1	crbl
COPA	0.01171	0.0217416	1	crbl
GSTT1	-0.0053916	0.0218067	1	crbl
STX1B	0.0143581	0.0218667	1	crbl
PPP3CC	-0.0204949	0.0218691	1	crbl
LYRM4	0.0182439	0.0219152	1	crbl
MGC10955	0.00746507	0.0219503	1	crbl
STAG3L5P	-0.00647917	0.0219673	1	crbl
ICAM3	-0.0106468	0.021981	1	crbl
TBC1D2B	0.0154514	0.0219824	1	crbl
C1orf172	-0.0346794	0.0219851	1	crbl
PISD	0.00833317	0.0220018	1	crbl
TRIT1	0.0124372	0.0220221	1	crbl
BCAS4	0.015487	0.0221729	1	crbl
BMP1	-0.00818904	0.0221833	1	crbl
PTK2B	0.0158851	0.0223162	1	crbl
SLC25A39	-0.0105829	0.0224615	1	crbl
SURF6	-0.0195573	0.0224887	1	crbl
RBM44	-0.0137558	0.0226265	1	crbl
H1FNT	-0.00808153	0.0227213	1	crbl
ADCY6	-0.0148812	0.0227345	1	crbl
RP11-567C2.1	0.0145796	0.0228475	1	crbl
RP11-370I10.4	-0.0121436	0.0229088	1	crbl
RP11-909M7.3	-0.00845647	0.022966	1	crbl
ARRDC1	0.00839774	0.0229818	1	crbl
METTL14	0.0206057	0.0230402	1	crbl
RP11-472B18.1	0.010401	0.0233726	1	crbl
PCM1	0.00560694	0.0234298	1	crbl
KLHDC7B	0.0142164	0.0234822	1	crbl
OR5K2	0.00911309	0.0235178	1	crbl
COQ5	0.00960127	0.0237513	1	crbl
NOS1AP	-0.00602243	0.0239936	1	crbl
RP11-305L7.6	0.0105158	0.0240375	1	crbl
RP11-449D8.1	-0.0215761	0.024338	1	crbl
C19orf54	0.0077006	0.0243885	1	crbl
LCA5L	0.00595572	0.0249078	1	crbl
ELMSAN1	0.0103262	0.0249354	1	crbl
GPRC5B	-0.0228434	0.0249973	1	crbl
OCIAD2	-0.0142449	0.0251807	1	crbl
SIRT6	-0.00655205	0.0251984	1	crbl
SLC35F4	0.0131558	0.0253525	1	crbl
JMJD6	0.0212529	0.025363	1	crbl
DPY19L4	-0.01613	0.0253927	1	crbl
SEC31B	0.00732629	0.0255459	1	crbl
ADAMTS13	0.00952759	0.0255732	1	crbl
GUCY1B2	0.02366	0.0257624	1	crbl
AQP8	-0.0169471	0.0258066	1	crbl
PTPRM	0.0137994	0.0258435	1	crbl
RP11-481A20.4	-0.0100954	0.0260048	1	crbl
TGFB1I1	-0.00792945	0.0260201	1	crbl
REEP1	0.0102636	0.026063	1	crbl
LA16c-380H5.5	-0.0187616	0.0260884	1	crbl
MYH7B	0.0124417	0.0260963	1	crbl
PDPK2	-0.0139348	0.0261223	1	crbl
STK24	-0.0130547	0.0262084	1	crbl
HCG22	-0.00907421	0.0263425	1	crbl
PPAPDC1B	-0.00687707	0.0263554	1	crbl
CCDC65	0.00762234	0.0265495	1	crbl
SMCP	-0.00650471	0.0265524	1	crbl
NICN1	0.0163355	0.0266347	1	crbl
ZKSCAN1	0.0195992	0.0268013	1	crbl
TSPAN33	0.00679165	0.0271163	1	crbl
LSG1	-0.00589799	0.027158	1	crbl
LRRC29	0.0133239	0.027226	1	crbl
CTD-3193O13.9	0.0205848	0.0273359	1	crbl
LINGO4	0.0102866	0.0274313	1	crbl
DFNB31	0.00787213	0.0275285	1	crbl
VASN	0.0206585	0.0276556	1	crbl
RPS11	-0.0268859	0.0278769	1	crbl
SAT2	0.00975856	0.0278878	1	crbl
FLVCR1-AS1	0.00795732	0.0279172	1	crbl
NRD1	0.00863526	0.02793	1	crbl
CLCN7	-0.00902194	0.0279341	1	crbl
REPS1	0.0718919	0.0280525	1	crbl
FCER2	0.0191564	0.0280545	1	crbl
RP11-343L5.2	-0.0182049	0.0280884	1	crbl
TUBBP5	0.0183926	0.0281584	1	crbl
SLC4A11	-0.0150448	0.0281671	1	crbl
CTD-3234P18.2	0.0150666	0.0282623	1	crbl
TYMP	0.0305137	0.0284001	1	crbl
CATSPER2	-0.0134079	0.0284561	1	crbl
CTD-2224J9.8	0.00885567	0.0285644	1	crbl
USP20	-0.00598722	0.0285856	1	crbl
CTD-2561J22.2	-0.00911826	0.0287907	1	crbl
PLTP	0.031343	0.0287974	1	crbl
RP11-508N22.12	-0.0104429	0.0287976	1	crbl
GRIN2A	0.00991021	0.0288069	1	crbl
TAS2R4	-0.00618973	0.0288227	1	crbl
RP11-161M6.2	0.0160958	0.0288305	1	crbl
RAD52	-0.00847895	0.0288521	1	crbl
GAL	-0.00695359	0.0290929	1	crbl
SERPINI1	-0.00983393	0.029196	1	crbl
CAPZA2	-0.0136293	0.0292243	1	crbl
AZI1	-0.0118439	0.0292517	1	crbl
ADHFE1	-0.00817642	0.0292866	1	crbl
CTD-2554C21.3	-0.0103856	0.0293356	1	crbl
MED28	0.0101698	0.0293502	1	crbl
CCDC77	-0.0269434	0.0294071	1	crbl
IQGAP1	-0.00796558	0.0294521	1	crbl
USP32P2	-0.0492472	0.029571	1	crbl
ZNF268	0.0107403	0.029571	1	crbl
ACOT1	-0.00936512	0.0296871	1	crbl
AC024560.3	-0.0229887	0.0297534	1	crbl
ALOX5	0.0057967	0.0298296	1	crbl
CGREF1	-0.0146934	0.0299209	1	crbl
DMWD	0.0257121	0.029945	1	crbl
SIRPB1	-0.00773265	0.0299955	1	crbl
NCAN	-0.0204164	0.0300059	1	crbl
PDIA3P	0.0199965	0.0300977	1	crbl
CNPPD1	0.0112885	0.0301925	1	crbl
ETHE1	0.00945418	0.0302085	1	crbl
FAHD1	-0.00715236	0.0302855	1	crbl
RP11-686G8.1	-0.0175226	0.0303104	1	crbl
IVD	-0.0101234	0.0303116	1	crbl
ZNF394	0.0341221	0.0303346	1	crbl
TCTEX1D1	0.0110031	0.0305821	1	crbl
RP5-1125A11.1	0.0222413	0.0306432	1	crbl
SOSTDC1	-0.0267582	0.0308212	1	crbl
BACE2	0.024913	0.0308232	1	crbl
AC004840.9	-0.0182099	0.0308711	1	crbl
CCDC144B	-0.11019	0.0309881	1	crbl
ATP6V0A1	-0.0157903	0.0310799	1	crbl
PLEKHA8	-0.0114766	0.0311228	1	crbl
SNRK	-0.0179234	0.0311429	1	crbl
DALRD3	0.0123583	0.0311641	1	crbl
ZNF500	0.00893917	0.0312595	1	crbl
MRPL45	-0.0204053	0.0312942	1	crbl
PPP1R21	0.0106047	0.0312948	1	crbl
EPM2A	-0.021532	0.0316838	1	crbl
AP000351.8	-0.0100615	0.0317586	1	crbl
GNA15	-0.00607543	0.0317928	1	crbl
C6orf201	0.0107454	0.0318117	1	crbl
CUL3	-0.0123468	0.0318231	1	crbl
SUSD1	0.0132995	0.0320799	1	crbl
NGLY1	0.0260746	0.0321344	1	crbl
MANBAL	-0.00818638	0.0321841	1	crbl
RP11-297M9.2	0.0130454	0.0323255	1	crbl
EPB41L3	-0.0228784	0.0327502	1	crbl
RP11-1023L17.2	0.157926	0.0328214	1	crbl
CNTNAP4	-0.0172905	0.0328643	1	crbl
ELL3	-0.0142971	0.0329351	1	crbl
RPS3AP2	0.0296154	0.0330239	1	crbl
CD151	-0.0113373	0.0330974	1	crbl
IL32	0.0467354	0.0332902	1	crbl
HMOX1	0.0408518	0.0333017	1	crbl
WAC	0.0127641	0.0333393	1	crbl
CTD-2210P15.2	-0.0235048	0.0333831	1	crbl
TIPIN	-0.00765487	0.0334412	1	crbl
SIDT1	-0.00686724	0.033446	1	crbl
TSGA10	0.00660297	0.0337588	1	crbl
JMJD1C	-0.0100666	0.0338426	1	crbl
WIPI1	0.0130743	0.0339697	1	crbl
SUPT4H1	-0.0114601	0.0341203	1	crbl
SKA1	0.0107806	0.0341302	1	crbl
CDC25A	-0.00922739	0.0341362	1	crbl
DDX42	-0.00906118	0.0341752	1	crbl
PGLYRP1	-0.0181986	0.034295	1	crbl
PMS2P1	0.0175021	0.0343289	1	crbl
YTHDC2	0.00894269	0.0343602	1	crbl
MARK2P9	0.00860679	0.0345197	1	crbl
ABCA8	-0.0211758	0.0345214	1	crbl
TRIM65	0.00692198	0.0345763	1	crbl
PPCDC	-0.00885239	0.0346268	1	crbl
RRBP1	-0.019398	0.0346972	1	crbl
PYGM	-0.00860698	0.0347191	1	crbl
TMEM259	-0.0176759	0.0349207	1	crbl
RP11-1055B8.2	0.0165567	0.035098	1	crbl
CPOX	0.0102394	0.0351529	1	crbl
GMCL1	0.0128647	0.0352404	1	crbl
TMED9	-0.0279428	0.0353091	1	crbl
ADCK3	0.00944306	0.0354418	1	crbl
TTC13	-0.0158713	0.035483	1	crbl
CHIC2	0.0234493	0.0356708	1	crbl
WDR92	0.0137242	0.0356738	1	crbl
LRRC23	-0.00760882	0.0357304	1	crbl
CPT1C	-0.0118185	0.0358394	1	crbl
LYG1	-0.00702959	0.0358484	1	crbl
SGSM3	0.0106206	0.0358563	1	crbl
UQCRH	0.0138816	0.0359227	1	crbl
PINK1	0.0109657	0.0360995	1	crbl
LA16c-OS12.2	-0.0260907	0.0361447	1	crbl
IHH	0.0117917	0.0361563	1	crbl
RP11-1C8.6	0.0113188	0.0362263	1	crbl
ARHGEF39	0.0102301	0.0362581	1	crbl
MAP1B	-0.0101312	0.036264	1	crbl
HAUS4	-0.00811326	0.0362811	1	crbl
CCDC57	-0.00571765	0.0362977	1	crbl
DCPS	0.0276856	0.0364128	1	crbl
SUSD2	-0.0217647	0.0366164	1	crbl
RP11-274B21.1	-0.0112717	0.036644	1	crbl
MYBPC1	-0.0563591	0.0366581	1	crbl
NUDT16L1	-0.0100563	0.0367728	1	crbl
RRH	-0.00747127	0.0368701	1	crbl
GPC1	0.014484	0.0370292	1	crbl
RQCD1	-0.0115518	0.0371718	1	crbl
ZFYVE19	-0.0130688	0.0372793	1	crbl
LINC00672	0.0119476	0.0373017	1	crbl
KRT17P2	0.0760242	0.0373061	1	crbl
VPS37D	-0.012921	0.0374255	1	crbl
ST3GAL5	0.009117	0.0374594	1	crbl
ELK4	0.0312918	0.0375041	1	crbl
CDH23	0.0144291	0.0375592	1	crbl
PAK4	-0.0140683	0.0376045	1	crbl
CTD-2611O12.6	0.0230329	0.0376336	1	crbl
CTD-3105H18.4	0.0223367	0.0376557	1	crbl
TRMT10C	0.0381156	0.0376686	1	crbl
NDUFA3P4	-0.0424761	0.0377132	1	crbl
RNMT	0.0160026	0.0378796	1	crbl
LINC00092	-0.00652535	0.0379218	1	crbl
TPH1	0.0252332	0.0379971	1	crbl
GBP3	0.00649804	0.0380237	1	crbl
RP1-156L9.1	0.0219028	0.0382161	1	crbl
RP11-196G11.2	0.00770966	0.0382299	1	crbl
GOLPH3L	-0.0125843	0.0384307	1	crbl
CKS2	0.0118006	0.038442	1	crbl
IGHMBP2	0.0101724	0.0384484	1	crbl
EBPL	-0.00672432	0.038481	1	crbl
RP11-266L9.6	-0.0161156	0.03857	1	crbl
SEMA4D	0.0135716	0.0386094	1	crbl
XRN2	-0.00934012	0.0386408	1	crbl
TCFL5	0.010237	0.0386699	1	crbl
FAM66B	0.017272	0.0391165	1	crbl
STAG3	0.00606774	0.0391784	1	crbl
CMAHP	0.0108034	0.0392059	1	crbl
CHAF1A	0.00880083	0.0392191	1	crbl
LINC00886	0.00821987	0.0394219	1	crbl
ATXN7L3B	-0.00968565	0.0395604	1	crbl
RIOK3	0.054338	0.0395872	1	crbl
BOLA3	-0.0249573	0.0396788	1	crbl
SEPT3	0.0087517	0.039746	1	crbl
RP11-229P13.20	-0.0119525	0.039759	1	crbl
MRPL20	0.00976373	0.0397908	1	crbl
RGS18	-0.0386662	0.0397982	1	crbl
LINC00642	-0.0259634	0.039814	1	crbl
TMEM72	0.0112404	0.0400824	1	crbl
MROH7	0.0218268	0.0400844	1	crbl
AC129492.6	-0.0279726	0.0400885	1	crbl
TIMM44	-0.00467494	0.0402495	1	crbl
NAPSB	0.012727	0.040372	1	crbl
RP11-250B2.5	0.00871641	0.0404047	1	crbl
FANCC	-0.0121233	0.040409	1	crbl
VANGL2	0.00661693	0.040434	1	crbl
ATG14	0.0129073	0.0404399	1	crbl
SEMA6D	-0.0247279	0.0404713	1	crbl
ABCA7	0.00796506	0.0404776	1	crbl
TBC1D4	-0.0122673	0.0405659	1	crbl
WDR27	0.0230767	0.0405669	1	crbl
BNIPL	-0.0147014	0.0405762	1	crbl
CDKL2	0.0119515	0.0411941	1	crbl
HOXB2	-0.0135868	0.041198	1	crbl
PTAR1	0.0088448	0.0412214	1	crbl
GAS8	0.0077689	0.0412521	1	crbl
TMEM163	0.0121034	0.041285	1	crbl
AL132709.5	0.00582288	0.0413085	1	crbl
FMO3	0.00893771	0.0414166	1	crbl
RP11-665C16.6	-0.0235021	0.0414588	1	crbl
RP11-267M23.4	0.0241157	0.0415374	1	crbl
PCSK4	-0.0173613	0.0416386	1	crbl
ZFAND2B	0.00786692	0.0417511	1	crbl
GALK2	0.0308612	0.041823	1	crbl
WDR66	-0.0082058	0.0418592	1	crbl
DNMT3B	-0.0101032	0.0418644	1	crbl
FKBP11	0.00587363	0.0421072	1	crbl
NME1-NME2	-0.0448534	0.0423879	1	crbl
FRA10AC1	-0.0102786	0.0424242	1	crbl
GANAB	-0.0153367	0.0429103	1	crbl
RP5-1063M23.2	0.0104752	0.0429123	1	crbl
TMEM232	0.0118596	0.0432776	1	crbl
CCDC7	0.00881874	0.0433016	1	crbl
RFT1	0.0057314	0.0433474	1	crbl
ASS1P12	0.0184175	0.0434202	1	crbl
GSTT2	0.00577527	0.043749	1	crbl
RP3-460G2.2	0.00623967	0.0439079	1	crbl
STK19	0.00958509	0.043988	1	crbl
GRPEL1	0.00963361	0.0441174	1	crbl
PCDHGA10	0.0173881	0.0442399	1	crbl
ACAD9	0.00830449	0.044427	1	crbl
CWC25	0.0116581	0.0444442	1	crbl
FAM83H-AS1	-0.00884874	0.0444495	1	crbl
ITGA8	-0.0141058	0.0444576	1	crbl
TMEM167B	-0.01462	0.0445175	1	crbl
SDR39U1	-0.0136328	0.0445945	1	crbl
SMTNL1	0.00613178	0.044599	1	crbl
NUP62	0.0217386	0.0447552	1	crbl
RP11-692N5.1	0.00951298	0.0448051	1	crbl
SYT3	-0.00975415	0.045068	1	crbl
ALG1	-0.0183492	0.045094	1	crbl
MRPL41	0.00824038	0.0451241	1	crbl
THEM4	-0.00861454	0.0452736	1	crbl
OMA1	0.00970566	0.0453132	1	crbl
AL353791.1	0.0251843	0.045424	1	crbl
RP11-351I21.7	-0.0116092	0.0455562	1	crbl
RP11-496H1.1	0.0128058	0.0456163	1	crbl
ZNF529	0.0140306	0.0457268	1	crbl
ADORA2B	-0.0145214	0.045871	1	crbl
ITFG1	-0.04331	0.0458735	1	crbl
SFXN4	0.0054132	0.0459848	1	crbl
PPA2	-0.0108738	0.0462021	1	crbl
SNX19	-0.00670476	0.0462146	1	crbl
ATG9A	0.0144754	0.0462724	1	crbl
RBAK	-0.0135195	0.0463394	1	crbl
HNRNPK	-0.0509531	0.0464407	1	crbl
ARHGEF10	-0.0200926	0.0464471	1	crbl
NME1	0.00675698	0.0464607	1	crbl
RPAP1	0.00953605	0.0466367	1	crbl
RP11-520P18.1	0.0103033	0.0466608	1	crbl
SDC4	-0.00980009	0.046723	1	crbl
IGDCC3	-0.00771369	0.0467645	1	crbl
RAC1	-0.019635	0.0468804	1	crbl
ZNF266	0.00509586	0.0469064	1	crbl
AC090044.1	0.0102008	0.0469489	1	crbl
C5orf42	-0.0150096	0.0470412	1	crbl
DPY19L2	0.00806203	0.0471983	1	crbl
CTC-534A2.2	0.00914174	0.0472307	1	crbl
RP11-275H4.1	-0.0139598	0.0472701	1	crbl
EPHA4	-0.014056	0.0472824	1	crbl
GAPVD1	-0.0174407	0.0473037	1	crbl
A4GALT	-0.0314601	0.0473329	1	crbl
RP11-664D7.4	0.0190284	0.0476209	1	crbl
STEAP3	-0.00735407	0.0476223	1	crbl
SEC16A	0.0110522	0.0476611	1	crbl
PDE4D	-0.0176473	0.0477005	1	crbl
C1orf112	0.00626379	0.047729	1	crbl
ASPRV1	0.0101712	0.0478583	1	crbl
IGSF9B	0.0117369	0.0480566	1	crbl
PSD3	0.00531765	0.0480706	1	crbl
KIAA1430	0.0136591	0.0482408	1	crbl
TOR2A	0.0111844	0.0484305	1	crbl
LRIT3	-0.0144601	0.0484381	1	crbl
SNRPC	0.0117042	0.048582	1	crbl
ARHGEF10L	-0.0149367	0.0486456	1	crbl
IL1RL1	-0.00841803	0.0486661	1	crbl
RP11-169K16.8	0.0153835	0.0488021	1	crbl
RP11-433J8.1	-0.0308746	0.048846	1	crbl
PCDHA11	0.0273787	0.049148	1	crbl
ANKRD13A	-0.0115358	0.0493317	1	crbl
ENTPD2	0.0113418	0.0494094	1	crbl
HCRTR1	0.0133787	0.0494734	1	crbl
SLC24A4	-0.014011	0.0495792	1	crbl
FAM47E	-0.00690532	0.0496088	1	crbl
RPL18AP2	-0.0477355	0.0497143	1	crbl
L3HYPDH	-0.00776553	0.0497552	1	crbl
TVP23B	-0.00831438	0.0498862	1	crbl
U47924.30	0.0126133	0.050054	1	crbl
DNAH6	-0.00556803	0.0500619	1	crbl
KNSTRN	0.00753514	0.0501194	1	crbl
PPP2R2D	0.00611151	0.0502169	1	crbl
RSL24D1P6	-0.0207744	0.0503617	1	crbl
MYEOV	0.0141131	0.050581	1	crbl
RP11-481A20.10	-0.0059811	0.0506534	1	crbl
RALGPS1	0.014303	0.0506861	1	crbl
TMBIM4	-0.0095546	0.0506882	1	crbl
COG1	0.0105921	0.050839	1	crbl
PCBP3	-0.0102035	0.0509039	1	crbl
MOB2	-0.0124676	0.050939	1	crbl
DTX1	-0.0302032	0.0509438	1	crbl
ST8SIA5	0.00609102	0.0510175	1	crbl
PDE9A	-0.00672635	0.0510604	1	crbl
SAR1A	-0.0142531	0.0511123	1	crbl
DRG2	0.00651346	0.0512618	1	crbl
TDRD7	0.0168695	0.0513977	1	crbl
SURF1	0.00588528	0.0514228	1	crbl
ZNF12	0.0149132	0.0517391	1	crbl
MYCBPAP	0.00798832	0.0518092	1	crbl
ATP5J2	0.0115759	0.05187	1	crbl
TMCO3	-0.0149515	0.0519151	1	crbl
TNFRSF13C	0.00575024	0.0519294	1	crbl
CTD-2349P21.6	0.0135466	0.0519836	1	crbl
GALNT2	-0.00904839	0.0521326	1	crbl
RP11-166B2.1	-0.00514551	0.052355	1	crbl
RP11-91I20.3	0.0262175	0.0527022	1	crbl
SLC4A5	-0.0154708	0.0527642	1	crbl
CCDC144NL	0.0117385	0.0528028	1	crbl
SLC25A41	-0.0122162	0.0528245	1	crbl
ZSWIM7	0.00565194	0.0529425	1	crbl
CENPV	-0.00811682	0.0530689	1	crbl
FNDC1	-0.00706748	0.0531573	1	crbl
RP11-195E2.4	0.0178406	0.053176	1	crbl
RP11-345K20.2	-0.0214683	0.053282	1	crbl
DPF2	0.0125523	0.0534575	1	crbl
CHL1	-0.00929233	0.0535941	1	crbl
RP11-587P21.2	-0.010799	0.0536197	1	crbl
TAS2R19	-0.00768179	0.0536614	1	crbl
HLA-DRB6	-0.00697906	0.0537546	1	crbl
PLEKHA1	-0.0093454	0.053772	1	crbl
CTA-392E5.1	-0.028998	0.0539194	1	crbl
NACA	0.0184847	0.0539205	1	crbl
RP11-420G6.4	0.00735269	0.0540319	1	crbl
GSDMD	-0.0215537	0.0541051	1	crbl
ABAT	-0.0196626	0.0541333	1	crbl
ALDH1A2	0.00900435	0.054335	1	crbl
RHBDF1	0.0095704	0.0543599	1	crbl
TIMM10	0.0105443	0.0544089	1	crbl
IFT52	-0.015988	0.0544367	1	crbl
C16orf3	0.00693867	0.054469	1	crbl
RP11-1055B8.3	0.0118989	0.0545022	1	crbl
C10orf131	-0.0120406	0.0545388	1	crbl
SGK3	0.0150185	0.0545953	1	crbl
APC2	-0.00710714	0.0545957	1	crbl
CTC-325H20.7	-0.009071	0.0547081	1	crbl
FAM106A	-0.0871142	0.0547249	1	crbl
ZNF354A	-0.0144995	0.0547528	1	crbl
GAR1	-0.0268531	0.0548699	1	crbl
RBM20	0.0105215	0.054986	1	crbl
CYBRD1	-0.00415283	0.0549952	1	crbl
CCZ1B	0.00651085	0.0550405	1	crbl
EGLN3	0.0111214	0.0550474	1	crbl
SNAPC4	0.0109952	0.0551176	1	crbl
FUT11	-0.0124746	0.0552711	1	crbl
SCAPER	0.00755167	0.0555079	1	crbl
SDHDP6	-0.0146405	0.0556146	1	crbl
RP11-762H8.2	-0.00820783	0.0556847	1	crbl
NADK	0.0097721	0.0557581	1	crbl
SLC25A27	0.00589552	0.0557847	1	crbl
PLEK2	-0.0289654	0.0558308	1	crbl
SCAMP2	0.0141659	0.0558414	1	crbl
POLE	0.00495465	0.056199	1	crbl
RP11-890B15.3	-0.00913194	0.0562299	1	crbl
NOL12	-0.0126929	0.0562794	1	crbl
RP11-488L18.6	0.0131359	0.0563265	1	crbl
CLSTN1	-0.0144754	0.0563961	1	crbl
FADS3	-0.0048384	0.0565328	1	crbl
ARFGAP3	-0.0186309	0.0566811	1	crbl
MGRN1	-0.00446244	0.0567247	1	crbl
GID8	-0.0166527	0.0568622	1	crbl
ZSCAN23	0.00626212	0.0572107	1	crbl
PTPN3	-0.00743589	0.0572524	1	crbl
NPM2	-0.0176671	0.0573006	1	crbl
RP11-263K4.3	-0.00770298	0.0573901	1	crbl
YIPF7	0.0205409	0.0573969	1	crbl
RBM26	-0.0108135	0.0575148	1	crbl
PPME1	0.0146082	0.0576228	1	crbl
C4A	-0.00706463	0.0577072	1	crbl
PTPN12	0.0118576	0.057864	1	crbl
TMEM80	-0.00522818	0.0578647	1	crbl
C2CD3	-0.0102457	0.0578856	1	crbl
KANSL2	-0.0155573	0.058003	1	crbl
LIMS1	0.0130797	0.0580277	1	crbl
PRSS37	0.00864394	0.0580652	1	crbl
TMEM159	-0.0105506	0.0581569	1	crbl
TRIP11	-0.00892896	0.0581884	1	crbl
ZEB2P1	0.0153211	0.0581892	1	crbl
RP11-368I23.3	0.0147017	0.0582917	1	crbl
SELO	0.0229731	0.0585281	1	crbl
RP11-78O7.2	0.0105194	0.0585468	1	crbl
CTSF	0.0258721	0.0585796	1	crbl
MYO7A	-0.0118914	0.0586153	1	crbl
FOXN2	-0.00632631	0.0586265	1	crbl
LIG3	-0.00810835	0.0587124	1	crbl
JAGN1	-0.0145634	0.0587531	1	crbl
MYO5A	0.00656545	0.0588296	1	crbl
PKMYT1	-0.0201102	0.0589316	1	crbl
KIF20B	0.0134203	0.0589504	1	crbl
DDX54	0.0165549	0.0590805	1	crbl
PCDHB10	-0.0101232	0.0591271	1	crbl
AP000797.4	-0.00804638	0.0591952	1	crbl
RP4-621B10.8	-0.0081549	0.0593045	1	crbl
FTCDNL1	0.0117313	0.0593519	1	crbl
SLC27A5	-0.0121269	0.0594638	1	crbl
CER1	-0.00651415	0.0594826	1	crbl
PROSER1	0.0187096	0.0596377	1	crbl
SYT9	0.014617	0.0599149	1	crbl
RMDN1	-0.0054642	0.0600889	1	crbl
LDHAP3	0.0111503	0.0601547	1	crbl
LHX4	0.00684844	0.0601558	1	crbl
COL23A1	-0.00896584	0.0601928	1	crbl
RPL23AP79	0.00720908	0.0602233	1	crbl
RP11-589P10.5	0.0118299	0.0603041	1	crbl
RP11-582E3.4	0.00893065	0.0603547	1	crbl
CENPQ	0.0202993	0.0604544	1	crbl
PIDD	-0.00520181	0.0604863	1	crbl
RP11-481A20.11	-0.00710847	0.0604991	1	crbl
MIR4458HG	-0.0175604	0.0607423	1	crbl
WI2-81516E3.1	-0.0249553	0.060865	1	crbl
OXTR	0.0142456	0.0608954	1	crbl
DARS2	-0.0140633	0.0610274	1	crbl
FAM90A25P	-0.0103887	0.0611559	1	crbl
ZNF860	-0.015137	0.0614528	1	crbl
LOXHD1	0.0105324	0.0614689	1	crbl
AKR1E2	-0.00874206	0.0615619	1	crbl
INSC	0.0105363	0.0617398	1	crbl
RNF43	-0.0123161	0.0617715	1	crbl
ADAM20P1	-0.0167147	0.0618572	1	crbl
MAVS	0.0142456	0.0619448	1	crbl
AC007557.3	0.0142181	0.0620425	1	crbl
C20orf203	0.00620893	0.0621116	1	crbl
SMG5	0.0114007	0.0622479	1	crbl
GNB5	0.0959691	0.0622487	1	crbl
RP11-589B3.6	-0.0548504	0.0622515	1	crbl
SELENBP1	-0.00709175	0.0622615	1	crbl
GABRG2	0.00955633	0.0624181	1	crbl
RP11-493E12.1	0.00927171	0.0624375	1	crbl
UQCRFS1	-0.0154452	0.0626376	1	crbl
C17orf62	-0.00992115	0.0626533	1	crbl
TMEM50A	0.00869893	0.0628401	1	crbl
BPTF	0.0134113	0.0629152	1	crbl
PNPLA7	0.0098244	0.0629568	1	crbl
GTPBP3	-0.00933668	0.0632996	1	crbl
CACNA2D2	0.00733487	0.0635094	1	crbl
CTNNAL1	-0.00720317	0.0636054	1	crbl
SAC3D1	0.0196347	0.0636218	1	crbl
SDR42E2	0.019597	0.063754	1	crbl
RASA4DP	0.0057929	0.0637643	1	crbl
QRSL1	-0.0051524	0.0639334	1	crbl
USP42	-0.0164341	0.0641082	1	crbl
KCNJ3	0.00637283	0.0643299	1	crbl
SERF1A	0.00829298	0.0644201	1	crbl
MAP3K5	-0.00841297	0.0644288	1	crbl
EVA1B	0.00498641	0.0646175	1	crbl
NUDT13	0.0177777	0.0647132	1	crbl
NUCB2	-0.0182685	0.0648105	1	crbl
ZNF483	-0.0176305	0.0648802	1	crbl
DEAF1	-0.0125773	0.0649995	1	crbl
PEX6	0.00646729	0.0650059	1	crbl
RP11-863P13.4	0.0246893	0.0650296	1	crbl
LMAN2L	0.0113452	0.0652081	1	crbl
KCNQ4	-0.0127097	0.0652948	1	crbl
TANC1	0.00702179	0.0654776	1	crbl
LINC00504	-0.0128309	0.065678	1	crbl
CTD-2227C6.2	-0.00954012	0.0658063	1	crbl
VSTM2B	-0.00887351	0.0658428	1	crbl
HES7	-0.0192177	0.0658776	1	crbl
RAB22A	-0.00765215	0.0658889	1	crbl
ZNF559	-0.00820607	0.0660517	1	crbl
RP11-54O7.17	0.0115702	0.0661993	1	crbl
METAP1	-0.00643245	0.0662799	1	crbl
AGFG1	-0.0141662	0.066889	1	crbl
RP11-381K20.5	0.00660584	0.0669088	1	crbl
AC011498.1	0.0128203	0.0669805	1	crbl
GZF1	-0.0119586	0.067061	1	crbl
SEPT9	-0.00761941	0.0671216	1	crbl
GCLM	0.0183714	0.0671453	1	crbl
NPRL3	-0.0177604	0.0674559	1	crbl
ZC3H3	-0.0113388	0.0674699	1	crbl
ARL16	-0.00810948	0.0674911	1	crbl
AFF1	0.00934674	0.0676088	1	crbl
HADHAP1	0.0259794	0.0676957	1	crbl
HIF1AN	-0.0167409	0.0678551	1	crbl
GALNT15	-0.0262013	0.0678988	1	crbl
CCZ1	-0.00588801	0.0679132	1	crbl
LINC00948	-0.011221	0.0679246	1	crbl
TYSND1	-0.0149411	0.067942	1	crbl
CASP8	-0.005108	0.0679636	1	crbl
AS3MT	-0.00634883	0.0679938	1	crbl
RP11-296A18.3	0.0111615	0.0680453	1	crbl
SERF1B	-0.0130541	0.0684824	1	crbl
AHI1	-0.00724656	0.0685247	1	crbl
RP11-17A4.1	0.0214778	0.0685356	1	crbl
MSLN	-0.0141895	0.0687184	1	crbl
RP11-108M9.6	-0.00657021	0.068777	1	crbl
TLR2	0.0141554	0.0688741	1	crbl
STARD10	0.00729308	0.0689053	1	crbl
BAG6	-0.00681426	0.0691314	1	crbl
AC141586.5	0.0151938	0.069357	1	crbl
AC093642.3	-0.00848719	0.069397	1	crbl
CCNT2	-0.0187558	0.0695083	1	crbl
RP11-329B9.3	0.0262357	0.0695483	1	crbl
PNMA1	-0.0131774	0.0697356	1	crbl
LRRC61	-0.00595266	0.069756	1	crbl
ME1	-0.0186638	0.0701518	1	crbl
LRPPRC	-0.00747138	0.0701752	1	crbl
PAM	0.00928088	0.0704243	1	crbl
TDRD5	0.00646394	0.0707643	1	crbl
C3orf14	0.0145616	0.0707949	1	crbl
CTA-250D10.23	0.0061962	0.0708025	1	crbl
GLO1	0.00784783	0.0708507	1	crbl
PNMAL1	-0.00502037	0.0708909	1	crbl
MUC4	0.00680734	0.071013	1	crbl
C1orf131	0.0151508	0.0710257	1	crbl
RRP7B	-0.00615477	0.0712612	1	crbl
THSD7B	-0.00724764	0.0715992	1	crbl
RP11-114F3.2	-0.0176133	0.0718342	1	crbl
KIAA1919	0.0126263	0.0718672	1	crbl
LL22NC03-80A10.6	0.00765077	0.0719252	1	crbl
CDK5RAP1	0.0154758	0.072041	1	crbl
HLA-B	-0.0160348	0.0721278	1	crbl
PPP1R12C	-0.00760812	0.0722241	1	crbl
ACSL5	-0.00826906	0.0723206	1	crbl
WFIKKN1	0.0054551	0.0724471	1	crbl
RIC8A	-0.00978663	0.0725005	1	crbl
SUMF2	0.0113622	0.0725207	1	crbl
C3orf33	-0.0163607	0.0725672	1	crbl
USP24	-0.0109055	0.0727885	1	crbl
ADAM15	0.0101914	0.0731016	1	crbl
PTER	0.0242323	0.0733194	1	crbl
PIM3	0.00819505	0.0735836	1	crbl
CSPG4P11	0.00787742	0.073609	1	crbl
SRSF10	0.0290352	0.0736304	1	crbl
PBLD	-0.014523	0.0737739	1	crbl
ZNF273	-0.0084775	0.0738405	1	crbl
ALS2CR12	-0.00688135	0.0742226	1	crbl
MTND3P5	0.00391723	0.0742833	1	crbl
BTBD2	0.0102633	0.0742895	1	crbl
LRRC37A17P	-0.0254884	0.074689	1	crbl
MRPS27	0.00522625	0.0747497	1	crbl
KB-226F1.2	-0.00599315	0.0747879	1	crbl
GPR179	-0.0124382	0.0749116	1	crbl
H3F3AP6	0.0131816	0.0751649	1	crbl
CADM2	-0.0104789	0.0752358	1	crbl
WI2-1896O14.1	-0.174451	0.0755442	1	crbl
SF3A2	-0.00530573	0.075745	1	crbl
ADAL	-0.00577638	0.0757723	1	crbl
NCKIPSD	-0.0109047	0.0758528	1	crbl
CHAD	-0.00663288	0.0759803	1	crbl
CST3	-0.0216119	0.0761939	1	crbl
RCCD1	0.00611712	0.0762892	1	crbl
ERN1	0.00675256	0.0766427	1	crbl
NKD1	-0.0235302	0.0766735	1	crbl
PACRGL	0.00980007	0.0768375	1	crbl
ULK4	0.00884396	0.0770702	1	crbl
RP11-218F10.3	0.00727894	0.0772555	1	crbl
YWHAH	-0.01492	0.0778437	1	crbl
FKSG63	0.0663769	0.0780523	1	crbl
SLC43A3	0.00656989	0.0781408	1	crbl
ECHDC2	0.0113567	0.0782767	1	crbl
IFT74	-0.00811517	0.0783371	1	crbl
SLC41A3	0.0116553	0.0783507	1	crbl
MRPL21	-0.00505195	0.078429	1	crbl
KIAA0753	-0.00972486	0.0784822	1	crbl
ULK2	-0.0206217	0.0785573	1	crbl
NDE1	0.0073778	0.0786185	1	crbl
MSL2	0.0105618	0.078631	1	crbl
LACTB	0.0143146	0.0786869	1	crbl
PIF1	0.00715565	0.0787726	1	crbl
TPM2	0.00515286	0.0789128	1	crbl
FAM227B	0.0183571	0.0790791	1	crbl
CTRB1	0.0161482	0.0791773	1	crbl
HINT1	0.0103786	0.0796015	1	crbl
RBFA	-0.0125228	0.0801164	1	crbl
NMRK1	-0.00436248	0.0801463	1	crbl
RP6-102O10.1	-0.00686612	0.0801803	1	crbl
HCG4B	-0.00790145	0.0802514	1	crbl
POM121C	0.0108724	0.0803693	1	crbl
NACAP1	-0.00617403	0.0805199	1	crbl
PM20D2	0.0137514	0.0805687	1	crbl
SP1	0.0119037	0.0806058	1	crbl
RP11-773H22.2	0.00857995	0.0806718	1	crbl
SNED1	0.0100692	0.0807994	1	crbl
EFCC1	-0.00854672	0.0810173	1	crbl
MKRN2	0.0133348	0.0810469	1	crbl
LA16c-325D7.2	-0.00999013	0.0812215	1	crbl
NQO2	0.0124111	0.081261	1	crbl
LINC01018	-0.0164668	0.0814546	1	crbl
DNAJC16	0.012608	0.0815636	1	crbl
MTHFD2L	0.0192186	0.0815712	1	crbl
CABP7	0.00606154	0.0816881	1	crbl
SULT2B1	-0.0176438	0.0818477	1	crbl
UTP23	-0.0205732	0.0818741	1	crbl
ANGEL2	-0.0092974	0.0819436	1	crbl
C1QL3	0.0234441	0.0820392	1	crbl
RP11-218E20.3	-0.00730974	0.0821994	1	crbl
RAB1B	-0.0198904	0.0822111	1	crbl
PLA2G5	-0.00783234	0.0823945	1	crbl
AC004448.5	-0.00836027	0.0825267	1	crbl
RALGDS	0.00770228	0.0825714	1	crbl
ERICH1	0.0073572	0.082575	1	crbl
RP11-643A5.2	-0.00475963	0.0826649	1	crbl
STXBP3	0.0109691	0.0826863	1	crbl
UBA6	0.00627874	0.0827207	1	crbl
LDHD	0.0205901	0.0827368	1	crbl
GPR135	-0.00473624	0.0828058	1	crbl
PIGZ	0.0056843	0.0828636	1	crbl
DCUN1D3	-0.0190259	0.0828885	1	crbl
SMIM12	-0.0129565	0.0829228	1	crbl
WDR45B	0.00786491	0.0829673	1	crbl
HMGCL	-0.0139566	0.0829912	1	crbl
HSD17B12	0.00443019	0.0830627	1	crbl
HS3ST1	-0.00553598	0.0831411	1	crbl
C1orf204	0.0127663	0.0832306	1	crbl
MICB	0.00443019	0.0833327	1	crbl
PLEC	-0.00663111	0.0833698	1	crbl
SPTBN4	-0.00592467	0.083433	1	crbl
ITGAV	-0.0120366	0.0835152	1	crbl
DERL3	-0.0129109	0.0835188	1	crbl
PHC1	-0.0126299	0.083981	1	crbl
XRCC2	-0.00693204	0.0841883	1	crbl
RP11-687F6.1	0.0133436	0.0844794	1	crbl
ACTG1P1	0.0283402	0.0844953	1	crbl
LINGO3	0.028461	0.0845521	1	crbl
STK17A	0.0161966	0.0845555	1	crbl
SERPINB6	0.00480903	0.085324	1	crbl
IKBKB	-0.0109102	0.0853398	1	crbl
INO80C	0.00618546	0.0853747	1	crbl
HS3ST2	0.0265257	0.0855458	1	crbl
NARFL	0.00502318	0.0855546	1	crbl
RPS3AP35	-0.0125742	0.0857056	1	crbl
MCM4	-0.0120462	0.0858967	1	crbl
CCDC125	-0.00975288	0.0860753	1	crbl
SPRR2G	0.00960165	0.0861653	1	crbl
FAM71F2	0.0057487	0.0863883	1	crbl
AP4B1	-0.0097589	0.0865841	1	crbl
ERO1LB	0.0146389	0.0866761	1	crbl
FGGY	-0.0106124	0.0868968	1	crbl
AKR1C2	-0.0106413	0.086927	1	crbl
TBC1D8	0.0173185	0.0869292	1	crbl
GXYLT2	-0.0125697	0.0870481	1	crbl
RP11-363I22.3	0.0189781	0.0871439	1	crbl
DBF4B	0.00554704	0.087299	1	crbl
RP11-794G24.1	0.017389	0.0875058	1	crbl
MAPK8IP2	0.00751293	0.0876201	1	crbl
HLA-G	-0.0116025	0.0878598	1	crbl
LRRC56	0.00564138	0.0878955	1	crbl
TRPT1	-0.0147235	0.0880995	1	crbl
RP11-495P10.6	-0.0141421	0.0881317	1	crbl
IL16	-0.0151764	0.0881994	1	crbl
CCSER1	0.0247453	0.0887496	1	crbl
ENOX1	0.00720248	0.0887628	1	crbl
INSL3	-0.0155696	0.0888657	1	crbl
ATP6V0B	-0.0183642	0.0889345	1	crbl
CCDC114	0.00599206	0.0889937	1	crbl
FTSJ2	0.00739772	0.0890778	1	crbl
RP11-375I20.6	-0.00598118	0.0890819	1	crbl
RP11-178C3.2	-0.00683595	0.0891234	1	crbl
NPTN	0.0107336	0.0892159	1	crbl
KPNA1	-0.00720748	0.0892993	1	crbl
ERMARD	-0.00963028	0.0893556	1	crbl
NDUFAF6	0.00930731	0.0893782	1	crbl
ARHGAP20	0.0204085	0.0894152	1	crbl
DYRK1B	0.0102058	0.0895535	1	crbl
CEP104	0.0120282	0.0895878	1	crbl
RP11-231C14.4	0.0128608	0.0896351	1	crbl
CPSF3L	-0.0081589	0.089807	1	crbl
EIF2AK1	0.0102342	0.0899615	1	crbl
RP11-359I18.5	0.0154809	0.0901831	1	crbl
KRT31	-0.00720214	0.0902677	1	crbl
AP000462.3	-0.00841323	0.0903062	1	crbl
RGPD1	0.00762596	0.0903291	1	crbl
SVIP	0.0163563	0.0905099	1	crbl
GRIN2C	-0.013292	0.0908713	1	crbl
ZNF503	-0.0112988	0.091077	1	crbl
HIRAP1	-0.00745007	0.0911646	1	crbl
PNRC2	0.00953479	0.0912264	1	crbl
IGSF8	0.00537089	0.0914352	1	crbl
VAMP4	-0.00776617	0.0914411	1	crbl
RP11-861E21.1	-0.00639145	0.0917576	1	crbl
ITGBL1	-0.00852413	0.0919456	1	crbl
C10orf68	0.0152636	0.0921783	1	crbl
OR2AE1	-0.0128173	0.0923665	1	crbl
RP11-398C13.2	0.0179411	0.0923953	1	crbl
DBT	0.011034	0.0924381	1	crbl
CSH2	-0.00705437	0.0924464	1	crbl
RP11-724N1.1	-0.00689806	0.0925979	1	crbl
Z97634.3	-0.0147193	0.0927544	1	crbl
STAG3L2	0.0124633	0.0930055	1	crbl
SLX4	-0.00788872	0.0936115	1	crbl
PDE2A	0.00802267	0.0936407	1	crbl
CTC-228N24.3	0.00924324	0.0937707	1	crbl
MBOAT7	-0.00871831	0.0940662	1	crbl
MST1P2	0.00483968	0.0941243	1	crbl
AC009014.3	-0.0124475	0.094151	1	crbl
ZNF407	0.0142331	0.0941686	1	crbl
KRT34	-0.0119445	0.0941903	1	crbl
SLC12A6	-0.0170275	0.0942227	1	crbl
RNF149	-0.0203224	0.0944467	1	crbl
FN3KRP	-0.00605889	0.0945641	1	crbl
AC012309.5	0.00458406	0.0945908	1	crbl
TRPM1	0.00714212	0.0946414	1	crbl
NSUN5P2	-0.00842214	0.0947154	1	crbl
DDX59	-0.00626148	0.0949353	1	crbl
AP000350.6	-0.00498175	0.0949851	1	crbl
NPM1P26	0.00996207	0.095135	1	crbl
BBC3	0.0136793	0.0951474	1	crbl
CENPP	-0.00594122	0.0952114	1	crbl
PTPDC1	-0.0124797	0.0953837	1	crbl
PSD4	0.0174276	0.0955388	1	crbl
PARM1	0.0109881	0.0955432	1	crbl
DECR1	-0.0132774	0.0956119	1	crbl
RP11-353N4.2	0.0369559	0.0956549	1	crbl
TMEM33	0.0177191	0.0957399	1	crbl
LYPD6	-0.0199221	0.0957414	1	crbl
PRPSAP1	-0.00525438	0.0960886	1	crbl
B3GNT7	-0.0102068	0.0966827	1	crbl
RNF39	-0.00663251	0.096859	1	crbl
CHRNA5	0.0103006	0.0970965	1	crbl
MAP1LC3A	0.00611101	0.0971335	1	crbl
FAM83H	-0.00603626	0.0971908	1	crbl
MTRF1L	0.0055274	0.0972662	1	crbl
RND2	0.00845187	0.0975865	1	crbl
FASTKD3	-0.0124213	0.0978709	1	crbl
C22orf29	0.0125829	0.09798	1	crbl
TMEM177	0.00572073	0.0980967	1	crbl
RPP14	0.00985578	0.09848	1	crbl
PCCB	0.0142009	0.0985171	1	crbl
DDAH2	-0.0076793	0.098728	1	crbl
RBBP8	-0.00867623	0.0988667	1	crbl
APTX	-0.00680081	0.0988856	1	crbl
C6orf141	-0.00489776	0.0989928	1	crbl
GIGYF1	-0.0114823	0.0990072	1	crbl
DLEU1	-0.00876481	0.0995563	1	crbl
WDTC1	-0.0216913	0.0995654	1	crbl
ACSS2	0.0129259	0.0997451	1	crbl
MAP9	0.0152292	0.0997648	1	crbl
PPM1L	0.0102187	0.0997955	1	crbl
TRIM26	0.0081154	0.0999334	1	crbl
RP13-977J11.2	0.00894684	0.100017	1	crbl
RGS12	0.00643462	0.10007	1	crbl
DDHD2	-0.00676402	0.1001	1	crbl
NDUFAF4P3	-0.0155573	0.100159	1	crbl
VARS2	-0.00406009	0.100207	1	crbl
MTFR1	-0.0137848	0.100385	1	crbl
LPCAT3	0.00761959	0.100447	1	crbl
RP11-351I21.6	-0.00673931	0.100495	1	crbl
TNIP1	0.00918148	0.100531	1	crbl
ARL14EP	0.00469936	0.100646	1	crbl
FAM200B	0.0187668	0.100832	1	crbl
SSRP1	-0.0170763	0.100857	1	crbl
TMEM8A	-0.00553298	0.10113	1	crbl
RP11-497H16.8	0.0098068	0.101447	1	crbl
SUDS3P1	-0.00789126	0.101473	1	crbl
EPB41L4A-AS1	0.0152804	0.101611	1	crbl
CAPSL	0.0101076	0.101789	1	crbl
ZNF668	-0.019358	0.102013	1	crbl
CHMP1A	-0.00545531	0.102065	1	crbl
TFRC	-0.00679792	0.102096	1	crbl
LRFN5	-0.00650251	0.102168	1	crbl
PUS7	0.0120321	0.102217	1	crbl
SNTG2	0.00706244	0.102338	1	crbl
HAR1A	-0.00730819	0.102453	1	crbl
MTND5P12	-0.00850414	0.10254	1	crbl
METTL21EP	-0.00543563	0.102596	1	crbl
LSM10	0.0143336	0.102599	1	crbl
CTD-2349P21.9	-0.00596369	0.103007	1	crbl
EPHA10	0.00797846	0.103023	1	crbl
TNFRSF18	-0.0117432	0.103029	1	crbl
TUBAL3	0.0214876	0.103393	1	crbl
HTATSF1P2	0.00693664	0.103527	1	crbl
TMPRSS5	-0.0101575	0.103641	1	crbl
RP11-71N10.1	-0.00640948	0.103679	1	crbl
GFPT2	-0.0127319	0.103736	1	crbl
RNF2	0.0113134	0.103756	1	crbl
PTK2	-0.00775503	0.103975	1	crbl
CYP4F11	0.0124296	0.104254	1	crbl
HLA-DQA2	-0.00455916	0.104323	1	crbl
AC123768.4	0.0230938	0.104393	1	crbl
PARP12	-0.0114209	0.104602	1	crbl
SNX18P7	-0.0238193	0.105015	1	crbl
PYGL	-0.0107385	0.105019	1	crbl
RP11-222K16.2	0.00710404	0.105024	1	crbl
RP11-51B23.3	0.00950036	0.105082	1	crbl
LLGL2	0.00773606	0.105084	1	crbl
AC004980.10	0.012909	0.10534	1	crbl
C20orf201	0.0177928	0.105584	1	crbl
RSBN1L	-0.0102758	0.1057	1	crbl
CBWD2	0.0151698	0.10575	1	crbl
NAPRT1	0.00515964	0.105828	1	crbl
DHFR	0.00450067	0.105869	1	crbl
PMS2P5	0.00910293	0.105909	1	crbl
TPTE2P1	-0.0121508	0.106267	1	crbl
RP11-474L23.3	-0.0123416	0.106287	1	crbl
TMEM25	-0.0100375	0.106377	1	crbl
TAS2R43	0.00529207	0.106377	1	crbl
TAF1C	-0.00658218	0.106619	1	crbl
POLDIP2	0.0177939	0.107168	1	crbl
GRK7	-0.00821075	0.107566	1	crbl
CRYBB2P1	-0.0119267	0.107724	1	crbl
DLG5	0.00579139	0.107775	1	crbl
YWHAZ	-0.00623156	0.107793	1	crbl
MPRIP	0.0119647	0.107996	1	crbl
AL513477.1	0.005518	0.108017	1	crbl
ANXA2P3	-0.0078928	0.10806	1	crbl
NOC4L	-0.0144992	0.108063	1	crbl
ABL2	-0.0163484	0.108495	1	crbl
RP11-175P19.2	0.00761743	0.108562	1	crbl
RP11-439E19.8	0.0207821	0.108735	1	crbl
THNSL2	-0.00432824	0.108745	1	crbl
CABLES2	0.00564589	0.108893	1	crbl
CTD-3232M19.2	0.0208347	0.108972	1	crbl
RNF138P1	0.00911557	0.109058	1	crbl
RP11-680G24.4	0.0225485	0.109096	1	crbl
GALNT7	-0.00970689	0.109142	1	crbl
PDPR	-0.0150809	0.109388	1	crbl
LINC00265	-0.00943967	0.109394	1	crbl
CAPN9	0.00712974	0.109619	1	crbl
NBPF13P	-0.0113461	0.109624	1	crbl
HLA-DMA	0.00471076	0.109792	1	crbl
FAM114A1	0.00897463	0.110044	1	crbl
RP11-89K11.1	0.0130049	0.110213	1	crbl
CTTN	-0.0194955	0.11023	1	crbl
PI4K2B	-0.00919662	0.110462	1	crbl
RP11-271K11.5	-0.00975572	0.110543	1	crbl
SNX31	0.00768602	0.110544	1	crbl
CRIPAK	0.00474642	0.110583	1	crbl
CTC-304I17.5	0.00623152	0.110906	1	crbl
RP11-69M1.4	0.00573949	0.111245	1	crbl
PLA2G7	0.00926678	0.111327	1	crbl
TNFRSF10C	-0.0138091	0.111602	1	crbl
CELP	0.00799188	0.111841	1	crbl
YEATS4	0.00571904	0.111875	1	crbl
SMKR1	-0.0076844	0.111944	1	crbl
KIAA1024	0.00575747	0.111993	1	crbl
TDGF1	0.00654463	0.112273	1	crbl
ARNT	-0.00828332	0.112683	1	crbl
GPS1	-0.0086071	0.112751	1	crbl
IQSEC3	-0.00390259	0.11296	1	crbl
RP11-423H2.1	-0.0305036	0.112989	1	crbl
C11orf80	0.00649977	0.113216	1	crbl
AP006621.1	-0.00495374	0.113253	1	crbl
IL17RC	-0.00404492	0.113591	1	crbl
P4HA3	0.0127642	0.113633	1	crbl
VLDLR	0.0056806	0.1138	1	crbl
EMC2	-0.00571635	0.113861	1	crbl
ZNF518B	0.015357	0.114062	1	crbl
WNK2	-0.00686408	0.114125	1	crbl
AC007386.2	-0.00573489	0.114257	1	crbl
GIPC1	-0.0201043	0.114386	1	crbl
CD6	-0.00809073	0.1144	1	crbl
FAM43B	0.00759891	0.114402	1	crbl
SLC7A8	-0.00548683	0.114712	1	crbl
FCRLB	0.0073069	0.114746	1	crbl
OCEL1	0.00397294	0.11475	1	crbl
SYMPK	0.0171244	0.115112	1	crbl
MRPL35	0.00780385	0.115423	1	crbl
GDI2	0.0047352	0.115637	1	crbl
FAXC	0.0052635	0.11568	1	crbl
GTF2H2B	0.0131191	0.115715	1	crbl
RP5-1022P6.3	-0.0150428	0.115782	1	crbl
MFF	0.0122401	0.115821	1	crbl
GPNMB	-0.00933104	0.115873	1	crbl
CATSPER4	-0.0125361	0.115909	1	crbl
ATIC	-0.00746902	0.115912	1	crbl
CAPN3	-0.0101743	0.115953	1	crbl
GRK4	-0.00616957	0.115977	1	crbl
CPXM2	0.00663855	0.116274	1	crbl
PPIP5K1	-0.0133311	0.116319	1	crbl
CNOT7	0.00883615	0.116544	1	crbl
LIPT1	0.00880365	0.116561	1	crbl
RP11-677O4.6	0.0261265	0.116805	1	crbl
ASTN2	-0.00489738	0.117134	1	crbl
GBAP1	0.0210234	0.117313	1	crbl
RP11-278C7.1	0.0166039	0.11733	1	crbl
AC027307.3	-0.0159534	0.11776	1	crbl
RP11-454P21.1	0.0079425	0.118304	1	crbl
TRMT44	0.0124906	0.118366	1	crbl
CDH20	0.0191878	0.11854	1	crbl
BAAT	0.00644798	0.118543	1	crbl
RP1-60O19.2	0.00894103	0.11873	1	crbl
BARD1	0.0112691	0.118742	1	crbl
RPL36AL	-0.00418056	0.118753	1	crbl
ASB14	0.00672958	0.119	1	crbl
RP11-147I3.1	-0.00531915	0.119036	1	crbl
RP11-109E12.1	-0.00596061	0.119128	1	crbl
SPSB2	-0.0110932	0.119169	1	crbl
FTCD	0.00558111	0.119183	1	crbl
FAM160B2	0.00730914	0.119186	1	crbl
ERMAP	-0.0105447	0.119399	1	crbl
DHX57	0.0229582	0.119403	1	crbl
PTPRU	-0.015537	0.1196	1	crbl
TBC1D20	-0.00655269	0.119668	1	crbl
C9orf91	0.00729303	0.11968	1	crbl
RP11-445P19.3	-0.0130157	0.11978	1	crbl
RP11-268J15.5	-0.00568045	0.119862	1	crbl
TAS2R14	-0.00445439	0.120234	1	crbl
ATP2B4	-0.0134397	0.120458	1	crbl
CCDC146	0.00875655	0.120521	1	crbl
RRM2B	-0.00685093	0.120558	1	crbl
MRPL28	0.0185072	0.120841	1	crbl
AC019097.7	0.0077128	0.120899	1	crbl
CHRNA2	-0.00391772	0.12111	1	crbl
RP11-661A12.14	-0.0106266	0.121213	1	crbl
ATG7	0.0131598	0.121242	1	crbl
WFDC3	0.00558337	0.121456	1	crbl
NET1	-0.00504685	0.121509	1	crbl
TAS2R63P	0.00581966	0.121545	1	crbl
KIAA1279	0.00872481	0.121557	1	crbl
QSOX1	-0.0050276	0.12199	1	crbl
ADCK4	0.0143442	0.122034	1	crbl
BACH1	0.0161325	0.122496	1	crbl
HPS5	-0.0057303	0.122523	1	crbl
PDIA2	0.00824666	0.122602	1	crbl
PCGF1	-0.0157603	0.122846	1	crbl
DNALI1	-0.00576625	0.122964	1	crbl
AC008060.8	0.00700531	0.123194	1	crbl
ATF7	-0.00821818	0.123293	1	crbl
WNT3	-0.0132309	0.123406	1	crbl
NOL6	0.00623152	0.123657	1	crbl
CDH18	0.0137656	0.123712	1	crbl
ZNF890P	-0.0118451	0.123859	1	crbl
SLC46A2	0.00475007	0.124078	1	crbl
NAGK	-0.0137013	0.124889	1	crbl
CRNDE	-0.0103928	0.125037	1	crbl
SLFNL1	-0.00708047	0.125269	1	crbl
TMEM106C	0.0237682	0.125433	1	crbl
TULP3	-0.00860313	0.12573	1	crbl
SMPD3	-0.00409634	0.125774	1	crbl
ZNF697	-0.00916253	0.126093	1	crbl
OR2L5	0.024815	0.126285	1	crbl
AC064836.3	-0.01286	0.126409	1	crbl
MTA2	-0.00799403	0.126949	1	crbl
SERBP1P3	-0.00360682	0.127053	1	crbl
RP1-90J20.12	0.00685641	0.127189	1	crbl
ANKRD32	-0.0130099	0.127193	1	crbl
AC008746.12	0.00632902	0.127345	1	crbl
CPSF7	0.00731838	0.12739	1	crbl
TEK	0.00522446	0.127423	1	crbl
DPP6	-0.0122737	0.127516	1	crbl
SESTD1	0.0207028	0.127521	1	crbl
WLS	-0.0144171	0.127557	1	crbl
MOB3B	-0.00502631	0.127576	1	crbl
RP11-325P15.1	-0.00831636	0.127741	1	crbl
NAB1	0.0179552	0.127932	1	crbl
ZP3	-0.0042261	0.128155	1	crbl
HHLA3	0.00709106	0.128208	1	crbl
TDRD3	-0.0208179	0.128361	1	crbl
RP11-10L12.2	-0.00910597	0.128548	1	crbl
NBPF12	0.0124824	0.128575	1	crbl
RP11-488L18.3	0.00697052	0.128897	1	crbl
TTI2	-0.0118423	0.12901	1	crbl
RP11-430H10.3	-0.00710043	0.129308	1	crbl
C21orf128	0.00857885	0.129821	1	crbl
BTBD16	0.00469349	0.129856	1	crbl
C4orf33	0.0140551	0.129865	1	crbl
FAM65B	0.0106145	0.129898	1	crbl
EPHB3	-0.0218167	0.129936	1	crbl
COQ10A	-0.00887357	0.130042	1	crbl
TXNL1	-0.00432732	0.130234	1	crbl
MAEA	-0.00657269	0.130243	1	crbl
LYN	0.00572421	0.130366	1	crbl
SAMD9L	0.00740217	0.130373	1	crbl
NHLH1	0.0132195	0.130379	1	crbl
FKBPL	0.0206768	0.130507	1	crbl
RP11-723O4.6	-0.00976172	0.130731	1	crbl
COMT	-0.0224368	0.130756	1	crbl
ATG4C	-0.00873422	0.130902	1	crbl
TTC39C	0.00609343	0.131007	1	crbl
PACRG	0.0104846	0.131062	1	crbl
KCNJ6	0.0102505	0.13117	1	crbl
TBL2	-0.00878728	0.131185	1	crbl
AFAP1	0.00783872	0.131278	1	crbl
PLOD1	-0.00732801	0.131291	1	crbl
EGFEM1P	-0.0103192	0.131448	1	crbl
TBL1XR1	-0.00918405	0.131453	1	crbl
ST8SIA1	0.00622944	0.131665	1	crbl
NDUFAF4	0.00600671	0.13171	1	crbl
NCAPD2	-0.0132971	0.131884	1	crbl
SPATA5L1	-0.00819688	0.132095	1	crbl
SFI1	0.00445744	0.132484	1	crbl
MAPRE1	-0.0109217	0.132502	1	crbl
GSTO2	-0.00618782	0.132549	1	crbl
RP11-273G15.2	0.0242839	0.132624	1	crbl
KLHDC8A	-0.00931251	0.132726	1	crbl
NIPA1	0.0307523	0.132751	1	crbl
WDR46	-0.0203759	0.13293	1	crbl
GLB1	-0.0055291	0.133135	1	crbl
CRABP2	0.0158709	0.133311	1	crbl
RPL7L1P5	-0.012405	0.133589	1	crbl
LTBR	-0.0100821	0.133619	1	crbl
CTD-3116E22.7	-0.0225305	0.133635	1	crbl
EZH1	-0.0127914	0.133666	1	crbl
ARHGEF12	0.00748697	0.133762	1	crbl
KLRG1	0.0058263	0.133806	1	crbl
BBS12	-0.00942495	0.134164	1	crbl
P2RX7	-0.00820132	0.134242	1	crbl
ATP6V1G2	-0.00493464	0.134297	1	crbl
RPP40	0.02402	0.134427	1	crbl
ZNF607	0.00943263	0.134458	1	crbl
DDX55	0.00517153	0.134675	1	crbl
TSPAN15	0.00828794	0.134901	1	crbl
TIAF1	0.00573082	0.135051	1	crbl
ERGIC3	0.0100075	0.135233	1	crbl
TXNRD2	-0.0067637	0.13524	1	crbl
PIK3C3	-0.00767283	0.135621	1	crbl
RNF5	-0.00604274	0.135709	1	crbl
SNX32	-0.0042481	0.135712	1	crbl
TAS2R64P	0.00380297	0.135715	1	crbl
AGL	0.010503	0.13573	1	crbl
BMP7	-0.0161465	0.135887	1	crbl
RP11-458D21.6	0.013676	0.136311	1	crbl
LRRC46	0.00535992	0.13639	1	crbl
AGAP6	-0.0184009	0.136399	1	crbl
OSBPL10	-0.00993578	0.136418	1	crbl
TCTN2	-0.00626768	0.136443	1	crbl
ARSB	0.0280884	0.136465	1	crbl
IP6K2	-0.00620375	0.136632	1	crbl
USP36	-0.00540212	0.136847	1	crbl
POC1B	0.0149774	0.136887	1	crbl
NKAIN4	0.00614174	0.137031	1	crbl
IFT57	0.00811757	0.137063	1	crbl
FOXE3	0.0101165	0.137113	1	crbl
BHLHA15	0.0156704	0.137189	1	crbl
ACTN2	-0.0132109	0.137806	1	crbl
FMO2	-0.00802843	0.137858	1	crbl
BMS1	0.0112647	0.137928	1	crbl
RP11-115N12.1	-0.0108692	0.13796	1	crbl
MON1B	-0.0085991	0.138095	1	crbl
CTD-2210P24.4	0.00597173	0.138139	1	crbl
LEMD3	-0.0049774	0.138432	1	crbl
PSRC1	-0.00844222	0.139005	1	crbl
SUPV3L1	-0.0114213	0.13903	1	crbl
THEM6	0.00530073	0.13904	1	crbl
TOR1A	0.00495127	0.139189	1	crbl
SLC23A2	0.00393919	0.139357	1	crbl
HIP1R	0.0122439	0.139629	1	crbl
DDT	-0.00827618	0.139638	1	crbl
TBC1D1	0.0102961	0.139788	1	crbl
OPRL1	-0.0126846	0.140196	1	crbl
ACSL6	0.00445304	0.140668	1	crbl
PPP1R14B	-0.0102168	0.140739	1	crbl
CTD-3220F14.1	-0.00651895	0.140787	1	crbl
PHF5A	0.0189518	0.140972	1	crbl
TULP2	-0.012246	0.141104	1	crbl
ATPAF2	0.0111862	0.141119	1	crbl
HERC2P10	0.00553496	0.141144	1	crbl
ANKRD20A19P	0.0212011	0.141545	1	crbl
HFM1	-0.00522426	0.141793	1	crbl
C17orf102	-0.0207099	0.141823	1	crbl
CAB39L	-0.00542743	0.142171	1	crbl
AC104135.4	0.0078346	0.142366	1	crbl
RP11-819C21.1	-0.0132797	0.14239	1	crbl
PRKRIP1	0.00881764	0.142396	1	crbl
DEFB134	-0.00802085	0.142625	1	crbl
B3GNT8	-0.00650819	0.142787	1	crbl
MROH6	0.00591885	0.14283	1	crbl
C21orf91	-0.00906414	0.142867	1	crbl
TMOD1	0.00560797	0.142894	1	crbl
SLC27A1	0.00661206	0.143835	1	crbl
AC104135.2	0.00575067	0.143858	1	crbl
CTD-2554C21.2	-0.00896208	0.14398	1	crbl
PLCD4	0.00845235	0.144074	1	crbl
RP11-497H16.2	-0.0314187	0.14411	1	crbl
PLD5	-0.013629	0.14415	1	crbl
LINC00865	-0.00577535	0.144211	1	crbl
CYP21A2	0.00662216	0.144211	1	crbl
SMPD1	-0.00749414	0.144276	1	crbl
AP1M1	0.00752594	0.144337	1	crbl
FAM46A	-0.00435432	0.144482	1	crbl
C2orf62	-0.00666284	0.144537	1	crbl
RBAKDN	-0.00886358	0.144562	1	crbl
CRYBB3	-0.0254161	0.144646	1	crbl
ZNF488	0.00594489	0.14473	1	crbl
RXRB	-0.00661191	0.145012	1	crbl
USP35	0.00733263	0.145141	1	crbl
ELOVL7	0.0682542	0.145163	1	crbl
MTMR3	-0.00762706	0.145324	1	crbl
RNF32	0.0571972	0.145442	1	crbl
SEPHS2	0.00944201	0.146091	1	crbl
ST7	0.0109015	0.146121	1	crbl
OGFR	0.00642775	0.146585	1	crbl
TM6SF2	-0.0122038	0.146658	1	crbl
RPIA	0.00744764	0.147057	1	crbl
GNPAT	-0.00506253	0.147138	1	crbl
RP11-274B21.9	0.00408888	0.147151	1	crbl
TRIM7	0.00652795	0.147189	1	crbl
PTPN22	-0.0178572	0.147379	1	crbl
SORBS3	-0.00762506	0.147408	1	crbl
LRRC43	0.0109148	0.147609	1	crbl
PCMTD1	-0.00429521	0.14782	1	crbl
GLTPD1	-0.0131631	0.147845	1	crbl
RNASEH2C	-0.00804856	0.147889	1	crbl
PAK6	-0.00869487	0.147986	1	crbl
NPLOC4	-0.00749467	0.148038	1	crbl
TCP10L	0.0136582	0.148216	1	crbl
DNLZ	-0.00801527	0.148244	1	crbl
OR6E1P	0.00891326	0.148331	1	crbl
PRKAB2	-0.0084836	0.148347	1	crbl
WBSCR17	0.00650555	0.14835	1	crbl
AGGF1P2	-0.0184472	0.148567	1	crbl
RMI1	0.00883596	0.148817	1	crbl
NUP107	0.0058041	0.148835	1	crbl
GRAMD4	0.00949163	0.148903	1	crbl
OR2L3	0.00729197	0.14905	1	crbl
TTLL13	0.00723533	0.149879	1	crbl
GDE1	0.00863146	0.149879	1	crbl
SPATA7	0.00404455	0.149962	1	crbl
CTD-2587H19.3	0.00397404	0.150132	1	crbl
ZSCAN21	0.00518759	0.150133	1	crbl
TOP3A	-0.00690258	0.150151	1	crbl
KPNA5	-0.00650116	0.150583	1	crbl
SLC2A1-AS1	0.00588204	0.150671	1	crbl
RP11-385F7.1	-0.00565891	0.150714	1	crbl
DPY19L2P1	-0.00730275	0.150736	1	crbl
CPT1B	0.00446843	0.150964	1	crbl
SCML2P2	-0.00939626	0.151114	1	crbl
TDRD9	-0.0126171	0.151331	1	crbl
CNDP2	-0.00352195	0.151905	1	crbl
XRRA1	0.0033246	0.151915	1	crbl
AP000350.5	-0.00400553	0.151996	1	crbl
SFXN5	0.00511335	0.152088	1	crbl
MAL2	0.00454497	0.152089	1	crbl
ZBTB40	0.0158915	0.152439	1	crbl
GPR142	0.0483609	0.152452	1	crbl
NUDT15	0.00863715	0.152599	1	crbl
AP4E1	-0.0098816	0.15265	1	crbl
PHOSPHO2	-0.0118924	0.153218	1	crbl
GUCA1B	0.00593633	0.15341	1	crbl
F2R	-0.0137633	0.15349	1	crbl
PLGLB2	-0.0268069	0.153696	1	crbl
FAM110A	0.0148445	0.153801	1	crbl
RP11-10C24.2	-0.00630746	0.153933	1	crbl
OXLD1	-0.0101983	0.153956	1	crbl
MRPL9	0.0101454	0.154027	1	crbl
CKMT1B	-0.00584149	0.154058	1	crbl
FBXO45	-0.0106544	0.154156	1	crbl
FAM151A	-0.0131793	0.154376	1	crbl
QRICH1	-0.00868448	0.154821	1	crbl
RP11-566K19.5	0.012792	0.154918	1	crbl
CCDC174	-0.0111312	0.15515	1	crbl
RALGAPA1	0.00664117	0.155338	1	crbl
RPL5P25	-0.0115968	0.155396	1	crbl
HERC2P9	0.011735	0.155489	1	crbl
ZFPM2	-0.0153368	0.155681	1	crbl
RPL12P4	0.0141614	0.155694	1	crbl
RP11-255P5.2	-0.00859417	0.155806	1	crbl
ITGA1	0.0117387	0.156155	1	crbl
JHDM1D	-0.00859989	0.156539	1	crbl
RP11-430B1.2	0.013576	0.156608	1	crbl
DHRS4L2	0.00512426	0.156739	1	crbl
CHD1L	0.00536726	0.156895	1	crbl
UST	0.0146554	0.156981	1	crbl
OR7E115P	-0.0156523	0.156996	1	crbl
FAM132A	0.0145827	0.157071	1	crbl
GTF2IP1	0.00900833	0.157444	1	crbl
ADAMTS18	0.00659859	0.15748	1	crbl
PROM1	-0.00801368	0.157662	1	crbl
ZCCHC4	-0.0116746	0.157775	1	crbl
LTF	0.0199909	0.157816	1	crbl
MIPEP	0.00609999	0.1579	1	crbl
PLSCR1	0.0106863	0.158089	1	crbl
EBAG9	0.0116821	0.158131	1	crbl
SPATA33	0.00949618	0.158211	1	crbl
CWF19L2	0.0101821	0.158377	1	crbl
TDRD6	-0.00425672	0.158387	1	crbl
CYB5R3	-0.00627041	0.158478	1	crbl
C11orf49	0.00560943	0.158552	1	crbl
GPR132	-0.0201454	0.158715	1	crbl
RP3-465N24.5	-0.00527976	0.158715	1	crbl
ZNF623	-0.0059572	0.15891	1	crbl
RP11-384P7.7	0.00310701	0.159015	1	crbl
CPSF2	0.0101789	0.159118	1	crbl
[truncated: 4,076 more rows]

## Sheet: Table S7e
Table S7e : S-PrediXcan results : Cerebellar Hemisphere
GENE	Z	P	P.adj	Tissue
RNF123	-0.0512822	5.84072e-27	3.59324e-20	crbhm
FAM212A	-0.0448676	8.9782e-27	2.67502e-19	crbhm
MST1R	-0.0504204	1.63627e-25	1.2699e-17	crbhm
SH2B1	0.118759	1.74398e-23	1.57304e-16	crbhm
NPIPB9	0.103834	2.15945e-22	6.77045e-15	crbhm
RP11-1348G14.4	0.0451294	1.2584e-18	9.08543e-15	crbhm
RBM6	0.0348159	1.27063e-18	4.50795e-08	crbhm
NPIPB7	0.0392611	1.87655e-18	1.42824e-07	crbhm
NUPR1	-0.052594	1.01357e-16	2.60034e-07	crbhm
CTC-467M3.3	-0.0601483	8.75798e-16	4.65093e-07	crbhm
RPL31P12	-0.0222905	1.07765e-15	3.44202e-06	crbhm
RP11-435I10.5	0.0641144	1.8519e-15	1.14509e-05	crbhm
GNL3	-0.0308429	1.22558e-13	1.26648e-05	crbhm
NR1H3	-0.0398304	2.12259e-13	6.07031e-05	crbhm
AFF3	0.0417069	4.52135e-13	6.84927e-05	crbhm
SULT1A1	0.0640892	2.75585e-11	8.59223e-05	crbhm
TEX14	0.0651326	4.41741e-11	8.60057e-05	crbhm
FOXO6	-0.0245343	4.66145e-11	8.91861e-05	crbhm
RP11-798G7.8	-0.0367881	5.27817e-11	0.000105718	crbhm
SND1	-0.0309503	7.4562e-11	0.000132234	crbhm
POU3F2	0.0592105	1.15971e-10	0.000137153	crbhm
NAGA	-0.0179987	2.04983e-10	0.000167887	crbhm
LONRF2	0.0438588	2.0567e-10	0.000202843	crbhm
CHST10	0.0198362	2.39768e-10	0.000209368	crbhm
NSF	0.0415491	4.09659e-10	0.000249187	crbhm
DHRS11	-0.0638863	5.6725e-10	0.000331875	crbhm
AP3B2	0.0489851	1.25951e-09	0.000558878	crbhm
IFITM4P	-0.0422486	1.4908e-09	0.000632352	crbhm
PRSS16	0.0263063	1.71296e-09	0.00065145	crbhm
CYP2D6	0.0166257	2.09803e-09	0.000726236	crbhm
C1QTNF4	0.0328009	2.17517e-09	0.0007626	crbhm
FMNL1	0.0335169	2.34975e-09	0.000766044	crbhm
RBL2	-0.0164416	3.19209e-09	0.000958133	crbhm
SPPL2C	-0.219008	3.63816e-09	0.00120434	crbhm
DND1P1	-0.0761867	5.82704e-09	0.00159396	crbhm
SULT1A2	-0.0226751	6.31148e-09	0.00187011	crbhm
PLEKHM1	0.0247492	1.3203e-08	0.00191669	crbhm
SYPL2	0.0291002	1.57209e-08	0.0020411	crbhm
SYNGR1	0.0598685	1.63109e-08	0.00240729	crbhm
HLA-V	-0.0251423	2.19654e-08	0.00400802	crbhm
RPS26	0.013324	2.55385e-08	0.00423646	crbhm
MRPL35P2	-0.0408872	4.1376e-08	0.013617	crbhm
LRRC37A4P	0.0188832	4.15343e-08	0.0168388	crbhm
CTB-75G16.3	0.0215845	4.49646e-08	0.017582	crbhm
MADD	-0.0239658	4.5373e-08	0.0189948	crbhm
SUOX	-0.0345622	4.99574e-08	0.0284279	crbhm
SFMBT1	0.0552029	5.13449e-08	0.029424	crbhm
WBP2NL	-0.0181802	5.34833e-08	0.0376461	crbhm
BTN3A2	-0.0253836	8.01101e-08	0.0383794	crbhm
TRIM26	0.0735283	8.58528e-08	0.0409943	crbhm
AP001877.1	0.0152628	1.04133e-07	0.0417298	crbhm
HCG4P7	-0.0203173	1.16033e-07	0.0446453	crbhm
ALMS1P	-0.0160919	1.17764e-07	0.0452633	crbhm
PCDHA1	0.032587	1.45048e-07	0.0461677	crbhm
SH3D19	0.0175917	1.92658e-07	0.0645921	crbhm
FAM180B	-0.0827883	2.03128e-07	0.0665931	crbhm
HLA-K	-0.0147824	2.04888e-07	0.0863037	crbhm
TTC21B	0.0356249	2.10074e-07	0.0869049	crbhm
HLA-F	-0.033417	2.43826e-07	0.13165	crbhm
PPM1M	-0.0163944	2.4557e-07	0.13276	crbhm
RP11-259G18.3	-0.0331517	3.06829e-07	0.139483	crbhm
IST1	-0.0298855	3.2583e-07	0.170309	crbhm
LRRC37A2	-0.024139	3.30269e-07	0.17163	crbhm
CTD-2619J13.14	0.0391264	3.45446e-07	0.172812	crbhm
TP53I3	0.0559186	4.51073e-07	0.203037	crbhm
VPS33A	0.0271091	4.536e-07	0.20915	crbhm
CUEDC2	-0.0335533	4.64494e-07	0.233861	crbhm
PCDHA3	0.016579	5.35963e-07	0.253824	crbhm
FAM160A1	0.0150399	9.71664e-07	0.278097	crbhm
HCG4	-0.0171198	1.08456e-06	0.30741	crbhm
PGBD1	0.0505465	1.19453e-06	0.314858	crbhm
TMCO6	-0.0156447	1.43863e-06	0.364008	crbhm
HLA-H	-0.0187517	1.45114e-06	0.407249	crbhm
WDR55	-0.0368937	1.6025e-06	0.429769	crbhm
BTN3A3	0.0512511	1.6183e-06	0.435333	crbhm
CEP192	0.01603	1.66497e-06	0.457467	crbhm
KCNIP2	-0.0490511	1.82525e-06	0.55534	crbhm
PSMC3	-0.0254833	1.9675e-06	0.576685	crbhm
HLA-J	-0.0205587	2.06764e-06	0.72103	crbhm
NSFP1	0.0104444	2.30084e-06	0.736494	crbhm
SLC2A3P4	-0.0397373	2.66042e-06	0.814141	crbhm
SCG3	-0.0160067	3.1943e-06	0.870711	crbhm
CTD-3025N20.3	0.0230865	3.21864e-06	0.969164	crbhm
EIF4HP2	-0.0205174	3.57646e-06	1	crbhm
ZCCHC11	0.0472289	3.59085e-06	1	crbhm
DEPDC1B	0.0233715	3.62568e-06	1	crbhm
ARL17A	-0.0159663	4.17582e-06	1	crbhm
LINC00634	-0.0201922	4.21084e-06	1	crbhm
CPNE1	-0.0281409	5.66312e-06	1	crbhm
CYP21A1P	-0.0151417	7.44061e-06	1	crbhm
DDX42	-0.0453637	7.4806e-06	1	crbhm
RP13-608F4.1	0.0257645	7.56278e-06	1	crbhm
CWF19L1	0.0117272	7.94423e-06	1	crbhm
GSTM4	-0.0377392	9.25113e-06	1	crbhm
PET112	0.0219168	9.29661e-06	1	crbhm
CCDC122	0.0236519	9.39743e-06	1	crbhm
PITPNM2	-0.0285334	9.67442e-06	1	crbhm
PPP1R2P5	-0.0164285	1.12459e-05	1	crbhm
HCG9	-0.0563224	1.14304e-05	1	crbhm
FANCG	0.0440105	1.43139e-05	1	crbhm
HARS2	-0.0341166	1.4924e-05	1	crbhm
PDZD7	-0.0160088	1.62723e-05	1	crbhm
RP11-259G18.2	-0.025311	1.68179e-05	1	crbhm
NTAN1P2	0.0326408	1.68339e-05	1	crbhm
SRA1	0.0296715	1.86235e-05	1	crbhm
PCGF3	-0.0151392	2.13552e-05	1	crbhm
NDUFS3	-0.0180539	2.37858e-05	1	crbhm
PCDHA10	-0.0155319	2.40186e-05	1	crbhm
TONSL	0.0339811	2.89997e-05	1	crbhm
RP3-477O4.16	0.0198567	3.14557e-05	1	crbhm
NUP210L	-0.0730992	3.58157e-05	1	crbhm
SEPT12	0.0116202	3.85608e-05	1	crbhm
MARVELD3	0.0207382	4.37221e-05	1	crbhm
CCT7	-0.0362422	4.51877e-05	1	crbhm
FLOT1	0.0190206	4.51983e-05	1	crbhm
TCF7L1	-0.0147141	4.77202e-05	1	crbhm
ARMC1	-0.0177805	4.7858e-05	1	crbhm
RP11-382D8.5	0.0386326	4.83897e-05	1	crbhm
DNAJC4	-0.0169487	4.85138e-05	1	crbhm
ERAP2	-0.0113966	4.85478e-05	1	crbhm
AC018641.7	0.0130637	4.93609e-05	1	crbhm
IGDCC4	-0.0310011	4.97054e-05	1	crbhm
TSPAN3	0.0295033	4.98846e-05	1	crbhm
TADA2A	0.0241987	5.0712e-05	1	crbhm
RP11-707O23.5	-0.0449099	5.40457e-05	1	crbhm
METTL13	-0.029351	5.56184e-05	1	crbhm
RECQL4	-0.0197369	5.6113e-05	1	crbhm
FADS1	-0.0206008	5.87559e-05	1	crbhm
TYW5	0.0218913	6.50501e-05	1	crbhm
ZBTB32	0.0242251	7.37043e-05	1	crbhm
C5orf63	-0.0402878	7.45916e-05	1	crbhm
HCG4P3	0.0208822	7.76291e-05	1	crbhm
FCHO1	-0.0162637	8.94723e-05	1	crbhm
FAM216A	-0.0239985	9.61094e-05	1	crbhm
OSBP2	-0.0475112	9.87889e-05	1	crbhm
LRRC48	-0.0523773	0.000100699	1	crbhm
UPK1A	0.0116151	0.0001047	1	crbhm
IRAK1BP1	-0.0182038	0.000114595	1	crbhm
ZNF382	-0.0122513	0.000116618	1	crbhm
MRPL38	-0.0185578	0.00012556	1	crbhm
FBXO31	0.0165915	0.000142392	1	crbhm
CEP250	-0.012721	0.000146574	1	crbhm
ATP11B	-0.0261506	0.000148425	1	crbhm
PCDHA7	-0.0300271	0.000148599	1	crbhm
GKAP1	0.0185312	0.000149654	1	crbhm
C5orf64	-0.0430494	0.000150276	1	crbhm
ARTN	-0.0146038	0.000154249	1	crbhm
NKIRAS1	-0.0512726	0.000162659	1	crbhm
PNO1	0.0329039	0.000176478	1	crbhm
TNKS2	-0.0254546	0.00017656	1	crbhm
SMIM22	0.0111087	0.000178852	1	crbhm
KLHL30	0.0149275	0.000187098	1	crbhm
ZKSCAN2	0.0166052	0.000211107	1	crbhm
TEX40	0.0242594	0.000224882	1	crbhm
RP4-669P10.19	0.0122684	0.000225577	1	crbhm
LMF1	0.0230297	0.000229073	1	crbhm
ADAT2	-0.0307793	0.000239415	1	crbhm
ZNF461	0.0218472	0.000248281	1	crbhm
FIGNL1	-0.0103748	0.000252163	1	crbhm
RP11-324I22.2	-0.019602	0.000268212	1	crbhm
LAMC2	0.0142774	0.000269065	1	crbhm
ASAH2B	-0.0132273	0.000272153	1	crbhm
TAS2R5	0.0358136	0.000285909	1	crbhm
ZNF204P	0.0184862	0.000291266	1	crbhm
TSNAXIP1	-0.0244218	0.000292145	1	crbhm
CCDC39	0.0194225	0.000303475	1	crbhm
FAM71F2	0.00946877	0.000326381	1	crbhm
RP11-247A12.7	0.011151	0.000339077	1	crbhm
PRR12	0.0332944	0.000363667	1	crbhm
HLA-T	-0.0110126	0.000364452	1	crbhm
MYO15A	0.0149433	0.000369227	1	crbhm
OR2B8P	0.0165073	0.000413054	1	crbhm
ACADS	-0.013295	0.000414298	1	crbhm
EFCAB5	-0.0187858	0.000416932	1	crbhm
C15orf57	0.0110126	0.000418443	1	crbhm
AXIN1	-0.014968	0.000422352	1	crbhm
RP11-1275H24.1	0.0228173	0.000437923	1	crbhm
SPPL3	0.0133427	0.000444031	1	crbhm
WASF5P	0.0265757	0.000454674	1	crbhm
RAD51C	-0.0177978	0.000467138	1	crbhm
C19orf57	-0.0391585	0.000468168	1	crbhm
PNPO	0.0157275	0.000501306	1	crbhm
SAMD9L	0.0249	0.000505567	1	crbhm
MAP3K3	0.0285837	0.000517914	1	crbhm
RPL21P10	-0.0240118	0.000553469	1	crbhm
CMAHP	0.0140896	0.00057691	1	crbhm
AGPAT4	-0.0223165	0.000582441	1	crbhm
NARF	-0.0767902	0.000591521	1	crbhm
COX6B1	-0.00927768	0.000603099	1	crbhm
DGKB	0.0300222	0.000612925	1	crbhm
RP1-34H18.1	-0.0217513	0.00061379	1	crbhm
NIT2	0.0196955	0.000655686	1	crbhm
AC011330.5	-0.00887921	0.000672781	1	crbhm
RP1-265C24.5	-0.0123277	0.000695357	1	crbhm
TMEM221	-0.021069	0.000697675	1	crbhm
SH2D6	0.00884853	0.000722974	1	crbhm
PPP1R14B	-0.0477994	0.000744596	1	crbhm
NAA25	-0.0157298	0.000790484	1	crbhm
IRF3	0.0127905	0.000801248	1	crbhm
AKR1A1	0.0183501	0.0008508	1	crbhm
CAD	-0.0438469	0.000856962	1	crbhm
NINJ1	0.0132162	0.000870117	1	crbhm
LARS	0.00921347	0.000872622	1	crbhm
RP11-274B21.10	-0.0110425	0.000893409	1	crbhm
TRIM8	-0.034797	0.000921482	1	crbhm
ZNF501	0.0146611	0.000933147	1	crbhm
NAT1	0.0200912	0.000958686	1	crbhm
TOR2A	0.0247025	0.00098556	1	crbhm
PLA2G4B	-0.024722	0.00101315	1	crbhm
ALDH6A1	0.0184629	0.00102577	1	crbhm
CTD-2554C21.3	-0.0156575	0.00102651	1	crbhm
XRCC6BP1	0.0125104	0.00102773	1	crbhm
LRP8	0.0143828	0.00108094	1	crbhm
BLOC1S2	0.0153257	0.00108324	1	crbhm
RP11-738E22.3	0.0507134	0.00109935	1	crbhm
FTSJ3	0.0089765	0.00113279	1	crbhm
PDPK2	-0.0358914	0.0011392	1	crbhm
EIF3KP1	0.00978099	0.00115832	1	crbhm
PARP1	0.0155745	0.00119166	1	crbhm
RP11-382M14.1	-0.0225061	0.00120572	1	crbhm
XYLB	-0.0313865	0.00121303	1	crbhm
ZNF192P1	0.0123077	0.00122592	1	crbhm
HADHAP1	0.0422932	0.00123666	1	crbhm
CYB561	-0.0310506	0.00123821	1	crbhm
SCAMP2	0.0322768	0.00125493	1	crbhm
C9orf117	-0.0140656	0.00128047	1	crbhm
ITIH4	0.0100861	0.00130432	1	crbhm
ATG10	-0.00860563	0.00131856	1	crbhm
CCL27	0.0303256	0.00136705	1	crbhm
MGC10955	0.010596	0.00138045	1	crbhm
TMEM220	0.00871415	0.00141498	1	crbhm
ESPNL	0.00897311	0.0014267	1	crbhm
RWDD2B	0.00882412	0.00142787	1	crbhm
C1orf123	0.0127719	0.00146369	1	crbhm
SLC39A4	0.0179066	0.00146505	1	crbhm
HLA-DPA3	-0.0146082	0.0014803	1	crbhm
PRPF19	-0.0186829	0.00150987	1	crbhm
AHSA2	-0.00901629	0.00152483	1	crbhm
SSTR4	0.0193717	0.00156154	1	crbhm
UROS	-0.0295733	0.00157916	1	crbhm
CA3	0.0148565	0.00168202	1	crbhm
HEXIM2	0.0159481	0.00170261	1	crbhm
FPGT	-0.0267467	0.00171465	1	crbhm
ENTPD7	0.0165707	0.00175073	1	crbhm
CD5	-0.0108715	0.00175456	1	crbhm
CIRH1A	0.0141861	0.00177577	1	crbhm
SSC5D	-0.00904082	0.0017983	1	crbhm
ALDH16A1	-0.0132815	0.00183815	1	crbhm
RP11-178C3.2	-0.010785	0.00185838	1	crbhm
CPNE3	0.0154764	0.00187177	1	crbhm
SETD8	-0.0257087	0.00189048	1	crbhm
RBAK	-0.0123308	0.00193577	1	crbhm
CAPG	-0.0165531	0.00198542	1	crbhm
AC068282.3	0.00666377	0.0020205	1	crbhm
GTF3C5	0.0187205	0.0020261	1	crbhm
CCDC129	-0.0181471	0.00203055	1	crbhm
DNMT3B	-0.0186163	0.00205367	1	crbhm
HLA-DPB1	-0.0248916	0.00207859	1	crbhm
MSH3	-0.0184997	0.00210283	1	crbhm
FKBP11	0.0118928	0.00210576	1	crbhm
HLA-C	0.015008	0.00212071	1	crbhm
RP11-151D14.1	0.0274178	0.00216747	1	crbhm
NSRP1	-0.015834	0.00218102	1	crbhm
ATP2A1	-0.017299	0.00219045	1	crbhm
RNF180	-0.012362	0.0022429	1	crbhm
CYC1	-0.0216426	0.00227001	1	crbhm
FILIP1	-0.0153526	0.0023039	1	crbhm
RRP12	-0.0283189	0.0023467	1	crbhm
C18orf8	0.0136353	0.0023744	1	crbhm
SCNN1G	0.012748	0.00253178	1	crbhm
MYO6	0.0158415	0.00259533	1	crbhm
PNPLA2	0.0199767	0.00260126	1	crbhm
SEPT3	0.0124472	0.00260507	1	crbhm
ACSS2	0.0142831	0.00261314	1	crbhm
TRPC1	-0.0297957	0.0026252	1	crbhm
ATP5G1	-0.0277209	0.00264605	1	crbhm
WBSCR17	-0.0111547	0.00265919	1	crbhm
EPB41	-0.0117412	0.00268769	1	crbhm
LINC00339	0.0110693	0.002705	1	crbhm
ADPRM	-0.0238979	0.00279388	1	crbhm
RP11-297M9.2	0.0160703	0.00281288	1	crbhm
CTD-2162K18.4	-0.00972625	0.00284316	1	crbhm
U2AF1L4	0.013943	0.00293362	1	crbhm
SGCB	0.0181731	0.00297526	1	crbhm
COL11A2	-0.0173397	0.0029805	1	crbhm
RFC1	0.0143905	0.00300906	1	crbhm
TXLNA	-0.0243498	0.00305194	1	crbhm
CTD-3220F14.1	-0.0140658	0.00306711	1	crbhm
TMOD2	-0.0344973	0.00308893	1	crbhm
HYI	-0.0173092	0.00312761	1	crbhm
B4GALT5	-0.0185667	0.00321844	1	crbhm
TNNT1	-0.0464451	0.00330995	1	crbhm
HPR	-0.00737139	0.00333476	1	crbhm
C4A	-0.0107523	0.00335681	1	crbhm
GS1-166A23.2	-0.00849892	0.00337768	1	crbhm
C1orf170	-0.0254808	0.00341993	1	crbhm
GMCL1	0.0246266	0.00342473	1	crbhm
RPL36P4	0.0141603	0.00343442	1	crbhm
KANSL1	-0.0114647	0.00347727	1	crbhm
RAP1A	0.0274841	0.00349183	1	crbhm
ENPP5	0.00891617	0.003542	1	crbhm
PPP1R14D	-0.0221487	0.00358401	1	crbhm
MAGI3	0.0135946	0.00358755	1	crbhm
CCDC71	0.0109642	0.0037869	1	crbhm
TNRC6B	0.0275417	0.00378795	1	crbhm
ANAPC5	-0.0539391	0.00378853	1	crbhm
PRRG4	0.0291108	0.00385395	1	crbhm
ZNF709	-0.0207884	0.00397084	1	crbhm
NR4A2	0.0211843	0.0040617	1	crbhm
TMCO3	-0.0217507	0.00415007	1	crbhm
MTFR1	-0.00906129	0.0041856	1	crbhm
MAN1B1	0.0143911	0.0042162	1	crbhm
RP11-6L6.2	-0.0142119	0.00423023	1	crbhm
MCM9	0.0257122	0.00423455	1	crbhm
RP11-259G18.1	-0.0126197	0.00432729	1	crbhm
BAK1P1	-0.0153874	0.0043468	1	crbhm
XXbac-BPG248L24.12	0.0101357	0.00435169	1	crbhm
KNOP1	0.00997151	0.00443636	1	crbhm
RRP7A	0.0776222	0.00445669	1	crbhm
RPS23	0.00691876	0.00446157	1	crbhm
PEAK1	-0.0228725	0.00462839	1	crbhm
RP11-583F2.2	0.715197	0.00468855	1	crbhm
MICF	-0.0234624	0.00470878	1	crbhm
GTF2IRD2	-0.0132401	0.00472962	1	crbhm
RP11-274B21.4	-0.0118675	0.00474566	1	crbhm
RP11-472B18.1	0.0130959	0.00479787	1	crbhm
C20orf203	0.0209552	0.00486695	1	crbhm
TUSC3	0.0123851	0.00487925	1	crbhm
TRIM73	0.0146271	0.0052824	1	crbhm
LINGO4	0.0219281	0.00531348	1	crbhm
SNX27	0.0201191	0.00534602	1	crbhm
RASA3	-0.0142374	0.00536403	1	crbhm
GUF1	0.00934794	0.00536839	1	crbhm
RP11-797D24.3	-0.0308543	0.00542968	1	crbhm
TMEM8B	0.0128355	0.00547103	1	crbhm
VPS29	0.0184717	0.0054714	1	crbhm
LA16c-OS12.2	-0.0177324	0.00563772	1	crbhm
IL7	0.00773144	0.00565396	1	crbhm
NT5C3A	-0.022042	0.0057058	1	crbhm
CTD-2619J13.19	0.0157759	0.00575178	1	crbhm
CPSF1	0.00780815	0.00582833	1	crbhm
KCNJ3	0.0118101	0.00585412	1	crbhm
TNXB	0.0060897	0.00590107	1	crbhm
CA13	-0.0121625	0.00595507	1	crbhm
KIAA1683	-0.0149433	0.00602051	1	crbhm
APTX	-0.0245725	0.00602851	1	crbhm
NPC1	0.0121439	0.00602939	1	crbhm
MCAM	-0.0111291	0.00604946	1	crbhm
FAM83E	0.0227308	0.00616023	1	crbhm
CACNB3	-0.0183832	0.00623686	1	crbhm
UHRF1BP1	-0.0222354	0.0062431	1	crbhm
CTD-3126B10.4	-0.0156564	0.0062469	1	crbhm
CUL7	-0.0288972	0.00631037	1	crbhm
SLC51A	0.0325968	0.00633111	1	crbhm
PPP1R11	-0.0167154	0.00639806	1	crbhm
SNRK	-0.0162022	0.00642234	1	crbhm
GATAD2B	0.0137382	0.00643021	1	crbhm
MCCC2	-0.0162777	0.00649625	1	crbhm
RBM26	-0.0396803	0.00657621	1	crbhm
RP11-909M7.3	-0.0200719	0.00661917	1	crbhm
PAH	-0.0121276	0.0067183	1	crbhm
PCDHB14	-0.0140559	0.0067203	1	crbhm
FAM90A25P	-0.0231117	0.00675951	1	crbhm
RP11-58A17.3	-0.0155185	0.00677617	1	crbhm
CD2AP	0.0138061	0.00678915	1	crbhm
DPY19L1P1	-0.0138953	0.00689043	1	crbhm
RPAP1	0.018118	0.00689629	1	crbhm
REPS1	0.0915931	0.00691426	1	crbhm
PLEKHO1	0.0303592	0.00695272	1	crbhm
TSKU	-0.0091922	0.00696969	1	crbhm
ELP3	0.00964541	0.00697735	1	crbhm
PISD	0.0222678	0.00701056	1	crbhm
GS1-124K5.11	0.0185459	0.0070283	1	crbhm
CD46	0.00982904	0.00709158	1	crbhm
PHACTR4	0.00867554	0.00713478	1	crbhm
DLG1	-0.0109718	0.0072849	1	crbhm
C20orf96	0.00905966	0.0072886	1	crbhm
THEM4	-0.0242974	0.00739348	1	crbhm
SIRPB1	-0.00789339	0.00740189	1	crbhm
RP11-169K16.8	0.0143469	0.0074533	1	crbhm
MAP1B	-0.0107422	0.00754453	1	crbhm
MKL1	0.0169876	0.00754849	1	crbhm
NMRAL1	-0.00615135	0.00758891	1	crbhm
DNAJC15	0.00685091	0.00761152	1	crbhm
LSMEM1	-0.011531	0.00761156	1	crbhm
CDK10	-0.00753165	0.00765789	1	crbhm
RRH	-0.0135251	0.00771473	1	crbhm
HSD17B1P1	0.0229235	0.00780294	1	crbhm
IP6K2	-0.0186351	0.00782386	1	crbhm
MCUR1	0.0116631	0.00808991	1	crbhm
LINC01068	0.0198478	0.00814816	1	crbhm
OR13A1	0.0115495	0.00816992	1	crbhm
UTP18	-0.0100039	0.00824287	1	crbhm
ATP6V0A1	-0.0307194	0.00825309	1	crbhm
HAGHL	0.0423749	0.00825471	1	crbhm
PMS2P1	0.013609	0.0082827	1	crbhm
STAG3L1	0.0161475	0.00829347	1	crbhm
RP11-274B21.3	-0.0144517	0.00832761	1	crbhm
TMEM180	-0.00740222	0.00835931	1	crbhm
CCHCR1	0.00949616	0.0086219	1	crbhm
ALDH18A1	-0.0132782	0.00866364	1	crbhm
WIPI1	0.0178553	0.00866976	1	crbhm
AC079922.3	-0.0106194	0.00870554	1	crbhm
CCDC77	-0.0119713	0.00870926	1	crbhm
TUBA1C	0.324921	0.00874373	1	crbhm
RP11-481A20.11	-0.00791188	0.00878626	1	crbhm
AC012309.5	0.00624515	0.00881034	1	crbhm
TTC12	-0.0126391	0.00884025	1	crbhm
PDIA2	0.0287238	0.00890527	1	crbhm
IMMT	-0.0193807	0.00893296	1	crbhm
HOOK2	0.00517187	0.00896424	1	crbhm
CCZ1	-0.00782228	0.0090256	1	crbhm
RP11-578O24.2	0.0111045	0.00903046	1	crbhm
SMARCE1P5	0.0588276	0.0090714	1	crbhm
REEP1	0.0125367	0.00910218	1	crbhm
CACNA1D	0.00814757	0.00915548	1	crbhm
DCAF4	-0.00962184	0.00927036	1	crbhm
GHRL	-0.0157517	0.0093473	1	crbhm
HSPA1L	0.016061	0.00941494	1	crbhm
RP11-222K16.2	0.0164824	0.00944588	1	crbhm
VARS2	-0.00786985	0.00946737	1	crbhm
ZNF436	0.0447496	0.00956504	1	crbhm
DDX11	0.00645691	0.00966841	1	crbhm
ATP5G2	0.00891886	0.00976707	1	crbhm
AGAP5	0.154843	0.00978022	1	crbhm
KLF13	-0.0280099	0.00979689	1	crbhm
SERPINC1	0.0160712	0.00985204	1	crbhm
CECR1	0.00664159	0.0098986	1	crbhm
DIP2C	0.0109935	0.0100396	1	crbhm
NPIPA5	0.0100784	0.0100831	1	crbhm
TAMM41	-0.00620701	0.0101144	1	crbhm
RINL	-0.0114385	0.0101379	1	crbhm
DYRK1B	0.0276965	0.0102164	1	crbhm
SNX21	-0.0105246	0.0102933	1	crbhm
ALG1L	0.00661704	0.0103625	1	crbhm
INPP5B	0.00773136	0.0105058	1	crbhm
HLA-DRB1	0.0186405	0.0105209	1	crbhm
LCA5L	0.00675856	0.010607	1	crbhm
hsa-mir-6723	-0.0307186	0.0108486	1	crbhm
GRK4	-0.0101424	0.010849	1	crbhm
MAP4K3	-0.014831	0.0108848	1	crbhm
RAVER2	-0.0183731	0.0109587	1	crbhm
PLCD4	0.0180975	0.011003	1	crbhm
CTD-2561J22.2	-0.0110693	0.0111619	1	crbhm
TIPIN	-0.0135622	0.0112504	1	crbhm
DARS2	-0.029082	0.0113256	1	crbhm
SYT3	-0.016759	0.0115381	1	crbhm
CTC-297N7.8	-0.0142314	0.0115907	1	crbhm
LINC00638	-0.0106056	0.01162	1	crbhm
DNAH6	-0.00692059	0.0116642	1	crbhm
AP000351.10	-0.00598751	0.0116694	1	crbhm
TANC2	0.00915828	0.0116871	1	crbhm
SYCE1L	-0.0124971	0.0117527	1	crbhm
SRSF4	0.0119785	0.0117662	1	crbhm
FGGY	-0.00943383	0.0119069	1	crbhm
SIRT6	-0.0124912	0.0119741	1	crbhm
NOS2P3	0.0136661	0.0119846	1	crbhm
AC002055.4	0.0189995	0.0119965	1	crbhm
NSUN2	0.00750532	0.0122997	1	crbhm
CTD-3074O7.12	-0.0162081	0.0123365	1	crbhm
GSTT1	-0.00682649	0.0123692	1	crbhm
MANBA	-0.0193099	0.0125201	1	crbhm
CRYZ	0.0072067	0.0125231	1	crbhm
AL022393.7	0.00668721	0.0125366	1	crbhm
RCBTB1	0.0462295	0.0128177	1	crbhm
COQ5	0.00863811	0.012825	1	crbhm
RP5-1063M23.2	0.0137959	0.0128417	1	crbhm
RP11-798K23.5	0.0142689	0.012884	1	crbhm
NRG1	0.0265007	0.0129019	1	crbhm
CHRNA5	0.0162656	0.0129301	1	crbhm
RP11-1365D11.1	0.00764294	0.0129678	1	crbhm
SLC9A8	-0.0109355	0.0130218	1	crbhm
RALGDS	0.0123424	0.013034	1	crbhm
TMEM242	0.0134537	0.0130715	1	crbhm
ZFP30	-0.023196	0.0132444	1	crbhm
PNPLA7	0.0208968	0.013247	1	crbhm
IL33	-0.0107268	0.0132975	1	crbhm
FLJ00418	-0.0135672	0.013311	1	crbhm
KIAA1143	-0.0143118	0.0134674	1	crbhm
SGSM3	0.018238	0.0134755	1	crbhm
DNAJC18	0.0216411	0.0135871	1	crbhm
NUDCD3	0.0247363	0.0137873	1	crbhm
RP11-267M23.4	0.0178967	0.0138003	1	crbhm
ADAMTSL4-AS1	-0.0224106	0.013809	1	crbhm
RP11-307L14.1	0.0247319	0.0138449	1	crbhm
RXRB	-0.0130866	0.0138807	1	crbhm
MED28	0.0400723	0.0139101	1	crbhm
GNB1L	-0.0154106	0.014085	1	crbhm
RP11-685B14.3	0.00980089	0.0140871	1	crbhm
RP5-874C20.3	-0.0163037	0.0141307	1	crbhm
IPO13	0.0269318	0.0141999	1	crbhm
HCG11	-0.0485413	0.0143455	1	crbhm
NOS1AP	-0.0110889	0.0144144	1	crbhm
PLEKHA8	-0.0137367	0.0144236	1	crbhm
CATSPER2P1	0.0109925	0.0145829	1	crbhm
DRG2	0.00859984	0.0146372	1	crbhm
ALKBH1	-0.0236564	0.0149469	1	crbhm
KLHL10	0.0175994	0.0150656	1	crbhm
DCAF7	0.0182867	0.015087	1	crbhm
PACRG	0.0131815	0.0151922	1	crbhm
MRPL35	0.0186408	0.0152452	1	crbhm
CCBL2	0.00961316	0.0152477	1	crbhm
LDHAL6EP	0.030841	0.0154131	1	crbhm
ADD3	0.00779989	0.0154559	1	crbhm
XXbac-BPG181B23.7	0.00835606	0.0155193	1	crbhm
NPIPA2	-0.0630363	0.0157402	1	crbhm
PLAGL2	0.0191991	0.01577	1	crbhm
COPA	0.0120498	0.0158402	1	crbhm
ANKRD24	-0.013344	0.0159378	1	crbhm
FKBP1B	0.0169115	0.0159403	1	crbhm
RP11-195E2.4	0.055229	0.0160396	1	crbhm
ACSS1	-0.0120999	0.0160919	1	crbhm
ZSWIM7	0.00778111	0.0160944	1	crbhm
UBOX5	0.00705818	0.0161095	1	crbhm
ZNF276	-0.0133952	0.0161834	1	crbhm
CCDC66	0.017738	0.0162429	1	crbhm
VAMP4	-0.0186067	0.0162456	1	crbhm
FAM21A	0.00480749	0.0162665	1	crbhm
WFDC10B	-0.0111983	0.0162899	1	crbhm
ACTR1B	-0.00864069	0.0163283	1	crbhm
SKA2	-0.0179792	0.0163886	1	crbhm
NFYB	-0.0307315	0.0163946	1	crbhm
SP1	0.0294416	0.0164084	1	crbhm
SPPL2A	0.0137216	0.0164264	1	crbhm
CLVS1	-0.00946906	0.016452	1	crbhm
CPLX1	-0.0141977	0.0164619	1	crbhm
ZNF529	0.0191712	0.0165268	1	crbhm
WFDC3	0.00820768	0.0165441	1	crbhm
KIAA1377	-0.018084	0.0165718	1	crbhm
HLA-DQA2	-0.00739696	0.0166029	1	crbhm
RP11-481A20.4	-0.00855875	0.016619	1	crbhm
TOP1MT	-0.00987725	0.0166516	1	crbhm
MYH7B	0.0136768	0.0167179	1	crbhm
STAG3	0.0078659	0.0167261	1	crbhm
METTL21B	-0.00678404	0.0167493	1	crbhm
ACVR2B	-0.0173731	0.0170113	1	crbhm
CENPC	0.0175545	0.0171257	1	crbhm
AL132709.5	0.0104787	0.0172007	1	crbhm
TBL2	-0.0144735	0.017203	1	crbhm
RP11-449D8.1	-0.00936374	0.0172469	1	crbhm
RP11-73M18.9	0.0112675	0.0173083	1	crbhm
GSN	0.0163657	0.0174116	1	crbhm
SCAPER	0.00979157	0.0174863	1	crbhm
PWWP2A	-0.0119865	0.0177941	1	crbhm
RP11-1C8.6	0.00879826	0.0178281	1	crbhm
RDH13	0.0130013	0.017985	1	crbhm
CNOT4	-0.0147506	0.0180874	1	crbhm
MAPK8	0.0203183	0.0181115	1	crbhm
ACVR1	0.00778259	0.0181557	1	crbhm
YBX1P10	-0.017899	0.01833	1	crbhm
NME5	-0.0322662	0.0183682	1	crbhm
ARNT2	-0.051973	0.0184285	1	crbhm
ZP1	0.0170524	0.0184921	1	crbhm
SPTBN4	-0.0249862	0.0185658	1	crbhm
NDUFA10	0.0133178	0.0185927	1	crbhm
DPH7	-0.0102309	0.0186455	1	crbhm
SLC4A11	-0.0161308	0.0186896	1	crbhm
AS3MT	-0.0083128	0.0188008	1	crbhm
IGDCC3	-0.0130141	0.0188295	1	crbhm
CCNI	-0.0153888	0.0190306	1	crbhm
STAG3L5P	-0.00626882	0.0190527	1	crbhm
CTSA	0.0193785	0.0190718	1	crbhm
C17orf102	-0.0149807	0.0190784	1	crbhm
ZNF502	0.0118207	0.0190926	1	crbhm
KLRAP1	0.00971112	0.01916	1	crbhm
GS1-124K5.4	-0.0123856	0.0191624	1	crbhm
QSOX1	-0.0150765	0.0192216	1	crbhm
QTRTD1	-0.0264011	0.0192304	1	crbhm
PDK1	0.00995562	0.0192423	1	crbhm
RCCD1	0.00746829	0.0192509	1	crbhm
ZNF670	-0.0148501	0.0192953	1	crbhm
TSEN2	0.0280644	0.0195115	1	crbhm
SHANK1	0.0618454	0.0197001	1	crbhm
PILRB	-0.00571466	0.0197007	1	crbhm
PCM1	0.00751974	0.0197131	1	crbhm
ADHFE1	-0.00747631	0.0197175	1	crbhm
KLHL3	-0.0199241	0.0197441	1	crbhm
AC129492.6	-0.01842	0.0198279	1	crbhm
FCRLB	0.00928387	0.0198445	1	crbhm
C1orf226	-0.0080178	0.0199191	1	crbhm
ENOX1	0.0347593	0.0199996	1	crbhm
NFXL1	-0.0109914	0.0201089	1	crbhm
CHRD	-0.0189664	0.0201159	1	crbhm
GPD1	-0.0202897	0.0201287	1	crbhm
GATS	0.0156029	0.0202025	1	crbhm
OPRM1	-0.0186423	0.0202545	1	crbhm
GUSBP9	0.0431855	0.0204862	1	crbhm
DYNC2LI1	-0.0480037	0.0205324	1	crbhm
SZRD1	-0.0145204	0.0205542	1	crbhm
KLHDC8A	-0.00999459	0.0207243	1	crbhm
CDO1	0.0110023	0.0207716	1	crbhm
TMEM8A	-0.00670635	0.0209232	1	crbhm
PCDHB16	-0.00818125	0.0213267	1	crbhm
SLFNL1	-0.023051	0.0214665	1	crbhm
DCBLD2	0.0225175	0.0215627	1	crbhm
ST6GALNAC1	0.020291	0.0215743	1	crbhm
AC110619.2	-0.0159475	0.0216763	1	crbhm
AGAP4	0.0133079	0.0217927	1	crbhm
RP11-1415C14.3	-0.0162536	0.021918	1	crbhm
TMC4	0.014731	0.0219808	1	crbhm
ZNF708	0.00993833	0.0220471	1	crbhm
PPP2R4	-0.0163258	0.0221504	1	crbhm
MET	-0.0109684	0.0227275	1	crbhm
ZFYVE19	-0.010488	0.0227619	1	crbhm
RPE65	0.0151185	0.0228543	1	crbhm
OSBPL10	-0.0121211	0.0229732	1	crbhm
AP2A1	0.0140199	0.0230028	1	crbhm
ELMSAN1	0.0101569	0.0230805	1	crbhm
TNS3	-0.0650792	0.0231458	1	crbhm
SOD3	-0.00763574	0.0232918	1	crbhm
SC22CB-1E7.1	-0.00893231	0.023406	1	crbhm
FTCDNL1	0.00833812	0.0234879	1	crbhm
RP11-762H8.2	-0.0111614	0.0236781	1	crbhm
RP1-83M4.2	-0.00580472	0.0237586	1	crbhm
AMN	-0.00655993	0.0238201	1	crbhm
SERF1B	-0.0134014	0.0239214	1	crbhm
GATSL3	0.0110217	0.0239631	1	crbhm
P2RX2	0.0155252	0.0239985	1	crbhm
ZNF252P	-0.00984904	0.024029	1	crbhm
WI2-81516E3.1	-0.0337602	0.0240798	1	crbhm
ADAL	-0.0110066	0.024113	1	crbhm
SLC43A1	0.0108228	0.0243475	1	crbhm
ENKD1	-0.0161365	0.0244337	1	crbhm
DAGLB	-0.0162463	0.0244642	1	crbhm
PFKFB4	0.0203609	0.0244795	1	crbhm
RAB12	-0.00416361	0.0248151	1	crbhm
LILRB1	0.015993	0.0248675	1	crbhm
INF2	-0.0245621	0.024939	1	crbhm
PILRA	-0.00604565	0.0250533	1	crbhm
CATSPER2	-0.0178121	0.0250632	1	crbhm
LL22NC03-80A10.6	0.0137088	0.0250885	1	crbhm
CCNG2	0.0109027	0.0254358	1	crbhm
GLYCTK	-0.0122086	0.0257839	1	crbhm
TAS2R4	-0.00699297	0.0258652	1	crbhm
DEFB134	-0.00947857	0.0259032	1	crbhm
RP1-60O19.2	0.0102795	0.0259105	1	crbhm
PCDHA13	0.00673501	0.026104	1	crbhm
PAIP1	0.0185215	0.0261436	1	crbhm
RP11-360I2.1	-0.0213303	0.0264567	1	crbhm
FAM26F	-0.0113086	0.0264624	1	crbhm
IVD	-0.0104167	0.0264893	1	crbhm
SEC31B	0.00712523	0.0264979	1	crbhm
TRIT1	0.0102767	0.0265427	1	crbhm
HSDL2	-0.027162	0.0265449	1	crbhm
POLE	0.0055572	0.0269124	1	crbhm
CCDC171	0.00627873	0.0269699	1	crbhm
AC103965.1	-0.00868598	0.0274174	1	crbhm
PIGZ	0.0064435	0.0274505	1	crbhm
ANKRD27	-0.00937249	0.0275353	1	crbhm
ADAMTS7	0.0112296	0.0275754	1	crbhm
NPRL3	-0.00891213	0.0275872	1	crbhm
TNFRSF13C	0.0102745	0.0276096	1	crbhm
ZNF268	0.00857073	0.0276164	1	crbhm
IQGAP1	-0.00805709	0.0281715	1	crbhm
MEIOB	0.0235431	0.0281725	1	crbhm
DSTYK	0.00681979	0.0284122	1	crbhm
AIFM2	0.00916355	0.0284229	1	crbhm
CEACAM19	0.0138061	0.0285848	1	crbhm
ABCA6	0.0197202	0.0286908	1	crbhm
FAM83H-AS1	-0.00839165	0.0289247	1	crbhm
RP11-196G11.2	0.0110722	0.0290508	1	crbhm
POLDIP2	0.0106515	0.0290521	1	crbhm
MAGOH2	0.0151429	0.0291571	1	crbhm
TMEM177	0.0082286	0.0292381	1	crbhm
RP11-170M17.1	0.0147383	0.0292584	1	crbhm
CNPY3	0.0262308	0.0293788	1	crbhm
EIF2A	-0.00729904	0.0294781	1	crbhm
CCDC65	0.009713	0.0294935	1	crbhm
LA16c-380H5.5	-0.0127103	0.029697	1	crbhm
ICAM3	-0.0107325	0.0297736	1	crbhm
ACSL5	-0.0271891	0.0297812	1	crbhm
ZNF503	-0.00773272	0.0298424	1	crbhm
UBA6	0.0137265	0.0299571	1	crbhm
GLYR1	0.0102168	0.03	1	crbhm
YTHDC2	0.0155384	0.0300641	1	crbhm
HMGCL	-0.0159758	0.0301125	1	crbhm
PNMA1	-0.0145086	0.0301243	1	crbhm
RP11-351I21.7	-0.0155408	0.0302547	1	crbhm
SPEG	0.0156013	0.0306311	1	crbhm
AC024560.3	-0.0189765	0.0307206	1	crbhm
ADORA2B	-0.0148868	0.0308752	1	crbhm
NCKIPSD	0.00638345	0.0308937	1	crbhm
MRPL10	0.00724789	0.0309401	1	crbhm
PHTF1	0.0148089	0.0309869	1	crbhm
AC008746.12	0.00792738	0.031056	1	crbhm
PTPRC	-0.0146751	0.0311936	1	crbhm
RMDN1	-0.00680936	0.0312415	1	crbhm
MDH1B	-0.00613085	0.0313984	1	crbhm
RP11-1094H24.4	-0.0091013	0.0314041	1	crbhm
TIMM22	-0.00923645	0.0315255	1	crbhm
RPL36AL	-0.00687624	0.0316521	1	crbhm
COG5	0.0157116	0.031698	1	crbhm
RP11-566K19.5	0.0135028	0.0317235	1	crbhm
R3HCC1L	0.0146561	0.031841	1	crbhm
NADK	0.0083485	0.0319076	1	crbhm
MICB	0.00557836	0.0319989	1	crbhm
TPM2	0.00518672	0.0322785	1	crbhm
BCL9	0.0195637	0.0323047	1	crbhm
ZNF781	-0.0102458	0.032358	1	crbhm
KCMF1	-0.00652904	0.0324223	1	crbhm
PDIA3P	0.00927364	0.0324681	1	crbhm
FTCD	0.00617992	0.0325908	1	crbhm
ELOVL7	-0.0191368	0.0330251	1	crbhm
ADAMTSL4	-0.0139253	0.0330473	1	crbhm
RP11-317P15.4	-0.0354494	0.0331267	1	crbhm
FLVCR1-AS1	0.00652554	0.0332194	1	crbhm
ZNF860	-0.0227362	0.033226	1	crbhm
CHAD	-0.0098446	0.0333823	1	crbhm
RP11-78O7.2	0.0242135	0.0334014	1	crbhm
PPA2	-0.00619696	0.0335394	1	crbhm
FAM102A	-0.0295193	0.0335871	1	crbhm
RP11-235D19.2	0.0142375	0.0338073	1	crbhm
TMEM165	0.0161212	0.0341356	1	crbhm
HMOX2	-0.0532533	0.0342487	1	crbhm
C1orf145	-0.0187943	0.0343342	1	crbhm
ATP6AP1L	-0.00460281	0.0344813	1	crbhm
TM6SF2	-0.0234138	0.0346776	1	crbhm
TSHZ3	0.00961431	0.0348313	1	crbhm
SLC39A11	-0.0164243	0.0351223	1	crbhm
LRRC43	0.0178281	0.0351863	1	crbhm
PCDHB10	-0.00976444	0.0352849	1	crbhm
RP5-857K21.15	0.0292581	0.0353838	1	crbhm
MFSD3	-0.0207918	0.0355135	1	crbhm
SUMF2	0.015203	0.0357052	1	crbhm
KNTC1	0.00781632	0.0358347	1	crbhm
KIF21A	-0.0261614	0.0361044	1	crbhm
CCL4	0.0485658	0.0361057	1	crbhm
CER1	-0.0085335	0.0364807	1	crbhm
RNASEH1P2	-0.0117176	0.0365537	1	crbhm
ZNF500	0.00758835	0.0365762	1	crbhm
TDRD5	0.00809994	0.0366028	1	crbhm
EIF2B2	0.0184736	0.0366691	1	crbhm
UBR7	0.0153276	0.036779	1	crbhm
RIF1	0.0146195	0.0368638	1	crbhm
ADAMTS13	0.0064842	0.0368829	1	crbhm
RGS16	-0.0106529	0.0369542	1	crbhm
ATG4C	-0.0144705	0.0372684	1	crbhm
AP006216.11	-0.0112814	0.0374056	1	crbhm
TPTE2	0.0133912	0.0375348	1	crbhm
LINC00665	0.00686982	0.0376711	1	crbhm
RP11-797A18.4	0.0102443	0.0376848	1	crbhm
TMEM132B	0.0190631	0.03793	1	crbhm
MIB1	0.0195633	0.038014	1	crbhm
TVP23B	-0.00865324	0.0381713	1	crbhm
GOLGA6L9	-0.00647792	0.0382344	1	crbhm
PRDM4	-0.012389	0.0383306	1	crbhm
TRIM13	0.00770812	0.0383522	1	crbhm
ARAP1	0.023172	0.0384957	1	crbhm
ORC4	-0.0167413	0.0385644	1	crbhm
THSD7B	-0.0125883	0.0386908	1	crbhm
ENPP7P1	0.013242	0.0390859	1	crbhm
C17orf75	0.0150058	0.0391593	1	crbhm
C11orf83	-0.00725633	0.0395778	1	crbhm
LINC00667	0.00911516	0.0397472	1	crbhm
BPTF	0.00813358	0.0398069	1	crbhm
AP001331.1	-0.007918	0.0398147	1	crbhm
RP11-329B9.5	-0.0107729	0.040011	1	crbhm
AP006621.5	-0.00584238	0.0403574	1	crbhm
RP11-566K19.6	0.00952459	0.0404764	1	crbhm
AL353791.1	0.026277	0.0406342	1	crbhm
RP11-329B9.4	0.0265395	0.04071	1	crbhm
SEPT11	0.0104938	0.0407605	1	crbhm
TAS2R19	-0.0200177	0.0410089	1	crbhm
KB-226F1.2	-0.00845404	0.0410314	1	crbhm
GNA15	-0.00741421	0.0413839	1	crbhm
SFXN4	0.00492019	0.0415521	1	crbhm
RP11-490K7.4	0.0146659	0.0415636	1	crbhm
SIDT1	-0.00879234	0.041902	1	crbhm
PSD3	0.0099199	0.0419922	1	crbhm
HLA-A	-0.006852	0.0420041	1	crbhm
CEP170P1	0.00791968	0.0421096	1	crbhm
TANC1	0.00662153	0.0421196	1	crbhm
ZNF33B	-0.00876824	0.0421675	1	crbhm
VANGL2	0.00778841	0.0423197	1	crbhm
PPIE	0.00822688	0.042336	1	crbhm
PCDHA9	0.0052368	0.0429229	1	crbhm
P2RX7	-0.0265534	0.0429288	1	crbhm
MARCH1	0.00887169	0.0430543	1	crbhm
L3HYPDH	-0.00697068	0.0430543	1	crbhm
AP000351.8	-0.00912066	0.0431024	1	crbhm
ADAT1	0.00876321	0.0431646	1	crbhm
C6orf132	-0.00965465	0.0432977	1	crbhm
AFAP1	0.00895348	0.0435071	1	crbhm
ALOX5	0.00710431	0.0435452	1	crbhm
RP11-360F5.3	0.0072516	0.0436309	1	crbhm
DFNB31	0.00648324	0.0436347	1	crbhm
SLX4	-0.0101566	0.0438919	1	crbhm
RP11-481A20.10	-0.0063084	0.0441265	1	crbhm
SAT2	0.0151248	0.0442252	1	crbhm
STK19P	-0.00699804	0.0443801	1	crbhm
RP3-460G2.2	0.0071381	0.0445755	1	crbhm
KANSL2	-0.0104359	0.0445993	1	crbhm
TIPRL	0.0102091	0.0448025	1	crbhm
SULT1C2	0.00883203	0.0448173	1	crbhm
PIEZO1	-0.00804941	0.0448252	1	crbhm
BCAS4	0.0164069	0.0448746	1	crbhm
FAM120B	0.0166907	0.0449956	1	crbhm
GPN1	-0.0105466	0.0450274	1	crbhm
MOB1A	0.0141726	0.0452092	1	crbhm
D2HGDH	0.00978616	0.045234	1	crbhm
RAC2	0.0117806	0.0456151	1	crbhm
SNX31	0.00903755	0.0461809	1	crbhm
RP13-98N21.3	0.00540746	0.0461922	1	crbhm
CCDC88B	-0.0072676	0.0462091	1	crbhm
HSD17B7	-0.0088325	0.0464062	1	crbhm
NOL6	0.00670978	0.0467775	1	crbhm
ZNF718	0.00946719	0.0467924	1	crbhm
DNLZ	-0.0107076	0.0469007	1	crbhm
ATP6V1H	0.0104366	0.0469945	1	crbhm
C10orf107	-0.00822273	0.0471649	1	crbhm
HR	0.0249992	0.0473054	1	crbhm
CYP3A5	-0.0300749	0.0473302	1	crbhm
RP11-430H10.3	-0.00543554	0.047519	1	crbhm
RP11-166B2.1	-0.00588693	0.0475978	1	crbhm
KCNAB3	-0.00672067	0.0476696	1	crbhm
ADARB2	-0.0106797	0.047739	1	crbhm
CLDN18	-0.0112321	0.047815	1	crbhm
DDX51	-0.00765689	0.0479257	1	crbhm
HLA-G	-0.00712323	0.0479355	1	crbhm
MKRN2	0.0186707	0.047995	1	crbhm
AC005618.6	0.0170084	0.0480178	1	crbhm
IGHMBP2	0.00965732	0.0481334	1	crbhm
LSM6	-0.0140351	0.0483477	1	crbhm
APC2	-0.00463056	0.0485242	1	crbhm
TMEM245	-0.00651191	0.0485803	1	crbhm
PAM	0.00654693	0.0485832	1	crbhm
PIDD	-0.00578203	0.0487502	1	crbhm
CD6	-0.0055708	0.0487582	1	crbhm
HHAT	0.0301487	0.0490338	1	crbhm
RP11-250B2.3	0.0370006	0.0490866	1	crbhm
SIGLEC14	-0.0175073	0.0492414	1	crbhm
RP11-325K19.1	0.0178953	0.0492469	1	crbhm
PLAC9	-0.0106419	0.0492682	1	crbhm
TMEM232	0.0114803	0.049476	1	crbhm
NDUFA6	-0.00778762	0.0494943	1	crbhm
C19orf54	0.0144574	0.0495822	1	crbhm
CSGALNACT2	-0.00777538	0.0497642	1	crbhm
RNF216P1	0.00898699	0.0500044	1	crbhm
FRA10AC1	-0.00997697	0.0500339	1	crbhm
PVRIG	0.00769682	0.0501074	1	crbhm
RBM44	-0.0161322	0.0512123	1	crbhm
GNMT	-0.0062545	0.0515156	1	crbhm
ABHD17C	0.00738495	0.0517883	1	crbhm
CAPN8	0.00543987	0.0518424	1	crbhm
ROCK2	0.00979621	0.0520574	1	crbhm
ARHGEF10	-0.0101651	0.0520876	1	crbhm
ZNF266	0.00497625	0.0522016	1	crbhm
STARD10	0.00801947	0.0523466	1	crbhm
TKT	-0.00887903	0.0523718	1	crbhm
CENPBD1	0.00873726	0.0523768	1	crbhm
CNOT6LP1	-0.0181155	0.052432	1	crbhm
GDE1	0.0100303	0.0524858	1	crbhm
TDRKH	0.0106038	0.0525599	1	crbhm
DHX57	0.00732216	0.0526459	1	crbhm
PQLC1	-0.0119099	0.0527038	1	crbhm
URAHP	0.0154356	0.0529163	1	crbhm
TMED9	-0.0202098	0.0529298	1	crbhm
WNK4	-0.0144093	0.0529708	1	crbhm
ASS1P2	0.0126832	0.0531673	1	crbhm
LRRC10B	0.0191348	0.0533296	1	crbhm
CACNA1B	-0.00727047	0.0536388	1	crbhm
CENPV	-0.00732477	0.0538608	1	crbhm
ITGAV	-0.0113633	0.054096	1	crbhm
LIG3	-0.00811847	0.0543843	1	crbhm
ZNF561	0.00900939	0.054584	1	crbhm
SNTG2	0.0123315	0.0546213	1	crbhm
RRN3	-0.0205329	0.0548489	1	crbhm
LY6K	0.0152595	0.0551936	1	crbhm
YEATS4	0.00679584	0.0552979	1	crbhm
LTBR	-0.0129778	0.0553797	1	crbhm
SLC4A5	-0.0265078	0.0556399	1	crbhm
HIF1AN	-0.0132976	0.0557288	1	crbhm
ERGIC3	-0.0121652	0.0557543	1	crbhm
ATG14	0.0168093	0.0561738	1	crbhm
NRIP3	-0.011478	0.0563201	1	crbhm
CDIP1	-0.00545064	0.0564791	1	crbhm
MRPL48	-0.00840186	0.0565258	1	crbhm
KCNAB2	0.0128866	0.0565286	1	crbhm
U47924.30	0.0124578	0.0565393	1	crbhm
PENK	0.0124336	0.0566147	1	crbhm
FAM83H	-0.00777531	0.056689	1	crbhm
HAUS4	-0.00721844	0.0567169	1	crbhm
ARRDC1	0.00866164	0.056789	1	crbhm
B4GALNT3	0.0234791	0.0569134	1	crbhm
B3GAT3	-0.011329	0.0571802	1	crbhm
LPXN	0.0169026	0.0572298	1	crbhm
THY1	-0.00597471	0.0572837	1	crbhm
RP11-71H17.9	0.00830221	0.0577815	1	crbhm
NSUN6	0.00842316	0.0578783	1	crbhm
BSDC1	0.0159358	0.0581139	1	crbhm
RP11-263K4.3	-0.00585492	0.0586574	1	crbhm
FAHD1	-0.00397275	0.0588151	1	crbhm
B4GALNT1	-0.0126121	0.0588224	1	crbhm
RP11-268J15.5	-0.00931839	0.0589079	1	crbhm
CCDC57	-0.00613757	0.0590056	1	crbhm
RP11-497H16.8	0.0164581	0.0590574	1	crbhm
RP3-500L14.2	0.0112409	0.0592327	1	crbhm
RP11-692N5.1	0.0144873	0.0594557	1	crbhm
VSX1	0.00520945	0.0595546	1	crbhm
AFF1	0.00712527	0.0598357	1	crbhm
P4HA2	-0.0151976	0.0599805	1	crbhm
CBL	-0.00992105	0.0600273	1	crbhm
CTSZ	0.0256597	0.060418	1	crbhm
AIMP1	-0.0214179	0.0605222	1	crbhm
ME1	-0.0207448	0.0606062	1	crbhm
SMC6	-0.0169201	0.0607132	1	crbhm
HSD17B1	0.0175224	0.0608094	1	crbhm
CTC-471C19.1	0.0118572	0.060888	1	crbhm
OPCML	-0.00877612	0.0609381	1	crbhm
HPDL	0.0162405	0.0609916	1	crbhm
PDCD11	-0.011999	0.0610769	1	crbhm
FAM35A	0.0134064	0.0612463	1	crbhm
LIPT1	0.00966468	0.0614362	1	crbhm
GOLGA7B	-0.00703616	0.0614771	1	crbhm
METTL22	-0.00645583	0.0616328	1	crbhm
CTD-3105H18.4	0.0127663	0.0617536	1	crbhm
TRIM65	0.0083496	0.0617597	1	crbhm
SLC25A5P5	-0.00905863	0.0617682	1	crbhm
EFCAB7	0.00612742	0.0618699	1	crbhm
OPTN	0.00453101	0.0618718	1	crbhm
PXMP2	0.0207526	0.0619369	1	crbhm
RP11-497H16.9	0.014055	0.0619483	1	crbhm
PCDHA12	0.0126413	0.0622249	1	crbhm
SNED1	0.010405	0.0626388	1	crbhm
TGFB1I1	-0.00987844	0.0634174	1	crbhm
PCDHB7	-0.00926302	0.0637433	1	crbhm
LILRA6	-0.0140543	0.0638587	1	crbhm
GNG2	0.00680737	0.0638749	1	crbhm
RPS3AP29	0.00583238	0.0639256	1	crbhm
POM121L9P	-0.00854147	0.0641182	1	crbhm
EFCAB14	-0.0184996	0.0641633	1	crbhm
RP11-445P19.3	-0.0110331	0.0643095	1	crbhm
LINC00205	0.00571487	0.0643681	1	crbhm
IQCB1	-0.00561066	0.0644723	1	crbhm
CBWD2	0.0378386	0.0647354	1	crbhm
CWC25	0.0216108	0.0647412	1	crbhm
RP1-257A7.5	-0.0108342	0.0650542	1	crbhm
TYSND1	-0.00867374	0.0651413	1	crbhm
SLC25A27	0.00538521	0.0652901	1	crbhm
OR5K2	0.00963285	0.0653261	1	crbhm
PKMP3	0.00978164	0.0653677	1	crbhm
MTMR4	-0.00971414	0.0655997	1	crbhm
GPR85	-0.00942088	0.0658356	1	crbhm
ATP1B3	0.00757275	0.0661645	1	crbhm
AC008697.1	-0.0147324	0.066636	1	crbhm
FAM90A2P	-0.0110162	0.0667606	1	crbhm
ANKLE1	0.010166	0.0669866	1	crbhm
PDCD2	-0.00513225	0.0671078	1	crbhm
TAS2R64P	0.0064376	0.06711	1	crbhm
POLR2H	-0.0156799	0.0675182	1	crbhm
NOV	0.00783715	0.067547	1	crbhm
RP11-255P5.2	-0.00976993	0.0676778	1	crbhm
GLB1	-0.00832811	0.0677407	1	crbhm
LEPR	-0.00994423	0.0678209	1	crbhm
NPIPA1	-0.00465861	0.0682144	1	crbhm
RPP21	-0.0200365	0.0682387	1	crbhm
RP11-463M16.4	-0.013821	0.0684341	1	crbhm
PNRC2	0.0142614	0.0686878	1	crbhm
TRMT44	0.0115426	0.0687874	1	crbhm
H1FNT	-0.00774549	0.0688352	1	crbhm
CNTN1	0.011812	0.0688925	1	crbhm
CADPS	0.00385842	0.0689811	1	crbhm
CYB5R3	-0.015466	0.0690215	1	crbhm
RPS7P1	0.0156171	0.0691405	1	crbhm
C15orf27	0.00793902	0.0691457	1	crbhm
CCDC7	0.0119432	0.069442	1	crbhm
HTATSF1P2	0.00937292	0.069653	1	crbhm
ARL17B	0.00478599	0.0699626	1	crbhm
RP11-351I21.6	-0.00832574	0.0703587	1	crbhm
RP3-415N12.1	0.0128685	0.0704168	1	crbhm
LINC01037	-0.0165132	0.0704318	1	crbhm
RP11-713P17.3	-0.00779041	0.070486	1	crbhm
C6orf62	-0.0115317	0.0708629	1	crbhm
LASP1	-0.0219291	0.0712223	1	crbhm
KAZALD1	-0.0102425	0.071253	1	crbhm
RP13-494C23.1	-0.0150037	0.0719698	1	crbhm
FTSJ2	0.00778748	0.0720058	1	crbhm
CHRNA4	0.00560811	0.0721456	1	crbhm
NT5CP2	-0.00621786	0.0722034	1	crbhm
JDP2	0.0191003	0.0723577	1	crbhm
KLHL5	0.0108515	0.0724553	1	crbhm
CHRNA2	-0.00506759	0.0726675	1	crbhm
RGS12	0.00673653	0.072706	1	crbhm
ADCY9	0.00758016	0.0727343	1	crbhm
LSG1	-0.00591975	0.0727614	1	crbhm
ERBB4	-0.0200262	0.0732093	1	crbhm
ACAD9	0.00772863	0.073319	1	crbhm
GSTO2	-0.00654428	0.07333	1	crbhm
PEX6	0.00903861	0.0733866	1	crbhm
PCNT	-0.016163	0.0734256	1	crbhm
ALAD	-0.018029	0.0734276	1	crbhm
C11orf35	0.0174506	0.0736033	1	crbhm
CSPG4P11	0.0128852	0.0737723	1	crbhm
FRY	-0.0102903	0.0737969	1	crbhm
MRPL21	-0.0051334	0.0738857	1	crbhm
KLRG1	0.00541411	0.0739816	1	crbhm
HLA-DMA	0.00812641	0.0740109	1	crbhm
PPP2R2D	0.0116253	0.0740395	1	crbhm
SAMD12	-0.00771327	0.0740497	1	crbhm
RP11-1277A3.2	0.0201559	0.0741566	1	crbhm
NUDT9	0.00471903	0.0741868	1	crbhm
CTD-3199J23.6	0.0101036	0.0743037	1	crbhm
CTD-2651B20.1	0.00730028	0.074537	1	crbhm
RALGAPA1	0.014182	0.0749866	1	crbhm
VEZT	-0.00755976	0.0751111	1	crbhm
TAS2R63P	0.00871106	0.0753715	1	crbhm
KRT24	0.00695522	0.0753741	1	crbhm
EPB41L3	-0.0228892	0.0754048	1	crbhm
RDH5	0.0101086	0.0754672	1	crbhm
GNAQ	-0.0123261	0.0757134	1	crbhm
RP11-38P22.2	0.0158486	0.075734	1	crbhm
ZSCAN23	0.00837175	0.0760167	1	crbhm
C15orf62	0.00992926	0.0760881	1	crbhm
COMMD8	0.0371649	0.0762915	1	crbhm
HYAL3	-0.00618921	0.076298	1	crbhm
SPATA33	0.0183942	0.0763086	1	crbhm
ADAM33	0.00977837	0.0763407	1	crbhm
TOR1A	0.00664955	0.0764578	1	crbhm
RP11-429J17.7	-0.00990829	0.0766544	1	crbhm
CNDP2	-0.00759527	0.0768779	1	crbhm
SNX19	-0.00878265	0.0769319	1	crbhm
CSMD3	0.0113571	0.077207	1	crbhm
PCDHB9	-0.00857362	0.0773271	1	crbhm
ZCCHC4	-0.00947964	0.0773333	1	crbhm
CORO1C	-0.00919434	0.0774841	1	crbhm
PCNX	-0.00635281	0.0776799	1	crbhm
WDR66	-0.0080362	0.0777095	1	crbhm
CRLF3	-0.00629181	0.0777109	1	crbhm
PSORS1C1	-0.0174454	0.0778419	1	crbhm
CAT	-0.00655292	0.0778868	1	crbhm
PNMAL1	-0.00657231	0.077913	1	crbhm
DUTP6	-0.00494957	0.0779835	1	crbhm
WWP2	-0.0105685	0.0782691	1	crbhm
KPNA1	-0.00857965	0.0791568	1	crbhm
ZNF404	0.00823647	0.0798013	1	crbhm
TIAF1	0.00583533	0.079924	1	crbhm
MAP9	0.00706614	0.0801248	1	crbhm
FUZ	0.0302738	0.080312	1	crbhm
RP11-753C18.8	-0.00767534	0.0804988	1	crbhm
PDE2A	0.00920626	0.0810818	1	crbhm
RP11-496H1.1	0.0177974	0.0814153	1	crbhm
MARC1	0.0162637	0.0814487	1	crbhm
UPP1	-0.00946259	0.0815574	1	crbhm
SLC36A4	-0.00979934	0.0815907	1	crbhm
MICD	-0.00665144	0.0816399	1	crbhm
ZNF177	-0.0074812	0.0817594	1	crbhm
ACSM1	-0.0086246	0.0818294	1	crbhm
KHDC1P1	-0.00334552	0.082148	1	crbhm
PLA2G4C	-0.0126219	0.0822649	1	crbhm
TRPV2	0.00926757	0.0823218	1	crbhm
GOLGA8N	-0.00561187	0.0826655	1	crbhm
MYO5A	0.0056407	0.0828294	1	crbhm
GDAP1L1	-0.0381356	0.0828494	1	crbhm
NTN5	0.0203364	0.0831593	1	crbhm
DHFR	0.00525197	0.0833022	1	crbhm
PPIL3	-0.00530326	0.0833553	1	crbhm
C17orf105	-0.00911119	0.0833554	1	crbhm
ZNF623	-0.00780983	0.0839448	1	crbhm
GS1-304P7.3	-0.00554542	0.0840086	1	crbhm
ZDHHC24	-0.0154038	0.0842016	1	crbhm
CLEC1A	0.0103182	0.0842036	1	crbhm
MARCH2	-0.00815304	0.0844075	1	crbhm
ADAM15	0.0084701	0.084427	1	crbhm
ALG8	0.00661096	0.0844999	1	crbhm
RP11-384P7.7	0.004406	0.0850571	1	crbhm
UVSSA	0.00552285	0.0850934	1	crbhm
WDR59	0.00958036	0.0852812	1	crbhm
ARSB	0.00482376	0.0854215	1	crbhm
SDHDP6	-0.00885742	0.0855817	1	crbhm
RP11-218F10.3	0.00592249	0.085688	1	crbhm
AC022153.1	-0.00916643	0.0857184	1	crbhm
ADAM22	0.0134467	0.085809	1	crbhm
L1TD1	-0.0219937	0.0858214	1	crbhm
ZNF229	0.00631981	0.0858707	1	crbhm
EPCAM	-0.00658502	0.0859292	1	crbhm
C10orf111	0.00763168	0.0859647	1	crbhm
CCDC8	-0.0186201	0.086114	1	crbhm
CDH12	0.00792459	0.0864856	1	crbhm
ADAMTSL3	-0.00457641	0.0866189	1	crbhm
HIST1H1D	0.0113146	0.086921	1	crbhm
PTBP3	0.00561783	0.087038	1	crbhm
ZNF12	-0.00983171	0.0871234	1	crbhm
RP11-17E13.2	0.00461261	0.0871252	1	crbhm
RP11-813P10.2	0.00643805	0.087471	1	crbhm
DDAH2	-0.00959667	0.0875653	1	crbhm
RP11-309L24.4	-0.010811	0.0877295	1	crbhm
SPATA6L	-0.0354186	0.0878582	1	crbhm
PRSS37	0.00556191	0.0879119	1	crbhm
FNBP1P1	0.00680807	0.0880116	1	crbhm
RPL23AP79	0.0104236	0.0882772	1	crbhm
POLR2D	-0.019534	0.0884214	1	crbhm
RP11-261C10.7	-0.0151875	0.0884408	1	crbhm
RPL21P3	0.0101813	0.0885367	1	crbhm
MPP7	-0.00689006	0.0886353	1	crbhm
MROH6	0.00550481	0.0887272	1	crbhm
KCNIP1	0.00916662	0.0887306	1	crbhm
PREX1	0.00956142	0.0888269	1	crbhm
RBMS2	-0.00807528	0.0893377	1	crbhm
SSBP2	0.0100221	0.089419	1	crbhm
NMRK1	-0.00361036	0.0896496	1	crbhm
PINLYP	-0.00742755	0.0898781	1	crbhm
DHX40	-0.0253444	0.0902895	1	crbhm
SMG5	0.00714734	0.0903452	1	crbhm
STMN3	-0.00864189	0.0903492	1	crbhm
C6orf141	-0.00866385	0.0906526	1	crbhm
PRSS3	0.00916604	0.0906641	1	crbhm
EVI5L	0.0115312	0.0909649	1	crbhm
WI2-3658N16.1	0.014834	0.0910699	1	crbhm
C19orf55	-0.0119245	0.0911919	1	crbhm
KCNC2	-0.00690714	0.0913911	1	crbhm
DDX52	-0.0152404	0.0914856	1	crbhm
PLEC	-0.00810725	0.091521	1	crbhm
CTD-2224J9.8	0.00403017	0.0915379	1	crbhm
ANGEL2	-0.0202525	0.0918965	1	crbhm
TESC	-0.0109824	0.0922257	1	crbhm
RAB7A	0.0162753	0.0924696	1	crbhm
C16orf89	0.0064642	0.0925025	1	crbhm
MPHOSPH6	0.00902202	0.0925876	1	crbhm
RP11-302B13.1	0.017083	0.0926423	1	crbhm
ZEB2P1	0.00977611	0.0927786	1	crbhm
GRWD1	0.00890687	0.0930832	1	crbhm
PRH2	0.00773688	0.0932085	1	crbhm
IFT52	-0.0101198	0.093214	1	crbhm
CMP21-97G8.1	-0.015013	0.0933629	1	crbhm
CTTN	-0.00890963	0.0936916	1	crbhm
STK19	0.0187439	0.0937622	1	crbhm
OCEL1	0.00686763	0.0940126	1	crbhm
RP11-254F7.2	-0.00720818	0.0943161	1	crbhm
CENPP	-0.00520786	0.0944452	1	crbhm
XRCC3	0.00431783	0.0951081	1	crbhm
KLKB1	-0.00420123	0.0952673	1	crbhm
AJ003147.8	-0.0233928	0.0953733	1	crbhm
CCZ1B	0.00530785	0.0954291	1	crbhm
CPSF3L	-0.00757293	0.0956825	1	crbhm
HOXB2	-0.0104432	0.0957641	1	crbhm
ANKDD1A	-0.00903496	0.0960632	1	crbhm
CCL3L1	-0.00650767	0.0962821	1	crbhm
GCC2	0.00439428	0.0967068	1	crbhm
CASP9	0.00804234	0.0967819	1	crbhm
GBP3	0.00582633	0.0968004	1	crbhm
MIPEP	0.00650513	0.0969015	1	crbhm
ADAMTS16	0.011298	0.0971598	1	crbhm
RP11-290F5.1	-0.00663514	0.0971652	1	crbhm
PCDHA6	0.00994455	0.0973266	1	crbhm
INO80C	0.00728424	0.0973573	1	crbhm
WDR6	0.00745129	0.0974225	1	crbhm
ATXN3	-0.0152651	0.0978546	1	crbhm
RPS6KL1	0.00640365	0.0979712	1	crbhm
MAST4	-0.0109103	0.0981172	1	crbhm
IFT74	-0.00953916	0.0981901	1	crbhm
RP11-190C22.1	0.017454	0.0982547	1	crbhm
TRAF3IP3	-0.00683046	0.0982708	1	crbhm
RP11-700H6.4	0.00556961	0.0983216	1	crbhm
ZMIZ2	-0.0100949	0.098451	1	crbhm
CD151	-0.00669014	0.0984709	1	crbhm
PRKG1	0.0126895	0.0985029	1	crbhm
STK24	-0.00823602	0.0989349	1	crbhm
MGMT	-0.00439884	0.0991178	1	crbhm
ST8SIA1	0.00543827	0.099557	1	crbhm
WASH4P	-0.00890275	0.099618	1	crbhm
AF127936.5	-0.0247577	0.0998302	1	crbhm
HCG4B	-0.00425023	0.0998904	1	crbhm
AC005014.5	-0.0194205	0.0999949	1	crbhm
MGRN1	-0.00419241	0.100169	1	crbhm
GRPEL1	0.0110355	0.100179	1	crbhm
CICP14	-0.00877369	0.100191	1	crbhm
LPPR5	0.0124327	0.100198	1	crbhm
PAK4	-0.00938067	0.100212	1	crbhm
ZNF202	-0.0110423	0.100248	1	crbhm
CENPM	0.00557206	0.100293	1	crbhm
TDGF1	0.0101807	0.100372	1	crbhm
RP11-491F9.8	0.00702018	0.100375	1	crbhm
PSMC6	-0.0189096	0.100599	1	crbhm
CCDC144A	-0.00962416	0.100613	1	crbhm
CABLES2	0.00596499	0.100638	1	crbhm
CHN2	-0.034468	0.100674	1	crbhm
RP13-137A17.5	-0.0132504	0.100733	1	crbhm
GAS8	0.00532227	0.100916	1	crbhm
LRPAP1	0.0115168	0.100922	1	crbhm
ARMC5	0.00576308	0.100942	1	crbhm
OR7D2	-0.0171008	0.101614	1	crbhm
SMTNL1	0.00470357	0.101693	1	crbhm
QRSL1	-0.00419495	0.101825	1	crbhm
RP3-465N24.5	-0.00488163	0.101939	1	crbhm
DNAJC19P5	-0.00665288	0.102042	1	crbhm
ZNF454	-0.00805289	0.102313	1	crbhm
CCT6B	-0.0110007	0.102599	1	crbhm
PRPSAP1	-0.00563004	0.102633	1	crbhm
SLK	-0.00782105	0.102702	1	crbhm
EIF4E	-0.0126751	0.103565	1	crbhm
RP11-92G12.3	0.00709928	0.103616	1	crbhm
POLR2J	0.0106685	0.103685	1	crbhm
SERPINB6	0.00625743	0.104329	1	crbhm
N4BP3	-0.00791235	0.104477	1	crbhm
B3GALT6	-0.00946132	0.104532	1	crbhm
UPF3A	-0.0201193	0.104557	1	crbhm
CRYBB2	-0.0190498	0.104965	1	crbhm
AP006621.1	-0.00366245	0.104997	1	crbhm
NBPF10	-0.0113773	0.105067	1	crbhm
CAPS	0.0101359	0.105199	1	crbhm
HIST2H2AA3	-0.0109484	0.105325	1	crbhm
COPB1	-0.0178806	0.105332	1	crbhm
PARGP1	0.00813069	0.105728	1	crbhm
INSC	0.0131897	0.105888	1	crbhm
XRRA1	0.00341794	0.105998	1	crbhm
CLDN15	-0.00807219	0.106006	1	crbhm
HSPA14	-0.0161001	0.106369	1	crbhm
RPL23A	0.0395967	0.106517	1	crbhm
SEPHS1P1	0.00524326	0.106616	1	crbhm
PPARG	0.00402675	0.106632	1	crbhm
P2RX6P	-0.00539476	0.106928	1	crbhm
QRICH1	0.00740699	0.10708	1	crbhm
DFNA5	-0.00735939	0.107322	1	crbhm
WFIKKN1	0.00811042	0.107402	1	crbhm
PTPN12	0.00454128	0.107615	1	crbhm
RUNDC3B	-0.0119613	0.107698	1	crbhm
AP000350.6	-0.00401972	0.107704	1	crbhm
ZFP1	-0.00953723	0.107737	1	crbhm
PRKAG1	-0.0041887	0.107767	1	crbhm
DDX59	-0.00770629	0.107814	1	crbhm
GJD2	0.0124541	0.108022	1	crbhm
DPYSL5	-0.0115393	0.108173	1	crbhm
TMEM80	-0.0044171	0.108203	1	crbhm
FLNB	-0.00719109	0.108296	1	crbhm
DDT	-0.00881466	0.108464	1	crbhm
TMEM255B	-0.0113467	0.108574	1	crbhm
ZNF33AP1	0.0172214	0.1086	1	crbhm
DDA1	0.0145739	0.108716	1	crbhm
RTN4R	-0.0265639	0.108812	1	crbhm
GFOD1	0.00576483	0.108815	1	crbhm
SMN2	-0.0103747	0.109034	1	crbhm
WDR75	-0.00910553	0.109517	1	crbhm
BUB1B	-0.00694437	0.1097	1	crbhm
SPATA20	0.00692415	0.109791	1	crbhm
RP11-798G7.6	0.0136703	0.10986	1	crbhm
PSORS1C2	0.0151288	0.110376	1	crbhm
ABCB6	0.00811606	0.110466	1	crbhm
ZFP41	0.0131277	0.110746	1	crbhm
TIMM44	-0.00440426	0.11085	1	crbhm
ARHGEF12	0.00617626	0.111013	1	crbhm
C17orf62	-0.00775105	0.111294	1	crbhm
LSM10	0.0088691	0.111445	1	crbhm
CASP8	-0.00474163	0.111463	1	crbhm
ROCK1P1	-0.00605086	0.111775	1	crbhm
CTC-459F4.6	-0.00942307	0.111997	1	crbhm
SPATC1L	0.00386526	0.112039	1	crbhm
ZNRF2P2	-0.00541429	0.112304	1	crbhm
MAP3K9	-0.010472	0.112523	1	crbhm
LRRC61	-0.00483843	0.113323	1	crbhm
IRF6	0.00492932	0.113357	1	crbhm
USP36	-0.00499272	0.113661	1	crbhm
RP11-161M6.2	-0.00684187	0.113672	1	crbhm
ATHL1	0.0135018	0.114101	1	crbhm
CCDC114	0.00741397	0.114321	1	crbhm
FANK1	-0.00639837	0.114647	1	crbhm
CYP7B1	-0.0281228	0.114819	1	crbhm
MAP1LC3A	0.00447484	0.114896	1	crbhm
PLSCR1	0.00765176	0.115007	1	crbhm
KCNJ12	-0.0146309	0.115377	1	crbhm
SYT13	-0.0106195	0.115423	1	crbhm
SPIRE2	0.00687906	0.115452	1	crbhm
RP11-508N22.12	-0.00492415	0.115462	1	crbhm
AP000688.8	0.0118278	0.116196	1	crbhm
STYXL1	-0.00911085	0.116267	1	crbhm
RP11-981G7.3	-0.00484192	0.116356	1	crbhm
SLC46A2	0.00622575	0.116591	1	crbhm
SUCLA2	-0.01149	0.116931	1	crbhm
CES5AP1	-0.0130893	0.116932	1	crbhm
SLC16A9	-0.00422697	0.117233	1	crbhm
RAB6C	-0.00909291	0.117723	1	crbhm
RP11-305L7.6	0.00877891	0.117806	1	crbhm
RPL26P30	-0.0111649	0.117967	1	crbhm
SUSD2	-0.00548764	0.118857	1	crbhm
PDHB	0.00596135	0.118905	1	crbhm
DAGLA	-0.00837397	0.118967	1	crbhm
RTCA	-0.0079766	0.11909	1	crbhm
RNH1	0.00929999	0.1191	1	crbhm
SRP68P3	-0.00878107	0.119504	1	crbhm
C2orf82	0.00737056	0.120053	1	crbhm
BBS12	-0.010696	0.120124	1	crbhm
PRKCB	-0.00597105	0.120143	1	crbhm
AP000783.1	-0.0122548	0.120375	1	crbhm
DENND2A	0.00994881	0.120419	1	crbhm
BZRAP1	0.0080622	0.120423	1	crbhm
RP11-479G22.8	-0.00589599	0.120573	1	crbhm
NUDT6	-0.0111362	0.120683	1	crbhm
SERPINB1	-0.0061844	0.120691	1	crbhm
FAM111A	0.00801116	0.120694	1	crbhm
AHI1	-0.00583618	0.120785	1	crbhm
SUSD1	0.00766348	0.12082	1	crbhm
RP11-271K11.1	0.0168821	0.120893	1	crbhm
NKAIN4	0.0065667	0.121022	1	crbhm
FAAH	-0.0102335	0.121367	1	crbhm
RQCD1	-0.00728338	0.121727	1	crbhm
TSGA10	0.00569387	0.121762	1	crbhm
C4orf27	0.013321	0.121796	1	crbhm
RBBP8	-0.0202247	0.121802	1	crbhm
ZACN	0.0127374	0.122145	1	crbhm
PTK7	0.00461673	0.122291	1	crbhm
NRSN1	-0.00943922	0.122715	1	crbhm
ITIH2	0.00606925	0.122862	1	crbhm
PPIA	-0.0530902	0.122994	1	crbhm
CYCSP34	-0.00490091	0.123065	1	crbhm
RBM19	0.0138857	0.123067	1	crbhm
AC090945.1	-0.00684956	0.123398	1	crbhm
LRRC27	0.0120148	0.123555	1	crbhm
OGFOD3	-0.00807471	0.12362	1	crbhm
PLA2G5	-0.00716747	0.123862	1	crbhm
CCDC144B	0.0207572	0.123914	1	crbhm
ZNHIT6	-0.0131093	0.124005	1	crbhm
THEM6	0.00651786	0.124072	1	crbhm
RHOF	0.00880437	0.124091	1	crbhm
GFPT2	-0.00839724	0.124132	1	crbhm
RP11-480A16.1	-0.0116635	0.124354	1	crbhm
SACS	0.00850526	0.124407	1	crbhm
MOB3B	-0.00443486	0.124478	1	crbhm
TAS2R14	-0.00431395	0.12476	1	crbhm
TREX1	-0.00565444	0.124829	1	crbhm
SEL1L3	0.0170133	0.125408	1	crbhm
EGFL7	-0.0195007	0.125631	1	crbhm
ALDH1L1	-0.00956372	0.125707	1	crbhm
AC008060.8	0.0137755	0.125757	1	crbhm
ARHGDIG	-0.0165676	0.125826	1	crbhm
SDR39U1	-0.00789873	0.125957	1	crbhm
TRIM7	0.00584615	0.125985	1	crbhm
TRMT61B	0.00514535	0.126408	1	crbhm
GABRA4	0.0125974	0.126722	1	crbhm
G3BP1	0.00812383	0.126745	1	crbhm
DNM3	0.00545997	0.126766	1	crbhm
TYW3	0.0110993	0.127143	1	crbhm
ADAM20P1	-0.0101179	0.127433	1	crbhm
PPM1L	0.00750745	0.127629	1	crbhm
MKNK1	-0.010632	0.127859	1	crbhm
CDA	0.00861193	0.128421	1	crbhm
ATP5G3	-0.00560579	0.128571	1	crbhm
CTB-161M19.1	-0.0144742	0.128589	1	crbhm
AC004980.9	0.0222108	0.128909	1	crbhm
KIAA1199	-0.0050275	0.129546	1	crbhm
LRRC23	-0.00611291	0.129913	1	crbhm
PIF1	0.0059226	0.130696	1	crbhm
RP11-375I20.6	-0.0045498	0.130846	1	crbhm
CCDC93	-0.00814015	0.130937	1	crbhm
GAS2	0.0235707	0.131117	1	crbhm
KLHL20	0.00900128	0.131663	1	crbhm
FAM200B	0.00805766	0.131719	1	crbhm
LPCAT3	0.00717466	0.131723	1	crbhm
LEKR1	-0.00658861	0.131805	1	crbhm
SFTPD	0.0172458	0.131903	1	crbhm
ITGA9	-0.00799557	0.131977	1	crbhm
RFWD3	-0.00653904	0.132027	1	crbhm
PKMYT1	-0.00652065	0.132032	1	crbhm
KIAA1239	0.0115083	0.132167	1	crbhm
NEAT1	-0.00910486	0.132181	1	crbhm
ATAD3B	0.00499897	0.1326	1	crbhm
SF3B3	0.0126075	0.132843	1	crbhm
CTA-390C10.9	-0.00608032	0.133192	1	crbhm
NUP50	0.012071	0.133244	1	crbhm
PDE8B	0.00722227	0.133782	1	crbhm
GSTT2	0.00666521	0.134039	1	crbhm
JAK3	-0.0065599	0.13443	1	crbhm
SNPH	0.0278437	0.134908	1	crbhm
HSD17B12	0.00413771	0.135309	1	crbhm
LIPI	-0.0112597	0.135439	1	crbhm
NMT1	0.00793486	0.135713	1	crbhm
SYNE3	0.0157524	0.135998	1	crbhm
NBPF2P	-0.00447494	0.136681	1	crbhm
PRPH2	0.00404813	0.136804	1	crbhm
KIAA0895L	-0.00906538	0.137051	1	crbhm
PPWD1	-0.0103106	0.137128	1	crbhm
GUCA1B	0.00649788	0.137701	1	crbhm
PARG	-0.0130985	0.13817	1	crbhm
LINC00948	-0.0112652	0.138362	1	crbhm
GUSBP3	-0.00901736	0.13843	1	crbhm
RP11-7O20.4	0.0121323	0.138562	1	crbhm
MUT	-0.00726799	0.138691	1	crbhm
TMBIM4	-0.00905757	0.138792	1	crbhm
APPBP2	-0.0165779	0.139155	1	crbhm
ASCL5	-0.00532844	0.139181	1	crbhm
SERF1A	0.00602575	0.139378	1	crbhm
RNF5	-0.0105488	0.13938	1	crbhm
PCDHA11	0.00753875	0.139833	1	crbhm
TAS2R46	0.00612764	0.139915	1	crbhm
GZF1	-0.0104504	0.140045	1	crbhm
HEXB	0.0123011	0.140054	1	crbhm
FOXN2	-0.00626871	0.140456	1	crbhm
AC000078.5	-0.0056079	0.140791	1	crbhm
DHRS4L2	-0.00516826	0.141111	1	crbhm
LOC440461	0.00458913	0.141145	1	crbhm
RP11-399K21.14	-0.00791487	0.14118	1	crbhm
SYT7	0.00662634	0.141194	1	crbhm
CABP7	0.00852076	0.141303	1	crbhm
CCDC18	0.0114725	0.142382	1	crbhm
CD40	0.0104834	0.142481	1	crbhm
C9orf69	0.0215318	0.14249	1	crbhm
SGSM1	0.00380686	0.142602	1	crbhm
RP11-325P15.1	-0.00949404	0.142636	1	crbhm
TEK	0.00397029	0.142706	1	crbhm
CTC-304I17.5	0.00567251	0.143333	1	crbhm
RP11-218E20.3	-0.00467587	0.143347	1	crbhm
ZNF738	-0.00574825	0.143391	1	crbhm
STON1-GTF2A1L	0.00371467	0.143412	1	crbhm
KCNK9	-0.00616635	0.143666	1	crbhm
LYPD5	0.00527083	0.143879	1	crbhm
LY6H	-0.00522086	0.144413	1	crbhm
ZSCAN31	-0.00602152	0.144441	1	crbhm
UXS1	-0.0160071	0.144612	1	crbhm
MOGS	-0.0113368	0.144891	1	crbhm
BMS1P7	-0.00752943	0.145002	1	crbhm
SENP6	-0.0206636	0.145344	1	crbhm
KIAA0753	-0.0114279	0.145714	1	crbhm
CTGLF12P	-0.00962774	0.145913	1	crbhm
C22orf43	-0.00437216	0.146073	1	crbhm
POLR2C	-0.00702074	0.146332	1	crbhm
SMCP	-0.00480468	0.146419	1	crbhm
TAF9	-0.0156171	0.146561	1	crbhm
MFF	0.010378	0.146631	1	crbhm
GBAP1	0.0113811	0.146676	1	crbhm
RP11-46C24.3	0.00625536	0.146819	1	crbhm
FARP2	-0.00524163	0.147058	1	crbhm
KCNH2	0.011994	0.147687	1	crbhm
PSMB1	0.0180501	0.148181	1	crbhm
AC104135.2	0.00566124	0.148272	1	crbhm
MTRF1L	0.00458221	0.148344	1	crbhm
FGFBP3	-0.0159509	0.148555	1	crbhm
HERC2P9	0.0149612	0.14953	1	crbhm
RAD52	-0.00611483	0.149539	1	crbhm
CSTB	-0.00686622	0.149936	1	crbhm
SFI1	0.00452189	0.150427	1	crbhm
RP11-321L2.1	0.00554496	0.150496	1	crbhm
TTLL1	0.0125242	0.150711	1	crbhm
ZNF826P	-0.0124312	0.150716	1	crbhm
LILRB3	-0.0097027	0.150998	1	crbhm
LYN	0.00554139	0.15111	1	crbhm
DEAF1	-0.00948579	0.151331	1	crbhm
SERPINF2	-0.0068561	0.151382	1	crbhm
WDR73	-0.010394	0.151528	1	crbhm
LANCL1	-0.00662605	0.151575	1	crbhm
ZNF30	0.00456553	0.1517	1	crbhm
HOXB3	-0.0207407	0.151941	1	crbhm
RNF144A	-0.0077187	0.151943	1	crbhm
TMED1	-0.0413791	0.152643	1	crbhm
IGSF8	0.00871937	0.153098	1	crbhm
CTD-2248H3.1	0.00438021	0.153408	1	crbhm
SSH3	0.00566643	0.153452	1	crbhm
FAM153A	0.00888721	0.153525	1	crbhm
TAF1C	-0.00384836	0.153801	1	crbhm
RP11-643A5.2	-0.00392179	0.154189	1	crbhm
COL16A1	-0.00474659	0.154267	1	crbhm
CNTNAP4	-0.0064402	0.155375	1	crbhm
BRD7	0.00553331	0.155699	1	crbhm
TAS2R43	0.00491504	0.155892	1	crbhm
KIAA1024	0.013718	0.156016	1	crbhm
AMY2A	-0.00917559	0.156348	1	crbhm
CTA-246H3.12	-0.00490316	0.156427	1	crbhm
ZCWPW1	-0.00902191	0.156454	1	crbhm
C9orf24	-0.00618513	0.156665	1	crbhm
GSTZ1	0.00440519	0.156751	1	crbhm
TOM1L1	0.00886806	0.156837	1	crbhm
SORD	-0.0112226	0.157007	1	crbhm
PNMA2	0.00471288	0.157046	1	crbhm
ZNF587B	-0.0359495	0.157257	1	crbhm
ZNF285	0.00611888	0.15733	1	crbhm
GNPAT	-0.00715306	0.157381	1	crbhm
MCU	0.00505599	0.157717	1	crbhm
MAL2	0.00444227	0.157891	1	crbhm
CCT6P1	0.0138064	0.158125	1	crbhm
NAGS	0.0132988	0.158472	1	crbhm
RP11-324H6.5	0.00663056	0.158629	1	crbhm
NMUR1	-0.00455861	0.158809	1	crbhm
TNFAIP8	-0.00919461	0.159035	1	crbhm
SLC6A9	0.0251708	0.159103	1	crbhm
SPATA7	0.0055699	0.159138	1	crbhm
IQCG	-0.00886807	0.15916	1	crbhm
CTD-2568A17.5	-0.00428541	0.159346	1	crbhm
RP4-738P15.1	-0.00676601	0.159361	1	crbhm
MTA2	-0.0171889	0.159464	1	crbhm
GTF2H1	0.0110511	0.159576	1	crbhm
MAP6D1	-0.00849073	0.159675	1	crbhm
ANKRD40	-0.00597535	0.1602	1	crbhm
NARG2	-0.0082444	0.160743	1	crbhm
DPY19L2	0.00580603	0.160751	1	crbhm
SNX32	-0.00338921	0.160799	1	crbhm
ELP2	0.0155417	0.160952	1	crbhm
GGCT	-0.00576388	0.161642	1	crbhm
UPK3B	-0.00582694	0.161824	1	crbhm
PLGLB2	-0.00831194	0.162264	1	crbhm
DIABLO	0.0141753	0.162418	1	crbhm
RFT1	0.00426076	0.163037	1	crbhm
AC138783.12	0.00260467	0.163077	1	crbhm
SLC25A16	-0.00660014	0.163153	1	crbhm
TMEM175	-0.00650458	0.163292	1	crbhm
NME1	0.00471603	0.163356	1	crbhm
VPREB3	-0.0130004	0.163734	1	crbhm
AQP11	-0.0176775	0.163746	1	crbhm
AP000797.4	-0.00826367	0.164155	1	crbhm
NAPRT1	0.00375292	0.1642	1	crbhm
RP11-834C11.10	0.0125284	0.164703	1	crbhm
RHD	-0.00311851	0.164793	1	crbhm
COL23A1	-0.00932421	0.164934	1	crbhm
RP4-564F22.5	0.003437	0.165284	1	crbhm
OLFML2A	-0.0146178	0.1654	1	crbhm
GPR25	-0.0198958	0.165503	1	crbhm
RP11-491F9.5	-0.0102417	0.165624	1	crbhm
ALDH8A1	-0.00388792	0.165796	1	crbhm
ATIC	-0.00622034	0.166457	1	crbhm
CDON	0.00364916	0.16671	1	crbhm
TERF2	0.0140566	0.167044	1	crbhm
HAGH	0.00443892	0.167049	1	crbhm
GCH1	0.00829745	0.167114	1	crbhm
FAM134C	-0.0260809	0.167276	1	crbhm
TMED5	0.0146891	0.167331	1	crbhm
ECHDC2	0.00900053	0.167381	1	crbhm
CRIPAK	0.00392966	0.16754	1	crbhm
SLC9A3	-0.00673489	0.167662	1	crbhm
SRD5A1	0.0336966	0.167758	1	crbhm
XRCC2	-0.00346973	0.167967	1	crbhm
RP11-86H7.7	0.00355014	0.16828	1	crbhm
FAM81B	-0.00769626	0.168513	1	crbhm
HERC2P10	0.00540644	0.168722	1	crbhm
IL1RL1	-0.00607938	0.168859	1	crbhm
NUDT16L1	-0.00795931	0.168897	1	crbhm
RP11-457M11.5	-0.00519752	0.168957	1	crbhm
FAM115C	-0.0184596	0.169245	1	crbhm
RP11-275H4.1	-0.00467219	0.169347	1	crbhm
PROM2	-0.0120649	0.169485	1	crbhm
TNFSF12	0.0187643	0.169526	1	crbhm
GLIS1	0.00669757	0.170064	1	crbhm
PIGP	-0.00502262	0.170126	1	crbhm
PAXIP1	-0.00888731	0.170288	1	crbhm
ZNF619	-0.00785945	0.170295	1	crbhm
GALNT2	-0.00633962	0.170312	1	crbhm
KIAA0825	-0.00657723	0.170342	1	crbhm
LINC00937	0.00953874	0.170377	1	crbhm
KLF11	-0.00868454	0.170422	1	crbhm
ZNF23	-0.00806368	0.171221	1	crbhm
MAMDC2	0.00417078	0.171449	1	crbhm
RP11-697E2.7	-0.00569087	0.171772	1	crbhm
TRAPPC4	-0.00649099	0.17196	1	crbhm
GTPBP10	-0.00395932	0.172312	1	crbhm
INSL3	-0.00500204	0.172625	1	crbhm
ZNF660	-0.00381589	0.172688	1	crbhm
RPL21P44	-0.00793731	0.172983	1	crbhm
KCNC1	-0.00958158	0.173051	1	crbhm
RP11-1246C19.1	0.00579596	0.173761	1	crbhm
ULK4	0.00663612	0.174022	1	crbhm
PCSK4	-0.0090151	0.174061	1	crbhm
VSTM2L	0.0102604	0.174129	1	crbhm
LRCH4	0.0106552	0.174144	1	crbhm
NARFL	0.00482856	0.174283	1	crbhm
KAT8	0.00582581	0.174377	1	crbhm
C14orf142	-0.00616607	0.17455	1	crbhm
IZUMO1	0.00863048	0.175131	1	crbhm
FAN1	0.013447	0.175166	1	crbhm
RP11-388M20.9	-0.00882586	0.175427	1	crbhm
SURF1	0.00326099	0.175674	1	crbhm
DLG5	0.00791487	0.175732	1	crbhm
GYPC	0.0164668	0.176213	1	crbhm
GRIN3B	0.00332729	0.176237	1	crbhm
C1orf52	-0.0136084	0.176613	1	crbhm
DCST1	-0.012792	0.176643	1	crbhm
FMO3	-0.0112109	0.176655	1	crbhm
MTFR1L	-0.0113845	0.176656	1	crbhm
TRIM47	-0.00566032	0.176797	1	crbhm
STEAP3	-0.0047745	0.176816	1	crbhm
TUBGCP3	-0.0191327	0.176906	1	crbhm
CHD1L	0.00535336	0.176927	1	crbhm
SERPINB9	0.00576471	0.176932	1	crbhm
C2CD3	-0.00971211	0.176952	1	crbhm
DOCK4	-0.0117382	0.17738	1	crbhm
RP11-47I22.2	-0.00632084	0.17745	1	crbhm
PI4KAP2	0.00734142	0.177606	1	crbhm
MSLN	-0.00981525	0.177788	1	crbhm
GSDMD	0.0077071	0.177799	1	crbhm
IQCK	-0.00686185	0.178135	1	crbhm
MFSD1	0.0217198	0.178227	1	crbhm
PAFAH1B2	-0.00612237	0.178389	1	crbhm
TRIQK	-0.00741138	0.178422	1	crbhm
GABARAP	0.0191349	0.178536	1	crbhm
LINC00174	0.00606388	0.179419	1	crbhm
DDX27	-0.0208708	0.17956	1	crbhm
SIGLEC16	-0.0104414	0.179573	1	crbhm
KIN	-0.00714265	0.179715	1	crbhm
VPS41	-0.00761043	0.180149	1	crbhm
PGAM1	-0.0082257	0.180179	1	crbhm
PTPN4	0.0122784	0.180277	1	crbhm
RP11-381K20.5	0.00420909	0.180446	1	crbhm
CCDC170	-0.0131393	0.180461	1	crbhm
RP11-15J10.1	0.00730182	0.180551	1	crbhm
NBR2	0.00335792	0.180631	1	crbhm
RP11-535M15.1	0.00396762	0.181142	1	crbhm
ATP5S	-0.0148351	0.181378	1	crbhm
SKIV2L	0.00562739	0.181466	1	crbhm
CTC-459F4.1	0.00359383	0.18156	1	crbhm
RP11-347I19.8	0.00553884	0.181589	1	crbhm
HLA-DRB6	-0.00364026	0.182178	1	crbhm
SCN4B	0.00870357	0.18236	1	crbhm
FLCN	0.00397068	0.182654	1	crbhm
RBP1	0.00671638	0.182917	1	crbhm
SLC44A5	0.00924181	0.182948	1	crbhm
CSMD2	-0.0135914	0.182969	1	crbhm
TPRA1	0.00524411	0.183199	1	crbhm
RP11-680H20.2	0.00532171	0.183652	1	crbhm
ZNF624	0.010053	0.183674	1	crbhm
RP11-720L2.4	-0.00977977	0.1837	1	crbhm
LSM11	-0.00624479	0.183776	1	crbhm
POLI	-0.0032308	0.184499	1	crbhm
RP11-477N3.1	0.0168848	0.185032	1	crbhm
CHL1	-0.00510883	0.185847	1	crbhm
CTNS	-0.0058465	0.186095	1	crbhm
GRHPR	-0.00716652	0.186349	1	crbhm
COL13A1	0.00337708	0.18656	1	crbhm
GEMIN7	0.00958918	0.186579	1	crbhm
ARL4D	0.0121926	0.186935	1	crbhm
TCTE1	-0.00894045	0.187121	1	crbhm
RP11-351I21.11	0.00687203	0.187147	1	crbhm
USP20	-0.00562876	0.18735	1	crbhm
BCR	0.00627154	0.187371	1	crbhm
CRYBB2P1	-0.00870534	0.187711	1	crbhm
RP11-675F6.3	-0.0184558	0.187737	1	crbhm
ARHGEF7	-0.00367668	0.187856	1	crbhm
PSMC2	-0.00426697	0.187926	1	crbhm
AC069513.4	0.004673	0.188053	1	crbhm
U91328.19	0.00601934	0.188066	1	crbhm
RP11-540B6.2	0.00490699	0.188358	1	crbhm
UBXN11	0.00701714	0.188495	1	crbhm
C1orf195	-0.0222262	0.188887	1	crbhm
IMP3	0.00872187	0.18917	1	crbhm
RP11-479J7.2	-0.0456728	0.189282	1	crbhm
C3orf33	-0.00869353	0.189539	1	crbhm
AEBP1	0.00685677	0.189601	1	crbhm
PLGLB1	0.0107513	0.189695	1	crbhm
RP11-80H5.9	0.00575774	0.189953	1	crbhm
TTC36	-0.0107187	0.190056	1	crbhm
NUMB	-0.00690852	0.190104	1	crbhm
KAT2A	0.0109989	0.190898	1	crbhm
MEIS3P1	0.00391955	0.190898	1	crbhm
RP1-167G20.1	0.00411327	0.190942	1	crbhm
NBR1	0.00676944	0.191475	1	crbhm
FABP3	0.005885	0.191478	1	crbhm
MRE11A	-0.00433412	0.191815	1	crbhm
SYCE3	-0.0107369	0.192264	1	crbhm
CROCCP2	0.00352564	0.192417	1	crbhm
AC012360.4	0.00742527	0.192586	1	crbhm
MRPL20	0.00850944	0.192661	1	crbhm
TPTE2P5	-0.0070386	0.193507	1	crbhm
NDUFAF6	0.0103417	0.193581	1	crbhm
RP11-252I14.2	0.00540631	0.193791	1	crbhm
PTGDR2	0.00586096	0.19381	1	crbhm
MRPL36	0.00806699	0.193906	1	crbhm
AC093323.3	0.0114841	0.194079	1	crbhm
RP11-54D18.2	-0.00342979	0.194129	1	crbhm
RPL23AP1	-0.00518538	0.194169	1	crbhm
ANKRD23	-0.0155537	0.194324	1	crbhm
BCRP2	0.00746077	0.194465	1	crbhm
TSTD1	-0.004048	0.19468	1	crbhm
GPRC5A	0.0120798	0.194897	1	crbhm
TP53RK	0.0102647	0.195047	1	crbhm
RP11-81A22.5	-0.00557884	0.195154	1	crbhm
TSPAN15	0.00432713	0.195171	1	crbhm
LRRC53	-0.00823044	0.195206	1	crbhm
LRRC37A6P	-0.00944498	0.195235	1	crbhm
KB-1592A4.13	0.0186261	0.19554	1	crbhm
TEFM	-0.00505126	0.19589	1	crbhm
NME7	-0.00905952	0.195936	1	crbhm
DDX55	0.00602432	0.196291	1	crbhm
ANKRD65	0.00325297	0.196506	1	crbhm
CALCOCO2	-0.00581542	0.196725	1	crbhm
WI2-1896O14.1	-0.0188889	0.196746	1	crbhm
ETFDH	0.00334826	0.196935	1	crbhm
CTDP1	0.00518323	0.196963	1	crbhm
WDR5	-0.0140959	0.197059	1	crbhm
TNIP1	0.00682681	0.197616	1	crbhm
FBXW10	-0.00569408	0.197993	1	crbhm
NDUFS2	0.00445314	0.198031	1	crbhm
ZNF137P	-0.0115579	0.198179	1	crbhm
ZNRF3	0.00787143	0.198261	1	crbhm
C9orf173	-0.0169106	0.198577	1	crbhm
METRN	-0.00957588	0.198904	1	crbhm
AC110299.5	-0.0091811	0.199	1	crbhm
FAM166A	-0.00789529	0.199555	1	crbhm
CDK2AP2	-0.00759948	0.200434	1	crbhm
DGCR2	-0.0105178	0.200485	1	crbhm
KNSTRN	0.00430873	0.200555	1	crbhm
PCDHB18	-0.00882259	0.20067	1	crbhm
FAM13C	0.00753071	0.200696	1	crbhm
OPRK1	0.00694317	0.200754	1	crbhm
SAP30	0.0119725	0.200878	1	crbhm
TMEM159	-0.0104894	0.201002	1	crbhm
ADCK3	0.00731149	0.201281	1	crbhm
PSMD2	0.0053021	0.201339	1	crbhm
SETD9	-0.00443148	0.2014	1	crbhm
GOLGA8O	0.0054776	0.2016	1	crbhm
RP11-795F19.5	0.00668334	0.201887	1	crbhm
ENPP1	0.00681903	0.20219	1	crbhm
GPX7	0.00568349	0.202305	1	crbhm
SAV1	-0.00511591	0.202407	1	crbhm
CECR6	0.00541072	0.202461	1	crbhm
MYEOV	0.0138958	0.202586	1	crbhm
MESDC2	-0.00786893	0.202777	1	crbhm
C19orf71	-0.0036807	0.203332	1	crbhm
PCDHA8	-0.00351163	0.203486	1	crbhm
PYROXD1	-0.0169098	0.203549	1	crbhm
AP000347.4	-0.0110402	0.203565	1	crbhm
YIPF7	-0.0113425	0.203993	1	crbhm
GGH	-0.00553779	0.204028	1	crbhm
CLEC4A	0.00410748	0.204077	1	crbhm
LYRM4	0.00731524	0.20443	1	crbhm
OVOL1	-0.00748616	0.204669	1	crbhm
LGALS3	0.00739504	0.204805	1	crbhm
TCFL5	0.00518961	0.20494	1	crbhm
LYPD6	-0.0263765	0.20515	1	crbhm
SLC7A8	-0.00478138	0.205328	1	crbhm
MRPS27	0.00581884	0.205361	1	crbhm
ARL16	-0.00439021	0.205369	1	crbhm
BRD9	-0.0107652	0.205691	1	crbhm
SLC2A1-AS1	0.00401427	0.205781	1	crbhm
AC104135.3	0.00324265	0.205817	1	crbhm
RP11-62H7.2	-0.0120569	0.206275	1	crbhm
CENPQ	0.00542545	0.206346	1	crbhm
LRPPRC	-0.00957835	0.206889	1	crbhm
SDHAP1	0.00745959	0.206902	1	crbhm
C5orf46	0.012491	0.206908	1	crbhm
GPRIN3	0.0110249	0.207358	1	crbhm
RP11-495P10.3	0.00707805	0.208005	1	crbhm
PCGF2	0.00744634	0.208139	1	crbhm
BBS9	-0.0073501	0.208195	1	crbhm
NRCAM	-0.0107563	0.208415	1	crbhm
PALLD	0.0121625	0.208452	1	crbhm
EPPK1	0.00831385	0.208879	1	crbhm
KIDINS220	-0.0126737	0.208883	1	crbhm
AC004381.6	-0.00614246	0.208969	1	crbhm
INTS4L1	0.00380152	0.209077	1	crbhm
RP11-276H19.1	-0.00827263	0.209391	1	crbhm
ADRA2C	0.0068127	0.209407	1	crbhm
CYP2D8P1	0.0136903	0.209741	1	crbhm
AP001816.1	0.00817675	0.209981	1	crbhm
SPATS1	0.015724	0.210168	1	crbhm
RP11-640M9.2	-0.0168768	0.210313	1	crbhm
KDELC2	0.00564652	0.21036	1	crbhm
VN1R20P	0.00556806	0.210481	1	crbhm
ZNF549	-0.00408737	0.211026	1	crbhm
SYNPR	0.00339917	0.211163	1	crbhm
BMP8B	0.00733899	0.21206	1	crbhm
RP11-105C19.2	0.00872208	0.212479	1	crbhm
ALDH1L2	0.00584617	0.212485	1	crbhm
RP11-71E19.1	0.00520419	0.213219	1	crbhm
ESYT3	-0.00619952	0.21387	1	crbhm
PIP5K1C	-0.00673606	0.214349	1	crbhm
SHD	-0.00634222	0.214422	1	crbhm
IHH	0.00899067	0.214506	1	crbhm
CCDC144NL	0.00614843	0.214813	1	crbhm
PI4KA	-0.0110765	0.214867	1	crbhm
C21orf128	0.00390255	0.214899	1	crbhm
TRPV3	0.00465881	0.215715	1	crbhm
FREM1	0.00644821	0.21592	1	crbhm
NDUFC2	0.00601656	0.216002	1	crbhm
LINC00672	0.0051966	0.216092	1	crbhm
CHCHD2	-0.00625618	0.216258	1	crbhm
CCDC94	-0.00526197	0.216582	1	crbhm
ANKLE2	0.0104508	0.217006	1	crbhm
AHRR	0.00766556	0.217435	1	crbhm
DAB1	-0.00416945	0.217484	1	crbhm
ASAP3	0.0141036	0.21753	1	crbhm
CLEC4G	-0.0172444	0.217655	1	crbhm
NUP88	0.00586186	0.21841	1	crbhm
RAET1G	0.00394496	0.218742	1	crbhm
RNF146	-0.0119698	0.219344	1	crbhm
C8orf47	0.0126795	0.219631	1	crbhm
MIR940	0.00352552	0.219703	1	crbhm
OGDHL	-0.00504338	0.219706	1	crbhm
AC061992.1	-0.00508126	0.219736	1	crbhm
RP11-420K14.3	0.00402818	0.219873	1	crbhm
NMT2	0.00823978	0.219938	1	crbhm
LRRC16B	-0.0085632	0.220217	1	crbhm
RP11-69M1.4	0.004171	0.220257	1	crbhm
RP11-689P11.2	0.00717782	0.220319	1	crbhm
GPR137B	-0.00938528	0.220436	1	crbhm
USP17L7	0.00602304	0.220511	1	crbhm
ODF3L1	-0.0163092	0.220571	1	crbhm
PSD	-0.0110451	0.221152	1	crbhm
AC004980.10	0.00729785	0.221411	1	crbhm
PMPCA	0.00986961	0.221416	1	crbhm
PXDNL	0.0134665	0.221544	1	crbhm
COQ9	-0.00460773	0.221596	1	crbhm
GRAMD1B	0.00911457	0.221727	1	crbhm
GOLGA6L10	-0.00615093	0.221911	1	crbhm
MICA	0.00360307	0.222111	1	crbhm
AMH	-0.00379642	0.222202	1	crbhm
POLM	0.00658768	0.222274	1	crbhm
CCDC78	0.00816355	0.22233	1	crbhm
TOR1B	-0.00495407	0.222577	1	crbhm
LMBRD1	0.00754819	0.222741	1	crbhm
AC141586.5	0.00857047	0.222857	1	crbhm
ABCA7	0.00623184	0.222877	1	crbhm
LEMD2	0.00577561	0.222898	1	crbhm
RP11-273G15.2	0.0290942	0.223568	1	crbhm
NRD1	0.00669472	0.223729	1	crbhm
DEDD2	-0.0128394	0.223902	1	crbhm
DAP3	-0.010546	0.223956	1	crbhm
PRKXP1	0.00383733	0.224484	1	crbhm
ATP13A5	-0.00939638	0.224493	1	crbhm
MUC4	0.00293025	0.22467	1	crbhm
CHMP1A	-0.00798658	0.224772	1	crbhm
P2RX4	-0.00385268	0.224868	1	crbhm
NCK2	0.0112481	0.22493	1	crbhm
TRMT6	0.00362805	0.225425	1	crbhm
PFKM	0.00594764	0.225647	1	crbhm
ADAM1A	0.00515379	0.22615	1	crbhm
RP11-702H23.2	-0.00406846	0.226315	1	crbhm
CTD-2538A21.1	-0.0173206	0.226716	1	crbhm
SCYL3	0.00696493	0.226901	1	crbhm
CFDP1	0.0176977	0.226971	1	crbhm
RSL24D1P11	-0.0071847	0.227208	1	crbhm
RP11-147I3.1	-0.00460474	0.227324	1	crbhm
LIN52	-0.00631091	0.227579	1	crbhm
RNF149	-0.00377038	0.227836	1	crbhm
OIP5	0.00668574	0.227977	1	crbhm
ALG1L12P	-0.0063909	0.228472	1	crbhm
VN1R82P	-0.00978411	0.228508	1	crbhm
INTS1	0.004011	0.229018	1	crbhm
TMEM98	0.00358585	0.229172	1	crbhm
TPGS2	-0.0057866	0.229389	1	crbhm
TFAM	0.00433595	0.229416	1	crbhm
AC141928.1	0.00650703	0.229477	1	crbhm
CTD-2227C6.2	-0.00262494	0.229553	1	crbhm
RP11-38M8.1	0.00599976	0.229723	1	crbhm
PYURF	-0.00387431	0.230061	1	crbhm
NUSAP1	0.00448274	0.230273	1	crbhm
POU5F1P6	0.00441922	0.230797	1	crbhm
SESTD1	0.0153556	0.230869	1	crbhm
KHDRBS2	-0.0147487	0.231255	1	crbhm
NHLH1	0.00851064	0.231677	1	crbhm
KB-1269D1.8	-0.00932195	0.232077	1	crbhm
CDC25A	-0.00792307	0.232256	1	crbhm
GRK7	-0.00712524	0.232316	1	crbhm
LARP1	-0.00708035	0.232421	1	crbhm
MIR29B1	0.00735989	0.232512	1	crbhm
RP11-129K12.1	0.00799221	0.232729	1	crbhm
ZNF890P	-0.00810868	0.232805	1	crbhm
FCF1P2	0.00629626	0.232831	1	crbhm
RPS18	-0.00710758	0.233125	1	crbhm
RP11-369K16.1	0.0073286	0.23324	1	crbhm
LCP2	-0.00332661	0.233677	1	crbhm
RGPD8	0.0029752	0.234033	1	crbhm
STYX	0.0113934	0.234548	1	crbhm
LRIG1	0.00370045	0.234954	1	crbhm
STK17A	0.00793012	0.235153	1	crbhm
RP11-428J1.4	0.00453047	0.235339	1	crbhm
AACSP1	0.00554627	0.235597	1	crbhm
KANK3	-0.00557445	0.235808	1	crbhm
SLC25A26	0.00928047	0.235964	1	crbhm
CCDC162P	-0.0130456	0.236169	1	crbhm
TM2D2	-0.00530717	0.237247	1	crbhm
SAR1A	-0.0134012	0.237295	1	crbhm
GTF2H2	0.0359679	0.237305	1	crbhm
RPUSD3	0.00545077	0.237944	1	crbhm
RP11-350F4.2	-0.00597506	0.238178	1	crbhm
RP11-214N9.1	0.00833429	0.238701	1	crbhm
IGFBP4	-0.0050223	0.238826	1	crbhm
NR0B2	-0.00906967	0.238886	1	crbhm
CRTAM	0.00405075	0.238977	1	crbhm
KM-PA-2	-0.00709701	0.239104	1	crbhm
PCNXL4	-0.00709211	0.239425	1	crbhm
ADPRHL1	0.040015	0.239732	1	crbhm
OACYLP	0.0236283	0.239813	1	crbhm
AP002530.2	-0.00572391	0.239815	1	crbhm
TRIM63	-0.00427364	0.239882	1	crbhm
PRR22	0.00736076	0.240108	1	crbhm
SORT1	-0.0206907	0.240192	1	crbhm
LINC00920	-0.0170172	0.240555	1	crbhm
NUTM2A	-0.00572702	0.240768	1	crbhm
CRIM1	0.00457182	0.240888	1	crbhm
CTD-2325M2.1	-0.00682424	0.241197	1	crbhm
PRPS1P2	0.00918749	0.241278	1	crbhm
SPOCK2	0.00473681	0.241408	1	crbhm
RP11-561C5.4	0.00515414	0.24163	1	crbhm
EXOSC5	-0.00972162	0.24207	1	crbhm
RP11-139I14.2	-0.00908565	0.242299	1	crbhm
PUS7	0.00380572	0.242524	1	crbhm
MEF2B	0.00574313	0.242769	1	crbhm
RABL2A	-0.00821803	0.24279	1	crbhm
MYL7	0.00939797	0.243379	1	crbhm
B3GNT8	-0.00550173	0.243449	1	crbhm
THSD1	-0.00443505	0.243728	1	crbhm
VSTM2B	-0.00314466	0.243782	1	crbhm
GVQW1	-0.00422157	0.244713	1	crbhm
BTNL9	-0.00924978	0.24485	1	crbhm
EBPL	-0.00262268	0.244866	1	crbhm
ATP9B	-0.00652731	0.244869	1	crbhm
ALDH7A1	0.00405388	0.245206	1	crbhm
NDUFA11	-0.00699394	0.245318	1	crbhm
FAM47E	-0.00402943	0.245535	1	crbhm
MCC	0.0192623	0.245725	1	crbhm
HHATL	0.0104236	0.245727	1	crbhm
VN1R51P	-0.00452917	0.246299	1	crbhm
MORN3	0.00673528	0.246576	1	crbhm
ARPC5L	0.00481673	0.247062	1	crbhm
FN3KRP	-0.00672031	0.247573	1	crbhm
ZP3	-0.00372787	0.247576	1	crbhm
DHX36	-0.00712909	0.247608	1	crbhm
FIG4	-0.0136275	0.247905	1	crbhm
CPT1B	0.00620623	0.247928	1	crbhm
C17orf50	0.00354748	0.248244	1	crbhm
TAS2R3	0.00549131	0.248623	1	crbhm
SMPD3	-0.0135883	0.248921	1	crbhm
MFSD12	-0.00466073	0.249294	1	crbhm
LIPJ	-0.0461572	0.249675	1	crbhm
RP11-385F7.1	-0.00393174	0.249784	1	crbhm
PDPN	0.0128628	0.249923	1	crbhm
ABHD17AP4	-0.00372193	0.250139	1	crbhm
LZTS2	-0.0112412	0.250336	1	crbhm
ZBTB40	0.011915	0.250608	1	crbhm
SFTPA2	-0.00784214	0.250623	1	crbhm
FAM86JP	0.00351131	0.250663	1	crbhm
SNUPN	-0.00472752	0.251147	1	crbhm
ATP1B1P1	-0.0068036	0.251173	1	crbhm
AARSD1	-0.0109599	0.251633	1	crbhm
CTA-250D10.23	0.0051281	0.252486	1	crbhm
KLK10	-0.01008	0.252555	1	crbhm
HLX	-0.0175795	0.252573	1	crbhm
MBLAC1	0.0059522	0.252662	1	crbhm
RP11-1C8.5	0.0062638	0.252714	1	crbhm
C2orf43	-0.0237785	0.25277	1	crbhm
PPARGC1B	-0.00791484	0.252955	1	crbhm
NOB1	-0.0119552	0.253398	1	crbhm
RASA4DP	0.00808315	0.253424	1	crbhm
CORO6	0.00490102	0.253445	1	crbhm
RPIA	0.00825369	0.253673	1	crbhm
IFNAR1	-0.0107014	0.253778	1	crbhm
MIS12	-0.00319448	0.254439	1	crbhm
C9orf91	0.013446	0.254585	1	crbhm
ZNF559	-0.00517671	0.254693	1	crbhm
CORT	-0.0103621	0.254698	1	crbhm
SPINT2	-0.00942491	0.254861	1	crbhm
MS4A14	0.00955232	0.254871	1	crbhm
ERN1	0.00452557	0.25491	1	crbhm
SAMD11	0.00815177	0.255188	1	crbhm
RP11-661A12.14	-0.0124152	0.255221	1	crbhm
ITGA3	0.00344649	0.255306	1	crbhm
XXbac-BPGBPG55C20.1	-0.00709272	0.255755	1	crbhm
MOCOS	-0.00802574	0.255872	1	crbhm
HDLBP	-0.0047195	0.256046	1	crbhm
GLUD1P3	0.00949519	0.256071	1	crbhm
SIRT2	-0.00536277	0.256142	1	crbhm
ARHGEF16	0.0075694	0.256158	1	crbhm
RP11-431K24.1	-0.00604048	0.256248	1	crbhm
LHPP	-0.00660738	0.256459	1	crbhm
PAFAH2	-0.00468413	0.256919	1	crbhm
POC5	0.00808859	0.25694	1	crbhm
RP11-886D15.1	0.00638367	0.257174	1	crbhm
NAPSB	0.00413527	0.257441	1	crbhm
RP11-722E23.2	0.0097243	0.257807	1	crbhm
CD8A	-0.00777947	0.257962	1	crbhm
PGBD5	-0.00394201	0.25847	1	crbhm
RHBDF2	0.007506	0.2585	1	crbhm
YIPF4	0.00926693	0.258616	1	crbhm
EPB41L5	0.00613866	0.258764	1	crbhm
ZNF605	-0.00960385	0.258996	1	crbhm
NBL1	0.00402094	0.25911	1	crbhm
DPP9	0.00566425	0.259144	1	crbhm
TGM1	0.00364748	0.259366	1	crbhm
NBN	0.00653049	0.259815	1	crbhm
RASA4CP	-0.00982327	0.259954	1	crbhm
HIGD1A	-0.00624501	0.260162	1	crbhm
RHCE	0.00485904	0.260254	1	crbhm
RP11-989F5.3	0.0106	0.260313	1	crbhm
RP11-274B21.9	0.00558543	0.260399	1	crbhm
MARCH8	0.00507228	0.260432	1	crbhm
C4orf26	0.00548253	0.260492	1	crbhm
GLTSCR1L	0.00566118	0.26061	1	crbhm
POLK	0.00710548	0.260863	1	crbhm
INPPL1	-0.00532779	0.26088	1	crbhm
GLRA1	0.00648359	0.261001	1	crbhm
RNF38	-0.0060368	0.261195	1	crbhm
SNX1	0.0102888	0.261473	1	crbhm
LOH12CR1	0.00772524	0.261516	1	crbhm
RP11-120K24.3	-0.0118095	0.261702	1	crbhm
RP11-700N1.1	0.0116118	0.261805	1	crbhm
EXTL1	0.00913318	0.262217	1	crbhm
FAM154B	-0.00470465	0.26237	1	crbhm
C9orf64	-0.00833829	0.262484	1	crbhm
RP11-1212A22.1	-0.00715605	0.262583	1	crbhm
OR4N3P	-3.7464	0.262681	1	crbhm
NT5DC1	0.00691473	0.263446	1	crbhm
PKDREJ	0.00676595	0.263702	1	crbhm
FAM66B	0.0102632	0.263888	1	crbhm
AP000350.5	-0.00277118	0.264121	1	crbhm
PLEKHH2	-0.0106539	0.264249	1	crbhm
TMEM63C	-0.00401493	0.264599	1	crbhm
SLC35F1	0.00698477	0.264748	1	crbhm
LPIN3	0.00495161	0.264771	1	crbhm
IQCH-AS1	-0.010233	0.264869	1	crbhm
FAM110D	-0.00562835	0.265043	1	crbhm
TBC1D7	0.00600751	0.265244	1	crbhm
MRGPRD	-0.00690426	0.266015	1	crbhm
LIG1	-0.00394936	0.266124	1	crbhm
TIFA	0.0107366	0.266419	1	crbhm
OR2L2	0.0215161	0.266717	1	crbhm
[truncated: 2,746 more rows]

## Sheet: Table S7f
Table S7f : S-PrediXcan results : Cortex
GENE	Z	P	P.adj	Tissue
RNF123	-0.0539235	2.66053e-26	3.59324e-20	crtx
MST1R	-0.0508418	2.18694e-22	2.67502e-19	crtx
NPIPB7	0.0421277	3.07805e-19	1.2699e-17	crtx
RBM6	0.0306367	1.22979e-18	1.57304e-16	crtx
SULT1A2	-0.0467722	1.75789e-16	6.77045e-15	crtx
SULT1A1	0.0889433	2.95472e-14	9.08543e-15	crtx
NPIPB9	0.306285	2.62071e-12	4.50795e-08	crtx
PET112	0.0620014	8.09406e-12	1.42824e-07	crtx
LAT	-0.0528223	8.14408e-12	2.60034e-07	crtx
RBL2	-0.0226939	4.7749e-11	4.65093e-07	crtx
ARL17A	-0.0268012	1.48862e-10	3.44202e-06	crtx
AFF3	0.0298499	2.12791e-10	1.14509e-05	crtx
NAT8	-0.0508707	3.21925e-10	1.26648e-05	crtx
CYP2D6	0.0173682	8.5911e-10	6.07031e-05	crtx
DHRS11	-0.0241685	1.16385e-09	6.84927e-05	crtx
RP11-259G18.1	-0.214289	1.25711e-09	8.59223e-05	crtx
MST1	0.101848	1.26266e-09	8.60057e-05	crtx
GOSR1	0.0278574	6.46201e-09	8.91861e-05	crtx
CRHR1-IT1	-0.048185	7.57954e-09	0.000105718	crtx
RPS26	0.0190378	1.00922e-08	0.000132234	crtx
DISP2	-0.0338696	1.27056e-08	0.000137153	crtx
CWF19L1	0.0152502	1.36878e-08	0.000167887	crtx
RP13-98N21.2	-0.0172657	2.33851e-08	0.000202843	crtx
LRRC37A4P	0.0304723	4.68267e-08	0.000209368	crtx
MTCH2	-0.0198162	4.70119e-08	0.000249187	crtx
CYSTM1	0.0269077	2.36111e-07	0.000331875	crtx
NAGA	-0.0342645	2.58558e-07	0.000558878	crtx
EIF4HP2	-0.0256139	2.71754e-07	0.000632352	crtx
ITIH4	0.0178671	2.97683e-07	0.00065145	crtx
CTD-3025N20.3	0.0146049	3.22132e-07	0.000726236	crtx
TRIOBP	0.0248486	3.96066e-07	0.0007626	crtx
ARL17B	0.0176776	4.63858e-07	0.000766044	crtx
KIFC2	-0.0549751	4.80545e-07	0.000958133	crtx
LINC00634	-0.0255855	5.18838e-07	0.00120434	crtx
CUL9	-0.048265	5.64574e-07	0.00159396	crtx
ALMS1P	-0.0426242	6.12754e-07	0.00187011	crtx
CEP192	0.0133021	7.57423e-07	0.00191669	crtx
CTB-75G16.3	0.0251135	8.6368e-07	0.0020411	crtx
RP11-73M18.9	0.0462188	9.26508e-07	0.00240729	crtx
CTD-3025N20.2	0.0152644	1.01463e-06	0.00400802	crtx
SENP6	-0.0486818	1.09371e-06	0.00423646	crtx
SUOX	-0.0236829	1.14407e-06	0.013617	crtx
KLC1	0.0376124	1.40258e-06	0.0168388	crtx
TKT	-0.0345461	2.11149e-06	0.017582	crtx
ZNF584	0.0171542	2.49807e-06	0.0189948	crtx
SPCS1	0.029418	2.70635e-06	0.0284279	crtx
DND1P1	-0.0622933	3.365e-06	0.029424	crtx
ZCCHC11	0.0494499	3.49102e-06	0.0376461	crtx
ARMC1	-0.0299787	4.0434e-06	0.0383794	crtx
TFB1M	-0.0444868	4.36638e-06	0.0409943	crtx
GPC5	0.0305705	4.68971e-06	0.0417298	crtx
NDUFS3	-0.039966	5.38708e-06	0.0446453	crtx
SYPL2	0.0189783	5.55096e-06	0.0452633	crtx
FIGN	-0.0524486	6.03903e-06	0.0461677	crtx
AGBL2	0.0446054	6.46787e-06	0.0645921	crtx
GPX1	-0.0293603	7.76844e-06	0.0665931	crtx
XRCC6BP1	0.0225952	8.68209e-06	0.0863037	crtx
PIGO	-0.0427159	9.19174e-06	0.0869049	crtx
XRCC3	0.0279384	9.58925e-06	0.13165	crtx
CEP250	-0.0144277	9.68906e-06	0.13276	crtx
SCRN2	-0.018729	1.26184e-05	0.139483	crtx
HCG17	-0.0279035	1.38845e-05	0.170309	crtx
RP11-707O23.5	-0.0529824	1.60421e-05	0.17163	crtx
GLYCTK	-0.0396142	2.12326e-05	0.172812	crtx
CYP21A1P	-0.0213643	2.22832e-05	0.203037	crtx
AKTIP	-0.0271188	2.5107e-05	0.20915	crtx
NPC1	0.0196732	2.66429e-05	0.233861	crtx
DDX42	-0.0242498	3.03083e-05	0.253824	crtx
CA13	-0.0248716	3.18143e-05	0.278097	crtx
AL049840.1	0.0361222	3.34494e-05	0.30741	crtx
FIGNL1	-0.0110453	3.39386e-05	0.314858	crtx
AC007375.1	0.023253	3.45365e-05	0.364008	crtx
EFCAB5	-0.019797	3.52316e-05	0.407249	crtx
RP3-477O4.16	0.0262218	3.68128e-05	0.429769	crtx
MIR137HG	0.0243135	4.01356e-05	0.435333	crtx
ERAP2	-0.0109623	4.16357e-05	0.457467	crtx
PGPEP1	-0.0255868	4.25565e-05	0.55534	crtx
TEX40	0.013866	4.38326e-05	0.576685	crtx
HABP4	-0.0504286	4.5296e-05	0.72103	crtx
SYT14	-0.0199707	5.08569e-05	0.736494	crtx
BTN3A2	-0.0140348	5.36593e-05	0.814141	crtx
RP13-98N21.3	0.0103124	5.61169e-05	0.870711	crtx
PPP1R2P5	-0.018979	5.71118e-05	0.969164	crtx
CREG2	0.0494125	6.07419e-05	1	crtx
MMACHC	0.0381836	6.07608e-05	1	crtx
RP11-463M16.4	-0.0310217	6.23685e-05	1	crtx
PLEKHM1	-0.0197901	6.30858e-05	1	crtx
NUDT12	0.0531737	6.81268e-05	1	crtx
NPIPP1	-0.0176606	6.8919e-05	1	crtx
ZNF502	0.0281171	7.12484e-05	1	crtx
NME9	-0.0195192	7.67488e-05	1	crtx
NDUFAF2	-0.0410726	8.0721e-05	1	crtx
ZNF192P1	0.0133103	8.9255e-05	1	crtx
RP11-554D14.2	0.034192	9.53881e-05	1	crtx
RAD51C	-0.0130673	9.92012e-05	1	crtx
AC011330.5	-0.0205393	0.000106915	1	crtx
HCG4P3	0.0147137	0.000108089	1	crtx
CPNE1	-0.0122543	0.000111008	1	crtx
PPA2	-0.0248435	0.000112219	1	crtx
RETSAT	0.0242859	0.000112576	1	crtx
C15orf57	0.0219683	0.00011348	1	crtx
HCG4	-0.0197232	0.000118196	1	crtx
TTC21B	0.0276592	0.000119394	1	crtx
ATF4	-0.0249966	0.000120486	1	crtx
FADS1	-0.0281564	0.000121762	1	crtx
DRG2	0.0221473	0.000122056	1	crtx
TEX264	-0.0276846	0.000124211	1	crtx
MYO15A	0.0205162	0.000142952	1	crtx
PAXIP1-AS2	-0.021269	0.000146749	1	crtx
ZBTB32	0.0185399	0.000147155	1	crtx
LINC00667	0.0113628	0.000153147	1	crtx
CYP2D8P1	0.0296044	0.00016323	1	crtx
PCDHA10	-0.0159324	0.000165981	1	crtx
ASAH2B	-0.0173342	0.000175008	1	crtx
HLA-K	-0.0117922	0.000179591	1	crtx
HIST1H1C	0.0310887	0.000189091	1	crtx
OLR1	0.0394054	0.000190693	1	crtx
SBDSP1	0.0187447	0.00019618	1	crtx
INPP5B	0.0114399	0.000197015	1	crtx
SNRNP27	0.0354702	0.000200975	1	crtx
AMT	0.0143772	0.000201865	1	crtx
LRRC37A17P	-0.0301042	0.000210017	1	crtx
METTL21B	-0.0127099	0.000235395	1	crtx
LARS	0.029635	0.000258107	1	crtx
SEPT12	0.0093473	0.000266957	1	crtx
LINC00896	0.0389239	0.000291557	1	crtx
SCG3	-0.0231914	0.000301787	1	crtx
RP11-738E22.3	0.0161717	0.00030654	1	crtx
BSN	-0.0538601	0.00032236	1	crtx
L3MBTL2	-0.0297944	0.00034012	1	crtx
CTD-2184D3.6	-0.0188035	0.000342531	1	crtx
CCDC171	0.0140253	0.000342825	1	crtx
AC004985.12	0.0136133	0.000358571	1	crtx
MROH8	-0.0211685	0.000389478	1	crtx
STRC	0.0136006	0.000395907	1	crtx
MCUR1	0.0132661	0.000399766	1	crtx
RP11-160H22.5	0.0355798	0.000412151	1	crtx
WBP2NL	-0.0151584	0.000419555	1	crtx
BLOC1S2	0.0155019	0.000428297	1	crtx
HPR	-0.00941769	0.000430298	1	crtx
CTD-3126B10.4	-0.0231243	0.000431614	1	crtx
SLC9C2	0.017702	0.000440221	1	crtx
OR2B8P	0.0274175	0.000454343	1	crtx
ZNF782	0.0303205	0.000459081	1	crtx
BTN3A3	0.0153968	0.000459759	1	crtx
SLC33A1	0.0133628	0.000462922	1	crtx
SMDT1	0.0248448	0.000480526	1	crtx
CTC-498M16.4	0.0149007	0.000489603	1	crtx
RP11-773H22.1	0.027487	0.000489871	1	crtx
RP11-798G7.8	-0.0389623	0.000490634	1	crtx
MPI	0.0166618	0.00049879	1	crtx
SMPD3	-0.030529	0.000540482	1	crtx
CNTF	0.0236776	0.000547113	1	crtx
TAMM41	-0.0123229	0.000593415	1	crtx
HGFAC	-0.0229117	0.000602668	1	crtx
RP11-2L8.2	0.0163435	0.00060757	1	crtx
IMMT	-0.0187829	0.000610559	1	crtx
MAPKAPK3	-0.0120718	0.000615665	1	crtx
CTC-471C19.1	0.0452569	0.000621534	1	crtx
DENND4A	0.0154563	0.000682854	1	crtx
DPYSL5	-0.0149798	0.000688486	1	crtx
HLA-T	-0.0157306	0.000705455	1	crtx
LINC00339	0.0110389	0.000718936	1	crtx
AP000704.5	-0.0659562	0.000755339	1	crtx
RMND5A	0.0521768	0.00075572	1	crtx
LRRCC1	0.0276542	0.000777215	1	crtx
TBC1D1	-0.00990998	0.000792155	1	crtx
KIRREL2	0.0112675	0.000808134	1	crtx
RP11-127L20.3	-0.0197018	0.00080876	1	crtx
KIAA1683	-0.0146319	0.000823539	1	crtx
DNAH10OS	0.0241363	0.000830204	1	crtx
TUBG2	0.0126957	0.000855027	1	crtx
GALNTL6	-0.0156069	0.000867233	1	crtx
PTPRJ	0.0383416	0.000934413	1	crtx
RP11-247A12.7	0.0129848	0.00096829	1	crtx
C7orf73	-0.0292406	0.00100226	1	crtx
VPS9D1	0.0151845	0.00100554	1	crtx
ALKBH5	0.0185854	0.00100944	1	crtx
SDCCAG8	-0.0296664	0.00102255	1	crtx
FAM21A	0.0100118	0.0011285	1	crtx
ZNF273	0.0168451	0.00117875	1	crtx
AL022393.7	0.00753838	0.00119018	1	crtx
PAH	-0.0165246	0.00119301	1	crtx
RP11-259G18.3	-0.0196926	0.00120452	1	crtx
TYW5	0.0287686	0.00120664	1	crtx
C1orf123	0.014351	0.00122025	1	crtx
AC018641.7	0.0123998	0.00124984	1	crtx
CILP	0.0213669	0.00126095	1	crtx
ANKRD45	-0.0312409	0.00129691	1	crtx
GNMT	-0.00845956	0.00134157	1	crtx
PACRG	0.0163397	0.00134713	1	crtx
AC093698.1	-0.0114889	0.00134769	1	crtx
RPS23	0.00758652	0.00143285	1	crtx
TDP2	-0.0267123	0.0014499	1	crtx
RP11-302L19.3	-0.0294476	0.00147436	1	crtx
AC007229.3	0.0470681	0.00149969	1	crtx
NIT2	0.00870142	0.00150414	1	crtx
PXN	-0.0458522	0.00156544	1	crtx
XKR9	-0.00979188	0.00157634	1	crtx
UNC5D	0.0150801	0.00159165	1	crtx
VARS2	-0.0108479	0.00161306	1	crtx
ZNF501	0.0274405	0.00163042	1	crtx
ATP6AP1L	-0.00914182	0.00163554	1	crtx
KCNK3	0.0201955	0.00166376	1	crtx
PDPK2	-0.0351951	0.00169527	1	crtx
GSTT1	-0.00862739	0.0017101	1	crtx
RP11-274B21.4	-0.0109981	0.00172971	1	crtx
TSC1	-0.0212348	0.00173883	1	crtx
POM121C	0.0198976	0.00174256	1	crtx
WIPF1	-0.0346862	0.00176578	1	crtx
AP001877.1	0.0103766	0.00178915	1	crtx
GJB2	0.0369286	0.00178918	1	crtx
ARTN	-0.0282805	0.0018255	1	crtx
EPHA5	-0.0308756	0.00182719	1	crtx
DPY19L1P1	-0.0223156	0.00186248	1	crtx
CARD8	0.0138308	0.00186434	1	crtx
PRR12	0.0245634	0.00189736	1	crtx
HRASLS5	-0.0220935	0.00192507	1	crtx
DOK1	0.0638881	0.00194145	1	crtx
HTR1D	0.0230344	0.00208747	1	crtx
RP11-981G7.3	-0.014028	0.00210981	1	crtx
VWDE	0.00917976	0.00211035	1	crtx
SNF8	-0.0135108	0.00211768	1	crtx
MGC10955	0.0115116	0.00215958	1	crtx
C18orf8	0.0213717	0.00222344	1	crtx
HYI	-0.0118486	0.00223205	1	crtx
CIRH1A	0.0103739	0.00226621	1	crtx
TRIM60P18	0.0258831	0.00233242	1	crtx
CTD-2162K18.4	-0.00884544	0.00233782	1	crtx
ADCY6	-0.028661	0.00236356	1	crtx
PCK2	0.0300199	0.00237064	1	crtx
RNF149	-0.0166631	0.00246226	1	crtx
SEMA6A	-0.0260933	0.00255618	1	crtx
NSFP1	0.00682965	0.00256462	1	crtx
RP1-265C24.5	-0.0101976	0.00257372	1	crtx
LAMC2	0.0146489	0.00258213	1	crtx
LINC00461	-0.0135304	0.00261095	1	crtx
SNX27	0.0171758	0.00264024	1	crtx
ATP5G1	-0.022401	0.0026549	1	crtx
AC079922.3	-0.00973367	0.00266352	1	crtx
HLA-C	0.0134641	0.00267154	1	crtx
RAB7L1	-0.0305085	0.00274931	1	crtx
TERF2IP	0.015592	0.0028213	1	crtx
PDE4C	0.0303096	0.00284719	1	crtx
ADPRM	-0.0305521	0.00284725	1	crtx
AP000351.8	-0.0210826	0.00285243	1	crtx
KIAA1875	-0.213244	0.00286726	1	crtx
HMGB1P31	-0.018933	0.00287178	1	crtx
MYCBPAP	0.0159665	0.00289605	1	crtx
RP11-324I22.2	-0.0143775	0.00291974	1	crtx
DNAJC18	0.0226474	0.00298575	1	crtx
SFI1	0.0354059	0.00299616	1	crtx
RP11-783K16.13	-0.0174617	0.00301302	1	crtx
RNF185	-0.0171422	0.00303394	1	crtx
C12orf10	-0.0546258	0.00305429	1	crtx
PCCB	0.0154195	0.0030639	1	crtx
ALOX5	-0.0288471	0.00308028	1	crtx
RSAD1	0.0176421	0.00320275	1	crtx
RP11-797A18.4	0.0131347	0.00320342	1	crtx
RPAP1	0.0088062	0.00330372	1	crtx
RAB40C	0.0200129	0.00331036	1	crtx
FER1L4	-0.0281288	0.00334041	1	crtx
BCAP29	-0.024088	0.00334234	1	crtx
C2orf82	0.0112792	0.00340234	1	crtx
LRRC37A2	-0.0118484	0.00340287	1	crtx
BRIP1	0.0174861	0.00345594	1	crtx
TDH	0.0249156	0.00351319	1	crtx
DDX11	0.00914369	0.00358003	1	crtx
AC068282.3	0.00796448	0.00368863	1	crtx
C4B	0.0279087	0.00381301	1	crtx
EIF6	-0.0116875	0.00382692	1	crtx
TIPIN	-0.00928575	0.00387793	1	crtx
SPPL3	0.0166848	0.00389651	1	crtx
CRHR1	-0.0342165	0.00389908	1	crtx
CENPE	0.0326717	0.00390472	1	crtx
TIMM10	0.016783	0.00393487	1	crtx
ITGB2	-0.0246386	0.00395422	1	crtx
TTLL6	0.0141392	0.0039677	1	crtx
SLC39A4	0.0206277	0.0040108	1	crtx
NDUFAF5	0.0270182	0.00402604	1	crtx
RNF24	-0.0153276	0.00404993	1	crtx
TCF19	0.0121795	0.00412661	1	crtx
ATG10	-0.00733993	0.00422254	1	crtx
KIF16B	0.0361352	0.00426981	1	crtx
PHBP15	-0.0200198	0.00431263	1	crtx
ALDH16A1	-0.00826425	0.00438025	1	crtx
ALKBH3	0.0307312	0.0043892	1	crtx
RPL3L	0.0249686	0.00439465	1	crtx
FAN1	-0.0176158	0.00440186	1	crtx
CCBL2	0.00659774	0.00441033	1	crtx
ACADS	-0.00935072	0.00442057	1	crtx
MRPL35P2	-0.0145153	0.00447127	1	crtx
UBXN6	0.00883265	0.00457303	1	crtx
RP1-151F17.2	0.0366137	0.00465307	1	crtx
PM20D1	0.00726577	0.0047304	1	crtx
RP11-15I11.3	0.0108541	0.00475718	1	crtx
KNOP1	0.010521	0.00477344	1	crtx
UROS	-0.00737348	0.00477387	1	crtx
PNPLA2	0.00906762	0.00488891	1	crtx
TRIM65	0.0110765	0.00489293	1	crtx
TRIM73	0.0312856	0.0049586	1	crtx
PHACTR4	0.0117202	0.00501773	1	crtx
P2RX2	0.00977853	0.00508983	1	crtx
LRRK1	0.506655	0.00510503	1	crtx
NAALAD2	0.0270079	0.00513791	1	crtx
TMEM39A	-0.0139907	0.0051665	1	crtx
GRK4	-0.0142977	0.00523767	1	crtx
MIR145	-0.0411775	0.00543137	1	crtx
RP11-259G18.2	-0.0178665	0.00547841	1	crtx
SPHKAP	0.0267423	0.00549832	1	crtx
LINC00665	0.00764082	0.00552597	1	crtx
RP11-578O24.2	0.0217046	0.00553915	1	crtx
SERPINC1	0.0158342	0.00564532	1	crtx
FAM213A	0.0116039	0.00570534	1	crtx
RP11-218E20.3	-0.0225134	0.00580786	1	crtx
PDXDC1	-0.0216304	0.00581297	1	crtx
RP11-274B21.10	-0.0116162	0.00584313	1	crtx
MRPL48	-0.0205027	0.00592746	1	crtx
IL7	0.0285174	0.00592806	1	crtx
ZNF324B	0.0217391	0.00593517	1	crtx
GABRG2	-0.0135832	0.00593749	1	crtx
SYCE1L	-0.00974604	0.00607873	1	crtx
CNOT6L	0.0153067	0.00614198	1	crtx
AP000351.10	-0.0114519	0.00614814	1	crtx
GPALPP1	-0.0172032	0.00623773	1	crtx
GSTM4	-0.0152138	0.0062671	1	crtx
PLA2G4B	-0.0142248	0.00629041	1	crtx
NDE1	0.014895	0.00632282	1	crtx
COX6B1	-0.00916252	0.00634752	1	crtx
G3BP2	-0.0224313	0.00640607	1	crtx
WIPF3	-0.0192586	0.00644025	1	crtx
PRR15	-0.011612	0.00649012	1	crtx
RP11-231C18.1	0.0171652	0.00651085	1	crtx
PNMA1	-0.0498692	0.00659895	1	crtx
TRANK1	-0.010781	0.00663313	1	crtx
EHD4	0.0140701	0.00667292	1	crtx
DCDC2	0.0221747	0.00667329	1	crtx
CD46	0.0107661	0.00668062	1	crtx
RP4-669P10.19	0.0111753	0.00676753	1	crtx
DARS2	-0.0136575	0.00677745	1	crtx
STAMBP	0.0421843	0.00683763	1	crtx
AKNAD1	-0.0088301	0.00684416	1	crtx
HLA-J	-0.0534528	0.00694212	1	crtx
NPY2R	0.0160759	0.0071318	1	crtx
ASPDH	0.00872088	0.00725475	1	crtx
SLC25A27	0.0048527	0.00725699	1	crtx
NDUFV3	0.0147033	0.00727133	1	crtx
TTC12	-0.0085541	0.00727986	1	crtx
THEM6	0.0178089	0.00749868	1	crtx
DNAL1	0.020345	0.00755382	1	crtx
FGFR3	-0.0303232	0.00756183	1	crtx
RP11-773H22.2	0.0127729	0.00766626	1	crtx
DDAH2	-0.0185973	0.00767593	1	crtx
FREM1	0.0130702	0.00768718	1	crtx
CICP14	-0.0122839	0.00782175	1	crtx
TRIT1	0.0104038	0.00783545	1	crtx
STON1	0.0127223	0.00785118	1	crtx
RP11-274B21.2	-0.0205151	0.00785953	1	crtx
RWDD2B	0.00699897	0.00789204	1	crtx
BCAS4	0.0128571	0.00795277	1	crtx
EPB42	-0.01537	0.00802653	1	crtx
AL132709.5	0.0159502	0.00805163	1	crtx
NOS2P3	0.0106162	0.0080539	1	crtx
CTC-419K13.1	0.0108927	0.00820307	1	crtx
VWA3B	-0.0258811	0.00821502	1	crtx
SAPCD2	-0.0231727	0.0083339	1	crtx
RP11-584P21.2	-0.0256624	0.00834353	1	crtx
UBE2Z	-0.022149	0.00840021	1	crtx
SLC27A5	-0.0334507	0.00840396	1	crtx
FTSJ3	0.0071251	0.00850548	1	crtx
ADARB2	-0.0162972	0.0085418	1	crtx
GPR135	-0.0181468	0.00862007	1	crtx
TRMT61B	0.0170139	0.00863271	1	crtx
PCDHB10	-0.0134403	0.00867689	1	crtx
SAT2	0.0115805	0.00867925	1	crtx
DGKQ	-0.0187031	0.00876265	1	crtx
LINC00284	-0.0392384	0.00885443	1	crtx
SEPHS1P1	0.0119415	0.00885522	1	crtx
GGNBP1	0.00682397	0.00891603	1	crtx
FAM20C	-0.0123114	0.00894453	1	crtx
C6orf226	0.0253696	0.00895362	1	crtx
CTA-150C2.13	0.0109106	0.0090716	1	crtx
SERF1B	-0.0160452	0.00918613	1	crtx
RP11-347I19.8	0.0138027	0.00922792	1	crtx
LINC00574	0.0163872	0.00943003	1	crtx
PYCRL	0.0219131	0.00943337	1	crtx
ATF7IP2	-0.0141527	0.00945578	1	crtx
AC103965.1	-0.00749598	0.00950365	1	crtx
DDT	-0.0183328	0.00957988	1	crtx
C17orf75	0.019118	0.00960128	1	crtx
EIF3KP1	0.0165738	0.00963022	1	crtx
DNAJC15	0.00819823	0.00971923	1	crtx
MTRR	0.0115882	0.0097676	1	crtx
ARFGEF2	-0.0273524	0.00982378	1	crtx
RBAK	-0.013453	0.0100368	1	crtx
ESRP1	-0.0223361	0.0102166	1	crtx
PPP2R5C	-0.0164621	0.0102487	1	crtx
METTL10	0.010934	0.0102907	1	crtx
GTF2IRD2	-0.0110597	0.0103497	1	crtx
PRR19	-0.0253274	0.0103751	1	crtx
CTD-2619J13.16	0.0265453	0.0104088	1	crtx
CLCNKA	-0.00834019	0.0104149	1	crtx
RP11-1365D11.1	0.021441	0.0104362	1	crtx
ZSCAN23	0.00895373	0.0104579	1	crtx
UTP18	-0.013276	0.0104645	1	crtx
RP11-762H8.2	-0.0130746	0.0104922	1	crtx
C14orf23	-0.027005	0.0106055	1	crtx
TUBBP5	-0.0170587	0.0106701	1	crtx
ALG1L13P	0.0327497	0.0107078	1	crtx
GS1-124K5.4	-0.0106365	0.0108563	1	crtx
HPS4	-0.0140978	0.0109128	1	crtx
RPA1	0.0193204	0.0109611	1	crtx
SPATA18	-0.022483	0.011061	1	crtx
RP11-84A19.4	-0.0267531	0.0110871	1	crtx
SCN9A	-0.0131105	0.0111222	1	crtx
HLA-DQA2	-0.0114777	0.0113632	1	crtx
STXBP4	0.0402283	0.0114406	1	crtx
UBOX5	0.0107273	0.0116614	1	crtx
RP11-686D22.10	0.0165423	0.0116952	1	crtx
ESD	0.0226012	0.0117014	1	crtx
ABTB1	0.0170291	0.0117063	1	crtx
ADSL	0.0360131	0.0117188	1	crtx
CCDC124	0.0383207	0.0117625	1	crtx
ZKSCAN7	0.0169219	0.0119434	1	crtx
NT5C3B	-0.0111211	0.0120135	1	crtx
MRPL28	0.0222498	0.0120699	1	crtx
ZNF192P2	-0.00825776	0.0121776	1	crtx
FAM90A25P	-0.0227513	0.0122191	1	crtx
ADORA2B	-0.0263052	0.0122764	1	crtx
TMC4	0.0150979	0.0123716	1	crtx
CENPV	-0.00861639	0.0124136	1	crtx
HEMK1	0.00944951	0.0124173	1	crtx
CAPG	-0.0145286	0.0124333	1	crtx
PEX6	0.0086905	0.0124338	1	crtx
CHRNA5	0.0083574	0.0125106	1	crtx
GMCL1	0.0158765	0.0127066	1	crtx
ZNF443	0.011444	0.0127488	1	crtx
GGT7	0.02282	0.0129074	1	crtx
TYK2	0.0145698	0.0129316	1	crtx
SLC25A39	-0.016631	0.0129515	1	crtx
PISD	0.00999575	0.0129802	1	crtx
AC012309.5	0.00477414	0.012984	1	crtx
PPP1R37	-0.0553095	0.0130283	1	crtx
PCDHA13	0.0102278	0.0131025	1	crtx
RP4-534N18.2	0.0220977	0.0131083	1	crtx
RP11-137H2.6	-0.00933748	0.0131153	1	crtx
GHRL	-0.0219722	0.0137791	1	crtx
SNRPC	0.00952784	0.0138414	1	crtx
QRICH2	0.00821854	0.0139406	1	crtx
PFN1P1	-0.0305006	0.0140003	1	crtx
LCA5L	0.00660978	0.0140201	1	crtx
SEP15	0.00947308	0.0140628	1	crtx
CPSF1	0.00594804	0.0142367	1	crtx
CKAP5	-0.015934	0.0142545	1	crtx
RPL36P4	0.00853469	0.0143562	1	crtx
CCDC65	0.0101985	0.0143734	1	crtx
PRKG1	0.0319747	0.0144235	1	crtx
CFLAR	0.0204927	0.0145036	1	crtx
ERO1LB	0.0170374	0.0145718	1	crtx
TULP3	-0.0155685	0.0145833	1	crtx
WDR55	-0.0131454	0.0147495	1	crtx
PCDHA7	0.0117883	0.0147532	1	crtx
CRYZ	0.00642963	0.0148033	1	crtx
C20orf203	0.0104466	0.0148157	1	crtx
PILRB	-0.00754139	0.0152167	1	crtx
NOL6	0.0080586	0.0152984	1	crtx
PCDHB3	-0.0102958	0.0153225	1	crtx
[truncated: 3,853 more rows]

## Sheet: Table S7g
Table S7g : S-PrediXcan results : Frontal Cortex
[truncated: 3,585 more rows]

[truncated: 4 more sheets: Table S7h, Table S7i, Table S7j, Table S6k]
