# Supplementary material for: Identifying nootropic drug targets via large-scale cognitive GWAS and transcriptomics
Source: Neuropsychopharmacology. 2021 May 25;46(10):1788–801. doi: 10.1038/s41386-021-01023-4 (PMC8357785; doi:10.1038/s41386-021-01023-4)
Supplement: Supplementary file 10 — STable10 [file 41386_2021_1023_MOESM10_ESM.xlsx]

## Sheet: Table S10
Table S10
FUMA eQTL Mapping of Brain Expressed Genes
tissue	uniqID	db	gene	testedAllele	p	signed_stats	FDR/Adj.P	Direction	RiskIncAllele	alignedDirection	chr	pos	symbol	eqtlMapFilt
Brain_Amygdala	12:56435929:C:G	GTEx/v7	ENSG00000197728	G	1.98914e-29	-1.02909	7.69489e-22	-	NA	NA	12	56435929	RPS26	1
Brain_Amygdala	12:56401085:A:G	GTEx/v7	ENSG00000197728	A	7.14651e-27	-1.00764	7.69489e-22	-	G	+	12	56401085	RPS26	1
Brain_Amygdala	12:56478002:A:C	GTEx/v7	ENSG00000197728	C	1.47904e-23	-0.977491	7.69489e-22	-	A	+	12	56478002	RPS26	1
Brain_Amygdala	12:56473808:C:T	GTEx/v7	ENSG00000197728	C	6.43654e-23	-0.95224	7.69489e-22	-	T	+	12	56473808	RPS26	1
Brain_Amygdala	12:56470625:C:T	GTEx/v7	ENSG00000197728	T	2.53456e-22	-0.950663	7.69489e-22	-	C	+	12	56470625	RPS26	1
Brain_Amygdala	18:13131940:C:T	GTEx/v7	ENSG00000101639	C	5.37284e-22	-0.813289	3.11108e-15	-	T	+	18	13131940	CEP192	1
Brain_Amygdala	18:13131395:A:T	GTEx/v7	ENSG00000101639	T	5.71918e-22	-0.817106	3.11108e-15	-	A	+	18	13131395	CEP192	1
Brain_Amygdala	18:13137992:C:G	GTEx/v7	ENSG00000101639	C	5.71918e-22	-0.817106	3.11108e-15	-	G	+	18	13137992	CEP192	1
Brain_Amygdala	18:13129938:C:T	GTEx/v7	ENSG00000101639	C	1.02527e-21	-0.820024	3.11108e-15	-	T	+	18	13129938	CEP192	1
Brain_Amygdala	18:13133774:A:G	GTEx/v7	ENSG00000101639	G	1.02527e-21	-0.820024	3.11108e-15	-	A	+	18	13133774	CEP192	1
Brain_Amygdala	18:13134997:G:T	GTEx/v7	ENSG00000101639	T	1.02527e-21	-0.820024	3.11108e-15	-	G	+	18	13134997	CEP192	1
Brain_Amygdala	18:13135433:G:T	GTEx/v7	ENSG00000101639	G	1.02527e-21	-0.820024	3.11108e-15	-	T	+	18	13135433	CEP192	1
Brain_Amygdala	18:13141396:C:T	GTEx/v7	ENSG00000101639	C	1.02527e-21	-0.820024	3.11108e-15	-	T	+	18	13141396	CEP192	1
Brain_Amygdala	18:13142188:T:TCTCTGCCAGGACATGAAGGAGCGG	GTEx/v7	ENSG00000101639	TCTCTGCCAGGACATGAAGGAGCGG	1.02527e-21	-0.820024	3.11108e-15	-	NA	NA	18	13142188	CEP192	1
Brain_Amygdala	18:13144972:A:G	GTEx/v7	ENSG00000101639	A	1.02527e-21	-0.820024	3.11108e-15	-	NA	NA	18	13144972	CEP192	1
Brain_Amygdala	18:13148617:A:G	GTEx/v7	ENSG00000101639	G	1.02527e-21	-0.820024	3.11108e-15	-	A	+	18	13148617	CEP192	1
Brain_Amygdala	18:13091661:C:T	GTEx/v7	ENSG00000101639	C	1.08205e-21	-0.799421	3.11108e-15	-	T	+	18	13091661	CEP192	1
Brain_Amygdala	12:56477694:A:T	GTEx/v7	ENSG00000197728	T	1.45341e-21	-0.957568	7.69489e-22	-	NA	NA	12	56477694	RPS26	1
Brain_Amygdala	18:13037018:A:C	GTEx/v7	ENSG00000101639	A	2.25082e-21	-0.790572	3.11108e-15	-	C	+	18	13037018	CEP192	1
Brain_Amygdala	18:13047784:G:T	GTEx/v7	ENSG00000101639	G	2.25082e-21	-0.790572	3.11108e-15	-	T	+	18	13047784	CEP192	1
Brain_Amygdala	18:13054103:A:G	GTEx/v7	ENSG00000101639	G	2.25082e-21	-0.790572	3.11108e-15	-	A	+	18	13054103	CEP192	1
Brain_Amygdala	18:13058318:A:G	GTEx/v7	ENSG00000101639	G	2.25082e-21	-0.790572	3.11108e-15	-	A	+	18	13058318	CEP192	1
Brain_Amygdala	18:13059494:A:T	GTEx/v7	ENSG00000101639	A	2.25082e-21	-0.790572	3.11108e-15	-	T	+	18	13059494	CEP192	1
Brain_Amygdala	18:13065484:A:C	GTEx/v7	ENSG00000101639	A	2.25082e-21	-0.790572	3.11108e-15	-	C	+	18	13065484	CEP192	1
Brain_Amygdala	18:13066123:C:T	GTEx/v7	ENSG00000101639	C	2.25082e-21	-0.790572	3.11108e-15	-	T	+	18	13066123	CEP192	1
Brain_Amygdala	18:13068132:C:T	GTEx/v7	ENSG00000101639	C	2.25082e-21	-0.790572	3.11108e-15	-	T	+	18	13068132	CEP192	1
Brain_Amygdala	18:13069782:C:T	GTEx/v7	ENSG00000101639	T	2.25082e-21	-0.790572	3.11108e-15	-	C	+	18	13069782	CEP192	1
Brain_Amygdala	18:13070930:C:T	GTEx/v7	ENSG00000101639	C	2.25082e-21	-0.790572	3.11108e-15	-	T	+	18	13070930	CEP192	1
Brain_Amygdala	18:13087789:A:G	GTEx/v7	ENSG00000101639	G	2.25082e-21	-0.790572	3.11108e-15	-	A	+	18	13087789	CEP192	1
Brain_Amygdala	18:13087815:A:G	GTEx/v7	ENSG00000101639	A	2.25082e-21	-0.790572	3.11108e-15	-	G	+	18	13087815	CEP192	1
Brain_Amygdala	18:13095609:C:T	GTEx/v7	ENSG00000101639	C	2.25082e-21	-0.790572	3.11108e-15	-	T	+	18	13095609	CEP192	1
Brain_Amygdala	18:13096436:C:T	GTEx/v7	ENSG00000101639	C	2.25082e-21	-0.790572	3.11108e-15	-	T	+	18	13096436	CEP192	1
Brain_Amygdala	18:13104251:A:G	GTEx/v7	ENSG00000101639	G	2.25082e-21	-0.790572	3.11108e-15	-	A	+	18	13104251	CEP192	1
Brain_Amygdala	18:13109879:C:T	GTEx/v7	ENSG00000101639	C	2.25082e-21	-0.790572	3.11108e-15	-	T	+	18	13109879	CEP192	1
Brain_Amygdala	18:13113197:C:T	GTEx/v7	ENSG00000101639	T	2.25082e-21	-0.790572	3.11108e-15	-	C	+	18	13113197	CEP192	1
Brain_Amygdala	18:13123876:C:G	GTEx/v7	ENSG00000101639	G	2.25082e-21	-0.790572	3.11108e-15	-	C	+	18	13123876	CEP192	1
Brain_Amygdala	18:13036034:G:T	GTEx/v7	ENSG00000101639	G	2.84004e-21	-0.795895	3.11108e-15	-	T	+	18	13036034	CEP192	1
Brain_Amygdala	18:13076940:A:G	GTEx/v7	ENSG00000101639	G	2.84004e-21	-0.795895	3.11108e-15	-	A	+	18	13076940	CEP192	1
Brain_Amygdala	18:13081303:C:T	GTEx/v7	ENSG00000101639	C	2.84004e-21	-0.795895	3.11108e-15	-	T	+	18	13081303	CEP192	1
Brain_Amygdala	18:13123645:C:G	GTEx/v7	ENSG00000101639	G	2.84004e-21	-0.795895	3.11108e-15	-	C	+	18	13123645	CEP192	1
Brain_Amygdala	18:13143192:C:T	GTEx/v7	ENSG00000101639	C	3.59585e-21	-0.809592	3.11108e-15	-	NA	NA	18	13143192	CEP192	1
Brain_Amygdala	18:12993195:A:C	GTEx/v7	ENSG00000101639	C	5.62529e-21	-0.76738	3.11108e-15	-	A	+	18	12993195	CEP192	1
Brain_Amygdala	18:13007480:G:T	GTEx/v7	ENSG00000101639	G	5.62529e-21	-0.76738	3.11108e-15	-	T	+	18	13007480	CEP192	1
Brain_Amygdala	18:13008369:A:G	GTEx/v7	ENSG00000101639	G	5.62529e-21	-0.76738	3.11108e-15	-	A	+	18	13008369	CEP192	1
Brain_Amygdala	18:13009905:C:T	GTEx/v7	ENSG00000101639	C	5.62529e-21	-0.76738	3.11108e-15	-	T	+	18	13009905	CEP192	1
Brain_Amygdala	18:13020881:A:T	GTEx/v7	ENSG00000101639	A	5.62529e-21	-0.76738	3.11108e-15	-	T	+	18	13020881	CEP192	1
Brain_Amygdala	18:13026120:C:T	GTEx/v7	ENSG00000101639	C	5.62529e-21	-0.76738	3.11108e-15	-	T	+	18	13026120	CEP192	1
Brain_Amygdala	18:13029068:G:T	GTEx/v7	ENSG00000101639	G	5.62529e-21	-0.76738	3.11108e-15	-	T	+	18	13029068	CEP192	1
Brain_Amygdala	18:13030383:A:G	GTEx/v7	ENSG00000101639	A	5.62529e-21	-0.76738	3.11108e-15	-	G	+	18	13030383	CEP192	1
Brain_Amygdala	18:13033974:A:G	GTEx/v7	ENSG00000101639	A	5.62529e-21	-0.76738	3.11108e-15	-	G	+	18	13033974	CEP192	1
Brain_Amygdala	18:13145264:A:G	GTEx/v7	ENSG00000101639	A	6.37906e-21	-0.830864	3.11108e-15	-	G	+	18	13145264	CEP192	1
Brain_Amygdala	18:13154354:A:G	GTEx/v7	ENSG00000101639	G	6.37906e-21	-0.830864	3.11108e-15	-	A	+	18	13154354	CEP192	1
Brain_Amygdala	18:13101168:A:G	GTEx/v7	ENSG00000101639	G	6.82964e-21	-0.781745	3.11108e-15	-	A	+	18	13101168	CEP192	1
Brain_Amygdala	18:13098597:C:T	GTEx/v7	ENSG00000101639	C	8.02935e-21	-0.817662	3.11108e-15	-	NA	NA	18	13098597	CEP192	1
Brain_Amygdala	18:13106337:C:T	GTEx/v7	ENSG00000101639	C	1.23429e-20	-0.789484	3.11108e-15	-	T	+	18	13106337	CEP192	1
Brain_Amygdala	18:12995185:C:T	GTEx/v7	ENSG00000101639	C	1.42265e-20	-0.766567	3.11108e-15	-	T	+	18	12995185	CEP192	1
Brain_Amygdala	18:13093774:A:G	GTEx/v7	ENSG00000101639	A	1.4475e-20	-0.786328	3.11108e-15	-	G	+	18	13093774	CEP192	1
Brain_Amygdala	18:13094132:A:G	GTEx/v7	ENSG00000101639	A	1.4475e-20	-0.786328	3.11108e-15	-	G	+	18	13094132	CEP192	1
Brain_Amygdala	18:13116432:G:T	GTEx/v7	ENSG00000101639	T	1.4475e-20	-0.786328	3.11108e-15	-	G	+	18	13116432	CEP192	1
Brain_Amygdala	18:13011182:C:T	GTEx/v7	ENSG00000101639	C	1.45801e-20	-0.796623	3.11108e-15	-	T	+	18	13011182	CEP192	1
Brain_Amygdala	18:13091470:G:GT	GTEx/v7	ENSG00000101639	GT	1.45933e-20	-0.783638	3.11108e-15	-	NA	NA	18	13091470	CEP192	1
Brain_Amygdala	18:13018071:A:G	GTEx/v7	ENSG00000101639	G	2.49709e-20	-0.765681	3.11108e-15	-	A	+	18	13018071	CEP192	1
Brain_Amygdala	12:56379060:A:T	GTEx/v7	ENSG00000197728	T	2.69678e-20	0.936445	7.69489e-22	+	NA	NA	12	56379060	RPS26	1
Brain_Amygdala	12:56384804:A:G	GTEx/v7	ENSG00000197728	A	2.69678e-20	0.936445	7.69489e-22	+	A	+	12	56384804	RPS26	1
Brain_Amygdala	12:56389293:C:T	GTEx/v7	ENSG00000197728	C	2.69678e-20	0.936445	7.69489e-22	+	C	+	12	56389293	RPS26	1
Brain_Amygdala	12:56393337:C:G	GTEx/v7	ENSG00000197728	G	2.69678e-20	0.936445	7.69489e-22	+	NA	NA	12	56393337	RPS26	1
Brain_Amygdala	18:13011431:C:T	GTEx/v7	ENSG00000101639	C	2.81425e-20	-0.761373	3.11108e-15	-	T	+	18	13011431	CEP192	1
Brain_Amygdala	12:56379427:C:G	GTEx/v7	ENSG00000197728	C	3.39304e-20	0.932871	7.69489e-22	+	NA	NA	12	56379427	RPS26	1
Brain_Amygdala	18:13008245:C:CTG	GTEx/v7	ENSG00000101639	CTG	3.85483e-20	-0.764983	3.11108e-15	-	NA	NA	18	13008245	CEP192	1
Brain_Amygdala	18:13147999:G:GTTCT	GTEx/v7	ENSG00000101639	GTTCT	4.04805e-20	-0.798808	3.11108e-15	-	NA	NA	18	13147999	CEP192	1
Brain_Amygdala	18:12999754:C:T	GTEx/v7	ENSG00000101639	T	5.02709e-20	-0.764973	3.11108e-15	-	C	+	18	12999754	CEP192	1
Brain_Amygdala	18:13000210:A:G	GTEx/v7	ENSG00000101639	G	8.46001e-20	-0.763395	3.11108e-15	-	A	+	18	13000210	CEP192	1
Brain_Amygdala	18:12993543:A:G	GTEx/v7	ENSG00000101639	G	8.60125e-20	-0.761073	3.11108e-15	-	A	+	18	12993543	CEP192	1
Brain_Amygdala	18:12994783:G:T	GTEx/v7	ENSG00000101639	T	8.60125e-20	-0.761073	3.11108e-15	-	G	+	18	12994783	CEP192	1
Brain_Amygdala	18:12997773:A:G	GTEx/v7	ENSG00000101639	G	8.60125e-20	-0.761073	3.11108e-15	-	A	+	18	12997773	CEP192	1
Brain_Amygdala	18:12998929:G:T	GTEx/v7	ENSG00000101639	T	8.60125e-20	-0.761073	3.11108e-15	-	G	+	18	12998929	CEP192	1
Brain_Amygdala	18:13000736:C:T	GTEx/v7	ENSG00000101639	T	8.60125e-20	-0.761073	3.11108e-15	-	C	+	18	13000736	CEP192	1
Brain_Amygdala	18:13002196:C:T	GTEx/v7	ENSG00000101639	T	8.93451e-20	-0.763487	3.11108e-15	-	C	+	18	13002196	CEP192	1
Brain_Amygdala	18:12994468:A:G	GTEx/v7	ENSG00000101639	A	1.19515e-19	-0.758727	3.11108e-15	-	G	+	18	12994468	CEP192	1
Brain_Amygdala	18:13049948:G:GA	GTEx/v7	ENSG00000101639	GA	1.61336e-19	-0.768517	3.11108e-15	-	NA	NA	18	13049948	CEP192	1
Brain_Amygdala	18:13005473:C:T	GTEx/v7	ENSG00000101639	C	1.89575e-19	-0.743447	3.11108e-15	-	T	+	18	13005473	CEP192	1
Brain_Amygdala	18:12977206:A:C	GTEx/v7	ENSG00000101639	C	3.98458e-18	-0.741354	3.11108e-15	-	A	+	18	12977206	CEP192	1
Brain_Amygdala	18:12977630:C:G	GTEx/v7	ENSG00000101639	G	3.98458e-18	-0.741354	3.11108e-15	-	C	+	18	12977630	CEP192	1
Brain_Amygdala	18:12978183:C:T	GTEx/v7	ENSG00000101639	C	3.98458e-18	-0.741354	3.11108e-15	-	T	+	18	12978183	CEP192	1
Brain_Amygdala	18:12984340:A:C	GTEx/v7	ENSG00000101639	C	3.98458e-18	-0.741354	3.11108e-15	-	A	+	18	12984340	CEP192	1
Brain_Amygdala	18:12989151:T:TTGG	GTEx/v7	ENSG00000101639	TTGG	3.98458e-18	-0.741354	3.11108e-15	-	NA	NA	18	12989151	CEP192	1
Brain_Amygdala	18:12991919:A:ATG	GTEx/v7	ENSG00000101639	ATG	3.98458e-18	-0.741354	3.11108e-15	-	NA	NA	18	12991919	CEP192	1
Brain_Amygdala	17:43684209:C:G	GTEx/v7	ENSG00000238083	G	7.06012e-18	1.11118	7.36458e-12	+	NA	NA	17	43684209	LRRC37A2	1
Brain_Amygdala	17:43705601:A:G	GTEx/v7	ENSG00000238083	G	7.06012e-18	1.11118	7.36458e-12	+	A	-	17	43705601	LRRC37A2	1
Brain_Amygdala	17:43705756:C:G	GTEx/v7	ENSG00000238083	C	7.06012e-18	1.11118	7.36458e-12	+	G	-	17	43705756	LRRC37A2	1
Brain_Amygdala	17:43709225:C:T	GTEx/v7	ENSG00000238083	C	7.06012e-18	1.11118	7.36458e-12	+	NA	NA	17	43709225	LRRC37A2	1
Brain_Amygdala	17:43718336:C:T	GTEx/v7	ENSG00000238083	C	7.06012e-18	1.11118	7.36458e-12	+	T	-	17	43718336	LRRC37A2	1
Brain_Amygdala	17:43719143:A:G	GTEx/v7	ENSG00000238083	G	7.06012e-18	1.11118	7.36458e-12	+	A	-	17	43719143	LRRC37A2	1
Brain_Amygdala	17:43688317:A:G	GTEx/v7	ENSG00000238083	G	9.11647e-18	1.10766	7.36458e-12	+	NA	NA	17	43688317	LRRC37A2	1
Brain_Amygdala	18:12982760:A:G	GTEx/v7	ENSG00000101639	A	1.04338e-17	-0.74209	3.11108e-15	-	G	+	18	12982760	CEP192	1
Brain_Amygdala	18:12984144:A:C	GTEx/v7	ENSG00000101639	A	1.04338e-17	-0.74209	3.11108e-15	-	C	+	18	12984144	CEP192	1
Brain_Amygdala	18:12991393:C:T	GTEx/v7	ENSG00000101639	C	1.21029e-17	-0.727965	3.11108e-15	-	T	+	18	12991393	CEP192	1
Brain_Amygdala	17:43688905:A:G	GTEx/v7	ENSG00000238083	G	2.11518e-17	1.08898	7.36458e-12	+	NA	NA	17	43688905	LRRC37A2	1
Brain_Amygdala	17:44203806:C:CA	GTEx/v7	ENSG00000238083	CA	2.39696e-17	1.13043	7.36458e-12	+	NA	NA	17	44203806	LRRC37A2	1
Brain_Amygdala	18:12954740:G:T	GTEx/v7	ENSG00000101639	T	2.53905e-17	-0.738705	3.11108e-15	-	G	+	18	12954740	CEP192	1
Brain_Amygdala	18:12970262:A:G	GTEx/v7	ENSG00000101639	A	2.53905e-17	-0.738705	3.11108e-15	-	G	+	18	12970262	CEP192	1
Brain_Amygdala	18:12951738:A:G	GTEx/v7	ENSG00000101639	A	3.00572e-17	-0.737587	3.11108e-15	-	G	+	18	12951738	CEP192	1
Brain_Amygdala	17:43759431:C:T	GTEx/v7	ENSG00000238083	T	3.71777e-17	1.10394	7.36458e-12	+	C	-	17	43759431	LRRC37A2	1
Brain_Amygdala	17:43765450:A:G	GTEx/v7	ENSG00000238083	A	3.71777e-17	1.10394	7.36458e-12	+	G	-	17	43765450	LRRC37A2	1
Brain_Amygdala	17:43853922:A:G	GTEx/v7	ENSG00000238083	A	3.71777e-17	1.10394	7.36458e-12	+	NA	NA	17	43853922	LRRC37A2	1
Brain_Amygdala	17:43855228:G:T	GTEx/v7	ENSG00000238083	T	3.71777e-17	1.10394	7.36458e-12	+	G	-	17	43855228	LRRC37A2	1
Brain_Amygdala	17:43893716:C:T	GTEx/v7	ENSG00000238083	T	3.71777e-17	1.10394	7.36458e-12	+	C	-	17	43893716	LRRC37A2	1
Brain_Amygdala	17:43893751:A:G	GTEx/v7	ENSG00000238083	G	3.71777e-17	1.10394	7.36458e-12	+	A	-	17	43893751	LRRC37A2	1
Brain_Amygdala	17:43918613:C:T	GTEx/v7	ENSG00000238083	C	3.71777e-17	1.10394	7.36458e-12	+	T	-	17	43918613	LRRC37A2	1
Brain_Amygdala	17:44238571:C:G	GTEx/v7	ENSG00000238083	G	4.0288e-17	1.12253	7.36458e-12	+	NA	NA	17	44238571	LRRC37A2	1
Brain_Amygdala	17:43767188:C:G	GTEx/v7	ENSG00000238083	C	6.74136e-17	1.11798	7.36458e-12	+	NA	NA	17	43767188	LRRC37A2	1
Brain_Amygdala	17:43785349:C:T	GTEx/v7	ENSG00000238083	C	8.76759e-17	1.10051	7.36458e-12	+	T	-	17	43785349	LRRC37A2	1
Brain_Amygdala	17:43715427:C:T	GTEx/v7	ENSG00000238083	C	1.07502e-16	1.06972	7.36458e-12	+	T	-	17	43715427	LRRC37A2	1
Brain_Amygdala	17:44355315:A:AT	GTEx/v7	ENSG00000238083	A	1.52637e-16	1.10477	7.36458e-12	+	NA	NA	17	44355315	LRRC37A2	1
Brain_Amygdala	17:44297148:A:G	GTEx/v7	ENSG00000238083	A	1.59759e-16	1.10084	7.36458e-12	+	NA	NA	17	44297148	LRRC37A2	1
Brain_Amygdala	17:44273448:A:C	GTEx/v7	ENSG00000238083	A	1.64819e-16	1.10965	7.36458e-12	+	NA	NA	17	44273448	LRRC37A2	1
Brain_Amygdala	17:43934948:A:G	GTEx/v7	ENSG00000238083	G	2.34715e-16	1.09728	7.36458e-12	+	A	-	17	43934948	LRRC37A2	1
Brain_Amygdala	17:43938499:A:G	GTEx/v7	ENSG00000238083	A	2.34715e-16	1.09728	7.36458e-12	+	G	-	17	43938499	LRRC37A2	1
Brain_Amygdala	17:43951717:A:G	GTEx/v7	ENSG00000238083	A	2.94139e-16	1.10305	7.36458e-12	+	G	-	17	43951717	LRRC37A2	1
Brain_Amygdala	17:44166362:G:GA	GTEx/v7	ENSG00000238083	GA	2.9471e-16	1.10292	7.36458e-12	+	NA	NA	17	44166362	LRRC37A2	1
Brain_Amygdala	17:43849366:C:T	GTEx/v7	ENSG00000238083	C	3.11915e-16	1.09465	7.36458e-12	+	T	-	17	43849366	LRRC37A2	1
Brain_Amygdala	18:12959059:C:T	GTEx/v7	ENSG00000101639	T	3.24754e-16	-0.720837	3.11108e-15	-	C	+	18	12959059	CEP192	1
Brain_Amygdala	18:12972899:C:CA	GTEx/v7	ENSG00000101639	C	3.2678e-16	-0.727793	3.11108e-15	-	NA	NA	18	12972899	CEP192	1
Brain_Amygdala	12:56412487:G:T	GTEx/v7	ENSG00000197728	G	3.4973e-16	0.970456	7.69489e-22	+	G	+	12	56412487	RPS26	1
Brain_Amygdala	12:56416928:A:C	GTEx/v7	ENSG00000197728	C	3.4973e-16	0.970456	7.69489e-22	+	C	+	12	56416928	RPS26	1
Brain_Amygdala	17:44069180:C:G	GTEx/v7	ENSG00000238083	G	3.51009e-16	1.11059	7.36458e-12	+	C	-	17	44069180	LRRC37A2	1
Brain_Amygdala	17:43933790:G:T	GTEx/v7	ENSG00000238083	T	3.63599e-16	1.09848	7.36458e-12	+	NA	NA	17	43933790	LRRC37A2	1
Brain_Amygdala	17:43749261:C:T	GTEx/v7	ENSG00000238083	C	4.16586e-16	1.16355	7.36458e-12	+	T	-	17	43749261	LRRC37A2	1
Brain_Amygdala	17:44267227:A:G	GTEx/v7	ENSG00000238083	G	4.36097e-16	1.09309	7.36458e-12	+	NA	NA	17	44267227	LRRC37A2	1
Brain_Amygdala	17:44139662:C:T	GTEx/v7	ENSG00000238083	T	4.57431e-16	1.10423	7.36458e-12	+	C	-	17	44139662	LRRC37A2	1
Brain_Amygdala	17:44119320:C:T	GTEx/v7	ENSG00000238083	T	4.66769e-16	1.1055	7.36458e-12	+	C	-	17	44119320	LRRC37A2	1
Brain_Amygdala	17:44266227:C:T	GTEx/v7	ENSG00000238083	C	4.74126e-16	1.10563	7.36458e-12	+	NA	NA	17	44266227	LRRC37A2	1
Brain_Amygdala	17:43679132:A:G	GTEx/v7	ENSG00000238083	G	4.84131e-16	1.09024	7.36458e-12	+	NA	NA	17	43679132	LRRC37A2	1
Brain_Amygdala	17:44106806:A:G	GTEx/v7	ENSG00000238083	A	4.98524e-16	1.09699	7.36458e-12	+	G	-	17	44106806	LRRC37A2	1
Brain_Amygdala	17:44289220:C:T	GTEx/v7	ENSG00000238083	T	5.00679e-16	1.09151	7.36458e-12	+	NA	NA	17	44289220	LRRC37A2	1
Brain_Amygdala	17:43764378:A:G	GTEx/v7	ENSG00000238083	A	5.27586e-16	1.09581	7.36458e-12	+	G	-	17	43764378	LRRC37A2	1
Brain_Amygdala	17:44227531:C:T	GTEx/v7	ENSG00000238083	C	5.27586e-16	1.09581	7.36458e-12	+	NA	NA	17	44227531	LRRC37A2	1
Brain_Amygdala	17:44342994:C:T	GTEx/v7	ENSG00000238083	T	5.27586e-16	1.09581	7.36458e-12	+	NA	NA	17	44342994	LRRC37A2	1
Brain_Amygdala	17:44348265:C:G	GTEx/v7	ENSG00000238083	C	5.27586e-16	1.09581	7.36458e-12	+	NA	NA	17	44348265	LRRC37A2	1
Brain_Amygdala	17:44355303:C:T	GTEx/v7	ENSG00000238083	C	5.27586e-16	1.09581	7.36458e-12	+	NA	NA	17	44355303	LRRC37A2	1
Brain_Amygdala	17:44243351:T:TCG	GTEx/v7	ENSG00000238083	TCG	5.53701e-16	1.0795	7.36458e-12	+	NA	NA	17	44243351	LRRC37A2	1
Brain_Amygdala	17:43995098:A:G	GTEx/v7	ENSG00000238083	A	5.65293e-16	1.09828	7.36458e-12	+	G	-	17	43995098	LRRC37A2	1
Brain_Amygdala	17:44368404:C:T	GTEx/v7	ENSG00000238083	T	5.70397e-16	1.0925	7.36458e-12	+	NA	NA	17	44368404	LRRC37A2	1
Brain_Amygdala	17:44097235:C:G	GTEx/v7	ENSG00000238083	C	6.06734e-16	1.05633	7.36458e-12	+	G	-	17	44097235	LRRC37A2	1
Brain_Amygdala	17:44348221:A:G	GTEx/v7	ENSG00000238083	G	6.66109e-16	1.09023	7.36458e-12	+	NA	NA	17	44348221	LRRC37A2	1
Brain_Amygdala	17:43933956:G:GTGTTTGTTTGTT	GTEx/v7	ENSG00000238083	GTGTTTGTTTGTT	6.8648e-16	1.08847	7.36458e-12	+	NA	NA	17	43933956	LRRC37A2	1
Brain_Amygdala	17:44218242:C:T	GTEx/v7	ENSG00000238083	T	6.8648e-16	1.08847	7.36458e-12	+	NA	NA	17	44218242	LRRC37A2	1
Brain_Amygdala	17:44231117:C:T	GTEx/v7	ENSG00000238083	C	6.8648e-16	1.08847	7.36458e-12	+	NA	NA	17	44231117	LRRC37A2	1
Brain_Amygdala	17:44233433:C:G	GTEx/v7	ENSG00000238083	C	6.8648e-16	1.08847	7.36458e-12	+	NA	NA	17	44233433	LRRC37A2	1
Brain_Amygdala	17:44289150:A:C	GTEx/v7	ENSG00000238083	C	6.8648e-16	1.08847	7.36458e-12	+	NA	NA	17	44289150	LRRC37A2	1
Brain_Amygdala	17:44125288:A:G	GTEx/v7	ENSG00000238083	G	7.11305e-16	1.10233	7.36458e-12	+	NA	NA	17	44125288	LRRC37A2	1
Brain_Amygdala	17:44310101:A:G	GTEx/v7	ENSG00000238083	G	7.27135e-16	1.09182	7.36458e-12	+	NA	NA	17	44310101	LRRC37A2	1
Brain_Amygdala	17:43828698:C:T	GTEx/v7	ENSG00000238083	T	7.54025e-16	1.06259	7.36458e-12	+	C	-	17	43828698	LRRC37A2	1
Brain_Amygdala	17:44304740:A:T	GTEx/v7	ENSG00000238083	T	7.57139e-16	1.11246	7.36458e-12	+	NA	NA	17	44304740	LRRC37A2	1
Brain_Amygdala	17:43669931:C:T	GTEx/v7	ENSG00000238083	C	7.76595e-16	1.03335	7.36458e-12	+	NA	NA	17	43669931	LRRC37A2	1
Brain_Amygdala	17:44084157:C:T	GTEx/v7	ENSG00000238083	C	8.11885e-16	1.08376	7.36458e-12	+	NA	NA	17	44084157	LRRC37A2	1
Brain_Amygdala	17:44095467:C:T	GTEx/v7	ENSG00000238083	C	8.11885e-16	1.08376	7.36458e-12	+	T	-	17	44095467	LRRC37A2	1
Brain_Amygdala	17:44258422:G:T	GTEx/v7	ENSG00000238083	T	8.23455e-16	1.10352	7.36458e-12	+	NA	NA	17	44258422	LRRC37A2	1
Brain_Amygdala	17:44253203:A:C	GTEx/v7	ENSG00000238083	C	8.26102e-16	1.09811	7.36458e-12	+	NA	NA	17	44253203	LRRC37A2	1
Brain_Amygdala	17:44003625:T:TAA	GTEx/v7	ENSG00000238083	TAA	8.26833e-16	1.09312	7.36458e-12	+	NA	NA	17	44003625	LRRC37A2	1
Brain_Amygdala	17:43768467:C:T	GTEx/v7	ENSG00000238083	T	8.32287e-16	1.0892	7.36458e-12	+	C	-	17	43768467	LRRC37A2	1
Brain_Amygdala	17:43956642:C:T	GTEx/v7	ENSG00000238083	C	8.32287e-16	1.0892	7.36458e-12	+	T	-	17	43956642	LRRC37A2	1
Brain_Amygdala	17:44003599:C:T	GTEx/v7	ENSG00000238083	T	8.32287e-16	1.0892	7.36458e-12	+	C	-	17	44003599	LRRC37A2	1
Brain_Amygdala	17:44033132:C:T	GTEx/v7	ENSG00000238083	T	8.32287e-16	1.0892	7.36458e-12	+	C	-	17	44033132	LRRC37A2	1
Brain_Amygdala	17:44147411:A:G	GTEx/v7	ENSG00000238083	A	8.32287e-16	1.0892	7.36458e-12	+	G	-	17	44147411	LRRC37A2	1
Brain_Amygdala	17:44137070:A:G	GTEx/v7	ENSG00000238083	G	8.37794e-16	1.0896	7.36458e-12	+	A	-	17	44137070	LRRC37A2	1
Brain_Amygdala	17:44182917:C:G	GTEx/v7	ENSG00000238083	G	8.40592e-16	1.09316	7.36458e-12	+	C	-	17	44182917	LRRC37A2	1
Brain_Amygdala	17:44207778:A:G	GTEx/v7	ENSG00000238083	G	8.40592e-16	1.09316	7.36458e-12	+	A	-	17	44207778	LRRC37A2	1
Brain_Amygdala	17:44276578:C:T	GTEx/v7	ENSG00000238083	C	8.46984e-16	1.09505	7.36458e-12	+	NA	NA	17	44276578	LRRC37A2	1
Brain_Amygdala	17:44283761:A:T	GTEx/v7	ENSG00000238083	T	8.46984e-16	1.09505	7.36458e-12	+	NA	NA	17	44283761	LRRC37A2	1
Brain_Amygdala	17:43934587:G:GT	GTEx/v7	ENSG00000238083	G	8.47491e-16	1.09697	7.36458e-12	+	NA	NA	17	43934587	LRRC37A2	1
Brain_Amygdala	17:44023828:C:CGTG	GTEx/v7	ENSG00000238083	CGTG	8.47491e-16	1.09697	7.36458e-12	+	NA	NA	17	44023828	LRRC37A2	1
Brain_Amygdala	17:43751598:G:GT	GTEx/v7	ENSG00000238083	G	8.57942e-16	1.08606	7.36458e-12	+	NA	NA	17	43751598	LRRC37A2	1
Brain_Amygdala	17:44216226:A:G	GTEx/v7	ENSG00000238083	G	8.57942e-16	1.08606	7.36458e-12	+	NA	NA	17	44216226	LRRC37A2	1
Brain_Amygdala	17:44267164:C:T	GTEx/v7	ENSG00000238083	T	8.57942e-16	1.08606	7.36458e-12	+	NA	NA	17	44267164	LRRC37A2	1
Brain_Amygdala	17:44267170:G:T	GTEx/v7	ENSG00000238083	T	8.57942e-16	1.08606	7.36458e-12	+	NA	NA	17	44267170	LRRC37A2	1
Brain_Amygdala	17:44099669:A:G	GTEx/v7	ENSG00000238083	A	8.69543e-16	1.11227	7.36458e-12	+	G	-	17	44099669	LRRC37A2	1
Brain_Amygdala	17:44151969:C:CA	GTEx/v7	ENSG00000238083	CA	9.19524e-16	1.08024	7.36458e-12	+	NA	NA	17	44151969	LRRC37A2	1
Brain_Amygdala	17:44142427:A:G	GTEx/v7	ENSG00000238083	G	9.24546e-16	1.08164	7.36458e-12	+	A	-	17	44142427	LRRC37A2	1
Brain_Amygdala	17:43934672:A:C	GTEx/v7	ENSG00000238083	C	9.2776e-16	1.07294	7.36458e-12	+	A	-	17	43934672	LRRC37A2	1
Brain_Amygdala	17:43953307:C:T	GTEx/v7	ENSG00000238083	T	9.2776e-16	1.07294	7.36458e-12	+	C	-	17	43953307	LRRC37A2	1
Brain_Amygdala	17:43750137:C:G	GTEx/v7	ENSG00000238083	C	9.55168e-16	1.08499	7.36458e-12	+	G	-	17	43750137	LRRC37A2	1
Brain_Amygdala	17:44059215:C:T	GTEx/v7	ENSG00000238083	T	9.55168e-16	1.08499	7.36458e-12	+	C	-	17	44059215	LRRC37A2	1
Brain_Amygdala	17:44092108:C:T	GTEx/v7	ENSG00000238083	C	9.55168e-16	1.08499	7.36458e-12	+	NA	NA	17	44092108	LRRC37A2	1
Brain_Amygdala	17:44253364:A:G	GTEx/v7	ENSG00000238083	A	9.55168e-16	1.08499	7.36458e-12	+	NA	NA	17	44253364	LRRC37A2	1
Brain_Amygdala	17:44256811:A:AACAAG	GTEx/v7	ENSG00000238083	AACAAG	9.55168e-16	1.08499	7.36458e-12	+	NA	NA	17	44256811	LRRC37A2	1
Brain_Amygdala	17:44264717:A:C	GTEx/v7	ENSG00000238083	C	9.55168e-16	1.08499	7.36458e-12	+	NA	NA	17	44264717	LRRC37A2	1
Brain_Amygdala	17:44287310:A:G	GTEx/v7	ENSG00000238083	G	9.55168e-16	1.08499	7.36458e-12	+	NA	NA	17	44287310	LRRC37A2	1
Brain_Amygdala	17:44289232:G:T	GTEx/v7	ENSG00000238083	T	9.55168e-16	1.08499	7.36458e-12	+	NA	NA	17	44289232	LRRC37A2	1
Brain_Amygdala	17:44343719:C:T	GTEx/v7	ENSG00000238083	T	9.55168e-16	1.08499	7.36458e-12	+	NA	NA	17	44343719	LRRC37A2	1
Brain_Amygdala	17:44206455:G:GA	GTEx/v7	ENSG00000238083	GA	9.59064e-16	1.0918	7.36458e-12	+	NA	NA	17	44206455	LRRC37A2	1
Brain_Amygdala	17:43807642:G:T	GTEx/v7	ENSG00000238083	G	9.67281e-16	1.08903	7.36458e-12	+	NA	NA	17	43807642	LRRC37A2	1
Brain_Amygdala	17:44016011:A:AT	GTEx/v7	ENSG00000238083	AT	9.67281e-16	1.08903	7.36458e-12	+	NA	NA	17	44016011	LRRC37A2	1
Brain_Amygdala	18:12986000:A:G	GTEx/v7	ENSG00000101639	A	9.70487e-16	-0.717858	3.11108e-15	-	G	+	18	12986000	CEP192	1
Brain_Amygdala	17:44335752:C:T	GTEx/v7	ENSG00000238083	C	9.80049e-16	1.08448	7.36458e-12	+	NA	NA	17	44335752	LRRC37A2	1
Brain_Amygdala	17:43687542:C:G	GTEx/v7	ENSG00000238083	G	9.83356e-16	1.09298	7.36458e-12	+	NA	NA	17	43687542	LRRC37A2	1
Brain_Amygdala	17:44136763:C:T	GTEx/v7	ENSG00000238083	T	9.83356e-16	1.09298	7.36458e-12	+	C	-	17	44136763	LRRC37A2	1
Brain_Amygdala	17:44150233:A:G	GTEx/v7	ENSG00000238083	A	9.83356e-16	1.09298	7.36458e-12	+	G	-	17	44150233	LRRC37A2	1
Brain_Amygdala	17:44166500:A:G	GTEx/v7	ENSG00000238083	A	9.83356e-16	1.09298	7.36458e-12	+	G	-	17	44166500	LRRC37A2	1
Brain_Amygdala	17:44168295:C:CTTA	GTEx/v7	ENSG00000238083	C	9.83356e-16	1.09298	7.36458e-12	+	NA	NA	17	44168295	LRRC37A2	1
Brain_Amygdala	17:44172205:C:CA	GTEx/v7	ENSG00000238083	C	9.83356e-16	1.09298	7.36458e-12	+	NA	NA	17	44172205	LRRC37A2	1
Brain_Amygdala	17:44176215:A:G	GTEx/v7	ENSG00000238083	A	9.83356e-16	1.09298	7.36458e-12	+	NA	NA	17	44176215	LRRC37A2	1
Brain_Amygdala	17:44178272:C:T	GTEx/v7	ENSG00000238083	T	9.83356e-16	1.09298	7.36458e-12	+	C	-	17	44178272	LRRC37A2	1
Brain_Amygdala	17:44178337:C:T	GTEx/v7	ENSG00000238083	C	9.83356e-16	1.09298	7.36458e-12	+	T	-	17	44178337	LRRC37A2	1
Brain_Amygdala	17:44178839:C:T	GTEx/v7	ENSG00000238083	C	9.83356e-16	1.09298	7.36458e-12	+	T	-	17	44178839	LRRC37A2	1
Brain_Amygdala	17:44178884:A:G	GTEx/v7	ENSG00000238083	A	9.83356e-16	1.09298	7.36458e-12	+	G	-	17	44178884	LRRC37A2	1
Brain_Amygdala	17:44182706:A:G	GTEx/v7	ENSG00000238083	G	9.83356e-16	1.09298	7.36458e-12	+	A	-	17	44182706	LRRC37A2	1
Brain_Amygdala	17:44182955:C:T	GTEx/v7	ENSG00000238083	T	9.83356e-16	1.09298	7.36458e-12	+	NA	NA	17	44182955	LRRC37A2	1
Brain_Amygdala	17:44182956:A:G	GTEx/v7	ENSG00000238083	G	9.83356e-16	1.09298	7.36458e-12	+	NA	NA	17	44182956	LRRC37A2	1
Brain_Amygdala	17:44186055:A:G	GTEx/v7	ENSG00000238083	A	9.83356e-16	1.09298	7.36458e-12	+	G	-	17	44186055	LRRC37A2	1
Brain_Amygdala	17:44186252:A:G	GTEx/v7	ENSG00000238083	A	9.83356e-16	1.09298	7.36458e-12	+	G	-	17	44186252	LRRC37A2	1
Brain_Amygdala	17:44188477:G:T	GTEx/v7	ENSG00000238083	G	9.83356e-16	1.09298	7.36458e-12	+	T	-	17	44188477	LRRC37A2	1
Brain_Amygdala	17:44193908:C:CCAACAA	GTEx/v7	ENSG00000238083	CCAACAA	9.83356e-16	1.09298	7.36458e-12	+	NA	NA	17	44193908	LRRC37A2	1
Brain_Amygdala	17:44196153:A:G	GTEx/v7	ENSG00000238083	G	9.83356e-16	1.09298	7.36458e-12	+	A	-	17	44196153	LRRC37A2	1
Brain_Amygdala	17:44201667:A:G	GTEx/v7	ENSG00000238083	A	9.83356e-16	1.09298	7.36458e-12	+	G	-	17	44201667	LRRC37A2	1
Brain_Amygdala	17:44206482:C:T	GTEx/v7	ENSG00000238083	T	9.83356e-16	1.09298	7.36458e-12	+	C	-	17	44206482	LRRC37A2	1
Brain_Amygdala	17:44211902:A:G	GTEx/v7	ENSG00000238083	G	9.83356e-16	1.09298	7.36458e-12	+	A	-	17	44211902	LRRC37A2	1
Brain_Amygdala	17:44238424:A:G	GTEx/v7	ENSG00000238083	A	1.00805e-15	1.0897	7.36458e-12	+	NA	NA	17	44238424	LRRC37A2	1
Brain_Amygdala	17:44322922:A:G	GTEx/v7	ENSG00000238083	G	1.01338e-15	1.07338	7.36458e-12	+	NA	NA	17	44322922	LRRC37A2	1
Brain_Amygdala	17:44196822:A:G	GTEx/v7	ENSG00000238083	A	1.01915e-15	1.09236	7.36458e-12	+	G	-	17	44196822	LRRC37A2	1
Brain_Amygdala	17:44212032:A:C	GTEx/v7	ENSG00000238083	A	1.01915e-15	1.09236	7.36458e-12	+	C	-	17	44212032	LRRC37A2	1
Brain_Amygdala	17:43683611:G:T	GTEx/v7	ENSG00000238083	T	1.06732e-15	1.09339	7.36458e-12	+	NA	NA	17	43683611	LRRC37A2	1
Brain_Amygdala	17:44042868:A:G	GTEx/v7	ENSG00000238083	A	1.06732e-15	1.09339	7.36458e-12	+	G	-	17	44042868	LRRC37A2	1
Brain_Amygdala	17:44102443:C:CCT	GTEx/v7	ENSG00000238083	CCT	1.06732e-15	1.09339	7.36458e-12	+	NA	NA	17	44102443	LRRC37A2	1
Brain_Amygdala	17:44133403:C:T	GTEx/v7	ENSG00000238083	C	1.06732e-15	1.09339	7.36458e-12	+	T	-	17	44133403	LRRC37A2	1
Brain_Amygdala	17:44227196:C:T	GTEx/v7	ENSG00000238083	C	1.06732e-15	1.09339	7.36458e-12	+	NA	NA	17	44227196	LRRC37A2	1
Brain_Amygdala	17:44251230:C:T	GTEx/v7	ENSG00000238083	C	1.06732e-15	1.09339	7.36458e-12	+	NA	NA	17	44251230	LRRC37A2	1
Brain_Amygdala	17:44251698:A:G	GTEx/v7	ENSG00000238083	A	1.06732e-15	1.09339	7.36458e-12	+	NA	NA	17	44251698	LRRC37A2	1
Brain_Amygdala	17:44263479:C:T	GTEx/v7	ENSG00000238083	C	1.06732e-15	1.09339	7.36458e-12	+	NA	NA	17	44263479	LRRC37A2	1
Brain_Amygdala	17:44263729:C:G	GTEx/v7	ENSG00000238083	G	1.1294e-15	1.09238	7.36458e-12	+	NA	NA	17	44263729	LRRC37A2	1
Brain_Amygdala	17:43762255:C:T	GTEx/v7	ENSG00000238083	C	1.16149e-15	1.08793	7.36458e-12	+	T	-	17	43762255	LRRC37A2	1
Brain_Amygdala	17:44011749:A:G	GTEx/v7	ENSG00000238083	G	1.16149e-15	1.08793	7.36458e-12	+	A	-	17	44011749	LRRC37A2	1
Brain_Amygdala	17:44011825:A:C	GTEx/v7	ENSG00000238083	C	1.16149e-15	1.08793	7.36458e-12	+	A	-	17	44011825	LRRC37A2	1
Brain_Amygdala	17:44164090:C:G	GTEx/v7	ENSG00000238083	C	1.16149e-15	1.08793	7.36458e-12	+	G	-	17	44164090	LRRC37A2	1
Brain_Amygdala	17:44166080:A:T	GTEx/v7	ENSG00000238083	A	1.16149e-15	1.08793	7.36458e-12	+	NA	NA	17	44166080	LRRC37A2	1
Brain_Amygdala	17:44180173:G:T	GTEx/v7	ENSG00000238083	G	1.16149e-15	1.08793	7.36458e-12	+	T	-	17	44180173	LRRC37A2	1
Brain_Amygdala	17:44192592:A:AT	GTEx/v7	ENSG00000238083	AT	1.16149e-15	1.08793	7.36458e-12	+	NA	NA	17	44192592	LRRC37A2	1
Brain_Amygdala	17:44192618:A:G	GTEx/v7	ENSG00000238083	G	1.16149e-15	1.08793	7.36458e-12	+	A	-	17	44192618	LRRC37A2	1
Brain_Amygdala	17:44202952:C:G	GTEx/v7	ENSG00000238083	G	1.16149e-15	1.08793	7.36458e-12	+	C	-	17	44202952	LRRC37A2	1
Brain_Amygdala	17:44207932:A:G	GTEx/v7	ENSG00000238083	G	1.16149e-15	1.08793	7.36458e-12	+	A	-	17	44207932	LRRC37A2	1
Brain_Amygdala	17:44227510:A:T	GTEx/v7	ENSG00000238083	T	1.17577e-15	1.10285	7.36458e-12	+	NA	NA	17	44227510	LRRC37A2	1
Brain_Amygdala	17:43970303:A:G	GTEx/v7	ENSG00000238083	A	1.18008e-15	1.07696	7.36458e-12	+	G	-	17	43970303	LRRC37A2	1
Brain_Amygdala	17:43893146:C:CCCAGTTCAGTGTGT	GTEx/v7	ENSG00000238083	C	1.18485e-15	1.0768	7.36458e-12	+	NA	NA	17	43893146	LRRC37A2	1
Brain_Amygdala	17:43893403:A:G	GTEx/v7	ENSG00000238083	A	1.18485e-15	1.0768	7.36458e-12	+	G	-	17	43893403	LRRC37A2	1
Brain_Amygdala	17:44033488:C:T	GTEx/v7	ENSG00000238083	T	1.18485e-15	1.0768	7.36458e-12	+	C	-	17	44033488	LRRC37A2	1
Brain_Amygdala	17:43741452:C:T	GTEx/v7	ENSG00000238083	T	1.1849e-15	1.08505	7.36458e-12	+	C	-	17	43741452	LRRC37A2	1
Brain_Amygdala	17:44066088:A:T	GTEx/v7	ENSG00000238083	A	1.1849e-15	1.08505	7.36458e-12	+	T	-	17	44066088	LRRC37A2	1
Brain_Amygdala	17:44192395:G:T	GTEx/v7	ENSG00000238083	T	1.1849e-15	1.08505	7.36458e-12	+	G	-	17	44192395	LRRC37A2	1
Brain_Amygdala	17:44266022:A:G	GTEx/v7	ENSG00000238083	G	1.1849e-15	1.08505	7.36458e-12	+	NA	NA	17	44266022	LRRC37A2	1
Brain_Amygdala	17:44288156:C:T	GTEx/v7	ENSG00000238083	C	1.1849e-15	1.08505	7.36458e-12	+	NA	NA	17	44288156	LRRC37A2	1
Brain_Amygdala	17:43663247:A:C	GTEx/v7	ENSG00000238083	A	1.19727e-15	1.10441	7.36458e-12	+	C	-	17	43663247	LRRC37A2	1
Brain_Amygdala	17:43756506:C:T	GTEx/v7	ENSG00000238083	T	1.20401e-15	1.07409	7.36458e-12	+	C	-	17	43756506	LRRC37A2	1
Brain_Amygdala	17:43670018:A:G	GTEx/v7	ENSG00000238083	A	1.20733e-15	1.09029	7.36458e-12	+	NA	NA	17	43670018	LRRC37A2	1
Brain_Amygdala	17:43665906:C:G	GTEx/v7	ENSG00000238083	G	1.22565e-15	1.083	7.36458e-12	+	NA	NA	17	43665906	LRRC37A2	1
Brain_Amygdala	17:43666906:C:G	GTEx/v7	ENSG00000238083	C	1.22565e-15	1.083	7.36458e-12	+	NA	NA	17	43666906	LRRC37A2	1
Brain_Amygdala	17:43668455:G:T	GTEx/v7	ENSG00000238083	G	1.22565e-15	1.083	7.36458e-12	+	NA	NA	17	43668455	LRRC37A2	1
Brain_Amygdala	17:43685698:A:G	GTEx/v7	ENSG00000238083	G	1.22565e-15	1.083	7.36458e-12	+	NA	NA	17	43685698	LRRC37A2	1
Brain_Amygdala	17:43687072:A:G	GTEx/v7	ENSG00000238083	A	1.22565e-15	1.083	7.36458e-12	+	NA	NA	17	43687072	LRRC37A2	1
Brain_Amygdala	17:43703555:A:G	GTEx/v7	ENSG00000238083	G	1.22565e-15	1.083	7.36458e-12	+	NA	NA	17	43703555	LRRC37A2	1
Brain_Amygdala	17:43704031:A:C	GTEx/v7	ENSG00000238083	A	1.22565e-15	1.083	7.36458e-12	+	NA	NA	17	43704031	LRRC37A2	1
Brain_Amygdala	17:43705356:A:G	GTEx/v7	ENSG00000238083	A	1.22565e-15	1.083	7.36458e-12	+	G	-	17	43705356	LRRC37A2	1
Brain_Amygdala	17:43707619:A:C	GTEx/v7	ENSG00000238083	A	1.22565e-15	1.083	7.36458e-12	+	C	-	17	43707619	LRRC37A2	1
Brain_Amygdala	17:43707620:G:T	GTEx/v7	ENSG00000238083	T	1.22565e-15	1.083	7.36458e-12	+	G	-	17	43707620	LRRC37A2	1
Brain_Amygdala	17:43707951:C:T	GTEx/v7	ENSG00000238083	T	1.22565e-15	1.083	7.36458e-12	+	C	-	17	43707951	LRRC37A2	1
Brain_Amygdala	17:43707955:A:C	GTEx/v7	ENSG00000238083	A	1.22565e-15	1.083	7.36458e-12	+	C	-	17	43707955	LRRC37A2	1
Brain_Amygdala	17:43708415:C:CA	GTEx/v7	ENSG00000238083	C	1.22565e-15	1.083	7.36458e-12	+	NA	NA	17	43708415	LRRC37A2	1
Brain_Amygdala	17:43708418:C:G	GTEx/v7	ENSG00000238083	G	1.22565e-15	1.083	7.36458e-12	+	NA	NA	17	43708418	LRRC37A2	1
Brain_Amygdala	17:43709415:C:T	GTEx/v7	ENSG00000238083	T	1.22565e-15	1.083	7.36458e-12	+	C	-	17	43709415	LRRC37A2	1
Brain_Amygdala	17:43709867:G:T	GTEx/v7	ENSG00000238083	G	1.22565e-15	1.083	7.36458e-12	+	T	-	17	43709867	LRRC37A2	1
Brain_Amygdala	17:43709893:A:G	GTEx/v7	ENSG00000238083	G	1.22565e-15	1.083	7.36458e-12	+	A	-	17	43709893	LRRC37A2	1
Brain_Amygdala	17:43710127:A:T	GTEx/v7	ENSG00000238083	A	1.22565e-15	1.083	7.36458e-12	+	T	-	17	43710127	LRRC37A2	1
Brain_Amygdala	17:43710371:A:G	GTEx/v7	ENSG00000238083	A	1.22565e-15	1.083	7.36458e-12	+	G	-	17	43710371	LRRC37A2	1
Brain_Amygdala	17:43710384:A:C	GTEx/v7	ENSG00000238083	C	1.22565e-15	1.083	7.36458e-12	+	A	-	17	43710384	LRRC37A2	1
Brain_Amygdala	17:43711312:C:T	GTEx/v7	ENSG00000238083	T	1.22565e-15	1.083	7.36458e-12	+	C	-	17	43711312	LRRC37A2	1
Brain_Amygdala	17:43711539:C:G	GTEx/v7	ENSG00000238083	C	1.22565e-15	1.083	7.36458e-12	+	G	-	17	43711539	LRRC37A2	1
Brain_Amygdala	17:43712337:C:T	GTEx/v7	ENSG00000238083	T	1.22565e-15	1.083	7.36458e-12	+	C	-	17	43712337	LRRC37A2	1
Brain_Amygdala	17:43712464:A:G	GTEx/v7	ENSG00000238083	A	1.22565e-15	1.083	7.36458e-12	+	G	-	17	43712464	LRRC37A2	1
Brain_Amygdala	17:43712657:C:T	GTEx/v7	ENSG00000238083	C	1.22565e-15	1.083	7.36458e-12	+	T	-	17	43712657	LRRC37A2	1
Brain_Amygdala	17:43713925:A:G	GTEx/v7	ENSG00000238083	G	1.22565e-15	1.083	7.36458e-12	+	A	-	17	43713925	LRRC37A2	1
Brain_Amygdala	17:43714673:A:T	GTEx/v7	ENSG00000238083	T	1.22565e-15	1.083	7.36458e-12	+	A	-	17	43714673	LRRC37A2	1
Brain_Amygdala	17:43714850:A:G	GTEx/v7	ENSG00000238083	A	1.22565e-15	1.083	7.36458e-12	+	G	-	17	43714850	LRRC37A2	1
Brain_Amygdala	17:43715018:C:T	GTEx/v7	ENSG00000238083	C	1.22565e-15	1.083	7.36458e-12	+	T	-	17	43715018	LRRC37A2	1
Brain_Amygdala	17:43716885:A:G	GTEx/v7	ENSG00000238083	G	1.22565e-15	1.083	7.36458e-12	+	A	-	17	43716885	LRRC37A2	1
Brain_Amygdala	17:43717415:A:G	GTEx/v7	ENSG00000238083	G	1.22565e-15	1.083	7.36458e-12	+	A	-	17	43717415	LRRC37A2	1
Brain_Amygdala	17:43721283:C:G	GTEx/v7	ENSG00000238083	C	1.22565e-15	1.083	7.36458e-12	+	G	-	17	43721283	LRRC37A2	1
Brain_Amygdala	17:43723189:A:G	GTEx/v7	ENSG00000238083	A	1.22565e-15	1.083	7.36458e-12	+	G	-	17	43723189	LRRC37A2	1
Brain_Amygdala	17:43723462:C:T	GTEx/v7	ENSG00000238083	T	1.22565e-15	1.083	7.36458e-12	+	C	-	17	43723462	LRRC37A2	1
Brain_Amygdala	17:43723605:C:T	GTEx/v7	ENSG00000238083	C	1.22565e-15	1.083	7.36458e-12	+	T	-	17	43723605	LRRC37A2	1
Brain_Amygdala	17:43723929:A:G	GTEx/v7	ENSG00000238083	A	1.22565e-15	1.083	7.36458e-12	+	NA	NA	17	43723929	LRRC37A2	1
Brain_Amygdala	17:43723930:A:G	GTEx/v7	ENSG00000238083	G	1.22565e-15	1.083	7.36458e-12	+	NA	NA	17	43723930	LRRC37A2	1
Brain_Amygdala	17:43724245:A:G	GTEx/v7	ENSG00000238083	A	1.22565e-15	1.083	7.36458e-12	+	NA	NA	17	43724245	LRRC37A2	1
Brain_Amygdala	17:43724555:A:G	GTEx/v7	ENSG00000238083	A	1.22565e-15	1.083	7.36458e-12	+	G	-	17	43724555	LRRC37A2	1
Brain_Amygdala	17:43725212:A:G	GTEx/v7	ENSG00000238083	A	1.22565e-15	1.083	7.36458e-12	+	G	-	17	43725212	LRRC37A2	1
Brain_Amygdala	17:43725684:A:G	GTEx/v7	ENSG00000238083	A	1.22565e-15	1.083	7.36458e-12	+	G	-	17	43725684	LRRC37A2	1
Brain_Amygdala	17:43725762:A:G	GTEx/v7	ENSG00000238083	A	1.22565e-15	1.083	7.36458e-12	+	G	-	17	43725762	LRRC37A2	1
Brain_Amygdala	17:43725992:A:G	GTEx/v7	ENSG00000238083	A	1.22565e-15	1.083	7.36458e-12	+	G	-	17	43725992	LRRC37A2	1
Brain_Amygdala	17:43726125:A:C	GTEx/v7	ENSG00000238083	C	1.22565e-15	1.083	7.36458e-12	+	A	-	17	43726125	LRRC37A2	1
Brain_Amygdala	17:43726574:C:T	GTEx/v7	ENSG00000238083	C	1.22565e-15	1.083	7.36458e-12	+	T	-	17	43726574	LRRC37A2	1
Brain_Amygdala	17:43726588:C:T	GTEx/v7	ENSG00000238083	T	1.22565e-15	1.083	7.36458e-12	+	C	-	17	43726588	LRRC37A2	1
Brain_Amygdala	17:43727061:C:T	GTEx/v7	ENSG00000238083	T	1.22565e-15	1.083	7.36458e-12	+	C	-	17	43727061	LRRC37A2	1
Brain_Amygdala	17:43727887:A:T	GTEx/v7	ENSG00000238083	T	1.22565e-15	1.083	7.36458e-12	+	A	-	17	43727887	LRRC37A2	1
Brain_Amygdala	17:43728137:A:G	GTEx/v7	ENSG00000238083	A	1.22565e-15	1.083	7.36458e-12	+	G	-	17	43728137	LRRC37A2	1
Brain_Amygdala	17:43729384:A:G	GTEx/v7	ENSG00000238083	A	1.22565e-15	1.083	7.36458e-12	+	G	-	17	43729384	LRRC37A2	1
Brain_Amygdala	17:43729432:C:T	GTEx/v7	ENSG00000238083	T	1.22565e-15	1.083	7.36458e-12	+	C	-	17	43729432	LRRC37A2	1
Brain_Amygdala	17:43730598:A:G	GTEx/v7	ENSG00000238083	A	1.22565e-15	1.083	7.36458e-12	+	G	-	17	43730598	LRRC37A2	1
Brain_Amygdala	17:43730636:G:T	GTEx/v7	ENSG00000238083	T	1.22565e-15	1.083	7.36458e-12	+	G	-	17	43730636	LRRC37A2	1
Brain_Amygdala	17:43731719:A:C	GTEx/v7	ENSG00000238083	C	1.22565e-15	1.083	7.36458e-12	+	A	-	17	43731719	LRRC37A2	1
Brain_Amygdala	17:43731896:C:T	GTEx/v7	ENSG00000238083	T	1.22565e-15	1.083	7.36458e-12	+	C	-	17	43731896	LRRC37A2	1
Brain_Amygdala	17:43733048:A:T	GTEx/v7	ENSG00000238083	T	1.22565e-15	1.083	7.36458e-12	+	A	-	17	43733048	LRRC37A2	1
Brain_Amygdala	17:43733707:G:GC	GTEx/v7	ENSG00000238083	G	1.22565e-15	1.083	7.36458e-12	+	NA	NA	17	43733707	LRRC37A2	1
Brain_Amygdala	17:43733983:A:G	GTEx/v7	ENSG00000238083	A	1.22565e-15	1.083	7.36458e-12	+	G	-	17	43733983	LRRC37A2	1
Brain_Amygdala	17:43734145:C:T	GTEx/v7	ENSG00000238083	C	1.22565e-15	1.083	7.36458e-12	+	T	-	17	43734145	LRRC37A2	1
Brain_Amygdala	17:43734255:T:TA	GTEx/v7	ENSG00000238083	T	1.22565e-15	1.083	7.36458e-12	+	NA	NA	17	43734255	LRRC37A2	1
Brain_Amygdala	17:43734304:C:T	GTEx/v7	ENSG00000238083	C	1.22565e-15	1.083	7.36458e-12	+	T	-	17	43734304	LRRC37A2	1
Brain_Amygdala	17:43734503:A:G	GTEx/v7	ENSG00000238083	G	1.22565e-15	1.083	7.36458e-12	+	A	-	17	43734503	LRRC37A2	1
Brain_Amygdala	17:43734643:C:T	GTEx/v7	ENSG00000238083	C	1.22565e-15	1.083	7.36458e-12	+	T	-	17	43734643	LRRC37A2	1
Brain_Amygdala	17:43735276:C:T	GTEx/v7	ENSG00000238083	T	1.22565e-15	1.083	7.36458e-12	+	C	-	17	43735276	LRRC37A2	1
Brain_Amygdala	17:43735478:A:G	GTEx/v7	ENSG00000238083	G	1.22565e-15	1.083	7.36458e-12	+	A	-	17	43735478	LRRC37A2	1
Brain_Amygdala	17:43735555:A:G	GTEx/v7	ENSG00000238083	A	1.22565e-15	1.083	7.36458e-12	+	G	-	17	43735555	LRRC37A2	1
Brain_Amygdala	17:43736763:C:T	GTEx/v7	ENSG00000238083	T	1.22565e-15	1.083	7.36458e-12	+	C	-	17	43736763	LRRC37A2	1
Brain_Amygdala	17:43737040:A:G	GTEx/v7	ENSG00000238083	A	1.22565e-15	1.083	7.36458e-12	+	G	-	17	43737040	LRRC37A2	1
Brain_Amygdala	17:43737730:C:T	GTEx/v7	ENSG00000238083	C	1.22565e-15	1.083	7.36458e-12	+	T	-	17	43737730	LRRC37A2	1
Brain_Amygdala	17:43738627:G:T	GTEx/v7	ENSG00000238083	G	1.22565e-15	1.083	7.36458e-12	+	T	-	17	43738627	LRRC37A2	1
Brain_Amygdala	17:43738676:A:C	GTEx/v7	ENSG00000238083	A	1.22565e-15	1.083	7.36458e-12	+	C	-	17	43738676	LRRC37A2	1
Brain_Amygdala	17:43740856:C:T	GTEx/v7	ENSG00000238083	T	1.22565e-15	1.083	7.36458e-12	+	C	-	17	43740856	LRRC37A2	1
Brain_Amygdala	17:43741028:A:G	GTEx/v7	ENSG00000238083	G	1.22565e-15	1.083	7.36458e-12	+	A	-	17	43741028	LRRC37A2	1
Brain_Amygdala	17:43741627:A:AT	GTEx/v7	ENSG00000238083	AT	1.22565e-15	1.083	7.36458e-12	+	NA	NA	17	43741627	LRRC37A2	1
Brain_Amygdala	17:43742454:A:AC	GTEx/v7	ENSG00000238083	A	1.22565e-15	1.083	7.36458e-12	+	NA	NA	17	43742454	LRRC37A2	1
Brain_Amygdala	17:43743045:C:T	GTEx/v7	ENSG00000238083	C	1.22565e-15	1.083	7.36458e-12	+	T	-	17	43743045	LRRC37A2	1
Brain_Amygdala	17:43744990:C:T	GTEx/v7	ENSG00000238083	T	1.22565e-15	1.083	7.36458e-12	+	C	-	17	43744990	LRRC37A2	1
Brain_Amygdala	17:43746187:T:TC	GTEx/v7	ENSG00000238083	T	1.22565e-15	1.083	7.36458e-12	+	NA	NA	17	43746187	LRRC37A2	1
Brain_Amygdala	17:43746276:G:T	GTEx/v7	ENSG00000238083	T	1.22565e-15	1.083	7.36458e-12	+	G	-	17	43746276	LRRC37A2	1
Brain_Amygdala	17:43746610:T:TATC	GTEx/v7	ENSG00000238083	TATC	1.22565e-15	1.083	7.36458e-12	+	NA	NA	17	43746610	LRRC37A2	1
Brain_Amygdala	17:43746839:C:T	GTEx/v7	ENSG00000238083	C	1.22565e-15	1.083	7.36458e-12	+	T	-	17	43746839	LRRC37A2	1
Brain_Amygdala	17:43747677:C:T	GTEx/v7	ENSG00000238083	T	1.22565e-15	1.083	7.36458e-12	+	C	-	17	43747677	LRRC37A2	1
Brain_Amygdala	17:43747683:A:G	GTEx/v7	ENSG00000238083	A	1.22565e-15	1.083	7.36458e-12	+	G	-	17	43747683	LRRC37A2	1
Brain_Amygdala	17:43748046:C:T	GTEx/v7	ENSG00000238083	T	1.22565e-15	1.083	7.36458e-12	+	C	-	17	43748046	LRRC37A2	1
Brain_Amygdala	17:43748101:A:G	GTEx/v7	ENSG00000238083	G	1.22565e-15	1.083	7.36458e-12	+	A	-	17	43748101	LRRC37A2	1
Brain_Amygdala	17:43748412:A:G	GTEx/v7	ENSG00000238083	G	1.22565e-15	1.083	7.36458e-12	+	A	-	17	43748412	LRRC37A2	1
Brain_Amygdala	17:43749168:C:G	GTEx/v7	ENSG00000238083	C	1.22565e-15	1.083	7.36458e-12	+	G	-	17	43749168	LRRC37A2	1
Brain_Amygdala	17:43749454:A:G	GTEx/v7	ENSG00000238083	A	1.22565e-15	1.083	7.36458e-12	+	G	-	17	43749454	LRRC37A2	1
Brain_Amygdala	17:43749579:C:T	GTEx/v7	ENSG00000238083	C	1.22565e-15	1.083	7.36458e-12	+	T	-	17	43749579	LRRC37A2	1
Brain_Amygdala	17:43749949:A:G	GTEx/v7	ENSG00000238083	A	1.22565e-15	1.083	7.36458e-12	+	G	-	17	43749949	LRRC37A2	1
Brain_Amygdala	17:43749980:C:T	GTEx/v7	ENSG00000238083	C	1.22565e-15	1.083	7.36458e-12	+	T	-	17	43749980	LRRC37A2	1
Brain_Amygdala	17:43750010:A:G	GTEx/v7	ENSG00000238083	A	1.22565e-15	1.083	7.36458e-12	+	G	-	17	43750010	LRRC37A2	1
Brain_Amygdala	17:43750238:A:G	GTEx/v7	ENSG00000238083	G	1.22565e-15	1.083	7.36458e-12	+	A	-	17	43750238	LRRC37A2	1
Brain_Amygdala	17:43750939:C:T	GTEx/v7	ENSG00000238083	C	1.22565e-15	1.083	7.36458e-12	+	T	-	17	43750939	LRRC37A2	1
Brain_Amygdala	17:43751223:A:T	GTEx/v7	ENSG00000238083	T	1.22565e-15	1.083	7.36458e-12	+	NA	NA	17	43751223	LRRC37A2	1
Brain_Amygdala	17:43751246:C:T	GTEx/v7	ENSG00000238083	T	1.22565e-15	1.083	7.36458e-12	+	NA	NA	17	43751246	LRRC37A2	1
Brain_Amygdala	17:43751427:C:T	GTEx/v7	ENSG00000238083	C	1.22565e-15	1.083	7.36458e-12	+	NA	NA	17	43751427	LRRC37A2	1
Brain_Amygdala	17:43752566:C:T	GTEx/v7	ENSG00000238083	T	1.22565e-15	1.083	7.36458e-12	+	C	-	17	43752566	LRRC37A2	1
Brain_Amygdala	17:43753454:A:G	GTEx/v7	ENSG00000238083	G	1.22565e-15	1.083	7.36458e-12	+	A	-	17	43753454	LRRC37A2	1
Brain_Amygdala	17:43753642:A:G	GTEx/v7	ENSG00000238083	G	1.22565e-15	1.083	7.36458e-12	+	A	-	17	43753642	LRRC37A2	1
Brain_Amygdala	17:43754010:C:T	GTEx/v7	ENSG00000238083	C	1.22565e-15	1.083	7.36458e-12	+	T	-	17	43754010	LRRC37A2	1
Brain_Amygdala	17:43754099:A:G	GTEx/v7	ENSG00000238083	A	1.22565e-15	1.083	7.36458e-12	+	G	-	17	43754099	LRRC37A2	1
Brain_Amygdala	17:43754209:C:G	GTEx/v7	ENSG00000238083	C	1.22565e-15	1.083	7.36458e-12	+	G	-	17	43754209	LRRC37A2	1
Brain_Amygdala	17:43754505:A:C	GTEx/v7	ENSG00000238083	C	1.22565e-15	1.083	7.36458e-12	+	A	-	17	43754505	LRRC37A2	1
Brain_Amygdala	17:43754569:A:G	GTEx/v7	ENSG00000238083	A	1.22565e-15	1.083	7.36458e-12	+	G	-	17	43754569	LRRC37A2	1
Brain_Amygdala	17:43754576:C:G	GTEx/v7	ENSG00000238083	G	1.22565e-15	1.083	7.36458e-12	+	C	-	17	43754576	LRRC37A2	1
Brain_Amygdala	17:43756171:A:AAAAC	GTEx/v7	ENSG00000238083	AAAAC	1.22565e-15	1.083	7.36458e-12	+	NA	NA	17	43756171	LRRC37A2	1
Brain_Amygdala	17:43756340:C:T	GTEx/v7	ENSG00000238083	C	1.22565e-15	1.083	7.36458e-12	+	T	-	17	43756340	LRRC37A2	1
Brain_Amygdala	17:43756376:C:G	GTEx/v7	ENSG00000238083	C	1.22565e-15	1.083	7.36458e-12	+	G	-	17	43756376	LRRC37A2	1
Brain_Amygdala	17:43756685:A:G	GTEx/v7	ENSG00000238083	G	1.22565e-15	1.083	7.36458e-12	+	A	-	17	43756685	LRRC37A2	1
Brain_Amygdala	17:43756833:A:C	GTEx/v7	ENSG00000238083	A	1.22565e-15	1.083	7.36458e-12	+	C	-	17	43756833	LRRC37A2	1
Brain_Amygdala	17:43756910:C:T	GTEx/v7	ENSG00000238083	C	1.22565e-15	1.083	7.36458e-12	+	T	-	17	43756910	LRRC37A2	1
Brain_Amygdala	17:43757161:C:T	GTEx/v7	ENSG00000238083	T	1.22565e-15	1.083	7.36458e-12	+	C	-	17	43757161	LRRC37A2	1
Brain_Amygdala	17:43757776:C:T	GTEx/v7	ENSG00000238083	C	1.22565e-15	1.083	7.36458e-12	+	NA	NA	17	43757776	LRRC37A2	1
Brain_Amygdala	17:43757777:C:T	GTEx/v7	ENSG00000238083	T	1.22565e-15	1.083	7.36458e-12	+	NA	NA	17	43757777	LRRC37A2	1
Brain_Amygdala	17:43758011:C:G	GTEx/v7	ENSG00000238083	C	1.22565e-15	1.083	7.36458e-12	+	G	-	17	43758011	LRRC37A2	1
Brain_Amygdala	17:43758382:C:T	GTEx/v7	ENSG00000238083	C	1.22565e-15	1.083	7.36458e-12	+	T	-	17	43758382	LRRC37A2	1
Brain_Amygdala	17:43758742:C:T	GTEx/v7	ENSG00000238083	C	1.22565e-15	1.083	7.36458e-12	+	T	-	17	43758742	LRRC37A2	1
Brain_Amygdala	17:43758787:A:G	GTEx/v7	ENSG00000238083	A	1.22565e-15	1.083	7.36458e-12	+	G	-	17	43758787	LRRC37A2	1
Brain_Amygdala	17:43758790:C:T	GTEx/v7	ENSG00000238083	T	1.22565e-15	1.083	7.36458e-12	+	C	-	17	43758790	LRRC37A2	1
Brain_Amygdala	17:43758885:A:G	GTEx/v7	ENSG00000238083	G	1.22565e-15	1.083	7.36458e-12	+	A	-	17	43758885	LRRC37A2	1
Brain_Amygdala	17:43758887:A:G	GTEx/v7	ENSG00000238083	G	1.22565e-15	1.083	7.36458e-12	+	NA	NA	17	43758887	LRRC37A2	1
Brain_Amygdala	17:43759048:C:T	GTEx/v7	ENSG00000238083	C	1.22565e-15	1.083	7.36458e-12	+	T	-	17	43759048	LRRC37A2	1
Brain_Amygdala	17:43759426:C:T	GTEx/v7	ENSG00000238083	T	1.22565e-15	1.083	7.36458e-12	+	C	-	17	43759426	LRRC37A2	1
Brain_Amygdala	17:43759719:A:G	GTEx/v7	ENSG00000238083	G	1.22565e-15	1.083	7.36458e-12	+	A	-	17	43759719	LRRC37A2	1
Brain_Amygdala	17:43760192:A:G	GTEx/v7	ENSG00000238083	G	1.22565e-15	1.083	7.36458e-12	+	A	-	17	43760192	LRRC37A2	1
Brain_Amygdala	17:43760389:A:G	GTEx/v7	ENSG00000238083	G	1.22565e-15	1.083	7.36458e-12	+	A	-	17	43760389	LRRC37A2	1
Brain_Amygdala	17:43760516:A:T	GTEx/v7	ENSG00000238083	T	1.22565e-15	1.083	7.36458e-12	+	A	-	17	43760516	LRRC37A2	1
Brain_Amygdala	17:43760577:A:G	GTEx/v7	ENSG00000238083	A	1.22565e-15	1.083	7.36458e-12	+	G	-	17	43760577	LRRC37A2	1
Brain_Amygdala	17:43760599:A:C	GTEx/v7	ENSG00000238083	C	1.22565e-15	1.083	7.36458e-12	+	A	-	17	43760599	LRRC37A2	1
Brain_Amygdala	17:43760759:A:AT	GTEx/v7	ENSG00000238083	A	1.22565e-15	1.083	7.36458e-12	+	NA	NA	17	43760759	LRRC37A2	1
Brain_Amygdala	17:43761381:A:G	GTEx/v7	ENSG00000238083	G	1.22565e-15	1.083	7.36458e-12	+	A	-	17	43761381	LRRC37A2	1
Brain_Amygdala	17:43761482:C:T	GTEx/v7	ENSG00000238083	C	1.22565e-15	1.083	7.36458e-12	+	T	-	17	43761482	LRRC37A2	1
Brain_Amygdala	17:43761856:C:T	GTEx/v7	ENSG00000238083	T	1.22565e-15	1.083	7.36458e-12	+	C	-	17	43761856	LRRC37A2	1
Brain_Amygdala	17:43761939:C:G	GTEx/v7	ENSG00000238083	C	1.22565e-15	1.083	7.36458e-12	+	G	-	17	43761939	LRRC37A2	1
Brain_Amygdala	17:43761974:A:C	GTEx/v7	ENSG00000238083	A	1.22565e-15	1.083	7.36458e-12	+	C	-	17	43761974	LRRC37A2	1
Brain_Amygdala	17:43762429:C:T	GTEx/v7	ENSG00000238083	T	1.22565e-15	1.083	7.36458e-12	+	C	-	17	43762429	LRRC37A2	1
Brain_Amygdala	17:43762537:A:T	GTEx/v7	ENSG00000238083	A	1.22565e-15	1.083	7.36458e-12	+	NA	NA	17	43762537	LRRC37A2	1
Brain_Amygdala	17:43762554:A:G	GTEx/v7	ENSG00000238083	G	1.22565e-15	1.083	7.36458e-12	+	A	-	17	43762554	LRRC37A2	1
Brain_Amygdala	17:43762594:A:T	GTEx/v7	ENSG00000238083	T	1.22565e-15	1.083	7.36458e-12	+	A	-	17	43762594	LRRC37A2	1
Brain_Amygdala	17:43762846:A:G	GTEx/v7	ENSG00000238083	G	1.22565e-15	1.083	7.36458e-12	+	A	-	17	43762846	LRRC37A2	1
Brain_Amygdala	17:43763007:C:T	GTEx/v7	ENSG00000238083	C	1.22565e-15	1.083	7.36458e-12	+	T	-	17	43763007	LRRC37A2	1
Brain_Amygdala	17:43763202:A:G	GTEx/v7	ENSG00000238083	A	1.22565e-15	1.083	7.36458e-12	+	G	-	17	43763202	LRRC37A2	1
Brain_Amygdala	17:43763241:C:T	GTEx/v7	ENSG00000238083	T	1.22565e-15	1.083	7.36458e-12	+	C	-	17	43763241	LRRC37A2	1
Brain_Amygdala	17:43763935:A:G	GTEx/v7	ENSG00000238083	G	1.22565e-15	1.083	7.36458e-12	+	A	-	17	43763935	LRRC37A2	1
Brain_Amygdala	17:43764565:A:G	GTEx/v7	ENSG00000238083	G	1.22565e-15	1.083	7.36458e-12	+	A	-	17	43764565	LRRC37A2	1
Brain_Amygdala	17:43764685:C:T	GTEx/v7	ENSG00000238083	T	1.22565e-15	1.083	7.36458e-12	+	C	-	17	43764685	LRRC37A2	1
Brain_Amygdala	17:43764796:G:T	GTEx/v7	ENSG00000238083	T	1.22565e-15	1.083	7.36458e-12	+	G	-	17	43764796	LRRC37A2	1
Brain_Amygdala	17:43764847:A:G	GTEx/v7	ENSG00000238083	A	1.22565e-15	1.083	7.36458e-12	+	G	-	17	43764847	LRRC37A2	1
Brain_Amygdala	17:43764987:A:G	GTEx/v7	ENSG00000238083	A	1.22565e-15	1.083	7.36458e-12	+	G	-	17	43764987	LRRC37A2	1
Brain_Amygdala	17:43765080:A:G	GTEx/v7	ENSG00000238083	G	1.22565e-15	1.083	7.36458e-12	+	A	-	17	43765080	LRRC37A2	1
Brain_Amygdala	17:43765381:C:G	GTEx/v7	ENSG00000238083	C	1.22565e-15	1.083	7.36458e-12	+	G	-	17	43765381	LRRC37A2	1
Brain_Amygdala	17:43765778:C:T	GTEx/v7	ENSG00000238083	T	1.22565e-15	1.083	7.36458e-12	+	C	-	17	43765778	LRRC37A2	1
Brain_Amygdala	17:43766352:C:G	GTEx/v7	ENSG00000238083	C	1.22565e-15	1.083	7.36458e-12	+	G	-	17	43766352	LRRC37A2	1
Brain_Amygdala	17:43766415:A:G	GTEx/v7	ENSG00000238083	G	1.22565e-15	1.083	7.36458e-12	+	A	-	17	43766415	LRRC37A2	1
Brain_Amygdala	17:43766418:C:T	GTEx/v7	ENSG00000238083	T	1.22565e-15	1.083	7.36458e-12	+	C	-	17	43766418	LRRC37A2	1
Brain_Amygdala	17:43766494:A:AC	GTEx/v7	ENSG00000238083	AC	1.22565e-15	1.083	7.36458e-12	+	NA	NA	17	43766494	LRRC37A2	1
Brain_Amygdala	17:43766497:C:T	GTEx/v7	ENSG00000238083	C	1.22565e-15	1.083	7.36458e-12	+	NA	NA	17	43766497	LRRC37A2	1
Brain_Amygdala	17:43766754:C:T	GTEx/v7	ENSG00000238083	T	1.22565e-15	1.083	7.36458e-12	+	C	-	17	43766754	LRRC37A2	1
Brain_Amygdala	17:43767219:A:C	GTEx/v7	ENSG00000238083	C	1.22565e-15	1.083	7.36458e-12	+	A	-	17	43767219	LRRC37A2	1
Brain_Amygdala	17:43767538:A:G	GTEx/v7	ENSG00000238083	G	1.22565e-15	1.083	7.36458e-12	+	A	-	17	43767538	LRRC37A2	1
Brain_Amygdala	17:43767628:A:G	GTEx/v7	ENSG00000238083	A	1.22565e-15	1.083	7.36458e-12	+	G	-	17	43767628	LRRC37A2	1
Brain_Amygdala	17:43767631:A:G	GTEx/v7	ENSG00000238083	A	1.22565e-15	1.083	7.36458e-12	+	G	-	17	43767631	LRRC37A2	1
Brain_Amygdala	17:43767815:C:T	GTEx/v7	ENSG00000238083	T	1.22565e-15	1.083	7.36458e-12	+	C	-	17	43767815	LRRC37A2	1
Brain_Amygdala	17:43768230:C:G	GTEx/v7	ENSG00000238083	G	1.22565e-15	1.083	7.36458e-12	+	C	-	17	43768230	LRRC37A2	1
Brain_Amygdala	17:43768346:A:G	GTEx/v7	ENSG00000238083	A	1.22565e-15	1.083	7.36458e-12	+	G	-	17	43768346	LRRC37A2	1
Brain_Amygdala	17:43768347:C:T	GTEx/v7	ENSG00000238083	T	1.22565e-15	1.083	7.36458e-12	+	C	-	17	43768347	LRRC37A2	1
Brain_Amygdala	17:43768496:C:T	GTEx/v7	ENSG00000238083	T	1.22565e-15	1.083	7.36458e-12	+	C	-	17	43768496	LRRC37A2	1
Brain_Amygdala	17:43768501:C:T	GTEx/v7	ENSG00000238083	T	1.22565e-15	1.083	7.36458e-12	+	C	-	17	43768501	LRRC37A2	1
Brain_Amygdala	17:43768621:A:AG	GTEx/v7	ENSG00000238083	A	1.22565e-15	1.083	7.36458e-12	+	NA	NA	17	43768621	LRRC37A2	1
Brain_Amygdala	17:43768633:A:G	GTEx/v7	ENSG00000238083	A	1.22565e-15	1.083	7.36458e-12	+	G	-	17	43768633	LRRC37A2	1
Brain_Amygdala	17:43768703:C:T	GTEx/v7	ENSG00000238083	T	1.22565e-15	1.083	7.36458e-12	+	C	-	17	43768703	LRRC37A2	1
Brain_Amygdala	17:43768727:A:G	GTEx/v7	ENSG00000238083	A	1.22565e-15	1.083	7.36458e-12	+	G	-	17	43768727	LRRC37A2	1
Brain_Amygdala	17:43769088:C:T	GTEx/v7	ENSG00000238083	C	1.22565e-15	1.083	7.36458e-12	+	T	-	17	43769088	LRRC37A2	1
Brain_Amygdala	17:43769277:C:G	GTEx/v7	ENSG00000238083	G	1.22565e-15	1.083	7.36458e-12	+	C	-	17	43769277	LRRC37A2	1
Brain_Amygdala	17:43769321:A:C	GTEx/v7	ENSG00000238083	C	1.22565e-15	1.083	7.36458e-12	+	A	-	17	43769321	LRRC37A2	1
Brain_Amygdala	17:43769516:A:C	GTEx/v7	ENSG00000238083	A	1.22565e-15	1.083	7.36458e-12	+	C	-	17	43769516	LRRC37A2	1
Brain_Amygdala	17:43769819:A:AAAATT	GTEx/v7	ENSG00000238083	A	1.22565e-15	1.083	7.36458e-12	+	NA	NA	17	43769819	LRRC37A2	1
Brain_Amygdala	17:43770416:C:T	GTEx/v7	ENSG00000238083	C	1.22565e-15	1.083	7.36458e-12	+	T	-	17	43770416	LRRC37A2	1
Brain_Amygdala	17:43770443:C:T	GTEx/v7	ENSG00000238083	C	1.22565e-15	1.083	7.36458e-12	+	T	-	17	43770443	LRRC37A2	1
Brain_Amygdala	17:43770525:C:T	GTEx/v7	ENSG00000238083	T	1.22565e-15	1.083	7.36458e-12	+	C	-	17	43770525	LRRC37A2	1
Brain_Amygdala	17:43770595:A:G	GTEx/v7	ENSG00000238083	G	1.22565e-15	1.083	7.36458e-12	+	A	-	17	43770595	LRRC37A2	1
Brain_Amygdala	17:43771193:C:T	GTEx/v7	ENSG00000238083	C	1.22565e-15	1.083	7.36458e-12	+	T	-	17	43771193	LRRC37A2	1
Brain_Amygdala	17:43771493:A:G	GTEx/v7	ENSG00000238083	A	1.22565e-15	1.083	7.36458e-12	+	G	-	17	43771493	LRRC37A2	1
Brain_Amygdala	17:43771627:A:G	GTEx/v7	ENSG00000238083	G	1.22565e-15	1.083	7.36458e-12	+	A	-	17	43771627	LRRC37A2	1
Brain_Amygdala	17:43772018:G:T	GTEx/v7	ENSG00000238083	T	1.22565e-15	1.083	7.36458e-12	+	G	-	17	43772018	LRRC37A2	1
Brain_Amygdala	17:43772109:A:C	GTEx/v7	ENSG00000238083	A	1.22565e-15	1.083	7.36458e-12	+	C	-	17	43772109	LRRC37A2	1
Brain_Amygdala	17:43772251:C:T	GTEx/v7	ENSG00000238083	T	1.22565e-15	1.083	7.36458e-12	+	C	-	17	43772251	LRRC37A2	1
Brain_Amygdala	17:43772407:C:T	GTEx/v7	ENSG00000238083	T	1.22565e-15	1.083	7.36458e-12	+	C	-	17	43772407	LRRC37A2	1
Brain_Amygdala	17:43772540:A:G	GTEx/v7	ENSG00000238083	A	1.22565e-15	1.083	7.36458e-12	+	G	-	17	43772540	LRRC37A2	1
Brain_Amygdala	17:43773085:A:G	GTEx/v7	ENSG00000238083	A	1.22565e-15	1.083	7.36458e-12	+	G	-	17	43773085	LRRC37A2	1
Brain_Amygdala	17:43773124:A:C	GTEx/v7	ENSG00000238083	C	1.22565e-15	1.083	7.36458e-12	+	A	-	17	43773124	LRRC37A2	1
Brain_Amygdala	17:43773248:A:T	GTEx/v7	ENSG00000238083	T	1.22565e-15	1.083	7.36458e-12	+	A	-	17	43773248	LRRC37A2	1
Brain_Amygdala	17:43773447:C:T	GTEx/v7	ENSG00000238083	C	1.22565e-15	1.083	7.36458e-12	+	T	-	17	43773447	LRRC37A2	1
Brain_Amygdala	17:43773525:T:TAAAA	GTEx/v7	ENSG00000238083	TAAAA	1.22565e-15	1.083	7.36458e-12	+	NA	NA	17	43773525	LRRC37A2	1
Brain_Amygdala	17:43773607:G:T	GTEx/v7	ENSG00000238083	G	1.22565e-15	1.083	7.36458e-12	+	T	-	17	43773607	LRRC37A2	1
Brain_Amygdala	17:43773784:A:C	GTEx/v7	ENSG00000238083	A	1.22565e-15	1.083	7.36458e-12	+	C	-	17	43773784	LRRC37A2	1
Brain_Amygdala	17:43773877:A:T	GTEx/v7	ENSG00000238083	T	1.22565e-15	1.083	7.36458e-12	+	A	-	17	43773877	LRRC37A2	1
Brain_Amygdala	17:43773943:A:G	GTEx/v7	ENSG00000238083	G	1.22565e-15	1.083	7.36458e-12	+	A	-	17	43773943	LRRC37A2	1
Brain_Amygdala	17:43774255:T:TAGCC	GTEx/v7	ENSG00000238083	T	1.22565e-15	1.083	7.36458e-12	+	NA	NA	17	43774255	LRRC37A2	1
Brain_Amygdala	17:43774497:A:T	GTEx/v7	ENSG00000238083	T	1.22565e-15	1.083	7.36458e-12	+	A	-	17	43774497	LRRC37A2	1
Brain_Amygdala	17:43774959:C:T	GTEx/v7	ENSG00000238083	C	1.22565e-15	1.083	7.36458e-12	+	T	-	17	43774959	LRRC37A2	1
Brain_Amygdala	17:43775015:C:T	GTEx/v7	ENSG00000238083	C	1.22565e-15	1.083	7.36458e-12	+	T	-	17	43775015	LRRC37A2	1
Brain_Amygdala	17:43775145:A:G	GTEx/v7	ENSG00000238083	A	1.22565e-15	1.083	7.36458e-12	+	G	-	17	43775145	LRRC37A2	1
Brain_Amygdala	17:43775212:C:CCTT	GTEx/v7	ENSG00000238083	C	1.22565e-15	1.083	7.36458e-12	+	NA	NA	17	43775212	LRRC37A2	1
Brain_Amygdala	17:43775402:C:T	GTEx/v7	ENSG00000238083	C	1.22565e-15	1.083	7.36458e-12	+	T	-	17	43775402	LRRC37A2	1
Brain_Amygdala	17:43775479:C:T	GTEx/v7	ENSG00000238083	C	1.22565e-15	1.083	7.36458e-12	+	T	-	17	43775479	LRRC37A2	1
Brain_Amygdala	17:43775546:A:G	GTEx/v7	ENSG00000238083	G	1.22565e-15	1.083	7.36458e-12	+	A	-	17	43775546	LRRC37A2	1
Brain_Amygdala	17:43775929:C:G	GTEx/v7	ENSG00000238083	G	1.22565e-15	1.083	7.36458e-12	+	C	-	17	43775929	LRRC37A2	1
Brain_Amygdala	17:43776061:C:T	GTEx/v7	ENSG00000238083	T	1.22565e-15	1.083	7.36458e-12	+	C	-	17	43776061	LRRC37A2	1
Brain_Amygdala	17:43776242:A:G	GTEx/v7	ENSG00000238083	G	1.22565e-15	1.083	7.36458e-12	+	A	-	17	43776242	LRRC37A2	1
Brain_Amygdala	17:43776741:C:T	GTEx/v7	ENSG00000238083	C	1.22565e-15	1.083	7.36458e-12	+	T	-	17	43776741	LRRC37A2	1
Brain_Amygdala	17:43776742:C:T	GTEx/v7	ENSG00000238083	C	1.22565e-15	1.083	7.36458e-12	+	T	-	17	43776742	LRRC37A2	1
Brain_Amygdala	17:43776787:C:T	GTEx/v7	ENSG00000238083	T	1.22565e-15	1.083	7.36458e-12	+	C	-	17	43776787	LRRC37A2	1
Brain_Amygdala	17:43776945:C:T	GTEx/v7	ENSG00000238083	C	1.22565e-15	1.083	7.36458e-12	+	T	-	17	43776945	LRRC37A2	1
Brain_Amygdala	17:43777542:A:G	GTEx/v7	ENSG00000238083	G	1.22565e-15	1.083	7.36458e-12	+	A	-	17	43777542	LRRC37A2	1
Brain_Amygdala	17:43777578:C:T	GTEx/v7	ENSG00000238083	T	1.22565e-15	1.083	7.36458e-12	+	C	-	17	43777578	LRRC37A2	1
Brain_Amygdala	17:43777710:C:T	GTEx/v7	ENSG00000238083	C	1.22565e-15	1.083	7.36458e-12	+	T	-	17	43777710	LRRC37A2	1
Brain_Amygdala	17:43777745:A:C	GTEx/v7	ENSG00000238083	A	1.22565e-15	1.083	7.36458e-12	+	C	-	17	43777745	LRRC37A2	1
Brain_Amygdala	17:43777835:T:TATCCTGCTTCCC	GTEx/v7	ENSG00000238083	T	1.22565e-15	1.083	7.36458e-12	+	NA	NA	17	43777835	LRRC37A2	1
Brain_Amygdala	17:43777957:A:AATC	GTEx/v7	ENSG00000238083	A	1.22565e-15	1.083	7.36458e-12	+	NA	NA	17	43777957	LRRC37A2	1
Brain_Amygdala	17:43778003:A:T	GTEx/v7	ENSG00000238083	A	1.22565e-15	1.083	7.36458e-12	+	T	-	17	43778003	LRRC37A2	1
Brain_Amygdala	17:43778406:A:G	GTEx/v7	ENSG00000238083	G	1.22565e-15	1.083	7.36458e-12	+	A	-	17	43778406	LRRC37A2	1
Brain_Amygdala	17:43778602:C:T	GTEx/v7	ENSG00000238083	T	1.22565e-15	1.083	7.36458e-12	+	C	-	17	43778602	LRRC37A2	1
Brain_Amygdala	17:43778752:C:T	GTEx/v7	ENSG00000238083	T	1.22565e-15	1.083	7.36458e-12	+	C	-	17	43778752	LRRC37A2	1
Brain_Amygdala	17:43778828:G:T	GTEx/v7	ENSG00000238083	G	1.22565e-15	1.083	7.36458e-12	+	T	-	17	43778828	LRRC37A2	1
Brain_Amygdala	17:43779031:C:CCTCCCCA	GTEx/v7	ENSG00000238083	CCTCCCCA	1.22565e-15	1.083	7.36458e-12	+	NA	NA	17	43779031	LRRC37A2	1
Brain_Amygdala	17:43779351:A:G	GTEx/v7	ENSG00000238083	A	1.22565e-15	1.083	7.36458e-12	+	G	-	17	43779351	LRRC37A2	1
Brain_Amygdala	17:43779419:A:T	GTEx/v7	ENSG00000238083	A	1.22565e-15	1.083	7.36458e-12	+	T	-	17	43779419	LRRC37A2	1
Brain_Amygdala	17:43779624:C:T	GTEx/v7	ENSG00000238083	T	1.22565e-15	1.083	7.36458e-12	+	C	-	17	43779624	LRRC37A2	1
Brain_Amygdala	17:43779657:C:T	GTEx/v7	ENSG00000238083	C	1.22565e-15	1.083	7.36458e-12	+	T	-	17	43779657	LRRC37A2	1
Brain_Amygdala	17:43780561:C:T	GTEx/v7	ENSG00000238083	T	1.22565e-15	1.083	7.36458e-12	+	C	-	17	43780561	LRRC37A2	1
Brain_Amygdala	17:43780948:C:T	GTEx/v7	ENSG00000238083	C	1.22565e-15	1.083	7.36458e-12	+	T	-	17	43780948	LRRC37A2	1
Brain_Amygdala	17:43781105:A:G	GTEx/v7	ENSG00000238083	G	1.22565e-15	1.083	7.36458e-12	+	A	-	17	43781105	LRRC37A2	1
Brain_Amygdala	17:43781250:C:T	GTEx/v7	ENSG00000238083	T	1.22565e-15	1.083	7.36458e-12	+	C	-	17	43781250	LRRC37A2	1
Brain_Amygdala	17:43781426:C:T	GTEx/v7	ENSG00000238083	C	1.22565e-15	1.083	7.36458e-12	+	T	-	17	43781426	LRRC37A2	1
Brain_Amygdala	17:43781505:C:T	GTEx/v7	ENSG00000238083	T	1.22565e-15	1.083	7.36458e-12	+	C	-	17	43781505	LRRC37A2	1
Brain_Amygdala	17:43781778:A:G	GTEx/v7	ENSG00000238083	G	1.22565e-15	1.083	7.36458e-12	+	A	-	17	43781778	LRRC37A2	1
Brain_Amygdala	17:43782304:C:T	GTEx/v7	ENSG00000238083	C	1.22565e-15	1.083	7.36458e-12	+	T	-	17	43782304	LRRC37A2	1
Brain_Amygdala	17:43782455:G:T	GTEx/v7	ENSG00000238083	T	1.22565e-15	1.083	7.36458e-12	+	G	-	17	43782455	LRRC37A2	1
Brain_Amygdala	17:43782492:A:G	GTEx/v7	ENSG00000238083	G	1.22565e-15	1.083	7.36458e-12	+	A	-	17	43782492	LRRC37A2	1
Brain_Amygdala	17:43782558:C:T	GTEx/v7	ENSG00000238083	C	1.22565e-15	1.083	7.36458e-12	+	T	-	17	43782558	LRRC37A2	1
Brain_Amygdala	17:43782693:A:G	GTEx/v7	ENSG00000238083	G	1.22565e-15	1.083	7.36458e-12	+	A	-	17	43782693	LRRC37A2	1
Brain_Amygdala	17:43782708:C:T	GTEx/v7	ENSG00000238083	C	1.22565e-15	1.083	7.36458e-12	+	T	-	17	43782708	LRRC37A2	1
Brain_Amygdala	17:43783573:C:T	GTEx/v7	ENSG00000238083	T	1.22565e-15	1.083	7.36458e-12	+	NA	NA	17	43783573	LRRC37A2	1
Brain_Amygdala	17:43783590:A:G	GTEx/v7	ENSG00000238083	A	1.22565e-15	1.083	7.36458e-12	+	NA	NA	17	43783590	LRRC37A2	1
Brain_Amygdala	17:43783803:A:G	GTEx/v7	ENSG00000238083	G	1.22565e-15	1.083	7.36458e-12	+	A	-	17	43783803	LRRC37A2	1
Brain_Amygdala	17:43784222:C:T	GTEx/v7	ENSG00000238083	C	1.22565e-15	1.083	7.36458e-12	+	T	-	17	43784222	LRRC37A2	1
Brain_Amygdala	17:43784624:C:T	GTEx/v7	ENSG00000238083	C	1.22565e-15	1.083	7.36458e-12	+	T	-	17	43784624	LRRC37A2	1
Brain_Amygdala	17:43784935:C:G	GTEx/v7	ENSG00000238083	G	1.22565e-15	1.083	7.36458e-12	+	C	-	17	43784935	LRRC37A2	1
Brain_Amygdala	17:43784948:G:T	GTEx/v7	ENSG00000238083	T	1.22565e-15	1.083	7.36458e-12	+	G	-	17	43784948	LRRC37A2	1
Brain_Amygdala	17:43785096:A:G	GTEx/v7	ENSG00000238083	A	1.22565e-15	1.083	7.36458e-12	+	NA	NA	17	43785096	LRRC37A2	1
Brain_Amygdala	17:43785098:C:T	GTEx/v7	ENSG00000238083	T	1.22565e-15	1.083	7.36458e-12	+	NA	NA	17	43785098	LRRC37A2	1
Brain_Amygdala	17:43785104:C:CTTA	GTEx/v7	ENSG00000238083	CTTA	1.22565e-15	1.083	7.36458e-12	+	NA	NA	17	43785104	LRRC37A2	1
Brain_Amygdala	17:43785627:A:T	GTEx/v7	ENSG00000238083	T	1.22565e-15	1.083	7.36458e-12	+	A	-	17	43785627	LRRC37A2	1
Brain_Amygdala	17:43785808:C:T	GTEx/v7	ENSG00000238083	C	1.22565e-15	1.083	7.36458e-12	+	T	-	17	43785808	LRRC37A2	1
Brain_Amygdala	17:43785938:C:T	GTEx/v7	ENSG00000238083	T	1.22565e-15	1.083	7.36458e-12	+	C	-	17	43785938	LRRC37A2	1
Brain_Amygdala	17:43786013:G:T	GTEx/v7	ENSG00000238083	T	1.22565e-15	1.083	7.36458e-12	+	G	-	17	43786013	LRRC37A2	1
Brain_Amygdala	17:43786676:G:T	GTEx/v7	ENSG00000238083	G	1.22565e-15	1.083	7.36458e-12	+	T	-	17	43786676	LRRC37A2	1
Brain_Amygdala	17:43786698:C:T	GTEx/v7	ENSG00000238083	T	1.22565e-15	1.083	7.36458e-12	+	C	-	17	43786698	LRRC37A2	1
Brain_Amygdala	17:43787130:C:T	GTEx/v7	ENSG00000238083	C	1.22565e-15	1.083	7.36458e-12	+	T	-	17	43787130	LRRC37A2	1
Brain_Amygdala	17:43787226:A:G	GTEx/v7	ENSG00000238083	A	1.22565e-15	1.083	7.36458e-12	+	G	-	17	43787226	LRRC37A2	1
Brain_Amygdala	17:43787306:C:T	GTEx/v7	ENSG00000238083	C	1.22565e-15	1.083	7.36458e-12	+	T	-	17	43787306	LRRC37A2	1
Brain_Amygdala	17:43787563:C:G	GTEx/v7	ENSG00000238083	G	1.22565e-15	1.083	7.36458e-12	+	C	-	17	43787563	LRRC37A2	1
Brain_Amygdala	17:43788371:C:T	GTEx/v7	ENSG00000238083	T	1.22565e-15	1.083	7.36458e-12	+	C	-	17	43788371	LRRC37A2	1
Brain_Amygdala	17:43788419:A:C	GTEx/v7	ENSG00000238083	A	1.22565e-15	1.083	7.36458e-12	+	C	-	17	43788419	LRRC37A2	1
Brain_Amygdala	17:43788649:C:T	GTEx/v7	ENSG00000238083	C	1.22565e-15	1.083	7.36458e-12	+	T	-	17	43788649	LRRC37A2	1
Brain_Amygdala	17:43788666:C:G	GTEx/v7	ENSG00000238083	G	1.22565e-15	1.083	7.36458e-12	+	C	-	17	43788666	LRRC37A2	1
Brain_Amygdala	17:43788767:A:G	GTEx/v7	ENSG00000238083	A	1.22565e-15	1.083	7.36458e-12	+	G	-	17	43788767	LRRC37A2	1
Brain_Amygdala	17:43788782:C:T	GTEx/v7	ENSG00000238083	T	1.22565e-15	1.083	7.36458e-12	+	C	-	17	43788782	LRRC37A2	1
Brain_Amygdala	17:43789144:A:G	GTEx/v7	ENSG00000238083	A	1.22565e-15	1.083	7.36458e-12	+	G	-	17	43789144	LRRC37A2	1
Brain_Amygdala	17:43789640:A:C	GTEx/v7	ENSG00000238083	C	1.22565e-15	1.083	7.36458e-12	+	A	-	17	43789640	LRRC37A2	1
Brain_Amygdala	17:43789971:C:G	GTEx/v7	ENSG00000238083	C	1.22565e-15	1.083	7.36458e-12	+	G	-	17	43789971	LRRC37A2	1
Brain_Amygdala	17:43789978:A:G	GTEx/v7	ENSG00000238083	A	1.22565e-15	1.083	7.36458e-12	+	G	-	17	43789978	LRRC37A2	1
Brain_Amygdala	17:43790005:A:G	GTEx/v7	ENSG00000238083	G	1.22565e-15	1.083	7.36458e-12	+	A	-	17	43790005	LRRC37A2	1
Brain_Amygdala	17:43790401:A:G	GTEx/v7	ENSG00000238083	G	1.22565e-15	1.083	7.36458e-12	+	A	-	17	43790401	LRRC37A2	1
Brain_Amygdala	17:43790446:A:G	GTEx/v7	ENSG00000238083	G	1.22565e-15	1.083	7.36458e-12	+	A	-	17	43790446	LRRC37A2	1
Brain_Amygdala	17:43790911:A:T	GTEx/v7	ENSG00000238083	T	1.22565e-15	1.083	7.36458e-12	+	A	-	17	43790911	LRRC37A2	1
Brain_Amygdala	17:43791181:A:C	GTEx/v7	ENSG00000238083	C	1.22565e-15	1.083	7.36458e-12	+	A	-	17	43791181	LRRC37A2	1
Brain_Amygdala	17:43791332:C:T	GTEx/v7	ENSG00000238083	C	1.22565e-15	1.083	7.36458e-12	+	T	-	17	43791332	LRRC37A2	1
Brain_Amygdala	17:43791344:A:T	GTEx/v7	ENSG00000238083	A	1.22565e-15	1.083	7.36458e-12	+	T	-	17	43791344	LRRC37A2	1
Brain_Amygdala	17:43791405:A:C	GTEx/v7	ENSG00000238083	A	1.22565e-15	1.083	7.36458e-12	+	C	-	17	43791405	LRRC37A2	1
Brain_Amygdala	17:43791429:A:G	GTEx/v7	ENSG00000238083	A	1.22565e-15	1.083	7.36458e-12	+	G	-	17	43791429	LRRC37A2	1
Brain_Amygdala	17:43791468:C:T	GTEx/v7	ENSG00000238083	C	1.22565e-15	1.083	7.36458e-12	+	T	-	17	43791468	LRRC37A2	1
Brain_Amygdala	17:43791610:C:T	GTEx/v7	ENSG00000238083	C	1.22565e-15	1.083	7.36458e-12	+	T	-	17	43791610	LRRC37A2	1
Brain_Amygdala	17:43791652:A:G	GTEx/v7	ENSG00000238083	A	1.22565e-15	1.083	7.36458e-12	+	G	-	17	43791652	LRRC37A2	1
Brain_Amygdala	17:43792090:C:G	GTEx/v7	ENSG00000238083	C	1.22565e-15	1.083	7.36458e-12	+	NA	NA	17	43792090	LRRC37A2	1
Brain_Amygdala	17:43792091:C:T	GTEx/v7	ENSG00000238083	T	1.22565e-15	1.083	7.36458e-12	+	NA	NA	17	43792091	LRRC37A2	1
Brain_Amygdala	17:43792099:C:T	GTEx/v7	ENSG00000238083	C	1.22565e-15	1.083	7.36458e-12	+	NA	NA	17	43792099	LRRC37A2	1
Brain_Amygdala	17:43792326:C:T	GTEx/v7	ENSG00000238083	T	1.22565e-15	1.083	7.36458e-12	+	C	-	17	43792326	LRRC37A2	1
Brain_Amygdala	17:43792358:A:G	GTEx/v7	ENSG00000238083	G	1.22565e-15	1.083	7.36458e-12	+	A	-	17	43792358	LRRC37A2	1
Brain_Amygdala	17:43792411:A:G	GTEx/v7	ENSG00000238083	G	1.22565e-15	1.083	7.36458e-12	+	A	-	17	43792411	LRRC37A2	1
Brain_Amygdala	17:43792418:C:T	GTEx/v7	ENSG00000238083	C	1.22565e-15	1.083	7.36458e-12	+	T	-	17	43792418	LRRC37A2	1
Brain_Amygdala	17:43792493:T:TAAAC	GTEx/v7	ENSG00000238083	TAAAC	1.22565e-15	1.083	7.36458e-12	+	NA	NA	17	43792493	LRRC37A2	1
Brain_Amygdala	17:43792586:A:C	GTEx/v7	ENSG00000238083	C	1.22565e-15	1.083	7.36458e-12	+	A	-	17	43792586	LRRC37A2	1
Brain_Amygdala	17:43792895:G:T	GTEx/v7	ENSG00000238083	G	1.22565e-15	1.083	7.36458e-12	+	T	-	17	43792895	LRRC37A2	1
Brain_Amygdala	17:43792896:C:T	GTEx/v7	ENSG00000238083	C	1.22565e-15	1.083	7.36458e-12	+	T	-	17	43792896	LRRC37A2	1
Brain_Amygdala	17:43792975:A:G	GTEx/v7	ENSG00000238083	A	1.22565e-15	1.083	7.36458e-12	+	G	-	17	43792975	LRRC37A2	1
Brain_Amygdala	17:43793200:A:T	GTEx/v7	ENSG00000238083	T	1.22565e-15	1.083	7.36458e-12	+	A	-	17	43793200	LRRC37A2	1
Brain_Amygdala	17:43793342:A:G	GTEx/v7	ENSG00000238083	G	1.22565e-15	1.083	7.36458e-12	+	A	-	17	43793342	LRRC37A2	1
Brain_Amygdala	17:43793388:C:T	GTEx/v7	ENSG00000238083	T	1.22565e-15	1.083	7.36458e-12	+	C	-	17	43793388	LRRC37A2	1
Brain_Amygdala	17:43793665:A:G	GTEx/v7	ENSG00000238083	G	1.22565e-15	1.083	7.36458e-12	+	A	-	17	43793665	LRRC37A2	1
Brain_Amygdala	17:43793828:A:G	GTEx/v7	ENSG00000238083	A	1.22565e-15	1.083	7.36458e-12	+	G	-	17	43793828	LRRC37A2	1
Brain_Amygdala	17:43793951:A:G	GTEx/v7	ENSG00000238083	A	1.22565e-15	1.083	7.36458e-12	+	G	-	17	43793951	LRRC37A2	1
Brain_Amygdala	17:43794286:C:T	GTEx/v7	ENSG00000238083	T	1.22565e-15	1.083	7.36458e-12	+	C	-	17	43794286	LRRC37A2	1
Brain_Amygdala	17:43795573:C:T	GTEx/v7	ENSG00000238083	T	1.22565e-15	1.083	7.36458e-12	+	C	-	17	43795573	LRRC37A2	1
Brain_Amygdala	17:43796396:T:TG	GTEx/v7	ENSG00000238083	T	1.22565e-15	1.083	7.36458e-12	+	NA	NA	17	43796396	LRRC37A2	1
Brain_Amygdala	17:43796541:A:T	GTEx/v7	ENSG00000238083	A	1.22565e-15	1.083	7.36458e-12	+	T	-	17	43796541	LRRC37A2	1
Brain_Amygdala	17:43797087:A:T	GTEx/v7	ENSG00000238083	T	1.22565e-15	1.083	7.36458e-12	+	A	-	17	43797087	LRRC37A2	1
Brain_Amygdala	17:43797157:T:TA	GTEx/v7	ENSG00000238083	T	1.22565e-15	1.083	7.36458e-12	+	NA	NA	17	43797157	LRRC37A2	1
Brain_Amygdala	17:43798015:A:C	GTEx/v7	ENSG00000238083	C	1.22565e-15	1.083	7.36458e-12	+	A	-	17	43798015	LRRC37A2	1
Brain_Amygdala	17:43798160:A:G	GTEx/v7	ENSG00000238083	A	1.22565e-15	1.083	7.36458e-12	+	G	-	17	43798160	LRRC37A2	1
Brain_Amygdala	17:43798348:T:TTTG	GTEx/v7	ENSG00000238083	TTTG	1.22565e-15	-1.083	7.36458e-12	-	NA	NA	17	43798348	LRRC37A2	1
Brain_Amygdala	17:43798401:A:G	GTEx/v7	ENSG00000238083	A	1.22565e-15	1.083	7.36458e-12	+	G	-	17	43798401	LRRC37A2	1
Brain_Amygdala	17:43798546:A:G	GTEx/v7	ENSG00000238083	G	1.22565e-15	1.083	7.36458e-12	+	A	-	17	43798546	LRRC37A2	1
Brain_Amygdala	17:43798584:C:CA	GTEx/v7	ENSG00000238083	C	1.22565e-15	1.083	7.36458e-12	+	NA	NA	17	43798584	LRRC37A2	1
Brain_Amygdala	17:43798775:C:G	GTEx/v7	ENSG00000238083	C	1.22565e-15	1.083	7.36458e-12	+	NA	NA	17	43798775	LRRC37A2	1
Brain_Amygdala	17:43798784:A:AGAG	GTEx/v7	ENSG00000238083	AGAG	1.22565e-15	1.083	7.36458e-12	+	NA	NA	17	43798784	LRRC37A2	1
Brain_Amygdala	17:43798790:T:TTTC	GTEx/v7	ENSG00000238083	T	1.22565e-15	1.083	7.36458e-12	+	NA	NA	17	43798790	LRRC37A2	1
Brain_Amygdala	17:43798902:C:T	GTEx/v7	ENSG00000238083	T	1.22565e-15	1.083	7.36458e-12	+	C	-	17	43798902	LRRC37A2	1
Brain_Amygdala	17:43798903:A:G	GTEx/v7	ENSG00000238083	G	1.22565e-15	1.083	7.36458e-12	+	A	-	17	43798903	LRRC37A2	1
Brain_Amygdala	17:43799033:C:T	GTEx/v7	ENSG00000238083	T	1.22565e-15	1.083	7.36458e-12	+	C	-	17	43799033	LRRC37A2	1
Brain_Amygdala	17:43799048:A:G	GTEx/v7	ENSG00000238083	A	1.22565e-15	1.083	7.36458e-12	+	G	-	17	43799048	LRRC37A2	1
Brain_Amygdala	17:43799052:A:G	GTEx/v7	ENSG00000238083	G	1.22565e-15	1.083	7.36458e-12	+	A	-	17	43799052	LRRC37A2	1
Brain_Amygdala	17:43799509:A:C	GTEx/v7	ENSG00000238083	C	1.22565e-15	1.083	7.36458e-12	+	A	-	17	43799509	LRRC37A2	1
Brain_Amygdala	17:43799667:A:C	GTEx/v7	ENSG00000238083	A	1.22565e-15	1.083	7.36458e-12	+	C	-	17	43799667	LRRC37A2	1
Brain_Amygdala	17:43799804:A:C	GTEx/v7	ENSG00000238083	A	1.22565e-15	1.083	7.36458e-12	+	C	-	17	43799804	LRRC37A2	1
Brain_Amygdala	17:43799810:C:G	GTEx/v7	ENSG00000238083	C	1.22565e-15	1.083	7.36458e-12	+	G	-	17	43799810	LRRC37A2	1
Brain_Amygdala	17:43800351:A:C	GTEx/v7	ENSG00000238083	C	1.22565e-15	1.083	7.36458e-12	+	A	-	17	43800351	LRRC37A2	1
Brain_Amygdala	17:43800404:G:T	GTEx/v7	ENSG00000238083	G	1.22565e-15	1.083	7.36458e-12	+	T	-	17	43800404	LRRC37A2	1
Brain_Amygdala	17:43800987:A:C	GTEx/v7	ENSG00000238083	A	1.22565e-15	1.083	7.36458e-12	+	C	-	17	43800987	LRRC37A2	1
Brain_Amygdala	17:43801092:C:T	GTEx/v7	ENSG00000238083	C	1.22565e-15	1.083	7.36458e-12	+	T	-	17	43801092	LRRC37A2	1
Brain_Amygdala	17:43801185:A:G	GTEx/v7	ENSG00000238083	G	1.22565e-15	1.083	7.36458e-12	+	A	-	17	43801185	LRRC37A2	1
Brain_Amygdala	17:43801593:A:G	GTEx/v7	ENSG00000238083	A	1.22565e-15	1.083	7.36458e-12	+	G	-	17	43801593	LRRC37A2	1
Brain_Amygdala	17:43801695:C:T	GTEx/v7	ENSG00000238083	T	1.22565e-15	1.083	7.36458e-12	+	C	-	17	43801695	LRRC37A2	1
Brain_Amygdala	17:43802525:C:T	GTEx/v7	ENSG00000238083	T	1.22565e-15	1.083	7.36458e-12	+	C	-	17	43802525	LRRC37A2	1
Brain_Amygdala	17:43802907:C:T	GTEx/v7	ENSG00000238083	C	1.22565e-15	1.083	7.36458e-12	+	T	-	17	43802907	LRRC37A2	1
Brain_Amygdala	17:43802971:C:T	GTEx/v7	ENSG00000238083	T	1.22565e-15	1.083	7.36458e-12	+	C	-	17	43802971	LRRC37A2	1
Brain_Amygdala	17:43803773:A:AG	GTEx/v7	ENSG00000238083	AG	1.22565e-15	1.083	7.36458e-12	+	NA	NA	17	43803773	LRRC37A2	1
Brain_Amygdala	17:43803788:C:T	GTEx/v7	ENSG00000238083	C	1.22565e-15	1.083	7.36458e-12	+	T	-	17	43803788	LRRC37A2	1
Brain_Amygdala	17:43804306:C:T	GTEx/v7	ENSG00000238083	C	1.22565e-15	1.083	7.36458e-12	+	T	-	17	43804306	LRRC37A2	1
Brain_Amygdala	17:43804317:A:G	GTEx/v7	ENSG00000238083	G	1.22565e-15	-1.083	7.36458e-12	-	G	-	17	43804317	LRRC37A2	1
Brain_Amygdala	17:43804389:A:T	GTEx/v7	ENSG00000238083	A	1.22565e-15	1.083	7.36458e-12	+	T	-	17	43804389	LRRC37A2	1
Brain_Amygdala	17:43804619:C:T	GTEx/v7	ENSG00000238083	T	1.22565e-15	1.083	7.36458e-12	+	C	-	17	43804619	LRRC37A2	1
Brain_Amygdala	17:43805525:A:C	GTEx/v7	ENSG00000238083	C	1.22565e-15	1.083	7.36458e-12	+	A	-	17	43805525	LRRC37A2	1
Brain_Amygdala	17:43805590:C:T	GTEx/v7	ENSG00000238083	T	1.22565e-15	1.083	7.36458e-12	+	C	-	17	43805590	LRRC37A2	1
Brain_Amygdala	17:43806015:A:G	GTEx/v7	ENSG00000238083	A	1.22565e-15	1.083	7.36458e-12	+	G	-	17	43806015	LRRC37A2	1
Brain_Amygdala	17:43806264:C:T	GTEx/v7	ENSG00000238083	T	1.22565e-15	1.083	7.36458e-12	+	C	-	17	43806264	LRRC37A2	1
Brain_Amygdala	17:43806451:C:T	GTEx/v7	ENSG00000238083	T	1.22565e-15	1.083	7.36458e-12	+	C	-	17	43806451	LRRC37A2	1
Brain_Amygdala	17:43806925:A:G	GTEx/v7	ENSG00000238083	A	1.22565e-15	1.083	7.36458e-12	+	G	-	17	43806925	LRRC37A2	1
Brain_Amygdala	17:43807063:C:T	GTEx/v7	ENSG00000238083	T	1.22565e-15	1.083	7.36458e-12	+	C	-	17	43807063	LRRC37A2	1
Brain_Amygdala	17:43807099:A:G	GTEx/v7	ENSG00000238083	A	1.22565e-15	1.083	7.36458e-12	+	G	-	17	43807099	LRRC37A2	1
Brain_Amygdala	17:43807113:C:T	GTEx/v7	ENSG00000238083	T	1.22565e-15	1.083	7.36458e-12	+	C	-	17	43807113	LRRC37A2	1
Brain_Amygdala	17:43807134:C:T	GTEx/v7	ENSG00000238083	C	1.22565e-15	1.083	7.36458e-12	+	T	-	17	43807134	LRRC37A2	1
Brain_Amygdala	17:43807485:C:T	GTEx/v7	ENSG00000238083	C	1.22565e-15	1.083	7.36458e-12	+	T	-	17	43807485	LRRC37A2	1
Brain_Amygdala	17:43807955:A:C	GTEx/v7	ENSG00000238083	C	1.22565e-15	1.083	7.36458e-12	+	A	-	17	43807955	LRRC37A2	1
Brain_Amygdala	17:43808067:A:G	GTEx/v7	ENSG00000238083	A	1.22565e-15	1.083	7.36458e-12	+	G	-	17	43808067	LRRC37A2	1
Brain_Amygdala	17:43808321:A:G	GTEx/v7	ENSG00000238083	A	1.22565e-15	1.083	7.36458e-12	+	G	-	17	43808321	LRRC37A2	1
Brain_Amygdala	17:43808443:A:C	GTEx/v7	ENSG00000238083	C	1.22565e-15	1.083	7.36458e-12	+	A	-	17	43808443	LRRC37A2	1
Brain_Amygdala	17:43808763:A:G	GTEx/v7	ENSG00000238083	G	1.22565e-15	1.083	7.36458e-12	+	A	-	17	43808763	LRRC37A2	1
Brain_Amygdala	17:43808945:C:T	GTEx/v7	ENSG00000238083	T	1.22565e-15	1.083	7.36458e-12	+	C	-	17	43808945	LRRC37A2	1
Brain_Amygdala	17:43809016:C:T	GTEx/v7	ENSG00000238083	T	1.22565e-15	1.083	7.36458e-12	+	C	-	17	43809016	LRRC37A2	1
Brain_Amygdala	17:43809264:G:T	GTEx/v7	ENSG00000238083	G	1.22565e-15	1.083	7.36458e-12	+	T	-	17	43809264	LRRC37A2	1
Brain_Amygdala	17:43809328:A:G	GTEx/v7	ENSG00000238083	G	1.22565e-15	1.083	7.36458e-12	+	A	-	17	43809328	LRRC37A2	1
Brain_Amygdala	17:43810371:C:G	GTEx/v7	ENSG00000238083	C	1.22565e-15	1.083	7.36458e-12	+	G	-	17	43810371	LRRC37A2	1
Brain_Amygdala	17:43810608:A:T	GTEx/v7	ENSG00000238083	A	1.22565e-15	1.083	7.36458e-12	+	T	-	17	43810608	LRRC37A2	1
Brain_Amygdala	17:43810782:C:G	GTEx/v7	ENSG00000238083	C	1.22565e-15	1.083	7.36458e-12	+	G	-	17	43810782	LRRC37A2	1
Brain_Amygdala	17:43810851:C:G	GTEx/v7	ENSG00000238083	C	1.22565e-15	1.083	7.36458e-12	+	G	-	17	43810851	LRRC37A2	1
Brain_Amygdala	17:43810873:A:T	GTEx/v7	ENSG00000238083	T	1.22565e-15	1.083	7.36458e-12	+	A	-	17	43810873	LRRC37A2	1
Brain_Amygdala	17:43811060:G:T	GTEx/v7	ENSG00000238083	G	1.22565e-15	1.083	7.36458e-12	+	T	-	17	43811060	LRRC37A2	1
Brain_Amygdala	17:43811072:A:G	GTEx/v7	ENSG00000238083	G	1.22565e-15	1.083	7.36458e-12	+	A	-	17	43811072	LRRC37A2	1
Brain_Amygdala	17:43811510:C:T	GTEx/v7	ENSG00000238083	C	1.22565e-15	1.083	7.36458e-12	+	T	-	17	43811510	LRRC37A2	1
Brain_Amygdala	17:43811673:C:T	GTEx/v7	ENSG00000238083	T	1.22565e-15	1.083	7.36458e-12	+	C	-	17	43811673	LRRC37A2	1
Brain_Amygdala	17:43811792:C:T	GTEx/v7	ENSG00000238083	T	1.22565e-15	1.083	7.36458e-12	+	C	-	17	43811792	LRRC37A2	1
Brain_Amygdala	17:43811950:A:C	GTEx/v7	ENSG00000238083	C	1.22565e-15	1.083	7.36458e-12	+	A	-	17	43811950	LRRC37A2	1
Brain_Amygdala	17:43811990:C:CTTAG	GTEx/v7	ENSG00000238083	C	1.22565e-15	1.083	7.36458e-12	+	NA	NA	17	43811990	LRRC37A2	1
Brain_Amygdala	17:43812177:C:T	GTEx/v7	ENSG00000238083	T	1.22565e-15	1.083	7.36458e-12	+	C	-	17	43812177	LRRC37A2	1
Brain_Amygdala	17:43812218:C:T	GTEx/v7	ENSG00000238083	T	1.22565e-15	1.083	7.36458e-12	+	C	-	17	43812218	LRRC37A2	1
Brain_Amygdala	17:43812398:C:G	GTEx/v7	ENSG00000238083	G	1.22565e-15	1.083	7.36458e-12	+	C	-	17	43812398	LRRC37A2	1
Brain_Amygdala	17:43812599:A:G	GTEx/v7	ENSG00000238083	G	1.22565e-15	1.083	7.36458e-12	+	A	-	17	43812599	LRRC37A2	1
Brain_Amygdala	17:43812624:A:G	GTEx/v7	ENSG00000238083	A	1.22565e-15	1.083	7.36458e-12	+	G	-	17	43812624	LRRC37A2	1
Brain_Amygdala	17:43812649:C:T	GTEx/v7	ENSG00000238083	C	1.22565e-15	1.083	7.36458e-12	+	T	-	17	43812649	LRRC37A2	1
Brain_Amygdala	17:43812684:A:G	GTEx/v7	ENSG00000238083	G	1.22565e-15	1.083	7.36458e-12	+	A	-	17	43812684	LRRC37A2	1
Brain_Amygdala	17:43813002:A:G	GTEx/v7	ENSG00000238083	A	1.22565e-15	1.083	7.36458e-12	+	G	-	17	43813002	LRRC37A2	1
Brain_Amygdala	17:43813252:C:G	GTEx/v7	ENSG00000238083	G	1.22565e-15	1.083	7.36458e-12	+	C	-	17	43813252	LRRC37A2	1
Brain_Amygdala	17:43813370:C:G	GTEx/v7	ENSG00000238083	C	1.22565e-15	1.083	7.36458e-12	+	G	-	17	43813370	LRRC37A2	1
Brain_Amygdala	17:43813415:A:G	GTEx/v7	ENSG00000238083	A	1.22565e-15	1.083	7.36458e-12	+	G	-	17	43813415	LRRC37A2	1
Brain_Amygdala	17:43814370:A:AC	GTEx/v7	ENSG00000238083	A	1.22565e-15	1.083	7.36458e-12	+	NA	NA	17	43814370	LRRC37A2	1
Brain_Amygdala	17:43814427:C:T	GTEx/v7	ENSG00000238083	C	1.22565e-15	1.083	7.36458e-12	+	T	-	17	43814427	LRRC37A2	1
Brain_Amygdala	17:43815141:A:G	GTEx/v7	ENSG00000238083	G	1.22565e-15	1.083	7.36458e-12	+	A	-	17	43815141	LRRC37A2	1
Brain_Amygdala	17:43815336:A:G	GTEx/v7	ENSG00000238083	G	1.22565e-15	1.083	7.36458e-12	+	A	-	17	43815336	LRRC37A2	1
Brain_Amygdala	17:43815713:C:T	GTEx/v7	ENSG00000238083	T	1.22565e-15	1.083	7.36458e-12	+	C	-	17	43815713	LRRC37A2	1
Brain_Amygdala	17:43815820:A:T	GTEx/v7	ENSG00000238083	A	1.22565e-15	1.083	7.36458e-12	+	T	-	17	43815820	LRRC37A2	1
Brain_Amygdala	17:43815859:A:C	GTEx/v7	ENSG00000238083	C	1.22565e-15	1.083	7.36458e-12	+	A	-	17	43815859	LRRC37A2	1
Brain_Amygdala	17:43816306:A:G	GTEx/v7	ENSG00000238083	A	1.22565e-15	1.083	7.36458e-12	+	G	-	17	43816306	LRRC37A2	1
Brain_Amygdala	17:43816605:A:C	GTEx/v7	ENSG00000238083	C	1.22565e-15	1.083	7.36458e-12	+	A	-	17	43816605	LRRC37A2	1
Brain_Amygdala	17:43816655:C:G	GTEx/v7	ENSG00000238083	G	1.22565e-15	1.083	7.36458e-12	+	C	-	17	43816655	LRRC37A2	1
Brain_Amygdala	17:43816657:A:G	GTEx/v7	ENSG00000238083	A	1.22565e-15	1.083	7.36458e-12	+	G	-	17	43816657	LRRC37A2	1
Brain_Amygdala	17:43817459:C:T	GTEx/v7	ENSG00000238083	T	1.22565e-15	1.083	7.36458e-12	+	C	-	17	43817459	LRRC37A2	1
Brain_Amygdala	17:43817557:C:T	GTEx/v7	ENSG00000238083	T	1.22565e-15	1.083	7.36458e-12	+	C	-	17	43817557	LRRC37A2	1
Brain_Amygdala	17:43817608:A:G	GTEx/v7	ENSG00000238083	A	1.22565e-15	1.083	7.36458e-12	+	G	-	17	43817608	LRRC37A2	1
Brain_Amygdala	17:43817832:A:G	GTEx/v7	ENSG00000238083	A	1.22565e-15	1.083	7.36458e-12	+	G	-	17	43817832	LRRC37A2	1
Brain_Amygdala	17:43817898:A:G	GTEx/v7	ENSG00000238083	A	1.22565e-15	1.083	7.36458e-12	+	G	-	17	43817898	LRRC37A2	1
Brain_Amygdala	17:43818160:A:C	GTEx/v7	ENSG00000238083	C	1.22565e-15	1.083	7.36458e-12	+	A	-	17	43818160	LRRC37A2	1
Brain_Amygdala	17:43818222:A:C	GTEx/v7	ENSG00000238083	A	1.22565e-15	1.083	7.36458e-12	+	C	-	17	43818222	LRRC37A2	1
Brain_Amygdala	17:43818611:A:G	GTEx/v7	ENSG00000238083	A	1.22565e-15	1.083	7.36458e-12	+	G	-	17	43818611	LRRC37A2	1
Brain_Amygdala	17:43818657:C:T	GTEx/v7	ENSG00000238083	C	1.22565e-15	1.083	7.36458e-12	+	T	-	17	43818657	LRRC37A2	1
Brain_Amygdala	17:43818690:G:T	GTEx/v7	ENSG00000238083	T	1.22565e-15	1.083	7.36458e-12	+	G	-	17	43818690	LRRC37A2	1
Brain_Amygdala	17:43818906:A:G	GTEx/v7	ENSG00000238083	G	1.22565e-15	1.083	7.36458e-12	+	A	-	17	43818906	LRRC37A2	1
Brain_Amygdala	17:43818946:A:T	GTEx/v7	ENSG00000238083	T	1.22565e-15	1.083	7.36458e-12	+	A	-	17	43818946	LRRC37A2	1
Brain_Amygdala	17:43819384:A:G	GTEx/v7	ENSG00000238083	A	1.22565e-15	1.083	7.36458e-12	+	G	-	17	43819384	LRRC37A2	1
Brain_Amygdala	17:43819450:A:G	GTEx/v7	ENSG00000238083	A	1.22565e-15	1.083	7.36458e-12	+	G	-	17	43819450	LRRC37A2	1
Brain_Amygdala	17:43819480:C:T	GTEx/v7	ENSG00000238083	T	1.22565e-15	1.083	7.36458e-12	+	C	-	17	43819480	LRRC37A2	1
Brain_Amygdala	17:43819597:A:AC	GTEx/v7	ENSG00000238083	A	1.22565e-15	1.083	7.36458e-12	+	NA	NA	17	43819597	LRRC37A2	1
Brain_Amygdala	17:43821062:A:G	GTEx/v7	ENSG00000238083	G	1.22565e-15	1.083	7.36458e-12	+	A	-	17	43821062	LRRC37A2	1
Brain_Amygdala	17:43821685:A:C	GTEx/v7	ENSG00000238083	A	1.22565e-15	1.083	7.36458e-12	+	C	-	17	43821685	LRRC37A2	1
Brain_Amygdala	17:43822398:C:T	GTEx/v7	ENSG00000238083	C	1.22565e-15	1.083	7.36458e-12	+	T	-	17	43822398	LRRC37A2	1
Brain_Amygdala	17:43822511:A:G	GTEx/v7	ENSG00000238083	A	1.22565e-15	1.083	7.36458e-12	+	G	-	17	43822511	LRRC37A2	1
Brain_Amygdala	17:43823125:A:G	GTEx/v7	ENSG00000238083	A	1.22565e-15	1.083	7.36458e-12	+	G	-	17	43823125	LRRC37A2	1
Brain_Amygdala	17:43823229:C:T	GTEx/v7	ENSG00000238083	C	1.22565e-15	1.083	7.36458e-12	+	T	-	17	43823229	LRRC37A2	1
Brain_Amygdala	17:43823326:A:G	GTEx/v7	ENSG00000238083	G	1.22565e-15	1.083	7.36458e-12	+	A	-	17	43823326	LRRC37A2	1
Brain_Amygdala	17:43823880:C:T	GTEx/v7	ENSG00000238083	T	1.22565e-15	1.083	7.36458e-12	+	C	-	17	43823880	LRRC37A2	1
Brain_Amygdala	17:43823889:A:C	GTEx/v7	ENSG00000238083	A	1.22565e-15	1.083	7.36458e-12	+	C	-	17	43823889	LRRC37A2	1
Brain_Amygdala	17:43824201:A:G	GTEx/v7	ENSG00000238083	A	1.22565e-15	1.083	7.36458e-12	+	G	-	17	43824201	LRRC37A2	1
Brain_Amygdala	17:43824348:C:T	GTEx/v7	ENSG00000238083	C	1.22565e-15	1.083	7.36458e-12	+	T	-	17	43824348	LRRC37A2	1
Brain_Amygdala	17:43824382:G:T	GTEx/v7	ENSG00000238083	G	1.22565e-15	1.083	7.36458e-12	+	T	-	17	43824382	LRRC37A2	1
Brain_Amygdala	17:43824848:A:G	GTEx/v7	ENSG00000238083	G	1.22565e-15	1.083	7.36458e-12	+	A	-	17	43824848	LRRC37A2	1
Brain_Amygdala	17:43824908:C:T	GTEx/v7	ENSG00000238083	T	1.22565e-15	1.083	7.36458e-12	+	C	-	17	43824908	LRRC37A2	1
Brain_Amygdala	17:43825339:C:G	GTEx/v7	ENSG00000238083	G	1.22565e-15	1.083	7.36458e-12	+	C	-	17	43825339	LRRC37A2	1
Brain_Amygdala	17:43825478:A:G	GTEx/v7	ENSG00000238083	A	1.22565e-15	1.083	7.36458e-12	+	G	-	17	43825478	LRRC37A2	1
Brain_Amygdala	17:43825568:C:T	GTEx/v7	ENSG00000238083	T	1.22565e-15	1.083	7.36458e-12	+	C	-	17	43825568	LRRC37A2	1
Brain_Amygdala	17:43825576:C:T	GTEx/v7	ENSG00000238083	C	1.22565e-15	1.083	7.36458e-12	+	T	-	17	43825576	LRRC37A2	1
Brain_Amygdala	17:43825711:A:C	GTEx/v7	ENSG00000238083	C	1.22565e-15	1.083	7.36458e-12	+	A	-	17	43825711	LRRC37A2	1
Brain_Amygdala	17:43825725:G:T	GTEx/v7	ENSG00000238083	T	1.22565e-15	1.083	7.36458e-12	+	G	-	17	43825725	LRRC37A2	1
Brain_Amygdala	17:43825912:A:G	GTEx/v7	ENSG00000238083	G	1.22565e-15	1.083	7.36458e-12	+	A	-	17	43825912	LRRC37A2	1
Brain_Amygdala	17:43826305:A:G	GTEx/v7	ENSG00000238083	A	1.22565e-15	1.083	7.36458e-12	+	G	-	17	43826305	LRRC37A2	1
Brain_Amygdala	17:43826351:A:G	GTEx/v7	ENSG00000238083	G	1.22565e-15	1.083	7.36458e-12	+	A	-	17	43826351	LRRC37A2	1
Brain_Amygdala	17:43826637:A:G	GTEx/v7	ENSG00000238083	A	1.22565e-15	1.083	7.36458e-12	+	G	-	17	43826637	LRRC37A2	1
Brain_Amygdala	17:43827156:G:GA	GTEx/v7	ENSG00000238083	G	1.22565e-15	1.083	7.36458e-12	+	NA	NA	17	43827156	LRRC37A2	1
Brain_Amygdala	17:43827209:A:G	GTEx/v7	ENSG00000238083	A	1.22565e-15	1.083	7.36458e-12	+	G	-	17	43827209	LRRC37A2	1
Brain_Amygdala	17:43827244:C:T	GTEx/v7	ENSG00000238083	T	1.22565e-15	1.083	7.36458e-12	+	C	-	17	43827244	LRRC37A2	1
Brain_Amygdala	17:43827391:C:G	GTEx/v7	ENSG00000238083	C	1.22565e-15	1.083	7.36458e-12	+	G	-	17	43827391	LRRC37A2	1
Brain_Amygdala	17:43827431:A:G	GTEx/v7	ENSG00000238083	G	1.22565e-15	1.083	7.36458e-12	+	A	-	17	43827431	LRRC37A2	1
Brain_Amygdala	17:43827471:C:G	GTEx/v7	ENSG00000238083	C	1.22565e-15	1.083	7.36458e-12	+	G	-	17	43827471	LRRC37A2	1
Brain_Amygdala	17:43827508:A:G	GTEx/v7	ENSG00000238083	G	1.22565e-15	1.083	7.36458e-12	+	A	-	17	43827508	LRRC37A2	1
Brain_Amygdala	17:43828221:A:T	GTEx/v7	ENSG00000238083	A	1.22565e-15	1.083	7.36458e-12	+	T	-	17	43828221	LRRC37A2	1
Brain_Amygdala	17:43828617:A:G	GTEx/v7	ENSG00000238083	A	1.22565e-15	1.083	7.36458e-12	+	G	-	17	43828617	LRRC37A2	1
Brain_Amygdala	17:43828935:C:G	GTEx/v7	ENSG00000238083	C	1.22565e-15	1.083	7.36458e-12	+	G	-	17	43828935	LRRC37A2	1
Brain_Amygdala	17:43829353:A:G	GTEx/v7	ENSG00000238083	G	1.22565e-15	1.083	7.36458e-12	+	A	-	17	43829353	LRRC37A2	1
Brain_Amygdala	17:43830382:A:G	GTEx/v7	ENSG00000238083	A	1.22565e-15	1.083	7.36458e-12	+	G	-	17	43830382	LRRC37A2	1
Brain_Amygdala	17:43830640:C:T	GTEx/v7	ENSG00000238083	T	1.22565e-15	1.083	7.36458e-12	+	C	-	17	43830640	LRRC37A2	1
Brain_Amygdala	17:43830685:A:G	GTEx/v7	ENSG00000238083	A	1.22565e-15	1.083	7.36458e-12	+	G	-	17	43830685	LRRC37A2	1
Brain_Amygdala	17:43830938:C:G	GTEx/v7	ENSG00000238083	C	1.22565e-15	1.083	7.36458e-12	+	G	-	17	43830938	LRRC37A2	1
Brain_Amygdala	17:43831112:A:G	GTEx/v7	ENSG00000238083	A	1.22565e-15	1.083	7.36458e-12	+	G	-	17	43831112	LRRC37A2	1
Brain_Amygdala	17:43832337:A:G	GTEx/v7	ENSG00000238083	G	1.22565e-15	1.083	7.36458e-12	+	A	-	17	43832337	LRRC37A2	1
Brain_Amygdala	17:43832367:A:G	GTEx/v7	ENSG00000238083	A	1.22565e-15	1.083	7.36458e-12	+	G	-	17	43832367	LRRC37A2	1
Brain_Amygdala	17:43832618:A:G	GTEx/v7	ENSG00000238083	A	1.22565e-15	1.083	7.36458e-12	+	G	-	17	43832618	LRRC37A2	1
Brain_Amygdala	17:43832864:C:T	GTEx/v7	ENSG00000238083	C	1.22565e-15	1.083	7.36458e-12	+	T	-	17	43832864	LRRC37A2	1
Brain_Amygdala	17:43832940:A:G	GTEx/v7	ENSG00000238083	G	1.22565e-15	1.083	7.36458e-12	+	A	-	17	43832940	LRRC37A2	1
Brain_Amygdala	17:43833824:C:G	GTEx/v7	ENSG00000238083	C	1.22565e-15	1.083	7.36458e-12	+	G	-	17	43833824	LRRC37A2	1
Brain_Amygdala	17:43833921:A:G	GTEx/v7	ENSG00000238083	A	1.22565e-15	1.083	7.36458e-12	+	G	-	17	43833921	LRRC37A2	1
Brain_Amygdala	17:43833981:A:G	GTEx/v7	ENSG00000238083	G	1.22565e-15	1.083	7.36458e-12	+	A	-	17	43833981	LRRC37A2	1
Brain_Amygdala	17:43834074:C:G	GTEx/v7	ENSG00000238083	G	1.22565e-15	1.083	7.36458e-12	+	C	-	17	43834074	LRRC37A2	1
Brain_Amygdala	17:43834314:A:G	GTEx/v7	ENSG00000238083	G	1.22565e-15	1.083	7.36458e-12	+	A	-	17	43834314	LRRC37A2	1
Brain_Amygdala	17:43834482:A:G	GTEx/v7	ENSG00000238083	A	1.22565e-15	1.083	7.36458e-12	+	G	-	17	43834482	LRRC37A2	1
Brain_Amygdala	17:43834671:A:AC	GTEx/v7	ENSG00000238083	AC	1.22565e-15	1.083	7.36458e-12	+	NA	NA	17	43834671	LRRC37A2	1
Brain_Amygdala	17:43834970:C:T	GTEx/v7	ENSG00000238083	T	1.22565e-15	1.083	7.36458e-12	+	C	-	17	43834970	LRRC37A2	1
Brain_Amygdala	17:43835351:C:T	GTEx/v7	ENSG00000238083	C	1.22565e-15	1.083	7.36458e-12	+	T	-	17	43835351	LRRC37A2	1
Brain_Amygdala	17:43835854:A:C	GTEx/v7	ENSG00000238083	A	1.22565e-15	1.083	7.36458e-12	+	C	-	17	43835854	LRRC37A2	1
Brain_Amygdala	17:43836578:A:G	GTEx/v7	ENSG00000238083	A	1.22565e-15	1.083	7.36458e-12	+	NA	NA	17	43836578	LRRC37A2	1
Brain_Amygdala	17:43836673:C:T	GTEx/v7	ENSG00000238083	T	1.22565e-15	1.083	7.36458e-12	+	C	-	17	43836673	LRRC37A2	1
Brain_Amygdala	17:43836920:C:T	GTEx/v7	ENSG00000238083	C	1.22565e-15	1.083	7.36458e-12	+	T	-	17	43836920	LRRC37A2	1
Brain_Amygdala	17:43837091:C:T	GTEx/v7	ENSG00000238083	C	1.22565e-15	1.083	7.36458e-12	+	T	-	17	43837091	LRRC37A2	1
Brain_Amygdala	17:43837115:A:G	GTEx/v7	ENSG00000238083	G	1.22565e-15	1.083	7.36458e-12	+	A	-	17	43837115	LRRC37A2	1
Brain_Amygdala	17:43837237:A:G	GTEx/v7	ENSG00000238083	G	1.22565e-15	1.083	7.36458e-12	+	A	-	17	43837237	LRRC37A2	1
Brain_Amygdala	17:43837446:C:G	GTEx/v7	ENSG00000238083	G	1.22565e-15	1.083	7.36458e-12	+	C	-	17	43837446	LRRC37A2	1
Brain_Amygdala	17:43837567:C:T	GTEx/v7	ENSG00000238083	T	1.22565e-15	1.083	7.36458e-12	+	C	-	17	43837567	LRRC37A2	1
Brain_Amygdala	17:43837782:A:G	GTEx/v7	ENSG00000238083	G	1.22565e-15	1.083	7.36458e-12	+	A	-	17	43837782	LRRC37A2	1
Brain_Amygdala	17:43838014:A:G	GTEx/v7	ENSG00000238083	G	1.22565e-15	1.083	7.36458e-12	+	A	-	17	43838014	LRRC37A2	1
Brain_Amygdala	17:43838071:C:T	GTEx/v7	ENSG00000238083	T	1.22565e-15	1.083	7.36458e-12	+	C	-	17	43838071	LRRC37A2	1
Brain_Amygdala	17:43838482:G:T	GTEx/v7	ENSG00000238083	T	1.22565e-15	1.083	7.36458e-12	+	G	-	17	43838482	LRRC37A2	1
Brain_Amygdala	17:43838678:A:G	GTEx/v7	ENSG00000238083	A	1.22565e-15	1.083	7.36458e-12	+	G	-	17	43838678	LRRC37A2	1
Brain_Amygdala	17:43838710:C:T	GTEx/v7	ENSG00000238083	C	1.22565e-15	1.083	7.36458e-12	+	T	-	17	43838710	LRRC37A2	1
Brain_Amygdala	17:43838919:A:G	GTEx/v7	ENSG00000238083	A	1.22565e-15	1.083	7.36458e-12	+	G	-	17	43838919	LRRC37A2	1
Brain_Amygdala	17:43839253:A:G	GTEx/v7	ENSG00000238083	A	1.22565e-15	1.083	7.36458e-12	+	G	-	17	43839253	LRRC37A2	1
Brain_Amygdala	17:43840006:G:T	GTEx/v7	ENSG00000238083	G	1.22565e-15	1.083	7.36458e-12	+	T	-	17	43840006	LRRC37A2	1
Brain_Amygdala	17:43840016:A:G	GTEx/v7	ENSG00000238083	A	1.22565e-15	1.083	7.36458e-12	+	G	-	17	43840016	LRRC37A2	1
Brain_Amygdala	17:43840107:A:C	GTEx/v7	ENSG00000238083	A	1.22565e-15	1.083	7.36458e-12	+	C	-	17	43840107	LRRC37A2	1
Brain_Amygdala	17:43840681:C:T	GTEx/v7	ENSG00000238083	T	1.22565e-15	1.083	7.36458e-12	+	C	-	17	43840681	LRRC37A2	1
Brain_Amygdala	17:43840726:C:CTT	GTEx/v7	ENSG00000238083	CTT	1.22565e-15	1.083	7.36458e-12	+	NA	NA	17	43840726	LRRC37A2	1
Brain_Amygdala	17:43840864:A:G	GTEx/v7	ENSG00000238083	A	1.22565e-15	1.083	7.36458e-12	+	G	-	17	43840864	LRRC37A2	1
Brain_Amygdala	17:43840899:C:G	GTEx/v7	ENSG00000238083	C	1.22565e-15	1.083	7.36458e-12	+	G	-	17	43840899	LRRC37A2	1
Brain_Amygdala	17:43840935:C:T	GTEx/v7	ENSG00000238083	C	1.22565e-15	1.083	7.36458e-12	+	T	-	17	43840935	LRRC37A2	1
Brain_Amygdala	17:43841571:A:T	GTEx/v7	ENSG00000238083	A	1.22565e-15	1.083	7.36458e-12	+	T	-	17	43841571	LRRC37A2	1
Brain_Amygdala	17:43841729:C:T	GTEx/v7	ENSG00000238083	C	1.22565e-15	1.083	7.36458e-12	+	T	-	17	43841729	LRRC37A2	1
Brain_Amygdala	17:43841912:C:T	GTEx/v7	ENSG00000238083	T	1.22565e-15	1.083	7.36458e-12	+	C	-	17	43841912	LRRC37A2	1
Brain_Amygdala	17:43842462:C:T	GTEx/v7	ENSG00000238083	C	1.22565e-15	1.083	7.36458e-12	+	T	-	17	43842462	LRRC37A2	1
Brain_Amygdala	17:43842494:A:G	GTEx/v7	ENSG00000238083	G	1.22565e-15	1.083	7.36458e-12	+	A	-	17	43842494	LRRC37A2	1
Brain_Amygdala	17:43843395:C:T	GTEx/v7	ENSG00000238083	T	1.22565e-15	1.083	7.36458e-12	+	C	-	17	43843395	LRRC37A2	1
Brain_Amygdala	17:43843943:A:G	GTEx/v7	ENSG00000238083	A	1.22565e-15	1.083	7.36458e-12	+	G	-	17	43843943	LRRC37A2	1
Brain_Amygdala	17:43844044:A:G	GTEx/v7	ENSG00000238083	G	1.22565e-15	1.083	7.36458e-12	+	A	-	17	43844044	LRRC37A2	1
Brain_Amygdala	17:43844201:C:T	GTEx/v7	ENSG00000238083	T	1.22565e-15	1.083	7.36458e-12	+	C	-	17	43844201	LRRC37A2	1
Brain_Amygdala	17:43844486:A:T	GTEx/v7	ENSG00000238083	A	1.22565e-15	1.083	7.36458e-12	+	T	-	17	43844486	LRRC37A2	1
Brain_Amygdala	17:43844559:G:T	GTEx/v7	ENSG00000238083	G	1.22565e-15	1.083	7.36458e-12	+	T	-	17	43844559	LRRC37A2	1
Brain_Amygdala	17:43844560:G:T	GTEx/v7	ENSG00000238083	G	1.22565e-15	1.083	7.36458e-12	+	T	-	17	43844560	LRRC37A2	1
Brain_Amygdala	17:43844798:A:G	GTEx/v7	ENSG00000238083	A	1.22565e-15	1.083	7.36458e-12	+	G	-	17	43844798	LRRC37A2	1
Brain_Amygdala	17:43844859:A:G	GTEx/v7	ENSG00000238083	G	1.22565e-15	1.083	7.36458e-12	+	A	-	17	43844859	LRRC37A2	1
Brain_Amygdala	17:43844977:A:T	GTEx/v7	ENSG00000238083	A	1.22565e-15	1.083	7.36458e-12	+	T	-	17	43844977	LRRC37A2	1
Brain_Amygdala	17:43845002:C:G	GTEx/v7	ENSG00000238083	G	1.22565e-15	1.083	7.36458e-12	+	C	-	17	43845002	LRRC37A2	1
Brain_Amygdala	17:43845041:A:G	GTEx/v7	ENSG00000238083	A	1.22565e-15	1.083	7.36458e-12	+	G	-	17	43845041	LRRC37A2	1
Brain_Amygdala	17:43846668:A:C	GTEx/v7	ENSG00000238083	A	1.22565e-15	1.083	7.36458e-12	+	C	-	17	43846668	LRRC37A2	1
Brain_Amygdala	17:43846820:A:G	GTEx/v7	ENSG00000238083	A	1.22565e-15	1.083	7.36458e-12	+	G	-	17	43846820	LRRC37A2	1
Brain_Amygdala	17:43847039:C:T	GTEx/v7	ENSG00000238083	T	1.22565e-15	1.083	7.36458e-12	+	C	-	17	43847039	LRRC37A2	1
Brain_Amygdala	17:43847374:A:G	GTEx/v7	ENSG00000238083	A	1.22565e-15	1.083	7.36458e-12	+	G	-	17	43847374	LRRC37A2	1
Brain_Amygdala	17:43847741:C:T	GTEx/v7	ENSG00000238083	C	1.22565e-15	1.083	7.36458e-12	+	T	-	17	43847741	LRRC37A2	1
Brain_Amygdala	17:43847868:C:T	GTEx/v7	ENSG00000238083	C	1.22565e-15	1.083	7.36458e-12	+	T	-	17	43847868	LRRC37A2	1
Brain_Amygdala	17:43847912:C:T	GTEx/v7	ENSG00000238083	C	1.22565e-15	1.083	7.36458e-12	+	T	-	17	43847912	LRRC37A2	1
Brain_Amygdala	17:43848181:C:T	GTEx/v7	ENSG00000238083	T	1.22565e-15	1.083	7.36458e-12	+	C	-	17	43848181	LRRC37A2	1
Brain_Amygdala	17:43848461:A:G	GTEx/v7	ENSG00000238083	A	1.22565e-15	1.083	7.36458e-12	+	G	-	17	43848461	LRRC37A2	1
Brain_Amygdala	17:43848638:A:G	GTEx/v7	ENSG00000238083	A	1.22565e-15	1.083	7.36458e-12	+	NA	NA	17	43848638	LRRC37A2	1
Brain_Amygdala	17:43848646:A:AG	GTEx/v7	ENSG00000238083	A	1.22565e-15	1.083	7.36458e-12	+	NA	NA	17	43848646	LRRC37A2	1
Brain_Amygdala	17:43848750:C:T	GTEx/v7	ENSG00000238083	C	1.22565e-15	1.083	7.36458e-12	+	T	-	17	43848750	LRRC37A2	1
Brain_Amygdala	17:43848761:A:T	GTEx/v7	ENSG00000238083	A	1.22565e-15	1.083	7.36458e-12	+	T	-	17	43848761	LRRC37A2	1
Brain_Amygdala	17:43848968:G:T	GTEx/v7	ENSG00000238083	T	1.22565e-15	1.083	7.36458e-12	+	G	-	17	43848968	LRRC37A2	1
Brain_Amygdala	17:43849656:A:C	GTEx/v7	ENSG00000238083	A	1.22565e-15	1.083	7.36458e-12	+	C	-	17	43849656	LRRC37A2	1
Brain_Amygdala	17:43849787:A:T	GTEx/v7	ENSG00000238083	T	1.22565e-15	1.083	7.36458e-12	+	A	-	17	43849787	LRRC37A2	1
Brain_Amygdala	17:43849896:A:G	GTEx/v7	ENSG00000238083	G	1.22565e-15	1.083	7.36458e-12	+	A	-	17	43849896	LRRC37A2	1
Brain_Amygdala	17:43850519:C:T	GTEx/v7	ENSG00000238083	T	1.22565e-15	1.083	7.36458e-12	+	C	-	17	43850519	LRRC37A2	1
Brain_Amygdala	17:43851018:C:T	GTEx/v7	ENSG00000238083	C	1.22565e-15	1.083	7.36458e-12	+	T	-	17	43851018	LRRC37A2	1
Brain_Amygdala	17:43851209:A:AT	GTEx/v7	ENSG00000238083	AT	1.22565e-15	1.083	7.36458e-12	+	NA	NA	17	43851209	LRRC37A2	1
Brain_Amygdala	17:43851851:A:G	GTEx/v7	ENSG00000238083	A	1.22565e-15	1.083	7.36458e-12	+	G	-	17	43851851	LRRC37A2	1
Brain_Amygdala	17:43851971:A:C	GTEx/v7	ENSG00000238083	A	1.22565e-15	1.083	7.36458e-12	+	C	-	17	43851971	LRRC37A2	1
Brain_Amygdala	17:43852605:C:T	GTEx/v7	ENSG00000238083	T	1.22565e-15	1.083	7.36458e-12	+	C	-	17	43852605	LRRC37A2	1
Brain_Amygdala	17:43852621:C:T	GTEx/v7	ENSG00000238083	C	1.22565e-15	1.083	7.36458e-12	+	T	-	17	43852621	LRRC37A2	1
Brain_Amygdala	17:43852733:A:G	GTEx/v7	ENSG00000238083	A	1.22565e-15	1.083	7.36458e-12	+	G	-	17	43852733	LRRC37A2	1
Brain_Amygdala	17:43852742:C:T	GTEx/v7	ENSG00000238083	C	1.22565e-15	1.083	7.36458e-12	+	T	-	17	43852742	LRRC37A2	1
Brain_Amygdala	17:43853109:A:G	GTEx/v7	ENSG00000238083	A	1.22565e-15	1.083	7.36458e-12	+	G	-	17	43853109	LRRC37A2	1
Brain_Amygdala	17:43853133:C:T	GTEx/v7	ENSG00000238083	C	1.22565e-15	1.083	7.36458e-12	+	T	-	17	43853133	LRRC37A2	1
Brain_Amygdala	17:43853235:G:T	GTEx/v7	ENSG00000238083	G	1.22565e-15	1.083	7.36458e-12	+	T	-	17	43853235	LRRC37A2	1
Brain_Amygdala	17:43853457:A:G	GTEx/v7	ENSG00000238083	G	1.22565e-15	1.083	7.36458e-12	+	A	-	17	43853457	LRRC37A2	1
Brain_Amygdala	17:43853526:A:G	GTEx/v7	ENSG00000238083	G	1.22565e-15	1.083	7.36458e-12	+	A	-	17	43853526	LRRC37A2	1
Brain_Amygdala	17:43854267:C:T	GTEx/v7	ENSG00000238083	T	1.22565e-15	1.083	7.36458e-12	+	C	-	17	43854267	LRRC37A2	1
Brain_Amygdala	17:43854340:A:G	GTEx/v7	ENSG00000238083	G	1.22565e-15	1.083	7.36458e-12	+	A	-	17	43854340	LRRC37A2	1
Brain_Amygdala	17:43854449:C:T	GTEx/v7	ENSG00000238083	T	1.22565e-15	1.083	7.36458e-12	+	C	-	17	43854449	LRRC37A2	1
Brain_Amygdala	17:43854536:A:C	GTEx/v7	ENSG00000238083	A	1.22565e-15	1.083	7.36458e-12	+	C	-	17	43854536	LRRC37A2	1
Brain_Amygdala	17:43855501:A:AC	GTEx/v7	ENSG00000238083	A	1.22565e-15	1.083	7.36458e-12	+	NA	NA	17	43855501	LRRC37A2	1
Brain_Amygdala	17:43855503:C:T	GTEx/v7	ENSG00000238083	T	1.22565e-15	1.083	7.36458e-12	+	NA	NA	17	43855503	LRRC37A2	1
Brain_Amygdala	17:43856639:C:G	GTEx/v7	ENSG00000238083	G	1.22565e-15	1.083	7.36458e-12	+	C	-	17	43856639	LRRC37A2	1
Brain_Amygdala	17:43856710:A:G	GTEx/v7	ENSG00000238083	A	1.22565e-15	1.083	7.36458e-12	+	G	-	17	43856710	LRRC37A2	1
Brain_Amygdala	17:43856730:C:T	GTEx/v7	ENSG00000238083	T	1.22565e-15	1.083	7.36458e-12	+	C	-	17	43856730	LRRC37A2	1
Brain_Amygdala	17:43857033:C:T	GTEx/v7	ENSG00000238083	T	1.22565e-15	1.083	7.36458e-12	+	C	-	17	43857033	LRRC37A2	1
Brain_Amygdala	17:43857129:A:C	GTEx/v7	ENSG00000238083	C	1.22565e-15	1.083	7.36458e-12	+	A	-	17	43857129	LRRC37A2	1
Brain_Amygdala	17:43857989:G:T	GTEx/v7	ENSG00000238083	G	1.22565e-15	1.083	7.36458e-12	+	NA	NA	17	43857989	LRRC37A2	1
Brain_Amygdala	17:43857990:C:T	GTEx/v7	ENSG00000238083	C	1.22565e-15	1.083	7.36458e-12	+	NA	NA	17	43857990	LRRC37A2	1
Brain_Amygdala	17:43858307:C:T	GTEx/v7	ENSG00000238083	C	1.22565e-15	1.083	7.36458e-12	+	NA	NA	17	43858307	LRRC37A2	1
Brain_Amygdala	17:43858326:C:T	GTEx/v7	ENSG00000238083	T	1.22565e-15	1.083	7.36458e-12	+	C	-	17	43858326	LRRC37A2	1
Brain_Amygdala	17:43858482:C:T	GTEx/v7	ENSG00000238083	T	1.22565e-15	1.083	7.36458e-12	+	C	-	17	43858482	LRRC37A2	1
Brain_Amygdala	17:43858629:A:G	GTEx/v7	ENSG00000238083	G	1.22565e-15	1.083	7.36458e-12	+	A	-	17	43858629	LRRC37A2	1
Brain_Amygdala	17:43859065:C:T	GTEx/v7	ENSG00000238083	C	1.22565e-15	1.083	7.36458e-12	+	T	-	17	43859065	LRRC37A2	1
Brain_Amygdala	17:43859640:A:G	GTEx/v7	ENSG00000238083	G	1.22565e-15	1.083	7.36458e-12	+	A	-	17	43859640	LRRC37A2	1
Brain_Amygdala	17:43859691:C:G	GTEx/v7	ENSG00000238083	G	1.22565e-15	1.083	7.36458e-12	+	C	-	17	43859691	LRRC37A2	1
Brain_Amygdala	17:43859929:C:CACG	GTEx/v7	ENSG00000238083	CACG	1.22565e-15	1.083	7.36458e-12	+	NA	NA	17	43859929	LRRC37A2	1
Brain_Amygdala	17:43861117:C:T	GTEx/v7	ENSG00000238083	T	1.22565e-15	1.083	7.36458e-12	+	C	-	17	43861117	LRRC37A2	1
Brain_Amygdala	17:43871982:C:T	GTEx/v7	ENSG00000238083	T	1.22565e-15	1.083	7.36458e-12	+	C	-	17	43871982	LRRC37A2	1
Brain_Amygdala	17:43872228:A:G	GTEx/v7	ENSG00000238083	A	1.22565e-15	1.083	7.36458e-12	+	G	-	17	43872228	LRRC37A2	1
Brain_Amygdala	17:43879308:A:G	GTEx/v7	ENSG00000238083	G	1.22565e-15	1.083	7.36458e-12	+	A	-	17	43879308	LRRC37A2	1
Brain_Amygdala	17:43881790:C:T	GTEx/v7	ENSG00000238083	T	1.22565e-15	1.083	7.36458e-12	+	C	-	17	43881790	LRRC37A2	1
Brain_Amygdala	17:43885291:A:G	GTEx/v7	ENSG00000238083	A	1.22565e-15	1.083	7.36458e-12	+	G	-	17	43885291	LRRC37A2	1
Brain_Amygdala	17:43887480:C:T	GTEx/v7	ENSG00000238083	C	1.22565e-15	1.083	7.36458e-12	+	T	-	17	43887480	LRRC37A2	1
Brain_Amygdala	17:43892973:C:T	GTEx/v7	ENSG00000238083	C	1.22565e-15	1.083	7.36458e-12	+	T	-	17	43892973	LRRC37A2	1
Brain_Amygdala	17:43893259:A:G	GTEx/v7	ENSG00000238083	A	1.22565e-15	1.083	7.36458e-12	+	G	-	17	43893259	LRRC37A2	1
Brain_Amygdala	17:43893260:C:T	GTEx/v7	ENSG00000238083	C	1.22565e-15	1.083	7.36458e-12	+	T	-	17	43893260	LRRC37A2	1
Brain_Amygdala	17:43894102:C:T	GTEx/v7	ENSG00000238083	C	1.22565e-15	1.083	7.36458e-12	+	T	-	17	43894102	LRRC37A2	1
Brain_Amygdala	17:43894159:C:T	GTEx/v7	ENSG00000238083	T	1.22565e-15	1.083	7.36458e-12	+	C	-	17	43894159	LRRC37A2	1
Brain_Amygdala	17:43894485:G:GA	GTEx/v7	ENSG00000238083	GA	1.22565e-15	1.083	7.36458e-12	+	NA	NA	17	43894485	LRRC37A2	1
Brain_Amygdala	17:43894510:A:G	GTEx/v7	ENSG00000238083	A	1.22565e-15	1.083	7.36458e-12	+	G	-	17	43894510	LRRC37A2	1
Brain_Amygdala	17:43894547:C:T	GTEx/v7	ENSG00000238083	T	1.22565e-15	1.083	7.36458e-12	+	C	-	17	43894547	LRRC37A2	1
Brain_Amygdala	17:43894609:A:G	GTEx/v7	ENSG00000238083	G	1.22565e-15	1.083	7.36458e-12	+	A	-	17	43894609	LRRC37A2	1
Brain_Amygdala	17:43894990:G:T	GTEx/v7	ENSG00000238083	G	1.22565e-15	1.083	7.36458e-12	+	T	-	17	43894990	LRRC37A2	1
Brain_Amygdala	17:43895008:C:G	GTEx/v7	ENSG00000238083	G	1.22565e-15	1.083	7.36458e-12	+	C	-	17	43895008	LRRC37A2	1
Brain_Amygdala	17:43895168:T:TG	GTEx/v7	ENSG00000238083	TG	1.22565e-15	1.083	7.36458e-12	+	NA	NA	17	43895168	LRRC37A2	1
Brain_Amygdala	17:43895501:C:G	GTEx/v7	ENSG00000238083	C	1.22565e-15	1.083	7.36458e-12	+	G	-	17	43895501	LRRC37A2	1
Brain_Amygdala	17:43895530:C:T	GTEx/v7	ENSG00000238083	T	1.22565e-15	1.083	7.36458e-12	+	C	-	17	43895530	LRRC37A2	1
Brain_Amygdala	17:43895602:G:T	GTEx/v7	ENSG00000238083	G	1.22565e-15	1.083	7.36458e-12	+	T	-	17	43895602	LRRC37A2	1
Brain_Amygdala	17:43895653:A:G	GTEx/v7	ENSG00000238083	G	1.22565e-15	1.083	7.36458e-12	+	A	-	17	43895653	LRRC37A2	1
Brain_Amygdala	17:43895696:A:G	GTEx/v7	ENSG00000238083	A	1.22565e-15	1.083	7.36458e-12	+	G	-	17	43895696	LRRC37A2	1
Brain_Amygdala	17:43895751:A:G	GTEx/v7	ENSG00000238083	A	1.22565e-15	1.083	7.36458e-12	+	G	-	17	43895751	LRRC37A2	1
Brain_Amygdala	17:43895797:C:T	GTEx/v7	ENSG00000238083	C	1.22565e-15	1.083	7.36458e-12	+	T	-	17	43895797	LRRC37A2	1
Brain_Amygdala	17:43896032:C:T	GTEx/v7	ENSG00000238083	T	1.22565e-15	1.083	7.36458e-12	+	C	-	17	43896032	LRRC37A2	1
Brain_Amygdala	17:43896228:C:T	GTEx/v7	ENSG00000238083	C	1.22565e-15	1.083	7.36458e-12	+	T	-	17	43896228	LRRC37A2	1
Brain_Amygdala	17:43896528:C:G	GTEx/v7	ENSG00000238083	G	1.22565e-15	1.083	7.36458e-12	+	C	-	17	43896528	LRRC37A2	1
Brain_Amygdala	17:43896616:C:T	GTEx/v7	ENSG00000238083	C	1.22565e-15	1.083	7.36458e-12	+	T	-	17	43896616	LRRC37A2	1
Brain_Amygdala	17:43896637:C:T	GTEx/v7	ENSG00000238083	C	1.22565e-15	1.083	7.36458e-12	+	T	-	17	43896637	LRRC37A2	1
Brain_Amygdala	17:43896690:C:T	GTEx/v7	ENSG00000238083	C	1.22565e-15	1.083	7.36458e-12	+	T	-	17	43896690	LRRC37A2	1
Brain_Amygdala	17:43896734:C:T	GTEx/v7	ENSG00000238083	C	1.22565e-15	1.083	7.36458e-12	+	T	-	17	43896734	LRRC37A2	1
Brain_Amygdala	17:43897026:T:TGGAG	GTEx/v7	ENSG00000238083	T	1.22565e-15	1.083	7.36458e-12	+	NA	NA	17	43897026	LRRC37A2	1
Brain_Amygdala	17:43897130:A:G	GTEx/v7	ENSG00000238083	G	1.22565e-15	1.083	7.36458e-12	+	A	-	17	43897130	LRRC37A2	1
Brain_Amygdala	17:43897202:A:T	GTEx/v7	ENSG00000238083	A	1.22565e-15	1.083	7.36458e-12	+	T	-	17	43897202	LRRC37A2	1
Brain_Amygdala	17:43897246:A:G	GTEx/v7	ENSG00000238083	G	1.22565e-15	1.083	7.36458e-12	+	A	-	17	43897246	LRRC37A2	1
Brain_Amygdala	17:43897449:A:T	GTEx/v7	ENSG00000238083	T	1.22565e-15	1.083	7.36458e-12	+	A	-	17	43897449	LRRC37A2	1
Brain_Amygdala	17:43897480:A:G	GTEx/v7	ENSG00000238083	G	1.22565e-15	1.083	7.36458e-12	+	A	-	17	43897480	LRRC37A2	1
Brain_Amygdala	17:43897722:C:T	GTEx/v7	ENSG00000238083	C	1.22565e-15	1.083	7.36458e-12	+	T	-	17	43897722	LRRC37A2	1
Brain_Amygdala	17:43898362:A:AAGG	GTEx/v7	ENSG00000238083	A	1.22565e-15	1.083	7.36458e-12	+	NA	NA	17	43898362	LRRC37A2	1
Brain_Amygdala	17:43898459:C:T	GTEx/v7	ENSG00000238083	T	1.22565e-15	1.083	7.36458e-12	+	C	-	17	43898459	LRRC37A2	1
Brain_Amygdala	17:43898887:C:T	GTEx/v7	ENSG00000238083	C	1.22565e-15	1.083	7.36458e-12	+	T	-	17	43898887	LRRC37A2	1
Brain_Amygdala	17:43898963:A:T	GTEx/v7	ENSG00000238083	T	1.22565e-15	1.083	7.36458e-12	+	A	-	17	43898963	LRRC37A2	1
Brain_Amygdala	17:43899161:A:C	GTEx/v7	ENSG00000238083	C	1.22565e-15	1.083	7.36458e-12	+	A	-	17	43899161	LRRC37A2	1
Brain_Amygdala	17:43899401:C:T	GTEx/v7	ENSG00000238083	T	1.22565e-15	1.083	7.36458e-12	+	C	-	17	43899401	LRRC37A2	1
Brain_Amygdala	17:43899417:C:G	GTEx/v7	ENSG00000238083	C	1.22565e-15	1.083	7.36458e-12	+	G	-	17	43899417	LRRC37A2	1
Brain_Amygdala	17:43899611:C:T	GTEx/v7	ENSG00000238083	T	1.22565e-15	1.083	7.36458e-12	+	C	-	17	43899611	LRRC37A2	1
Brain_Amygdala	17:43899655:C:T	GTEx/v7	ENSG00000238083	C	1.22565e-15	1.083	7.36458e-12	+	T	-	17	43899655	LRRC37A2	1
Brain_Amygdala	17:43899657:C:G	GTEx/v7	ENSG00000238083	G	1.22565e-15	1.083	7.36458e-12	+	C	-	17	43899657	LRRC37A2	1
Brain_Amygdala	17:43899727:A:G	GTEx/v7	ENSG00000238083	G	1.22565e-15	1.083	7.36458e-12	+	A	-	17	43899727	LRRC37A2	1
Brain_Amygdala	17:43899736:A:G	GTEx/v7	ENSG00000238083	A	1.22565e-15	1.083	7.36458e-12	+	G	-	17	43899736	LRRC37A2	1
Brain_Amygdala	17:43899786:C:T	GTEx/v7	ENSG00000238083	T	1.22565e-15	1.083	7.36458e-12	+	C	-	17	43899786	LRRC37A2	1
Brain_Amygdala	17:43900081:C:T	GTEx/v7	ENSG00000238083	T	1.22565e-15	1.083	7.36458e-12	+	NA	NA	17	43900081	LRRC37A2	1
Brain_Amygdala	17:43900434:A:G	GTEx/v7	ENSG00000238083	G	1.22565e-15	1.083	7.36458e-12	+	A	-	17	43900434	LRRC37A2	1
Brain_Amygdala	17:43900697:C:T	GTEx/v7	ENSG00000238083	T	1.22565e-15	1.083	7.36458e-12	+	C	-	17	43900697	LRRC37A2	1
Brain_Amygdala	17:43900760:A:G	GTEx/v7	ENSG00000238083	A	1.22565e-15	1.083	7.36458e-12	+	NA	NA	17	43900760	LRRC37A2	1
Brain_Amygdala	17:43901001:C:T	GTEx/v7	ENSG00000238083	T	1.22565e-15	1.083	7.36458e-12	+	C	-	17	43901001	LRRC37A2	1
Brain_Amygdala	17:43901238:A:G	GTEx/v7	ENSG00000238083	G	1.22565e-15	1.083	7.36458e-12	+	A	-	17	43901238	LRRC37A2	1
Brain_Amygdala	17:43901528:C:T	GTEx/v7	ENSG00000238083	C	1.22565e-15	1.083	7.36458e-12	+	T	-	17	43901528	LRRC37A2	1
Brain_Amygdala	17:43901558:A:G	GTEx/v7	ENSG00000238083	G	1.22565e-15	1.083	7.36458e-12	+	A	-	17	43901558	LRRC37A2	1
Brain_Amygdala	17:43902216:C:T	GTEx/v7	ENSG00000238083	T	1.22565e-15	1.083	7.36458e-12	+	C	-	17	43902216	LRRC37A2	1
Brain_Amygdala	17:43902505:C:T	GTEx/v7	ENSG00000238083	T	1.22565e-15	1.083	7.36458e-12	+	C	-	17	43902505	LRRC37A2	1
Brain_Amygdala	17:43902522:A:G	GTEx/v7	ENSG00000238083	A	1.22565e-15	1.083	7.36458e-12	+	G	-	17	43902522	LRRC37A2	1
Brain_Amygdala	17:43902738:A:C	GTEx/v7	ENSG00000238083	A	1.22565e-15	1.083	7.36458e-12	+	C	-	17	43902738	LRRC37A2	1
Brain_Amygdala	17:43902842:C:T	GTEx/v7	ENSG00000238083	T	1.22565e-15	1.083	7.36458e-12	+	C	-	17	43902842	LRRC37A2	1
Brain_Amygdala	17:43902861:A:C	GTEx/v7	ENSG00000238083	A	1.22565e-15	1.083	7.36458e-12	+	C	-	17	43902861	LRRC37A2	1
Brain_Amygdala	17:43902944:C:T	GTEx/v7	ENSG00000238083	T	1.22565e-15	1.083	7.36458e-12	+	C	-	17	43902944	LRRC37A2	1
Brain_Amygdala	17:43902997:A:G	GTEx/v7	ENSG00000238083	A	1.22565e-15	1.083	7.36458e-12	+	G	-	17	43902997	LRRC37A2	1
Brain_Amygdala	17:43903089:C:T	GTEx/v7	ENSG00000238083	T	1.22565e-15	1.083	7.36458e-12	+	C	-	17	43903089	LRRC37A2	1
Brain_Amygdala	17:43903106:A:G	GTEx/v7	ENSG00000238083	G	1.22565e-15	1.083	7.36458e-12	+	A	-	17	43903106	LRRC37A2	1
Brain_Amygdala	17:43903336:A:G	GTEx/v7	ENSG00000238083	A	1.22565e-15	1.083	7.36458e-12	+	G	-	17	43903336	LRRC37A2	1
Brain_Amygdala	17:43903485:C:G	GTEx/v7	ENSG00000238083	C	1.22565e-15	1.083	7.36458e-12	+	G	-	17	43903485	LRRC37A2	1
Brain_Amygdala	17:43903546:A:G	GTEx/v7	ENSG00000238083	G	1.22565e-15	1.083	7.36458e-12	+	A	-	17	43903546	LRRC37A2	1
Brain_Amygdala	17:43903548:C:T	GTEx/v7	ENSG00000238083	T	1.22565e-15	1.083	7.36458e-12	+	C	-	17	43903548	LRRC37A2	1
Brain_Amygdala	17:43904110:C:G	GTEx/v7	ENSG00000238083	C	1.22565e-15	1.083	7.36458e-12	+	G	-	17	43904110	LRRC37A2	1
Brain_Amygdala	17:43904397:C:T	GTEx/v7	ENSG00000238083	T	1.22565e-15	1.083	7.36458e-12	+	C	-	17	43904397	LRRC37A2	1
Brain_Amygdala	17:43904528:C:T	GTEx/v7	ENSG00000238083	C	1.22565e-15	1.083	7.36458e-12	+	T	-	17	43904528	LRRC37A2	1
Brain_Amygdala	17:43904610:C:T	GTEx/v7	ENSG00000238083	T	1.22565e-15	1.083	7.36458e-12	+	C	-	17	43904610	LRRC37A2	1
Brain_Amygdala	17:43904673:C:T	GTEx/v7	ENSG00000238083	T	1.22565e-15	1.083	7.36458e-12	+	C	-	17	43904673	LRRC37A2	1
Brain_Amygdala	17:43904948:C:G	GTEx/v7	ENSG00000238083	C	1.22565e-15	1.083	7.36458e-12	+	G	-	17	43904948	LRRC37A2	1
Brain_Amygdala	17:43905134:A:G	GTEx/v7	ENSG00000238083	A	1.22565e-15	1.083	7.36458e-12	+	G	-	17	43905134	LRRC37A2	1
Brain_Amygdala	17:43905313:C:G	GTEx/v7	ENSG00000238083	C	1.22565e-15	1.083	7.36458e-12	+	G	-	17	43905313	LRRC37A2	1
Brain_Amygdala	17:43906726:A:C	GTEx/v7	ENSG00000238083	C	1.22565e-15	1.083	7.36458e-12	+	A	-	17	43906726	LRRC37A2	1
Brain_Amygdala	17:43906828:A:G	GTEx/v7	ENSG00000238083	A	1.22565e-15	1.083	7.36458e-12	+	G	-	17	43906828	LRRC37A2	1
Brain_Amygdala	17:43907143:A:G	GTEx/v7	ENSG00000238083	A	1.22565e-15	1.083	7.36458e-12	+	G	-	17	43907143	LRRC37A2	1
Brain_Amygdala	17:43907641:C:CAGGTGG	GTEx/v7	ENSG00000238083	CAGGTGG	1.22565e-15	1.083	7.36458e-12	+	NA	NA	17	43907641	LRRC37A2	1
Brain_Amygdala	17:43907745:C:T	GTEx/v7	ENSG00000238083	T	1.22565e-15	1.083	7.36458e-12	+	C	-	17	43907745	LRRC37A2	1
Brain_Amygdala	17:43907896:C:T	GTEx/v7	ENSG00000238083	C	1.22565e-15	1.083	7.36458e-12	+	T	-	17	43907896	LRRC37A2	1
Brain_Amygdala	17:43907966:A:G	GTEx/v7	ENSG00000238083	A	1.22565e-15	1.083	7.36458e-12	+	G	-	17	43907966	LRRC37A2	1
Brain_Amygdala	17:43908151:C:T	GTEx/v7	ENSG00000238083	T	1.22565e-15	1.083	7.36458e-12	+	C	-	17	43908151	LRRC37A2	1
Brain_Amygdala	17:43908152:C:T	GTEx/v7	ENSG00000238083	T	1.22565e-15	1.083	7.36458e-12	+	C	-	17	43908152	LRRC37A2	1
Brain_Amygdala	17:43908476:G:GT	GTEx/v7	ENSG00000238083	G	1.22565e-15	1.083	7.36458e-12	+	NA	NA	17	43908476	LRRC37A2	1
Brain_Amygdala	17:43908773:C:G	GTEx/v7	ENSG00000238083	C	1.22565e-15	1.083	7.36458e-12	+	G	-	17	43908773	LRRC37A2	1
Brain_Amygdala	17:43908826:G:T	GTEx/v7	ENSG00000238083	G	1.22565e-15	1.083	7.36458e-12	+	T	-	17	43908826	LRRC37A2	1
Brain_Amygdala	17:43908989:C:T	GTEx/v7	ENSG00000238083	T	1.22565e-15	1.083	7.36458e-12	+	C	-	17	43908989	LRRC37A2	1
Brain_Amygdala	17:43909008:C:T	GTEx/v7	ENSG00000238083	T	1.22565e-15	1.083	7.36458e-12	+	C	-	17	43909008	LRRC37A2	1
Brain_Amygdala	17:43909022:G:T	GTEx/v7	ENSG00000238083	T	1.22565e-15	1.083	7.36458e-12	+	G	-	17	43909022	LRRC37A2	1
Brain_Amygdala	17:43910088:A:G	GTEx/v7	ENSG00000238083	A	1.22565e-15	1.083	7.36458e-12	+	G	-	17	43910088	LRRC37A2	1
Brain_Amygdala	17:43910183:A:G	GTEx/v7	ENSG00000238083	A	1.22565e-15	1.083	7.36458e-12	+	G	-	17	43910183	LRRC37A2	1
Brain_Amygdala	17:43910262:C:G	GTEx/v7	ENSG00000238083	G	1.22565e-15	1.083	7.36458e-12	+	C	-	17	43910262	LRRC37A2	1
Brain_Amygdala	17:43910507:C:T	GTEx/v7	ENSG00000238083	T	1.22565e-15	1.083	7.36458e-12	+	C	-	17	43910507	LRRC37A2	1
Brain_Amygdala	17:43911036:A:G	GTEx/v7	ENSG00000238083	A	1.22565e-15	1.083	7.36458e-12	+	G	-	17	43911036	LRRC37A2	1
Brain_Amygdala	17:43911352:C:T	GTEx/v7	ENSG00000238083	T	1.22565e-15	1.083	7.36458e-12	+	C	-	17	43911352	LRRC37A2	1
Brain_Amygdala	17:43911424:C:T	GTEx/v7	ENSG00000238083	T	1.22565e-15	1.083	7.36458e-12	+	C	-	17	43911424	LRRC37A2	1
Brain_Amygdala	17:43911443:C:T	GTEx/v7	ENSG00000238083	C	1.22565e-15	1.083	7.36458e-12	+	T	-	17	43911443	LRRC37A2	1
Brain_Amygdala	17:43911525:C:T	GTEx/v7	ENSG00000238083	T	1.22565e-15	1.083	7.36458e-12	+	C	-	17	43911525	LRRC37A2	1
Brain_Amygdala	17:43911832:C:T	GTEx/v7	ENSG00000238083	C	1.22565e-15	1.083	7.36458e-12	+	T	-	17	43911832	LRRC37A2	1
Brain_Amygdala	17:43911898:C:T	GTEx/v7	ENSG00000238083	T	1.22565e-15	1.083	7.36458e-12	+	C	-	17	43911898	LRRC37A2	1
Brain_Amygdala	17:43912159:C:G	GTEx/v7	ENSG00000238083	C	1.22565e-15	1.083	7.36458e-12	+	G	-	17	43912159	LRRC37A2	1
Brain_Amygdala	17:43912267:T:TG	GTEx/v7	ENSG00000238083	TG	1.22565e-15	1.083	7.36458e-12	+	NA	NA	17	43912267	LRRC37A2	1
Brain_Amygdala	17:43912282:C:T	GTEx/v7	ENSG00000238083	T	1.22565e-15	1.083	7.36458e-12	+	C	-	17	43912282	LRRC37A2	1
Brain_Amygdala	17:43912454:C:T	GTEx/v7	ENSG00000238083	C	1.22565e-15	1.083	7.36458e-12	+	T	-	17	43912454	LRRC37A2	1
Brain_Amygdala	17:43912490:C:G	GTEx/v7	ENSG00000238083	G	1.22565e-15	1.083	7.36458e-12	+	C	-	17	43912490	LRRC37A2	1
Brain_Amygdala	17:43912582:C:T	GTEx/v7	ENSG00000238083	T	1.22565e-15	1.083	7.36458e-12	+	C	-	17	43912582	LRRC37A2	1
Brain_Amygdala	17:43912635:A:G	GTEx/v7	ENSG00000238083	G	1.22565e-15	1.083	7.36458e-12	+	A	-	17	43912635	LRRC37A2	1
Brain_Amygdala	17:43912723:C:T	GTEx/v7	ENSG00000238083	C	1.22565e-15	1.083	7.36458e-12	+	T	-	17	43912723	LRRC37A2	1
Brain_Amygdala	17:43912786:C:G	GTEx/v7	ENSG00000238083	C	1.22565e-15	1.083	7.36458e-12	+	G	-	17	43912786	LRRC37A2	1
Brain_Amygdala	17:43912830:C:T	GTEx/v7	ENSG00000238083	C	1.22565e-15	1.083	7.36458e-12	+	T	-	17	43912830	LRRC37A2	1
Brain_Amygdala	17:43913315:C:T	GTEx/v7	ENSG00000238083	T	1.22565e-15	1.083	7.36458e-12	+	C	-	17	43913315	LRRC37A2	1
Brain_Amygdala	17:43913360:T:TGAGGGCAGGAGG	GTEx/v7	ENSG00000238083	T	1.22565e-15	1.083	7.36458e-12	+	NA	NA	17	43913360	LRRC37A2	1
Brain_Amygdala	17:43913557:G:T	GTEx/v7	ENSG00000238083	G	1.22565e-15	1.083	7.36458e-12	+	T	-	17	43913557	LRRC37A2	1
Brain_Amygdala	17:43913558:G:T	GTEx/v7	ENSG00000238083	G	1.22565e-15	1.083	7.36458e-12	+	T	-	17	43913558	LRRC37A2	1
Brain_Amygdala	17:43914554:A:C	GTEx/v7	ENSG00000238083	A	1.22565e-15	1.083	7.36458e-12	+	C	-	17	43914554	LRRC37A2	1
Brain_Amygdala	17:43914558:A:G	GTEx/v7	ENSG00000238083	A	1.22565e-15	1.083	7.36458e-12	+	G	-	17	43914558	LRRC37A2	1
Brain_Amygdala	17:43914598:C:G	GTEx/v7	ENSG00000238083	C	1.22565e-15	1.083	7.36458e-12	+	G	-	17	43914598	LRRC37A2	1
Brain_Amygdala	17:43914728:G:T	GTEx/v7	ENSG00000238083	T	1.22565e-15	1.083	7.36458e-12	+	G	-	17	43914728	LRRC37A2	1
Brain_Amygdala	17:43914809:C:T	GTEx/v7	ENSG00000238083	T	1.22565e-15	1.083	7.36458e-12	+	C	-	17	43914809	LRRC37A2	1
Brain_Amygdala	17:43914979:A:AC	GTEx/v7	ENSG00000238083	A	1.22565e-15	1.083	7.36458e-12	+	NA	NA	17	43914979	LRRC37A2	1
Brain_Amygdala	17:43914981:C:G	GTEx/v7	ENSG00000238083	G	1.22565e-15	1.083	7.36458e-12	+	NA	NA	17	43914981	LRRC37A2	1
Brain_Amygdala	17:43914990:A:AAC	GTEx/v7	ENSG00000238083	A	1.22565e-15	1.083	7.36458e-12	+	NA	NA	17	43914990	LRRC37A2	1
Brain_Amygdala	17:43915054:A:G	GTEx/v7	ENSG00000238083	G	1.22565e-15	1.083	7.36458e-12	+	A	-	17	43915054	LRRC37A2	1
Brain_Amygdala	17:43915312:C:T	GTEx/v7	ENSG00000238083	T	1.22565e-15	1.083	7.36458e-12	+	C	-	17	43915312	LRRC37A2	1
Brain_Amygdala	17:43916356:A:G	GTEx/v7	ENSG00000238083	A	1.22565e-15	1.083	7.36458e-12	+	G	-	17	43916356	LRRC37A2	1
Brain_Amygdala	17:43916509:A:G	GTEx/v7	ENSG00000238083	G	1.22565e-15	1.083	7.36458e-12	+	A	-	17	43916509	LRRC37A2	1
Brain_Amygdala	17:43916773:A:C	GTEx/v7	ENSG00000238083	C	1.22565e-15	1.083	7.36458e-12	+	A	-	17	43916773	LRRC37A2	1
Brain_Amygdala	17:43916932:A:G	GTEx/v7	ENSG00000238083	A	1.22565e-15	1.083	7.36458e-12	+	G	-	17	43916932	LRRC37A2	1
Brain_Amygdala	17:43917086:A:G	GTEx/v7	ENSG00000238083	G	1.22565e-15	1.083	7.36458e-12	+	A	-	17	43917086	LRRC37A2	1
Brain_Amygdala	17:43917776:G:T	GTEx/v7	ENSG00000238083	T	1.22565e-15	1.083	7.36458e-12	+	G	-	17	43917776	LRRC37A2	1
Brain_Amygdala	17:43917818:A:G	GTEx/v7	ENSG00000238083	A	1.22565e-15	1.083	7.36458e-12	+	G	-	17	43917818	LRRC37A2	1
Brain_Amygdala	17:43918190:C:T	GTEx/v7	ENSG00000238083	C	1.22565e-15	1.083	7.36458e-12	+	T	-	17	43918190	LRRC37A2	1
Brain_Amygdala	17:43918239:C:T	GTEx/v7	ENSG00000238083	T	1.22565e-15	1.083	7.36458e-12	+	C	-	17	43918239	LRRC37A2	1
Brain_Amygdala	17:43918301:G:GCCAGGAGTTCGAGA	GTEx/v7	ENSG00000238083	G	1.22565e-15	1.083	7.36458e-12	+	NA	NA	17	43918301	LRRC37A2	1
Brain_Amygdala	17:43918418:A:G	GTEx/v7	ENSG00000238083	G	1.22565e-15	1.083	7.36458e-12	+	A	-	17	43918418	LRRC37A2	1
Brain_Amygdala	17:43918524:A:G	GTEx/v7	ENSG00000238083	G	1.22565e-15	1.083	7.36458e-12	+	A	-	17	43918524	LRRC37A2	1
Brain_Amygdala	17:43918651:C:G	GTEx/v7	ENSG00000238083	G	1.22565e-15	1.083	7.36458e-12	+	C	-	17	43918651	LRRC37A2	1
Brain_Amygdala	17:43919068:G:T	GTEx/v7	ENSG00000238083	T	1.22565e-15	1.083	7.36458e-12	+	NA	NA	17	43919068	LRRC37A2	1
Brain_Amygdala	17:43919070:C:T	GTEx/v7	ENSG00000238083	C	1.22565e-15	1.083	7.36458e-12	+	NA	NA	17	43919070	LRRC37A2	1
Brain_Amygdala	17:43919073:G:T	GTEx/v7	ENSG00000238083	T	1.22565e-15	1.083	7.36458e-12	+	NA	NA	17	43919073	LRRC37A2	1
Brain_Amygdala	17:43919096:A:G	GTEx/v7	ENSG00000238083	G	1.22565e-15	1.083	7.36458e-12	+	NA	NA	17	43919096	LRRC37A2	1
Brain_Amygdala	17:43919105:C:T	GTEx/v7	ENSG00000238083	T	1.22565e-15	1.083	7.36458e-12	+	C	-	17	43919105	LRRC37A2	1
Brain_Amygdala	17:43919301:C:T	GTEx/v7	ENSG00000238083	C	1.22565e-15	1.083	7.36458e-12	+	T	-	17	43919301	LRRC37A2	1
Brain_Amygdala	17:43919884:G:T	GTEx/v7	ENSG00000238083	G	1.22565e-15	1.083	7.36458e-12	+	T	-	17	43919884	LRRC37A2	1
Brain_Amygdala	17:43920219:A:AAAG	GTEx/v7	ENSG00000238083	A	1.22565e-15	1.083	7.36458e-12	+	NA	NA	17	43920219	LRRC37A2	1
Brain_Amygdala	17:43920300:C:T	GTEx/v7	ENSG00000238083	C	1.22565e-15	1.083	7.36458e-12	+	T	-	17	43920300	LRRC37A2	1
Brain_Amygdala	17:43920378:C:T	GTEx/v7	ENSG00000238083	T	1.22565e-15	1.083	7.36458e-12	+	C	-	17	43920378	LRRC37A2	1
Brain_Amygdala	17:43920411:C:T	GTEx/v7	ENSG00000238083	C	1.22565e-15	1.083	7.36458e-12	+	T	-	17	43920411	LRRC37A2	1
Brain_Amygdala	17:43920974:C:T	GTEx/v7	ENSG00000238083	C	1.22565e-15	1.083	7.36458e-12	+	T	-	17	43920974	LRRC37A2	1
Brain_Amygdala	17:43921210:G:T	GTEx/v7	ENSG00000238083	T	1.22565e-15	1.083	7.36458e-12	+	G	-	17	43921210	LRRC37A2	1
Brain_Amygdala	17:43921572:A:T	GTEx/v7	ENSG00000238083	A	1.22565e-15	1.083	7.36458e-12	+	T	-	17	43921572	LRRC37A2	1
Brain_Amygdala	17:43921754:C:T	GTEx/v7	ENSG00000238083	C	1.22565e-15	1.083	7.36458e-12	+	T	-	17	43921754	LRRC37A2	1
Brain_Amygdala	17:43922942:C:T	GTEx/v7	ENSG00000238083	C	1.22565e-15	1.083	7.36458e-12	+	T	-	17	43922942	LRRC37A2	1
Brain_Amygdala	17:43923266:A:G	GTEx/v7	ENSG00000238083	A	1.22565e-15	1.083	7.36458e-12	+	G	-	17	43923266	LRRC37A2	1
Brain_Amygdala	17:43923654:C:G	GTEx/v7	ENSG00000238083	C	1.22565e-15	1.083	7.36458e-12	+	G	-	17	43923654	LRRC37A2	1
Brain_Amygdala	17:43923683:A:G	GTEx/v7	ENSG00000238083	G	1.22565e-15	1.083	7.36458e-12	+	A	-	17	43923683	LRRC37A2	1
Brain_Amygdala	17:43923703:C:T	GTEx/v7	ENSG00000238083	T	1.22565e-15	1.083	7.36458e-12	+	C	-	17	43923703	LRRC37A2	1
Brain_Amygdala	17:43923934:C:T	GTEx/v7	ENSG00000238083	C	1.22565e-15	1.083	7.36458e-12	+	T	-	17	43923934	LRRC37A2	1
Brain_Amygdala	17:43924073:C:T	GTEx/v7	ENSG00000238083	C	1.22565e-15	1.083	7.36458e-12	+	T	-	17	43924073	LRRC37A2	1
Brain_Amygdala	17:43924130:A:G	GTEx/v7	ENSG00000238083	A	1.22565e-15	1.083	7.36458e-12	+	G	-	17	43924130	LRRC37A2	1
Brain_Amygdala	17:43924200:C:G	GTEx/v7	ENSG00000238083	G	1.22565e-15	1.083	7.36458e-12	+	C	-	17	43924200	LRRC37A2	1
Brain_Amygdala	17:43924219:C:T	GTEx/v7	ENSG00000238083	C	1.22565e-15	1.083	7.36458e-12	+	T	-	17	43924219	LRRC37A2	1
Brain_Amygdala	17:43924231:A:G	GTEx/v7	ENSG00000238083	A	1.22565e-15	1.083	7.36458e-12	+	G	-	17	43924231	LRRC37A2	1
Brain_Amygdala	17:43924521:A:G	GTEx/v7	ENSG00000238083	A	1.22565e-15	1.083	7.36458e-12	+	G	-	17	43924521	LRRC37A2	1
Brain_Amygdala	17:43924776:C:T	GTEx/v7	ENSG00000238083	T	1.22565e-15	1.083	7.36458e-12	+	C	-	17	43924776	LRRC37A2	1
Brain_Amygdala	17:43924803:A:G	GTEx/v7	ENSG00000238083	G	1.22565e-15	1.083	7.36458e-12	+	A	-	17	43924803	LRRC37A2	1
Brain_Amygdala	17:43925729:A:G	GTEx/v7	ENSG00000238083	G	1.22565e-15	1.083	7.36458e-12	+	A	-	17	43925729	LRRC37A2	1
Brain_Amygdala	17:43926056:A:C	GTEx/v7	ENSG00000238083	C	1.22565e-15	1.083	7.36458e-12	+	A	-	17	43926056	LRRC37A2	1
Brain_Amygdala	17:43926149:A:G	GTEx/v7	ENSG00000238083	G	1.22565e-15	1.083	7.36458e-12	+	A	-	17	43926149	LRRC37A2	1
Brain_Amygdala	17:43926755:A:G	GTEx/v7	ENSG00000238083	G	1.22565e-15	1.083	7.36458e-12	+	A	-	17	43926755	LRRC37A2	1
Brain_Amygdala	17:43926948:A:G	GTEx/v7	ENSG00000238083	G	1.22565e-15	1.083	7.36458e-12	+	A	-	17	43926948	LRRC37A2	1
Brain_Amygdala	17:43926992:C:T	GTEx/v7	ENSG00000238083	T	1.22565e-15	1.083	7.36458e-12	+	C	-	17	43926992	LRRC37A2	1
Brain_Amygdala	17:43927255:G:T	GTEx/v7	ENSG00000238083	T	1.22565e-15	1.083	7.36458e-12	+	G	-	17	43927255	LRRC37A2	1
Brain_Amygdala	17:43929029:A:G	GTEx/v7	ENSG00000238083	G	1.22565e-15	1.083	7.36458e-12	+	A	-	17	43929029	LRRC37A2	1
Brain_Amygdala	17:43929992:C:T	GTEx/v7	ENSG00000238083	T	1.22565e-15	1.083	7.36458e-12	+	C	-	17	43929992	LRRC37A2	1
Brain_Amygdala	17:43930033:A:G	GTEx/v7	ENSG00000238083	A	1.22565e-15	1.083	7.36458e-12	+	G	-	17	43930033	LRRC37A2	1
Brain_Amygdala	17:43930238:A:C	GTEx/v7	ENSG00000238083	A	1.22565e-15	1.083	7.36458e-12	+	C	-	17	43930238	LRRC37A2	1
Brain_Amygdala	17:43930798:A:G	GTEx/v7	ENSG00000238083	G	1.22565e-15	1.083	7.36458e-12	+	A	-	17	43930798	LRRC37A2	1
Brain_Amygdala	17:43930955:A:G	GTEx/v7	ENSG00000238083	A	1.22565e-15	1.083	7.36458e-12	+	G	-	17	43930955	LRRC37A2	1
Brain_Amygdala	17:43930980:C:T	GTEx/v7	ENSG00000238083	T	1.22565e-15	1.083	7.36458e-12	+	C	-	17	43930980	LRRC37A2	1
Brain_Amygdala	17:43931122:C:T	GTEx/v7	ENSG00000238083	T	1.22565e-15	1.083	7.36458e-12	+	C	-	17	43931122	LRRC37A2	1
Brain_Amygdala	17:43931244:C:G	GTEx/v7	ENSG00000238083	C	1.22565e-15	1.083	7.36458e-12	+	G	-	17	43931244	LRRC37A2	1
Brain_Amygdala	17:43931245:A:G	GTEx/v7	ENSG00000238083	A	1.22565e-15	1.083	7.36458e-12	+	G	-	17	43931245	LRRC37A2	1
Brain_Amygdala	17:43931380:A:G	GTEx/v7	ENSG00000238083	G	1.22565e-15	1.083	7.36458e-12	+	A	-	17	43931380	LRRC37A2	1
Brain_Amygdala	17:43931626:C:T	GTEx/v7	ENSG00000238083	C	1.22565e-15	1.083	7.36458e-12	+	T	-	17	43931626	LRRC37A2	1
Brain_Amygdala	17:43932028:A:G	GTEx/v7	ENSG00000238083	G	1.22565e-15	1.083	7.36458e-12	+	A	-	17	43932028	LRRC37A2	1
Brain_Amygdala	17:43932049:C:T	GTEx/v7	ENSG00000238083	T	1.22565e-15	1.083	7.36458e-12	+	C	-	17	43932049	LRRC37A2	1
Brain_Amygdala	17:43932155:A:G	GTEx/v7	ENSG00000238083	G	1.22565e-15	1.083	7.36458e-12	+	A	-	17	43932155	LRRC37A2	1
Brain_Amygdala	17:43932277:A:G	GTEx/v7	ENSG00000238083	A	1.22565e-15	1.083	7.36458e-12	+	G	-	17	43932277	LRRC37A2	1
Brain_Amygdala	17:43933673:C:T	GTEx/v7	ENSG00000238083	C	1.22565e-15	1.083	7.36458e-12	+	T	-	17	43933673	LRRC37A2	1
Brain_Amygdala	17:43934016:C:G	GTEx/v7	ENSG00000238083	C	1.22565e-15	1.083	7.36458e-12	+	G	-	17	43934016	LRRC37A2	1
Brain_Amygdala	17:43934896:A:T	GTEx/v7	ENSG00000238083	A	1.22565e-15	1.083	7.36458e-12	+	T	-	17	43934896	LRRC37A2	1
Brain_Amygdala	17:43935118:A:G	GTEx/v7	ENSG00000238083	A	1.22565e-15	1.083	7.36458e-12	+	G	-	17	43935118	LRRC37A2	1
Brain_Amygdala	17:43935888:C:T	GTEx/v7	ENSG00000238083	T	1.22565e-15	1.083	7.36458e-12	+	C	-	17	43935888	LRRC37A2	1
Brain_Amygdala	17:43936011:A:G	GTEx/v7	ENSG00000238083	G	1.22565e-15	1.083	7.36458e-12	+	A	-	17	43936011	LRRC37A2	1
Brain_Amygdala	17:43936298:A:C	GTEx/v7	ENSG00000238083	A	1.22565e-15	1.083	7.36458e-12	+	C	-	17	43936298	LRRC37A2	1
Brain_Amygdala	17:43936804:A:G	GTEx/v7	ENSG00000238083	G	1.22565e-15	1.083	7.36458e-12	+	NA	NA	17	43936804	LRRC37A2	1
Brain_Amygdala	17:43936812:A:G	GTEx/v7	ENSG00000238083	A	1.22565e-15	1.083	7.36458e-12	+	NA	NA	17	43936812	LRRC37A2	1
Brain_Amygdala	17:43937104:A:G	GTEx/v7	ENSG00000238083	A	1.22565e-15	1.083	7.36458e-12	+	G	-	17	43937104	LRRC37A2	1
Brain_Amygdala	17:43937162:C:T	GTEx/v7	ENSG00000238083	T	1.22565e-15	1.083	7.36458e-12	+	C	-	17	43937162	LRRC37A2	1
Brain_Amygdala	17:43937333:G:T	GTEx/v7	ENSG00000238083	G	1.22565e-15	1.083	7.36458e-12	+	T	-	17	43937333	LRRC37A2	1
Brain_Amygdala	17:43937460:A:G	GTEx/v7	ENSG00000238083	A	1.22565e-15	1.083	7.36458e-12	+	G	-	17	43937460	LRRC37A2	1
Brain_Amygdala	17:43937505:C:T	GTEx/v7	ENSG00000238083	T	1.22565e-15	1.083	7.36458e-12	+	C	-	17	43937505	LRRC37A2	1
Brain_Amygdala	17:43937633:A:G	GTEx/v7	ENSG00000238083	G	1.22565e-15	1.083	7.36458e-12	+	A	-	17	43937633	LRRC37A2	1
Brain_Amygdala	17:43937671:C:T	GTEx/v7	ENSG00000238083	T	1.22565e-15	1.083	7.36458e-12	+	C	-	17	43937671	LRRC37A2	1
Brain_Amygdala	17:43937736:C:T	GTEx/v7	ENSG00000238083	T	1.22565e-15	1.083	7.36458e-12	+	C	-	17	43937736	LRRC37A2	1
Brain_Amygdala	17:43938107:A:G	GTEx/v7	ENSG00000238083	G	1.22565e-15	1.083	7.36458e-12	+	A	-	17	43938107	LRRC37A2	1
Brain_Amygdala	17:43938394:A:G	GTEx/v7	ENSG00000238083	G	1.22565e-15	1.083	7.36458e-12	+	NA	NA	17	43938394	LRRC37A2	1
Brain_Amygdala	17:43938634:A:G	GTEx/v7	ENSG00000238083	G	1.22565e-15	1.083	7.36458e-12	+	A	-	17	43938634	LRRC37A2	1
Brain_Amygdala	17:43938796:A:G	GTEx/v7	ENSG00000238083	G	1.22565e-15	1.083	7.36458e-12	+	A	-	17	43938796	LRRC37A2	1
Brain_Amygdala	17:43938882:A:G	GTEx/v7	ENSG00000238083	A	1.22565e-15	1.083	7.36458e-12	+	G	-	17	43938882	LRRC37A2	1
Brain_Amygdala	17:43939255:C:T	GTEx/v7	ENSG00000238083	C	1.22565e-15	1.083	7.36458e-12	+	T	-	17	43939255	LRRC37A2	1
Brain_Amygdala	17:43939389:C:T	GTEx/v7	ENSG00000238083	T	1.22565e-15	1.083	7.36458e-12	+	NA	NA	17	43939389	LRRC37A2	1
Brain_Amygdala	17:43939395:A:T	GTEx/v7	ENSG00000238083	T	1.22565e-15	1.083	7.36458e-12	+	NA	NA	17	43939395	LRRC37A2	1
Brain_Amygdala	17:43939399:A:C	GTEx/v7	ENSG00000238083	C	1.22565e-15	1.083	7.36458e-12	+	NA	NA	17	43939399	LRRC37A2	1
Brain_Amygdala	17:43939432:G:T	GTEx/v7	ENSG00000238083	T	1.22565e-15	1.083	7.36458e-12	+	G	-	17	43939432	LRRC37A2	1
Brain_Amygdala	17:43939609:A:T	GTEx/v7	ENSG00000238083	T	1.22565e-15	1.083	7.36458e-12	+	A	-	17	43939609	LRRC37A2	1
Brain_Amygdala	17:43939638:A:G	GTEx/v7	ENSG00000238083	A	1.22565e-15	1.083	7.36458e-12	+	G	-	17	43939638	LRRC37A2	1
Brain_Amygdala	17:43939659:A:G	GTEx/v7	ENSG00000238083	A	1.22565e-15	1.083	7.36458e-12	+	G	-	17	43939659	LRRC37A2	1
Brain_Amygdala	17:43939936:A:G	GTEx/v7	ENSG00000238083	A	1.22565e-15	1.083	7.36458e-12	+	G	-	17	43939936	LRRC37A2	1
Brain_Amygdala	17:43940012:C:T	GTEx/v7	ENSG00000238083	C	1.22565e-15	1.083	7.36458e-12	+	T	-	17	43940012	LRRC37A2	1
Brain_Amygdala	17:43940020:C:T	GTEx/v7	ENSG00000238083	C	1.22565e-15	1.083	7.36458e-12	+	T	-	17	43940020	LRRC37A2	1
Brain_Amygdala	17:43940021:A:G	GTEx/v7	ENSG00000238083	A	1.22565e-15	1.083	7.36458e-12	+	G	-	17	43940021	LRRC37A2	1
Brain_Amygdala	17:43940188:C:T	GTEx/v7	ENSG00000238083	C	1.22565e-15	1.083	7.36458e-12	+	T	-	17	43940188	LRRC37A2	1
Brain_Amygdala	17:43940497:C:T	GTEx/v7	ENSG00000238083	T	1.22565e-15	1.083	7.36458e-12	+	C	-	17	43940497	LRRC37A2	1
Brain_Amygdala	17:43940685:A:G	GTEx/v7	ENSG00000238083	A	1.22565e-15	1.083	7.36458e-12	+	G	-	17	43940685	LRRC37A2	1
Brain_Amygdala	17:43940825:C:G	GTEx/v7	ENSG00000238083	C	1.22565e-15	1.083	7.36458e-12	+	G	-	17	43940825	LRRC37A2	1
Brain_Amygdala	17:43941350:C:T	GTEx/v7	ENSG00000238083	T	1.22565e-15	1.083	7.36458e-12	+	C	-	17	43941350	LRRC37A2	1
Brain_Amygdala	17:43941476:A:C	GTEx/v7	ENSG00000238083	C	1.22565e-15	1.083	7.36458e-12	+	A	-	17	43941476	LRRC37A2	1
Brain_Amygdala	17:43941491:A:G	GTEx/v7	ENSG00000238083	G	1.22565e-15	1.083	7.36458e-12	+	A	-	17	43941491	LRRC37A2	1
Brain_Amygdala	17:43941608:C:G	GTEx/v7	ENSG00000238083	G	1.22565e-15	1.083	7.36458e-12	+	C	-	17	43941608	LRRC37A2	1
Brain_Amygdala	17:43941710:C:T	GTEx/v7	ENSG00000238083	T	1.22565e-15	1.083	7.36458e-12	+	C	-	17	43941710	LRRC37A2	1
Brain_Amygdala	17:43941858:G:T	GTEx/v7	ENSG00000238083	G	1.22565e-15	1.083	7.36458e-12	+	T	-	17	43941858	LRRC37A2	1
Brain_Amygdala	17:43942046:A:T	GTEx/v7	ENSG00000238083	A	1.22565e-15	1.083	7.36458e-12	+	T	-	17	43942046	LRRC37A2	1
Brain_Amygdala	17:43942656:A:G	GTEx/v7	ENSG00000238083	A	1.22565e-15	1.083	7.36458e-12	+	G	-	17	43942656	LRRC37A2	1
Brain_Amygdala	17:43942820:C:T	GTEx/v7	ENSG00000238083	C	1.22565e-15	1.083	7.36458e-12	+	T	-	17	43942820	LRRC37A2	1
Brain_Amygdala	17:43943000:A:C	GTEx/v7	ENSG00000238083	C	1.22565e-15	1.083	7.36458e-12	+	A	-	17	43943000	LRRC37A2	1
Brain_Amygdala	17:43943655:A:C	GTEx/v7	ENSG00000238083	C	1.22565e-15	1.083	7.36458e-12	+	A	-	17	43943655	LRRC37A2	1
Brain_Amygdala	17:43943657:A:G	GTEx/v7	ENSG00000238083	G	1.22565e-15	1.083	7.36458e-12	+	A	-	17	43943657	LRRC37A2	1
Brain_Amygdala	17:43943755:C:T	GTEx/v7	ENSG00000238083	C	1.22565e-15	1.083	7.36458e-12	+	T	-	17	43943755	LRRC37A2	1
Brain_Amygdala	17:43943957:C:G	GTEx/v7	ENSG00000238083	C	1.22565e-15	1.083	7.36458e-12	+	G	-	17	43943957	LRRC37A2	1
Brain_Amygdala	17:43943974:C:T	GTEx/v7	ENSG00000238083	T	1.22565e-15	1.083	7.36458e-12	+	C	-	17	43943974	LRRC37A2	1
Brain_Amygdala	17:43944158:C:T	GTEx/v7	ENSG00000238083	T	1.22565e-15	1.083	7.36458e-12	+	C	-	17	43944158	LRRC37A2	1
Brain_Amygdala	17:43944204:C:T	GTEx/v7	ENSG00000238083	C	1.22565e-15	1.083	7.36458e-12	+	T	-	17	43944204	LRRC37A2	1
Brain_Amygdala	17:43944519:C:T	GTEx/v7	ENSG00000238083	T	1.22565e-15	1.083	7.36458e-12	+	C	-	17	43944519	LRRC37A2	1
Brain_Amygdala	17:43945495:A:G	GTEx/v7	ENSG00000238083	G	1.22565e-15	1.083	7.36458e-12	+	NA	NA	17	43945495	LRRC37A2	1
Brain_Amygdala	17:43945687:A:C	GTEx/v7	ENSG00000238083	A	1.22565e-15	1.083	7.36458e-12	+	C	-	17	43945687	LRRC37A2	1
Brain_Amygdala	17:43945855:A:G	GTEx/v7	ENSG00000238083	A	1.22565e-15	1.083	7.36458e-12	+	G	-	17	43945855	LRRC37A2	1
Brain_Amygdala	17:43945931:C:T	GTEx/v7	ENSG00000238083	C	1.22565e-15	1.083	7.36458e-12	+	T	-	17	43945931	LRRC37A2	1
Brain_Amygdala	17:43945938:C:T	GTEx/v7	ENSG00000238083	T	1.22565e-15	1.083	7.36458e-12	+	C	-	17	43945938	LRRC37A2	1
Brain_Amygdala	17:43946112:C:T	GTEx/v7	ENSG00000238083	C	1.22565e-15	1.083	7.36458e-12	+	T	-	17	43946112	LRRC37A2	1
Brain_Amygdala	17:43946423:A:C	GTEx/v7	ENSG00000238083	C	1.22565e-15	1.083	7.36458e-12	+	A	-	17	43946423	LRRC37A2	1
Brain_Amygdala	17:43946536:C:T	GTEx/v7	ENSG00000238083	T	1.22565e-15	1.083	7.36458e-12	+	C	-	17	43946536	LRRC37A2	1
Brain_Amygdala	17:43946642:C:T	GTEx/v7	ENSG00000238083	C	1.22565e-15	1.083	7.36458e-12	+	T	-	17	43946642	LRRC37A2	1
Brain_Amygdala	17:43946838:A:C	GTEx/v7	ENSG00000238083	A	1.22565e-15	1.083	7.36458e-12	+	C	-	17	43946838	LRRC37A2	1
Brain_Amygdala	17:43946875:C:T	GTEx/v7	ENSG00000238083	T	1.22565e-15	1.083	7.36458e-12	+	C	-	17	43946875	LRRC37A2	1
Brain_Amygdala	17:43947171:A:G	GTEx/v7	ENSG00000238083	A	1.22565e-15	1.083	7.36458e-12	+	NA	NA	17	43947171	LRRC37A2	1
Brain_Amygdala	17:43947176:A:AC	GTEx/v7	ENSG00000238083	A	1.22565e-15	1.083	7.36458e-12	+	NA	NA	17	43947176	LRRC37A2	1
Brain_Amygdala	17:43947488:A:G	GTEx/v7	ENSG00000238083	G	1.22565e-15	1.083	7.36458e-12	+	A	-	17	43947488	LRRC37A2	1
Brain_Amygdala	17:43947928:A:G	GTEx/v7	ENSG00000238083	G	1.22565e-15	1.083	7.36458e-12	+	A	-	17	43947928	LRRC37A2	1
Brain_Amygdala	17:43948040:C:T	GTEx/v7	ENSG00000238083	T	1.22565e-15	1.083	7.36458e-12	+	C	-	17	43948040	LRRC37A2	1
Brain_Amygdala	17:43948159:A:G	GTEx/v7	ENSG00000238083	A	1.22565e-15	1.083	7.36458e-12	+	G	-	17	43948159	LRRC37A2	1
Brain_Amygdala	17:43948733:C:T	GTEx/v7	ENSG00000238083	T	1.22565e-15	1.083	7.36458e-12	+	C	-	17	43948733	LRRC37A2	1
Brain_Amygdala	17:43948977:A:G	GTEx/v7	ENSG00000238083	A	1.22565e-15	1.083	7.36458e-12	+	NA	NA	17	43948977	LRRC37A2	1
Brain_Amygdala	17:43949092:G:T	GTEx/v7	ENSG00000238083	G	1.22565e-15	1.083	7.36458e-12	+	T	-	17	43949092	LRRC37A2	1
Brain_Amygdala	17:43949892:C:T	GTEx/v7	ENSG00000238083	T	1.22565e-15	1.083	7.36458e-12	+	C	-	17	43949892	LRRC37A2	1
Brain_Amygdala	17:43950195:C:T	GTEx/v7	ENSG00000238083	C	1.22565e-15	1.083	7.36458e-12	+	T	-	17	43950195	LRRC37A2	1
Brain_Amygdala	17:43950394:C:T	GTEx/v7	ENSG00000238083	T	1.22565e-15	1.083	7.36458e-12	+	C	-	17	43950394	LRRC37A2	1
Brain_Amygdala	17:43950533:A:G	GTEx/v7	ENSG00000238083	G	1.22565e-15	1.083	7.36458e-12	+	A	-	17	43950533	LRRC37A2	1
Brain_Amygdala	17:43950976:G:T	GTEx/v7	ENSG00000238083	T	1.22565e-15	1.083	7.36458e-12	+	NA	NA	17	43950976	LRRC37A2	1
Brain_Amygdala	17:43951120:C:T	GTEx/v7	ENSG00000238083	C	1.22565e-15	1.083	7.36458e-12	+	T	-	17	43951120	LRRC37A2	1
Brain_Amygdala	17:43951220:G:T	GTEx/v7	ENSG00000238083	G	1.22565e-15	1.083	7.36458e-12	+	T	-	17	43951220	LRRC37A2	1
Brain_Amygdala	17:43951345:A:C	GTEx/v7	ENSG00000238083	A	1.22565e-15	1.083	7.36458e-12	+	C	-	17	43951345	LRRC37A2	1
Brain_Amygdala	17:43951995:C:T	GTEx/v7	ENSG00000238083	T	1.22565e-15	1.083	7.36458e-12	+	C	-	17	43951995	LRRC37A2	1
Brain_Amygdala	17:43952191:A:T	GTEx/v7	ENSG00000238083	T	1.22565e-15	1.083	7.36458e-12	+	A	-	17	43952191	LRRC37A2	1
Brain_Amygdala	17:43952634:A:T	GTEx/v7	ENSG00000238083	T	1.22565e-15	1.083	7.36458e-12	+	A	-	17	43952634	LRRC37A2	1
Brain_Amygdala	17:43952944:C:T	GTEx/v7	ENSG00000238083	C	1.22565e-15	1.083	7.36458e-12	+	T	-	17	43952944	LRRC37A2	1
Brain_Amygdala	17:43953016:C:T	GTEx/v7	ENSG00000238083	T	1.22565e-15	1.083	7.36458e-12	+	C	-	17	43953016	LRRC37A2	1
Brain_Amygdala	17:43953170:C:T	GTEx/v7	ENSG00000238083	T	1.22565e-15	1.083	7.36458e-12	+	NA	NA	17	43953170	LRRC37A2	1
Brain_Amygdala	17:43953179:A:G	GTEx/v7	ENSG00000238083	G	1.22565e-15	1.083	7.36458e-12	+	NA	NA	17	43953179	LRRC37A2	1
Brain_Amygdala	17:43953529:A:G	GTEx/v7	ENSG00000238083	G	1.22565e-15	1.083	7.36458e-12	+	A	-	17	43953529	LRRC37A2	1
Brain_Amygdala	17:43953695:C:T	GTEx/v7	ENSG00000238083	C	1.22565e-15	1.083	7.36458e-12	+	T	-	17	43953695	LRRC37A2	1
Brain_Amygdala	17:43953707:C:T	GTEx/v7	ENSG00000238083	T	1.22565e-15	1.083	7.36458e-12	+	C	-	17	43953707	LRRC37A2	1
Brain_Amygdala	17:43953719:C:G	GTEx/v7	ENSG00000238083	C	1.22565e-15	1.083	7.36458e-12	+	G	-	17	43953719	LRRC37A2	1
Brain_Amygdala	17:43953814:A:G	GTEx/v7	ENSG00000238083	A	1.22565e-15	1.083	7.36458e-12	+	G	-	17	43953814	LRRC37A2	1
Brain_Amygdala	17:43953991:C:G	GTEx/v7	ENSG00000238083	G	1.22565e-15	1.083	7.36458e-12	+	C	-	17	43953991	LRRC37A2	1
Brain_Amygdala	17:43954134:A:G	GTEx/v7	ENSG00000238083	A	1.22565e-15	1.083	7.36458e-12	+	G	-	17	43954134	LRRC37A2	1
Brain_Amygdala	17:43954227:A:G	GTEx/v7	ENSG00000238083	A	1.22565e-15	1.083	7.36458e-12	+	G	-	17	43954227	LRRC37A2	1
Brain_Amygdala	17:43954284:A:G	GTEx/v7	ENSG00000238083	A	1.22565e-15	1.083	7.36458e-12	+	G	-	17	43954284	LRRC37A2	1
Brain_Amygdala	17:43954416:A:AC	GTEx/v7	ENSG00000238083	AC	1.22565e-15	1.083	7.36458e-12	+	NA	NA	17	43954416	LRRC37A2	1
Brain_Amygdala	17:43954686:A:G	GTEx/v7	ENSG00000238083	A	1.22565e-15	1.083	7.36458e-12	+	G	-	17	43954686	LRRC37A2	1
Brain_Amygdala	17:43954982:T:TTCTCTTCCTCA	GTEx/v7	ENSG00000238083	T	1.22565e-15	1.083	7.36458e-12	+	NA	NA	17	43954982	LRRC37A2	1
Brain_Amygdala	17:43955030:A:G	GTEx/v7	ENSG00000238083	G	1.22565e-15	1.083	7.36458e-12	+	A	-	17	43955030	LRRC37A2	1
Brain_Amygdala	17:43955093:C:T	GTEx/v7	ENSG00000238083	C	1.22565e-15	1.083	7.36458e-12	+	T	-	17	43955093	LRRC37A2	1
Brain_Amygdala	17:43955365:A:C	GTEx/v7	ENSG00000238083	A	1.22565e-15	1.083	7.36458e-12	+	C	-	17	43955365	LRRC37A2	1
Brain_Amygdala	17:43955487:C:T	GTEx/v7	ENSG00000238083	T	1.22565e-15	1.083	7.36458e-12	+	C	-	17	43955487	LRRC37A2	1
Brain_Amygdala	17:43956370:G:T	GTEx/v7	ENSG00000238083	T	1.22565e-15	1.083	7.36458e-12	+	G	-	17	43956370	LRRC37A2	1
Brain_Amygdala	17:43956425:C:T	GTEx/v7	ENSG00000238083	T	1.22565e-15	1.083	7.36458e-12	+	C	-	17	43956425	LRRC37A2	1
Brain_Amygdala	17:43956505:A:C	GTEx/v7	ENSG00000238083	C	1.22565e-15	1.083	7.36458e-12	+	A	-	17	43956505	LRRC37A2	1
Brain_Amygdala	17:43956734:A:C	GTEx/v7	ENSG00000238083	A	1.22565e-15	1.083	7.36458e-12	+	C	-	17	43956734	LRRC37A2	1
Brain_Amygdala	17:43956778:A:G	GTEx/v7	ENSG00000238083	G	1.22565e-15	1.083	7.36458e-12	+	A	-	17	43956778	LRRC37A2	1
Brain_Amygdala	17:43957221:C:T	GTEx/v7	ENSG00000238083	T	1.22565e-15	1.083	7.36458e-12	+	C	-	17	43957221	LRRC37A2	1
Brain_Amygdala	17:43957269:C:T	GTEx/v7	ENSG00000238083	C	1.22565e-15	1.083	7.36458e-12	+	T	-	17	43957269	LRRC37A2	1
Brain_Amygdala	17:43957328:C:T	GTEx/v7	ENSG00000238083	T	1.22565e-15	1.083	7.36458e-12	+	C	-	17	43957328	LRRC37A2	1
Brain_Amygdala	17:43958079:C:T	GTEx/v7	ENSG00000238083	T	1.22565e-15	1.083	7.36458e-12	+	C	-	17	43958079	LRRC37A2	1
Brain_Amygdala	17:43958099:C:T	GTEx/v7	ENSG00000238083	C	1.22565e-15	1.083	7.36458e-12	+	T	-	17	43958099	LRRC37A2	1
Brain_Amygdala	17:43958139:A:C	GTEx/v7	ENSG00000238083	C	1.22565e-15	1.083	7.36458e-12	+	A	-	17	43958139	LRRC37A2	1
Brain_Amygdala	17:43958172:A:G	GTEx/v7	ENSG00000238083	G	1.22565e-15	1.083	7.36458e-12	+	A	-	17	43958172	LRRC37A2	1
Brain_Amygdala	17:43958431:C:T	GTEx/v7	ENSG00000238083	C	1.22565e-15	1.083	7.36458e-12	+	NA	NA	17	43958431	LRRC37A2	1
Brain_Amygdala	17:43958736:A:G	GTEx/v7	ENSG00000238083	A	1.22565e-15	1.083	7.36458e-12	+	G	-	17	43958736	LRRC37A2	1
Brain_Amygdala	17:43958744:A:G	GTEx/v7	ENSG00000238083	G	1.22565e-15	1.083	7.36458e-12	+	A	-	17	43958744	LRRC37A2	1
Brain_Amygdala	17:43959092:G:T	GTEx/v7	ENSG00000238083	T	1.22565e-15	1.083	7.36458e-12	+	G	-	17	43959092	LRRC37A2	1
Brain_Amygdala	17:43959113:A:G	GTEx/v7	ENSG00000238083	G	1.22565e-15	1.083	7.36458e-12	+	A	-	17	43959113	LRRC37A2	1
Brain_Amygdala	17:43959661:A:G	GTEx/v7	ENSG00000238083	A	1.22565e-15	1.083	7.36458e-12	+	G	-	17	43959661	LRRC37A2	1
Brain_Amygdala	17:43959752:A:T	GTEx/v7	ENSG00000238083	T	1.22565e-15	1.083	7.36458e-12	+	A	-	17	43959752	LRRC37A2	1
Brain_Amygdala	17:43959918:A:T	GTEx/v7	ENSG00000238083	A	1.22565e-15	1.083	7.36458e-12	+	T	-	17	43959918	LRRC37A2	1
Brain_Amygdala	17:43960020:A:G	GTEx/v7	ENSG00000238083	G	1.22565e-15	1.083	7.36458e-12	+	A	-	17	43960020	LRRC37A2	1
Brain_Amygdala	17:43960172:C:T	GTEx/v7	ENSG00000238083	T	1.22565e-15	1.083	7.36458e-12	+	C	-	17	43960172	LRRC37A2	1
Brain_Amygdala	17:43960283:A:G	GTEx/v7	ENSG00000238083	G	1.22565e-15	1.083	7.36458e-12	+	A	-	17	43960283	LRRC37A2	1
Brain_Amygdala	17:43960323:A:G	GTEx/v7	ENSG00000238083	G	1.22565e-15	1.083	7.36458e-12	+	A	-	17	43960323	LRRC37A2	1
Brain_Amygdala	17:43960325:C:T	GTEx/v7	ENSG00000238083	C	1.22565e-15	1.083	7.36458e-12	+	T	-	17	43960325	LRRC37A2	1
Brain_Amygdala	17:43960341:A:G	GTEx/v7	ENSG00000238083	A	1.22565e-15	1.083	7.36458e-12	+	G	-	17	43960341	LRRC37A2	1
Brain_Amygdala	17:43960600:C:T	GTEx/v7	ENSG00000238083	C	1.22565e-15	1.083	7.36458e-12	+	T	-	17	43960600	LRRC37A2	1
Brain_Amygdala	17:43960812:A:T	GTEx/v7	ENSG00000238083	T	1.22565e-15	1.083	7.36458e-12	+	A	-	17	43960812	LRRC37A2	1
Brain_Amygdala	17:43960911:A:G	GTEx/v7	ENSG00000238083	G	1.22565e-15	1.083	7.36458e-12	+	A	-	17	43960911	LRRC37A2	1
Brain_Amygdala	17:43960918:C:T	GTEx/v7	ENSG00000238083	C	1.22565e-15	1.083	7.36458e-12	+	T	-	17	43960918	LRRC37A2	1
Brain_Amygdala	17:43960997:C:T	GTEx/v7	ENSG00000238083	C	1.22565e-15	1.083	7.36458e-12	+	T	-	17	43960997	LRRC37A2	1
Brain_Amygdala	17:43961044:A:G	GTEx/v7	ENSG00000238083	G	1.22565e-15	1.083	7.36458e-12	+	A	-	17	43961044	LRRC37A2	1
Brain_Amygdala	17:43961142:C:T	GTEx/v7	ENSG00000238083	C	1.22565e-15	1.083	7.36458e-12	+	T	-	17	43961142	LRRC37A2	1
Brain_Amygdala	17:43961292:G:T	GTEx/v7	ENSG00000238083	T	1.22565e-15	1.083	7.36458e-12	+	G	-	17	43961292	LRRC37A2	1
Brain_Amygdala	17:43962017:C:G	GTEx/v7	ENSG00000238083	C	1.22565e-15	1.083	7.36458e-12	+	G	-	17	43962017	LRRC37A2	1
Brain_Amygdala	17:43962982:A:G	GTEx/v7	ENSG00000238083	A	1.22565e-15	1.083	7.36458e-12	+	G	-	17	43962982	LRRC37A2	1
Brain_Amygdala	17:43963046:A:G	GTEx/v7	ENSG00000238083	A	1.22565e-15	1.083	7.36458e-12	+	G	-	17	43963046	LRRC37A2	1
Brain_Amygdala	17:43963120:C:T	GTEx/v7	ENSG00000238083	T	1.22565e-15	1.083	7.36458e-12	+	C	-	17	43963120	LRRC37A2	1
Brain_Amygdala	17:43963416:C:G	GTEx/v7	ENSG00000238083	G	1.22565e-15	1.083	7.36458e-12	+	C	-	17	43963416	LRRC37A2	1
Brain_Amygdala	17:43963844:C:T	GTEx/v7	ENSG00000238083	T	1.22565e-15	1.083	7.36458e-12	+	C	-	17	43963844	LRRC37A2	1
Brain_Amygdala	17:43963943:A:C	GTEx/v7	ENSG00000238083	A	1.22565e-15	1.083	7.36458e-12	+	C	-	17	43963943	LRRC37A2	1
Brain_Amygdala	17:43964163:A:G	GTEx/v7	ENSG00000238083	A	1.22565e-15	1.083	7.36458e-12	+	G	-	17	43964163	LRRC37A2	1
Brain_Amygdala	17:43964191:A:C	GTEx/v7	ENSG00000238083	A	1.22565e-15	1.083	7.36458e-12	+	C	-	17	43964191	LRRC37A2	1
Brain_Amygdala	17:43964283:C:G	GTEx/v7	ENSG00000238083	C	1.22565e-15	1.083	7.36458e-12	+	G	-	17	43964283	LRRC37A2	1
Brain_Amygdala	17:43964539:A:G	GTEx/v7	ENSG00000238083	G	1.22565e-15	1.083	7.36458e-12	+	A	-	17	43964539	LRRC37A2	1
Brain_Amygdala	17:43964561:C:T	GTEx/v7	ENSG00000238083	T	1.22565e-15	1.083	7.36458e-12	+	C	-	17	43964561	LRRC37A2	1
Brain_Amygdala	17:43964567:A:C	GTEx/v7	ENSG00000238083	C	1.22565e-15	1.083	7.36458e-12	+	A	-	17	43964567	LRRC37A2	1
Brain_Amygdala	17:43964755:C:T	GTEx/v7	ENSG00000238083	T	1.22565e-15	1.083	7.36458e-12	+	C	-	17	43964755	LRRC37A2	1
Brain_Amygdala	17:43964899:A:G	GTEx/v7	ENSG00000238083	G	1.22565e-15	1.083	7.36458e-12	+	A	-	17	43964899	LRRC37A2	1
Brain_Amygdala	17:43965063:C:T	GTEx/v7	ENSG00000238083	C	1.22565e-15	1.083	7.36458e-12	+	T	-	17	43965063	LRRC37A2	1
Brain_Amygdala	17:43965429:T:TC	GTEx/v7	ENSG00000238083	T	1.22565e-15	1.083	7.36458e-12	+	NA	NA	17	43965429	LRRC37A2	1
Brain_Amygdala	17:43965595:C:G	GTEx/v7	ENSG00000238083	C	1.22565e-15	1.083	7.36458e-12	+	G	-	17	43965595	LRRC37A2	1
Brain_Amygdala	17:43965680:A:G	GTEx/v7	ENSG00000238083	A	1.22565e-15	1.083	7.36458e-12	+	G	-	17	43965680	LRRC37A2	1
Brain_Amygdala	17:43965687:C:G	GTEx/v7	ENSG00000238083	G	1.22565e-15	1.083	7.36458e-12	+	C	-	17	43965687	LRRC37A2	1
Brain_Amygdala	17:43965955:A:G	GTEx/v7	ENSG00000238083	G	1.22565e-15	1.083	7.36458e-12	+	A	-	17	43965955	LRRC37A2	1
Brain_Amygdala	17:43966178:A:C	GTEx/v7	ENSG00000238083	A	1.22565e-15	1.083	7.36458e-12	+	C	-	17	43966178	LRRC37A2	1
Brain_Amygdala	17:43966260:A:G	GTEx/v7	ENSG00000238083	G	1.22565e-15	1.083	7.36458e-12	+	A	-	17	43966260	LRRC37A2	1
Brain_Amygdala	17:43966282:G:T	GTEx/v7	ENSG00000238083	T	1.22565e-15	1.083	7.36458e-12	+	G	-	17	43966282	LRRC37A2	1
Brain_Amygdala	17:43966608:A:T	GTEx/v7	ENSG00000238083	T	1.22565e-15	1.083	7.36458e-12	+	A	-	17	43966608	LRRC37A2	1
Brain_Amygdala	17:43966749:C:T	GTEx/v7	ENSG00000238083	C	1.22565e-15	1.083	7.36458e-12	+	T	-	17	43966749	LRRC37A2	1
Brain_Amygdala	17:43966795:A:C	GTEx/v7	ENSG00000238083	A	1.22565e-15	1.083	7.36458e-12	+	C	-	17	43966795	LRRC37A2	1
Brain_Amygdala	17:43966910:A:AAGG	GTEx/v7	ENSG00000238083	AAGG	1.22565e-15	1.083	7.36458e-12	+	NA	NA	17	43966910	LRRC37A2	1
Brain_Amygdala	17:43966955:A:G	GTEx/v7	ENSG00000238083	G	1.22565e-15	1.083	7.36458e-12	+	A	-	17	43966955	LRRC37A2	1
Brain_Amygdala	17:43967138:G:T	GTEx/v7	ENSG00000238083	G	1.22565e-15	1.083	7.36458e-12	+	T	-	17	43967138	LRRC37A2	1
Brain_Amygdala	17:43967562:C:T	GTEx/v7	ENSG00000238083	C	1.22565e-15	1.083	7.36458e-12	+	T	-	17	43967562	LRRC37A2	1
Brain_Amygdala	17:43968219:A:G	GTEx/v7	ENSG00000238083	G	1.22565e-15	1.083	7.36458e-12	+	A	-	17	43968219	LRRC37A2	1
Brain_Amygdala	17:43968463:C:G	GTEx/v7	ENSG00000238083	G	1.22565e-15	1.083	7.36458e-12	+	C	-	17	43968463	LRRC37A2	1
Brain_Amygdala	17:43968572:A:G	GTEx/v7	ENSG00000238083	A	1.22565e-15	1.083	7.36458e-12	+	G	-	17	43968572	LRRC37A2	1
Brain_Amygdala	17:43968874:A:G	GTEx/v7	ENSG00000238083	G	1.22565e-15	1.083	7.36458e-12	+	A	-	17	43968874	LRRC37A2	1
Brain_Amygdala	17:43968937:C:T	GTEx/v7	ENSG00000238083	C	1.22565e-15	1.083	7.36458e-12	+	T	-	17	43968937	LRRC37A2	1
Brain_Amygdala	17:43968994:C:T	GTEx/v7	ENSG00000238083	C	1.22565e-15	1.083	7.36458e-12	+	T	-	17	43968994	LRRC37A2	1
Brain_Amygdala	17:43969019:C:T	GTEx/v7	ENSG00000238083	C	1.22565e-15	1.083	7.36458e-12	+	T	-	17	43969019	LRRC37A2	1
Brain_Amygdala	17:43969136:C:T	GTEx/v7	ENSG00000238083	T	1.22565e-15	1.083	7.36458e-12	+	C	-	17	43969136	LRRC37A2	1
Brain_Amygdala	17:43969168:A:T	GTEx/v7	ENSG00000238083	A	1.22565e-15	1.083	7.36458e-12	+	T	-	17	43969168	LRRC37A2	1
Brain_Amygdala	17:43969258:G:GC	GTEx/v7	ENSG00000238083	GC	1.22565e-15	1.083	7.36458e-12	+	NA	NA	17	43969258	LRRC37A2	1
Brain_Amygdala	17:43969686:A:T	GTEx/v7	ENSG00000238083	A	1.22565e-15	1.083	7.36458e-12	+	T	-	17	43969686	LRRC37A2	1
Brain_Amygdala	17:43969779:G:T	GTEx/v7	ENSG00000238083	T	1.22565e-15	1.083	7.36458e-12	+	G	-	17	43969779	LRRC37A2	1
Brain_Amygdala	17:43969833:A:G	GTEx/v7	ENSG00000238083	G	1.22565e-15	1.083	7.36458e-12	+	A	-	17	43969833	LRRC37A2	1
Brain_Amygdala	17:43969901:A:G	GTEx/v7	ENSG00000238083	A	1.22565e-15	1.083	7.36458e-12	+	G	-	17	43969901	LRRC37A2	1
Brain_Amygdala	17:43969952:C:T	GTEx/v7	ENSG00000238083	C	1.22565e-15	1.083	7.36458e-12	+	T	-	17	43969952	LRRC37A2	1
Brain_Amygdala	17:43969995:C:T	GTEx/v7	ENSG00000238083	T	1.22565e-15	1.083	7.36458e-12	+	C	-	17	43969995	LRRC37A2	1
Brain_Amygdala	17:43970012:C:CAG	GTEx/v7	ENSG00000238083	CAG	1.22565e-15	1.083	7.36458e-12	+	NA	NA	17	43970012	LRRC37A2	1
Brain_Amygdala	17:43970154:C:T	GTEx/v7	ENSG00000238083	C	1.22565e-15	1.083	7.36458e-12	+	T	-	17	43970154	LRRC37A2	1
Brain_Amygdala	17:43970662:G:T	GTEx/v7	ENSG00000238083	T	1.22565e-15	1.083	7.36458e-12	+	G	-	17	43970662	LRRC37A2	1
Brain_Amygdala	17:43971206:C:CTAATT	GTEx/v7	ENSG00000238083	C	1.22565e-15	1.083	7.36458e-12	+	NA	NA	17	43971206	LRRC37A2	1
Brain_Amygdala	17:43971238:T:TTAGATACATCA	GTEx/v7	ENSG00000238083	TTAGATACATCA	1.22565e-15	1.083	7.36458e-12	+	NA	NA	17	43971238	LRRC37A2	1
Brain_Amygdala	17:43971457:C:G	GTEx/v7	ENSG00000238083	C	1.22565e-15	1.083	7.36458e-12	+	G	-	17	43971457	LRRC37A2	1
Brain_Amygdala	17:43971481:C:T	GTEx/v7	ENSG00000238083	C	1.22565e-15	1.083	7.36458e-12	+	T	-	17	43971481	LRRC37A2	1
Brain_Amygdala	17:43971785:A:G	GTEx/v7	ENSG00000238083	G	1.22565e-15	1.083	7.36458e-12	+	A	-	17	43971785	LRRC37A2	1
Brain_Amygdala	17:43971937:A:C	GTEx/v7	ENSG00000238083	A	1.22565e-15	1.083	7.36458e-12	+	C	-	17	43971937	LRRC37A2	1
Brain_Amygdala	17:43972142:A:G	GTEx/v7	ENSG00000238083	A	1.22565e-15	1.083	7.36458e-12	+	G	-	17	43972142	LRRC37A2	1
Brain_Amygdala	17:43972581:C:T	GTEx/v7	ENSG00000238083	T	1.22565e-15	1.083	7.36458e-12	+	C	-	17	43972581	LRRC37A2	1
Brain_Amygdala	17:43973080:A:G	GTEx/v7	ENSG00000238083	G	1.22565e-15	1.083	7.36458e-12	+	A	-	17	43973080	LRRC37A2	1
Brain_Amygdala	17:43973233:C:T	GTEx/v7	ENSG00000238083	T	1.22565e-15	1.083	7.36458e-12	+	C	-	17	43973233	LRRC37A2	1
Brain_Amygdala	17:43973408:C:T	GTEx/v7	ENSG00000238083	T	1.22565e-15	1.083	7.36458e-12	+	C	-	17	43973408	LRRC37A2	1
Brain_Amygdala	17:43973413:A:G	GTEx/v7	ENSG00000238083	G	1.22565e-15	1.083	7.36458e-12	+	A	-	17	43973413	LRRC37A2	1
Brain_Amygdala	17:43973652:C:T	GTEx/v7	ENSG00000238083	T	1.22565e-15	1.083	7.36458e-12	+	C	-	17	43973652	LRRC37A2	1
Brain_Amygdala	17:43973899:C:T	GTEx/v7	ENSG00000238083	C	1.22565e-15	1.083	7.36458e-12	+	T	-	17	43973899	LRRC37A2	1
Brain_Amygdala	17:43974065:A:C	GTEx/v7	ENSG00000238083	A	1.22565e-15	1.083	7.36458e-12	+	C	-	17	43974065	LRRC37A2	1
Brain_Amygdala	17:43974230:C:T	GTEx/v7	ENSG00000238083	T	1.22565e-15	1.083	7.36458e-12	+	C	-	17	43974230	LRRC37A2	1
Brain_Amygdala	17:43974343:T:TCGC	GTEx/v7	ENSG00000238083	T	1.22565e-15	1.083	7.36458e-12	+	NA	NA	17	43974343	LRRC37A2	1
Brain_Amygdala	17:43974354:A:G	GTEx/v7	ENSG00000238083	A	1.22565e-15	1.083	7.36458e-12	+	NA	NA	17	43974354	LRRC37A2	1
Brain_Amygdala	17:43974476:G:T	GTEx/v7	ENSG00000238083	T	1.22565e-15	1.083	7.36458e-12	+	G	-	17	43974476	LRRC37A2	1
Brain_Amygdala	17:43974477:A:T	GTEx/v7	ENSG00000238083	T	1.22565e-15	1.083	7.36458e-12	+	A	-	17	43974477	LRRC37A2	1
Brain_Amygdala	17:43974549:C:G	GTEx/v7	ENSG00000238083	C	1.22565e-15	1.083	7.36458e-12	+	G	-	17	43974549	LRRC37A2	1
Brain_Amygdala	17:43974889:C:G	GTEx/v7	ENSG00000238083	G	1.22565e-15	1.083	7.36458e-12	+	C	-	17	43974889	LRRC37A2	1
Brain_Amygdala	17:43975263:C:T	GTEx/v7	ENSG00000238083	C	1.22565e-15	1.083	7.36458e-12	+	T	-	17	43975263	LRRC37A2	1
Brain_Amygdala	17:43975285:C:T	GTEx/v7	ENSG00000238083	C	1.22565e-15	1.083	7.36458e-12	+	T	-	17	43975285	LRRC37A2	1
Brain_Amygdala	17:43975360:A:ATTACTGTATAAGCTGCTTATAT	GTEx/v7	ENSG00000238083	A	1.22565e-15	1.083	7.36458e-12	+	NA	NA	17	43975360	LRRC37A2	1
Brain_Amygdala	17:43975415:A:C	GTEx/v7	ENSG00000238083	C	1.22565e-15	1.083	7.36458e-12	+	A	-	17	43975415	LRRC37A2	1
Brain_Amygdala	17:43975417:A:G	GTEx/v7	ENSG00000238083	A	1.22565e-15	1.083	7.36458e-12	+	G	-	17	43975417	LRRC37A2	1
Brain_Amygdala	17:43976064:C:T	GTEx/v7	ENSG00000238083	C	1.22565e-15	1.083	7.36458e-12	+	T	-	17	43976064	LRRC37A2	1
Brain_Amygdala	17:43976627:G:T	GTEx/v7	ENSG00000238083	T	1.22565e-15	1.083	7.36458e-12	+	G	-	17	43976627	LRRC37A2	1
Brain_Amygdala	17:43976644:A:G	GTEx/v7	ENSG00000238083	A	1.22565e-15	1.083	7.36458e-12	+	G	-	17	43976644	LRRC37A2	1
Brain_Amygdala	17:43977018:A:G	GTEx/v7	ENSG00000238083	G	1.22565e-15	1.083	7.36458e-12	+	A	-	17	43977018	LRRC37A2	1
Brain_Amygdala	17:43977049:A:G	GTEx/v7	ENSG00000238083	G	1.22565e-15	1.083	7.36458e-12	+	A	-	17	43977049	LRRC37A2	1
Brain_Amygdala	17:43977702:C:T	GTEx/v7	ENSG00000238083	T	1.22565e-15	1.083	7.36458e-12	+	C	-	17	43977702	LRRC37A2	1
Brain_Amygdala	17:43977748:G:GGCTGGCCCATA	GTEx/v7	ENSG00000238083	GGCTGGCCCATA	1.22565e-15	1.083	7.36458e-12	+	NA	NA	17	43977748	LRRC37A2	1
Brain_Amygdala	17:43977827:C:T	GTEx/v7	ENSG00000238083	T	1.22565e-15	1.083	7.36458e-12	+	C	-	17	43977827	LRRC37A2	1
Brain_Amygdala	17:43978041:C:T	GTEx/v7	ENSG00000238083	T	1.22565e-15	1.083	7.36458e-12	+	C	-	17	43978041	LRRC37A2	1
Brain_Amygdala	17:43978120:A:G	GTEx/v7	ENSG00000238083	G	1.22565e-15	1.083	7.36458e-12	+	A	-	17	43978120	LRRC37A2	1
Brain_Amygdala	17:43978295:C:G	GTEx/v7	ENSG00000238083	C	1.22565e-15	1.083	7.36458e-12	+	G	-	17	43978295	LRRC37A2	1
Brain_Amygdala	17:43978306:A:G	GTEx/v7	ENSG00000238083	A	1.22565e-15	1.083	7.36458e-12	+	NA	NA	17	43978306	LRRC37A2	1
Brain_Amygdala	17:43978308:C:T	GTEx/v7	ENSG00000238083	C	1.22565e-15	1.083	7.36458e-12	+	NA	NA	17	43978308	LRRC37A2	1
Brain_Amygdala	17:43978320:A:G	GTEx/v7	ENSG00000238083	A	1.22565e-15	1.083	7.36458e-12	+	G	-	17	43978320	LRRC37A2	1
Brain_Amygdala	17:43978534:A:G	GTEx/v7	ENSG00000238083	A	1.22565e-15	1.083	7.36458e-12	+	G	-	17	43978534	LRRC37A2	1
Brain_Amygdala	17:43978604:A:G	GTEx/v7	ENSG00000238083	G	1.22565e-15	1.083	7.36458e-12	+	A	-	17	43978604	LRRC37A2	1
Brain_Amygdala	17:43978625:C:T	GTEx/v7	ENSG00000238083	C	1.22565e-15	1.083	7.36458e-12	+	T	-	17	43978625	LRRC37A2	1
Brain_Amygdala	17:43978934:G:T	GTEx/v7	ENSG00000238083	G	1.22565e-15	1.083	7.36458e-12	+	T	-	17	43978934	LRRC37A2	1
Brain_Amygdala	17:43979468:A:T	GTEx/v7	ENSG00000238083	A	1.22565e-15	1.083	7.36458e-12	+	T	-	17	43979468	LRRC37A2	1
Brain_Amygdala	17:43979504:A:G	GTEx/v7	ENSG00000238083	A	1.22565e-15	1.083	7.36458e-12	+	G	-	17	43979504	LRRC37A2	1
Brain_Amygdala	17:43979622:A:G	GTEx/v7	ENSG00000238083	A	1.22565e-15	1.083	7.36458e-12	+	G	-	17	43979622	LRRC37A2	1
Brain_Amygdala	17:43979822:A:T	GTEx/v7	ENSG00000238083	T	1.22565e-15	1.083	7.36458e-12	+	A	-	17	43979822	LRRC37A2	1
Brain_Amygdala	17:43979971:C:T	GTEx/v7	ENSG00000238083	T	1.22565e-15	1.083	7.36458e-12	+	C	-	17	43979971	LRRC37A2	1
Brain_Amygdala	17:43980530:A:C	GTEx/v7	ENSG00000238083	C	1.22565e-15	1.083	7.36458e-12	+	A	-	17	43980530	LRRC37A2	1
Brain_Amygdala	17:43980762:A:G	GTEx/v7	ENSG00000238083	G	1.22565e-15	1.083	7.36458e-12	+	A	-	17	43980762	LRRC37A2	1
Brain_Amygdala	17:43981958:C:T	GTEx/v7	ENSG00000238083	T	1.22565e-15	1.083	7.36458e-12	+	C	-	17	43981958	LRRC37A2	1
Brain_Amygdala	17:43982159:A:G	GTEx/v7	ENSG00000238083	G	1.22565e-15	1.083	7.36458e-12	+	A	-	17	43982159	LRRC37A2	1
Brain_Amygdala	17:43982286:C:T	GTEx/v7	ENSG00000238083	T	1.22565e-15	1.083	7.36458e-12	+	C	-	17	43982286	LRRC37A2	1
Brain_Amygdala	17:43982903:A:G	GTEx/v7	ENSG00000238083	G	1.22565e-15	1.083	7.36458e-12	+	A	-	17	43982903	LRRC37A2	1
Brain_Amygdala	17:43982961:C:T	GTEx/v7	ENSG00000238083	C	1.22565e-15	1.083	7.36458e-12	+	T	-	17	43982961	LRRC37A2	1
Brain_Amygdala	17:43983159:C:T	GTEx/v7	ENSG00000238083	C	1.22565e-15	1.083	7.36458e-12	+	T	-	17	43983159	LRRC37A2	1
Brain_Amygdala	17:43983363:A:G	GTEx/v7	ENSG00000238083	A	1.22565e-15	1.083	7.36458e-12	+	G	-	17	43983363	LRRC37A2	1
Brain_Amygdala	17:43983801:A:G	GTEx/v7	ENSG00000238083	G	1.22565e-15	1.083	7.36458e-12	+	A	-	17	43983801	LRRC37A2	1
Brain_Amygdala	17:43984253:C:G	GTEx/v7	ENSG00000238083	C	1.22565e-15	1.083	7.36458e-12	+	G	-	17	43984253	LRRC37A2	1
Brain_Amygdala	17:43984399:C:T	GTEx/v7	ENSG00000238083	T	1.22565e-15	1.083	7.36458e-12	+	C	-	17	43984399	LRRC37A2	1
Brain_Amygdala	17:43984646:C:T	GTEx/v7	ENSG00000238083	C	1.22565e-15	1.083	7.36458e-12	+	T	-	17	43984646	LRRC37A2	1
Brain_Amygdala	17:43984669:A:G	GTEx/v7	ENSG00000238083	G	1.22565e-15	1.083	7.36458e-12	+	A	-	17	43984669	LRRC37A2	1
Brain_Amygdala	17:43984672:C:T	GTEx/v7	ENSG00000238083	C	1.22565e-15	1.083	7.36458e-12	+	T	-	17	43984672	LRRC37A2	1
Brain_Amygdala	17:43984864:C:T	GTEx/v7	ENSG00000238083	T	1.22565e-15	1.083	7.36458e-12	+	C	-	17	43984864	LRRC37A2	1
Brain_Amygdala	17:43985247:C:T	GTEx/v7	ENSG00000238083	T	1.22565e-15	1.083	7.36458e-12	+	C	-	17	43985247	LRRC37A2	1
Brain_Amygdala	17:43985597:C:T	GTEx/v7	ENSG00000238083	T	1.22565e-15	1.083	7.36458e-12	+	C	-	17	43985597	LRRC37A2	1
Brain_Amygdala	17:43985662:C:T	GTEx/v7	ENSG00000238083	C	1.22565e-15	1.083	7.36458e-12	+	T	-	17	43985662	LRRC37A2	1
Brain_Amygdala	17:43986396:C:T	GTEx/v7	ENSG00000238083	T	1.22565e-15	1.083	7.36458e-12	+	C	-	17	43986396	LRRC37A2	1
Brain_Amygdala	17:43986420:A:G	GTEx/v7	ENSG00000238083	G	1.22565e-15	1.083	7.36458e-12	+	A	-	17	43986420	LRRC37A2	1
Brain_Amygdala	17:43986432:A:G	GTEx/v7	ENSG00000238083	A	1.22565e-15	1.083	7.36458e-12	+	G	-	17	43986432	LRRC37A2	1
Brain_Amygdala	17:43986462:A:G	GTEx/v7	ENSG00000238083	G	1.22565e-15	1.083	7.36458e-12	+	A	-	17	43986462	LRRC37A2	1
Brain_Amygdala	17:43986992:C:G	GTEx/v7	ENSG00000238083	C	1.22565e-15	1.083	7.36458e-12	+	G	-	17	43986992	LRRC37A2	1
Brain_Amygdala	17:43987723:A:G	GTEx/v7	ENSG00000238083	A	1.22565e-15	1.083	7.36458e-12	+	G	-	17	43987723	LRRC37A2	1
Brain_Amygdala	17:43987801:C:T	GTEx/v7	ENSG00000238083	C	1.22565e-15	1.083	7.36458e-12	+	T	-	17	43987801	LRRC37A2	1
Brain_Amygdala	17:43988205:A:G	GTEx/v7	ENSG00000238083	G	1.22565e-15	1.083	7.36458e-12	+	A	-	17	43988205	LRRC37A2	1
Brain_Amygdala	17:43988623:A:G	GTEx/v7	ENSG00000238083	A	1.22565e-15	1.083	7.36458e-12	+	G	-	17	43988623	LRRC37A2	1
Brain_Amygdala	17:43988884:C:T	GTEx/v7	ENSG00000238083	C	1.22565e-15	1.083	7.36458e-12	+	T	-	17	43988884	LRRC37A2	1
Brain_Amygdala	17:43989087:A:G	GTEx/v7	ENSG00000238083	G	1.22565e-15	1.083	7.36458e-12	+	A	-	17	43989087	LRRC37A2	1
Brain_Amygdala	17:43989509:T:TA	GTEx/v7	ENSG00000238083	T	1.22565e-15	1.083	7.36458e-12	+	NA	NA	17	43989509	LRRC37A2	1
Brain_Amygdala	17:43989689:C:T	GTEx/v7	ENSG00000238083	C	1.22565e-15	1.083	7.36458e-12	+	T	-	17	43989689	LRRC37A2	1
Brain_Amygdala	17:43989898:G:T	GTEx/v7	ENSG00000238083	G	1.22565e-15	1.083	7.36458e-12	+	T	-	17	43989898	LRRC37A2	1
Brain_Amygdala	17:43989909:A:G	GTEx/v7	ENSG00000238083	G	1.22565e-15	1.083	7.36458e-12	+	A	-	17	43989909	LRRC37A2	1
Brain_Amygdala	17:43990041:A:C	GTEx/v7	ENSG00000238083	C	1.22565e-15	1.083	7.36458e-12	+	A	-	17	43990041	LRRC37A2	1
Brain_Amygdala	17:43990072:A:G	GTEx/v7	ENSG00000238083	G	1.22565e-15	1.083	7.36458e-12	+	A	-	17	43990072	LRRC37A2	1
Brain_Amygdala	17:43990662:A:G	GTEx/v7	ENSG00000238083	A	1.22565e-15	1.083	7.36458e-12	+	G	-	17	43990662	LRRC37A2	1
Brain_Amygdala	17:43990919:A:G	GTEx/v7	ENSG00000238083	G	1.22565e-15	1.083	7.36458e-12	+	A	-	17	43990919	LRRC37A2	1
Brain_Amygdala	17:43991252:A:AC	GTEx/v7	ENSG00000238083	A	1.22565e-15	1.083	7.36458e-12	+	NA	NA	17	43991252	LRRC37A2	1
Brain_Amygdala	17:43991272:A:G	GTEx/v7	ENSG00000238083	G	1.22565e-15	1.083	7.36458e-12	+	A	-	17	43991272	LRRC37A2	1
Brain_Amygdala	17:43991468:T:TA	GTEx/v7	ENSG00000238083	TA	1.22565e-15	1.083	7.36458e-12	+	NA	NA	17	43991468	LRRC37A2	1
Brain_Amygdala	17:43991781:G:T	GTEx/v7	ENSG00000238083	T	1.22565e-15	1.083	7.36458e-12	+	G	-	17	43991781	LRRC37A2	1
Brain_Amygdala	17:43991888:A:G	GTEx/v7	ENSG00000238083	A	1.22565e-15	1.083	7.36458e-12	+	G	-	17	43991888	LRRC37A2	1
Brain_Amygdala	17:43992233:C:T	GTEx/v7	ENSG00000238083	T	1.22565e-15	1.083	7.36458e-12	+	C	-	17	43992233	LRRC37A2	1
Brain_Amygdala	17:43992244:A:G	GTEx/v7	ENSG00000238083	A	1.22565e-15	1.083	7.36458e-12	+	G	-	17	43992244	LRRC37A2	1
Brain_Amygdala	17:43992283:A:G	GTEx/v7	ENSG00000238083	G	1.22565e-15	1.083	7.36458e-12	+	A	-	17	43992283	LRRC37A2	1
Brain_Amygdala	17:43992305:A:G	GTEx/v7	ENSG00000238083	A	1.22565e-15	1.083	7.36458e-12	+	G	-	17	43992305	LRRC37A2	1
Brain_Amygdala	17:43992456:A:G	GTEx/v7	ENSG00000238083	A	1.22565e-15	1.083	7.36458e-12	+	G	-	17	43992456	LRRC37A2	1
Brain_Amygdala	17:43992463:C:G	GTEx/v7	ENSG00000238083	C	1.22565e-15	1.083	7.36458e-12	+	G	-	17	43992463	LRRC37A2	1
Brain_Amygdala	17:43992581:C:T	GTEx/v7	ENSG00000238083	T	1.22565e-15	1.083	7.36458e-12	+	C	-	17	43992581	LRRC37A2	1
Brain_Amygdala	17:43994252:C:T	GTEx/v7	ENSG00000238083	C	1.22565e-15	1.083	7.36458e-12	+	T	-	17	43994252	LRRC37A2	1
Brain_Amygdala	17:43994358:C:T	GTEx/v7	ENSG00000238083	T	1.22565e-15	1.083	7.36458e-12	+	C	-	17	43994358	LRRC37A2	1
Brain_Amygdala	17:43994386:A:C	GTEx/v7	ENSG00000238083	A	1.22565e-15	1.083	7.36458e-12	+	C	-	17	43994386	LRRC37A2	1
Brain_Amygdala	17:43994435:A:G	GTEx/v7	ENSG00000238083	G	1.22565e-15	1.083	7.36458e-12	+	A	-	17	43994435	LRRC37A2	1
Brain_Amygdala	17:43994623:A:G	GTEx/v7	ENSG00000238083	A	1.22565e-15	1.083	7.36458e-12	+	G	-	17	43994623	LRRC37A2	1
Brain_Amygdala	17:43994648:C:T	GTEx/v7	ENSG00000238083	T	1.22565e-15	1.083	7.36458e-12	+	C	-	17	43994648	LRRC37A2	1
Brain_Amygdala	17:43994952:A:G	GTEx/v7	ENSG00000238083	G	1.22565e-15	1.083	7.36458e-12	+	A	-	17	43994952	LRRC37A2	1
Brain_Amygdala	17:43995990:A:G	GTEx/v7	ENSG00000238083	G	1.22565e-15	1.083	7.36458e-12	+	A	-	17	43995990	LRRC37A2	1
Brain_Amygdala	17:43996721:C:G	GTEx/v7	ENSG00000238083	G	1.22565e-15	1.083	7.36458e-12	+	NA	NA	17	43996721	LRRC37A2	1
Brain_Amygdala	17:43996908:G:T	GTEx/v7	ENSG00000238083	G	1.22565e-15	1.083	7.36458e-12	+	T	-	17	43996908	LRRC37A2	1
Brain_Amygdala	17:43996960:A:G	GTEx/v7	ENSG00000238083	G	1.22565e-15	1.083	7.36458e-12	+	A	-	17	43996960	LRRC37A2	1
Brain_Amygdala	17:43997372:C:T	GTEx/v7	ENSG00000238083	C	1.22565e-15	1.083	7.36458e-12	+	T	-	17	43997372	LRRC37A2	1
Brain_Amygdala	17:43997499:A:T	GTEx/v7	ENSG00000238083	T	1.22565e-15	1.083	7.36458e-12	+	A	-	17	43997499	LRRC37A2	1
Brain_Amygdala	17:43997520:C:T	GTEx/v7	ENSG00000238083	T	1.22565e-15	1.083	7.36458e-12	+	C	-	17	43997520	LRRC37A2	1
Brain_Amygdala	17:43997901:C:G	GTEx/v7	ENSG00000238083	C	1.22565e-15	1.083	7.36458e-12	+	G	-	17	43997901	LRRC37A2	1
Brain_Amygdala	17:43998151:C:T	GTEx/v7	ENSG00000238083	T	1.22565e-15	1.083	7.36458e-12	+	C	-	17	43998151	LRRC37A2	1
Brain_Amygdala	17:43998328:C:T	GTEx/v7	ENSG00000238083	T	1.22565e-15	1.083	7.36458e-12	+	C	-	17	43998328	LRRC37A2	1
Brain_Amygdala	17:43998574:G:T	GTEx/v7	ENSG00000238083	G	1.22565e-15	1.083	7.36458e-12	+	T	-	17	43998574	LRRC37A2	1
Brain_Amygdala	17:43998767:C:T	GTEx/v7	ENSG00000238083	C	1.22565e-15	1.083	7.36458e-12	+	T	-	17	43998767	LRRC37A2	1
Brain_Amygdala	17:43998822:A:G	GTEx/v7	ENSG00000238083	G	1.22565e-15	1.083	7.36458e-12	+	A	-	17	43998822	LRRC37A2	1
Brain_Amygdala	17:43998910:C:T	GTEx/v7	ENSG00000238083	T	1.22565e-15	1.083	7.36458e-12	+	C	-	17	43998910	LRRC37A2	1
Brain_Amygdala	17:43999100:C:G	GTEx/v7	ENSG00000238083	C	1.22565e-15	1.083	7.36458e-12	+	G	-	17	43999100	LRRC37A2	1
Brain_Amygdala	17:43999529:C:G	GTEx/v7	ENSG00000238083	C	1.22565e-15	1.083	7.36458e-12	+	G	-	17	43999529	LRRC37A2	1
Brain_Amygdala	17:43999793:A:G	GTEx/v7	ENSG00000238083	A	1.22565e-15	1.083	7.36458e-12	+	G	-	17	43999793	LRRC37A2	1
Brain_Amygdala	17:44000202:A:G	GTEx/v7	ENSG00000238083	A	1.22565e-15	1.083	7.36458e-12	+	G	-	17	44000202	LRRC37A2	1
Brain_Amygdala	17:44000234:A:T	GTEx/v7	ENSG00000238083	T	1.22565e-15	1.083	7.36458e-12	+	A	-	17	44000234	LRRC37A2	1
Brain_Amygdala	17:44000505:C:T	GTEx/v7	ENSG00000238083	T	1.22565e-15	1.083	7.36458e-12	+	C	-	17	44000505	LRRC37A2	1
Brain_Amygdala	17:44000610:A:G	GTEx/v7	ENSG00000238083	A	1.22565e-15	1.083	7.36458e-12	+	G	-	17	44000610	LRRC37A2	1
Brain_Amygdala	17:44000914:C:T	GTEx/v7	ENSG00000238083	C	1.22565e-15	1.083	7.36458e-12	+	T	-	17	44000914	LRRC37A2	1
Brain_Amygdala	17:44001228:A:G	GTEx/v7	ENSG00000238083	A	1.22565e-15	1.083	7.36458e-12	+	G	-	17	44001228	LRRC37A2	1
Brain_Amygdala	17:44001379:C:T	GTEx/v7	ENSG00000238083	T	1.22565e-15	1.083	7.36458e-12	+	C	-	17	44001379	LRRC37A2	1
Brain_Amygdala	17:44001549:G:GC	GTEx/v7	ENSG00000238083	GC	1.22565e-15	1.083	7.36458e-12	+	NA	NA	17	44001549	LRRC37A2	1
Brain_Amygdala	17:44001621:A:G	GTEx/v7	ENSG00000238083	G	1.22565e-15	1.083	7.36458e-12	+	A	-	17	44001621	LRRC37A2	1
Brain_Amygdala	17:44001661:A:G	GTEx/v7	ENSG00000238083	G	1.22565e-15	1.083	7.36458e-12	+	A	-	17	44001661	LRRC37A2	1
Brain_Amygdala	17:44001957:G:T	GTEx/v7	ENSG00000238083	G	1.22565e-15	1.083	7.36458e-12	+	T	-	17	44001957	LRRC37A2	1
Brain_Amygdala	17:44002062:A:C	GTEx/v7	ENSG00000238083	C	1.22565e-15	1.083	7.36458e-12	+	A	-	17	44002062	LRRC37A2	1
Brain_Amygdala	17:44002138:A:G	GTEx/v7	ENSG00000238083	G	1.22565e-15	1.083	7.36458e-12	+	A	-	17	44002138	LRRC37A2	1
Brain_Amygdala	17:44002431:C:T	GTEx/v7	ENSG00000238083	T	1.22565e-15	1.083	7.36458e-12	+	C	-	17	44002431	LRRC37A2	1
Brain_Amygdala	17:44002555:A:G	GTEx/v7	ENSG00000238083	G	1.22565e-15	1.083	7.36458e-12	+	A	-	17	44002555	LRRC37A2	1
Brain_Amygdala	17:44002595:C:T	GTEx/v7	ENSG00000238083	T	1.22565e-15	1.083	7.36458e-12	+	C	-	17	44002595	LRRC37A2	1
Brain_Amygdala	17:44002969:A:C	GTEx/v7	ENSG00000238083	C	1.22565e-15	1.083	7.36458e-12	+	A	-	17	44002969	LRRC37A2	1
Brain_Amygdala	17:44003133:A:AAAG	GTEx/v7	ENSG00000238083	AAAG	1.22565e-15	1.083	7.36458e-12	+	NA	NA	17	44003133	LRRC37A2	1
Brain_Amygdala	17:44003397:A:T	GTEx/v7	ENSG00000238083	A	1.22565e-15	1.083	7.36458e-12	+	T	-	17	44003397	LRRC37A2	1
Brain_Amygdala	17:44003446:A:G	GTEx/v7	ENSG00000238083	G	1.22565e-15	1.083	7.36458e-12	+	A	-	17	44003446	LRRC37A2	1
Brain_Amygdala	17:44003893:A:G	GTEx/v7	ENSG00000238083	G	1.22565e-15	1.083	7.36458e-12	+	A	-	17	44003893	LRRC37A2	1
Brain_Amygdala	17:44004076:C:T	GTEx/v7	ENSG00000238083	C	1.22565e-15	1.083	7.36458e-12	+	T	-	17	44004076	LRRC37A2	1
Brain_Amygdala	17:44005226:A:C	GTEx/v7	ENSG00000238083	C	1.22565e-15	1.083	7.36458e-12	+	NA	NA	17	44005226	LRRC37A2	1
Brain_Amygdala	17:44005254:A:T	GTEx/v7	ENSG00000238083	A	1.22565e-15	1.083	7.36458e-12	+	T	-	17	44005254	LRRC37A2	1
Brain_Amygdala	17:44005413:A:G	GTEx/v7	ENSG00000238083	G	1.22565e-15	1.083	7.36458e-12	+	A	-	17	44005413	LRRC37A2	1
Brain_Amygdala	17:44005615:A:G	GTEx/v7	ENSG00000238083	G	1.22565e-15	1.083	7.36458e-12	+	A	-	17	44005615	LRRC37A2	1
Brain_Amygdala	17:44006085:A:G	GTEx/v7	ENSG00000238083	G	1.22565e-15	1.083	7.36458e-12	+	A	-	17	44006085	LRRC37A2	1
Brain_Amygdala	17:44006130:C:T	GTEx/v7	ENSG00000238083	C	1.22565e-15	1.083	7.36458e-12	+	T	-	17	44006130	LRRC37A2	1
Brain_Amygdala	17:44006252:C:T	GTEx/v7	ENSG00000238083	C	1.22565e-15	1.083	7.36458e-12	+	T	-	17	44006252	LRRC37A2	1
Brain_Amygdala	17:44006601:C:T	GTEx/v7	ENSG00000238083	C	1.22565e-15	1.083	7.36458e-12	+	T	-	17	44006601	LRRC37A2	1
Brain_Amygdala	17:44006896:C:T	GTEx/v7	ENSG00000238083	C	1.22565e-15	1.083	7.36458e-12	+	T	-	17	44006896	LRRC37A2	1
Brain_Amygdala	17:44006954:C:T	GTEx/v7	ENSG00000238083	C	1.22565e-15	1.083	7.36458e-12	+	T	-	17	44006954	LRRC37A2	1
Brain_Amygdala	17:44006956:A:G	GTEx/v7	ENSG00000238083	G	1.22565e-15	1.083	7.36458e-12	+	A	-	17	44006956	LRRC37A2	1
Brain_Amygdala	17:44007493:C:T	GTEx/v7	ENSG00000238083	T	1.22565e-15	1.083	7.36458e-12	+	C	-	17	44007493	LRRC37A2	1
Brain_Amygdala	17:44007727:C:T	GTEx/v7	ENSG00000238083	T	1.22565e-15	1.083	7.36458e-12	+	NA	NA	17	44007727	LRRC37A2	1
Brain_Amygdala	17:44010040:A:G	GTEx/v7	ENSG00000238083	G	1.22565e-15	1.083	7.36458e-12	+	A	-	17	44010040	LRRC37A2	1
Brain_Amygdala	17:44010118:C:G	GTEx/v7	ENSG00000238083	C	1.22565e-15	1.083	7.36458e-12	+	G	-	17	44010118	LRRC37A2	1
Brain_Amygdala	17:44010364:C:G	GTEx/v7	ENSG00000238083	G	1.22565e-15	1.083	7.36458e-12	+	C	-	17	44010364	LRRC37A2	1
Brain_Amygdala	17:44010405:A:G	GTEx/v7	ENSG00000238083	G	1.22565e-15	1.083	7.36458e-12	+	A	-	17	44010405	LRRC37A2	1
Brain_Amygdala	17:44010984:A:G	GTEx/v7	ENSG00000238083	A	1.22565e-15	1.083	7.36458e-12	+	G	-	17	44010984	LRRC37A2	1
Brain_Amygdala	17:44011018:A:G	GTEx/v7	ENSG00000238083	G	1.22565e-15	1.083	7.36458e-12	+	A	-	17	44011018	LRRC37A2	1
Brain_Amygdala	17:44011073:A:G	GTEx/v7	ENSG00000238083	A	1.22565e-15	1.083	7.36458e-12	+	G	-	17	44011073	LRRC37A2	1
Brain_Amygdala	17:44011526:A:G	GTEx/v7	ENSG00000238083	G	1.22565e-15	1.083	7.36458e-12	+	A	-	17	44011526	LRRC37A2	1
Brain_Amygdala	17:44012096:A:G	GTEx/v7	ENSG00000238083	G	1.22565e-15	1.083	7.36458e-12	+	A	-	17	44012096	LRRC37A2	1
Brain_Amygdala	17:44012248:A:T	GTEx/v7	ENSG00000238083	A	1.22565e-15	1.083	7.36458e-12	+	NA	NA	17	44012248	LRRC37A2	1
Brain_Amygdala	17:44012343:A:G	GTEx/v7	ENSG00000238083	A	1.22565e-15	1.083	7.36458e-12	+	G	-	17	44012343	LRRC37A2	1
Brain_Amygdala	17:44012463:C:T	GTEx/v7	ENSG00000238083	C	1.22565e-15	1.083	7.36458e-12	+	T	-	17	44012463	LRRC37A2	1
Brain_Amygdala	17:44012915:C:T	GTEx/v7	ENSG00000238083	C	1.22565e-15	1.083	7.36458e-12	+	T	-	17	44012915	LRRC37A2	1
Brain_Amygdala	17:44012989:C:T	GTEx/v7	ENSG00000238083	T	1.22565e-15	1.083	7.36458e-12	+	C	-	17	44012989	LRRC37A2	1
Brain_Amygdala	17:44013024:C:T	GTEx/v7	ENSG00000238083	C	1.22565e-15	1.083	7.36458e-12	+	T	-	17	44013024	LRRC37A2	1
Brain_Amygdala	17:44013103:G:T	GTEx/v7	ENSG00000238083	T	1.22565e-15	1.083	7.36458e-12	+	G	-	17	44013103	LRRC37A2	1
Brain_Amygdala	17:44013189:C:T	GTEx/v7	ENSG00000238083	T	1.22565e-15	1.083	7.36458e-12	+	C	-	17	44013189	LRRC37A2	1
Brain_Amygdala	17:44013346:C:T	GTEx/v7	ENSG00000238083	C	1.22565e-15	1.083	7.36458e-12	+	T	-	17	44013346	LRRC37A2	1
Brain_Amygdala	17:44013475:A:G	GTEx/v7	ENSG00000238083	A	1.22565e-15	1.083	7.36458e-12	+	G	-	17	44013475	LRRC37A2	1
Brain_Amygdala	17:44013483:A:G	GTEx/v7	ENSG00000238083	G	1.22565e-15	1.083	7.36458e-12	+	A	-	17	44013483	LRRC37A2	1
Brain_Amygdala	17:44013938:A:G	GTEx/v7	ENSG00000238083	G	1.22565e-15	1.083	7.36458e-12	+	A	-	17	44013938	LRRC37A2	1
Brain_Amygdala	17:44013964:T:TC	GTEx/v7	ENSG00000238083	TC	1.22565e-15	1.083	7.36458e-12	+	NA	NA	17	44013964	LRRC37A2	1
Brain_Amygdala	17:44013966:C:T	GTEx/v7	ENSG00000238083	C	1.22565e-15	1.083	7.36458e-12	+	NA	NA	17	44013966	LRRC37A2	1
Brain_Amygdala	17:44014137:G:T	GTEx/v7	ENSG00000238083	T	1.22565e-15	1.083	7.36458e-12	+	G	-	17	44014137	LRRC37A2	1
Brain_Amygdala	17:44014263:C:T	GTEx/v7	ENSG00000238083	C	1.22565e-15	1.083	7.36458e-12	+	T	-	17	44014263	LRRC37A2	1
Brain_Amygdala	17:44014384:A:G	GTEx/v7	ENSG00000238083	A	1.22565e-15	1.083	7.36458e-12	+	G	-	17	44014384	LRRC37A2	1
Brain_Amygdala	17:44015446:A:G	GTEx/v7	ENSG00000238083	G	1.22565e-15	1.083	7.36458e-12	+	A	-	17	44015446	LRRC37A2	1
Brain_Amygdala	17:44015464:A:G	GTEx/v7	ENSG00000238083	G	1.22565e-15	1.083	7.36458e-12	+	A	-	17	44015464	LRRC37A2	1
Brain_Amygdala	17:44015624:A:G	GTEx/v7	ENSG00000238083	A	1.22565e-15	1.083	7.36458e-12	+	G	-	17	44015624	LRRC37A2	1
Brain_Amygdala	17:44015745:A:G	GTEx/v7	ENSG00000238083	G	1.22565e-15	1.083	7.36458e-12	+	A	-	17	44015745	LRRC37A2	1
Brain_Amygdala	17:44015816:A:G	GTEx/v7	ENSG00000238083	G	1.22565e-15	1.083	7.36458e-12	+	A	-	17	44015816	LRRC37A2	1
Brain_Amygdala	17:44015929:A:G	GTEx/v7	ENSG00000238083	A	1.22565e-15	1.083	7.36458e-12	+	G	-	17	44015929	LRRC37A2	1
Brain_Amygdala	17:44016341:A:G	GTEx/v7	ENSG00000238083	A	1.22565e-15	1.083	7.36458e-12	+	G	-	17	44016341	LRRC37A2	1
Brain_Amygdala	17:44016462:A:G	GTEx/v7	ENSG00000238083	G	1.22565e-15	1.083	7.36458e-12	+	A	-	17	44016462	LRRC37A2	1
Brain_Amygdala	17:44016601:A:AG	GTEx/v7	ENSG00000238083	AG	1.22565e-15	1.083	7.36458e-12	+	NA	NA	17	44016601	LRRC37A2	1
Brain_Amygdala	17:44017124:G:T	GTEx/v7	ENSG00000238083	T	1.22565e-15	1.083	7.36458e-12	+	G	-	17	44017124	LRRC37A2	1
Brain_Amygdala	17:44017180:G:T	GTEx/v7	ENSG00000238083	G	1.22565e-15	1.083	7.36458e-12	+	T	-	17	44017180	LRRC37A2	1
Brain_Amygdala	17:44017283:A:G	GTEx/v7	ENSG00000238083	G	1.22565e-15	1.083	7.36458e-12	+	A	-	17	44017283	LRRC37A2	1
Brain_Amygdala	17:44017342:A:G	GTEx/v7	ENSG00000238083	G	1.22565e-15	1.083	7.36458e-12	+	A	-	17	44017342	LRRC37A2	1
Brain_Amygdala	17:44017666:A:C	GTEx/v7	ENSG00000238083	A	1.22565e-15	1.083	7.36458e-12	+	C	-	17	44017666	LRRC37A2	1
Brain_Amygdala	17:44017941:G:T	GTEx/v7	ENSG00000238083	T	1.22565e-15	1.083	7.36458e-12	+	G	-	17	44017941	LRRC37A2	1
Brain_Amygdala	17:44018488:C:T	GTEx/v7	ENSG00000238083	C	1.22565e-15	1.083	7.36458e-12	+	T	-	17	44018488	LRRC37A2	1
Brain_Amygdala	17:44019479:C:G	GTEx/v7	ENSG00000238083	G	1.22565e-15	1.083	7.36458e-12	+	C	-	17	44019479	LRRC37A2	1
Brain_Amygdala	17:44019643:A:G	GTEx/v7	ENSG00000238083	A	1.22565e-15	1.083	7.36458e-12	+	G	-	17	44019643	LRRC37A2	1
Brain_Amygdala	17:44019680:C:T	GTEx/v7	ENSG00000238083	C	1.22565e-15	1.083	7.36458e-12	+	T	-	17	44019680	LRRC37A2	1
Brain_Amygdala	17:44020282:A:G	GTEx/v7	ENSG00000238083	A	1.22565e-15	1.083	7.36458e-12	+	G	-	17	44020282	LRRC37A2	1
Brain_Amygdala	17:44020314:C:T	GTEx/v7	ENSG00000238083	T	1.22565e-15	1.083	7.36458e-12	+	C	-	17	44020314	LRRC37A2	1
Brain_Amygdala	17:44020545:A:G	GTEx/v7	ENSG00000238083	G	1.22565e-15	1.083	7.36458e-12	+	A	-	17	44020545	LRRC37A2	1
Brain_Amygdala	17:44021061:C:T	GTEx/v7	ENSG00000238083	T	1.22565e-15	1.083	7.36458e-12	+	C	-	17	44021061	LRRC37A2	1
Brain_Amygdala	17:44021218:C:T	GTEx/v7	ENSG00000238083	T	1.22565e-15	1.083	7.36458e-12	+	C	-	17	44021218	LRRC37A2	1
Brain_Amygdala	17:44021463:C:T	GTEx/v7	ENSG00000238083	C	1.22565e-15	1.083	7.36458e-12	+	T	-	17	44021463	LRRC37A2	1
Brain_Amygdala	17:44021699:G:T	GTEx/v7	ENSG00000238083	T	1.22565e-15	1.083	7.36458e-12	+	G	-	17	44021699	LRRC37A2	1
Brain_Amygdala	17:44021717:A:G	GTEx/v7	ENSG00000238083	A	1.22565e-15	1.083	7.36458e-12	+	G	-	17	44021717	LRRC37A2	1
Brain_Amygdala	17:44021744:C:T	GTEx/v7	ENSG00000238083	C	1.22565e-15	1.083	7.36458e-12	+	T	-	17	44021744	LRRC37A2	1
Brain_Amygdala	17:44022043:A:C	GTEx/v7	ENSG00000238083	C	1.22565e-15	1.083	7.36458e-12	+	A	-	17	44022043	LRRC37A2	1
Brain_Amygdala	17:44022068:A:G	GTEx/v7	ENSG00000238083	A	1.22565e-15	1.083	7.36458e-12	+	G	-	17	44022068	LRRC37A2	1
Brain_Amygdala	17:44022319:A:G	GTEx/v7	ENSG00000238083	A	1.22565e-15	1.083	7.36458e-12	+	G	-	17	44022319	LRRC37A2	1
Brain_Amygdala	17:44022376:C:T	GTEx/v7	ENSG00000238083	T	1.22565e-15	1.083	7.36458e-12	+	C	-	17	44022376	LRRC37A2	1
Brain_Amygdala	17:44022433:C:T	GTEx/v7	ENSG00000238083	C	1.22565e-15	1.083	7.36458e-12	+	T	-	17	44022433	LRRC37A2	1
Brain_Amygdala	17:44022434:A:G	GTEx/v7	ENSG00000238083	A	1.22565e-15	1.083	7.36458e-12	+	G	-	17	44022434	LRRC37A2	1
Brain_Amygdala	17:44022528:A:G	GTEx/v7	ENSG00000238083	G	1.22565e-15	1.083	7.36458e-12	+	A	-	17	44022528	LRRC37A2	1
Brain_Amygdala	17:44022577:A:C	GTEx/v7	ENSG00000238083	C	1.22565e-15	1.083	7.36458e-12	+	A	-	17	44022577	LRRC37A2	1
Brain_Amygdala	17:44022593:C:T	GTEx/v7	ENSG00000238083	T	1.22565e-15	1.083	7.36458e-12	+	C	-	17	44022593	LRRC37A2	1
Brain_Amygdala	17:44022632:A:G	GTEx/v7	ENSG00000238083	A	1.22565e-15	1.083	7.36458e-12	+	G	-	17	44022632	LRRC37A2	1
Brain_Amygdala	17:44023087:A:G	GTEx/v7	ENSG00000238083	A	1.22565e-15	1.083	7.36458e-12	+	G	-	17	44023087	LRRC37A2	1
Brain_Amygdala	17:44023520:G:T	GTEx/v7	ENSG00000238083	G	1.22565e-15	1.083	7.36458e-12	+	T	-	17	44023520	LRRC37A2	1
Brain_Amygdala	17:44024552:C:G	GTEx/v7	ENSG00000238083	G	1.22565e-15	1.083	7.36458e-12	+	C	-	17	44024552	LRRC37A2	1
Brain_Amygdala	17:44024562:G:T	GTEx/v7	ENSG00000238083	T	1.22565e-15	1.083	7.36458e-12	+	G	-	17	44024562	LRRC37A2	1
Brain_Amygdala	17:44024660:C:G	GTEx/v7	ENSG00000238083	C	1.22565e-15	1.083	7.36458e-12	+	G	-	17	44024660	LRRC37A2	1
Brain_Amygdala	17:44024865:C:T	GTEx/v7	ENSG00000238083	C	1.22565e-15	1.083	7.36458e-12	+	T	-	17	44024865	LRRC37A2	1
Brain_Amygdala	17:44024906:A:G	GTEx/v7	ENSG00000238083	G	1.22565e-15	1.083	7.36458e-12	+	A	-	17	44024906	LRRC37A2	1
Brain_Amygdala	17:44025033:C:T	GTEx/v7	ENSG00000238083	C	1.22565e-15	1.083	7.36458e-12	+	T	-	17	44025033	LRRC37A2	1
Brain_Amygdala	17:44025045:C:T	GTEx/v7	ENSG00000238083	T	1.22565e-15	1.083	7.36458e-12	+	C	-	17	44025045	LRRC37A2	1
Brain_Amygdala	17:44025273:A:G	GTEx/v7	ENSG00000238083	A	1.22565e-15	1.083	7.36458e-12	+	G	-	17	44025273	LRRC37A2	1
Brain_Amygdala	17:44025347:C:T	GTEx/v7	ENSG00000238083	C	1.22565e-15	1.083	7.36458e-12	+	T	-	17	44025347	LRRC37A2	1
Brain_Amygdala	17:44025359:T:TTTG	GTEx/v7	ENSG00000238083	T	1.22565e-15	1.083	7.36458e-12	+	NA	NA	17	44025359	LRRC37A2	1
Brain_Amygdala	17:44025407:C:CT	GTEx/v7	ENSG00000238083	CT	1.22565e-15	1.083	7.36458e-12	+	NA	NA	17	44025407	LRRC37A2	1
Brain_Amygdala	17:44025592:C:G	GTEx/v7	ENSG00000238083	C	1.22565e-15	1.083	7.36458e-12	+	G	-	17	44025592	LRRC37A2	1
Brain_Amygdala	17:44025650:C:T	GTEx/v7	ENSG00000238083	C	1.22565e-15	1.083	7.36458e-12	+	T	-	17	44025650	LRRC37A2	1
Brain_Amygdala	17:44025678:G:GCT	GTEx/v7	ENSG00000238083	GCT	1.22565e-15	1.083	7.36458e-12	+	NA	NA	17	44025678	LRRC37A2	1
Brain_Amygdala	17:44026321:C:T	GTEx/v7	ENSG00000238083	C	1.22565e-15	1.083	7.36458e-12	+	T	-	17	44026321	LRRC37A2	1
Brain_Amygdala	17:44026394:A:G	GTEx/v7	ENSG00000238083	G	1.22565e-15	1.083	7.36458e-12	+	A	-	17	44026394	LRRC37A2	1
Brain_Amygdala	17:44026478:A:G	GTEx/v7	ENSG00000238083	G	1.22565e-15	1.083	7.36458e-12	+	A	-	17	44026478	LRRC37A2	1
Brain_Amygdala	17:44026490:A:C	GTEx/v7	ENSG00000238083	C	1.22565e-15	1.083	7.36458e-12	+	NA	NA	17	44026490	LRRC37A2	1
Brain_Amygdala	17:44026495:A:G	GTEx/v7	ENSG00000238083	G	1.22565e-15	1.083	7.36458e-12	+	NA	NA	17	44026495	LRRC37A2	1
Brain_Amygdala	17:44027090:C:T	GTEx/v7	ENSG00000238083	T	1.22565e-15	1.083	7.36458e-12	+	C	-	17	44027090	LRRC37A2	1
Brain_Amygdala	17:44027316:A:G	GTEx/v7	ENSG00000238083	A	1.22565e-15	1.083	7.36458e-12	+	G	-	17	44027316	LRRC37A2	1
Brain_Amygdala	17:44027366:G:T	GTEx/v7	ENSG00000238083	G	1.22565e-15	1.083	7.36458e-12	+	T	-	17	44027366	LRRC37A2	1
Brain_Amygdala	17:44027383:A:G	GTEx/v7	ENSG00000238083	G	1.22565e-15	1.083	7.36458e-12	+	A	-	17	44027383	LRRC37A2	1
Brain_Amygdala	17:44027521:G:T	GTEx/v7	ENSG00000238083	T	1.22565e-15	1.083	7.36458e-12	+	G	-	17	44027521	LRRC37A2	1
Brain_Amygdala	17:44027753:A:G	GTEx/v7	ENSG00000238083	G	1.22565e-15	1.083	7.36458e-12	+	A	-	17	44027753	LRRC37A2	1
Brain_Amygdala	17:44027836:G:GC	GTEx/v7	ENSG00000238083	G	1.22565e-15	1.083	7.36458e-12	+	NA	NA	17	44027836	LRRC37A2	1
Brain_Amygdala	17:44028183:C:T	GTEx/v7	ENSG00000238083	C	1.22565e-15	1.083	7.36458e-12	+	T	-	17	44028183	LRRC37A2	1
Brain_Amygdala	17:44028469:C:CA	GTEx/v7	ENSG00000238083	C	1.22565e-15	1.083	7.36458e-12	+	NA	NA	17	44028469	LRRC37A2	1
Brain_Amygdala	17:44028707:A:G	GTEx/v7	ENSG00000238083	A	1.22565e-15	1.083	7.36458e-12	+	G	-	17	44028707	LRRC37A2	1
Brain_Amygdala	17:44028796:C:T	GTEx/v7	ENSG00000238083	C	1.22565e-15	1.083	7.36458e-12	+	T	-	17	44028796	LRRC37A2	1
Brain_Amygdala	17:44029178:C:G	GTEx/v7	ENSG00000238083	C	1.22565e-15	1.083	7.36458e-12	+	G	-	17	44029178	LRRC37A2	1
Brain_Amygdala	17:44029510:T:TGATG	GTEx/v7	ENSG00000238083	T	1.22565e-15	1.083	7.36458e-12	+	NA	NA	17	44029510	LRRC37A2	1
Brain_Amygdala	17:44030115:C:T	GTEx/v7	ENSG00000238083	T	1.22565e-15	1.083	7.36458e-12	+	C	-	17	44030115	LRRC37A2	1
Brain_Amygdala	17:44030195:A:T	GTEx/v7	ENSG00000238083	T	1.22565e-15	1.083	7.36458e-12	+	A	-	17	44030195	LRRC37A2	1
Brain_Amygdala	17:44030231:C:T	GTEx/v7	ENSG00000238083	C	1.22565e-15	1.083	7.36458e-12	+	T	-	17	44030231	LRRC37A2	1
Brain_Amygdala	17:44030263:A:AC	GTEx/v7	ENSG00000238083	AC	1.22565e-15	1.083	7.36458e-12	+	NA	NA	17	44030263	LRRC37A2	1
Brain_Amygdala	17:44030311:G:T	GTEx/v7	ENSG00000238083	G	1.22565e-15	1.083	7.36458e-12	+	T	-	17	44030311	LRRC37A2	1
Brain_Amygdala	17:44030773:A:G	GTEx/v7	ENSG00000238083	G	1.22565e-15	1.083	7.36458e-12	+	A	-	17	44030773	LRRC37A2	1
Brain_Amygdala	17:44031420:A:G	GTEx/v7	ENSG00000238083	A	1.22565e-15	1.083	7.36458e-12	+	G	-	17	44031420	LRRC37A2	1
Brain_Amygdala	17:44031540:G:T	GTEx/v7	ENSG00000238083	T	1.22565e-15	1.083	7.36458e-12	+	G	-	17	44031540	LRRC37A2	1
Brain_Amygdala	17:44031946:A:G	GTEx/v7	ENSG00000238083	G	1.22565e-15	1.083	7.36458e-12	+	A	-	17	44031946	LRRC37A2	1
Brain_Amygdala	17:44032073:A:G	GTEx/v7	ENSG00000238083	G	1.22565e-15	1.083	7.36458e-12	+	A	-	17	44032073	LRRC37A2	1
Brain_Amygdala	17:44032597:A:G	GTEx/v7	ENSG00000238083	A	1.22565e-15	1.083	7.36458e-12	+	G	-	17	44032597	LRRC37A2	1
Brain_Amygdala	17:44032768:C:T	GTEx/v7	ENSG00000238083	C	1.22565e-15	1.083	7.36458e-12	+	T	-	17	44032768	LRRC37A2	1
Brain_Amygdala	17:44032879:A:G	GTEx/v7	ENSG00000238083	G	1.22565e-15	1.083	7.36458e-12	+	A	-	17	44032879	LRRC37A2	1
Brain_Amygdala	17:44032956:A:G	GTEx/v7	ENSG00000238083	A	1.22565e-15	1.083	7.36458e-12	+	G	-	17	44032956	LRRC37A2	1
Brain_Amygdala	17:44033002:C:T	GTEx/v7	ENSG00000238083	C	1.22565e-15	1.083	7.36458e-12	+	T	-	17	44033002	LRRC37A2	1
Brain_Amygdala	17:44033169:C:T	GTEx/v7	ENSG00000238083	C	1.22565e-15	1.083	7.36458e-12	+	T	-	17	44033169	LRRC37A2	1
Brain_Amygdala	17:44033188:A:G	GTEx/v7	ENSG00000238083	A	1.22565e-15	1.083	7.36458e-12	+	G	-	17	44033188	LRRC37A2	1
Brain_Amygdala	17:44033401:C:T	GTEx/v7	ENSG00000238083	T	1.22565e-15	1.083	7.36458e-12	+	C	-	17	44033401	LRRC37A2	1
Brain_Amygdala	17:44033468:A:G	GTEx/v7	ENSG00000238083	A	1.22565e-15	1.083	7.36458e-12	+	G	-	17	44033468	LRRC37A2	1
Brain_Amygdala	17:44034486:A:G	GTEx/v7	ENSG00000238083	G	1.22565e-15	1.083	7.36458e-12	+	NA	NA	17	44034486	LRRC37A2	1
Brain_Amygdala	17:44034673:G:T	GTEx/v7	ENSG00000238083	G	1.22565e-15	1.083	7.36458e-12	+	NA	NA	17	44034673	LRRC37A2	1
Brain_Amygdala	17:44034833:A:G	GTEx/v7	ENSG00000238083	A	1.22565e-15	1.083	7.36458e-12	+	G	-	17	44034833	LRRC37A2	1
Brain_Amygdala	17:44034859:A:G	GTEx/v7	ENSG00000238083	G	1.22565e-15	1.083	7.36458e-12	+	A	-	17	44034859	LRRC37A2	1
Brain_Amygdala	17:44035367:A:G	GTEx/v7	ENSG00000238083	G	1.22565e-15	1.083	7.36458e-12	+	A	-	17	44035367	LRRC37A2	1
Brain_Amygdala	17:44035516:A:G	GTEx/v7	ENSG00000238083	A	1.22565e-15	1.083	7.36458e-12	+	G	-	17	44035516	LRRC37A2	1
Brain_Amygdala	17:44035706:A:G	GTEx/v7	ENSG00000238083	G	1.22565e-15	1.083	7.36458e-12	+	A	-	17	44035706	LRRC37A2	1
Brain_Amygdala	17:44036129:C:T	GTEx/v7	ENSG00000238083	T	1.22565e-15	1.083	7.36458e-12	+	NA	NA	17	44036129	LRRC37A2	1
Brain_Amygdala	17:44036287:A:G	GTEx/v7	ENSG00000238083	G	1.22565e-15	1.083	7.36458e-12	+	A	-	17	44036287	LRRC37A2	1
Brain_Amygdala	17:44036462:A:T	GTEx/v7	ENSG00000238083	A	1.22565e-15	1.083	7.36458e-12	+	T	-	17	44036462	LRRC37A2	1
Brain_Amygdala	17:44036787:C:T	GTEx/v7	ENSG00000238083	C	1.22565e-15	1.083	7.36458e-12	+	T	-	17	44036787	LRRC37A2	1
Brain_Amygdala	17:44036914:C:T	GTEx/v7	ENSG00000238083	T	1.22565e-15	1.083	7.36458e-12	+	C	-	17	44036914	LRRC37A2	1
Brain_Amygdala	17:44036936:A:G	GTEx/v7	ENSG00000238083	A	1.22565e-15	1.083	7.36458e-12	+	G	-	17	44036936	LRRC37A2	1
Brain_Amygdala	17:44037079:A:G	GTEx/v7	ENSG00000238083	A	1.22565e-15	1.083	7.36458e-12	+	G	-	17	44037079	LRRC37A2	1
Brain_Amygdala	17:44037106:C:CA	GTEx/v7	ENSG00000238083	CA	1.22565e-15	1.083	7.36458e-12	+	NA	NA	17	44037106	LRRC37A2	1
Brain_Amygdala	17:44037299:C:G	GTEx/v7	ENSG00000238083	C	1.22565e-15	1.083	7.36458e-12	+	G	-	17	44037299	LRRC37A2	1
Brain_Amygdala	17:44037491:A:G	GTEx/v7	ENSG00000238083	G	1.22565e-15	1.083	7.36458e-12	+	A	-	17	44037491	LRRC37A2	1
Brain_Amygdala	17:44039043:A:G	GTEx/v7	ENSG00000238083	A	1.22565e-15	1.083	7.36458e-12	+	G	-	17	44039043	LRRC37A2	1
Brain_Amygdala	17:44039410:A:G	GTEx/v7	ENSG00000238083	G	1.22565e-15	1.083	7.36458e-12	+	A	-	17	44039410	LRRC37A2	1
Brain_Amygdala	17:44039516:G:T	GTEx/v7	ENSG00000238083	T	1.22565e-15	1.083	7.36458e-12	+	G	-	17	44039516	LRRC37A2	1
Brain_Amygdala	17:44039691:A:G	GTEx/v7	ENSG00000238083	G	1.22565e-15	1.083	7.36458e-12	+	A	-	17	44039691	LRRC37A2	1
Brain_Amygdala	17:44040120:C:T	GTEx/v7	ENSG00000238083	T	1.22565e-15	1.083	7.36458e-12	+	C	-	17	44040120	LRRC37A2	1
Brain_Amygdala	17:44040823:C:T	GTEx/v7	ENSG00000238083	T	1.22565e-15	1.083	7.36458e-12	+	C	-	17	44040823	LRRC37A2	1
Brain_Amygdala	17:44041101:C:T	GTEx/v7	ENSG00000238083	C	1.22565e-15	1.083	7.36458e-12	+	T	-	17	44041101	LRRC37A2	1
Brain_Amygdala	17:44041107:A:G	GTEx/v7	ENSG00000238083	A	1.22565e-15	1.083	7.36458e-12	+	G	-	17	44041107	LRRC37A2	1
Brain_Amygdala	17:44042361:C:T	GTEx/v7	ENSG00000238083	C	1.22565e-15	1.083	7.36458e-12	+	T	-	17	44042361	LRRC37A2	1
Brain_Amygdala	17:44042366:A:G	GTEx/v7	ENSG00000238083	A	1.22565e-15	1.083	7.36458e-12	+	G	-	17	44042366	LRRC37A2	1
Brain_Amygdala	17:44042939:A:G	GTEx/v7	ENSG00000238083	A	1.22565e-15	1.083	7.36458e-12	+	NA	NA	17	44042939	LRRC37A2	1
Brain_Amygdala	17:44043378:C:T	GTEx/v7	ENSG00000238083	C	1.22565e-15	1.083	7.36458e-12	+	T	-	17	44043378	LRRC37A2	1
Brain_Amygdala	17:44043636:C:T	GTEx/v7	ENSG00000238083	T	1.22565e-15	1.083	7.36458e-12	+	C	-	17	44043636	LRRC37A2	1
Brain_Amygdala	17:44043819:A:G	GTEx/v7	ENSG00000238083	A	1.22565e-15	1.083	7.36458e-12	+	G	-	17	44043819	LRRC37A2	1
Brain_Amygdala	17:44044220:A:T	GTEx/v7	ENSG00000238083	T	1.22565e-15	1.083	7.36458e-12	+	A	-	17	44044220	LRRC37A2	1
Brain_Amygdala	17:44044431:C:T	GTEx/v7	ENSG00000238083	T	1.22565e-15	1.083	7.36458e-12	+	C	-	17	44044431	LRRC37A2	1
Brain_Amygdala	17:44044508:A:C	GTEx/v7	ENSG00000238083	C	1.22565e-15	1.083	7.36458e-12	+	A	-	17	44044508	LRRC37A2	1
Brain_Amygdala	17:44044823:A:T	GTEx/v7	ENSG00000238083	A	1.22565e-15	1.083	7.36458e-12	+	T	-	17	44044823	LRRC37A2	1
Brain_Amygdala	17:44044940:C:T	GTEx/v7	ENSG00000238083	C	1.22565e-15	1.083	7.36458e-12	+	T	-	17	44044940	LRRC37A2	1
Brain_Amygdala	17:44044985:A:G	GTEx/v7	ENSG00000238083	G	1.22565e-15	1.083	7.36458e-12	+	A	-	17	44044985	LRRC37A2	1
Brain_Amygdala	17:44045474:A:G	GTEx/v7	ENSG00000238083	G	1.22565e-15	1.083	7.36458e-12	+	A	-	17	44045474	LRRC37A2	1
Brain_Amygdala	17:44045974:C:T	GTEx/v7	ENSG00000238083	T	1.22565e-15	1.083	7.36458e-12	+	C	-	17	44045974	LRRC37A2	1
Brain_Amygdala	17:44046202:C:T	GTEx/v7	ENSG00000238083	T	1.22565e-15	1.083	7.36458e-12	+	C	-	17	44046202	LRRC37A2	1
Brain_Amygdala	17:44047216:G:T	GTEx/v7	ENSG00000238083	G	1.22565e-15	1.083	7.36458e-12	+	T	-	17	44047216	LRRC37A2	1
Brain_Amygdala	17:44047609:C:T	GTEx/v7	ENSG00000238083	T	1.22565e-15	1.083	7.36458e-12	+	C	-	17	44047609	LRRC37A2	1
Brain_Amygdala	17:44047802:A:T	GTEx/v7	ENSG00000238083	T	1.22565e-15	1.083	7.36458e-12	+	A	-	17	44047802	LRRC37A2	1
Brain_Amygdala	17:44048323:G:T	GTEx/v7	ENSG00000238083	T	1.22565e-15	1.083	7.36458e-12	+	G	-	17	44048323	LRRC37A2	1
Brain_Amygdala	17:44048336:C:T	GTEx/v7	ENSG00000238083	C	1.22565e-15	1.083	7.36458e-12	+	T	-	17	44048336	LRRC37A2	1
Brain_Amygdala	17:44048350:C:T	GTEx/v7	ENSG00000238083	C	1.22565e-15	1.083	7.36458e-12	+	T	-	17	44048350	LRRC37A2	1
Brain_Amygdala	17:44048502:G:GA	GTEx/v7	ENSG00000238083	G	1.22565e-15	1.083	7.36458e-12	+	NA	NA	17	44048502	LRRC37A2	1
Brain_Amygdala	17:44049133:C:T	GTEx/v7	ENSG00000238083	C	1.22565e-15	1.083	7.36458e-12	+	T	-	17	44049133	LRRC37A2	1
Brain_Amygdala	17:44049329:C:T	GTEx/v7	ENSG00000238083	T	1.22565e-15	1.083	7.36458e-12	+	C	-	17	44049329	LRRC37A2	1
Brain_Amygdala	17:44049550:A:G	GTEx/v7	ENSG00000238083	A	1.22565e-15	1.083	7.36458e-12	+	G	-	17	44049550	LRRC37A2	1
Brain_Amygdala	17:44049867:A:G	GTEx/v7	ENSG00000238083	G	1.22565e-15	1.083	7.36458e-12	+	A	-	17	44049867	LRRC37A2	1
Brain_Amygdala	17:44049900:A:G	GTEx/v7	ENSG00000238083	G	1.22565e-15	1.083	7.36458e-12	+	A	-	17	44049900	LRRC37A2	1
Brain_Amygdala	17:44050282:A:G	GTEx/v7	ENSG00000238083	A	1.22565e-15	1.083	7.36458e-12	+	G	-	17	44050282	LRRC37A2	1
Brain_Amygdala	17:44050340:A:G	GTEx/v7	ENSG00000238083	A	1.22565e-15	1.083	7.36458e-12	+	G	-	17	44050340	LRRC37A2	1
Brain_Amygdala	17:44050395:A:C	GTEx/v7	ENSG00000238083	A	1.22565e-15	1.083	7.36458e-12	+	C	-	17	44050395	LRRC37A2	1
Brain_Amygdala	17:44050463:C:T	GTEx/v7	ENSG00000238083	C	1.22565e-15	1.083	7.36458e-12	+	T	-	17	44050463	LRRC37A2	1
Brain_Amygdala	17:44050823:G:T	GTEx/v7	ENSG00000238083	T	1.22565e-15	1.083	7.36458e-12	+	G	-	17	44050823	LRRC37A2	1
Brain_Amygdala	17:44050850:A:G	GTEx/v7	ENSG00000238083	G	1.22565e-15	1.083	7.36458e-12	+	A	-	17	44050850	LRRC37A2	1
Brain_Amygdala	17:44051588:C:G	GTEx/v7	ENSG00000238083	G	1.22565e-15	1.083	7.36458e-12	+	C	-	17	44051588	LRRC37A2	1
Brain_Amygdala	17:44051589:G:T	GTEx/v7	ENSG00000238083	G	1.22565e-15	1.083	7.36458e-12	+	T	-	17	44051589	LRRC37A2	1
Brain_Amygdala	17:44051612:A:G	GTEx/v7	ENSG00000238083	G	1.22565e-15	1.083	7.36458e-12	+	A	-	17	44051612	LRRC37A2	1
Brain_Amygdala	17:44051846:A:G	GTEx/v7	ENSG00000238083	G	1.22565e-15	1.083	7.36458e-12	+	A	-	17	44051846	LRRC37A2	1
Brain_Amygdala	17:44051924:A:G	GTEx/v7	ENSG00000238083	A	1.22565e-15	1.083	7.36458e-12	+	G	-	17	44051924	LRRC37A2	1
Brain_Amygdala	17:44052009:C:T	GTEx/v7	ENSG00000238083	C	1.22565e-15	1.083	7.36458e-12	+	T	-	17	44052009	LRRC37A2	1
Brain_Amygdala	17:44052284:A:G	GTEx/v7	ENSG00000238083	A	1.22565e-15	1.083	7.36458e-12	+	G	-	17	44052284	LRRC37A2	1
Brain_Amygdala	17:44052733:A:G	GTEx/v7	ENSG00000238083	G	1.22565e-15	1.083	7.36458e-12	+	A	-	17	44052733	LRRC37A2	1
Brain_Amygdala	17:44053171:A:G	GTEx/v7	ENSG00000238083	G	1.22565e-15	1.083	7.36458e-12	+	A	-	17	44053171	LRRC37A2	1
Brain_Amygdala	17:44053307:T:TAG	GTEx/v7	ENSG00000238083	TAG	1.22565e-15	1.083	7.36458e-12	+	NA	NA	17	44053307	LRRC37A2	1
Brain_Amygdala	17:44053448:A:G	GTEx/v7	ENSG00000238083	G	1.22565e-15	1.083	7.36458e-12	+	A	-	17	44053448	LRRC37A2	1
Brain_Amygdala	17:44053989:A:G	GTEx/v7	ENSG00000238083	A	1.22565e-15	1.083	7.36458e-12	+	G	-	17	44053989	LRRC37A2	1
Brain_Amygdala	17:44054237:A:G	GTEx/v7	ENSG00000238083	A	1.22565e-15	1.083	7.36458e-12	+	G	-	17	44054237	LRRC37A2	1
Brain_Amygdala	17:44054388:C:T	GTEx/v7	ENSG00000238083	C	1.22565e-15	1.083	7.36458e-12	+	T	-	17	44054388	LRRC37A2	1
Brain_Amygdala	17:44054596:G:T	GTEx/v7	ENSG00000238083	G	1.22565e-15	1.083	7.36458e-12	+	T	-	17	44054596	LRRC37A2	1
Brain_Amygdala	17:44054671:C:T	GTEx/v7	ENSG00000238083	T	1.22565e-15	1.083	7.36458e-12	+	C	-	17	44054671	LRRC37A2	1
Brain_Amygdala	17:44055638:A:T	GTEx/v7	ENSG00000238083	A	1.22565e-15	1.083	7.36458e-12	+	T	-	17	44055638	LRRC37A2	1
Brain_Amygdala	17:44055647:A:T	GTEx/v7	ENSG00000238083	T	1.22565e-15	1.083	7.36458e-12	+	A	-	17	44055647	LRRC37A2	1
Brain_Amygdala	17:44056238:A:G	GTEx/v7	ENSG00000238083	G	1.22565e-15	1.083	7.36458e-12	+	A	-	17	44056238	LRRC37A2	1
Brain_Amygdala	17:44056767:A:G	GTEx/v7	ENSG00000238083	A	1.22565e-15	1.083	7.36458e-12	+	G	-	17	44056767	LRRC37A2	1
Brain_Amygdala	17:44056833:A:G	GTEx/v7	ENSG00000238083	A	1.22565e-15	1.083	7.36458e-12	+	G	-	17	44056833	LRRC37A2	1
Brain_Amygdala	17:44058004:A:G	GTEx/v7	ENSG00000238083	G	1.22565e-15	1.083	7.36458e-12	+	A	-	17	44058004	LRRC37A2	1
Brain_Amygdala	17:44058017:G:T	GTEx/v7	ENSG00000238083	T	1.22565e-15	1.083	7.36458e-12	+	G	-	17	44058017	LRRC37A2	1
Brain_Amygdala	17:44058629:A:T	GTEx/v7	ENSG00000238083	A	1.22565e-15	1.083	7.36458e-12	+	T	-	17	44058629	LRRC37A2	1
Brain_Amygdala	17:44058691:G:T	GTEx/v7	ENSG00000238083	T	1.22565e-15	1.083	7.36458e-12	+	NA	NA	17	44058691	LRRC37A2	1
Brain_Amygdala	17:44058699:T:TAGG	GTEx/v7	ENSG00000238083	T	1.22565e-15	1.083	7.36458e-12	+	NA	NA	17	44058699	LRRC37A2	1
Brain_Amygdala	17:44058716:G:T	GTEx/v7	ENSG00000238083	T	1.22565e-15	1.083	7.36458e-12	+	NA	NA	17	44058716	LRRC37A2	1
Brain_Amygdala	17:44058861:A:C	GTEx/v7	ENSG00000238083	A	1.22565e-15	1.083	7.36458e-12	+	C	-	17	44058861	LRRC37A2	1
Brain_Amygdala	17:44059775:A:G	GTEx/v7	ENSG00000238083	G	1.22565e-15	1.083	7.36458e-12	+	A	-	17	44059775	LRRC37A2	1
Brain_Amygdala	17:44060248:A:G	GTEx/v7	ENSG00000238083	A	1.22565e-15	1.083	7.36458e-12	+	G	-	17	44060248	LRRC37A2	1
Brain_Amygdala	17:44060775:C:T	GTEx/v7	ENSG00000238083	T	1.22565e-15	1.083	7.36458e-12	+	C	-	17	44060775	LRRC37A2	1
Brain_Amygdala	17:44061023:A:G	GTEx/v7	ENSG00000238083	A	1.22565e-15	1.083	7.36458e-12	+	G	-	17	44061023	LRRC37A2	1
Brain_Amygdala	17:44061036:C:T	GTEx/v7	ENSG00000238083	C	1.22565e-15	1.083	7.36458e-12	+	T	-	17	44061036	LRRC37A2	1
Brain_Amygdala	17:44061278:C:T	GTEx/v7	ENSG00000238083	T	1.22565e-15	1.083	7.36458e-12	+	C	-	17	44061278	LRRC37A2	1
Brain_Amygdala	17:44061608:G:GT	GTEx/v7	ENSG00000238083	G	1.22565e-15	1.083	7.36458e-12	+	NA	NA	17	44061608	LRRC37A2	1
Brain_Amygdala	17:44061898:C:T	GTEx/v7	ENSG00000238083	C	1.22565e-15	1.083	7.36458e-12	+	NA	NA	17	44061898	LRRC37A2	1
Brain_Amygdala	17:44062337:A:G	GTEx/v7	ENSG00000238083	A	1.22565e-15	1.083	7.36458e-12	+	NA	NA	17	44062337	LRRC37A2	1
Brain_Amygdala	17:44062689:A:C	GTEx/v7	ENSG00000238083	C	1.22565e-15	1.083	7.36458e-12	+	NA	NA	17	44062689	LRRC37A2	1
Brain_Amygdala	17:44062915:G:T	GTEx/v7	ENSG00000238083	T	1.22565e-15	1.083	7.36458e-12	+	NA	NA	17	44062915	LRRC37A2	1
Brain_Amygdala	17:44062993:A:G	GTEx/v7	ENSG00000238083	G	1.22565e-15	1.083	7.36458e-12	+	NA	NA	17	44062993	LRRC37A2	1
Brain_Amygdala	17:44063393:A:G	GTEx/v7	ENSG00000238083	A	1.22565e-15	1.083	7.36458e-12	+	NA	NA	17	44063393	LRRC37A2	1
Brain_Amygdala	17:44063563:C:T	GTEx/v7	ENSG00000238083	C	1.22565e-15	1.083	7.36458e-12	+	NA	NA	17	44063563	LRRC37A2	1
Brain_Amygdala	17:44063766:A:G	GTEx/v7	ENSG00000238083	G	1.22565e-15	1.083	7.36458e-12	+	NA	NA	17	44063766	LRRC37A2	1
Brain_Amygdala	17:44063787:A:G	GTEx/v7	ENSG00000238083	G	1.22565e-15	1.083	7.36458e-12	+	NA	NA	17	44063787	LRRC37A2	1
Brain_Amygdala	17:44064208:A:G	GTEx/v7	ENSG00000238083	A	1.22565e-15	1.083	7.36458e-12	+	NA	NA	17	44064208	LRRC37A2	1
Brain_Amygdala	17:44064334:C:T	GTEx/v7	ENSG00000238083	C	1.22565e-15	1.083	7.36458e-12	+	NA	NA	17	44064334	LRRC37A2	1
Brain_Amygdala	17:44065410:A:G	GTEx/v7	ENSG00000238083	A	1.22565e-15	1.083	7.36458e-12	+	G	-	17	44065410	LRRC37A2	1
Brain_Amygdala	17:44065669:A:T	GTEx/v7	ENSG00000238083	T	1.22565e-15	1.083	7.36458e-12	+	A	-	17	44065669	LRRC37A2	1
Brain_Amygdala	17:44065740:C:T	GTEx/v7	ENSG00000238083	T	1.22565e-15	1.083	7.36458e-12	+	C	-	17	44065740	LRRC37A2	1
Brain_Amygdala	17:44065901:C:T	GTEx/v7	ENSG00000238083	T	1.22565e-15	1.083	7.36458e-12	+	C	-	17	44065901	LRRC37A2	1
Brain_Amygdala	17:44066172:A:G	GTEx/v7	ENSG00000238083	G	1.22565e-15	1.083	7.36458e-12	+	A	-	17	44066172	LRRC37A2	1
Brain_Amygdala	17:44066634:C:G	GTEx/v7	ENSG00000238083	G	1.22565e-15	1.083	7.36458e-12	+	C	-	17	44066634	LRRC37A2	1
Brain_Amygdala	17:44066995:C:T	GTEx/v7	ENSG00000238083	T	1.22565e-15	1.083	7.36458e-12	+	C	-	17	44066995	LRRC37A2	1
Brain_Amygdala	17:44067046:A:G	GTEx/v7	ENSG00000238083	A	1.22565e-15	1.083	7.36458e-12	+	G	-	17	44067046	LRRC37A2	1
Brain_Amygdala	17:44067400:C:T	GTEx/v7	ENSG00000238083	C	1.22565e-15	1.083	7.36458e-12	+	T	-	17	44067400	LRRC37A2	1
Brain_Amygdala	17:44067508:A:G	GTEx/v7	ENSG00000238083	G	1.22565e-15	1.083	7.36458e-12	+	A	-	17	44067508	LRRC37A2	1
Brain_Amygdala	17:44067546:C:T	GTEx/v7	ENSG00000238083	C	1.22565e-15	1.083	7.36458e-12	+	T	-	17	44067546	LRRC37A2	1
Brain_Amygdala	17:44067682:A:G	GTEx/v7	ENSG00000238083	A	1.22565e-15	1.083	7.36458e-12	+	G	-	17	44067682	LRRC37A2	1
Brain_Amygdala	17:44067831:C:T	GTEx/v7	ENSG00000238083	C	1.22565e-15	1.083	7.36458e-12	+	T	-	17	44067831	LRRC37A2	1
Brain_Amygdala	17:44068112:C:G	GTEx/v7	ENSG00000238083	G	1.22565e-15	1.083	7.36458e-12	+	C	-	17	44068112	LRRC37A2	1
Brain_Amygdala	17:44068238:C:T	GTEx/v7	ENSG00000238083	T	1.22565e-15	1.083	7.36458e-12	+	C	-	17	44068238	LRRC37A2	1
Brain_Amygdala	17:44068289:A:G	GTEx/v7	ENSG00000238083	A	1.22565e-15	1.083	7.36458e-12	+	G	-	17	44068289	LRRC37A2	1
Brain_Amygdala	17:44068294:C:G	GTEx/v7	ENSG00000238083	C	1.22565e-15	1.083	7.36458e-12	+	G	-	17	44068294	LRRC37A2	1
Brain_Amygdala	17:44068480:C:T	GTEx/v7	ENSG00000238083	C	1.22565e-15	1.083	7.36458e-12	+	T	-	17	44068480	LRRC37A2	1
Brain_Amygdala	17:44068481:A:G	GTEx/v7	ENSG00000238083	A	1.22565e-15	1.083	7.36458e-12	+	G	-	17	44068481	LRRC37A2	1
Brain_Amygdala	17:44068543:A:G	GTEx/v7	ENSG00000238083	A	1.22565e-15	1.083	7.36458e-12	+	G	-	17	44068543	LRRC37A2	1
Brain_Amygdala	17:44068924:A:G	GTEx/v7	ENSG00000238083	A	1.22565e-15	1.083	7.36458e-12	+	G	-	17	44068924	LRRC37A2	1
Brain_Amygdala	17:44069376:G:T	GTEx/v7	ENSG00000238083	T	1.22565e-15	1.083	7.36458e-12	+	NA	NA	17	44069376	LRRC37A2	1
Brain_Amygdala	17:44069687:A:G	GTEx/v7	ENSG00000238083	G	1.22565e-15	1.083	7.36458e-12	+	A	-	17	44069687	LRRC37A2	1
Brain_Amygdala	17:44069840:A:G	GTEx/v7	ENSG00000238083	A	1.22565e-15	1.083	7.36458e-12	+	G	-	17	44069840	LRRC37A2	1
Brain_Amygdala	17:44069970:C:G	GTEx/v7	ENSG00000238083	G	1.22565e-15	1.083	7.36458e-12	+	C	-	17	44069970	LRRC37A2	1
Brain_Amygdala	17:44070111:C:G	GTEx/v7	ENSG00000238083	C	1.22565e-15	1.083	7.36458e-12	+	G	-	17	44070111	LRRC37A2	1
Brain_Amygdala	17:44070545:A:G	GTEx/v7	ENSG00000238083	A	1.22565e-15	1.083	7.36458e-12	+	G	-	17	44070545	LRRC37A2	1
Brain_Amygdala	17:44070956:A:T	GTEx/v7	ENSG00000238083	A	1.22565e-15	1.083	7.36458e-12	+	T	-	17	44070956	LRRC37A2	1
Brain_Amygdala	17:44071089:C:G	GTEx/v7	ENSG00000238083	G	1.22565e-15	1.083	7.36458e-12	+	C	-	17	44071089	LRRC37A2	1
Brain_Amygdala	17:44071294:C:T	GTEx/v7	ENSG00000238083	C	1.22565e-15	1.083	7.36458e-12	+	T	-	17	44071294	LRRC37A2	1
Brain_Amygdala	17:44071674:A:G	GTEx/v7	ENSG00000238083	G	1.22565e-15	1.083	7.36458e-12	+	A	-	17	44071674	LRRC37A2	1
Brain_Amygdala	17:44072017:A:C	GTEx/v7	ENSG00000238083	A	1.22565e-15	1.083	7.36458e-12	+	C	-	17	44072017	LRRC37A2	1
Brain_Amygdala	17:44072041:A:T	GTEx/v7	ENSG00000238083	A	1.22565e-15	1.083	7.36458e-12	+	T	-	17	44072041	LRRC37A2	1
Brain_Amygdala	17:44072854:C:T	GTEx/v7	ENSG00000238083	C	1.22565e-15	1.083	7.36458e-12	+	T	-	17	44072854	LRRC37A2	1
Brain_Amygdala	17:44072881:C:G	GTEx/v7	ENSG00000238083	G	1.22565e-15	1.083	7.36458e-12	+	C	-	17	44072881	LRRC37A2	1
Brain_Amygdala	17:44072984:A:G	GTEx/v7	ENSG00000238083	G	1.22565e-15	1.083	7.36458e-12	+	A	-	17	44072984	LRRC37A2	1
Brain_Amygdala	17:44073027:A:G	GTEx/v7	ENSG00000238083	A	1.22565e-15	1.083	7.36458e-12	+	G	-	17	44073027	LRRC37A2	1
Brain_Amygdala	17:44073062:G:T	GTEx/v7	ENSG00000238083	G	1.22565e-15	1.083	7.36458e-12	+	T	-	17	44073062	LRRC37A2	1
Brain_Amygdala	17:44073145:C:G	GTEx/v7	ENSG00000238083	C	1.22565e-15	1.083	7.36458e-12	+	G	-	17	44073145	LRRC37A2	1
Brain_Amygdala	17:44073739:A:G	GTEx/v7	ENSG00000238083	A	1.22565e-15	1.083	7.36458e-12	+	G	-	17	44073739	LRRC37A2	1
Brain_Amygdala	17:44073889:A:G	GTEx/v7	ENSG00000238083	G	1.22565e-15	1.083	7.36458e-12	+	A	-	17	44073889	LRRC37A2	1
Brain_Amygdala	17:44073973:C:T	GTEx/v7	ENSG00000238083	C	1.22565e-15	1.083	7.36458e-12	+	T	-	17	44073973	LRRC37A2	1
Brain_Amygdala	17:44074435:C:G	GTEx/v7	ENSG00000238083	G	1.22565e-15	1.083	7.36458e-12	+	C	-	17	44074435	LRRC37A2	1
Brain_Amygdala	17:44074581:A:G	GTEx/v7	ENSG00000238083	G	1.22565e-15	1.083	7.36458e-12	+	A	-	17	44074581	LRRC37A2	1
Brain_Amygdala	17:44074613:A:G	GTEx/v7	ENSG00000238083	G	1.22565e-15	1.083	7.36458e-12	+	A	-	17	44074613	LRRC37A2	1
Brain_Amygdala	17:44074619:A:G	GTEx/v7	ENSG00000238083	A	1.22565e-15	1.083	7.36458e-12	+	G	-	17	44074619	LRRC37A2	1
Brain_Amygdala	17:44075099:C:T	GTEx/v7	ENSG00000238083	C	1.22565e-15	1.083	7.36458e-12	+	T	-	17	44075099	LRRC37A2	1
Brain_Amygdala	17:44075110:A:T	GTEx/v7	ENSG00000238083	T	1.22565e-15	1.083	7.36458e-12	+	A	-	17	44075110	LRRC37A2	1
Brain_Amygdala	17:44075535:C:T	GTEx/v7	ENSG00000238083	C	1.22565e-15	1.083	7.36458e-12	+	T	-	17	44075535	LRRC37A2	1
Brain_Amygdala	17:44075837:C:T	GTEx/v7	ENSG00000238083	C	1.22565e-15	1.083	7.36458e-12	+	T	-	17	44075837	LRRC37A2	1
Brain_Amygdala	17:44075901:A:G	GTEx/v7	ENSG00000238083	G	1.22565e-15	1.083	7.36458e-12	+	A	-	17	44075901	LRRC37A2	1
Brain_Amygdala	17:44076466:A:G	GTEx/v7	ENSG00000238083	G	1.22565e-15	1.083	7.36458e-12	+	A	-	17	44076466	LRRC37A2	1
Brain_Amygdala	17:44076665:A:G	GTEx/v7	ENSG00000238083	G	1.22565e-15	1.083	7.36458e-12	+	A	-	17	44076665	LRRC37A2	1
Brain_Amygdala	17:44077708:G:T	GTEx/v7	ENSG00000238083	T	1.22565e-15	1.083	7.36458e-12	+	G	-	17	44077708	LRRC37A2	1
Brain_Amygdala	17:44077850:A:G	GTEx/v7	ENSG00000238083	A	1.22565e-15	1.083	7.36458e-12	+	G	-	17	44077850	LRRC37A2	1
Brain_Amygdala	17:44077851:A:T	GTEx/v7	ENSG00000238083	A	1.22565e-15	1.083	7.36458e-12	+	T	-	17	44077851	LRRC37A2	1
Brain_Amygdala	17:44078616:A:G	GTEx/v7	ENSG00000238083	A	1.22565e-15	1.083	7.36458e-12	+	G	-	17	44078616	LRRC37A2	1
Brain_Amygdala	17:44078680:T:TA	GTEx/v7	ENSG00000238083	TA	1.22565e-15	1.083	7.36458e-12	+	NA	NA	17	44078680	LRRC37A2	1
Brain_Amygdala	17:44078832:A:G	GTEx/v7	ENSG00000238083	A	1.22565e-15	1.083	7.36458e-12	+	G	-	17	44078832	LRRC37A2	1
Brain_Amygdala	17:44078892:A:G	GTEx/v7	ENSG00000238083	A	1.22565e-15	1.083	7.36458e-12	+	G	-	17	44078892	LRRC37A2	1
Brain_Amygdala	17:44079567:C:T	GTEx/v7	ENSG00000238083	T	1.22565e-15	1.083	7.36458e-12	+	C	-	17	44079567	LRRC37A2	1
Brain_Amygdala	17:44079721:A:G	GTEx/v7	ENSG00000238083	G	1.22565e-15	1.083	7.36458e-12	+	A	-	17	44079721	LRRC37A2	1
Brain_Amygdala	17:44080039:G:T	GTEx/v7	ENSG00000238083	G	1.22565e-15	1.083	7.36458e-12	+	T	-	17	44080039	LRRC37A2	1
Brain_Amygdala	17:44080408:C:G	GTEx/v7	ENSG00000238083	C	1.22565e-15	1.083	7.36458e-12	+	G	-	17	44080408	LRRC37A2	1
Brain_Amygdala	17:44081218:C:CT	GTEx/v7	ENSG00000238083	CT	1.22565e-15	1.083	7.36458e-12	+	NA	NA	17	44081218	LRRC37A2	1
Brain_Amygdala	17:44081224:A:G	GTEx/v7	ENSG00000238083	A	1.22565e-15	1.083	7.36458e-12	+	NA	NA	17	44081224	LRRC37A2	1
Brain_Amygdala	17:44081462:C:T	GTEx/v7	ENSG00000238083	C	1.22565e-15	1.083	7.36458e-12	+	T	-	17	44081462	LRRC37A2	1
Brain_Amygdala	17:44081527:C:T	GTEx/v7	ENSG00000238083	C	1.22565e-15	1.083	7.36458e-12	+	T	-	17	44081527	LRRC37A2	1
Brain_Amygdala	17:44082181:A:G	GTEx/v7	ENSG00000238083	G	1.22565e-15	1.083	7.36458e-12	+	A	-	17	44082181	LRRC37A2	1
Brain_Amygdala	17:44082249:A:T	GTEx/v7	ENSG00000238083	T	1.22565e-15	1.083	7.36458e-12	+	A	-	17	44082249	LRRC37A2	1
Brain_Amygdala	17:44082432:A:G	GTEx/v7	ENSG00000238083	A	1.22565e-15	1.083	7.36458e-12	+	NA	NA	17	44082432	LRRC37A2	1
Brain_Amygdala	17:44082441:C:T	GTEx/v7	ENSG00000238083	C	1.22565e-15	1.083	7.36458e-12	+	NA	NA	17	44082441	LRRC37A2	1
Brain_Amygdala	17:44082514:C:T	GTEx/v7	ENSG00000238083	C	1.22565e-15	1.083	7.36458e-12	+	T	-	17	44082514	LRRC37A2	1
Brain_Amygdala	17:44082528:A:T	GTEx/v7	ENSG00000238083	T	1.22565e-15	1.083	7.36458e-12	+	A	-	17	44082528	LRRC37A2	1
Brain_Amygdala	17:44082603:A:C	GTEx/v7	ENSG00000238083	C	1.22565e-15	1.083	7.36458e-12	+	A	-	17	44082603	LRRC37A2	1
Brain_Amygdala	17:44082981:A:G	GTEx/v7	ENSG00000238083	A	1.22565e-15	1.083	7.36458e-12	+	G	-	17	44082981	LRRC37A2	1
Brain_Amygdala	17:44083323:C:T	GTEx/v7	ENSG00000238083	T	1.22565e-15	1.083	7.36458e-12	+	C	-	17	44083323	LRRC37A2	1
Brain_Amygdala	17:44084002:C:T	GTEx/v7	ENSG00000238083	C	1.22565e-15	1.083	7.36458e-12	+	NA	NA	17	44084002	LRRC37A2	1
Brain_Amygdala	17:44084676:C:T	GTEx/v7	ENSG00000238083	T	1.22565e-15	1.083	7.36458e-12	+	C	-	17	44084676	LRRC37A2	1
Brain_Amygdala	17:44085743:C:T	GTEx/v7	ENSG00000238083	C	1.22565e-15	1.083	7.36458e-12	+	T	-	17	44085743	LRRC37A2	1
Brain_Amygdala	17:44085852:A:T	GTEx/v7	ENSG00000238083	A	1.22565e-15	1.083	7.36458e-12	+	T	-	17	44085852	LRRC37A2	1
Brain_Amygdala	17:44086100:C:T	GTEx/v7	ENSG00000238083	C	1.22565e-15	1.083	7.36458e-12	+	T	-	17	44086100	LRRC37A2	1
Brain_Amygdala	17:44086521:A:G	GTEx/v7	ENSG00000238083	A	1.22565e-15	1.083	7.36458e-12	+	G	-	17	44086521	LRRC37A2	1
Brain_Amygdala	17:44088772:A:C	GTEx/v7	ENSG00000238083	A	1.22565e-15	1.083	7.36458e-12	+	C	-	17	44088772	LRRC37A2	1
Brain_Amygdala	17:44088926:C:T	GTEx/v7	ENSG00000238083	T	1.22565e-15	1.083	7.36458e-12	+	C	-	17	44088926	LRRC37A2	1
Brain_Amygdala	17:44088937:C:G	GTEx/v7	ENSG00000238083	C	1.22565e-15	1.083	7.36458e-12	+	G	-	17	44088937	LRRC37A2	1
Brain_Amygdala	17:44089108:C:T	GTEx/v7	ENSG00000238083	C	1.22565e-15	1.083	7.36458e-12	+	T	-	17	44089108	LRRC37A2	1
Brain_Amygdala	17:44089563:C:T	GTEx/v7	ENSG00000238083	T	1.22565e-15	1.083	7.36458e-12	+	C	-	17	44089563	LRRC37A2	1
Brain_Amygdala	17:44089690:C:T	GTEx/v7	ENSG00000238083	C	1.22565e-15	1.083	7.36458e-12	+	T	-	17	44089690	LRRC37A2	1
Brain_Amygdala	17:44089715:C:T	GTEx/v7	ENSG00000238083	T	1.22565e-15	1.083	7.36458e-12	+	C	-	17	44089715	LRRC37A2	1
Brain_Amygdala	17:44089727:A:G	GTEx/v7	ENSG00000238083	A	1.22565e-15	1.083	7.36458e-12	+	G	-	17	44089727	LRRC37A2	1
Brain_Amygdala	17:44089921:C:T	GTEx/v7	ENSG00000238083	T	1.22565e-15	1.083	7.36458e-12	+	C	-	17	44089921	LRRC37A2	1
Brain_Amygdala	17:44090035:C:G	GTEx/v7	ENSG00000238083	G	1.22565e-15	1.083	7.36458e-12	+	C	-	17	44090035	LRRC37A2	1
Brain_Amygdala	17:44090236:C:T	GTEx/v7	ENSG00000238083	C	1.22565e-15	1.083	7.36458e-12	+	T	-	17	44090236	LRRC37A2	1
Brain_Amygdala	17:44090339:C:T	GTEx/v7	ENSG00000238083	C	1.22565e-15	1.083	7.36458e-12	+	T	-	17	44090339	LRRC37A2	1
Brain_Amygdala	17:44090455:C:T	GTEx/v7	ENSG00000238083	C	1.22565e-15	1.083	7.36458e-12	+	T	-	17	44090455	LRRC37A2	1
Brain_Amygdala	17:44090536:A:G	GTEx/v7	ENSG00000238083	A	1.22565e-15	1.083	7.36458e-12	+	NA	NA	17	44090536	LRRC37A2	1
Brain_Amygdala	17:44090538:G:T	GTEx/v7	ENSG00000238083	G	1.22565e-15	1.083	7.36458e-12	+	NA	NA	17	44090538	LRRC37A2	1
Brain_Amygdala	17:44090646:A:G	GTEx/v7	ENSG00000238083	G	1.22565e-15	1.083	7.36458e-12	+	A	-	17	44090646	LRRC37A2	1
Brain_Amygdala	17:44090685:G:T	GTEx/v7	ENSG00000238083	T	1.22565e-15	1.083	7.36458e-12	+	G	-	17	44090685	LRRC37A2	1
Brain_Amygdala	17:44090704:A:G	GTEx/v7	ENSG00000238083	G	1.22565e-15	1.083	7.36458e-12	+	A	-	17	44090704	LRRC37A2	1
Brain_Amygdala	17:44090796:C:T	GTEx/v7	ENSG00000238083	C	1.22565e-15	1.083	7.36458e-12	+	T	-	17	44090796	LRRC37A2	1
Brain_Amygdala	17:44090854:C:T	GTEx/v7	ENSG00000238083	T	1.22565e-15	1.083	7.36458e-12	+	C	-	17	44090854	LRRC37A2	1
Brain_Amygdala	17:44090858:C:T	GTEx/v7	ENSG00000238083	T	1.22565e-15	1.083	7.36458e-12	+	C	-	17	44090858	LRRC37A2	1
Brain_Amygdala	17:44091092:C:G	GTEx/v7	ENSG00000238083	C	1.22565e-15	1.083	7.36458e-12	+	G	-	17	44091092	LRRC37A2	1
Brain_Amygdala	17:44091195:C:T	GTEx/v7	ENSG00000238083	C	1.22565e-15	1.083	7.36458e-12	+	T	-	17	44091195	LRRC37A2	1
Brain_Amygdala	17:44091724:A:G	GTEx/v7	ENSG00000238083	A	1.22565e-15	1.083	7.36458e-12	+	G	-	17	44091724	LRRC37A2	1
Brain_Amygdala	17:44092497:C:T	GTEx/v7	ENSG00000238083	C	1.22565e-15	1.083	7.36458e-12	+	T	-	17	44092497	LRRC37A2	1
Brain_Amygdala	17:44092744:A:G	GTEx/v7	ENSG00000238083	G	1.22565e-15	1.083	7.36458e-12	+	NA	NA	17	44092744	LRRC37A2	1
Brain_Amygdala	17:44092801:A:G	GTEx/v7	ENSG00000238083	A	1.22565e-15	1.083	7.36458e-12	+	G	-	17	44092801	LRRC37A2	1
Brain_Amygdala	17:44093319:A:G	GTEx/v7	ENSG00000238083	A	1.22565e-15	1.083	7.36458e-12	+	G	-	17	44093319	LRRC37A2	1
Brain_Amygdala	17:44093496:A:G	GTEx/v7	ENSG00000238083	G	1.22565e-15	1.083	7.36458e-12	+	A	-	17	44093496	LRRC37A2	1
Brain_Amygdala	17:44093627:A:G	GTEx/v7	ENSG00000238083	G	1.22565e-15	1.083	7.36458e-12	+	A	-	17	44093627	LRRC37A2	1
Brain_Amygdala	17:44093860:A:G	GTEx/v7	ENSG00000238083	G	1.22565e-15	1.083	7.36458e-12	+	A	-	17	44093860	LRRC37A2	1
Brain_Amygdala	17:44093964:C:T	GTEx/v7	ENSG00000238083	C	1.22565e-15	1.083	7.36458e-12	+	NA	NA	17	44093964	LRRC37A2	1
Brain_Amygdala	17:44093993:C:T	GTEx/v7	ENSG00000238083	T	1.22565e-15	1.083	7.36458e-12	+	NA	NA	17	44093993	LRRC37A2	1
Brain_Amygdala	17:44094112:A:G	GTEx/v7	ENSG00000238083	G	1.22565e-15	1.083	7.36458e-12	+	A	-	17	44094112	LRRC37A2	1
Brain_Amygdala	17:44094374:A:G	GTEx/v7	ENSG00000238083	G	1.22565e-15	1.083	7.36458e-12	+	A	-	17	44094374	LRRC37A2	1
Brain_Amygdala	17:44094471:A:G	GTEx/v7	ENSG00000238083	A	1.22565e-15	1.083	7.36458e-12	+	G	-	17	44094471	LRRC37A2	1
Brain_Amygdala	17:44094667:C:G	GTEx/v7	ENSG00000238083	G	1.22565e-15	1.083	7.36458e-12	+	C	-	17	44094667	LRRC37A2	1
Brain_Amygdala	17:44095661:G:T	GTEx/v7	ENSG00000238083	G	1.22565e-15	1.083	7.36458e-12	+	T	-	17	44095661	LRRC37A2	1
Brain_Amygdala	17:44096486:C:T	GTEx/v7	ENSG00000238083	T	1.22565e-15	1.083	7.36458e-12	+	C	-	17	44096486	LRRC37A2	1
Brain_Amygdala	17:44096541:G:T	GTEx/v7	ENSG00000238083	G	1.22565e-15	1.083	7.36458e-12	+	NA	NA	17	44096541	LRRC37A2	1
Brain_Amygdala	17:44098861:G:T	GTEx/v7	ENSG00000238083	T	1.22565e-15	1.083	7.36458e-12	+	NA	NA	17	44098861	LRRC37A2	1
Brain_Amygdala	17:44098862:A:G	GTEx/v7	ENSG00000238083	G	1.22565e-15	1.083	7.36458e-12	+	NA	NA	17	44098862	LRRC37A2	1
Brain_Amygdala	17:44099082:C:T	GTEx/v7	ENSG00000238083	T	1.22565e-15	1.083	7.36458e-12	+	C	-	17	44099082	LRRC37A2	1
Brain_Amygdala	17:44099129:A:C	GTEx/v7	ENSG00000238083	A	1.22565e-15	1.083	7.36458e-12	+	C	-	17	44099129	LRRC37A2	1
Brain_Amygdala	17:44099856:G:GC	GTEx/v7	ENSG00000238083	GC	1.22565e-15	1.083	7.36458e-12	+	NA	NA	17	44099856	LRRC37A2	1
Brain_Amygdala	17:44100553:A:C	GTEx/v7	ENSG00000238083	A	1.22565e-15	1.083	7.36458e-12	+	C	-	17	44100553	LRRC37A2	1
Brain_Amygdala	17:44100666:A:C	GTEx/v7	ENSG00000238083	C	1.22565e-15	1.083	7.36458e-12	+	A	-	17	44100666	LRRC37A2	1
Brain_Amygdala	17:44100906:A:G	GTEx/v7	ENSG00000238083	G	1.22565e-15	1.083	7.36458e-12	+	A	-	17	44100906	LRRC37A2	1
Brain_Amygdala	17:44100916:C:T	GTEx/v7	ENSG00000238083	T	1.22565e-15	1.083	7.36458e-12	+	C	-	17	44100916	LRRC37A2	1
Brain_Amygdala	17:44101004:A:G	GTEx/v7	ENSG00000238083	G	1.22565e-15	1.083	7.36458e-12	+	A	-	17	44101004	LRRC37A2	1
Brain_Amygdala	17:44101563:C:T	GTEx/v7	ENSG00000238083	C	1.22565e-15	1.083	7.36458e-12	+	T	-	17	44101563	LRRC37A2	1
Brain_Amygdala	17:44101849:T:TC	GTEx/v7	ENSG00000238083	TC	1.22565e-15	1.083	7.36458e-12	+	NA	NA	17	44101849	LRRC37A2	1
Brain_Amygdala	17:44101871:A:G	GTEx/v7	ENSG00000238083	G	1.22565e-15	1.083	7.36458e-12	+	A	-	17	44101871	LRRC37A2	1
Brain_Amygdala	17:44102604:C:T	GTEx/v7	ENSG00000238083	C	1.22565e-15	1.083	7.36458e-12	+	T	-	17	44102604	LRRC37A2	1
Brain_Amygdala	17:44102638:A:G	GTEx/v7	ENSG00000238083	G	1.22565e-15	1.083	7.36458e-12	+	A	-	17	44102638	LRRC37A2	1
Brain_Amygdala	17:44102689:C:G	GTEx/v7	ENSG00000238083	C	1.22565e-15	1.083	7.36458e-12	+	G	-	17	44102689	LRRC37A2	1
Brain_Amygdala	17:44102865:A:C	GTEx/v7	ENSG00000238083	C	1.22565e-15	1.083	7.36458e-12	+	A	-	17	44102865	LRRC37A2	1
Brain_Amygdala	17:44102933:C:T	GTEx/v7	ENSG00000238083	C	1.22565e-15	1.083	7.36458e-12	+	T	-	17	44102933	LRRC37A2	1
Brain_Amygdala	17:44103296:C:T	GTEx/v7	ENSG00000238083	C	1.22565e-15	1.083	7.36458e-12	+	T	-	17	44103296	LRRC37A2	1
Brain_Amygdala	17:44103616:C:T	GTEx/v7	ENSG00000238083	T	1.22565e-15	1.083	7.36458e-12	+	C	-	17	44103616	LRRC37A2	1
Brain_Amygdala	17:44103825:C:T	GTEx/v7	ENSG00000238083	C	1.22565e-15	1.083	7.36458e-12	+	T	-	17	44103825	LRRC37A2	1
Brain_Amygdala	17:44103826:A:G	GTEx/v7	ENSG00000238083	A	1.22565e-15	1.083	7.36458e-12	+	G	-	17	44103826	LRRC37A2	1
Brain_Amygdala	17:44103927:C:CT	GTEx/v7	ENSG00000238083	CT	1.22565e-15	1.083	7.36458e-12	+	NA	NA	17	44103927	LRRC37A2	1
Brain_Amygdala	17:44104278:T:TG	GTEx/v7	ENSG00000238083	T	1.22565e-15	1.083	7.36458e-12	+	NA	NA	17	44104278	LRRC37A2	1
Brain_Amygdala	17:44104343:A:C	GTEx/v7	ENSG00000238083	C	1.22565e-15	1.083	7.36458e-12	+	A	-	17	44104343	LRRC37A2	1
Brain_Amygdala	17:44104410:T:TCTC	GTEx/v7	ENSG00000238083	T	1.22565e-15	1.083	7.36458e-12	+	NA	NA	17	44104410	LRRC37A2	1
Brain_Amygdala	17:44104509:C:T	GTEx/v7	ENSG00000238083	C	1.22565e-15	1.083	7.36458e-12	+	T	-	17	44104509	LRRC37A2	1
Brain_Amygdala	17:44106219:C:T	GTEx/v7	ENSG00000238083	T	1.22565e-15	1.083	7.36458e-12	+	C	-	17	44106219	LRRC37A2	1
Brain_Amygdala	17:44106220:A:G	GTEx/v7	ENSG00000238083	G	1.22565e-15	1.083	7.36458e-12	+	A	-	17	44106220	LRRC37A2	1
Brain_Amygdala	17:44106515:A:AAAG	GTEx/v7	ENSG00000238083	A	1.22565e-15	1.083	7.36458e-12	+	NA	NA	17	44106515	LRRC37A2	1
Brain_Amygdala	17:44108100:C:T	GTEx/v7	ENSG00000238083	T	1.22565e-15	1.083	7.36458e-12	+	C	-	17	44108100	LRRC37A2	1
Brain_Amygdala	17:44108202:A:G	GTEx/v7	ENSG00000238083	G	1.22565e-15	1.083	7.36458e-12	+	A	-	17	44108202	LRRC37A2	1
Brain_Amygdala	17:44108482:A:AGCCCTCT	GTEx/v7	ENSG00000238083	AGCCCTCT	1.22565e-15	1.083	7.36458e-12	+	NA	NA	17	44108482	LRRC37A2	1
Brain_Amygdala	17:44108906:A:G	GTEx/v7	ENSG00000238083	G	1.22565e-15	1.083	7.36458e-12	+	A	-	17	44108906	LRRC37A2	1
Brain_Amygdala	17:44109188:C:G	GTEx/v7	ENSG00000238083	G	1.22565e-15	1.083	7.36458e-12	+	C	-	17	44109188	LRRC37A2	1
Brain_Amygdala	17:44109248:A:G	GTEx/v7	ENSG00000238083	A	1.22565e-15	1.083	7.36458e-12	+	G	-	17	44109248	LRRC37A2	1
Brain_Amygdala	17:44109769:C:G	GTEx/v7	ENSG00000238083	G	1.22565e-15	1.083	7.36458e-12	+	C	-	17	44109769	LRRC37A2	1
Brain_Amygdala	17:44110532:A:G	GTEx/v7	ENSG00000238083	A	1.22565e-15	1.083	7.36458e-12	+	G	-	17	44110532	LRRC37A2	1
Brain_Amygdala	17:44110541:A:G	GTEx/v7	ENSG00000238083	A	1.22565e-15	1.083	7.36458e-12	+	G	-	17	44110541	LRRC37A2	1
Brain_Amygdala	17:44110888:A:T	GTEx/v7	ENSG00000238083	T	1.22565e-15	1.083	7.36458e-12	+	A	-	17	44110888	LRRC37A2	1
Brain_Amygdala	17:44111109:A:G	GTEx/v7	ENSG00000238083	G	1.22565e-15	1.083	7.36458e-12	+	A	-	17	44111109	LRRC37A2	1
Brain_Amygdala	17:44111613:A:G	GTEx/v7	ENSG00000238083	G	1.22565e-15	1.083	7.36458e-12	+	A	-	17	44111613	LRRC37A2	1
Brain_Amygdala	17:44111827:A:C	GTEx/v7	ENSG00000238083	A	1.22565e-15	1.083	7.36458e-12	+	C	-	17	44111827	LRRC37A2	1
Brain_Amygdala	17:44112385:A:G	GTEx/v7	ENSG00000238083	G	1.22565e-15	1.083	7.36458e-12	+	A	-	17	44112385	LRRC37A2	1
Brain_Amygdala	17:44112441:A:G	GTEx/v7	ENSG00000238083	A	1.22565e-15	1.083	7.36458e-12	+	G	-	17	44112441	LRRC37A2	1
Brain_Amygdala	17:44112638:C:T	GTEx/v7	ENSG00000238083	C	1.22565e-15	1.083	7.36458e-12	+	T	-	17	44112638	LRRC37A2	1
Brain_Amygdala	17:44112743:A:C	GTEx/v7	ENSG00000238083	A	1.22565e-15	1.083	7.36458e-12	+	C	-	17	44112743	LRRC37A2	1
Brain_Amygdala	17:44113197:G:GA	GTEx/v7	ENSG00000238083	GA	1.22565e-15	1.083	7.36458e-12	+	NA	NA	17	44113197	LRRC37A2	1
Brain_Amygdala	17:44113224:C:T	GTEx/v7	ENSG00000238083	T	1.22565e-15	1.083	7.36458e-12	+	NA	NA	17	44113224	LRRC37A2	1
Brain_Amygdala	17:44113227:T:TG	GTEx/v7	ENSG00000238083	TG	1.22565e-15	1.083	7.36458e-12	+	NA	NA	17	44113227	LRRC37A2	1
Brain_Amygdala	17:44113491:C:T	GTEx/v7	ENSG00000238083	C	1.22565e-15	1.083	7.36458e-12	+	T	-	17	44113491	LRRC37A2	1
Brain_Amygdala	17:44113963:C:T	GTEx/v7	ENSG00000238083	T	1.22565e-15	1.083	7.36458e-12	+	C	-	17	44113963	LRRC37A2	1
Brain_Amygdala	17:44114218:C:T	GTEx/v7	ENSG00000238083	C	1.22565e-15	1.083	7.36458e-12	+	T	-	17	44114218	LRRC37A2	1
Brain_Amygdala	17:44114362:A:T	GTEx/v7	ENSG00000238083	T	1.22565e-15	1.083	7.36458e-12	+	NA	NA	17	44114362	LRRC37A2	1
Brain_Amygdala	17:44114364:A:C	GTEx/v7	ENSG00000238083	A	1.22565e-15	1.083	7.36458e-12	+	NA	NA	17	44114364	LRRC37A2	1
Brain_Amygdala	17:44114372:C:T	GTEx/v7	ENSG00000238083	C	1.22565e-15	1.083	7.36458e-12	+	NA	NA	17	44114372	LRRC37A2	1
Brain_Amygdala	17:44114432:A:C	GTEx/v7	ENSG00000238083	C	1.22565e-15	1.083	7.36458e-12	+	A	-	17	44114432	LRRC37A2	1
Brain_Amygdala	17:44115074:C:T	GTEx/v7	ENSG00000238083	C	1.22565e-15	1.083	7.36458e-12	+	T	-	17	44115074	LRRC37A2	1
Brain_Amygdala	17:44115107:C:T	GTEx/v7	ENSG00000238083	T	1.22565e-15	1.083	7.36458e-12	+	C	-	17	44115107	LRRC37A2	1
Brain_Amygdala	17:44115351:C:T	GTEx/v7	ENSG00000238083	C	1.22565e-15	1.083	7.36458e-12	+	T	-	17	44115351	LRRC37A2	1
Brain_Amygdala	17:44115569:A:C	GTEx/v7	ENSG00000238083	A	1.22565e-15	1.083	7.36458e-12	+	C	-	17	44115569	LRRC37A2	1
Brain_Amygdala	17:44115730:A:G	GTEx/v7	ENSG00000238083	A	1.22565e-15	1.083	7.36458e-12	+	G	-	17	44115730	LRRC37A2	1
Brain_Amygdala	17:44115886:C:T	GTEx/v7	ENSG00000238083	T	1.22565e-15	1.083	7.36458e-12	+	C	-	17	44115886	LRRC37A2	1
Brain_Amygdala	17:44116238:A:G	GTEx/v7	ENSG00000238083	A	1.22565e-15	1.083	7.36458e-12	+	G	-	17	44116238	LRRC37A2	1
Brain_Amygdala	17:44116312:C:T	GTEx/v7	ENSG00000238083	C	1.22565e-15	1.083	7.36458e-12	+	T	-	17	44116312	LRRC37A2	1
Brain_Amygdala	17:44117119:A:G	GTEx/v7	ENSG00000238083	G	1.22565e-15	1.083	7.36458e-12	+	A	-	17	44117119	LRRC37A2	1
Brain_Amygdala	17:44117397:A:G	GTEx/v7	ENSG00000238083	G	1.22565e-15	1.083	7.36458e-12	+	A	-	17	44117397	LRRC37A2	1
Brain_Amygdala	17:44118848:A:G	GTEx/v7	ENSG00000238083	A	1.22565e-15	1.083	7.36458e-12	+	G	-	17	44118848	LRRC37A2	1
Brain_Amygdala	17:44118999:A:G	GTEx/v7	ENSG00000238083	G	1.22565e-15	1.083	7.36458e-12	+	A	-	17	44118999	LRRC37A2	1
Brain_Amygdala	17:44119463:C:T	GTEx/v7	ENSG00000238083	T	1.22565e-15	1.083	7.36458e-12	+	NA	NA	17	44119463	LRRC37A2	1
Brain_Amygdala	17:44119474:C:T	GTEx/v7	ENSG00000238083	C	1.22565e-15	1.083	7.36458e-12	+	NA	NA	17	44119474	LRRC37A2	1
Brain_Amygdala	17:44119500:C:CTT	GTEx/v7	ENSG00000238083	CTT	1.22565e-15	1.083	7.36458e-12	+	NA	NA	17	44119500	LRRC37A2	1
Brain_Amygdala	17:44119636:A:C	GTEx/v7	ENSG00000238083	C	1.22565e-15	1.083	7.36458e-12	+	A	-	17	44119636	LRRC37A2	1
Brain_Amygdala	17:44120442:A:G	GTEx/v7	ENSG00000238083	G	1.22565e-15	1.083	7.36458e-12	+	A	-	17	44120442	LRRC37A2	1
Brain_Amygdala	17:44120608:A:G	GTEx/v7	ENSG00000238083	G	1.22565e-15	1.083	7.36458e-12	+	A	-	17	44120608	LRRC37A2	1
Brain_Amygdala	17:44121469:C:T	GTEx/v7	ENSG00000238083	T	1.22565e-15	1.083	7.36458e-12	+	NA	NA	17	44121469	LRRC37A2	1
Brain_Amygdala	17:44121917:C:T	GTEx/v7	ENSG00000238083	T	1.22565e-15	1.083	7.36458e-12	+	NA	NA	17	44121917	LRRC37A2	1
Brain_Amygdala	17:44122345:A:G	GTEx/v7	ENSG00000238083	G	1.22565e-15	1.083	7.36458e-12	+	NA	NA	17	44122345	LRRC37A2	1
Brain_Amygdala	17:44122348:C:T	GTEx/v7	ENSG00000238083	T	1.22565e-15	1.083	7.36458e-12	+	NA	NA	17	44122348	LRRC37A2	1
Brain_Amygdala	17:44122354:A:G	GTEx/v7	ENSG00000238083	G	1.22565e-15	1.083	7.36458e-12	+	NA	NA	17	44122354	LRRC37A2	1
Brain_Amygdala	17:44122484:C:T	GTEx/v7	ENSG00000238083	T	1.22565e-15	1.083	7.36458e-12	+	NA	NA	17	44122484	LRRC37A2	1
Brain_Amygdala	17:44123248:C:T	GTEx/v7	ENSG00000238083	C	1.22565e-15	1.083	7.36458e-12	+	T	-	17	44123248	LRRC37A2	1
Brain_Amygdala	17:44123685:A:G	GTEx/v7	ENSG00000238083	A	1.22565e-15	1.083	7.36458e-12	+	G	-	17	44123685	LRRC37A2	1
Brain_Amygdala	17:44123717:C:T	GTEx/v7	ENSG00000238083	T	1.22565e-15	1.083	7.36458e-12	+	C	-	17	44123717	LRRC37A2	1
Brain_Amygdala	17:44124535:C:T	GTEx/v7	ENSG00000238083	C	1.22565e-15	1.083	7.36458e-12	+	T	-	17	44124535	LRRC37A2	1
Brain_Amygdala	17:44124837:A:G	GTEx/v7	ENSG00000238083	G	1.22565e-15	1.083	7.36458e-12	+	A	-	17	44124837	LRRC37A2	1
Brain_Amygdala	17:44125484:G:T	GTEx/v7	ENSG00000238083	G	1.22565e-15	1.083	7.36458e-12	+	T	-	17	44125484	LRRC37A2	1
Brain_Amygdala	17:44125704:C:T	GTEx/v7	ENSG00000238083	T	1.22565e-15	1.083	7.36458e-12	+	C	-	17	44125704	LRRC37A2	1
Brain_Amygdala	17:44126218:A:G	GTEx/v7	ENSG00000238083	A	1.22565e-15	1.083	7.36458e-12	+	G	-	17	44126218	LRRC37A2	1
Brain_Amygdala	17:44126977:C:G	GTEx/v7	ENSG00000238083	C	1.22565e-15	1.083	7.36458e-12	+	G	-	17	44126977	LRRC37A2	1
Brain_Amygdala	17:44127471:G:GTGGTTTCACCA	GTEx/v7	ENSG00000238083	G	1.22565e-15	1.083	7.36458e-12	+	NA	NA	17	44127471	LRRC37A2	1
Brain_Amygdala	17:44128125:A:C	GTEx/v7	ENSG00000238083	C	1.22565e-15	1.083	7.36458e-12	+	A	-	17	44128125	LRRC37A2	1
Brain_Amygdala	17:44128407:A:C	GTEx/v7	ENSG00000238083	A	1.22565e-15	1.083	7.36458e-12	+	C	-	17	44128407	LRRC37A2	1
Brain_Amygdala	17:44128754:G:GA	GTEx/v7	ENSG00000238083	GA	1.22565e-15	1.083	7.36458e-12	+	NA	NA	17	44128754	LRRC37A2	1
Brain_Amygdala	17:44128876:A:T	GTEx/v7	ENSG00000238083	A	1.22565e-15	1.083	7.36458e-12	+	T	-	17	44128876	LRRC37A2	1
Brain_Amygdala	17:44129253:C:T	GTEx/v7	ENSG00000238083	C	1.22565e-15	1.083	7.36458e-12	+	T	-	17	44129253	LRRC37A2	1
Brain_Amygdala	17:44129800:A:G	GTEx/v7	ENSG00000238083	A	1.22565e-15	1.083	7.36458e-12	+	G	-	17	44129800	LRRC37A2	1
Brain_Amygdala	17:44129885:C:T	GTEx/v7	ENSG00000238083	T	1.22565e-15	1.083	7.36458e-12	+	C	-	17	44129885	LRRC37A2	1
Brain_Amygdala	17:44129949:C:G	GTEx/v7	ENSG00000238083	G	1.22565e-15	1.083	7.36458e-12	+	NA	NA	17	44129949	LRRC37A2	1
Brain_Amygdala	17:44130587:G:T	GTEx/v7	ENSG00000238083	G	1.22565e-15	1.083	7.36458e-12	+	T	-	17	44130587	LRRC37A2	1
Brain_Amygdala	17:44131022:C:T	GTEx/v7	ENSG00000238083	C	1.22565e-15	1.083	7.36458e-12	+	T	-	17	44131022	LRRC37A2	1
Brain_Amygdala	17:44131559:A:C	GTEx/v7	ENSG00000238083	A	1.22565e-15	1.083	7.36458e-12	+	C	-	17	44131559	LRRC37A2	1
Brain_Amygdala	17:44131592:A:G	GTEx/v7	ENSG00000238083	G	1.22565e-15	1.083	7.36458e-12	+	A	-	17	44131592	LRRC37A2	1
Brain_Amygdala	17:44131622:A:G	GTEx/v7	ENSG00000238083	A	1.22565e-15	1.083	7.36458e-12	+	G	-	17	44131622	LRRC37A2	1
Brain_Amygdala	17:44131717:A:G	GTEx/v7	ENSG00000238083	A	1.22565e-15	1.083	7.36458e-12	+	G	-	17	44131717	LRRC37A2	1
Brain_Amygdala	17:44131798:C:T	GTEx/v7	ENSG00000238083	T	1.22565e-15	1.083	7.36458e-12	+	C	-	17	44131798	LRRC37A2	1
Brain_Amygdala	17:44132269:C:T	GTEx/v7	ENSG00000238083	C	1.22565e-15	1.083	7.36458e-12	+	T	-	17	44132269	LRRC37A2	1
Brain_Amygdala	17:44132379:A:G	GTEx/v7	ENSG00000238083	G	1.22565e-15	1.083	7.36458e-12	+	NA	NA	17	44132379	LRRC37A2	1
Brain_Amygdala	17:44132458:A:G	GTEx/v7	ENSG00000238083	A	1.22565e-15	1.083	7.36458e-12	+	NA	NA	17	44132458	LRRC37A2	1
Brain_Amygdala	17:44132592:A:G	GTEx/v7	ENSG00000238083	G	1.22565e-15	1.083	7.36458e-12	+	A	-	17	44132592	LRRC37A2	1
Brain_Amygdala	17:44133031:A:T	GTEx/v7	ENSG00000238083	A	1.22565e-15	1.083	7.36458e-12	+	T	-	17	44133031	LRRC37A2	1
Brain_Amygdala	17:44133070:A:T	GTEx/v7	ENSG00000238083	T	1.22565e-15	1.083	7.36458e-12	+	A	-	17	44133070	LRRC37A2	1
Brain_Amygdala	17:44133142:A:G	GTEx/v7	ENSG00000238083	A	1.22565e-15	1.083	7.36458e-12	+	G	-	17	44133142	LRRC37A2	1
Brain_Amygdala	17:44133396:A:G	GTEx/v7	ENSG00000238083	A	1.22565e-15	1.083	7.36458e-12	+	G	-	17	44133396	LRRC37A2	1
Brain_Amygdala	17:44133534:C:T	GTEx/v7	ENSG00000238083	T	1.22565e-15	1.083	7.36458e-12	+	C	-	17	44133534	LRRC37A2	1
Brain_Amygdala	17:44133633:A:G	GTEx/v7	ENSG00000238083	G	1.22565e-15	1.083	7.36458e-12	+	A	-	17	44133633	LRRC37A2	1
Brain_Amygdala	17:44133648:A:C	GTEx/v7	ENSG00000238083	C	1.22565e-15	1.083	7.36458e-12	+	A	-	17	44133648	LRRC37A2	1
Brain_Amygdala	17:44133818:T:TA	GTEx/v7	ENSG00000238083	T	1.22565e-15	1.083	7.36458e-12	+	NA	NA	17	44133818	LRRC37A2	1
Brain_Amygdala	17:44134095:A:G	GTEx/v7	ENSG00000238083	G	1.22565e-15	1.083	7.36458e-12	+	A	-	17	44134095	LRRC37A2	1
Brain_Amygdala	17:44134391:G:T	GTEx/v7	ENSG00000238083	T	1.22565e-15	1.083	7.36458e-12	+	G	-	17	44134391	LRRC37A2	1
Brain_Amygdala	17:44134910:A:G	GTEx/v7	ENSG00000238083	A	1.22565e-15	1.083	7.36458e-12	+	G	-	17	44134910	LRRC37A2	1
Brain_Amygdala	17:44134984:A:G	GTEx/v7	ENSG00000238083	A	1.22565e-15	1.083	7.36458e-12	+	G	-	17	44134984	LRRC37A2	1
Brain_Amygdala	17:44135026:C:G	GTEx/v7	ENSG00000238083	C	1.22565e-15	1.083	7.36458e-12	+	G	-	17	44135026	LRRC37A2	1
Brain_Amygdala	17:44135359:C:T	GTEx/v7	ENSG00000238083	C	1.22565e-15	1.083	7.36458e-12	+	T	-	17	44135359	LRRC37A2	1
Brain_Amygdala	17:44135827:A:G	GTEx/v7	ENSG00000238083	A	1.22565e-15	1.083	7.36458e-12	+	G	-	17	44135827	LRRC37A2	1
Brain_Amygdala	17:44135985:A:G	GTEx/v7	ENSG00000238083	G	1.22565e-15	1.083	7.36458e-12	+	A	-	17	44135985	LRRC37A2	1
Brain_Amygdala	17:44136577:A:C	GTEx/v7	ENSG00000238083	C	1.22565e-15	1.083	7.36458e-12	+	A	-	17	44136577	LRRC37A2	1
Brain_Amygdala	17:44136634:A:G	GTEx/v7	ENSG00000238083	A	1.22565e-15	1.083	7.36458e-12	+	G	-	17	44136634	LRRC37A2	1
Brain_Amygdala	17:44136803:G:T	GTEx/v7	ENSG00000238083	T	1.22565e-15	1.083	7.36458e-12	+	G	-	17	44136803	LRRC37A2	1
Brain_Amygdala	17:44137189:A:T	GTEx/v7	ENSG00000238083	T	1.22565e-15	1.083	7.36458e-12	+	A	-	17	44137189	LRRC37A2	1
Brain_Amygdala	17:44137311:A:G	GTEx/v7	ENSG00000238083	A	1.22565e-15	1.083	7.36458e-12	+	G	-	17	44137311	LRRC37A2	1
Brain_Amygdala	17:44137386:T:TAA	GTEx/v7	ENSG00000238083	TAA	1.22565e-15	1.083	7.36458e-12	+	NA	NA	17	44137386	LRRC37A2	1
Brain_Amygdala	17:44137676:A:T	GTEx/v7	ENSG00000238083	T	1.22565e-15	1.083	7.36458e-12	+	NA	NA	17	44137676	LRRC37A2	1
Brain_Amygdala	17:44137678:A:G	GTEx/v7	ENSG00000238083	A	1.22565e-15	1.083	7.36458e-12	+	NA	NA	17	44137678	LRRC37A2	1
Brain_Amygdala	17:44137925:C:T	GTEx/v7	ENSG00000238083	C	1.22565e-15	1.083	7.36458e-12	+	T	-	17	44137925	LRRC37A2	1
Brain_Amygdala	17:44138377:G:GA	GTEx/v7	ENSG00000238083	GA	1.22565e-15	1.083	7.36458e-12	+	NA	NA	17	44138377	LRRC37A2	1
Brain_Amygdala	17:44139083:C:G	GTEx/v7	ENSG00000238083	C	1.22565e-15	1.083	7.36458e-12	+	G	-	17	44139083	LRRC37A2	1
Brain_Amygdala	17:44140341:A:G	GTEx/v7	ENSG00000238083	A	1.22565e-15	1.083	7.36458e-12	+	G	-	17	44140341	LRRC37A2	1
Brain_Amygdala	17:44141732:A:G	GTEx/v7	ENSG00000238083	A	1.22565e-15	1.083	7.36458e-12	+	G	-	17	44141732	LRRC37A2	1
Brain_Amygdala	17:44141955:A:T	GTEx/v7	ENSG00000238083	A	1.22565e-15	1.083	7.36458e-12	+	T	-	17	44141955	LRRC37A2	1
Brain_Amygdala	17:44142121:A:G	GTEx/v7	ENSG00000238083	A	1.22565e-15	1.083	7.36458e-12	+	G	-	17	44142121	LRRC37A2	1
Brain_Amygdala	17:44142663:C:T	GTEx/v7	ENSG00000238083	T	1.22565e-15	1.083	7.36458e-12	+	C	-	17	44142663	LRRC37A2	1
Brain_Amygdala	17:44142879:C:T	GTEx/v7	ENSG00000238083	T	1.22565e-15	1.083	7.36458e-12	+	C	-	17	44142879	LRRC37A2	1
Brain_Amygdala	17:44143029:G:T	GTEx/v7	ENSG00000238083	T	1.22565e-15	1.083	7.36458e-12	+	G	-	17	44143029	LRRC37A2	1
Brain_Amygdala	17:44143484:A:G	GTEx/v7	ENSG00000238083	A	1.22565e-15	1.083	7.36458e-12	+	G	-	17	44143484	LRRC37A2	1
Brain_Amygdala	17:44144152:C:T	GTEx/v7	ENSG00000238083	C	1.22565e-15	1.083	7.36458e-12	+	T	-	17	44144152	LRRC37A2	1
Brain_Amygdala	17:44144251:G:T	GTEx/v7	ENSG00000238083	T	1.22565e-15	1.083	7.36458e-12	+	G	-	17	44144251	LRRC37A2	1
Brain_Amygdala	17:44144345:A:G	GTEx/v7	ENSG00000238083	G	1.22565e-15	1.083	7.36458e-12	+	A	-	17	44144345	LRRC37A2	1
Brain_Amygdala	17:44144387:A:C	GTEx/v7	ENSG00000238083	A	1.22565e-15	1.083	7.36458e-12	+	C	-	17	44144387	LRRC37A2	1
Brain_Amygdala	17:44144634:A:G	GTEx/v7	ENSG00000238083	A	1.22565e-15	1.083	7.36458e-12	+	G	-	17	44144634	LRRC37A2	1
Brain_Amygdala	17:44145373:C:T	GTEx/v7	ENSG00000238083	C	1.22565e-15	1.083	7.36458e-12	+	T	-	17	44145373	LRRC37A2	1
Brain_Amygdala	17:44145860:A:G	GTEx/v7	ENSG00000238083	G	1.22565e-15	1.083	7.36458e-12	+	A	-	17	44145860	LRRC37A2	1
Brain_Amygdala	17:44146165:C:G	GTEx/v7	ENSG00000238083	G	1.22565e-15	1.083	7.36458e-12	+	C	-	17	44146165	LRRC37A2	1
Brain_Amygdala	17:44146336:A:C	GTEx/v7	ENSG00000238083	C	1.22565e-15	1.083	7.36458e-12	+	A	-	17	44146336	LRRC37A2	1
Brain_Amygdala	17:44146357:C:T	GTEx/v7	ENSG00000238083	C	1.22565e-15	1.083	7.36458e-12	+	T	-	17	44146357	LRRC37A2	1
Brain_Amygdala	17:44146451:C:T	GTEx/v7	ENSG00000238083	C	1.22565e-15	1.083	7.36458e-12	+	T	-	17	44146451	LRRC37A2	1
Brain_Amygdala	17:44146567:C:T	GTEx/v7	ENSG00000238083	C	1.22565e-15	1.083	7.36458e-12	+	T	-	17	44146567	LRRC37A2	1
Brain_Amygdala	17:44148267:C:T	GTEx/v7	ENSG00000238083	T	1.22565e-15	1.083	7.36458e-12	+	C	-	17	44148267	LRRC37A2	1
Brain_Amygdala	17:44148613:A:G	GTEx/v7	ENSG00000238083	A	1.22565e-15	1.083	7.36458e-12	+	G	-	17	44148613	LRRC37A2	1
Brain_Amygdala	17:44148674:A:G	GTEx/v7	ENSG00000238083	G	1.22565e-15	1.083	7.36458e-12	+	A	-	17	44148674	LRRC37A2	1
Brain_Amygdala	17:44149210:G:GA	GTEx/v7	ENSG00000238083	GA	1.22565e-15	1.083	7.36458e-12	+	NA	NA	17	44149210	LRRC37A2	1
Brain_Amygdala	17:44149297:A:C	GTEx/v7	ENSG00000238083	C	1.22565e-15	1.083	7.36458e-12	+	A	-	17	44149297	LRRC37A2	1
Brain_Amygdala	17:44149448:C:G	GTEx/v7	ENSG00000238083	G	1.22565e-15	1.083	7.36458e-12	+	C	-	17	44149448	LRRC37A2	1
Brain_Amygdala	17:44149581:C:T	GTEx/v7	ENSG00000238083	T	1.22565e-15	1.083	7.36458e-12	+	C	-	17	44149581	LRRC37A2	1
Brain_Amygdala	17:44149741:A:G	GTEx/v7	ENSG00000238083	A	1.22565e-15	1.083	7.36458e-12	+	G	-	17	44149741	LRRC37A2	1
Brain_Amygdala	17:44150042:C:T	GTEx/v7	ENSG00000238083	C	1.22565e-15	1.083	7.36458e-12	+	T	-	17	44150042	LRRC37A2	1
Brain_Amygdala	17:44150152:A:T	GTEx/v7	ENSG00000238083	T	1.22565e-15	1.083	7.36458e-12	+	A	-	17	44150152	LRRC37A2	1
Brain_Amygdala	17:44150163:G:T	GTEx/v7	ENSG00000238083	G	1.22565e-15	1.083	7.36458e-12	+	NA	NA	17	44150163	LRRC37A2	1
Brain_Amygdala	17:44150464:C:T	GTEx/v7	ENSG00000238083	C	1.22565e-15	1.083	7.36458e-12	+	T	-	17	44150464	LRRC37A2	1
Brain_Amygdala	17:44150480:A:T	GTEx/v7	ENSG00000238083	T	1.22565e-15	1.083	7.36458e-12	+	A	-	17	44150480	LRRC37A2	1
Brain_Amygdala	17:44151667:A:G	GTEx/v7	ENSG00000238083	G	1.22565e-15	1.083	7.36458e-12	+	A	-	17	44151667	LRRC37A2	1
Brain_Amygdala	17:44151697:A:T	GTEx/v7	ENSG00000238083	T	1.22565e-15	1.083	7.36458e-12	+	A	-	17	44151697	LRRC37A2	1
Brain_Amygdala	17:44152447:A:G	GTEx/v7	ENSG00000238083	A	1.22565e-15	1.083	7.36458e-12	+	G	-	17	44152447	LRRC37A2	1
Brain_Amygdala	17:44152736:G:GCT	GTEx/v7	ENSG00000238083	GCT	1.22565e-15	1.083	7.36458e-12	+	NA	NA	17	44152736	LRRC37A2	1
Brain_Amygdala	17:44152760:G:T	GTEx/v7	ENSG00000238083	G	1.22565e-15	1.083	7.36458e-12	+	NA	NA	17	44152760	LRRC37A2	1
Brain_Amygdala	17:44152812:T:TGAACCCAAGTGAGGCACCTGGGTTCAA	GTEx/v7	ENSG00000238083	TGAACCCAAGTGAGGCACCTGGGTTCAA	1.22565e-15	1.083	7.36458e-12	+	NA	NA	17	44152812	LRRC37A2	1
Brain_Amygdala	17:44153144:A:G	GTEx/v7	ENSG00000238083	G	1.22565e-15	1.083	7.36458e-12	+	A	-	17	44153144	LRRC37A2	1
Brain_Amygdala	17:44153227:A:G	GTEx/v7	ENSG00000238083	G	1.22565e-15	1.083	7.36458e-12	+	A	-	17	44153227	LRRC37A2	1
Brain_Amygdala	17:44153258:A:G	GTEx/v7	ENSG00000238083	G	1.22565e-15	1.083	7.36458e-12	+	A	-	17	44153258	LRRC37A2	1
Brain_Amygdala	17:44153386:A:T	GTEx/v7	ENSG00000238083	T	1.22565e-15	1.083	7.36458e-12	+	A	-	17	44153386	LRRC37A2	1
Brain_Amygdala	17:44153607:A:T	GTEx/v7	ENSG00000238083	A	1.22565e-15	1.083	7.36458e-12	+	T	-	17	44153607	LRRC37A2	1
Brain_Amygdala	17:44153626:C:T	GTEx/v7	ENSG00000238083	T	1.22565e-15	1.083	7.36458e-12	+	C	-	17	44153626	LRRC37A2	1
Brain_Amygdala	17:44154393:A:G	GTEx/v7	ENSG00000238083	G	1.22565e-15	1.083	7.36458e-12	+	A	-	17	44154393	LRRC37A2	1
Brain_Amygdala	17:44154461:A:C	GTEx/v7	ENSG00000238083	C	1.22565e-15	1.083	7.36458e-12	+	A	-	17	44154461	LRRC37A2	1
Brain_Amygdala	17:44154607:C:T	GTEx/v7	ENSG00000238083	C	1.22565e-15	1.083	7.36458e-12	+	T	-	17	44154607	LRRC37A2	1
Brain_Amygdala	17:44154946:C:T	GTEx/v7	ENSG00000238083	T	1.22565e-15	1.083	7.36458e-12	+	C	-	17	44154946	LRRC37A2	1
Brain_Amygdala	17:44155157:C:T	GTEx/v7	ENSG00000238083	T	1.22565e-15	1.083	7.36458e-12	+	C	-	17	44155157	LRRC37A2	1
Brain_Amygdala	17:44155707:C:T	GTEx/v7	ENSG00000238083	T	1.22565e-15	1.083	7.36458e-12	+	C	-	17	44155707	LRRC37A2	1
Brain_Amygdala	17:44155925:T:TACAA	GTEx/v7	ENSG00000238083	T	1.22565e-15	1.083	7.36458e-12	+	NA	NA	17	44155925	LRRC37A2	1
Brain_Amygdala	17:44156132:T:TTTA	GTEx/v7	ENSG00000238083	TTTA	1.22565e-15	1.083	7.36458e-12	+	NA	NA	17	44156132	LRRC37A2	1
Brain_Amygdala	17:44156167:A:G	GTEx/v7	ENSG00000238083	A	1.22565e-15	1.083	7.36458e-12	+	NA	NA	17	44156167	LRRC37A2	1
Brain_Amygdala	17:44156180:A:G	GTEx/v7	ENSG00000238083	G	1.22565e-15	1.083	7.36458e-12	+	NA	NA	17	44156180	LRRC37A2	1
Brain_Amygdala	17:44156181:A:T	GTEx/v7	ENSG00000238083	A	1.22565e-15	1.083	7.36458e-12	+	NA	NA	17	44156181	LRRC37A2	1
Brain_Amygdala	17:44156401:T:TA	GTEx/v7	ENSG00000238083	TA	1.22565e-15	1.083	7.36458e-12	+	NA	NA	17	44156401	LRRC37A2	1
Brain_Amygdala	17:44157982:A:T	GTEx/v7	ENSG00000238083	T	1.22565e-15	1.083	7.36458e-12	+	A	-	17	44157982	LRRC37A2	1
Brain_Amygdala	17:44157992:C:T	GTEx/v7	ENSG00000238083	C	1.22565e-15	1.083	7.36458e-12	+	T	-	17	44157992	LRRC37A2	1
Brain_Amygdala	17:44159102:C:T	GTEx/v7	ENSG00000238083	T	1.22565e-15	1.083	7.36458e-12	+	C	-	17	44159102	LRRC37A2	1
Brain_Amygdala	17:44159555:A:C	GTEx/v7	ENSG00000238083	A	1.22565e-15	1.083	7.36458e-12	+	C	-	17	44159555	LRRC37A2	1
Brain_Amygdala	17:44159631:G:T	GTEx/v7	ENSG00000238083	G	1.22565e-15	1.083	7.36458e-12	+	T	-	17	44159631	LRRC37A2	1
Brain_Amygdala	17:44159672:A:G	GTEx/v7	ENSG00000238083	G	1.22565e-15	1.083	7.36458e-12	+	A	-	17	44159672	LRRC37A2	1
Brain_Amygdala	17:44159695:C:T	GTEx/v7	ENSG00000238083	T	1.22565e-15	1.083	7.36458e-12	+	C	-	17	44159695	LRRC37A2	1
Brain_Amygdala	17:44159725:C:T	GTEx/v7	ENSG00000238083	T	1.22565e-15	1.083	7.36458e-12	+	C	-	17	44159725	LRRC37A2	1
Brain_Amygdala	17:44159849:C:T	GTEx/v7	ENSG00000238083	C	1.22565e-15	1.083	7.36458e-12	+	T	-	17	44159849	LRRC37A2	1
Brain_Amygdala	17:44159988:A:G	GTEx/v7	ENSG00000238083	A	1.22565e-15	1.083	7.36458e-12	+	G	-	17	44159988	LRRC37A2	1
Brain_Amygdala	17:44160050:A:G	GTEx/v7	ENSG00000238083	A	1.22565e-15	1.083	7.36458e-12	+	G	-	17	44160050	LRRC37A2	1
Brain_Amygdala	17:44160592:A:G	GTEx/v7	ENSG00000238083	A	1.22565e-15	1.083	7.36458e-12	+	G	-	17	44160592	LRRC37A2	1
Brain_Amygdala	17:44160674:C:G	GTEx/v7	ENSG00000238083	C	1.22565e-15	1.083	7.36458e-12	+	G	-	17	44160674	LRRC37A2	1
Brain_Amygdala	17:44161091:G:GCTCCCCTGGTAAGTCCTAAA	GTEx/v7	ENSG00000238083	G	1.22565e-15	1.083	7.36458e-12	+	NA	NA	17	44161091	LRRC37A2	1
Brain_Amygdala	17:44161146:G:T	GTEx/v7	ENSG00000238083	G	1.22565e-15	1.083	7.36458e-12	+	NA	NA	17	44161146	LRRC37A2	1
Brain_Amygdala	17:44161302:A:G	GTEx/v7	ENSG00000238083	G	1.22565e-15	1.083	7.36458e-12	+	A	-	17	44161302	LRRC37A2	1
Brain_Amygdala	17:44161360:A:T	GTEx/v7	ENSG00000238083	T	1.22565e-15	1.083	7.36458e-12	+	A	-	17	44161360	LRRC37A2	1
Brain_Amygdala	17:44161470:A:C	GTEx/v7	ENSG00000238083	C	1.22565e-15	1.083	7.36458e-12	+	NA	NA	17	44161470	LRRC37A2	1
Brain_Amygdala	17:44161478:C:CTCACACCTGTAATCCCAGCACTTTGGGAAGCTGAGGCGGGTGGA	GTEx/v7	ENSG00000238083	C	1.22565e-15	1.083	7.36458e-12	+	NA	NA	17	44161478	LRRC37A2	1
Brain_Amygdala	17:44161747:C:CCAACAA	GTEx/v7	ENSG00000238083	CCAACAA	1.22565e-15	1.083	7.36458e-12	+	NA	NA	17	44161747	LRRC37A2	1
Brain_Amygdala	17:44161875:A:C	GTEx/v7	ENSG00000238083	C	1.22565e-15	1.083	7.36458e-12	+	A	-	17	44161875	LRRC37A2	1
Brain_Amygdala	17:44163411:C:T	GTEx/v7	ENSG00000238083	C	1.22565e-15	1.083	7.36458e-12	+	T	-	17	44163411	LRRC37A2	1
Brain_Amygdala	17:44163547:A:ACG	GTEx/v7	ENSG00000238083	A	1.22565e-15	1.083	7.36458e-12	+	NA	NA	17	44163547	LRRC37A2	1
Brain_Amygdala	17:44163551:A:AGT	GTEx/v7	ENSG00000238083	A	1.22565e-15	1.083	7.36458e-12	+	NA	NA	17	44163551	LRRC37A2	1
Brain_Amygdala	17:44164133:A:G	GTEx/v7	ENSG00000238083	A	1.22565e-15	1.083	7.36458e-12	+	G	-	17	44164133	LRRC37A2	1
Brain_Amygdala	17:44164323:A:G	GTEx/v7	ENSG00000238083	A	1.22565e-15	1.083	7.36458e-12	+	G	-	17	44164323	LRRC37A2	1
Brain_Amygdala	17:44165049:A:G	GTEx/v7	ENSG00000238083	G	1.22565e-15	1.083	7.36458e-12	+	A	-	17	44165049	LRRC37A2	1
Brain_Amygdala	17:44165069:A:G	GTEx/v7	ENSG00000238083	G	1.22565e-15	1.083	7.36458e-12	+	A	-	17	44165069	LRRC37A2	1
Brain_Amygdala	17:44165098:C:T	GTEx/v7	ENSG00000238083	T	1.22565e-15	1.083	7.36458e-12	+	C	-	17	44165098	LRRC37A2	1
Brain_Amygdala	17:44165594:A:C	GTEx/v7	ENSG00000238083	A	1.22565e-15	1.083	7.36458e-12	+	NA	NA	17	44165594	LRRC37A2	1
Brain_Amygdala	17:44165596:C:T	GTEx/v7	ENSG00000238083	T	1.22565e-15	1.083	7.36458e-12	+	NA	NA	17	44165596	LRRC37A2	1
Brain_Amygdala	17:44165852:A:G	GTEx/v7	ENSG00000238083	G	1.22565e-15	1.083	7.36458e-12	+	A	-	17	44165852	LRRC37A2	1
Brain_Amygdala	17:44166311:C:T	GTEx/v7	ENSG00000238083	T	1.22565e-15	1.083	7.36458e-12	+	C	-	17	44166311	LRRC37A2	1
Brain_Amygdala	17:44166646:C:T	GTEx/v7	ENSG00000238083	T	1.22565e-15	1.083	7.36458e-12	+	C	-	17	44166646	LRRC37A2	1
Brain_Amygdala	17:44167464:A:G	GTEx/v7	ENSG00000238083	A	1.22565e-15	1.083	7.36458e-12	+	G	-	17	44167464	LRRC37A2	1
Brain_Amygdala	17:44167661:G:T	GTEx/v7	ENSG00000238083	T	1.22565e-15	1.083	7.36458e-12	+	G	-	17	44167661	LRRC37A2	1
Brain_Amygdala	17:44167729:A:G	GTEx/v7	ENSG00000238083	G	1.22565e-15	1.083	7.36458e-12	+	A	-	17	44167729	LRRC37A2	1
Brain_Amygdala	17:44168508:C:T	GTEx/v7	ENSG00000238083	T	1.22565e-15	1.083	7.36458e-12	+	C	-	17	44168508	LRRC37A2	1
Brain_Amygdala	17:44169377:C:G	GTEx/v7	ENSG00000238083	C	1.22565e-15	1.083	7.36458e-12	+	G	-	17	44169377	LRRC37A2	1
Brain_Amygdala	17:44169406:A:G	GTEx/v7	ENSG00000238083	A	1.22565e-15	1.083	7.36458e-12	+	G	-	17	44169406	LRRC37A2	1
Brain_Amygdala	17:44169437:C:T	GTEx/v7	ENSG00000238083	C	1.22565e-15	1.083	7.36458e-12	+	T	-	17	44169437	LRRC37A2	1
Brain_Amygdala	17:44169581:C:T	GTEx/v7	ENSG00000238083	C	1.22565e-15	1.083	7.36458e-12	+	T	-	17	44169581	LRRC37A2	1
Brain_Amygdala	17:44169605:C:T	GTEx/v7	ENSG00000238083	C	1.22565e-15	1.083	7.36458e-12	+	T	-	17	44169605	LRRC37A2	1
Brain_Amygdala	17:44169759:A:G	GTEx/v7	ENSG00000238083	A	1.22565e-15	1.083	7.36458e-12	+	G	-	17	44169759	LRRC37A2	1
Brain_Amygdala	17:44169769:C:T	GTEx/v7	ENSG00000238083	T	1.22565e-15	1.083	7.36458e-12	+	C	-	17	44169769	LRRC37A2	1
Brain_Amygdala	17:44170238:A:G	GTEx/v7	ENSG00000238083	A	1.22565e-15	1.083	7.36458e-12	+	G	-	17	44170238	LRRC37A2	1
Brain_Amygdala	17:44170414:A:G	GTEx/v7	ENSG00000238083	A	1.22565e-15	1.083	7.36458e-12	+	G	-	17	44170414	LRRC37A2	1
Brain_Amygdala	17:44170612:C:T	GTEx/v7	ENSG00000238083	T	1.22565e-15	1.083	7.36458e-12	+	C	-	17	44170612	LRRC37A2	1
Brain_Amygdala	17:44171024:C:T	GTEx/v7	ENSG00000238083	C	1.22565e-15	1.083	7.36458e-12	+	T	-	17	44171024	LRRC37A2	1
Brain_Amygdala	17:44171554:A:G	GTEx/v7	ENSG00000238083	A	1.22565e-15	1.083	7.36458e-12	+	G	-	17	44171554	LRRC37A2	1
Brain_Amygdala	17:44171565:A:C	GTEx/v7	ENSG00000238083	A	1.22565e-15	1.083	7.36458e-12	+	C	-	17	44171565	LRRC37A2	1
Brain_Amygdala	17:44172327:A:T	GTEx/v7	ENSG00000238083	A	1.22565e-15	1.083	7.36458e-12	+	T	-	17	44172327	LRRC37A2	1
Brain_Amygdala	17:44172391:C:T	GTEx/v7	ENSG00000238083	T	1.22565e-15	1.083	7.36458e-12	+	C	-	17	44172391	LRRC37A2	1
Brain_Amygdala	17:44172698:C:T	GTEx/v7	ENSG00000238083	C	1.22565e-15	1.083	7.36458e-12	+	T	-	17	44172698	LRRC37A2	1
Brain_Amygdala	17:44172773:C:T	GTEx/v7	ENSG00000238083	T	1.22565e-15	1.083	7.36458e-12	+	C	-	17	44172773	LRRC37A2	1
Brain_Amygdala	17:44173179:A:C	GTEx/v7	ENSG00000238083	A	1.22565e-15	1.083	7.36458e-12	+	C	-	17	44173179	LRRC37A2	1
Brain_Amygdala	17:44173878:G:GT	GTEx/v7	ENSG00000238083	GT	1.22565e-15	1.083	7.36458e-12	+	NA	NA	17	44173878	LRRC37A2	1
Brain_Amygdala	17:44174235:A:G	GTEx/v7	ENSG00000238083	G	1.22565e-15	1.083	7.36458e-12	+	NA	NA	17	44174235	LRRC37A2	1
Brain_Amygdala	17:44176092:A:G	GTEx/v7	ENSG00000238083	A	1.22565e-15	1.083	7.36458e-12	+	G	-	17	44176092	LRRC37A2	1
Brain_Amygdala	17:44177097:C:T	GTEx/v7	ENSG00000238083	T	1.22565e-15	1.083	7.36458e-12	+	NA	NA	17	44177097	LRRC37A2	1
Brain_Amygdala	17:44177304:T:TA	GTEx/v7	ENSG00000238083	T	1.22565e-15	1.083	7.36458e-12	+	NA	NA	17	44177304	LRRC37A2	1
Brain_Amygdala	17:44177337:C:T	GTEx/v7	ENSG00000238083	T	1.22565e-15	1.083	7.36458e-12	+	C	-	17	44177337	LRRC37A2	1
Brain_Amygdala	17:44177993:A:C	GTEx/v7	ENSG00000238083	A	1.22565e-15	1.083	7.36458e-12	+	C	-	17	44177993	LRRC37A2	1
Brain_Amygdala	17:44179723:C:T	GTEx/v7	ENSG00000238083	C	1.22565e-15	1.083	7.36458e-12	+	NA	NA	17	44179723	LRRC37A2	1
Brain_Amygdala	17:44179749:A:G	GTEx/v7	ENSG00000238083	A	1.22565e-15	1.083	7.36458e-12	+	G	-	17	44179749	LRRC37A2	1
Brain_Amygdala	17:44179969:A:G	GTEx/v7	ENSG00000238083	A	1.22565e-15	1.083	7.36458e-12	+	G	-	17	44179969	LRRC37A2	1
Brain_Amygdala	17:44179992:A:G	GTEx/v7	ENSG00000238083	G	1.22565e-15	1.083	7.36458e-12	+	A	-	17	44179992	LRRC37A2	1
Brain_Amygdala	17:44180442:A:G	GTEx/v7	ENSG00000238083	G	1.22565e-15	1.083	7.36458e-12	+	A	-	17	44180442	LRRC37A2	1
Brain_Amygdala	17:44180954:A:G	GTEx/v7	ENSG00000238083	G	1.22565e-15	1.083	7.36458e-12	+	A	-	17	44180954	LRRC37A2	1
Brain_Amygdala	17:44180997:C:T	GTEx/v7	ENSG00000238083	T	1.22565e-15	1.083	7.36458e-12	+	C	-	17	44180997	LRRC37A2	1
Brain_Amygdala	17:44181118:A:G	GTEx/v7	ENSG00000238083	A	1.22565e-15	1.083	7.36458e-12	+	NA	NA	17	44181118	LRRC37A2	1
Brain_Amygdala	17:44181454:C:T	GTEx/v7	ENSG00000238083	T	1.22565e-15	1.083	7.36458e-12	+	C	-	17	44181454	LRRC37A2	1
Brain_Amygdala	17:44181508:G:T	GTEx/v7	ENSG00000238083	G	1.22565e-15	1.083	7.36458e-12	+	T	-	17	44181508	LRRC37A2	1
Brain_Amygdala	17:44181681:A:G	GTEx/v7	ENSG00000238083	G	1.22565e-15	1.083	7.36458e-12	+	A	-	17	44181681	LRRC37A2	1
Brain_Amygdala	17:44182336:A:C	GTEx/v7	ENSG00000238083	A	1.22565e-15	1.083	7.36458e-12	+	C	-	17	44182336	LRRC37A2	1
Brain_Amygdala	17:44182845:T:TG	GTEx/v7	ENSG00000238083	TG	1.22565e-15	1.083	7.36458e-12	+	NA	NA	17	44182845	LRRC37A2	1
Brain_Amygdala	17:44183403:A:G	GTEx/v7	ENSG00000238083	G	1.22565e-15	1.083	7.36458e-12	+	A	-	17	44183403	LRRC37A2	1
Brain_Amygdala	17:44183616:A:C	GTEx/v7	ENSG00000238083	A	1.22565e-15	1.083	7.36458e-12	+	C	-	17	44183616	LRRC37A2	1
Brain_Amygdala	17:44184375:A:G	GTEx/v7	ENSG00000238083	G	1.22565e-15	1.083	7.36458e-12	+	A	-	17	44184375	LRRC37A2	1
Brain_Amygdala	17:44184428:C:T	GTEx/v7	ENSG00000238083	C	1.22565e-15	1.083	7.36458e-12	+	T	-	17	44184428	LRRC37A2	1
Brain_Amygdala	17:44184808:C:G	GTEx/v7	ENSG00000238083	G	1.22565e-15	1.083	7.36458e-12	+	NA	NA	17	44184808	LRRC37A2	1
Brain_Amygdala	17:44184819:C:CAAAGGT	GTEx/v7	ENSG00000238083	C	1.22565e-15	1.083	7.36458e-12	+	NA	NA	17	44184819	LRRC37A2	1
Brain_Amygdala	17:44186301:C:T	GTEx/v7	ENSG00000238083	C	1.22565e-15	1.083	7.36458e-12	+	T	-	17	44186301	LRRC37A2	1
Brain_Amygdala	17:44186593:C:T	GTEx/v7	ENSG00000238083	C	1.22565e-15	1.083	7.36458e-12	+	T	-	17	44186593	LRRC37A2	1
Brain_Amygdala	17:44188645:C:T	GTEx/v7	ENSG00000238083	T	1.22565e-15	1.083	7.36458e-12	+	C	-	17	44188645	LRRC37A2	1
Brain_Amygdala	17:44189408:C:T	GTEx/v7	ENSG00000238083	C	1.22565e-15	1.083	7.36458e-12	+	T	-	17	44189408	LRRC37A2	1
Brain_Amygdala	17:44191682:A:G	GTEx/v7	ENSG00000238083	A	1.22565e-15	1.083	7.36458e-12	+	G	-	17	44191682	LRRC37A2	1
Brain_Amygdala	17:44191835:A:G	GTEx/v7	ENSG00000238083	G	1.22565e-15	1.083	7.36458e-12	+	A	-	17	44191835	LRRC37A2	1
Brain_Amygdala	17:44192590:A:T	GTEx/v7	ENSG00000238083	A	1.22565e-15	1.083	7.36458e-12	+	NA	NA	17	44192590	LRRC37A2	1
Brain_Amygdala	17:44193097:A:C	GTEx/v7	ENSG00000238083	A	1.22565e-15	1.083	7.36458e-12	+	C	-	17	44193097	LRRC37A2	1
Brain_Amygdala	17:44193882:C:T	GTEx/v7	ENSG00000238083	T	1.22565e-15	1.083	7.36458e-12	+	C	-	17	44193882	LRRC37A2	1
Brain_Amygdala	17:44194381:A:T	GTEx/v7	ENSG00000238083	A	1.22565e-15	1.083	7.36458e-12	+	T	-	17	44194381	LRRC37A2	1
Brain_Amygdala	17:44194519:C:T	GTEx/v7	ENSG00000238083	C	1.22565e-15	1.083	7.36458e-12	+	T	-	17	44194519	LRRC37A2	1
Brain_Amygdala	17:44194621:C:G	GTEx/v7	ENSG00000238083	G	1.22565e-15	1.083	7.36458e-12	+	C	-	17	44194621	LRRC37A2	1
Brain_Amygdala	17:44194735:G:T	GTEx/v7	ENSG00000238083	T	1.22565e-15	1.083	7.36458e-12	+	G	-	17	44194735	LRRC37A2	1
Brain_Amygdala	17:44195611:C:CA	GTEx/v7	ENSG00000238083	C	1.22565e-15	1.083	7.36458e-12	+	NA	NA	17	44195611	LRRC37A2	1
[truncated: 513,170+ more rows]
