# Supplementary material for: Identifying nootropic drug targets via large-scale cognitive GWAS and transcriptomics
Source: Neuropsychopharmacology. 2021 May 25;46(10):1788–801. doi: 10.1038/s41386-021-01023-4 (PMC8357785; doi:10.1038/s41386-021-01023-4)
Supplement: Supplementary file 11 — STable11 [file 41386_2021_1023_MOESM11_ESM.xlsx]

## Sheet: Table S11
Table S11
PsychEncode/BrainGVEX Gene Expression QTL
CHR_BP	SNPID	SNP	CHR	BP	A1	A2	gene_id	gene_name	chr	start	stop	strand	gene_type	Distance	qtl_p	Direction	FDR	mtag_freq	mtag_beta	mtag_se	mtag_z	mtag_pval	CHR_BP	Within	GWAS	Loci
1:20765245	1_20765245_G_A	rs55841684	1	20765245	A	G	ENSG00000117242	PINK1-AS	chr1	20969150	20978686	-	antisense	213442	8.31e-06	+	0.000635006	0.101147	0.0191719	0.00405621	4.72654	2.28e-06	NA	NA
1:20765245	1_20765245_G_A	rs55841684	1	20765245	A	G	ENSG00000162545	CAMK2N1	chr1	20808884	20812713	-	protein_coding	47469	2.35e-05	-	0.00159074	0.101147	0.0191719	0.00405621	4.72654	2.28e-06	NA	NA
1:20765245	1_20765245_G_A	rs55841684	1	20765245	A	G	ENSG00000090432	MUL1	chr1	20825943	20834654	-	protein_coding	69410	3.78e-05	-	0.00239657	0.101147	0.0191719	0.00405621	4.72654	2.28e-06	NA	NA
1:20765507	1_20765507_G_T	rs75988537	1	20765507	T	G	ENSG00000117242	PINK1-AS	chr1	20969150	20978686	-	antisense	213180	8.31e-06	+	0.000635006	0.101424	0.0192925	0.00404919	4.76453	1.89e-06	NA	NA
1:20765507	1_20765507_G_T	rs75988537	1	20765507	T	G	ENSG00000162545	CAMK2N1	chr1	20808884	20812713	-	protein_coding	47207	2.35e-05	-	0.00159074	0.101424	0.0192925	0.00404919	4.76453	1.89e-06	NA	NA
1:20765507	1_20765507_G_T	rs75988537	1	20765507	T	G	ENSG00000090432	MUL1	chr1	20825943	20834654	-	protein_coding	69148	3.78e-05	-	0.00239657	0.101424	0.0192925	0.00404919	4.76453	1.89e-06	NA	NA
1:20766364	1_20766364_A_G	rs75164623	1	20766364	A	G	ENSG00000117242	PINK1-AS	chr1	20969150	20978686	-	antisense	212323	8.31e-06	+	0.000635006	0.898165	-0.0186673	0.0040457	-4.61411	3.95e-06	NA	NA
1:20766364	1_20766364_A_G	rs75164623	1	20766364	A	G	ENSG00000162545	CAMK2N1	chr1	20808884	20812713	-	protein_coding	46350	2.35e-05	-	0.00159074	0.898165	-0.0186673	0.0040457	-4.61411	3.95e-06	NA	NA
1:20766364	1_20766364_A_G	rs75164623	1	20766364	A	G	ENSG00000090432	MUL1	chr1	20825943	20834654	-	protein_coding	68291	3.78e-05	-	0.00239657	0.898165	-0.0186673	0.0040457	-4.61411	3.95e-06	NA	NA
1:20771987	1_20771987_T_C	rs11588952	1	20771987	T	C	ENSG00000117242	PINK1-AS	chr1	20969150	20978686	-	antisense	206700	2.93e-06	+	0.000248031	0.909027	-0.0223608	0.00424303	-5.27	1.36e-07	1:20771987	1
1:20771987	1_20771987_T_C	rs11588952	1	20771987	T	C	ENSG00000162545	CAMK2N1	chr1	20808884	20812713	-	protein_coding	40727	5.28e-06	-	0.000422321	0.909027	-0.0223608	0.00424303	-5.27	1.36e-07	1:20771987	1
1:20771987	1_20771987_T_C	rs11588952	1	20771987	T	C	ENSG00000090432	MUL1	chr1	20825943	20834654	-	protein_coding	62668	0.000162727	-	0.00839457	0.909027	-0.0223608	0.00424303	-5.27	1.36e-07	1:20771987	1
1:20775499	1_20775499_C_T	rs112322975	1	20775499	T	C	ENSG00000090432	MUL1	chr1	20825943	20834654	-	protein_coding	59156	2.11e-06	-	0.000184754	0.0895953	0.0247227	0.00428218	5.77339	7.77e-09	1:20775499	1
1:20775499	1_20775499_C_T	rs112322975	1	20775499	T	C	ENSG00000117242	PINK1-AS	chr1	20969150	20978686	-	antisense	203188	1.94e-05	+	0.00134116	0.0895953	0.0247227	0.00428218	5.77339	7.77e-09	1:20775499	1
1:20775499	1_20775499_C_T	rs112322975	1	20775499	T	C	ENSG00000162545	CAMK2N1	chr1	20808884	20812713	-	protein_coding	37215	5.75e-05	-	0.00346643	0.0895953	0.0247227	0.00428218	5.77339	7.77e-09	1:20775499	1
1:20777021	1_20777021_G_A	rs74335351	1	20777021	A	G	ENSG00000090432	MUL1	chr1	20825943	20834654	-	protein_coding	57634	2.24e-06	-	0.000194774	0.0896954	0.0245481	0.00427977	5.73584	9.7e-09	1:20777021	1
1:20777021	1_20777021_G_A	rs74335351	1	20777021	A	G	ENSG00000162545	CAMK2N1	chr1	20808884	20812713	-	protein_coding	35693	2.42e-05	-	0.0016333	0.0896954	0.0245481	0.00427977	5.73584	9.7e-09	1:20777021	1
1:20777021	1_20777021_G_A	rs74335351	1	20777021	A	G	ENSG00000117242	PINK1-AS	chr1	20969150	20978686	-	antisense	201666	2.78e-05	+	0.00183324	0.0896954	0.0245481	0.00427977	5.73584	9.7e-09	1:20777021	1
1:20786824	1_20786824_T_C	rs112662287	1	20786824	T	C	ENSG00000090432	MUL1	chr1	20825943	20834654	-	protein_coding	47831	2.24e-06	-	0.000194774	0.909993	-0.0246887	0.00427267	-5.7783	7.55e-09	1:20786824	1
1:20786824	1_20786824_T_C	rs112662287	1	20786824	T	C	ENSG00000162545	CAMK2N1	chr1	20808884	20812713	-	protein_coding	25890	2.42e-05	-	0.0016333	0.909993	-0.0246887	0.00427267	-5.7783	7.55e-09	1:20786824	1
1:20786824	1_20786824_T_C	rs112662287	1	20786824	T	C	ENSG00000117242	PINK1-AS	chr1	20969150	20978686	-	antisense	191863	2.78e-05	+	0.00183324	0.909993	-0.0246887	0.00427267	-5.7783	7.55e-09	1:20786824	1
1:20790806	1_20790806_C_T	rs77167727	1	20790806	T	C	ENSG00000090432	MUL1	chr1	20825943	20834654	-	protein_coding	43849	2.24e-06	-	0.000194774	0.090261	0.024465	0.00426617	5.73465	9.77e-09	1:20790806	1
1:20790806	1_20790806_C_T	rs77167727	1	20790806	T	C	ENSG00000162545	CAMK2N1	chr1	20808884	20812713	-	protein_coding	21908	2.42e-05	-	0.0016333	0.090261	0.024465	0.00426617	5.73465	9.77e-09	1:20790806	1
1:20790806	1_20790806_C_T	rs77167727	1	20790806	T	C	ENSG00000117242	PINK1-AS	chr1	20969150	20978686	-	antisense	187881	2.78e-05	+	0.00183324	0.090261	0.024465	0.00426617	5.73465	9.77e-09	1:20790806	1
1:20796219	1_20796219_T_G	rs112660177	1	20796219	T	G	ENSG00000090432	MUL1	chr1	20825943	20834654	-	protein_coding	38436	3.65e-06	-	0.000301746	0.909358	-0.0247891	0.00425902	-5.82038	5.87e-09	1:20796219	1
1:20796219	1_20796219_T_G	rs112660177	1	20796219	T	G	ENSG00000162545	CAMK2N1	chr1	20808884	20812713	-	protein_coding	16495	3.4e-05	-	0.00218048	0.909358	-0.0247891	0.00425902	-5.82038	5.87e-09	1:20796219	1
1:20796219	1_20796219_T_G	rs112660177	1	20796219	T	G	ENSG00000117242	PINK1-AS	chr1	20969150	20978686	-	antisense	182468	0.000174322	+	0.0088912	0.909358	-0.0247891	0.00425902	-5.82038	5.87e-09	1:20796219	1
1:20800758	1_20800758_G_A	rs74335325	1	20800758	A	G	ENSG00000117242	PINK1-AS	chr1	20969150	20978686	-	antisense	177929	2.65e-06	+	0.000226013	0.0810729	0.0244794	0.00448815	5.45423	4.92e-08	1:20800758	1
1:20800758	1_20800758_G_A	rs74335325	1	20800758	A	G	ENSG00000090432	MUL1	chr1	20825943	20834654	-	protein_coding	33897	2.76e-05	-	0.00182584	0.0810729	0.0244794	0.00448815	5.45423	4.92e-08	1:20800758	1
1:20800758	1_20800758_G_A	rs74335325	1	20800758	A	G	ENSG00000162545	CAMK2N1	chr1	20808884	20812713	-	protein_coding	11956	3.25e-05	-	0.00210269	0.0810729	0.0244794	0.00448815	5.45423	4.92e-08	1:20800758	1
1:20807073	1_20807073_G_T	rs75810319	1	20807073	T	G	ENSG00000090432	MUL1	chr1	20825943	20834654	-	protein_coding	27582	9.55e-07	-	9.05e-05	0.0945789	0.0245161	0.00417193	5.87644	4.19e-09	1:20807073	1
1:20807073	1_20807073_G_T	rs75810319	1	20807073	T	G	ENSG00000162545	CAMK2N1	chr1	20808884	20812713	-	protein_coding	5641	6e-06	-	0.000474634	0.0945789	0.0245161	0.00417193	5.87644	4.19e-09	1:20807073	1
1:20807073	1_20807073_G_T	rs75810319	1	20807073	T	G	ENSG00000117242	PINK1-AS	chr1	20969150	20978686	-	antisense	171614	3.84e-05	+	0.00242569	0.0945789	0.0245161	0.00417193	5.87644	4.19e-09	1:20807073	1
1:20811184	1_20811184_C_T	rs3767235	1	20811184	T	C	ENSG00000162545	CAMK2N1	chr1	20808884	20812713	-	protein_coding	1530	2.25e-05	-	0.00153463	0.101805	0.0207101	0.00404013	5.12609	2.96e-07	1:20811184	1
1:20811184	1_20811184_C_T	rs3767235	1	20811184	T	C	ENSG00000090432	MUL1	chr1	20825943	20834654	-	protein_coding	23471	0.000108495	-	0.00596928	0.101805	0.0207101	0.00404013	5.12609	2.96e-07	1:20811184	1
1:20811184	1_20811184_C_T	rs3767235	1	20811184	T	C	ENSG00000117242	PINK1-AS	chr1	20969150	20978686	-	antisense	167503	0.000204096	+	0.0101494	0.101805	0.0207101	0.00404013	5.12609	2.96e-07	1:20811184	1
1:20814444	1_20814444_T_C	rs56127503	1	20814444	T	C	ENSG00000090432	MUL1	chr1	20825943	20834654	-	protein_coding	20211	7e-10	-	1.23e-07	0.835766	-0.0182404	0.00329667	-5.53298	3.15e-08	1:20814444	1
1:20814444	1_20814444_T_C	rs56127503	1	20814444	T	C	ENSG00000162545	CAMK2N1	chr1	20808884	20812713	-	protein_coding	-5560	0.00104111	-	0.0383338	0.835766	-0.0182404	0.00329667	-5.53298	3.15e-08	1:20814444	1
1:20816766	1_20816766_G_A	rs56100950	1	20816766	A	G	ENSG00000090432	MUL1	chr1	20825943	20834654	-	protein_coding	17889	7e-10	-	1.23e-07	0.164237	0.0182722	0.0032958	5.54409	2.95e-08	1:20816766	1
1:20816766	1_20816766_G_A	rs56100950	1	20816766	A	G	ENSG00000162545	CAMK2N1	chr1	20808884	20812713	-	protein_coding	-7882	0.00104111	-	0.0383338	0.164237	0.0182722	0.0032958	5.54409	2.95e-08	1:20816766	1
1:20817385	1_20817385_C_T	rs12085103	1	20817385	T	C	ENSG00000090432	MUL1	chr1	20825943	20834654	-	protein_coding	17270	7e-10	-	1.23e-07	0.164218	0.0184013	0.00329581	5.58325	2.36e-08	1:20817385	1
1:20817385	1_20817385_C_T	rs12085103	1	20817385	T	C	ENSG00000162545	CAMK2N1	chr1	20808884	20812713	-	protein_coding	-8501	0.00104111	-	0.0383338	0.164218	0.0184013	0.00329581	5.58325	2.36e-08	1:20817385	1
1:20818659	1_20818659_G_C	rs10916805	1	20818659	C	G	ENSG00000090432	MUL1	chr1	20825943	20834654	-	protein_coding	15996	1.63e-09	-	2.69e-07	0.164322	0.0184784	0.00329492	5.60816	2.04e-08	1:20818659	1
1:20818659	1_20818659_G_C	rs10916805	1	20818659	C	G	ENSG00000162545	CAMK2N1	chr1	20808884	20812713	-	protein_coding	-9775	0.000931345	-	0.0351233	0.164322	0.0184784	0.00329492	5.60816	2.04e-08	1:20818659	1
1:20818683	1_20818683_G_A	rs77645371	1	20818683	A	G	ENSG00000117242	PINK1-AS	chr1	20969150	20978686	-	antisense	160004	9.42e-07	+	8.94e-05	0.0847598	0.0250585	0.00439524	5.70129	1.19e-08	1:20818683	1
1:20818683	1_20818683_G_A	rs77645371	1	20818683	A	G	ENSG00000162545	CAMK2N1	chr1	20808884	20812713	-	protein_coding	-9799	2.23e-05	-	0.00151767	0.0847598	0.0250585	0.00439524	5.70129	1.19e-08	1:20818683	1
1:20818683	1_20818683_G_A	rs77645371	1	20818683	A	G	ENSG00000090432	MUL1	chr1	20825943	20834654	-	protein_coding	15972	3.4e-05	-	0.00218459	0.0847598	0.0250585	0.00439524	5.70129	1.19e-08	1:20818683	1
1:20819606	1_20819606_C_A	rs77855246	1	20819606	A	C	ENSG00000162545	CAMK2N1	chr1	20808884	20812713	-	protein_coding	-10722	2.25e-05	-	0.00153463	0.102698	0.0205256	0.00402325	5.10175	3.37e-07	1:20819606	1
1:20819606	1_20819606_C_A	rs77855246	1	20819606	A	C	ENSG00000090432	MUL1	chr1	20825943	20834654	-	protein_coding	15049	0.000108495	-	0.00596928	0.102698	0.0205256	0.00402325	5.10175	3.37e-07	1:20819606	1
1:20819606	1_20819606_C_A	rs77855246	1	20819606	A	C	ENSG00000117242	PINK1-AS	chr1	20969150	20978686	-	antisense	159081	0.000204096	+	0.0101494	0.102698	0.0205256	0.00402325	5.10175	3.37e-07	1:20819606	1
1:20821180	1_20821180_C_A	rs76480145	1	20821180	A	C	ENSG00000090432	MUL1	chr1	20825943	20834654	-	protein_coding	13475	3.94e-11	-	8.4e-09	0.158127	0.0182162	0.00334577	5.44454	5.19e-08	1:20821180	1
1:20821180	1_20821180_C_A	rs76480145	1	20821180	A	C	ENSG00000162545	CAMK2N1	chr1	20808884	20812713	-	protein_coding	-12296	0.00081688	-	0.0316515	0.158127	0.0182162	0.00334577	5.44454	5.19e-08	1:20821180	1
1:20821534	1_20821534_A_C	rs74720529	1	20821534	A	C	ENSG00000090432	MUL1	chr1	20825943	20834654	-	protein_coding	13121	2.46e-09	-	3.94e-07	0.826461	-0.0183288	0.00322143	-5.68964	1.27e-08	1:20821534	1
1:20821534	1_20821534_A_C	rs74720529	1	20821534	A	C	ENSG00000162545	CAMK2N1	chr1	20808884	20812713	-	protein_coding	-12650	0.000770086	-	0.0302116	0.826461	-0.0183288	0.00322143	-5.68964	1.27e-08	1:20821534	1
1:20821965	1_20821965_A_G	rs12076947	1	20821965	A	G	ENSG00000090432	MUL1	chr1	20825943	20834654	-	protein_coding	12690	1.34e-09	-	2.25e-07	0.826373	-0.0182929	0.00321201	-5.69517	1.23e-08	1:20821965	1
1:20821965	1_20821965_A_G	rs12076947	1	20821965	A	G	ENSG00000162545	CAMK2N1	chr1	20808884	20812713	-	protein_coding	-13081	0.000832247	-	0.0321182	0.826373	-0.0182929	0.00321201	-5.69517	1.23e-08	1:20821965	1
1:20824366	1_20824366_G_A	rs6658554	1	20824366	A	G	ENSG00000090432	MUL1	chr1	20825943	20834654	-	protein_coding	10289	2.04e-11	-	4.54e-09	0.157638	0.0183728	0.00335314	5.47928	4.27e-08	1:20824366	1
1:20824366	1_20824366_G_A	rs6658554	1	20824366	A	G	ENSG00000162545	CAMK2N1	chr1	20808884	20812713	-	protein_coding	-15482	0.00075906	-	0.029857	0.157638	0.0183728	0.00335314	5.47928	4.27e-08	1:20824366	1
1:20826243	1_20826243_C_T	rs1044332	1	20826243	T	C	ENSG00000090432	MUL1	chr1	20825943	20834654	-	protein_coding	8412	2.67e-06	-	0.000228053	0.106484	0.0213645	0.00394841	5.4109	6.27e-08	1:20826243	1
1:20826243	1_20826243_C_T	rs1044332	1	20826243	T	C	ENSG00000162545	CAMK2N1	chr1	20808884	20812713	-	protein_coding	-17359	2.97e-05	-	0.00194397	0.106484	0.0213645	0.00394841	5.4109	6.27e-08	1:20826243	1
1:20826243	1_20826243_C_T	rs1044332	1	20826243	T	C	ENSG00000117242	PINK1-AS	chr1	20969150	20978686	-	antisense	152444	0.000581011	+	0.0240287	0.106484	0.0213645	0.00394841	5.4109	6.27e-08	1:20826243	1
1:20829303	1_20829303_A_C	rs111270978	1	20829303	A	C	ENSG00000090432	MUL1	chr1	20825943	20834654	-	protein_coding	5352	2.67e-06	-	0.000228053	0.893801	-0.0213218	0.00396385	-5.37905	7.49e-08	1:20829303	1
1:20829303	1_20829303_A_C	rs111270978	1	20829303	A	C	ENSG00000162545	CAMK2N1	chr1	20808884	20812713	-	protein_coding	-20419	2.97e-05	-	0.00194397	0.893801	-0.0213218	0.00396385	-5.37905	7.49e-08	1:20829303	1
1:20829303	1_20829303_A_C	rs111270978	1	20829303	A	C	ENSG00000117242	PINK1-AS	chr1	20969150	20978686	-	antisense	149384	0.000581011	+	0.0240287	0.893801	-0.0213218	0.00396385	-5.37905	7.49e-08	1:20829303	1
1:20830127	1_20830127_G_A	rs17412284	1	20830127	A	G	ENSG00000090432	MUL1	chr1	20825943	20834654	-	protein_coding	4528	2.67e-06	-	0.000228053	0.106276	0.0214294	0.00395172	5.42281	5.87e-08	1:20830127	1
1:20830127	1_20830127_G_A	rs17412284	1	20830127	A	G	ENSG00000162545	CAMK2N1	chr1	20808884	20812713	-	protein_coding	-21243	2.97e-05	-	0.00194397	0.106276	0.0214294	0.00395172	5.42281	5.87e-08	1:20830127	1
1:20830127	1_20830127_G_A	rs17412284	1	20830127	A	G	ENSG00000117242	PINK1-AS	chr1	20969150	20978686	-	antisense	148560	0.000581011	+	0.0240287	0.106276	0.0214294	0.00395172	5.42281	5.87e-08	1:20830127	1
1:20831301	1_20831301_T_C	rs80274432	1	20831301	T	C	ENSG00000090432	MUL1	chr1	20825943	20834654	-	protein_coding	3354	4.77e-10	-	8.65e-08	0.8274	-0.0179165	0.00323088	-5.54541	2.93e-08	1:20831301	1
1:20831301	1_20831301_T_C	rs80274432	1	20831301	T	C	ENSG00000162545	CAMK2N1	chr1	20808884	20812713	-	protein_coding	-22417	0.00106546	-	0.039019	0.8274	-0.0179165	0.00323088	-5.54541	2.93e-08	1:20831301	1
1:20831675	1_20831675_G_A	rs76674902	1	20831675	A	G	ENSG00000090432	MUL1	chr1	20825943	20834654	-	protein_coding	2980	2.67e-06	-	0.000228053	0.106415	0.0212579	0.00396071	5.36719	8e-08	1:20831675	1
1:20831675	1_20831675_G_A	rs76674902	1	20831675	A	G	ENSG00000162545	CAMK2N1	chr1	20808884	20812713	-	protein_coding	-22791	2.97e-05	-	0.00194397	0.106415	0.0212579	0.00396071	5.36719	8e-08	1:20831675	1
1:20831675	1_20831675_G_A	rs76674902	1	20831675	A	G	ENSG00000117242	PINK1-AS	chr1	20969150	20978686	-	antisense	147012	0.000581011	+	0.0240287	0.106415	0.0212579	0.00396071	5.36719	8e-08	1:20831675	1
1:20832674	1_20832674_T_G	rs12566937	1	20832674	T	G	ENSG00000090432	MUL1	chr1	20825943	20834654	-	protein_coding	1981	4.77e-10	-	8.65e-08	0.826843	-0.0179827	0.0032179	-5.58834	2.29e-08	1:20832674	1
1:20832674	1_20832674_T_G	rs12566937	1	20832674	T	G	ENSG00000162545	CAMK2N1	chr1	20808884	20812713	-	protein_coding	-23790	0.00106546	-	0.039019	0.826843	-0.0179827	0.0032179	-5.58834	2.29e-08	1:20832674	1
1:20834789	1_20834789_T_C	rs6669244	1	20834789	T	C	ENSG00000090432	MUL1	chr1	20825943	20834654	-	protein_coding	-8846	4.77e-10	-	8.65e-08	0.826954	-0.0177897	0.00321874	-5.52691	3.26e-08	1:20834789	1
1:20834789	1_20834789_T_C	rs6669244	1	20834789	T	C	ENSG00000162545	CAMK2N1	chr1	20808884	20812713	-	protein_coding	-25905	0.00106546	-	0.039019	0.826954	-0.0177897	0.00321874	-5.52691	3.26e-08	1:20834789	1
1:20835407	1_20835407_A_C	rs79759487	1	20835407	A	C	ENSG00000090432	MUL1	chr1	20825943	20834654	-	protein_coding	-9464	4.77e-10	-	8.65e-08	0.826723	-0.0177802	0.00322584	-5.5118	3.55e-08	1:20835407	1
1:20835407	1_20835407_A_C	rs79759487	1	20835407	A	C	ENSG00000162545	CAMK2N1	chr1	20808884	20812713	-	protein_coding	-26523	0.00106546	-	0.039019	0.826723	-0.0177802	0.00322584	-5.5118	3.55e-08	1:20835407	1
1:20835492	1_20835492_T_C	rs17412396	1	20835492	T	C	ENSG00000090432	MUL1	chr1	20825943	20834654	-	protein_coding	-9549	4.77e-10	-	8.65e-08	0.826716	-0.0177422	0.00322579	-5.5001	3.8e-08	1:20835492	1
1:20835492	1_20835492_T_C	rs17412396	1	20835492	T	C	ENSG00000162545	CAMK2N1	chr1	20808884	20812713	-	protein_coding	-26608	0.00106546	-	0.039019	0.826716	-0.0177422	0.00322579	-5.5001	3.8e-08	1:20835492	1
1:20837080	1_20837080_G_A	rs111700084	1	20837080	A	G	ENSG00000090432	MUL1	chr1	20825943	20834654	-	protein_coding	-11137	2.67e-06	-	0.000228053	0.106511	0.0209456	0.00395911	5.29049	1.22e-07	1:20837080	1
1:20837080	1_20837080_G_A	rs111700084	1	20837080	A	G	ENSG00000162545	CAMK2N1	chr1	20808884	20812713	-	protein_coding	-28196	2.97e-05	-	0.00194397	0.106511	0.0209456	0.00395911	5.29049	1.22e-07	1:20837080	1
1:20837080	1_20837080_G_A	rs111700084	1	20837080	A	G	ENSG00000117242	PINK1-AS	chr1	20969150	20978686	-	antisense	141607	0.000581011	+	0.0240287	0.106511	0.0209456	0.00395911	5.29049	1.22e-07	1:20837080	1
1:20837289	1_20837289_C_G	rs12057500	1	20837289	C	G	ENSG00000090432	MUL1	chr1	20825943	20834654	-	protein_coding	-11346	4.77e-10	-	8.65e-08	0.826727	-0.0177359	0.00322596	-5.49788	3.84e-08	1:20837289	1
1:20837289	1_20837289_C_G	rs12057500	1	20837289	C	G	ENSG00000162545	CAMK2N1	chr1	20808884	20812713	-	protein_coding	-28405	0.00106546	-	0.039019	0.826727	-0.0177359	0.00322596	-5.49788	3.84e-08	1:20837289	1
1:20837541	1_20837541_A_C	rs17403898	1	20837541	A	C	ENSG00000090432	MUL1	chr1	20825943	20834654	-	protein_coding	-11598	4.77e-10	-	8.65e-08	0.827208	-0.0176787	0.00322942	-5.47426	4.39e-08	1:20837541	1
1:20837541	1_20837541_A_C	rs17403898	1	20837541	A	C	ENSG00000162545	CAMK2N1	chr1	20808884	20812713	-	protein_coding	-28657	0.00106546	-	0.039019	0.827208	-0.0176787	0.00322942	-5.47426	4.39e-08	1:20837541	1
1:20844074	1_20844074_T_C	rs12094563	1	20844074	T	C	ENSG00000090432	MUL1	chr1	20825943	20834654	-	protein_coding	-18131	1.48e-09	-	2.46e-07	0.826816	-0.017734	0.00322665	-5.49612	3.88e-08	1:20844074	1
1:20844074	1_20844074_T_C	rs12094563	1	20844074	T	C	ENSG00000162545	CAMK2N1	chr1	20808884	20812713	-	protein_coding	-35190	0.0007853	-	0.0306853	0.826816	-0.017734	0.00322665	-5.49612	3.88e-08	1:20844074	1
1:20846625	1_20846625_G_C	rs112684754	1	20846625	C	G	ENSG00000090432	MUL1	chr1	20825943	20834654	-	protein_coding	-20682	7.84e-06	-	0.000602712	0.106849	0.0213678	0.00395398	5.40413	6.51e-08	1:20846625	1
1:20846625	1_20846625_G_C	rs112684754	1	20846625	C	G	ENSG00000162545	CAMK2N1	chr1	20808884	20812713	-	protein_coding	-37741	1.93e-05	-	0.00133995	0.106849	0.0213678	0.00395398	5.40413	6.51e-08	1:20846625	1
1:20846625	1_20846625_G_C	rs112684754	1	20846625	C	G	ENSG00000117242	PINK1-AS	chr1	20969150	20978686	-	antisense	132062	0.000959997	+	0.0359802	0.106849	0.0213678	0.00395398	5.40413	6.51e-08	1:20846625	1
1:20850250	1_20850250_A_G	rs77280889	1	20850250	A	G	ENSG00000090432	MUL1	chr1	20825943	20834654	-	protein_coding	-24307	9.88e-10	-	1.69e-07	0.8263	-0.017845	0.00322295	-5.53686	3.08e-08	1:20850250	1
1:20850250	1_20850250_A_G	rs77280889	1	20850250	A	G	ENSG00000162545	CAMK2N1	chr1	20808884	20812713	-	protein_coding	-41366	0.00056321	-	0.0234332	0.8263	-0.017845	0.00322295	-5.53686	3.08e-08	1:20850250	1
1:20851834	1_20851834_T_C	rs7544348	1	20851834	T	C	ENSG00000090432	MUL1	chr1	20825943	20834654	-	protein_coding	-25891	4.37e-09	-	6.65e-07	0.81303	-0.0166638	0.0031234	-5.33514	9.55e-08	1:20851834	1
1:20851834	1_20851834_T_C	rs7544348	1	20851834	T	C	ENSG00000162545	CAMK2N1	chr1	20808884	20812713	-	protein_coding	-42950	0.000761139	-	0.0299234	0.81303	-0.0166638	0.0031234	-5.33514	9.55e-08	1:20851834	1
1:20851931	1_20851931_G_A	rs7552144	1	20851931	A	G	ENSG00000090432	MUL1	chr1	20825943	20834654	-	protein_coding	-25988	9.88e-10	-	1.69e-07	0.174224	0.0179008	0.00321041	5.57587	2.46e-08	1:20851931	1
1:20851931	1_20851931_G_A	rs7552144	1	20851931	A	G	ENSG00000162545	CAMK2N1	chr1	20808884	20812713	-	protein_coding	-43047	0.00056321	-	0.0234332	0.174224	0.0179008	0.00321041	5.57587	2.46e-08	1:20851931	1
1:20852207	1_20852207_C_T	rs7530736	1	20852207	T	C	ENSG00000090432	MUL1	chr1	20825943	20834654	-	protein_coding	-26264	9.88e-10	-	1.69e-07	0.173777	0.0178793	0.00322252	5.54823	2.89e-08	1:20852207	1
1:20852207	1_20852207_C_T	rs7530736	1	20852207	T	C	ENSG00000162545	CAMK2N1	chr1	20808884	20812713	-	protein_coding	-43323	0.00056321	-	0.0234332	0.173777	0.0178793	0.00322252	5.54823	2.89e-08	1:20852207	1
1:20853036	1_20853036_G_A	rs77547636	1	20853036	A	G	ENSG00000090432	MUL1	chr1	20825943	20834654	-	protein_coding	-27093	7.84e-06	-	0.000602712	0.106823	0.021283	0.00395478	5.38157	7.38e-08	1:20853036	1
1:20853036	1_20853036_G_A	rs77547636	1	20853036	A	G	ENSG00000162545	CAMK2N1	chr1	20808884	20812713	-	protein_coding	-44152	1.93e-05	-	0.00133995	0.106823	0.021283	0.00395478	5.38157	7.38e-08	1:20853036	1
1:20853036	1_20853036_G_A	rs77547636	1	20853036	A	G	ENSG00000117242	PINK1-AS	chr1	20969150	20978686	-	antisense	125651	0.000959997	+	0.0359802	0.106823	0.021283	0.00395478	5.38157	7.38e-08	1:20853036	1
1:20855188	1_20855188_A_G	rs10916807	1	20855188	A	G	ENSG00000090432	MUL1	chr1	20825943	20834654	-	protein_coding	-29245	4.37e-09	-	6.65e-07	0.812883	-0.0166063	0.00312233	-5.31858	1.05e-07	1:20855188	1
1:20855188	1_20855188_A_G	rs10916807	1	20855188	A	G	ENSG00000162545	CAMK2N1	chr1	20808884	20812713	-	protein_coding	-46304	0.000761139	-	0.0299234	0.812883	-0.0166063	0.00312233	-5.31858	1.05e-07	1:20855188	1
1:20855542	1_20855542_T_C	rs10916808	1	20855542	T	C	ENSG00000090432	MUL1	chr1	20825943	20834654	-	protein_coding	-29599	4.37e-09	-	6.65e-07	0.812879	-0.0165246	0.0031308	-5.27807	1.31e-07	1:20855542	1
1:20855542	1_20855542_T_C	rs10916808	1	20855542	T	C	ENSG00000162545	CAMK2N1	chr1	20808884	20812713	-	protein_coding	-46658	0.000761139	-	0.0299234	0.812879	-0.0165246	0.0031308	-5.27807	1.31e-07	1:20855542	1
1:20855879	1_20855879_C_T	rs10916809	1	20855879	T	C	ENSG00000090432	MUL1	chr1	20825943	20834654	-	protein_coding	-29936	4.37e-09	-	6.65e-07	0.186697	0.0167822	0.00312509	5.37015	7.87e-08	1:20855879	1
1:20855879	1_20855879_C_T	rs10916809	1	20855879	T	C	ENSG00000162545	CAMK2N1	chr1	20808884	20812713	-	protein_coding	-46995	0.000761139	-	0.0299234	0.186697	0.0167822	0.00312509	5.37015	7.87e-08	1:20855879	1
1:20856037	1_20856037_C_T	rs10916810	1	20856037	T	C	ENSG00000090432	MUL1	chr1	20825943	20834654	-	protein_coding	-30094	4.37e-09	-	6.65e-07	0.187051	0.0165921	0.00312267	5.31345	1.08e-07	1:20856037	1
1:20856037	1_20856037_C_T	rs10916810	1	20856037	T	C	ENSG00000162545	CAMK2N1	chr1	20808884	20812713	-	protein_coding	-47153	0.000761139	-	0.0299234	0.187051	0.0165921	0.00312267	5.31345	1.08e-07	1:20856037	1
1:20856845	1_20856845_T_C	rs11811983	1	20856845	T	C	ENSG00000090432	MUL1	chr1	20825943	20834654	-	protein_coding	-30902	4.37e-09	-	6.65e-07	0.812603	-0.0165735	0.00312906	-5.29663	1.18e-07	1:20856845	1
1:20856845	1_20856845_T_C	rs11811983	1	20856845	T	C	ENSG00000162545	CAMK2N1	chr1	20808884	20812713	-	protein_coding	-47961	0.000761139	-	0.0299234	0.812603	-0.0165735	0.00312906	-5.29663	1.18e-07	1:20856845	1
1:20857064	1_20857064_G_A	rs6698887	1	20857064	A	G	ENSG00000090432	MUL1	chr1	20825943	20834654	-	protein_coding	-31121	9.88e-10	-	1.69e-07	0.174023	0.0179716	0.00321157	5.59591	2.19e-08	1:20857064	1
1:20857064	1_20857064_G_A	rs6698887	1	20857064	A	G	ENSG00000162545	CAMK2N1	chr1	20808884	20812713	-	protein_coding	-48180	0.00056321	-	0.0234332	0.174023	0.0179716	0.00321157	5.59591	2.19e-08	1:20857064	1
1:20857361	1_20857361_T_A	rs6690792	1	20857361	A	T	ENSG00000090432	MUL1	chr1	20825943	20834654	-	protein_coding	-31418	9.88e-10	-	1.69e-07	0.173677	0.0179397	0.00322295	5.56622	2.6e-08	1:20857361	1
1:20857361	1_20857361_T_A	rs6690792	1	20857361	A	T	ENSG00000162545	CAMK2N1	chr1	20808884	20812713	-	protein_coding	-48477	0.00056321	-	0.0234332	0.173677	0.0179397	0.00322295	5.56622	2.6e-08	1:20857361	1
1:20857643	1_20857643_G_A	rs77110732	1	20857643	A	G	ENSG00000090432	MUL1	chr1	20825943	20834654	-	protein_coding	-31700	9.88e-10	-	1.69e-07	0.173965	0.0180009	0.0032211	5.58843	2.29e-08	1:20857643	1
1:20857643	1_20857643_G_A	rs77110732	1	20857643	A	G	ENSG00000162545	CAMK2N1	chr1	20808884	20812713	-	protein_coding	-48759	0.00056321	-	0.0234332	0.173965	0.0180009	0.0032211	5.58843	2.29e-08	1:20857643	1
1:20860147	1_20860147_G_C	rs75492067	1	20860147	C	G	ENSG00000090432	MUL1	chr1	20825943	20834654	-	protein_coding	-34204	9.34e-06	-	0.000705272	0.102074	0.0220507	0.0040367	5.46255	4.69e-08	1:20860147	1
1:20860147	1_20860147_G_C	rs75492067	1	20860147	C	G	ENSG00000162545	CAMK2N1	chr1	20808884	20812713	-	protein_coding	-51263	5.83e-05	-	0.00350433	0.102074	0.0220507	0.0040367	5.46255	4.69e-08	1:20860147	1
1:20860147	1_20860147_G_C	rs75492067	1	20860147	C	G	ENSG00000117242	PINK1-AS	chr1	20969150	20978686	-	antisense	118540	0.000672866	+	0.0270978	0.102074	0.0220507	0.0040367	5.46255	4.69e-08	1:20860147	1
1:20861033	1_20861033_A_G	rs17404136	1	20861033	A	G	ENSG00000090432	MUL1	chr1	20825943	20834654	-	protein_coding	-35090	9.34e-06	-	0.000705272	0.897737	-0.0220896	0.00402248	-5.49154	3.98e-08	1:20861033	1
1:20861033	1_20861033_A_G	rs17404136	1	20861033	A	G	ENSG00000162545	CAMK2N1	chr1	20808884	20812713	-	protein_coding	-52149	5.83e-05	-	0.00350433	0.897737	-0.0220896	0.00402248	-5.49154	3.98e-08	1:20861033	1
1:20861033	1_20861033_A_G	rs17404136	1	20861033	A	G	ENSG00000117242	PINK1-AS	chr1	20969150	20978686	-	antisense	117654	0.000672866	+	0.0270978	0.897737	-0.0220896	0.00402248	-5.49154	3.98e-08	1:20861033	1
1:20863796	1_20863796_G_A	rs12070795	1	20863796	A	G	ENSG00000090432	MUL1	chr1	20825943	20834654	-	protein_coding	-37853	2.39e-08	-	3.17e-06	0.187299	0.0165163	0.00313247	5.27262	1.34e-07	1:20863796	1
1:20863796	1_20863796_G_A	rs12070795	1	20863796	A	G	ENSG00000162545	CAMK2N1	chr1	20808884	20812713	-	protein_coding	-54912	0.000544388	-	0.0227859	0.187299	0.0165163	0.00313247	5.27262	1.34e-07	1:20863796	1
1:20871181	1_20871181_G_T	rs12073420	1	20871181	T	G	ENSG00000090432	MUL1	chr1	20825943	20834654	-	protein_coding	-45238	4.67e-11	-	9.84e-09	0.153333	0.0191553	0.00338467	5.65943	1.52e-08	1:20871181	1
1:20871181	1_20871181_G_T	rs12073420	1	20871181	T	G	ENSG00000162545	CAMK2N1	chr1	20808884	20812713	-	protein_coding	-62297	0.000307335	-	0.0142798	0.153333	0.0191553	0.00338467	5.65943	1.52e-08	1:20871181	1
1:20871750	1_20871750_C_T	rs111235962	1	20871750	T	C	ENSG00000090432	MUL1	chr1	20825943	20834654	-	protein_coding	-45807	5.78e-07	-	5.77e-05	0.0883336	0.0250067	0.00430769	5.80514	6.43e-09	1:20871750	1
1:20871750	1_20871750_C_T	rs111235962	1	20871750	T	C	ENSG00000162545	CAMK2N1	chr1	20808884	20812713	-	protein_coding	-62866	1.82e-05	-	0.00127432	0.0883336	0.0250067	0.00430769	5.80514	6.43e-09	1:20871750	1
1:20871750	1_20871750_C_T	rs111235962	1	20871750	T	C	ENSG00000117242	PINK1-AS	chr1	20969150	20978686	-	antisense	106937	0.000124794	+	0.00672491	0.0883336	0.0250067	0.00430769	5.80514	6.43e-09	1:20871750	1
1:20873804	1_20873804_C_A	rs112456461	1	20873804	A	C	ENSG00000090432	MUL1	chr1	20825943	20834654	-	protein_coding	-47861	9.44e-11	-	1.91e-08	0.161433	0.017524	0.00332193	5.27523	1.33e-07	1:20873804	1
1:20873804	1_20873804_C_A	rs112456461	1	20873804	A	C	ENSG00000162545	CAMK2N1	chr1	20808884	20812713	-	protein_coding	-64920	0.000435746	-	0.0190145	0.161433	0.017524	0.00332193	5.27523	1.33e-07	1:20873804	1
1:20875420	1_20875420_T_C	rs4610976	1	20875420	T	C	ENSG00000090432	MUL1	chr1	20825943	20834654	-	protein_coding	-49477	9.44e-11	-	1.91e-08	0.839287	-0.0176964	0.00332742	-5.31834	1.05e-07	1:20875420	1
1:20875420	1_20875420_T_C	rs4610976	1	20875420	T	C	ENSG00000162545	CAMK2N1	chr1	20808884	20812713	-	protein_coding	-66536	0.000435746	-	0.0190145	0.839287	-0.0176964	0.00332742	-5.31834	1.05e-07	1:20875420	1
1:20875459	1_20875459_T_C	rs4615814	1	20875459	T	C	ENSG00000090432	MUL1	chr1	20825943	20834654	-	protein_coding	-49516	5.78e-07	-	5.77e-05	0.911697	-0.0251033	0.00430806	-5.82706	5.64e-09	1:20875459	1
1:20875459	1_20875459_T_C	rs4615814	1	20875459	T	C	ENSG00000162545	CAMK2N1	chr1	20808884	20812713	-	protein_coding	-66575	1.82e-05	-	0.00127432	0.911697	-0.0251033	0.00430806	-5.82706	5.64e-09	1:20875459	1
1:20875459	1_20875459_T_C	rs4615814	1	20875459	T	C	ENSG00000117242	PINK1-AS	chr1	20969150	20978686	-	antisense	103228	0.000124794	+	0.00672491	0.911697	-0.0251033	0.00430806	-5.82706	5.64e-09	1:20875459	1
1:20875676	1_20875676_G_T	rs74701752	1	20875676	T	G	ENSG00000090432	MUL1	chr1	20825943	20834654	-	protein_coding	-49733	5.78e-07	-	5.77e-05	0.0884606	0.0250275	0.00430456	5.81419	6.09e-09	1:20875676	1
1:20875676	1_20875676_G_T	rs74701752	1	20875676	T	G	ENSG00000162545	CAMK2N1	chr1	20808884	20812713	-	protein_coding	-66792	1.82e-05	-	0.00127432	0.0884606	0.0250275	0.00430456	5.81419	6.09e-09	1:20875676	1
1:20875676	1_20875676_G_T	rs74701752	1	20875676	T	G	ENSG00000117242	PINK1-AS	chr1	20969150	20978686	-	antisense	103011	0.000124794	+	0.00672491	0.0884606	0.0250275	0.00430456	5.81419	6.09e-09	1:20875676	1
1:20876208	1_20876208_A_G	rs12075943	1	20876208	A	G	ENSG00000090432	MUL1	chr1	20825943	20834654	-	protein_coding	-50265	1.18e-08	-	1.66e-06	0.815532	-0.0166779	0.00314966	-5.29515	1.19e-07	1:20876208	1
1:20876208	1_20876208_A_G	rs12075943	1	20876208	A	G	ENSG00000162545	CAMK2N1	chr1	20808884	20812713	-	protein_coding	-67324	0.000271692	-	0.0128982	0.815532	-0.0166779	0.00314966	-5.29515	1.19e-07	1:20876208	1
1:20877026	1_20877026_A_G	rs12069779	1	20877026	A	G	ENSG00000090432	MUL1	chr1	20825943	20834654	-	protein_coding	-51083	1.01e-08	-	1.43e-06	0.811864	-0.0165294	0.0031252	-5.28905	1.23e-07	1:20877026	1
1:20877026	1_20877026_A_G	rs12069779	1	20877026	A	G	ENSG00000162545	CAMK2N1	chr1	20808884	20812713	-	protein_coding	-68142	0.000308422	-	0.0143221	0.811864	-0.0165294	0.0031252	-5.28905	1.23e-07	1:20877026	1
1:20877812	1_20877812_T_C	rs12072199	1	20877812	T	C	ENSG00000090432	MUL1	chr1	20825943	20834654	-	protein_coding	-51869	2.08e-08	-	2.8e-06	0.811749	-0.0166725	0.00311606	-5.35049	8.77e-08	1:20877812	1
1:20877812	1_20877812_T_C	rs12072199	1	20877812	T	C	ENSG00000162545	CAMK2N1	chr1	20808884	20812713	-	protein_coding	-68928	0.000720906	-	0.0286399	0.811749	-0.0166725	0.00311606	-5.35049	8.77e-08	1:20877812	1
1:20878201	1_20878201_A_C	rs10916812	1	20878201	A	C	ENSG00000090432	MUL1	chr1	20825943	20834654	-	protein_coding	-52258	2.08e-08	-	2.8e-06	0.812041	-0.0167199	0.00312634	-5.34806	8.89e-08	1:20878201	1
1:20878201	1_20878201_A_C	rs10916812	1	20878201	A	C	ENSG00000162545	CAMK2N1	chr1	20808884	20812713	-	protein_coding	-69317	0.000720906	-	0.0286399	0.812041	-0.0167199	0.00312634	-5.34806	8.89e-08	1:20878201	1
1:20878692	1_20878692_A_G	rs6675648	1	20878692	A	G	ENSG00000090432	MUL1	chr1	20825943	20834654	-	protein_coding	-52749	2.08e-08	-	2.8e-06	0.811764	-0.0164249	0.00312436	-5.25705	1.46e-07	1:20878692	1
1:20878692	1_20878692_A_G	rs6675648	1	20878692	A	G	ENSG00000162545	CAMK2N1	chr1	20808884	20812713	-	protein_coding	-69808	0.000720906	-	0.0286399	0.811764	-0.0164249	0.00312436	-5.25705	1.46e-07	1:20878692	1
1:20879156	1_20879156_A_G	rs111802442	1	20879156	A	G	ENSG00000090432	MUL1	chr1	20825943	20834654	-	protein_coding	-53213	2.08e-08	-	2.8e-06	0.811749	-0.0164259	0.00312373	-5.25841	1.45e-07	1:20879156	1
1:20879156	1_20879156_A_G	rs111802442	1	20879156	A	G	ENSG00000162545	CAMK2N1	chr1	20808884	20812713	-	protein_coding	-70272	0.000720906	-	0.0286399	0.811749	-0.0164259	0.00312373	-5.25841	1.45e-07	1:20879156	1
1:20880905	1_20880905_A_G	rs74058407	1	20880905	A	G	ENSG00000090432	MUL1	chr1	20825943	20834654	-	protein_coding	-54962	2.08e-08	-	2.8e-06	0.811684	-0.0163338	0.00312126	-5.23308	1.67e-07	1:20880905	1
1:20880905	1_20880905_A_G	rs74058407	1	20880905	A	G	ENSG00000162545	CAMK2N1	chr1	20808884	20812713	-	protein_coding	-72021	0.000720906	-	0.0286399	0.811684	-0.0163338	0.00312126	-5.23308	1.67e-07	1:20880905	1
1:20881309	1_20881309_T_A	rs3795509	1	20881309	A	T	ENSG00000090432	MUL1	chr1	20825943	20834654	-	protein_coding	-55366	2.08e-08	-	2.8e-06	0.188332	0.0162982	0.00312114	5.22187	1.77e-07	1:20881309	1
1:20881309	1_20881309_T_A	rs3795509	1	20881309	A	T	ENSG00000162545	CAMK2N1	chr1	20808884	20812713	-	protein_coding	-72425	0.000720906	-	0.0286399	0.188332	0.0162982	0.00312114	5.22187	1.77e-07	1:20881309	1
1:20881754	1_20881754_T_C	rs10799637	1	20881754	T	C	ENSG00000090432	MUL1	chr1	20825943	20834654	-	protein_coding	-55811	2.08e-08	-	2.8e-06	0.812588	-0.0168607	0.00312646	-5.39291	6.93e-08	1:20881754	1
1:20881754	1_20881754_T_C	rs10799637	1	20881754	T	C	ENSG00000162545	CAMK2N1	chr1	20808884	20812713	-	protein_coding	-72870	0.000720906	-	0.0286399	0.812588	-0.0168607	0.00312646	-5.39291	6.93e-08	1:20881754	1
1:20882523	1_20882523_A_G	rs6689263	1	20882523	A	G	ENSG00000162545	CAMK2N1	chr1	20808884	20812713	-	protein_coding	-73639	2.45e-05	-	0.00164685	0.884243	-0.0224634	0.00380858	-5.89809	3.68e-09	1:20882523	1
1:20882523	1_20882523_A_G	rs6689263	1	20882523	A	G	ENSG00000090432	MUL1	chr1	20825943	20834654	-	protein_coding	-56580	8.24e-05	-	0.00471936	0.884243	-0.0224634	0.00380858	-5.89809	3.68e-09	1:20882523	1
1:20882523	1_20882523_A_G	rs6689263	1	20882523	A	G	ENSG00000117242	PINK1-AS	chr1	20969150	20978686	-	antisense	96164	0.000208227	+	0.0103204	0.884243	-0.0224634	0.00380858	-5.89809	3.68e-09	1:20882523	1
1:20882712	1_20882712_C_T	rs6676960	1	20882712	T	C	ENSG00000162545	CAMK2N1	chr1	20808884	20812713	-	protein_coding	-73828	7e-05	-	0.00410199	0.116245	0.0222907	0.0038166	5.84047	5.21e-09	1:20882712	1
1:20882712	1_20882712_C_T	rs6676960	1	20882712	T	C	ENSG00000117242	PINK1-AS	chr1	20969150	20978686	-	antisense	95975	9.07e-05	+	0.0051174	0.116245	0.0222907	0.0038166	5.84047	5.21e-09	1:20882712	1
1:20882712	1_20882712_C_T	rs6676960	1	20882712	T	C	ENSG00000090432	MUL1	chr1	20825943	20834654	-	protein_coding	-56769	9.21e-05	-	0.00518971	0.116245	0.0222907	0.0038166	5.84047	5.21e-09	1:20882712	1
1:20882766	1_20882766_A_G	rs6691916	1	20882766	A	G	ENSG00000090432	MUL1	chr1	20825943	20834654	-	protein_coding	-56823	2.54e-08	-	3.35e-06	0.812812	-0.0169024	0.00313784	-5.38664	7.18e-08	1:20882766	1
1:20882794	1_20882794_G_A	rs6702976	1	20882794	A	G	ENSG00000090432	MUL1	chr1	20825943	20834654	-	protein_coding	-56851	9.41e-05	-	0.00528633	0.115587	0.0224551	0.00382956	5.86364	4.53e-09	1:20882794	1
1:20882794	1_20882794_G_A	rs6702976	1	20882794	A	G	ENSG00000162545	CAMK2N1	chr1	20808884	20812713	-	protein_coding	-73910	0.000189252	-	0.00953206	0.115587	0.0224551	0.00382956	5.86364	4.53e-09	1:20882794	1
1:20882794	1_20882794_G_A	rs6702976	1	20882794	A	G	ENSG00000117242	PINK1-AS	chr1	20969150	20978686	-	antisense	95893	0.000190985	+	0.00960963	0.115587	0.0224551	0.00382956	5.86364	4.53e-09	1:20882794	1
1:20882864	1_20882864_C_T	rs60860959	1	20882864	T	C	ENSG00000090432	MUL1	chr1	20825943	20834654	-	protein_coding	-56921	0.000103329	-	0.0057228	0.113963	0.022106	0.00385978	5.72727	1.02e-08	1:20882864	1
1:20882864	1_20882864_C_T	rs60860959	1	20882864	T	C	ENSG00000117242	PINK1-AS	chr1	20969150	20978686	-	antisense	95823	0.000313305	+	0.0145097	0.113963	0.022106	0.00385978	5.72727	1.02e-08	1:20882864	1
1:20882864	1_20882864_C_T	rs60860959	1	20882864	T	C	ENSG00000162545	CAMK2N1	chr1	20808884	20812713	-	protein_coding	-73980	0.000414216	-	0.018252	0.113963	0.022106	0.00385978	5.72727	1.02e-08	1:20882864	1
1:20883290	1_20883290_A_G	rs12565699	1	20883290	A	G	ENSG00000158828	PINK1	chr1	20959948	20978004	+	protein_coding	-76659	0.000753759	-	0.0296863	0.643087	-0.0130915	0.00281213	-4.65538	3.23e-06	NA	NA
1:20883582	1_20883582_G_A	rs76440167	1	20883582	A	G	ENSG00000090432	MUL1	chr1	20825943	20834654	-	protein_coding	-57639	1.1e-06	-	0.000103202	0.0900345	0.0261619	0.0042776	6.11604	9.59e-10	1:20883582	1
1:20883582	1_20883582_G_A	rs76440167	1	20883582	A	G	ENSG00000117242	PINK1-AS	chr1	20969150	20978686	-	antisense	95105	0.000121384	+	0.00657034	0.0900345	0.0261619	0.0042776	6.11604	9.59e-10	1:20883582	1
1:20883582	1_20883582_G_A	rs76440167	1	20883582	A	G	ENSG00000162545	CAMK2N1	chr1	20808884	20812713	-	protein_coding	-74698	0.000153478	-	0.00800386	0.0900345	0.0261619	0.0042776	6.11604	9.59e-10	1:20883582	1
1:20883608	1_20883608_C_T	rs79582714	1	20883608	T	C	ENSG00000090432	MUL1	chr1	20825943	20834654	-	protein_coding	-57665	1.11e-06	-	0.000103635	0.0905038	0.0260483	0.00426779	6.10347	1.04e-09	1:20883608	1
1:20883608	1_20883608_C_T	rs79582714	1	20883608	T	C	ENSG00000162545	CAMK2N1	chr1	20808884	20812713	-	protein_coding	-74724	7.73e-05	-	0.00446559	0.0905038	0.0260483	0.00426779	6.10347	1.04e-09	1:20883608	1
1:20883608	1_20883608_C_T	rs79582714	1	20883608	T	C	ENSG00000117242	PINK1-AS	chr1	20969150	20978686	-	antisense	95079	0.00020122	+	0.0100364	0.0905038	0.0260483	0.00426779	6.10347	1.04e-09	1:20883608	1
1:20956760	1_20956760_G_A	rs74056307	1	20956760	A	G	ENSG00000117242	PINK1-AS	chr1	20969150	20978686	-	antisense	21927	1.25e-09	+	2.1e-07	0.087021	0.0252173	0.00437473	5.76431	8.2e-09	1:20956760	1
1:20956760	1_20956760_G_A	rs74056307	1	20956760	A	G	ENSG00000162545	CAMK2N1	chr1	20808884	20812713	-	protein_coding	-147876	2.81e-05	-	0.0018557	0.087021	0.0252173	0.00437473	5.76431	8.2e-09	1:20956760	1
1:20975168	1_20975168_C_T	rs71653623	1	20975168	T	C	ENSG00000117242	PINK1-AS	chr1	20969150	20978686	-	antisense	3519	1.74e-07	+	1.96e-05	0.0526601	0.0286171	0.00557577	5.1324	2.86e-07	NA	NA
1:20975168	1_20975168_C_T	rs71653623	1	20975168	T	C	ENSG00000162545	CAMK2N1	chr1	20808884	20812713	-	protein_coding	-166284	0.000174497	-	0.00889854	0.0526601	0.0286171	0.00557577	5.1324	2.86e-07	NA	NA
1:20976535	1_20976535_G_A	rs17414302	1	20976535	A	G	ENSG00000117242	PINK1-AS	chr1	20969150	20978686	-	antisense	2152	6.33e-09	+	9.33e-07	0.0826147	0.0257453	0.00448031	5.74632	9.12e-09	1:20976535	1
1:20976535	1_20976535_G_A	rs17414302	1	20976535	A	G	ENSG00000162545	CAMK2N1	chr1	20808884	20812713	-	protein_coding	-167651	3.88e-05	-	0.00245036	0.0826147	0.0257453	0.00448031	5.74632	9.12e-09	1:20976535	1
1:20997748	1_20997748_A_T	rs12569006	1	20997748	A	T	ENSG00000117242	PINK1-AS	chr1	20969150	20978686	-	antisense	-28598	1.52e-10	+	2.97e-08	0.859414	-0.0160998	0.00355021	-4.5349	5.76e-06	NA	NA
1:20997748	1_20997748_A_T	rs12569006	1	20997748	A	T	ENSG00000162545	CAMK2N1	chr1	20808884	20812713	-	protein_coding	-188864	0.000136902	-	0.00726174	0.859414	-0.0160998	0.00355021	-4.5349	5.76e-06	NA	NA
1:21007435	1_21007435_T_G	rs12063172	1	21007435	T	G	ENSG00000117242	PINK1-AS	chr1	20969150	20978686	-	antisense	-38285	5.95e-12	+	1.42e-09	0.846301	-0.016703	0.00377593	-4.42355	9.71e-06	NA	NA
1:21007435	1_21007435_T_G	rs12063172	1	21007435	T	G	ENSG00000162545	CAMK2N1	chr1	20808884	20812713	-	protein_coding	-198551	4.65e-05	-	0.00287029	0.846301	-0.016703	0.00377593	-4.42355	9.71e-06	NA	NA
1:22354327	1_22354327_T_C	rs3768571	1	22354327	T	C	ENSG00000218510	LINC00339	chr1	22351681	22357716	+	lincRNA	0	2.66e-68	+	2.64e-64	0.825364	-0.0151662	0.00321986	-4.71019	2.47e-06	1:22354327	1
1:22355631	1_22355631_C_T	rs61778044	1	22355631	T	C	ENSG00000218510	LINC00339	chr1	22351681	22357716	+	lincRNA	0	2.39e-69	+	2.45e-65	0.177846	0.0147581	0.00319886	4.61356	3.96e-06	1:22355631	1
1:22360383	1_22360383_G_A	rs12021637	1	22360383	A	G	ENSG00000218510	LINC00339	chr1	22351681	22357716	+	lincRNA	2667	3.53e-18	-	1.58e-15	0.601878	-0.0110449	0.00249607	-4.42493	9.65e-06	NA	NA
1:22360970	1_22360970_C_T	rs4655016	1	22360970	T	C	ENSG00000218510	LINC00339	chr1	22351681	22357716	+	lincRNA	3254	3.53e-18	-	1.58e-15	0.603824	-0.0110479	0.00249487	-4.42825	9.5e-06	NA	NA
1:22361356	1_22361356_G_C	rs2473280	1	22361356	C	G	ENSG00000218510	LINC00339	chr1	22351681	22357716	+	lincRNA	3640	3.53e-18	-	1.58e-15	0.602271	-0.0113906	0.00252436	-4.51228	6.41e-06	NA	NA
1:22361472	1_22361472_C_T	rs2473279	1	22361472	T	C	ENSG00000218510	LINC00339	chr1	22351681	22357716	+	lincRNA	3756	3.53e-18	-	1.58e-15	0.603893	-0.0110576	0.00249466	-4.43248	9.32e-06	NA	NA
1:22362194	1_22362194_T_C	rs2473276	1	22362194	T	C	ENSG00000218510	LINC00339	chr1	22351681	22357716	+	lincRNA	4478	3.53e-18	-	1.58e-15	0.397933	0.0110673	0.00249504	4.43574	9.18e-06	NA	NA
1:22362197	1_22362197_A_G	rs2501284	1	22362197	A	G	ENSG00000218510	LINC00339	chr1	22351681	22357716	+	lincRNA	4481	3.53e-18	-	1.58e-15	0.398633	0.0110322	0.00249538	4.42106	9.82e-06	NA	NA
1:22362426	1_22362426_C_T	rs3117046	1	22362426	T	C	ENSG00000218510	LINC00339	chr1	22351681	22357716	+	lincRNA	4710	3.53e-18	-	1.58e-15	0.603967	-0.0110514	0.00249483	-4.42971	9.44e-06	NA	NA
1:22362717	1_22362717_C_T	rs2473275	1	22362717	T	C	ENSG00000218510	LINC00339	chr1	22351681	22357716	+	lincRNA	5001	3.53e-18	-	1.58e-15	0.602801	-0.0110453	0.00249587	-4.42541	9.63e-06	NA	NA
1:22362805	1_22362805_T_G	rs2038109	1	22362805	T	G	ENSG00000218510	LINC00339	chr1	22351681	22357716	+	lincRNA	5089	3.53e-18	-	1.58e-15	0.399441	0.0112428	0.00249464	4.5068	6.58e-06	NA	NA
1:22362940	1_22362940_G_T	rs2038106	1	22362940	T	G	ENSG00000218510	LINC00339	chr1	22351681	22357716	+	lincRNA	5224	3.53e-18	-	1.58e-15	0.603244	-0.0110287	0.00249415	-4.42185	9.79e-06	NA	NA
1:22363039	1_22363039_A_G	rs2038105	1	22363039	A	G	ENSG00000218510	LINC00339	chr1	22351681	22357716	+	lincRNA	5323	3.53e-18	-	1.58e-15	0.396257	0.0110414	0.0024947	4.42594	9.6e-06	NA	NA
1:22363507	1_22363507_A_G	rs3117045	1	22363507	A	G	ENSG00000218510	LINC00339	chr1	22351681	22357716	+	lincRNA	5791	3.53e-18	-	1.58e-15	0.396049	0.0110577	0.00249495	4.43202	9.34e-06	NA	NA
1:22363646	1_22363646_A_C	rs3123459	1	22363646	A	C	ENSG00000218510	LINC00339	chr1	22351681	22357716	+	lincRNA	5930	3.53e-18	-	1.58e-15	0.396314	0.0110524	0.00249466	4.43041	9.41e-06	NA	NA
1:22363918	1_22363918_G_A	rs3117044	1	22363918	A	G	ENSG00000218510	LINC00339	chr1	22351681	22357716	+	lincRNA	6202	3.53e-18	-	1.58e-15	0.603928	-0.0110689	0.00249496	-4.43652	9.14e-06	NA	NA
1:22370157	1_22370157_G_A	rs12748456	1	22370157	A	G	ENSG00000218510	LINC00339	chr1	22351681	22357716	+	lincRNA	12441	8.17e-60	+	5.34e-56	0.163308	0.0163688	0.00329592	4.96638	6.82e-07	1:22370157	1
1:22370421	1_22370421_A_G	rs2473330	1	22370421	A	G	ENSG00000218510	LINC00339	chr1	22351681	22357716	+	lincRNA	12705	2.39e-17	-	9.87e-15	0.404488	0.0110471	0.00248834	4.43954	9.02e-06	NA	NA
1:22373671	1_22373671_T_C	rs6661161	1	22373671	T	C	ENSG00000218510	LINC00339	chr1	22351681	22357716	+	lincRNA	15955	8.76e-60	+	5.71e-56	0.836815	-0.0156438	0.00330413	-4.73463	2.19e-06	1:22373671	1
1:22374032	1_22374032_C_T	rs71638823	1	22374032	T	C	ENSG00000218510	LINC00339	chr1	22351681	22357716	+	lincRNA	16316	5.43e-48	+	2e-44	0.142061	0.0191529	0.00349985	5.4725	4.44e-08	1:22374032	1
1:22374693	1_22374693_A_G	rs11579182	1	22374693	A	G	ENSG00000218510	LINC00339	chr1	22351681	22357716	+	lincRNA	16977	5.43e-48	+	2e-44	0.857078	-0.018836	0.00349113	-5.39537	6.84e-08	1:22374693	1
1:22375190	1_22375190_T_C	rs11580039	1	22375190	T	C	ENSG00000218510	LINC00339	chr1	22351681	22357716	+	lincRNA	17474	5.43e-48	+	2e-44	0.857443	-0.0190053	0.00349473	-5.43826	5.38e-08	1:22375190	1
1:22376188	1_22376188_G_A	rs10917131	1	22376188	A	G	ENSG00000218510	LINC00339	chr1	22351681	22357716	+	lincRNA	18472	8.76e-60	+	5.71e-56	0.164243	0.0159526	0.00329538	4.84089	1.29e-06	1:22376188	1
1:22376452	1_22376452_C_T	rs35139465	1	22376452	T	C	ENSG00000218510	LINC00339	chr1	22351681	22357716	+	lincRNA	18736	8.76e-60	+	5.71e-56	0.163566	0.0160615	0.00330097	4.86568	1.14e-06	1:22376452	1
1:22377543	1_22377543_T_A	rs3754501	1	22377543	A	T	ENSG00000218510	LINC00339	chr1	22351681	22357716	+	lincRNA	19827	5.43e-48	+	2e-44	0.142079	0.0193827	0.00349802	5.54104	3.01e-08	1:22377543	1
1:22377718	1_22377718_G_A	rs3754500	1	22377718	A	G	ENSG00000218510	LINC00339	chr1	22351681	22357716	+	lincRNA	20002	5.43e-48	+	2e-44	0.141656	0.0192587	0.00350244	5.49863	3.83e-08	1:22377718	1
1:22378670	1_22378670_G_A	rs3754497	1	22378670	A	G	ENSG00000218510	LINC00339	chr1	22351681	22357716	+	lincRNA	20954	5.43e-48	+	2e-44	0.143177	0.0193983	0.00348682	5.56332	2.65e-08	1:22378670	1
1:22379360	1_22379360_G_A	rs16860621	1	22379360	A	G	ENSG00000218510	LINC00339	chr1	22351681	22357716	+	lincRNA	21644	5.43e-48	+	2e-44	0.142356	0.019245	0.00349511	5.50626	3.67e-08	1:22379360	1
1:22382739	1_22382739_A_G	rs12729825	1	22382739	A	G	ENSG00000218510	LINC00339	chr1	22351681	22357716	+	lincRNA	25023	2.14e-47	+	7.46e-44	0.858594	-0.0193237	0.00351355	-5.49977	3.8e-08	1:22382739	1
1:22386722	1_22386722_T_A	rs16826278	1	22386722	A	T	ENSG00000218510	LINC00339	chr1	22351681	22357716	+	lincRNA	29006	4.62e-59	+	2.95e-55	0.163697	0.0159535	0.00329959	4.83501	1.33e-06	1:22386722	1
1:22386859	1_22386859_A_G	rs16826279	1	22386859	A	G	ENSG00000218510	LINC00339	chr1	22351681	22357716	+	lincRNA	29143	2.14e-47	+	7.46e-44	0.858567	-0.0192847	0.00351283	-5.48978	4.02e-08	1:22386859	1
1:22389388	1_22389388_A_G	rs16826309	1	22389388	A	G	ENSG00000218510	LINC00339	chr1	22351681	22357716	+	lincRNA	31672	2.14e-47	+	7.46e-44	0.859059	-0.0195521	0.00351787	-5.55793	2.73e-08	1:22389388	1
1:22390078	1_22390078_G_A	rs11583790	1	22390078	A	G	ENSG00000218510	LINC00339	chr1	22351681	22357716	+	lincRNA	32362	2.14e-47	+	7.46e-44	0.140575	0.0194109	0.00351189	5.52719	3.25e-08	1:22390078	1
1:22391563	1_22391563_G_C	rs12406669	1	22391563	C	G	ENSG00000218510	LINC00339	chr1	22351681	22357716	+	lincRNA	33847	2.14e-47	+	7.46e-44	0.140875	0.0192208	0.00351862	5.4626	4.69e-08	1:22391563	1
1:22393524	1_22393524_C_T	rs12740791	1	22393524	T	C	ENSG00000218510	LINC00339	chr1	22351681	22357716	+	lincRNA	35808	2.44e-25	+	2.01e-22	0.0998895	0.0196455	0.00409649	4.79571	1.62e-06	1:22393524	1
1:22397248	1_22397248_C_T	rs11807562	1	22397248	T	C	ENSG00000218510	LINC00339	chr1	22351681	22357716	+	lincRNA	39532	2.69e-48	+	1.01e-44	0.132592	0.0188591	0.00362704	5.19958	2e-07	1:22397248	1
1:22398905	1_22398905_A_G	rs34896897	1	22398905	A	G	ENSG00000218510	LINC00339	chr1	22351681	22357716	+	lincRNA	41189	9.1e-48	+	3.22e-44	0.859941	-0.0192959	0.00352769	-5.46985	4.5e-08	1:22398905	1
1:22401024	1_22401024_G_A	rs16826425	1	22401024	A	G	ENSG00000218510	LINC00339	chr1	22351681	22357716	+	lincRNA	43308	9.1e-48	+	3.22e-44	0.140394	0.0193554	0.00351549	5.50575	3.68e-08	1:22401024	1
1:22401538	1_22401538_G_A	rs10917139	1	22401538	A	G	ENSG00000218510	LINC00339	chr1	22351681	22357716	+	lincRNA	43822	9.1e-48	+	3.22e-44	0.139924	0.01952	0.00351933	5.54651	2.91e-08	1:22401538	1
1:22412645	1_22412645_A_G	rs10917145	1	22412645	A	G	ENSG00000218510	LINC00339	chr1	22351681	22357716	+	lincRNA	54929	2.81e-48	+	1.05e-44	0.86003	-0.0195867	0.00350892	-5.58199	2.38e-08	1:22412645	1
1:22414070	1_22414070_C_T	rs11800014	1	22414070	T	C	ENSG00000218510	LINC00339	chr1	22351681	22357716	+	lincRNA	56354	4.14e-60	+	2.72e-56	0.162735	0.0162238	0.00329716	4.92053	8.63e-07	1:22414070	1
1:22420449	1_22420449_C_T	rs11577378	1	22420449	T	C	ENSG00000218510	LINC00339	chr1	22351681	22357716	+	lincRNA	62733	2.81e-48	+	1.05e-44	0.14106	0.0192958	0.00349707	5.51771	3.43e-08	1:22420449	1
1:22421113	1_22421113_C_T	rs12740705	1	22421113	T	C	ENSG00000218510	LINC00339	chr1	22351681	22357716	+	lincRNA	63397	2.81e-48	+	1.05e-44	0.140775	0.0192507	0.0035002	5.49988	3.8e-08	1:22421113	1
1:22421831	1_22421831_C_T	rs10799733	1	22421831	T	C	ENSG00000218510	LINC00339	chr1	22351681	22357716	+	lincRNA	64115	3.33e-38	-	6.66e-35	0.769644	-0.0147288	0.00290014	-5.07865	3.8e-07	NA	NA
1:22421831	1_22421831_C_T	rs10799733	1	22421831	T	C	ENSG00000070831	CDC42	chr1	22379120	22419437	+	protein_coding	2394	0.000171802	-	0.00878926	0.769644	-0.0147288	0.00290014	-5.07865	3.8e-07	NA	NA
1:22423543	1_22423543_A_G	rs4076750	1	22423543	A	G	ENSG00000218510	LINC00339	chr1	22351681	22357716	+	lincRNA	65827	1.43e-59	+	9.26e-56	0.833478	-0.0159747	0.00326706	-4.88963	1.01e-06	1:22423543	1
1:22425642	1_22425642_C_T	rs10917152	1	22425642	T	C	ENSG00000218510	LINC00339	chr1	22351681	22357716	+	lincRNA	67926	1.13e-46	+	3.82e-43	0.129018	0.0216496	0.00363385	5.95776	2.56e-09	1:22425642	1
1:22426187	1_22426187_C_A	rs1534949	1	22426187	A	C	ENSG00000218510	LINC00339	chr1	22351681	22357716	+	lincRNA	68471	1.86e-15	-	6.45e-13	0.588201	-0.0117501	0.00247308	-4.75121	2.02e-06	NA	NA
1:22426187	1_22426187_C_A	rs1534949	1	22426187	A	C	ENSG00000070831	CDC42	chr1	22379120	22419437	+	protein_coding	6750	0.000817646	-	0.0316731	0.588201	-0.0117501	0.00247308	-4.75121	2.02e-06	NA	NA
1:22428701	1_22428701_A_G	rs6672792	1	22428701	A	G	ENSG00000218510	LINC00339	chr1	22351681	22357716	+	lincRNA	70985	2.2e-48	-	8.24e-45	0.250872	0.0135306	0.00280751	4.81944	1.44e-06	NA	NA
1:22428701	1_22428701_A_G	rs6672792	1	22428701	A	G	ENSG00000070831	CDC42	chr1	22379120	22419437	+	protein_coding	9264	9.3e-05	-	0.00523491	0.250872	0.0135306	0.00280751	4.81944	1.44e-06	NA	NA
1:22430069	1_22430069_G_A	rs2143103	1	22430069	A	G	ENSG00000218510	LINC00339	chr1	22351681	22357716	+	lincRNA	72353	1.36e-45	+	4.26e-42	0.132739	0.0209678	0.00359124	5.8386	5.26e-09	1:22430069	1
1:22431337	1_22431337_C_T	rs11580451	1	22431337	T	C	ENSG00000218510	LINC00339	chr1	22351681	22357716	+	lincRNA	73621	1.13e-46	+	3.82e-43	0.127859	0.0215108	0.00365789	5.88067	4.09e-09	1:22431337	1
1:22432419	1_22432419_T_C	rs4655022	1	22432419	T	C	ENSG00000218510	LINC00339	chr1	22351681	22357716	+	lincRNA	74703	4.29e-50	-	1.69e-46	0.233043	0.014509	0.00288692	5.02575	5.01e-07	NA	NA
1:22432419	1_22432419_T_C	rs4655022	1	22432419	T	C	ENSG00000070831	CDC42	chr1	22379120	22419437	+	protein_coding	12982	0.00041556	-	0.0183	0.233043	0.014509	0.00288692	5.02575	5.01e-07	NA	NA
1:22433129	1_22433129_A_C	rs34974651	1	22433129	A	C	ENSG00000218510	LINC00339	chr1	22351681	22357716	+	lincRNA	75413	2.28e-26	+	2e-23	0.900345	-0.0198396	0.00409025	-4.85045	1.23e-06	1:22433129	1
1:22442025	1_22442025_A_G	rs1474646	1	22442025	A	G	ENSG00000218510	LINC00339	chr1	22351681	22357716	+	lincRNA	84309	5.07e-46	-	1.64e-42	0.228391	0.0138295	0.00289919	4.77014	1.84e-06	NA	NA
1:22442025	1_22442025_A_G	rs1474646	1	22442025	A	G	ENSG00000070831	CDC42	chr1	22379120	22419437	+	protein_coding	22588	0.000154345	-	0.00804217	0.228391	0.0138295	0.00289919	4.77014	1.84e-06	NA	NA
1:22442171	1_22442171_G_C	rs34745135	1	22442171	C	G	ENSG00000218510	LINC00339	chr1	22351681	22357716	+	lincRNA	84455	1.06e-45	+	3.35e-42	0.122399	0.0203097	0.0037274	5.44875	5.07e-08	1:22442171	1
1:22444859	1_22444859_T_G	rs10753528	1	22444859	T	G	ENSG00000218510	LINC00339	chr1	22351681	22357716	+	lincRNA	87143	5.07e-46	-	1.64e-42	0.22863	0.013278	0.00290568	4.56969	4.88e-06	NA	NA
1:22444859	1_22444859_T_G	rs10753528	1	22444859	T	G	ENSG00000070831	CDC42	chr1	22379120	22419437	+	protein_coding	25422	0.000154345	-	0.00804217	0.22863	0.013278	0.00290568	4.56969	4.88e-06	NA	NA
1:22448448	1_22448448_C_A	rs35923353	1	22448448	A	C	ENSG00000218510	LINC00339	chr1	22351681	22357716	+	lincRNA	90732	1.06e-45	+	3.35e-42	0.123258	0.0200822	0.00371784	5.40158	6.61e-08	1:22448448	1
1:22448932	1_22448932_C_T	rs11584458	1	22448932	T	C	ENSG00000218510	LINC00339	chr1	22351681	22357716	+	lincRNA	91216	2.66e-57	+	1.57e-53	0.152891	0.0170244	0.00339342	5.01688	5.25e-07	1:22448932	1
1:22451845	1_22451845_T_C	rs7526484	1	22451845	T	C	ENSG00000218510	LINC00339	chr1	22351681	22357716	+	lincRNA	94129	4.01e-48	-	1.5e-44	0.240929	0.0130281	0.00284636	4.57711	4.71e-06	NA	NA
1:22451845	1_22451845_T_C	rs7526484	1	22451845	T	C	ENSG00000070831	CDC42	chr1	22379120	22419437	+	protein_coding	32408	0.000125906	-	0.00677689	0.240929	0.0130281	0.00284636	4.57711	4.71e-06	NA	NA
1:22452374	1_22452374_T_C	rs11580864	1	22452374	T	C	ENSG00000218510	LINC00339	chr1	22351681	22357716	+	lincRNA	94658	2.83e-59	+	1.83e-55	0.835275	-0.0158498	0.00329186	-4.81486	1.47e-06	1:22452374	1
1:22453626	1_22453626_T_C	rs6676241	1	22453626	T	C	ENSG00000218510	LINC00339	chr1	22351681	22357716	+	lincRNA	95910	4.14e-60	+	2.72e-56	0.837018	-0.0160376	0.00330595	-4.85113	1.23e-06	1:22453626	1
1:22453842	1_22453842_T_C	rs6678992	1	22453842	T	C	ENSG00000218510	LINC00339	chr1	22351681	22357716	+	lincRNA	96126	4.14e-60	+	2.72e-56	0.836961	-0.0161811	0.00329615	-4.90909	9.15e-07	1:22453842	1
1:22453975	1_22453975_C_G	rs2235527	1	22453975	C	G	ENSG00000218510	LINC00339	chr1	22351681	22357716	+	lincRNA	96259	4.14e-60	+	2.72e-56	0.837018	-0.0161859	0.00329671	-4.9097	9.12e-07	1:22453975	1
1:22454001	1_22454001_T_C	rs2235526	1	22454001	T	C	ENSG00000218510	LINC00339	chr1	22351681	22357716	+	lincRNA	96285	4.14e-60	+	2.72e-56	0.836996	-0.0161423	0.00329655	-4.89673	9.74e-07	1:22454001	1
1:22454261	1_22454261_T_A	rs6679479	1	22454261	A	T	ENSG00000218510	LINC00339	chr1	22351681	22357716	+	lincRNA	96545	8.34e-58	+	5.12e-54	0.162966	0.0159294	0.00330615	4.8181	1.45e-06	1:22454261	1
1:22454325	1_22454325_G_A	rs2235525	1	22454325	A	G	ENSG00000218510	LINC00339	chr1	22351681	22357716	+	lincRNA	96609	2.07e-57	+	1.25e-53	0.162878	0.0161657	0.00329765	4.90218	9.48e-07	1:22454325	1
1:22454373	1_22454373_C_G	rs10917158	1	22454373	C	G	ENSG00000218510	LINC00339	chr1	22351681	22357716	+	lincRNA	96657	7.76e-59	+	4.92e-55	0.837034	-0.0160786	0.00329676	-4.87708	1.08e-06	1:22454373	1
1:22454791	1_22454791_C_A	rs10917159	1	22454791	A	C	ENSG00000218510	LINC00339	chr1	22351681	22357716	+	lincRNA	97075	7.76e-59	+	4.92e-55	0.162973	0.0160154	0.00330625	4.84398	1.27e-06	1:22454791	1
1:22455449	1_22455449_A_G	rs11582100	1	22455449	A	G	ENSG00000218510	LINC00339	chr1	22351681	22357716	+	lincRNA	97733	5.4e-56	+	3.01e-52	0.835376	-0.0158039	0.00329351	-4.79852	1.6e-06	1:22455449	1
1:22455588	1_22455588_T_C	rs11582542	1	22455588	T	C	ENSG00000218510	LINC00339	chr1	22351681	22357716	+	lincRNA	97872	5.4e-56	+	3.01e-52	0.835591	-0.0160468	0.00328611	-4.88324	1.04e-06	1:22455588	1
1:22456895	1_22456895_A_G	rs877629	1	22456895	A	G	ENSG00000218510	LINC00339	chr1	22351681	22357716	+	lincRNA	99179	5.4e-56	+	3.01e-52	0.835541	-0.0157184	0.00329489	-4.77055	1.84e-06	1:22456895	1
1:22456970	1_22456970_C_T	rs909816	1	22456970	T	C	ENSG00000218510	LINC00339	chr1	22351681	22357716	+	lincRNA	99254	7.76e-59	+	4.92e-55	0.163324	0.0159537	0.00329526	4.8414	1.29e-06	1:22456970	1
1:22457611	1_22457611_G_A	rs34087879	1	22457611	A	G	ENSG00000218510	LINC00339	chr1	22351681	22357716	+	lincRNA	99895	4.14e-60	+	2.72e-56	0.162293	0.0159425	0.0033125	4.81284	1.49e-06	1:22457611	1
1:22458384	1_22458384_C_T	rs1076680	1	22458384	T	C	ENSG00000218510	LINC00339	chr1	22351681	22357716	+	lincRNA	100668	4.14e-60	+	2.72e-56	0.162061	0.0159027	0.00331456	4.79783	1.6e-06	1:22458384	1
1:22461627	1_22461627_G_A	rs12727309	1	22461627	A	G	ENSG00000218510	LINC00339	chr1	22351681	22357716	+	lincRNA	103911	9e-47	+	3.06e-43	0.128125	0.0210378	0.00364748	5.76775	8.03e-09	1:22461627	1
1:22462143	1_22462143_G_A	rs11584713	1	22462143	A	G	ENSG00000218510	LINC00339	chr1	22351681	22357716	+	lincRNA	104427	9e-47	+	3.06e-43	0.126886	0.0207922	0.00367626	5.65578	1.55e-08	1:22462143	1
1:32054094	1_32054094_A_C	rs10914446	1	32054094	A	C	ENSG00000162517	PEF1	chr1	32095463	32110497	-	protein_coding	56404	0.000278493	+	0.0131641	0.310501	-0.0161999	0.00265355	-6.105	1.03e-09	1:32054094	1
1:32056510	1_32056510_A_G	rs10914447	1	32056510	A	G	ENSG00000162517	PEF1	chr1	32095463	32110497	-	protein_coding	53988	0.000210614	+	0.0104209	0.308973	-0.0168482	0.00265623	-6.34291	2.25e-10	1:32056510	1
1:32057186	1_32057186_A_G	rs4949447	1	32057186	A	G	ENSG00000162517	PEF1	chr1	32095463	32110497	-	protein_coding	53312	0.000232138	+	0.0113137	0.326017	-0.0159116	0.00261328	-6.08876	1.14e-09	1:32057186	1
1:32059764	1_32059764_T_A	rs12065856	1	32059764	A	T	ENSG00000162517	PEF1	chr1	32095463	32110497	-	protein_coding	50734	0.000160818	+	0.00831274	0.688102	0.0170705	0.00265429	6.4313	1.27e-10	1:32059764	1
1:32061851	1_32061851_T_C	rs7518151	1	32061851	T	C	ENSG00000162517	PEF1	chr1	32095463	32110497	-	protein_coding	48647	0.000132903	+	0.00708109	0.311152	-0.0172815	0.00264628	-6.53048	6.56e-11	1:32061851	1
1:32062066	1_32062066_G_T	rs4949448	1	32062066	T	G	ENSG00000162517	PEF1	chr1	32095463	32110497	-	protein_coding	48432	3.31e-05	+	0.00213368	0.454369	0.0145857	0.0024658	5.9152	3.31e-09	1:32062066	1
1:32064903	1_32064903_G_A	rs6682016	1	32064903	A	G	ENSG00000162517	PEF1	chr1	32095463	32110497	-	protein_coding	45595	1.11e-07	+	1.29e-05	0.625145	0.0195671	0.00253605	7.7156	1.2e-14	1:32064903	1
1:32065385	1_32065385_G_A	rs11581611	1	32065385	A	G	ENSG00000162517	PEF1	chr1	32095463	32110497	-	protein_coding	45113	2.3e-09	+	3.7e-07	0.540844	0.0155879	0.0024613	6.3332	2.4e-10	1:32065385	1
1:32065460	1_32065460_A_C	rs11579820	1	32065460	A	C	ENSG00000162517	PEF1	chr1	32095463	32110497	-	protein_coding	45038	2.3e-09	+	3.7e-07	0.459679	-0.0157124	0.00246088	-6.38486	1.72e-10	1:32065460	1
1:32068677	1_32068677_T_C	rs7523616	1	32068677	T	C	ENSG00000162517	PEF1	chr1	32095463	32110497	-	protein_coding	41821	2.06e-07	+	2.28e-05	0.376024	-0.0199539	0.00253092	-7.88403	3.17e-15	1:32068677	1
1:32068843	1_32068843_G_A	rs10914448	1	32068843	A	G	ENSG00000162517	PEF1	chr1	32095463	32110497	-	protein_coding	41655	3.87e-09	+	5.95e-07	0.54308	0.0158798	0.0024597	6.45601	1.08e-10	1:32068843	1
1:32070234	1_32070234_G_A	rs6681414	1	32070234	A	G	ENSG00000162517	PEF1	chr1	32095463	32110497	-	protein_coding	40264	3.87e-09	+	5.95e-07	0.542714	0.0157751	0.00245244	6.43242	1.26e-10	1:32070234	1
1:32070519	1_32070519_G_A	rs4949218	1	32070519	A	G	ENSG00000162517	PEF1	chr1	32095463	32110497	-	protein_coding	39979	3.87e-09	+	5.95e-07	0.542737	0.0158769	0.00245913	6.4563	1.07e-10	1:32070519	1
1:32070766	1_32070766_A_G	rs4949219	1	32070766	A	G	ENSG00000162517	PEF1	chr1	32095463	32110497	-	protein_coding	39732	2.06e-07	+	2.28e-05	0.376174	-0.0200819	0.0025302	-7.9369	2.07e-15	1:32070766	1
1:32072406	1_32072406_C_G	rs6664789	1	32072406	C	G	ENSG00000162517	PEF1	chr1	32095463	32110497	-	protein_coding	38092	2.06e-07	+	2.28e-05	0.376217	-0.020239	0.00253	-7.99964	1.25e-15	1:32072406	1
1:32072737	1_32072737_A_G	rs6680160	1	32072737	A	G	ENSG00000162517	PEF1	chr1	32095463	32110497	-	protein_coding	37761	2.06e-07	+	2.28e-05	0.376678	-0.020085	0.00252936	-7.94078	2.01e-15	1:32072737	1
1:32073766	1_32073766_C_T	rs7525618	1	32073766	T	C	ENSG00000162517	PEF1	chr1	32095463	32110497	-	protein_coding	36732	3.87e-09	+	5.95e-07	0.542733	0.0157967	0.00245839	6.4256	1.31e-10	1:32073766	1
1:32073908	1_32073908_G_A	rs10914451	1	32073908	A	G	ENSG00000162517	PEF1	chr1	32095463	32110497	-	protein_coding	36590	3.87e-09	+	5.95e-07	0.541956	0.0158248	0.00245809	6.43783	1.21e-10	1:32073908	1
1:32074575	1_32074575_G_A	rs10914452	1	32074575	A	G	ENSG00000162517	PEF1	chr1	32095463	32110497	-	protein_coding	35923	3.87e-09	+	5.95e-07	0.542829	0.0158203	0.00245725	6.43821	1.21e-10	1:32074575	1
1:32074747	1_32074747_G_A	rs10798877	1	32074747	A	G	ENSG00000162517	PEF1	chr1	32095463	32110497	-	protein_coding	35751	2.06e-07	+	2.28e-05	0.623838	0.0200139	0.00252856	7.91513	2.47e-15	1:32074747	1
1:32075036	1_32075036_A_G	rs10914453	1	32075036	A	G	ENSG00000162517	PEF1	chr1	32095463	32110497	-	protein_coding	35462	2.06e-07	+	2.28e-05	0.376194	-0.0201987	0.0025217	-8.00996	1.15e-15	1:32075036	1
1:32076261	1_32076261_T_C	rs1464306	1	32076261	T	C	ENSG00000162517	PEF1	chr1	32095463	32110497	-	protein_coding	34237	2.06e-07	+	2.28e-05	0.376262	-0.0199825	0.002528	-7.90446	2.69e-15	1:32076261	1
1:32078940	1_32078940_G_A	rs10914454	1	32078940	A	G	ENSG00000162517	PEF1	chr1	32095463	32110497	-	protein_coding	31558	2.05e-09	+	3.33e-07	0.540428	0.0159553	0.00245355	6.50296	7.88e-11	1:32078940	1
1:32081785	1_32081785_G_A	rs3753614	1	32081785	A	G	ENSG00000162517	PEF1	chr1	32095463	32110497	-	protein_coding	28713	2.2e-09	+	3.54e-07	0.555586	0.0150016	0.00246184	6.09365	1.1e-09	1:32081785	1
1:32082000	1_32082000_T_C	rs3753613	1	32082000	T	C	ENSG00000162517	PEF1	chr1	32095463	32110497	-	protein_coding	28498	4.41e-10	+	8.07e-08	0.461072	-0.0164744	0.00244316	-6.74306	1.55e-11	1:32082000	1
1:32082486	1_32082486_C_T	rs3753611	1	32082486	T	C	ENSG00000162517	PEF1	chr1	32095463	32110497	-	protein_coding	28012	2.06e-08	+	2.78e-06	0.618154	0.02043	0.00251558	8.12141	4.61e-16	1:32082486	1
1:32083193	1_32083193_G_C	rs11807225	1	32083193	C	G	ENSG00000162517	PEF1	chr1	32095463	32110497	-	protein_coding	27305	2.72e-08	+	3.57e-06	0.618589	0.021264	0.00263693	8.06395	7.39e-16	1:32083193	1
1:32084904	1_32084904_C_T	rs1056526	1	32084904	T	C	ENSG00000162517	PEF1	chr1	32095463	32110497	-	protein_coding	25594	6.24e-10	+	1.11e-07	0.539713	0.0164711	0.00244199	6.74496	1.53e-11	1:32084904	1
1:32085485	1_32085485_G_A	rs11575883	1	32085485	A	G	ENSG00000162517	PEF1	chr1	32095463	32110497	-	protein_coding	25013	3.65e-08	+	4.67e-06	0.60432	0.0193095	0.00249747	7.73163	1.06e-14	1:32085485	1
1:32085776	1_32085776_G_A	rs968335	1	32085776	A	G	ENSG00000162517	PEF1	chr1	32095463	32110497	-	protein_coding	24722	6.24e-10	+	1.11e-07	0.540251	0.016555	0.00244256	6.77772	1.22e-11	1:32085776	1
1:32086089	1_32086089_G_A	rs10753257	1	32086089	A	G	ENSG00000162517	PEF1	chr1	32095463	32110497	-	protein_coding	24409	4.28e-08	+	5.41e-06	0.604858	0.0192092	0.0024913	7.71053	1.25e-14	1:32086089	1
1:32086912	1_32086912_A_C	rs2280386	1	32086912	A	C	ENSG00000162517	PEF1	chr1	32095463	32110497	-	protein_coding	23586	3.17e-08	+	4.11e-06	0.3811	-0.0203684	0.00250784	-8.12187	4.59e-16	1:32086912	1
1:32088171	1_32088171_T_C	rs10914456	1	32088171	T	C	ENSG00000162517	PEF1	chr1	32095463	32110497	-	protein_coding	22327	5.4e-08	+	6.68e-06	0.390432	-0.0192015	0.00249644	-7.69154	1.45e-14	1:32088171	1
1:32088534	1_32088534_T_G	rs4949449	1	32088534	T	G	ENSG00000162517	PEF1	chr1	32095463	32110497	-	protein_coding	21964	5.4e-08	+	6.68e-06	0.390547	-0.0193358	0.00250317	-7.72455	1.12e-14	1:32088534	1
1:32088675	1_32088675_T_A	rs4949450	1	32088675	A	T	ENSG00000162517	PEF1	chr1	32095463	32110497	-	protein_coding	21823	3.89e-08	+	4.95e-06	0.623479	0.0205721	0.00252066	8.1614	3.31e-16	1:32088675	1
1:32089839	1_32089839_C_T	rs3134718	1	32089839	T	C	ENSG00000162517	PEF1	chr1	32095463	32110497	-	protein_coding	20659	6.24e-10	+	1.11e-07	0.540536	0.0165843	0.00244977	6.76973	1.29e-11	1:32089839	1
1:32091779	1_32091779_T_G	rs6663012	1	32091779	T	G	ENSG00000162517	PEF1	chr1	32095463	32110497	-	protein_coding	18719	5.4e-08	+	6.68e-06	0.39051	-0.0193022	0.002496	-7.73326	1.05e-14	1:32091779	1
1:32092525	1_32092525_A_G	rs2271933	1	32092525	A	G	ENSG00000162517	PEF1	chr1	32095463	32110497	-	protein_coding	17973	4.28e-08	+	5.41e-06	0.394292	-0.0190909	0.00249129	-7.66305	1.82e-14	1:32092525	1
1:32092735	1_32092735_T_G	rs2176807	1	32092735	T	G	ENSG00000162517	PEF1	chr1	32095463	32110497	-	protein_coding	17763	6.24e-10	+	1.11e-07	0.458713	-0.0164384	0.00244302	-6.72873	1.71e-11	1:32092735	1
1:32093167	1_32093167_G_C	rs871634	1	32093167	C	G	ENSG00000162517	PEF1	chr1	32095463	32110497	-	protein_coding	17331	4.57e-08	+	5.75e-06	0.622344	0.0205618	0.00251278	8.18292	2.77e-16	1:32093167	1
1:32093561	1_32093561_C_T	rs6703093	1	32093561	T	C	ENSG00000162517	PEF1	chr1	32095463	32110497	-	protein_coding	16937	7.36e-10	+	1.29e-07	0.539759	0.0163984	0.00244429	6.70886	1.96e-11	1:32093561	1
1:32094261	1_32094261_C_A	rs10914457	1	32094261	A	C	ENSG00000162517	PEF1	chr1	32095463	32110497	-	protein_coding	16237	4.3e-05	+	0.00268263	0.408438	0.014868	0.00249671	5.95505	2.6e-09	1:32094261	1
1:32096265	1_32096265_A_G	rs1061770	1	32096265	A	G	ENSG00000162517	PEF1	chr1	32095463	32110497	-	protein_coding	14233	9.34e-10	+	1.61e-07	0.454443	-0.0165615	0.00245209	-6.75403	1.44e-11	1:32096265	1
1:32096746	1_32096746_T_C	rs10914458	1	32096746	T	C	ENSG00000162517	PEF1	chr1	32095463	32110497	-	protein_coding	13752	5.4e-08	+	6.68e-06	0.389916	-0.0193257	0.00249626	-7.74187	9.8e-15	1:32096746	1
1:32096815	1_32096815_T_C	rs10798879	1	32096815	T	C	ENSG00000162517	PEF1	chr1	32095463	32110497	-	protein_coding	13683	3.89e-08	+	4.95e-06	0.375725	-0.0205786	0.00252109	-8.16258	3.28e-16	1:32096815	1
1:32096918	1_32096918_T_C	rs10914459	1	32096918	T	C	ENSG00000162517	PEF1	chr1	32095463	32110497	-	protein_coding	13580	9.34e-10	+	1.61e-07	0.454493	-0.0165776	0.00245197	-6.76094	1.37e-11	1:32096918	1
1:32097088	1_32097088_G_T	rs10798880	1	32097088	T	G	ENSG00000162517	PEF1	chr1	32095463	32110497	-	protein_coding	13410	3.17e-08	+	4.11e-06	0.619278	0.0204323	0.00250779	8.14754	3.71e-16	1:32097088	1
1:32099041	1_32099041_G_A	rs4949454	1	32099041	A	G	ENSG00000162517	PEF1	chr1	32095463	32110497	-	protein_coding	11457	9.34e-10	+	1.61e-07	0.544207	0.016599	0.00244495	6.78906	1.13e-11	1:32099041	1
1:32101775	1_32101775_G_C	rs10798881	1	32101775	C	G	ENSG00000162517	PEF1	chr1	32095463	32110497	-	protein_coding	8723	3.89e-08	+	4.95e-06	0.622286	0.0205567	0.00251895	8.16082	3.33e-16	1:32101775	1
1:32105192	1_32105192_C_A	rs7529064	1	32105192	A	C	ENSG00000162517	PEF1	chr1	32095463	32110497	-	protein_coding	5306	6.24e-10	+	1.11e-07	0.53959	0.0164595	0.00244353	6.73598	1.63e-11	1:32105192	1
1:32105447	1_32105447_G_C	rs6425777	1	32105447	C	G	ENSG00000162517	PEF1	chr1	32095463	32110497	-	protein_coding	5051	3.49e-08	+	4.49e-06	0.610284	0.019183	0.00250848	7.64725	2.05e-14	1:32105447	1
1:32106494	1_32106494_A_G	rs7546297	1	32106494	A	G	ENSG00000162517	PEF1	chr1	32095463	32110497	-	protein_coding	4004	3.89e-08	+	4.95e-06	0.376013	-0.0208412	0.00251521	-8.2861	1.17e-16	1:32106494	1
1:32107622	1_32107622_T_C	rs6699558	1	32107622	T	C	ENSG00000162517	PEF1	chr1	32095463	32110497	-	protein_coding	2876	6.16e-08	+	7.55e-06	0.389962	-0.0194757	0.00250562	-7.77282	7.68e-15	1:32107622	1
1:32108547	1_32108547_C_G	rs10798882	1	32108547	C	G	ENSG00000162517	PEF1	chr1	32095463	32110497	-	protein_coding	1951	4.27e-08	+	5.4e-06	0.378694	-0.0201737	0.00251405	-8.02437	1.02e-15	1:32108547	1
1:32108579	1_32108579_C_A	rs7524405	1	32108579	A	C	ENSG00000162517	PEF1	chr1	32095463	32110497	-	protein_coding	1919	4.27e-08	+	5.4e-06	0.621814	0.0202115	0.0025144	8.03828	9.11e-16	1:32108579	1
1:32109849	1_32109849_G_A	rs7549590	1	32109849	A	G	ENSG00000162517	PEF1	chr1	32095463	32110497	-	protein_coding	649	1.35e-09	+	2.26e-07	0.547897	0.0166661	0.00244909	6.80499	1.01e-11	1:32109849	1
1:32110813	1_32110813_A_G	rs7542583	1	32110813	A	G	ENSG00000162517	PEF1	chr1	32095463	32110497	-	protein_coding	-15350	1.35e-09	+	2.26e-07	0.448008	-0.0165141	0.00245125	-6.73701	1.62e-11	1:32110813	1
1:32113217	1_32113217_G_A	rs10914461	1	32113217	A	G	ENSG00000162517	PEF1	chr1	32095463	32110497	-	protein_coding	-17754	9.13e-10	+	1.58e-07	0.543678	0.0160755	0.00245544	6.54688	5.88e-11	1:32113217	1
1:32114793	1_32114793_G_A	rs4949455	1	32114793	A	G	ENSG00000162517	PEF1	chr1	32095463	32110497	-	protein_coding	-19330	4.59e-08	+	5.77e-06	0.621147	0.0202757	0.00251375	8.06589	7.27e-16	1:32114793	1
1:32117779	1_32117779_C_T	rs2139539	1	32117779	T	C	ENSG00000162517	PEF1	chr1	32095463	32110497	-	protein_coding	-22316	2.11e-09	+	3.41e-07	0.549963	0.0165686	0.00245017	6.76223	1.36e-11	1:32117779	1
1:32119431	1_32119431_T_C	rs3817398	1	32119431	T	C	ENSG00000162517	PEF1	chr1	32095463	32110497	-	protein_coding	-23968	2.11e-09	+	3.41e-07	0.446073	-0.01654	0.00245263	-6.74376	1.54e-11	1:32119431	1
1:32122164	1_32122164_A_G	rs7545321	1	32122164	A	G	ENSG00000162517	PEF1	chr1	32095463	32110497	-	protein_coding	-26701	7.74e-08	+	9.33e-06	0.378271	-0.0202808	0.00252243	-8.04016	8.97e-16	1:32122164	1
1:32123801	1_32123801_T_C	rs56074668	1	32123801	T	C	ENSG00000162517	PEF1	chr1	32095463	32110497	-	protein_coding	-28338	1.05e-08	+	1.49e-06	0.45789	-0.0157749	0.0024536	-6.4293	1.28e-10	1:32123801	1
1:32125943	1_32125943_A_G	rs10914462	1	32125943	A	G	ENSG00000162517	PEF1	chr1	32095463	32110497	-	protein_coding	-30480	5.21e-10	-	9.38e-08	0.575432	0.0164612	0.002465	6.67797	2.42e-11	1:32125943	1
1:32127911	1_32127911_C_T	rs2271927	1	32127911	T	C	ENSG00000162517	PEF1	chr1	32095463	32110497	-	protein_coding	-32448	8.86e-10	-	1.53e-07	0.409984	-0.0176911	0.00247426	-7.15004	8.68e-13	1:32127911	1
1:32127953	1_32127953_G_A	rs2271928	1	32127953	A	G	ENSG00000162517	PEF1	chr1	32095463	32110497	-	protein_coding	-32490	8.86e-10	-	1.53e-07	0.409927	-0.017697	0.00247482	-7.15084	8.62e-13	1:32127953	1
1:32129041	1_32129041_A_G	rs12032291	1	32129041	A	G	ENSG00000162517	PEF1	chr1	32095463	32110497	-	protein_coding	-33578	8.86e-10	-	1.53e-07	0.588226	0.0175359	0.00247386	7.08847	1.36e-12	1:32129041	1
1:32132063	1_32132063_C_T	rs10914463	1	32132063	T	C	ENSG00000162517	PEF1	chr1	32095463	32110497	-	protein_coding	-36600	1.08e-07	+	1.26e-05	0.586924	0.016458	0.0024848	6.62344	3.51e-11	1:32132063	1
1:32132319	1_32132319_G_A	rs10914464	1	32132319	A	G	ENSG00000162517	PEF1	chr1	32095463	32110497	-	protein_coding	-36856	3.38e-08	+	4.35e-06	0.603275	0.0143426	0.00276258	5.19174	2.08e-07	NA	NA
1:32133737	1_32133737_C_T	rs2292988	1	32133737	T	C	ENSG00000162517	PEF1	chr1	32095463	32110497	-	protein_coding	-38274	5.79e-08	-	7.12e-06	0.351218	-0.0204045	0.00255615	-7.98253	1.43e-15	1:32133737	1
1:32134491	1_32134491_C_G	rs2271929	1	32134491	C	G	ENSG00000162517	PEF1	chr1	32095463	32110497	-	protein_coding	-39028	1.47e-06	+	0.000133587	0.39011	-0.0197229	0.00268896	-7.33476	2.22e-13	1:32134491	1
1:32134763	1_32134763_C_T	rs7512805	1	32134763	T	C	ENSG00000162517	PEF1	chr1	32095463	32110497	-	protein_coding	-39300	3.73e-06	+	0.000308222	0.582664	0.0176216	0.00247806	7.11103	1.15e-12	1:32134763	1
1:32135022	1_32135022_T_A	rs6425778	1	32135022	A	T	ENSG00000162517	PEF1	chr1	32095463	32110497	-	protein_coding	-39559	2.16e-06	+	0.000188234	0.604001	0.0187918	0.00252934	7.42953	1.09e-13	1:32135022	1
1:32135495	1_32135495_G_A	rs7537646	1	32135495	A	G	ENSG00000162517	PEF1	chr1	32095463	32110497	-	protein_coding	-40032	4.55e-08	+	5.72e-06	0.568711	0.0159419	0.00246367	6.47077	9.75e-11	1:32135495	1
1:32135773	1_32135773_A_G	rs2292989	1	32135773	A	G	ENSG00000162517	PEF1	chr1	32095463	32110497	-	protein_coding	-40310	9.74e-08	-	1.15e-05	0.645984	0.0203307	0.0025524	7.96532	1.65e-15	1:32135773	1
1:32136398	1_32136398_G_A	rs1474182	1	32136398	A	G	ENSG00000162517	PEF1	chr1	32095463	32110497	-	protein_coding	-40935	1.45e-07	+	1.65e-05	0.569919	0.0160725	0.00246277	6.52618	6.75e-11	1:32136398	1
1:32139635	1_32139635_C_T	rs909002	1	32139635	T	C	ENSG00000162517	PEF1	chr1	32095463	32110497	-	protein_coding	-44172	8.12e-08	+	9.74e-06	0.56559	0.0160981	0.00245791	6.54953	5.77e-11	1:32139635	1
1:32140039	1_32140039_G_A	rs4949456	1	32140039	A	G	ENSG00000162517	PEF1	chr1	32095463	32110497	-	protein_coding	-44576	8.98e-08	-	1.07e-05	0.360419	-0.0196454	0.00254153	-7.72973	1.08e-14	1:32140039	1
1:32140053	1_32140053_C_T	rs4949457	1	32140053	T	C	ENSG00000162517	PEF1	chr1	32095463	32110497	-	protein_coding	-44590	1.18e-07	-	1.38e-05	0.352253	-0.0207825	0.00255428	-8.13635	4.07e-16	1:32140053	1
1:32140305	1_32140305_C_T	rs10798883	1	32140305	T	C	ENSG00000162517	PEF1	chr1	32095463	32110497	-	protein_coding	-44842	8.12e-08	+	9.74e-06	0.565025	0.016193	0.00245747	6.58928	4.42e-11	1:32140305	1
1:32140733	1_32140733_C_T	rs2292993	1	32140733	T	C	ENSG00000162517	PEF1	chr1	32095463	32110497	-	protein_coding	-45270	7.87e-08	+	9.48e-06	0.565848	0.0160935	0.00245772	6.54813	5.83e-11	1:32140733	1
1:32142332	1_32142332_T_G	rs4949458	1	32142332	T	G	ENSG00000162517	PEF1	chr1	32095463	32110497	-	protein_coding	-46869	2.45e-05	+	0.00164667	0.462715	-0.0129802	0.00245548	-5.28623	1.25e-07	1:32142332	1
1:32142354	1_32142354_G_T	rs4949459	1	32142354	T	G	ENSG00000162517	PEF1	chr1	32095463	32110497	-	protein_coding	-46891	1.57e-05	+	0.00111594	0.528607	0.0129422	0.0024522	5.27778	1.31e-07	1:32142354	1
1:32143138	1_32143138_G_A	rs4949460	1	32143138	A	G	ENSG00000162517	PEF1	chr1	32095463	32110497	-	protein_coding	-47675	0.000478415	+	0.020493	0.555312	0.0148611	0.00245958	6.04214	1.52e-09	1:32143138	1
1:32146425	1_32146425_C_T	rs11590964	1	32146425	T	C	ENSG00000162517	PEF1	chr1	32095463	32110497	-	protein_coding	-50962	0.000556495	+	0.0232116	0.572784	0.0111007	0.00250343	4.43418	9.24e-06	NA	NA
1:32147673	1_32147673_C_T	rs10914465	1	32147673	T	C	ENSG00000162517	PEF1	chr1	32095463	32110497	-	protein_coding	-52210	0.00131451	+	0.0458614	0.574291	0.0122019	0.00251384	4.85389	1.21e-06	NA	NA
1:37865954	1_37865954_G_A	rs875361	1	37865954	A	G	ENSG00000183317	EPHA10	chr1	38179552	38230805	-	protein_coding	364852	0.000860071	-	0.0329516	0.45356	-0.0111279	0.00245468	-4.53336	5.81e-06	NA	NA
1:37867528	1_37867528_A_G	rs11264035	1	37867528	A	G	ENSG00000183317	EPHA10	chr1	38179552	38230805	-	protein_coding	363278	0.000813785	-	0.0315626	0.546221	0.0109602	0.00245093	4.47184	7.76e-06	NA	NA
1:37869254	1_37869254_G_A	rs1546897	1	37869254	A	G	ENSG00000183317	EPHA10	chr1	38179552	38230805	-	protein_coding	361552	0.000919449	-	0.0347653	0.422528	-0.0118066	0.00261146	-4.52108	6.15e-06	NA	NA
1:37885944	1_37885944_C_T	rs2745483	1	37885944	T	C	ENSG00000183317	EPHA10	chr1	38179552	38230805	-	protein_coding	344862	0.000931784	+	0.0351386	0.324704	0.0129099	0.00260942	4.94744	7.52e-07	NA	NA
1:37886223	1_37886223_C_T	rs2473616	1	37886223	T	C	ENSG00000183317	EPHA10	chr1	38179552	38230805	-	protein_coding	344583	0.000860325	+	0.0329588	0.323653	0.01308	0.00260588	5.01943	5.18e-07	NA	NA
1:37886925	1_37886925_G_A	rs2811637	1	37886925	A	G	ENSG00000183317	EPHA10	chr1	38179552	38230805	-	protein_coding	343881	0.000860325	+	0.0329588	0.324616	0.0127277	0.00261069	4.87521	1.09e-06	NA	NA
1:37889172	1_37889172_G_T	rs4428850	1	37889172	T	G	ENSG00000183317	EPHA10	chr1	38179552	38230805	-	protein_coding	341634	0.000860325	-	0.0329588	0.674949	-0.0128506	0.00260408	-4.9348	8.02e-07	NA	NA
1:41833089	1_41833089_T_G	rs2364543	1	41833089	T	G	ENSG00000127124	HIVEP3	chr1	41972036	42501596	-	protein_coding	668508	0.000347425	-	0.0158232	0.606316	0.0160614	0.00251426	6.38814	1.68e-10	1:41833089	1
1:41833162	1_41833162_G_A	rs2364544	1	41833162	A	G	ENSG00000127124	HIVEP3	chr1	41972036	42501596	-	protein_coding	668435	0.000347425	-	0.0158232	0.393531	-0.0160591	0.00251435	-6.38698	1.69e-10	1:41833162	1
1:41834183	1_41834183_A_G	rs11578963	1	41834183	A	G	ENSG00000127124	HIVEP3	chr1	41972036	42501596	-	protein_coding	667414	0.000709745	-	0.0282705	0.602726	0.0161254	0.00250828	6.42888	1.29e-10	1:41834183	1
1:41834444	1_41834444_G_A	rs61774744	1	41834444	A	G	ENSG00000127124	HIVEP3	chr1	41972036	42501596	-	protein_coding	667153	0.000347425	-	0.0158232	0.394369	-0.0160023	0.00251121	-6.37234	1.86e-10	1:41834444	1
1:41835061	1_41835061_G_C	rs11581271	1	41835061	C	G	ENSG00000127124	HIVEP3	chr1	41972036	42501596	-	protein_coding	666536	0.000709745	-	0.0282705	0.398564	-0.0163055	0.00260329	-6.26342	3.77e-10	1:41835061	1
1:41835633	1_41835633_A_G	rs4636447	1	41835633	A	G	ENSG00000127124	HIVEP3	chr1	41972036	42501596	-	protein_coding	665964	0.000347425	-	0.0158232	0.603788	0.0162143	0.00250409	6.47514	9.47e-11	1:41835633	1
1:41836026	1_41836026_T_G	rs10889949	1	41836026	T	G	ENSG00000127124	HIVEP3	chr1	41972036	42501596	-	protein_coding	665571	0.000347425	-	0.0158232	0.603984	0.0159669	0.00250461	6.37502	1.83e-10	1:41836026	1
1:41842350	1_41842350_C_T	rs4660192	1	41842350	T	C	ENSG00000171793	CTPS1	chr1	41445007	41478235	+	protein_coding	364115	0.000832594	+	0.032124	0.528287	0.0150851	0.00244244	6.17625	6.56e-10	1:41842350	1
1:41845246	1_41845246_C_A	rs60144015	1	41845246	A	C	ENSG00000171793	CTPS1	chr1	41445007	41478235	+	protein_coding	367011	0.000569996	+	0.0236457	0.52893	0.0146271	0.00245007	5.9701	2.37e-09	1:41845246	1
1:41847024	1_41847024_T_C	rs61774752	1	41847024	T	C	ENSG00000171793	CTPS1	chr1	41445007	41478235	+	protein_coding	368789	0.000832594	+	0.032124	0.470886	-0.0146436	0.00245636	-5.96149	2.5e-09	1:41847024	1
1:41848296	1_41848296_G_A	rs4359027	1	41848296	A	G	ENSG00000171793	CTPS1	chr1	41445007	41478235	+	protein_coding	370061	0.000832594	+	0.032124	0.528357	0.0143991	0.00245752	5.8592	4.65e-09	1:41848296	1
1:43930738	1_43930738_G_A	rs2842198	1	43930738	A	G	ENSG00000178922	HYI	chr1	43916824	43919660	-	protein_coding	-13914	1.34e-10	-	2.65e-08	0.386638	0.0121708	0.00250955	4.84979	1.24e-06	NA	NA
1:43930738	1_43930738_G_A	rs2842198	1	43930738	A	G	ENSG00000066056	TIE1	chr1	43766664	43788779	+	protein_coding	141959	1.84e-10	-	3.54e-08	0.386638	0.0121708	0.00250955	4.84979	1.24e-06	NA	NA
1:43930738	1_43930738_G_A	rs2842198	1	43930738	A	G	ENSG00000159479	MED8	chr1	43849588	43855479	-	protein_coding	-81150	9.38e-08	+	1.11e-05	0.386638	0.0121708	0.00250955	4.84979	1.24e-06	NA	NA
1:43930738	1_43930738_G_A	rs2842198	1	43930738	A	G	ENSG00000066322	ELOVL1	chr1	43829068	43833696	-	protein_coding	-101670	4.37e-05	-	0.00272333	0.386638	0.0121708	0.00250955	4.84979	1.24e-06	NA	NA
1:43933689	1_43933689_T_C	rs2105029	1	43933689	T	C	ENSG00000066056	TIE1	chr1	43766664	43788779	+	protein_coding	144910	5.24e-10	-	9.44e-08	0.611521	-0.0126671	0.00250981	-5.04705	4.49e-07	NA	NA
1:43933689	1_43933689_T_C	rs2105029	1	43933689	T	C	ENSG00000178922	HYI	chr1	43916824	43919660	-	protein_coding	-16865	6.62e-07	-	6.52e-05	0.611521	-0.0126671	0.00250981	-5.04705	4.49e-07	NA	NA
1:43933689	1_43933689_T_C	rs2105029	1	43933689	T	C	ENSG00000159479	MED8	chr1	43849588	43855479	-	protein_coding	-84101	8.26e-07	+	7.96e-05	0.611521	-0.0126671	0.00250981	-5.04705	4.49e-07	NA	NA
1:43933689	1_43933689_T_C	rs2105029	1	43933689	T	C	ENSG00000066322	ELOVL1	chr1	43829068	43833696	-	protein_coding	-104621	6.83e-05	-	0.00401677	0.611521	-0.0126671	0.00250981	-5.04705	4.49e-07	NA	NA
1:43938801	1_43938801_A_C	rs7413861	1	43938801	A	C	ENSG00000066056	TIE1	chr1	43766664	43788779	+	protein_coding	150022	5.67e-10	+	1.02e-07	0.375208	0.0126372	0.00253065	4.99367	5.92e-07	NA	NA
1:43938801	1_43938801_A_C	rs7413861	1	43938801	A	C	ENSG00000159479	MED8	chr1	43849588	43855479	-	protein_coding	-89213	2.19e-06	-	0.000190869	0.375208	0.0126372	0.00253065	4.99367	5.92e-07	NA	NA
1:43938801	1_43938801_A_C	rs7413861	1	43938801	A	C	ENSG00000178922	HYI	chr1	43916824	43919660	-	protein_coding	-21977	2.76e-06	+	0.000234849	0.375208	0.0126372	0.00253065	4.99367	5.92e-07	NA	NA
1:43938801	1_43938801_A_C	rs7413861	1	43938801	A	C	ENSG00000066322	ELOVL1	chr1	43829068	43833696	-	protein_coding	-109733	0.000345164	+	0.0157364	0.375208	0.0126372	0.00253065	4.99367	5.92e-07	NA	NA
1:43941352	1_43941352_C_T	rs2105028	1	43941352	T	C	ENSG00000066056	TIE1	chr1	43766664	43788779	+	protein_coding	152573	4.96e-10	-	8.97e-08	0.376281	0.0127538	0.00253645	5.0282	4.95e-07	NA	NA
1:43941352	1_43941352_C_T	rs2105028	1	43941352	T	C	ENSG00000159479	MED8	chr1	43849588	43855479	-	protein_coding	-91764	1.99e-06	+	0.000175632	0.376281	0.0127538	0.00253645	5.0282	4.95e-07	NA	NA
1:43941352	1_43941352_C_T	rs2105028	1	43941352	T	C	ENSG00000178922	HYI	chr1	43916824	43919660	-	protein_coding	-24528	2.76e-06	-	0.000235034	0.376281	0.0127538	0.00253645	5.0282	4.95e-07	NA	NA
1:43941352	1_43941352_C_T	rs2105028	1	43941352	T	C	ENSG00000066322	ELOVL1	chr1	43829068	43833696	-	protein_coding	-112284	0.000416869	-	0.018346	0.376281	0.0127538	0.00253645	5.0282	4.95e-07	NA	NA
1:43941927	1_43941927_C_T	rs4660733	1	43941927	T	C	ENSG00000066056	TIE1	chr1	43766664	43788779	+	protein_coding	153148	5.67e-10	+	1.02e-07	0.626563	-0.012651	0.00253353	-4.99345	5.93e-07	NA	NA
1:43941927	1_43941927_C_T	rs4660733	1	43941927	T	C	ENSG00000159479	MED8	chr1	43849588	43855479	-	protein_coding	-92339	2.19e-06	-	0.000190869	0.626563	-0.012651	0.00253353	-4.99345	5.93e-07	NA	NA
1:43941927	1_43941927_C_T	rs4660733	1	43941927	T	C	ENSG00000178922	HYI	chr1	43916824	43919660	-	protein_coding	-25103	2.76e-06	+	0.000234849	0.626563	-0.012651	0.00253353	-4.99345	5.93e-07	NA	NA
1:43941927	1_43941927_C_T	rs4660733	1	43941927	T	C	ENSG00000066322	ELOVL1	chr1	43829068	43833696	-	protein_coding	-112859	0.000345164	+	0.0157364	0.626563	-0.012651	0.00253353	-4.99345	5.93e-07	NA	NA
1:43948774	1_43948774_G_A	rs10789433	1	43948774	A	G	ENSG00000066056	TIE1	chr1	43766664	43788779	+	protein_coding	159995	4.96e-10	+	8.97e-08	0.628687	-0.0123875	0.00278842	-4.44249	8.89e-06	NA	NA
1:43948774	1_43948774_G_A	rs10789433	1	43948774	A	G	ENSG00000159479	MED8	chr1	43849588	43855479	-	protein_coding	-99186	1.99e-06	-	0.000175632	0.628687	-0.0123875	0.00278842	-4.44249	8.89e-06	NA	NA
1:43948774	1_43948774_G_A	rs10789433	1	43948774	A	G	ENSG00000178922	HYI	chr1	43916824	43919660	-	protein_coding	-31950	2.76e-06	+	0.000235034	0.628687	-0.0123875	0.00278842	-4.44249	8.89e-06	NA	NA
1:43948774	1_43948774_G_A	rs10789433	1	43948774	A	G	ENSG00000066322	ELOVL1	chr1	43829068	43833696	-	protein_coding	-119706	0.000416869	+	0.018346	0.628687	-0.0123875	0.00278842	-4.44249	8.89e-06	NA	NA
1:43949718	1_43949718_T_C	rs2992038	1	43949718	T	C	ENSG00000066056	TIE1	chr1	43766664	43788779	+	protein_coding	160939	7.91e-09	+	1.15e-06	0.361567	0.0125539	0.00280376	4.47751	7.55e-06	1:43949718	1
1:43949718	1_43949718_T_C	rs2992038	1	43949718	T	C	ENSG00000178922	HYI	chr1	43916824	43919660	-	protein_coding	-32894	1.2e-05	+	0.000879093	0.361567	0.0125539	0.00280376	4.47751	7.55e-06	1:43949718	1
1:43949718	1_43949718_T_C	rs2992038	1	43949718	T	C	ENSG00000159479	MED8	chr1	43849588	43855479	-	protein_coding	-100130	1.41e-05	-	0.00101689	0.361567	0.0125539	0.00280376	4.47751	7.55e-06	1:43949718	1
1:43949718	1_43949718_T_C	rs2992038	1	43949718	T	C	ENSG00000066322	ELOVL1	chr1	43829068	43833696	-	protein_coding	-120650	0.00063121	+	0.0256962	0.361567	0.0125539	0.00280376	4.47751	7.55e-06	1:43949718	1
1:43949810	1_43949810_A_G	rs2992037	1	43949810	A	G	ENSG00000066056	TIE1	chr1	43766664	43788779	+	protein_coding	161031	1.03e-07	+	1.21e-05	0.312711	0.0133216	0.00290537	4.58517	4.54e-06	1:43949810	1
1:43949810	1_43949810_A_G	rs2992037	1	43949810	A	G	ENSG00000159479	MED8	chr1	43849588	43855479	-	protein_coding	-100222	0.000346312	-	0.0157816	0.312711	0.0133216	0.00290537	4.58517	4.54e-06	1:43949810	1
1:43950265	1_43950265_C_G	rs2782653	1	43950265	C	G	ENSG00000066056	TIE1	chr1	43766664	43788779	+	protein_coding	161486	5.06e-07	+	5.12e-05	0.279139	0.0146164	0.00299737	4.8764	1.08e-06	1:43950265	1
1:43958999	1_43958999_T_C	rs2842173	1	43958999	T	C	ENSG00000178922	HYI	chr1	43916824	43919660	-	protein_coding	-42175	7.4e-07	+	7.22e-05	0.708965	0.0127929	0.00269107	4.75383	2e-06	NA	NA
1:43959023	1_43959023_T_A	rs2842172	1	43959023	A	T	ENSG00000178922	HYI	chr1	43916824	43919660	-	protein_coding	-42199	6.71e-07	+	6.61e-05	0.289372	-0.0128254	0.00269567	-4.75778	1.96e-06	NA	NA
1:43964411	1_43964411_A_T	rs2494996	1	43964411	A	T	ENSG00000178922	HYI	chr1	43916824	43919660	-	protein_coding	-47587	1.92e-06	+	0.000169385	0.709862	0.0132249	0.00268354	4.92818	8.3e-07	NA	NA
1:43964954	1_43964954_C_T	rs867605	1	43964954	T	C	ENSG00000178922	HYI	chr1	43916824	43919660	-	protein_coding	-48130	1.92e-06	+	0.000169385	0.292105	-0.0131717	0.00267786	-4.91875	8.71e-07	NA	NA
1:43970297	1_43970297_G_A	rs2842192	1	43970297	A	G	ENSG00000178922	HYI	chr1	43916824	43919660	-	protein_coding	-53473	5.81e-05	+	0.00349454	0.277334	-0.0130535	0.00272833	-4.78442	1.71e-06	NA	NA
1:43974091	1_43974091_G_A	rs34898652	1	43974091	A	G	ENSG00000066056	TIE1	chr1	43766664	43788779	+	protein_coding	185312	0.000260516	-	0.0124425	0.365546	0.0146297	0.00253682	5.76694	8.07e-09	1:43974091	1
1:43974764	1_43974764_G_T	rs882464	1	43974764	T	G	ENSG00000178922	HYI	chr1	43916824	43919660	-	protein_coding	-57940	6.19e-05	-	0.00369428	0.717043	0.0125026	0.00270459	4.62272	3.79e-06	NA	NA
1:43976157	1_43976157_G_A	rs2819341	1	43976157	A	G	ENSG00000178922	HYI	chr1	43916824	43919660	-	protein_coding	-59333	6.19e-05	+	0.00369428	0.280236	-0.0126862	0.0027116	-4.67848	2.89e-06	NA	NA
1:43976621	1_43976621_G_C	rs10789434	1	43976621	C	G	ENSG00000178922	HYI	chr1	43916824	43919660	-	protein_coding	-59797	6.19e-05	-	0.00369428	0.717993	0.0126413	0.00270653	4.67068	3e-06	NA	NA
1:43982527	1_43982527_G_A	rs11210860	1	43982527	A	G	ENSG00000066056	TIE1	chr1	43766664	43788779	+	protein_coding	193748	9e-05	-	0.0050817	0.366027	0.0145841	0.00253026	5.76387	8.22e-09	1:43982527	1
1:43983569	1_43983569_T_C	rs2152113	1	43983569	T	C	ENSG00000066056	TIE1	chr1	43766664	43788779	+	protein_coding	194790	9e-05	+	0.0050817	0.366555	0.0145682	0.00252922	5.75995	8.41e-09	1:43983569	1
1:43989773	1_43989773_G_A	rs11577403	1	43989773	A	G	ENSG00000066056	TIE1	chr1	43766664	43788779	+	protein_coding	200994	0.000166508	-	0.00855766	0.365897	0.0141529	0.00253101	5.5918	2.25e-08	1:43989773	1
1:44002957	1_44002957_G_A	rs2819330	1	44002957	A	G	ENSG00000178922	HYI	chr1	43916824	43919660	-	protein_coding	-86133	3.97e-05	+	0.00249854	0.28538	-0.0125525	0.00269829	-4.65204	3.29e-06	NA	NA
1:44006339	1_44006339_A_G	rs2782639	1	44006339	A	G	ENSG00000178922	HYI	chr1	43916824	43919660	-	protein_coding	-89515	3.97e-05	+	0.00249854	0.714181	0.0132172	0.00269664	4.90134	9.52e-07	NA	NA
1:44007648	1_44007648_T_C	rs2842189	1	44007648	T	C	ENSG00000066056	TIE1	chr1	43766664	43788779	+	protein_coding	218869	7.05e-05	+	0.00413005	0.362038	0.0159755	0.00253642	6.29845	3.01e-10	1:44007648	1
1:44009033	1_44009033_C_T	rs2782640	1	44009033	T	C	ENSG00000066056	TIE1	chr1	43766664	43788779	+	protein_coding	220254	2.15e-05	+	0.00147378	0.629719	-0.015658	0.00252435	-6.20277	5.55e-10	1:44009033	1
1:44011737	1_44011737_G_A	rs951740	1	44011737	A	G	ENSG00000066056	TIE1	chr1	43766664	43788779	+	protein_coding	222958	2.2e-05	+	0.00150126	0.630116	-0.0157687	0.00253121	-6.22971	4.67e-10	1:44011737	1
1:44012923	1_44012923_C_T	rs1889588	1	44012923	T	C	ENSG00000178922	HYI	chr1	43916824	43919660	-	protein_coding	-96099	0.000212085	+	0.0104858	0.280883	-0.0138731	0.00272183	-5.09698	3.45e-07	NA	NA
1:44012923	1_44012923_C_T	rs1889588	1	44012923	T	C	ENSG00000142949	PTPRF	chr1	43990858	44089343	+	protein_coding	0	0.00054676	-	0.0228632	0.280883	-0.0138731	0.00272183	-5.09698	3.45e-07	NA	NA
1:44013355	1_44013355_G_A	rs2782641	1	44013355	A	G	ENSG00000066056	TIE1	chr1	43766664	43788779	+	protein_coding	224576	1.07e-05	+	0.000795681	0.624005	-0.0145162	0.00251987	-5.76069	8.38e-09	1:44013355	1
1:44014280	1_44014280_T_C	rs2842188	1	44014280	T	C	ENSG00000066056	TIE1	chr1	43766664	43788779	+	protein_coding	225501	2.7e-05	+	0.00179254	0.357528	0.0165001	0.00254069	6.49436	8.34e-11	1:44014280	1
1:44014573	1_44014573_A_T	rs2819333	1	44014573	A	T	ENSG00000066056	TIE1	chr1	43766664	43788779	+	protein_coding	225794	2.5e-05	+	0.00167992	0.363409	0.0163512	0.00253262	6.45623	1.07e-10	1:44014573	1
1:44014735	1_44014735_C_T	rs2819334	1	44014735	T	C	ENSG00000066056	TIE1	chr1	43766664	43788779	+	protein_coding	225956	2.5e-05	+	0.00167992	0.635587	-0.0163145	0.00252992	-6.44863	1.13e-10	1:44014735	1
1:44014825	1_44014825_A_G	rs2819335	1	44014825	A	G	ENSG00000066056	TIE1	chr1	43766664	43788779	+	protein_coding	226046	2.7e-05	+	0.00179254	0.361092	0.0163164	0.00254175	6.41936	1.37e-10	1:44014825	1
1:44014949	1_44014949_T_C	rs2842187	1	44014949	T	C	ENSG00000066056	TIE1	chr1	43766664	43788779	+	protein_coding	226170	2.7e-05	+	0.00179254	0.357251	0.0164673	0.00254053	6.48183	9.06e-11	1:44014949	1
1:44015809	1_44015809_T_C	rs2819336	1	44015809	T	C	ENSG00000066056	TIE1	chr1	43766664	43788779	+	protein_coding	227030	9.4e-05	+	0.005279	0.350683	0.0173309	0.00256021	6.76934	1.29e-11	1:44015809	1
1:44016015	1_44016015_G_A	rs11580258	1	44016015	A	G	ENSG00000066056	TIE1	chr1	43766664	43788779	+	protein_coding	227236	2.7e-05	-	0.00179254	0.357189	0.0164016	0.00254727	6.43889	1.2e-10	1:44016015	1
1:44018604	1_44018604_G_T	rs2819339	1	44018604	T	G	ENSG00000142949	PTPRF	chr1	43990858	44089343	+	protein_coding	0	0.000319796	-	0.0147563	0.225521	-0.01463	0.00291545	-5.0181	5.22e-07	1:44018604	1
1:44019731	1_44019731_C_T	rs2842185	1	44019731	T	C	ENSG00000066056	TIE1	chr1	43766664	43788779	+	protein_coding	230952	8.45e-05	+	0.0048199	0.642587	-0.0164098	0.00253885	-6.46348	1.02e-10	1:44019731	1
1:44020394	1_44020394_T_C	rs2842183	1	44020394	T	C	ENSG00000142949	PTPRF	chr1	43990858	44089343	+	protein_coding	0	0.000350666	-	0.0159415	0.772066	0.0145126	0.00291228	4.98324	6.25e-07	1:44020394	1
1:44021456	1_44021456_C_G	rs10890253	1	44021456	C	G	ENSG00000142949	PTPRF	chr1	43990858	44089343	+	protein_coding	0	0.000532641	+	0.0223958	0.228138	-0.0145919	0.00291152	-5.01179	5.39e-07	1:44021456	1
1:44022027	1_44022027_A_G	rs2842178	1	44022027	A	G	ENSG00000066056	TIE1	chr1	43766664	43788779	+	protein_coding	233248	6.46e-05	+	0.00382971	0.360113	0.016311	0.0025427	6.41484	1.41e-10	1:44022027	1
1:44022303	1_44022303_A_C	rs2494995	1	44022303	A	C	ENSG00000142949	PTPRF	chr1	43990858	44089343	+	protein_coding	0	0.000532641	-	0.0223958	0.770581	0.0145332	0.00290569	5.00164	5.68e-07	1:44022303	1
1:44022534	1_44022534_C_T	rs2842176	1	44022534	T	C	ENSG00000142949	PTPRF	chr1	43990858	44089343	+	protein_coding	0	0.000532641	-	0.0223958	0.227934	-0.0144813	0.00291244	-4.97222	6.62e-07	1:44022534	1
1:44023615	1_44023615_G_A	rs2842175	1	44023615	A	G	ENSG00000142949	PTPRF	chr1	43990858	44089343	+	protein_coding	0	0.000350666	-	0.0159415	0.225894	-0.0146119	0.00292156	-5.00143	5.69e-07	1:44023615	1
1:44024484	1_44024484_A_G	rs11580074	1	44024484	A	G	ENSG00000142949	PTPRF	chr1	43990858	44089343	+	protein_coding	0	0.000350666	+	0.0159415	0.226248	-0.0147185	0.00291189	-5.05462	4.31e-07	1:44024484	1
1:44026040	1_44026040_A_G	rs11210869	1	44026040	A	G	ENSG00000066056	TIE1	chr1	43766664	43788779	+	protein_coding	237261	5.1e-05	-	0.00311878	0.642487	-0.0165576	0.00254011	-6.51844	7.1e-11	1:44026040	1
1:44026053	1_44026053_T_G	rs10789435	1	44026053	T	G	ENSG00000142949	PTPRF	chr1	43990858	44089343	+	protein_coding	0	0.000179422	+	0.0091164	0.228638	-0.0145908	0.00290928	-5.01527	5.3e-07	1:44026053	1
1:44026089	1_44026089_C_T	rs3000761	1	44026089	T	C	ENSG00000142949	PTPRF	chr1	43990858	44089343	+	protein_coding	0	0.000299623	-	0.0139772	0.228623	-0.0145334	0.0029092	-4.99567	5.86e-07	1:44026089	1
1:44026180	1_44026180_A_C	rs68191270	1	44026180	A	C	ENSG00000142949	PTPRF	chr1	43990858	44089343	+	protein_coding	0	0.000299623	+	0.0139772	0.228623	-0.0146308	0.00290932	-5.02893	4.93e-07	1:44026180	1
1:44026656	1_44026656_G_C	rs12076635	1	44026656	C	G	ENSG00000142949	PTPRF	chr1	43990858	44089343	+	protein_coding	0	0.00027322	+	0.0129564	0.768186	0.0146421	0.00289535	5.0571	4.26e-07	1:44026656	1
1:44028913	1_44028913_G_A	rs61769611	1	44028913	A	G	ENSG00000066056	TIE1	chr1	43766664	43788779	+	protein_coding	240134	1.77e-05	-	0.00124041	0.357739	0.0165904	0.00254754	6.51233	7.4e-11	1:44028913	1
1:44028962	1_44028962_G_A	rs2842194	1	44028962	A	G	ENSG00000142949	PTPRF	chr1	43990858	44089343	+	protein_coding	0	0.000106207	-	0.00585972	0.227425	-0.0150219	0.00291293	-5.15696	2.51e-07	1:44028962	1
1:44029353	1_44029353_C_G	rs11210871	1	44029353	C	G	ENSG00000142949	PTPRF	chr1	43990858	44089343	+	protein_coding	0	0.000148556	+	0.00778408	0.313679	-0.0158464	0.00262488	-6.03698	1.57e-09	1:44029353	1
1:44029353	1_44029353_C_G	rs11210871	1	44029353	C	G	ENSG00000159479	MED8	chr1	43849588	43855479	-	protein_coding	-179765	0.000157102	+	0.00815605	0.313679	-0.0158464	0.00262488	-6.03698	1.57e-09	1:44029353	1
1:44031493	1_44031493_A_G	rs10890255	1	44031493	A	G	ENSG00000142949	PTPRF	chr1	43990858	44089343	+	protein_coding	0	0.000106207	+	0.00585972	0.232774	-0.015235	0.00288908	-5.2733	1.34e-07	1:44031493	1
1:44031657	1_44031657_C_T	rs2478978	1	44031657	T	C	ENSG00000142949	PTPRF	chr1	43990858	44089343	+	protein_coding	0	0.000166923	-	0.00857619	0.226659	-0.0149488	0.00291602	-5.12642	2.95e-07	1:44031657	1
1:44031793	1_44031793_G_C	rs11586016	1	44031793	C	G	ENSG00000066056	TIE1	chr1	43766664	43788779	+	protein_coding	243014	1.93e-05	-	0.001337	0.36507	0.0162706	0.00253755	6.41194	1.44e-10	1:44031793	1
1:44033768	1_44033768_C_A	rs12089622	1	44033768	A	C	ENSG00000142949	PTPRF	chr1	43990858	44089343	+	protein_coding	0	0.00011712	+	0.00638188	0.756937	0.0142942	0.00284732	5.02024	5.16e-07	1:44033768	1
1:44035093	1_44035093_A_G	rs2842186	1	44035093	A	G	ENSG00000142949	PTPRF	chr1	43990858	44089343	+	protein_coding	0	0.000332029	-	0.0152396	0.777628	0.0152754	0.00292708	5.21864	1.8e-07	1:44035093	1
1:44035472	1_44035472_G_A	rs943513	1	44035472	A	G	ENSG00000066056	TIE1	chr1	43766664	43788779	+	protein_coding	246693	4.38e-05	-	0.00272836	0.368976	0.0159033	0.00252906	6.28824	3.21e-10	1:44035472	1
1:44036085	1_44036085_G_A	rs1887402	1	44036085	A	G	ENSG00000066056	TIE1	chr1	43766664	43788779	+	protein_coding	247306	4.72e-05	-	0.00290652	0.367322	0.016184	0.00252418	6.41159	1.44e-10	1:44036085	1
1:44037685	1_44037685_G_A	rs3001723	1	44037685	A	G	ENSG00000159479	MED8	chr1	43849588	43855479	-	protein_coding	-188097	7.19e-05	-	0.00419688	0.314364	-0.0150886	0.0026203	-5.75834	8.49e-09	1:44037685	1
1:44037685	1_44037685_G_A	rs3001723	1	44037685	A	G	ENSG00000142949	PTPRF	chr1	43990858	44089343	+	protein_coding	0	0.000437256	-	0.019066	0.314364	-0.0150886	0.0026203	-5.75834	8.49e-09	1:44037685	1
1:44039710	1_44039710_T_C	rs2819340	1	44039710	T	C	ENSG00000142949	PTPRF	chr1	43990858	44089343	+	protein_coding	0	0.000332029	+	0.0152396	0.22427	-0.0150853	0.00292781	-5.15241	2.57e-07	1:44039710	1
1:44039850	1_44039850_A_G	rs2842171	1	44039850	A	G	ENSG00000066056	TIE1	chr1	43766664	43788779	+	protein_coding	251071	5.03e-05	-	0.00307733	0.633279	-0.0160586	0.00253348	-6.33856	2.32e-10	1:44039850	1
1:44040966	1_44040966_T_G	rs10789436	1	44040966	T	G	ENSG00000142949	PTPRF	chr1	43990858	44089343	+	protein_coding	0	0.000302341	+	0.0140779	0.217616	-0.0151395	0.00295122	-5.12993	2.9e-07	1:44040966	1
1:44042539	1_44042539_C_G	rs650729	1	44042539	C	G	ENSG00000142949	PTPRF	chr1	43990858	44089343	+	protein_coding	0	0.000302341	+	0.0140779	0.220711	-0.0149979	0.00293621	-5.10789	3.26e-07	1:44042539	1
1:44043105	1_44043105_T_C	rs663618	1	44043105	T	C	ENSG00000142949	PTPRF	chr1	43990858	44089343	+	protein_coding	0	0.000302341	+	0.0140779	0.220637	-0.0151409	0.00294469	-5.14175	2.72e-07	1:44043105	1
1:44043392	1_44043392_G_A	rs552638	1	44043392	A	G	ENSG00000066056	TIE1	chr1	43766664	43788779	+	protein_coding	254613	5.03e-05	-	0.00307733	0.36821	0.0161409	0.00253135	6.3764	1.81e-10	1:44043392	1
1:44045465	1_44045465_A_G	rs2004899	1	44045465	A	G	ENSG00000142949	PTPRF	chr1	43990858	44089343	+	protein_coding	0	0.000332029	+	0.0152396	0.226137	-0.0150068	0.00291072	-5.1557	2.53e-07	1:44045465	1
1:44045528	1_44045528_G_A	rs1808730	1	44045528	A	G	ENSG00000066056	TIE1	chr1	43766664	43788779	+	protein_coding	256749	4.67e-05	-	0.00288295	0.366594	0.01605	0.00253343	6.33529	2.37e-10	1:44045528	1
1:44049156	1_44049156_G_A	rs3791134	1	44049156	A	G	ENSG00000066056	TIE1	chr1	43766664	43788779	+	protein_coding	260377	5.03e-05	-	0.00307733	0.366636	0.0162282	0.00252631	6.42368	1.33e-10	1:44049156	1
1:44049947	1_44049947_C_T	rs3791136	1	44049947	T	C	ENSG00000066056	TIE1	chr1	43766664	43788779	+	protein_coding	261168	4.3e-05	-	0.00268248	0.364608	0.0162264	0.00252928	6.41543	1.4e-10	1:44049947	1
1:44050004	1_44050004_G_A	rs3791137	1	44050004	A	G	ENSG00000142949	PTPRF	chr1	43990858	44089343	+	protein_coding	0	0.000442881	+	0.0192651	0.775437	0.0150534	0.0029174	5.15988	2.47e-07	1:44050004	1
1:44050027	1_44050027_A_C	rs3791138	1	44050027	A	C	ENSG00000142949	PTPRF	chr1	43990858	44089343	+	protein_coding	0	0.000442881	+	0.0192651	0.224906	-0.0147747	0.00292392	-5.05307	4.35e-07	1:44050027	1
1:44050856	1_44050856_T_C	rs3828150	1	44050856	T	C	ENSG00000142949	PTPRF	chr1	43990858	44089343	+	protein_coding	0	0.000612605	+	0.0251027	0.220822	-0.0151575	0.0029351	-5.16424	2.41e-07	1:44050856	1
1:44051574	1_44051574_A_G	rs6698389	1	44051574	A	G	ENSG00000066056	TIE1	chr1	43766664	43788779	+	protein_coding	262795	1.82e-05	-	0.00126879	0.635265	-0.0161766	0.00253619	-6.37832	1.79e-10	1:44051574	1
1:44051630	1_44051630_G_A	rs61769642	1	44051630	A	G	ENSG00000066056	TIE1	chr1	43766664	43788779	+	protein_coding	262851	1.82e-05	-	0.00126879	0.367001	0.0162684	0.00253428	6.41936	1.37e-10	1:44051630	1
1:44051771	1_44051771_T_C	rs3791139	1	44051771	T	C	ENSG00000066056	TIE1	chr1	43766664	43788779	+	protein_coding	262992	1.94e-05	-	0.00134074	0.633799	-0.0161249	0.00253509	-6.36069	2.01e-10	1:44051771	1
1:44051778	1_44051778_G_A	rs3791140	1	44051778	A	G	ENSG00000066056	TIE1	chr1	43766664	43788779	+	protein_coding	262999	1.94e-05	-	0.00134074	0.364138	0.016207	0.00253829	6.38501	1.71e-10	1:44051778	1
1:44051834	1_44051834_A_C	rs501299	1	44051834	A	C	ENSG00000066056	TIE1	chr1	43766664	43788779	+	protein_coding	263055	1.94e-05	-	0.00134074	0.635273	-0.016284	0.00252926	-6.43823	1.21e-10	1:44051834	1
1:44058467	1_44058467_C_T	rs605709	1	44058467	T	C	ENSG00000066056	TIE1	chr1	43766664	43788779	+	protein_coding	269688	4.24e-05	-	0.00264874	0.364793	0.0161791	0.00252881	6.39792	1.58e-10	1:44058467	1
1:44059242	1_44059242_G_A	rs72673082	1	44059242	A	G	ENSG00000066056	TIE1	chr1	43766664	43788779	+	protein_coding	270463	4.1e-05	-	0.00257212	0.364481	0.0160687	0.00253615	6.33588	2.36e-10	1:44059242	1
1:44060483	1_44060483_G_A	rs583040	1	44060483	A	G	ENSG00000066056	TIE1	chr1	43766664	43788779	+	protein_coding	271704	4.1e-05	-	0.00257212	0.364646	0.0160101	0.00253572	6.31381	2.72e-10	1:44060483	1
1:44062154	1_44062154_C_T	rs673253	1	44062154	T	C	ENSG00000066056	TIE1	chr1	43766664	43788779	+	protein_coding	273375	4.05e-06	-	0.000331924	0.421051	0.0148224	0.00247585	5.98678	2.14e-09	1:44062154	1
1:44062154	1_44062154_C_T	rs673253	1	44062154	T	C	ENSG00000159479	MED8	chr1	43849588	43855479	-	protein_coding	-212566	0.000631567	+	0.0257095	0.421051	0.0148224	0.00247585	5.98678	2.14e-09	1:44062154	1
1:44062159	1_44062159_C_T	rs673242	1	44062159	T	C	ENSG00000066056	TIE1	chr1	43766664	43788779	+	protein_coding	273380	6.25e-05	-	0.00372309	0.364308	0.0159277	0.0025369	6.27842	3.42e-10	1:44062159	1
1:44065148	1_44065148_C_T	rs56175694	1	44065148	T	C	ENSG00000066056	TIE1	chr1	43766664	43788779	+	protein_coding	276369	4.1e-05	-	0.00257212	0.364693	0.0159056	0.00253674	6.27007	3.61e-10	1:44065148	1
1:44066424	1_44066424_C_A	rs596522	1	44066424	A	C	ENSG00000066056	TIE1	chr1	43766664	43788779	+	protein_coding	277645	4.1e-05	-	0.00257212	0.364539	0.0160228	0.00253016	6.33272	2.41e-10	1:44066424	1
1:44070691	1_44070691_A_G	rs17371903	1	44070691	A	G	ENSG00000066056	TIE1	chr1	43766664	43788779	+	protein_coding	281912	1.76e-05	-	0.00123622	0.633544	-0.0160173	0.00252893	-6.33362	2.39e-10	1:44070691	1
1:44071221	1_44071221_G_A	rs631248	1	44071221	A	G	ENSG00000142949	PTPRF	chr1	43990858	44089343	+	protein_coding	0	0.000879389	+	0.0335373	0.768313	0.0146623	0.00288651	5.0796	3.78e-07	1:44071221	1
1:44072420	1_44072420_A_G	rs539096	1	44072420	A	G	ENSG00000142949	PTPRF	chr1	43990858	44089343	+	protein_coding	0	0.00101953	+	0.037721	0.22183	-0.0147976	0.00293008	-5.05025	4.41e-07	1:44072420	1
1:44075505	1_44075505_G_C	rs519669	1	44075505	C	G	ENSG00000142949	PTPRF	chr1	43990858	44089343	+	protein_coding	0	0.00101953	+	0.037721	0.779236	0.0144503	0.00294311	4.90986	9.11e-07	1:44075505	1
1:44076019	1_44076019_G_A	rs11210887	1	44076019	A	G	ENSG00000159479	MED8	chr1	43849588	43855479	-	protein_coding	-226431	0.000139279	+	0.00737405	0.680441	0.0151234	0.00261034	5.79367	6.89e-09	1:44076019	1
1:44076019	1_44076019_G_A	rs11210887	1	44076019	A	G	ENSG00000142949	PTPRF	chr1	43990858	44089343	+	protein_coding	0	0.00105254	+	0.0386635	0.680441	0.0151234	0.00261034	5.79367	6.89e-09	1:44076019	1
1:44076469	1_44076469_G_A	rs549845	1	44076469	A	G	ENSG00000159479	MED8	chr1	43849588	43855479	-	protein_coding	-226881	0.000139279	+	0.00737405	0.681899	0.0151145	0.00262062	5.76751	8.05e-09	1:44076469	1
1:44076469	1_44076469_G_A	rs549845	1	44076469	A	G	ENSG00000142949	PTPRF	chr1	43990858	44089343	+	protein_coding	0	0.00105254	+	0.0386635	0.681899	0.0151145	0.00262062	5.76751	8.05e-09	1:44076469	1
1:44078384	1_44078384_T_C	rs499257	1	44078384	T	C	ENSG00000159479	MED8	chr1	43849588	43855479	-	protein_coding	-228796	0.000162817	+	0.00839888	0.342654	-0.0131209	0.00256484	-5.11569	3.13e-07	1:44078384	1
1:44078384	1_44078384_T_C	rs499257	1	44078384	T	C	ENSG00000142949	PTPRF	chr1	43990858	44089343	+	protein_coding	0	0.00119409	+	0.0426214	0.342654	-0.0131209	0.00256484	-5.11569	3.13e-07	1:44078384	1
1:44078602	1_44078602_C_A	rs3791151	1	44078602	A	C	ENSG00000066056	TIE1	chr1	43766664	43788779	+	protein_coding	289823	0.000668043	-	0.0269456	0.338327	0.0148739	0.00258064	5.76366	8.23e-09	1:44078602	1
1:44079411	1_44079411_T_C	rs603542	1	44079411	T	C	ENSG00000159479	MED8	chr1	43849588	43855479	-	protein_coding	-229823	0.000378259	+	0.0169863	0.341973	-0.012973	0.00257279	-5.04237	4.6e-07	1:44079411	1
1:44079411	1_44079411_T_C	rs603542	1	44079411	T	C	ENSG00000142949	PTPRF	chr1	43990858	44089343	+	protein_coding	0	0.00121277	+	0.0430965	0.341973	-0.012973	0.00257279	-5.04237	4.6e-07	1:44079411	1
1:44080009	1_44080009_G_A	rs55684236	1	44080009	A	G	ENSG00000066056	TIE1	chr1	43766664	43788779	+	protein_coding	291230	0.000668043	-	0.0269456	0.338211	0.0148596	0.00258046	5.75853	8.49e-09	1:44080009	1
1:44083015	1_44083015_G_A	rs653953	1	44083015	A	G	ENSG00000159479	MED8	chr1	43849588	43855479	-	protein_coding	-233427	0.000141329	+	0.00746819	0.667279	0.0128726	0.00258917	4.97168	6.64e-07	1:44083015	1
1:44086831	1_44086831_C_T	rs1143702	1	44086831	T	C	ENSG00000159479	MED8	chr1	43849588	43855479	-	protein_coding	-237243	0.000176169	+	0.0089729	0.661878	0.0125199	0.00257865	4.85522	1.2e-06	1:44086831	1
1:44097438	1_44097438_G_T	rs12405972	1	44097438	T	G	ENSG00000066056	TIE1	chr1	43766664	43788779	+	protein_coding	308659	0.000668043	-	0.0269456	0.337227	0.0149485	0.00258158	5.79044	7.02e-09	1:44097438	1
1:44097530	1_44097530_T_C	rs2970610	1	44097530	T	C	ENSG00000159479	MED8	chr1	43849588	43855479	-	protein_coding	-247942	0.000106339	+	0.00586642	0.342365	-0.0128275	0.00257107	-4.98918	6.06e-07	1:44097530	1
1:44098506	1_44098506_G_A	rs61769649	1	44098506	A	G	ENSG00000066056	TIE1	chr1	43766664	43788779	+	protein_coding	309727	0.000668043	-	0.0269456	0.337577	0.0148801	0.0025809	5.76548	8.14e-09	1:44098506	1
1:44100084	1_44100084_G_A	rs11210892	1	44100084	A	G	ENSG00000159479	MED8	chr1	43849588	43855479	-	protein_coding	-250496	0.000176169	+	0.0089729	0.656264	0.0128406	0.00256168	5.01257	5.37e-07	1:44100084	1
1:44101648	1_44101648_G_A	rs35393217	1	44101648	A	G	ENSG00000066056	TIE1	chr1	43766664	43788779	+	protein_coding	312869	0.000578139	-	0.0239293	0.337873	0.0146759	0.00258035	5.68755	1.29e-08	1:44101648	1
1:44103033	1_44103033_G_A	rs35290231	1	44103033	A	G	ENSG00000066056	TIE1	chr1	43766664	43788779	+	protein_coding	314254	0.00066765	-	0.0269332	0.337938	0.0147516	0.00258033	5.71695	1.08e-08	1:44103033	1
1:44107428	1_44107428_C_T	rs2367724	1	44107428	T	C	ENSG00000159479	MED8	chr1	43849588	43855479	-	protein_coding	-257840	9.15e-05	+	0.00515913	0.661458	0.0122285	0.00257829	4.74289	2.11e-06	1:44107428	1
1:44109749	1_44109749_A_G	rs607296	1	44109749	A	G	ENSG00000159479	MED8	chr1	43849588	43855479	-	protein_coding	-260161	9.15e-05	+	0.00515913	0.337462	-0.0129626	0.00270462	-4.79276	1.65e-06	1:44109749	1
1:44111212	1_44111212_T_G	rs55666439	1	44111212	T	G	ENSG00000066056	TIE1	chr1	43766664	43788779	+	protein_coding	322433	0.000578139	-	0.0239293	0.662427	-0.0149396	0.00258102	-5.78827	7.11e-09	1:44111212	1
1:44111963	1_44111963_A_T	rs61768370	1	44111963	A	T	ENSG00000066056	TIE1	chr1	43766664	43788779	+	protein_coding	323184	0.000668043	-	0.0269456	0.662203	-0.0148669	0.00258037	-5.76155	8.33e-09	1:44111963	1
1:44116466	1_44116466_G_A	rs517191	1	44116466	A	G	ENSG00000066056	TIE1	chr1	43766664	43788779	+	protein_coding	327687	0.000631689	-	0.0257133	0.340013	0.0146352	0.00257549	5.68248	1.33e-08	1:44116466	1
1:44117006	1_44117006_G_T	rs660899	1	44117006	T	G	ENSG00000066056	TIE1	chr1	43766664	43788779	+	protein_coding	328227	0.000668043	-	0.0269456	0.339956	0.0147972	0.00256844	5.76116	8.35e-09	1:44117006	1
1:44118406	1_44118406_G_A	rs61768371	1	44118406	A	G	ENSG00000066056	TIE1	chr1	43766664	43788779	+	protein_coding	329627	0.000905408	-	0.0343419	0.337992	0.014686	0.00257941	5.69355	1.24e-08	1:44118406	1
1:44118644	1_44118644_C_T	rs112476957	1	44118644	T	C	ENSG00000159214	CCDC24	chr1	44457031	44462200	+	protein_coding	-338388	7e-05	+	0.00410597	0.0843628	0.0202017	0.00448107	4.50824	6.54e-06	1:44118644	1
1:44121557	1_44121557_C_G	rs2274465	1	44121557	C	G	ENSG00000066056	TIE1	chr1	43766664	43788779	+	protein_coding	332778	0.000668043	-	0.0269456	0.661845	-0.0149049	0.00257255	-5.79381	6.88e-09	1:44121557	1
1:44122473	1_44122473_T_G	rs11589584	1	44122473	T	G	ENSG00000066056	TIE1	chr1	43766664	43788779	+	protein_coding	333694	0.000578139	-	0.0239293	0.662227	-0.0147584	0.00258045	-5.7193	1.07e-08	1:44122473	1
1:44123988	1_44123988_C_T	rs61768372	1	44123988	T	C	ENSG00000066056	TIE1	chr1	43766664	43788779	+	protein_coding	335209	0.000578139	-	0.0239293	0.337716	0.0147833	0.00258063	5.72858	1.01e-08	1:44123988	1
1:44124514	1_44124514_G_T	rs56072551	1	44124514	T	G	ENSG00000159214	CCDC24	chr1	44457031	44462200	+	protein_coding	-332518	7e-05	+	0.00410597	0.077619	0.0206882	0.0046024	4.49508	6.95e-06	1:44124514	1
1:44126709	1_44126709_G_C	rs11590619	1	44126709	C	G	ENSG00000066056	TIE1	chr1	43766664	43788779	+	protein_coding	337930	0.000668043	-	0.0269456	0.337612	0.0147618	0.00258141	5.71851	1.07e-08	1:44126709	1
1:44140075	1_44140075_A_C	rs10789442	1	44140075	A	C	ENSG00000066056	TIE1	chr1	43766664	43788779	+	protein_coding	351296	0.00146814	-	0.049953	0.674547	-0.0160311	0.00260208	-6.16089	7.23e-10	1:44140075	1
1:44141149	1_44141149_A_C	rs9787076	1	44141149	A	C	ENSG00000066056	TIE1	chr1	43766664	43788779	+	protein_coding	352370	0.00146814	-	0.049953	0.678211	-0.0159626	0.00260835	-6.11982	9.37e-10	1:44141149	1
1:44145130	1_44145130_A_G	rs3791034	1	44145130	A	G	ENSG00000066056	TIE1	chr1	43766664	43788779	+	protein_coding	356351	0.00101866	-	0.0376986	0.675941	-0.0157865	0.00260463	-6.06094	1.35e-09	1:44145130	1
1:44148168	1_44148168_T_C	rs4660257	1	44148168	T	C	ENSG00000066056	TIE1	chr1	43766664	43788779	+	protein_coding	359389	0.000601151	-	0.0247285	0.704791	-0.0167519	0.00267064	-6.27264	3.55e-10	1:44148168	1
1:44151015	1_44151015_T_G	rs6697354	1	44151015	T	G	ENSG00000142949	PTPRF	chr1	43990858	44089343	+	protein_coding	61672	0.000373233	+	0.0167947	0.285587	-0.0124103	0.00269433	-4.60609	4.1e-06	NA	NA
1:44151633	1_44151633_T_G	rs61768374	1	44151633	T	G	ENSG00000066056	TIE1	chr1	43766664	43788779	+	protein_coding	362854	0.000666851	-	0.0269092	0.704094	-0.0166077	0.0026756	-6.2071	5.4e-10	1:44151633	1
1:44152189	1_44152189_G_A	rs1971342	1	44152189	A	G	ENSG00000066056	TIE1	chr1	43766664	43788779	+	protein_coding	363410	0.000700364	-	0.0279627	0.294678	0.0166913	0.00267877	6.23094	4.64e-10	1:44152189	1
1:44152715	1_44152715_G_A	rs11805774	1	44152715	A	G	ENSG00000066056	TIE1	chr1	43766664	43788779	+	protein_coding	363936	0.000700364	-	0.0279627	0.294328	0.0167175	0.00267265	6.25504	3.97e-10	1:44152715	1
1:44153619	1_44153619_G_C	rs17401357	1	44153619	C	G	ENSG00000066056	TIE1	chr1	43766664	43788779	+	protein_coding	364840	0.000700364	-	0.0279627	0.29472	0.0167618	0.00267162	6.27403	3.52e-10	1:44153619	1
1:44154479	1_44154479_G_C	rs3791035	1	44154479	C	G	ENSG00000066056	TIE1	chr1	43766664	43788779	+	protein_coding	365700	0.000700364	-	0.0279627	0.294778	0.016705	0.00267142	6.25323	4.02e-10	1:44154479	1
1:44155383	1_44155383_A_G	rs3791036	1	44155383	A	G	ENSG00000142949	PTPRF	chr1	43990858	44089343	+	protein_coding	66040	0.000373233	+	0.0167947	0.285621	-0.0122424	0.00269535	-4.54205	5.57e-06	NA	NA
1:44158129	1_44158129_C_G	rs2270972	1	44158129	C	G	ENSG00000066056	TIE1	chr1	43766664	43788779	+	protein_coding	369350	0.000666851	-	0.0269092	0.704198	-0.0166517	0.00266773	-6.24188	4.32e-10	1:44158129	1
1:44173423	1_44173423_G_A	rs112984125	1	44173423	A	G	ENSG00000066056	TIE1	chr1	43766664	43788779	+	protein_coding	384644	0.000812021	-	0.0315146	0.298403	0.0168193	0.00266697	6.30651	2.85e-10	1:44173423	1
1:44182244	1_44182244_A_G	rs17531412	1	44182244	A	G	ENSG00000066056	TIE1	chr1	43766664	43788779	+	protein_coding	393465	0.000812021	-	0.0315146	0.70399	-0.0168762	0.00267326	-6.31296	2.74e-10	1:44182244	1
1:44183923	1_44183923_C_T	rs112361411	1	44183923	T	C	ENSG00000066056	TIE1	chr1	43766664	43788779	+	protein_coding	395144	0.000812021	-	0.0315146	0.296057	0.0168846	0.00267335	6.31589	2.69e-10	1:44183923	1
1:44186444	1_44186444_T_A	rs10890273	1	44186444	A	T	ENSG00000142949	PTPRF	chr1	43990858	44089343	+	protein_coding	97101	0.000439982	+	0.0191593	0.714306	0.0120911	0.00269256	4.49055	7.1e-06	NA	NA
1:44186812	1_44186812_A_T	rs11810109	1	44186812	A	T	ENSG00000066056	TIE1	chr1	43766664	43788779	+	protein_coding	398033	0.000812021	-	0.0315146	0.705017	-0.0170124	0.00267626	-6.35678	2.06e-10	1:44186812	1
1:44188465	1_44188465_A_C	rs12410155	1	44188465	A	C	ENSG00000066056	TIE1	chr1	43766664	43788779	+	protein_coding	399686	0.000812021	-	0.0315146	0.702681	-0.0168743	0.0026629	-6.33681	2.35e-10	1:44188465	1
1:44188719	1_44188719_A_G	rs12410444	1	44188719	A	G	ENSG00000066056	TIE1	chr1	43766664	43788779	+	protein_coding	399940	0.000812021	-	0.0315146	0.702639	-0.0169224	0.00267019	-6.33753	2.33e-10	1:44188719	1
1:44191759	1_44191759_C_T	rs11210907	1	44191759	T	C	ENSG00000142949	PTPRF	chr1	43990858	44089343	+	protein_coding	102416	0.000439982	+	0.0191593	0.714144	0.0119766	0.00270003	4.43571	9.18e-06	NA	NA
1:44194216	1_44194216_T_G	rs10890275	1	44194216	T	G	ENSG00000142949	PTPRF	chr1	43990858	44089343	+	protein_coding	104873	0.000293655	+	0.0137408	0.285383	-0.0120581	0.00270138	-4.46368	8.06e-06	NA	NA
1:44194534	1_44194534_A_G	rs4660259	1	44194534	A	G	ENSG00000142949	PTPRF	chr1	43990858	44089343	+	protein_coding	105191	0.000293655	+	0.0137408	0.286387	-0.0119363	0.00269853	-4.42325	9.72e-06	NA	NA
1:44195353	1_44195353_T_C	rs4660260	1	44195353	T	C	ENSG00000142949	PTPRF	chr1	43990858	44089343	+	protein_coding	106010	0.000541144	+	0.0226764	0.285729	-0.0122374	0.00269303	-4.54408	5.52e-06	NA	NA
1:44195404	1_44195404_C_T	rs4660743	1	44195404	T	C	ENSG00000142949	PTPRF	chr1	43990858	44089343	+	protein_coding	106061	0.000541144	+	0.0226764	0.71299	0.0121452	0.00269691	4.50338	6.69e-06	NA	NA
1:44196945	1_44196945_C_T	rs3862228	1	44196945	T	C	ENSG00000142949	PTPRF	chr1	43990858	44089343	+	protein_coding	107602	0.00035196	+	0.0159912	0.713659	0.0120085	0.00269883	4.44951	8.61e-06	NA	NA
1:44202991	1_44202991_A_G	rs3791041	1	44202991	A	G	ENSG00000142949	PTPRF	chr1	43990858	44089343	+	protein_coding	113648	0.000996414	+	0.0370491	0.274516	-0.0126342	0.00272598	-4.63474	3.57e-06	NA	NA
1:44205094	1_44205094_T_C	rs10749850	1	44205094	T	C	ENSG00000142949	PTPRF	chr1	43990858	44089343	+	protein_coding	115751	0.000800398	+	0.0311569	0.272815	-0.0125607	0.00273898	-4.58592	4.52e-06	NA	NA
1:44210253	1_44210253_C_G	rs6686238	1	44210253	C	G	ENSG00000142949	PTPRF	chr1	43990858	44089343	+	protein_coding	120910	0.000738242	+	0.0291955	0.27494	-0.0124458	0.00273202	-4.55555	5.22e-06	NA	NA
1:44211010	1_44211010_A_G	rs6429638	1	44211010	A	G	ENSG00000142949	PTPRF	chr1	43990858	44089343	+	protein_coding	121667	0.000738242	+	0.0291955	0.274844	-0.0126154	0.00272481	-4.62982	3.66e-06	NA	NA
1:44211697	1_44211697_T_C	rs2158956	1	44211697	T	C	ENSG00000142949	PTPRF	chr1	43990858	44089343	+	protein_coding	122354	0.000738242	+	0.0291955	0.274917	-0.0124251	0.00273211	-4.54782	5.42e-06	NA	NA
1:44212942	1_44212942_A_G	rs28833034	1	44212942	A	G	ENSG00000142949	PTPRF	chr1	43990858	44089343	+	protein_coding	123599	0.000738242	+	0.0291955	0.274924	-0.0123884	0.00273208	-4.53441	5.78e-06	NA	NA
1:44213178	1_44213178_C_A	rs7549094	1	44213178	A	C	ENSG00000142949	PTPRF	chr1	43990858	44089343	+	protein_coding	123835	0.00107507	+	0.0392988	0.724934	0.0124567	0.00273165	4.56012	5.11e-06	NA	NA
1:44216876	1_44216876_T_C	rs6669157	1	44216876	T	C	ENSG00000142949	PTPRF	chr1	43990858	44089343	+	protein_coding	127533	0.00107507	+	0.0392988	0.274932	-0.0124497	0.00273206	-4.55689	5.19e-06	NA	NA
1:44219275	1_44219275_T_C	rs3791042	1	44219275	T	C	ENSG00000142949	PTPRF	chr1	43990858	44089343	+	protein_coding	129932	0.00107507	+	0.0392988	0.274859	-0.0124601	0.00273229	-4.56032	5.11e-06	NA	NA
1:44220747	1_44220747_G_A	rs61768408	1	44220747	A	G	ENSG00000187147	RNF220	chr1	44870866	45117396	+	protein_coding	-650120	0.00140794	+	0.0483552	0.256588	0.0139612	0.00279565	4.99391	5.92e-07	NA	NA
1:44222597	1_44222597_G_A	rs11210913	1	44222597	A	G	ENSG00000142949	PTPRF	chr1	43990858	44089343	+	protein_coding	133254	0.00107507	+	0.0392988	0.726161	0.0124586	0.00273559	4.55424	5.26e-06	NA	NA
1:44224688	1_44224688_G_A	rs72678674	1	44224688	A	G	ENSG00000187147	RNF220	chr1	44870866	45117396	+	protein_coding	-646179	0.00140809	+	0.0483586	0.256288	0.0138327	0.00279884	4.94231	7.72e-07	NA	NA
1:44225051	1_44225051_A_G	rs7513994	1	44225051	A	G	ENSG00000142949	PTPRF	chr1	43990858	44089343	+	protein_coding	135708	0.000976939	+	0.0364858	0.214514	-0.0134451	0.00297414	-4.52067	6.16e-06	NA	NA
1:44226004	1_44226004_T_G	rs6665014	1	44226004	T	G	ENSG00000142949	PTPRF	chr1	43990858	44089343	+	protein_coding	136661	0.000976939	+	0.0364858	0.21428	-0.0132254	0.00296727	-4.4571	8.31e-06	NA	NA
1:44229597	1_44229597_G_A	rs4660261	1	44229597	A	G	ENSG00000142949	PTPRF	chr1	43990858	44089343	+	protein_coding	140254	0.00134172	+	0.046593	0.725099	0.0127606	0.00272485	4.68304	2.83e-06	NA	NA
1:44243866	1_44243866_T_C	rs7543520	1	44243866	T	C	ENSG00000142949	PTPRF	chr1	43990858	44089343	+	protein_coding	154523	0.00138786	+	0.0478001	0.274485	-0.0125886	0.00273549	-4.60195	4.19e-06	NA	NA
1:44247233	1_44247233_C_G	rs7546040	1	44247233	C	G	ENSG00000142949	PTPRF	chr1	43990858	44089343	+	protein_coding	157890	0.00138786	+	0.0478001	0.27484	-0.0124111	0.00273495	-4.53796	5.68e-06	NA	NA
1:45802670	1_45802670_A_C	rs3219476	1	45802670	A	C	ENSG00000070759	TESK2	chr1	45809555	45956872	-	protein_coding	154203	3.1e-05	-	0.00202072	0.350115	0.0117842	0.0025615	4.60052	4.21e-06	NA	NA
1:45818421	1_45818421_G_A	rs9429075	1	45818421	A	G	ENSG00000236624	CCDC163P	chr1	45959538	45965751	-	protein_coding	147331	5.07e-08	-	6.33e-06	0.252892	0.0125255	0.00281453	4.4503	8.58e-06	NA	NA
1:45818421	1_45818421_G_A	rs9429075	1	45818421	A	G	ENSG00000070759	TESK2	chr1	45809555	45956872	-	protein_coding	138452	3.8e-06	+	0.000313689	0.252892	0.0125255	0.00281453	4.4503	8.58e-06	NA	NA
1:45819069	1_45819069_C_T	rs7544178	1	45819069	T	C	ENSG00000236624	CCDC163P	chr1	45959538	45965751	-	protein_coding	146683	5.07e-08	-	6.33e-06	0.253022	0.012498	0.00281374	4.44178	8.92e-06	NA	NA
1:45819069	1_45819069_C_T	rs7544178	1	45819069	T	C	ENSG00000070759	TESK2	chr1	45809555	45956872	-	protein_coding	137804	3.8e-06	+	0.000313689	0.253022	0.012498	0.00281374	4.44178	8.92e-06	NA	NA
1:45820149	1_45820149_T_A	rs4660301	1	45820149	A	T	ENSG00000236624	CCDC163P	chr1	45959538	45965751	-	protein_coding	145603	4e-08	-	5.09e-06	0.253072	0.0124937	0.00281358	4.44051	8.97e-06	NA	NA
1:45820149	1_45820149_T_A	rs4660301	1	45820149	A	T	ENSG00000070759	TESK2	chr1	45809555	45956872	-	protein_coding	136724	2.78e-06	+	0.000236127	0.253072	0.0124937	0.00281358	4.44051	8.97e-06	NA	NA
1:45823484	1_45823484_C_A	rs9429159	1	45823484	A	C	ENSG00000236624	CCDC163P	chr1	45959538	45965751	-	protein_coding	142268	4e-08	-	5.09e-06	0.253234	0.0124601	0.00281303	4.42944	9.45e-06	NA	NA
1:45823484	1_45823484_C_A	rs9429159	1	45823484	A	C	ENSG00000070759	TESK2	chr1	45809555	45956872	-	protein_coding	133389	2.78e-06	+	0.000236127	0.253234	0.0124601	0.00281303	4.42944	9.45e-06	NA	NA
1:45859332	1_45859332_G_A	rs7536135	1	45859332	A	G	ENSG00000236624	CCDC163P	chr1	45959538	45965751	-	protein_coding	106420	2.04e-08	-	2.75e-06	0.24954	0.0125388	0.00282283	4.4419	8.92e-06	NA	NA
1:45859332	1_45859332_G_A	rs7536135	1	45859332	A	G	ENSG00000070759	TESK2	chr1	45809555	45956872	-	protein_coding	97541	1.29e-05	+	0.000935396	0.24954	0.0125388	0.00282283	4.4419	8.92e-06	NA	NA
1:45916061	1_45916061_G_A	rs55642258	1	45916061	A	G	ENSG00000236624	CCDC163P	chr1	45959538	45965751	-	protein_coding	49691	3.79e-10	-	7.01e-08	0.232789	0.0130535	0.00288804	4.51986	6.19e-06	NA	NA
1:45916061	1_45916061_G_A	rs55642258	1	45916061	A	G	ENSG00000070759	TESK2	chr1	45809555	45956872	-	protein_coding	40812	6.02e-05	+	0.00360698	0.232789	0.0130535	0.00288804	4.51986	6.19e-06	NA	NA
1:45919234	1_45919234_A_C	rs61788285	1	45919234	A	C	ENSG00000236624	CCDC163P	chr1	45959538	45965751	-	protein_coding	46518	3.79e-10	-	7.01e-08	0.767243	-0.013006	0.00288812	-4.50328	6.69e-06	NA	NA
1:45919234	1_45919234_A_C	rs61788285	1	45919234	A	C	ENSG00000070759	TESK2	chr1	45809555	45956872	-	protein_coding	37639	6.02e-05	+	0.00360698	0.767243	-0.013006	0.00288812	-4.50328	6.69e-06	NA	NA
1:45920406	1_45920406_G_A	rs10890330	1	45920406	A	G	ENSG00000236624	CCDC163P	chr1	45959538	45965751	-	protein_coding	45346	3.79e-10	-	7.01e-08	0.23275	0.0129038	0.00288017	4.48022	7.46e-06	NA	NA
1:45920406	1_45920406_G_A	rs10890330	1	45920406	A	G	ENSG00000070759	TESK2	chr1	45809555	45956872	-	protein_coding	36467	6.02e-05	+	0.00360698	0.23275	0.0129038	0.00288017	4.48022	7.46e-06	NA	NA
1:45926495	1_45926495_C_G	rs2055145	1	45926495	C	G	ENSG00000236624	CCDC163P	chr1	45959538	45965751	-	protein_coding	39257	3.79e-10	-	7.01e-08	0.767154	-0.0128786	0.00287845	-4.47416	7.67e-06	NA	NA
1:45926495	1_45926495_C_G	rs2055145	1	45926495	C	G	ENSG00000070759	TESK2	chr1	45809555	45956872	-	protein_coding	30378	6.02e-05	+	0.00360698	0.767154	-0.0128786	0.00287845	-4.47416	7.67e-06	NA	NA
1:45927517	1_45927517_G_T	rs12067642	1	45927517	T	G	ENSG00000236624	CCDC163P	chr1	45959538	45965751	-	protein_coding	38235	3.79e-10	-	7.01e-08	0.237234	0.0127642	0.00286791	4.45068	8.56e-06	NA	NA
1:45927517	1_45927517_G_T	rs12067642	1	45927517	T	G	ENSG00000070759	TESK2	chr1	45809555	45956872	-	protein_coding	29356	6.02e-05	+	0.00360698	0.237234	0.0127642	0.00286791	4.45068	8.56e-06	NA	NA
1:47676233	1_47676233_A_G	rs741959	1	47676233	A	G	ENSG00000162367	TAL1	chr1	47681962	47697892	-	protein_coding	21660	0.000711183	-	0.0283157	0.41894	0.0109213	0.00246591	4.42889	9.47e-06	NA	NA
1:47682017	1_47682017_T_G	rs7664	1	47682017	T	G	ENSG00000162367	TAL1	chr1	47681962	47697892	-	protein_coding	15876	0.00105469	-	0.0387285	0.413233	0.0118824	0.00247278	4.80528	1.55e-06	NA	NA
1:47684677	1_47684677_T_G	rs977747	1	47684677	T	G	ENSG00000162367	TAL1	chr1	47681962	47697892	-	protein_coding	13216	0.00105469	-	0.0387285	0.416142	0.0114288	0.0024703	4.6265	3.72e-06	NA	NA
1:47690438	1_47690438_G_T	rs2984618	1	47690438	T	G	ENSG00000162367	TAL1	chr1	47681962	47697892	-	protein_coding	7455	0.000701645	+	0.0280026	0.419067	0.0115499	0.00246797	4.67994	2.87e-06	NA	NA
1:47692035	1_47692035_A_G	rs61782665	1	47692035	A	G	ENSG00000162367	TAL1	chr1	47681962	47697892	-	protein_coding	5858	0.000701645	-	0.0280026	0.416946	0.0117497	0.00247617	4.74513	2.08e-06	NA	NA
1:47693814	1_47693814_G_T	rs7525145	1	47693814	T	G	ENSG00000162367	TAL1	chr1	47681962	47697892	-	protein_coding	4079	0.000701645	-	0.0280026	0.583103	-0.011816	0.00247607	-4.77207	1.82e-06	NA	NA
1:47694167	1_47694167_A_G	rs11211481	1	47694167	A	G	ENSG00000162367	TAL1	chr1	47681962	47697892	-	protein_coding	3726	0.000645194	-	0.0261794	0.418886	0.0116561	0.00246797	4.72295	2.32e-06	NA	NA
1:47696581	1_47696581_C_A	rs12141363	1	47696581	A	C	ENSG00000162367	TAL1	chr1	47681962	47697892	-	protein_coding	1312	0.000701645	-	0.0280026	0.581876	-0.0118925	0.00247546	-4.80415	1.55e-06	NA	NA
1:47700027	1_47700027_C_T	rs6700838	1	47700027	T	C	ENSG00000162367	TAL1	chr1	47681962	47697892	-	protein_coding	-18065	0.000701645	-	0.0280026	0.582395	-0.0119114	0.00246902	-4.82434	1.4e-06	NA	NA
1:47702229	1_47702229_G_A	rs1015890	1	47702229	A	G	ENSG00000162367	TAL1	chr1	47681962	47697892	-	protein_coding	-20267	0.000730087	-	0.0289339	0.582191	-0.0119938	0.0024671	-4.8615	1.16e-06	NA	NA
1:47702368	1_47702368_T_C	rs2008713	1	47702368	T	C	ENSG00000162367	TAL1	chr1	47681962	47697892	-	protein_coding	-20406	0.000445468	-	0.0193492	0.422088	0.0119151	0.00247043	4.82308	1.41e-06	NA	NA
1:47706240	1_47706240_C_T	rs12057184	1	47706240	T	C	ENSG00000162367	TAL1	chr1	47681962	47697892	-	protein_coding	-24278	0.000608667	-	0.0249772	0.578976	-0.0116298	0.00247703	-4.69505	2.67e-06	NA	NA
1:47706970	1_47706970_G_A	rs911910	1	47706970	A	G	ENSG00000162367	TAL1	chr1	47681962	47697892	-	protein_coding	-25008	0.000401671	-	0.017821	0.581653	-0.0115861	0.0024737	-4.68372	2.82e-06	NA	NA
1:47707027	1_47707027_G_T	rs12407157	1	47707027	T	G	ENSG00000162367	TAL1	chr1	47681962	47697892	-	protein_coding	-25065	0.000401671	-	0.017821	0.581753	-0.0115222	0.00248055	-4.64503	3.4e-06	NA	NA
1:52438062	1_52438062_C_T	rs77090393	1	52438062	T	C	ENSG00000134744	ZCCHC11	chr1	52873954	53019159	-	protein_coding	581098	8.02e-22	+	5.04e-19	0.0636034	0.0252049	0.00510062	4.94154	7.75e-07	1:52438062	1
1:52438062	1_52438062_C_T	rs77090393	1	52438062	T	C	ENSG00000169213	RAB3B	chr1	52373628	52456436	-	protein_coding	18375	5.51e-08	+	6.81e-06	0.0636034	0.0252049	0.00510062	4.94154	7.75e-07	1:52438062	1
1:52438062	1_52438062_C_T	rs77090393	1	52438062	T	C	ENSG00000154222	CC2D1B	chr1	52811395	52831865	-	protein_coding	393804	2.63e-05	+	0.00175031	0.0636034	0.0252049	0.00510062	4.94154	7.75e-07	1:52438062	1
1:52441073	1_52441073_G_T	rs74550598	1	52441073	T	G	ENSG00000134744	ZCCHC11	chr1	52873954	53019159	-	protein_coding	578087	2.17e-22	+	1.42e-19	0.0635842	0.0256353	0.00510107	5.02548	5.02e-07	1:52441073	1
1:52441073	1_52441073_G_T	rs74550598	1	52441073	T	G	ENSG00000169213	RAB3B	chr1	52373628	52456436	-	protein_coding	15364	2.4e-07	+	2.62e-05	0.0635842	0.0256353	0.00510107	5.02548	5.02e-07	1:52441073	1
1:52441073	1_52441073_G_T	rs74550598	1	52441073	T	G	ENSG00000154222	CC2D1B	chr1	52811395	52831865	-	protein_coding	390793	8.09e-05	+	0.00464566	0.0635842	0.0256353	0.00510107	5.02548	5.02e-07	1:52441073	1
1:52444583	1_52444583_T_C	rs78014763	1	52444583	T	C	ENSG00000134744	ZCCHC11	chr1	52873954	53019159	-	protein_coding	574577	2.17e-22	+	1.42e-19	0.936389	-0.0253531	0.00509999	-4.97121	6.65e-07	1:52444583	1
1:52444583	1_52444583_T_C	rs78014763	1	52444583	T	C	ENSG00000169213	RAB3B	chr1	52373628	52456436	-	protein_coding	11854	2.4e-07	+	2.62e-05	0.936389	-0.0253531	0.00509999	-4.97121	6.65e-07	1:52444583	1
1:52444583	1_52444583_T_C	rs78014763	1	52444583	T	C	ENSG00000154222	CC2D1B	chr1	52811395	52831865	-	protein_coding	387283	8.09e-05	+	0.00464566	0.936389	-0.0253531	0.00509999	-4.97121	6.65e-07	1:52444583	1
1:52445520	1_52445520_C_T	rs145238135	1	52445520	T	C	ENSG00000134744	ZCCHC11	chr1	52873954	53019159	-	protein_coding	573640	2.17e-22	+	1.42e-19	0.0635688	0.0254069	0.00510142	4.98037	6.35e-07	1:52445520	1
1:52445520	1_52445520_C_T	rs145238135	1	52445520	T	C	ENSG00000169213	RAB3B	chr1	52373628	52456436	-	protein_coding	10917	2.4e-07	+	2.62e-05	0.0635688	0.0254069	0.00510142	4.98037	6.35e-07	1:52445520	1
1:52445520	1_52445520_C_T	rs145238135	1	52445520	T	C	ENSG00000154222	CC2D1B	chr1	52811395	52831865	-	protein_coding	386346	8.09e-05	+	0.00464566	0.0635688	0.0254069	0.00510142	4.98037	6.35e-07	1:52445520	1
1:52448082	1_52448082_C_T	rs111331801	1	52448082	T	C	ENSG00000134744	ZCCHC11	chr1	52873954	53019159	-	protein_coding	571078	2.17e-22	+	1.42e-19	0.0635149	0.025476	0.00510296	4.9924	5.96e-07	1:52448082	1
1:52448082	1_52448082_C_T	rs111331801	1	52448082	T	C	ENSG00000169213	RAB3B	chr1	52373628	52456436	-	protein_coding	8355	2.4e-07	+	2.62e-05	0.0635149	0.025476	0.00510296	4.9924	5.96e-07	1:52448082	1
1:52448082	1_52448082_C_T	rs111331801	1	52448082	T	C	ENSG00000154222	CC2D1B	chr1	52811395	52831865	-	protein_coding	383784	8.09e-05	+	0.00464566	0.0635149	0.025476	0.00510296	4.9924	5.96e-07	1:52448082	1
1:52448425	1_52448425_A_T	rs140260860	1	52448425	A	T	ENSG00000134744	ZCCHC11	chr1	52873954	53019159	-	protein_coding	570735	2.43e-23	+	1.75e-20	0.930981	-0.0233334	0.00508087	-4.59241	4.38e-06	NA	NA
1:52448425	1_52448425_A_T	rs140260860	1	52448425	A	T	ENSG00000169213	RAB3B	chr1	52373628	52456436	-	protein_coding	8012	6.81e-07	+	6.69e-05	0.930981	-0.0233334	0.00508087	-4.59241	4.38e-06	NA	NA
1:52448425	1_52448425_A_T	rs140260860	1	52448425	A	T	ENSG00000154222	CC2D1B	chr1	52811395	52831865	-	protein_coding	383441	0.000112622	+	0.00616673	0.930981	-0.0233334	0.00508087	-4.59241	4.38e-06	NA	NA
1:52450838	1_52450838_G_A	rs78378945	1	52450838	A	G	ENSG00000134744	ZCCHC11	chr1	52873954	53019159	-	protein_coding	568322	3.63e-23	+	2.56e-20	0.0635803	0.0254493	0.00510044	4.98963	6.05e-07	1:52450838	1
1:52450838	1_52450838_G_A	rs78378945	1	52450838	A	G	ENSG00000169213	RAB3B	chr1	52373628	52456436	-	protein_coding	5599	7.47e-07	+	7.27e-05	0.0635803	0.0254493	0.00510044	4.98963	6.05e-07	1:52450838	1
1:52450838	1_52450838_G_A	rs78378945	1	52450838	A	G	ENSG00000154222	CC2D1B	chr1	52811395	52831865	-	protein_coding	381028	5.65e-05	+	0.00341439	0.0635803	0.0254493	0.00510044	4.98963	6.05e-07	1:52450838	1
1:52454035	1_52454035_C_T	rs12403677	1	52454035	T	C	ENSG00000134744	ZCCHC11	chr1	52873954	53019159	-	protein_coding	565125	3.63e-23	+	2.56e-20	0.0635264	0.0254631	0.00510255	4.99027	6.03e-07	1:52454035	1
1:52454035	1_52454035_C_T	rs12403677	1	52454035	T	C	ENSG00000169213	RAB3B	chr1	52373628	52456436	-	protein_coding	2402	7.47e-07	+	7.27e-05	0.0635264	0.0254631	0.00510255	4.99027	6.03e-07	1:52454035	1
1:52454035	1_52454035_C_T	rs12403677	1	52454035	T	C	ENSG00000154222	CC2D1B	chr1	52811395	52831865	-	protein_coding	377831	5.65e-05	+	0.00341439	0.0635264	0.0254631	0.00510255	4.99027	6.03e-07	1:52454035	1
1:52457159	1_52457159_G_T	rs1024311	1	52457159	T	G	ENSG00000134744	ZCCHC11	chr1	52873954	53019159	-	protein_coding	562001	2.38e-22	+	1.55e-19	0.0619256	0.0250286	0.00510348	4.90421	9.38e-07	1:52457159	1
1:52457159	1_52457159_G_T	rs1024311	1	52457159	T	G	ENSG00000169213	RAB3B	chr1	52373628	52456436	-	protein_coding	-83531	1.8e-06	+	0.00016078	0.0619256	0.0250286	0.00510348	4.90421	9.38e-07	1:52457159	1
1:52457159	1_52457159_G_T	rs1024311	1	52457159	T	G	ENSG00000154222	CC2D1B	chr1	52811395	52831865	-	protein_coding	374707	9.1e-05	+	0.00513454	0.0619256	0.0250286	0.00510348	4.90421	9.38e-07	1:52457159	1
1:52457816	1_52457816_G_T	rs7416150	1	52457816	T	G	ENSG00000134744	ZCCHC11	chr1	52873954	53019159	-	protein_coding	561344	3.63e-23	+	2.56e-20	0.063334	0.0251674	0.00509487	4.93976	7.82e-07	1:52457816	1
1:52457816	1_52457816_G_T	rs7416150	1	52457816	T	G	ENSG00000169213	RAB3B	chr1	52373628	52456436	-	protein_coding	-84188	7.47e-07	+	7.27e-05	0.063334	0.0251674	0.00509487	4.93976	7.82e-07	1:52457816	1
1:52457816	1_52457816_G_T	rs7416150	1	52457816	T	G	ENSG00000154222	CC2D1B	chr1	52811395	52831865	-	protein_coding	374050	5.65e-05	+	0.00341439	0.063334	0.0251674	0.00509487	4.93976	7.82e-07	1:52457816	1
1:52460725	1_52460725_G_A	rs113285205	1	52460725	A	G	ENSG00000134744	ZCCHC11	chr1	52873954	53019159	-	protein_coding	558435	3.63e-23	+	2.56e-20	0.0649388	0.0251746	0.0050513	4.98378	6.24e-07	1:52460725	1
1:52460725	1_52460725_G_A	rs113285205	1	52460725	A	G	ENSG00000169213	RAB3B	chr1	52373628	52456436	-	protein_coding	-87097	7.47e-07	+	7.27e-05	0.0649388	0.0251746	0.0050513	4.98378	6.24e-07	1:52460725	1
1:52460725	1_52460725_G_A	rs113285205	1	52460725	A	G	ENSG00000154222	CC2D1B	chr1	52811395	52831865	-	protein_coding	371141	5.65e-05	+	0.00341439	0.0649388	0.0251746	0.0050513	4.98378	6.24e-07	1:52460725	1
1:52461288	1_52461288_A_G	rs76890462	1	52461288	A	G	ENSG00000134744	ZCCHC11	chr1	52873954	53019159	-	protein_coding	557872	3.63e-23	+	2.56e-20	0.936589	-0.025569	0.00510683	-5.00681	5.53e-07	1:52461288	1
1:52461288	1_52461288_A_G	rs76890462	1	52461288	A	G	ENSG00000169213	RAB3B	chr1	52373628	52456436	-	protein_coding	-87660	7.47e-07	+	7.27e-05	0.936589	-0.025569	0.00510683	-5.00681	5.53e-07	1:52461288	1
1:52461288	1_52461288_A_G	rs76890462	1	52461288	A	G	ENSG00000154222	CC2D1B	chr1	52811395	52831865	-	protein_coding	370578	5.65e-05	+	0.00341439	0.936589	-0.025569	0.00510683	-5.00681	5.53e-07	1:52461288	1
1:52463389	1_52463389_C_T	rs12404984	1	52463389	T	C	ENSG00000134744	ZCCHC11	chr1	52873954	53019159	-	protein_coding	555771	3.63e-23	+	2.56e-20	0.0641153	0.0254804	0.00508082	5.01502	5.3e-07	1:52463389	1
1:52463389	1_52463389_C_T	rs12404984	1	52463389	T	C	ENSG00000169213	RAB3B	chr1	52373628	52456436	-	protein_coding	-89761	7.47e-07	+	7.27e-05	0.0641153	0.0254804	0.00508082	5.01502	5.3e-07	1:52463389	1
1:52463389	1_52463389_C_T	rs12404984	1	52463389	T	C	ENSG00000154222	CC2D1B	chr1	52811395	52831865	-	protein_coding	368477	5.65e-05	+	0.00341439	0.0641153	0.0254804	0.00508082	5.01502	5.3e-07	1:52463389	1
1:52468918	1_52468918_T_A	rs6697922	1	52468918	A	T	ENSG00000134744	ZCCHC11	chr1	52873954	53019159	-	protein_coding	550242	3.92e-24	+	2.98e-21	0.069084	0.0238949	0.00491996	4.85672	1.19e-06	1:52468918	1
1:52468918	1_52468918_T_A	rs6697922	1	52468918	A	T	ENSG00000169213	RAB3B	chr1	52373628	52456436	-	protein_coding	-95290	1.99e-06	+	0.000174937	0.069084	0.0238949	0.00491996	4.85672	1.19e-06	1:52468918	1
1:52468918	1_52468918_T_A	rs6697922	1	52468918	A	T	ENSG00000154222	CC2D1B	chr1	52811395	52831865	-	protein_coding	362948	7.91e-05	+	0.00455156	0.069084	0.0238949	0.00491996	4.85672	1.19e-06	1:52468918	1
1:52485091	1_52485091_A_G	rs144414545	1	52485091	A	G	ENSG00000134744	ZCCHC11	chr1	52873954	53019159	-	protein_coding	534069	3.05e-24	+	2.34e-21	0.940756	-0.0270363	0.00527202	-5.12826	2.92e-07	1:52485091	1
1:52485091	1_52485091_A_G	rs144414545	1	52485091	A	G	ENSG00000169213	RAB3B	chr1	52373628	52456436	-	protein_coding	-111463	6.42e-07	+	6.34e-05	0.940756	-0.0270363	0.00527202	-5.12826	2.92e-07	1:52485091	1
1:52485091	1_52485091_A_G	rs144414545	1	52485091	A	G	ENSG00000154222	CC2D1B	chr1	52811395	52831865	-	protein_coding	346775	3.65e-05	+	0.0023209	0.940756	-0.0270363	0.00527202	-5.12826	2.92e-07	1:52485091	1
1:52486104	1_52486104_C_T	rs7512076	1	52486104	T	C	ENSG00000134744	ZCCHC11	chr1	52873954	53019159	-	protein_coding	533056	6.56e-27	+	5.99e-24	0.0562966	0.0271791	0.0053847	5.04746	4.48e-07	1:52486104	1
1:52486104	1_52486104_C_T	rs7512076	1	52486104	T	C	ENSG00000169213	RAB3B	chr1	52373628	52456436	-	protein_coding	-112476	1.36e-05	+	0.000982094	0.0562966	0.0271791	0.0053847	5.04746	4.48e-07	1:52486104	1
1:52486104	1_52486104_C_T	rs7512076	1	52486104	T	C	ENSG00000154222	CC2D1B	chr1	52811395	52831865	-	protein_coding	345762	5.39e-05	+	0.00327179	0.0562966	0.0271791	0.0053847	5.04746	4.48e-07	1:52486104	1
1:52487462	1_52487462_C_T	rs17106967	1	52487462	T	C	ENSG00000134744	ZCCHC11	chr1	52873954	53019159	-	protein_coding	531698	6.56e-27	+	5.99e-24	0.0557271	0.0283251	0.00542583	5.22041	1.79e-07	1:52487462	1
1:52487462	1_52487462_C_T	rs17106967	1	52487462	T	C	ENSG00000169213	RAB3B	chr1	52373628	52456436	-	protein_coding	-113834	1.36e-05	+	0.000982094	0.0557271	0.0283251	0.00542583	5.22041	1.79e-07	1:52487462	1
1:52487462	1_52487462_C_T	rs17106967	1	52487462	T	C	ENSG00000154222	CC2D1B	chr1	52811395	52831865	-	protein_coding	344404	5.39e-05	+	0.00327179	0.0557271	0.0283251	0.00542583	5.22041	1.79e-07	1:52487462	1
1:52499939	1_52499939_G_A	rs17106988	1	52499939	A	G	ENSG00000134744	ZCCHC11	chr1	52873954	53019159	-	protein_coding	519221	3.05e-24	+	2.34e-21	0.0607755	0.0264154	0.00519455	5.08522	3.67e-07	1:52499939	1
1:52499939	1_52499939_G_A	rs17106988	1	52499939	A	G	ENSG00000169213	RAB3B	chr1	52373628	52456436	-	protein_coding	-126311	6.42e-07	+	6.34e-05	0.0607755	0.0264154	0.00519455	5.08522	3.67e-07	1:52499939	1
1:52499939	1_52499939_G_A	rs17106988	1	52499939	A	G	ENSG00000154222	CC2D1B	chr1	52811395	52831865	-	protein_coding	331927	3.65e-05	+	0.0023209	0.0607755	0.0264154	0.00519455	5.08522	3.67e-07	1:52499939	1
1:52501152	1_52501152_G_A	rs76511642	1	52501152	A	G	ENSG00000134744	ZCCHC11	chr1	52873954	53019159	-	protein_coding	518008	6.56e-27	+	5.99e-24	0.0550649	0.0286205	0.0054566	5.24511	1.56e-07	1:52501152	1
1:52501152	1_52501152_G_A	rs76511642	1	52501152	A	G	ENSG00000169213	RAB3B	chr1	52373628	52456436	-	protein_coding	-127524	1.36e-05	+	0.000982094	0.0550649	0.0286205	0.0054566	5.24511	1.56e-07	1:52501152	1
1:52501152	1_52501152_G_A	rs76511642	1	52501152	A	G	ENSG00000154222	CC2D1B	chr1	52811395	52831865	-	protein_coding	330714	5.39e-05	+	0.00327179	0.0550649	0.0286205	0.0054566	5.24511	1.56e-07	1:52501152	1
1:52504176	1_52504176_G_T	rs12406969	1	52504176	T	G	ENSG00000134744	ZCCHC11	chr1	52873954	53019159	-	protein_coding	514984	3.05e-24	+	2.34e-21	0.0589167	0.0276818	0.00528581	5.23699	1.63e-07	1:52504176	1
1:52504176	1_52504176_G_T	rs12406969	1	52504176	T	G	ENSG00000169213	RAB3B	chr1	52373628	52456436	-	protein_coding	-130548	6.42e-07	+	6.34e-05	0.0589167	0.0276818	0.00528581	5.23699	1.63e-07	1:52504176	1
1:52504176	1_52504176_G_T	rs12406969	1	52504176	T	G	ENSG00000154222	CC2D1B	chr1	52811395	52831865	-	protein_coding	327690	3.65e-05	+	0.0023209	0.0589167	0.0276818	0.00528581	5.23699	1.63e-07	1:52504176	1
1:52508198	1_52508198_T_G	rs7517383	1	52508198	T	G	ENSG00000134744	ZCCHC11	chr1	52873954	53019159	-	protein_coding	510962	3.05e-24	+	2.34e-21	0.939255	-0.0270158	0.00521111	-5.18428	2.17e-07	1:52508198	1
1:52508198	1_52508198_T_G	rs7517383	1	52508198	T	G	ENSG00000169213	RAB3B	chr1	52373628	52456436	-	protein_coding	-134570	6.42e-07	+	6.34e-05	0.939255	-0.0270158	0.00521111	-5.18428	2.17e-07	1:52508198	1
1:52508198	1_52508198_T_G	rs7517383	1	52508198	T	G	ENSG00000154222	CC2D1B	chr1	52811395	52831865	-	protein_coding	323668	3.65e-05	+	0.0023209	0.939255	-0.0270158	0.00521111	-5.18428	2.17e-07	1:52508198	1
1:52508958	1_52508958_T_C	rs115050652	1	52508958	T	C	ENSG00000134744	ZCCHC11	chr1	52873954	53019159	-	protein_coding	510202	6.56e-27	+	5.99e-24	0.946378	-0.0287023	0.00547619	-5.24128	1.59e-07	1:52508958	1
1:52508958	1_52508958_T_C	rs115050652	1	52508958	T	C	ENSG00000169213	RAB3B	chr1	52373628	52456436	-	protein_coding	-135330	1.36e-05	+	0.000982094	0.946378	-0.0287023	0.00547619	-5.24128	1.59e-07	1:52508958	1
1:52508958	1_52508958_T_C	rs115050652	1	52508958	T	C	ENSG00000154222	CC2D1B	chr1	52811395	52831865	-	protein_coding	322908	5.39e-05	+	0.00327179	0.946378	-0.0287023	0.00547619	-5.24128	1.59e-07	1:52508958	1
1:52510591	1_52510591_G_A	rs76901998	1	52510591	A	G	ENSG00000134744	ZCCHC11	chr1	52873954	53019159	-	protein_coding	508569	6.56e-27	+	5.99e-24	0.0550494	0.0289562	0.0054577	5.30557	1.12e-07	1:52510591	1
1:52510591	1_52510591_G_A	rs76901998	1	52510591	A	G	ENSG00000169213	RAB3B	chr1	52373628	52456436	-	protein_coding	-136963	1.36e-05	+	0.000982094	0.0550494	0.0289562	0.0054577	5.30557	1.12e-07	1:52510591	1
1:52510591	1_52510591_G_A	rs76901998	1	52510591	A	G	ENSG00000154222	CC2D1B	chr1	52811395	52831865	-	protein_coding	321275	5.39e-05	+	0.00327179	0.0550494	0.0289562	0.0054577	5.30557	1.12e-07	1:52510591	1
1:52515629	1_52515629_C_T	rs79251774	1	52515629	T	C	ENSG00000134744	ZCCHC11	chr1	52873954	53019159	-	protein_coding	503531	6.56e-27	+	5.99e-24	0.0555074	0.0280803	0.00543947	5.16231	2.44e-07	1:52515629	1
1:52515629	1_52515629_C_T	rs79251774	1	52515629	T	C	ENSG00000169213	RAB3B	chr1	52373628	52456436	-	protein_coding	-142001	1.36e-05	+	0.000982094	0.0555074	0.0280803	0.00543947	5.16231	2.44e-07	1:52515629	1
1:52515629	1_52515629_C_T	rs79251774	1	52515629	T	C	ENSG00000154222	CC2D1B	chr1	52811395	52831865	-	protein_coding	316237	5.39e-05	+	0.00327179	0.0555074	0.0280803	0.00543947	5.16231	2.44e-07	1:52515629	1
1:52526586	1_52526586_A_G	rs17107020	1	52526586	A	G	ENSG00000134744	ZCCHC11	chr1	52873954	53019159	-	protein_coding	492574	5.44e-27	+	5e-24	0.944254	-0.0263727	0.00540823	-4.8764	1.08e-06	1:52526586	1
1:52526586	1_52526586_A_G	rs17107020	1	52526586	A	G	ENSG00000154222	CC2D1B	chr1	52811395	52831865	-	protein_coding	305280	2.62e-05	+	0.00174457	0.944254	-0.0263727	0.00540823	-4.8764	1.08e-06	1:52526586	1
1:52526586	1_52526586_A_G	rs17107020	1	52526586	A	G	ENSG00000169213	RAB3B	chr1	52373628	52456436	-	protein_coding	-152958	3.03e-05	+	0.00198217	0.944254	-0.0263727	0.00540823	-4.8764	1.08e-06	1:52526586	1
1:52533505	1_52533505_G_A	rs77641225	1	52533505	A	G	ENSG00000134744	ZCCHC11	chr1	52873954	53019159	-	protein_coding	485655	5.44e-27	+	5e-24	0.0569351	0.0260904	0.00537014	4.85843	1.18e-06	1:52533505	1
1:52533505	1_52533505_G_A	rs77641225	1	52533505	A	G	ENSG00000154222	CC2D1B	chr1	52811395	52831865	-	protein_coding	298361	2.62e-05	+	0.00174457	0.0569351	0.0260904	0.00537014	4.85843	1.18e-06	1:52533505	1
1:52533505	1_52533505_G_A	rs77641225	1	52533505	A	G	ENSG00000169213	RAB3B	chr1	52373628	52456436	-	protein_coding	-159877	3.03e-05	+	0.00198217	0.0569351	0.0260904	0.00537014	4.85843	1.18e-06	1:52533505	1
1:52538180	1_52538180_C_T	rs79070007	1	52538180	T	C	ENSG00000134744	ZCCHC11	chr1	52873954	53019159	-	protein_coding	480980	5.44e-27	+	5e-24	0.0570661	0.0260432	0.00536433	4.85489	1.2e-06	1:52538180	1
1:52538180	1_52538180_C_T	rs79070007	1	52538180	T	C	ENSG00000154222	CC2D1B	chr1	52811395	52831865	-	protein_coding	293686	2.62e-05	+	0.00174457	0.0570661	0.0260432	0.00536433	4.85489	1.2e-06	1:52538180	1
1:52538180	1_52538180_C_T	rs79070007	1	52538180	T	C	ENSG00000169213	RAB3B	chr1	52373628	52456436	-	protein_coding	-164552	3.03e-05	+	0.00198217	0.0570661	0.0260432	0.00536433	4.85489	1.2e-06	1:52538180	1
1:52538755	1_52538755_G_A	rs12409792	1	52538755	A	G	ENSG00000134744	ZCCHC11	chr1	52873954	53019159	-	protein_coding	480405	5.44e-27	+	5e-24	0.0558576	0.0265517	0.00541875	4.89996	9.59e-07	1:52538755	1
1:52538755	1_52538755_G_A	rs12409792	1	52538755	A	G	ENSG00000154222	CC2D1B	chr1	52811395	52831865	-	protein_coding	293111	2.62e-05	+	0.00174457	0.0558576	0.0265517	0.00541875	4.89996	9.59e-07	1:52538755	1
1:52538755	1_52538755_G_A	rs12409792	1	52538755	A	G	ENSG00000169213	RAB3B	chr1	52373628	52456436	-	protein_coding	-165127	3.03e-05	+	0.00198217	0.0558576	0.0265517	0.00541875	4.89996	9.59e-07	1:52538755	1
1:52538977	1_52538977_A_T	rs12402556	1	52538977	A	T	ENSG00000134744	ZCCHC11	chr1	52873954	53019159	-	protein_coding	480183	5.44e-27	+	5e-24	0.944546	-0.026867	0.00543878	-4.93989	7.82e-07	1:52538977	1
1:52538977	1_52538977_A_T	rs12402556	1	52538977	A	T	ENSG00000154222	CC2D1B	chr1	52811395	52831865	-	protein_coding	292889	2.62e-05	+	0.00174457	0.944546	-0.026867	0.00543878	-4.93989	7.82e-07	1:52538977	1
1:52538977	1_52538977_A_T	rs12402556	1	52538977	A	T	ENSG00000169213	RAB3B	chr1	52373628	52456436	-	protein_coding	-165349	3.03e-05	+	0.00198217	0.944546	-0.026867	0.00543878	-4.93989	7.82e-07	1:52538977	1
1:52538981	1_52538981_C_A	rs12405074	1	52538981	A	C	ENSG00000134744	ZCCHC11	chr1	52873954	53019159	-	protein_coding	480179	5.44e-27	+	5e-24	0.0526548	0.0266039	0.00557509	4.77192	1.82e-06	1:52538981	1
1:52538981	1_52538981_C_A	rs12405074	1	52538981	A	C	ENSG00000154222	CC2D1B	chr1	52811395	52831865	-	protein_coding	292885	2.62e-05	+	0.00174457	0.0526548	0.0266039	0.00557509	4.77192	1.82e-06	1:52538981	1
1:52538981	1_52538981_C_A	rs12405074	1	52538981	A	C	ENSG00000169213	RAB3B	chr1	52373628	52456436	-	protein_coding	-165353	3.03e-05	+	0.00198217	0.0526548	0.0266039	0.00557509	4.77192	1.82e-06	1:52538981	1
1:52539856	1_52539856_G_T	rs113907424	1	52539856	T	G	ENSG00000134744	ZCCHC11	chr1	52873954	53019159	-	protein_coding	479304	5.44e-27	+	5e-24	0.0562197	0.0262621	0.00541314	4.85154	1.23e-06	1:52539856	1
1:52539856	1_52539856_G_T	rs113907424	1	52539856	T	G	ENSG00000154222	CC2D1B	chr1	52811395	52831865	-	protein_coding	292010	2.62e-05	+	0.00174457	0.0562197	0.0262621	0.00541314	4.85154	1.23e-06	1:52539856	1
1:52539856	1_52539856_G_T	rs113907424	1	52539856	T	G	ENSG00000169213	RAB3B	chr1	52373628	52456436	-	protein_coding	-166228	3.03e-05	+	0.00198217	0.0562197	0.0262621	0.00541314	4.85154	1.23e-06	1:52539856	1
1:52545102	1_52545102_G_A	rs78842843	1	52545102	A	G	ENSG00000134744	ZCCHC11	chr1	52873954	53019159	-	protein_coding	474058	2.06e-28	+	2.07e-25	0.0550918	0.0263618	0.00541566	4.8677	1.13e-06	1:52545102	1
1:52545102	1_52545102_G_A	rs78842843	1	52545102	A	G	ENSG00000154222	CC2D1B	chr1	52811395	52831865	-	protein_coding	286764	2.64e-05	+	0.00175194	0.0550918	0.0263618	0.00541566	4.8677	1.13e-06	1:52545102	1
1:52545102	1_52545102_G_A	rs78842843	1	52545102	A	G	ENSG00000169213	RAB3B	chr1	52373628	52456436	-	protein_coding	-171474	4.36e-05	+	0.00271405	0.0550918	0.0263618	0.00541566	4.8677	1.13e-06	1:52545102	1
1:52546591	1_52546591_A_C	rs142748424	1	52546591	A	C	ENSG00000134744	ZCCHC11	chr1	52873954	53019159	-	protein_coding	472569	2.06e-28	+	2.07e-25	0.944177	-0.0259782	0.0053822	-4.82668	1.39e-06	1:52546591	1
1:52546591	1_52546591_A_C	rs142748424	1	52546591	A	C	ENSG00000154222	CC2D1B	chr1	52811395	52831865	-	protein_coding	285275	2.64e-05	+	0.00175194	0.944177	-0.0259782	0.0053822	-4.82668	1.39e-06	1:52546591	1
1:52546591	1_52546591_A_C	rs142748424	1	52546591	A	C	ENSG00000169213	RAB3B	chr1	52373628	52456436	-	protein_coding	-172963	4.36e-05	+	0.00271405	0.944177	-0.0259782	0.0053822	-4.82668	1.39e-06	1:52546591	1
1:52547657	1_52547657_A_G	rs17107036	1	52547657	A	G	ENSG00000134744	ZCCHC11	chr1	52873954	53019159	-	protein_coding	471503	2.06e-28	+	2.07e-25	0.94283	-0.0260361	0.00532269	-4.89153	1e-06	1:52547657	1
1:52547657	1_52547657_A_G	rs17107036	1	52547657	A	G	ENSG00000154222	CC2D1B	chr1	52811395	52831865	-	protein_coding	284209	2.64e-05	+	0.00175194	0.94283	-0.0260361	0.00532269	-4.89153	1e-06	1:52547657	1
1:52547657	1_52547657_A_G	rs17107036	1	52547657	A	G	ENSG00000169213	RAB3B	chr1	52373628	52456436	-	protein_coding	-174029	4.36e-05	+	0.00271405	0.94283	-0.0260361	0.00532269	-4.89153	1e-06	1:52547657	1
1:52550012	1_52550012_G_A	rs6693475	1	52550012	A	G	ENSG00000134744	ZCCHC11	chr1	52873954	53019159	-	protein_coding	469148	2.06e-28	+	2.07e-25	0.0572316	0.025692	0.0053195	4.82978	1.37e-06	1:52550012	1
1:52550012	1_52550012_G_A	rs6693475	1	52550012	A	G	ENSG00000154222	CC2D1B	chr1	52811395	52831865	-	protein_coding	281854	2.64e-05	+	0.00175194	0.0572316	0.025692	0.0053195	4.82978	1.37e-06	1:52550012	1
1:52550012	1_52550012_G_A	rs6693475	1	52550012	A	G	ENSG00000169213	RAB3B	chr1	52373628	52456436	-	protein_coding	-176384	4.36e-05	+	0.00271405	0.0572316	0.025692	0.0053195	4.82978	1.37e-06	1:52550012	1
1:52551244	1_52551244_G_A	rs12402478	1	52551244	A	G	ENSG00000134744	ZCCHC11	chr1	52873954	53019159	-	protein_coding	467916	2.06e-28	+	2.07e-25	0.05717	0.0250979	0.00530782	4.72848	2.26e-06	1:52551244	1
1:52551244	1_52551244_G_A	rs12402478	1	52551244	A	G	ENSG00000154222	CC2D1B	chr1	52811395	52831865	-	protein_coding	280622	2.64e-05	+	0.00175194	0.05717	0.0250979	0.00530782	4.72848	2.26e-06	1:52551244	1
1:52551244	1_52551244_G_A	rs12402478	1	52551244	A	G	ENSG00000169213	RAB3B	chr1	52373628	52456436	-	protein_coding	-177616	4.36e-05	+	0.00271405	0.05717	0.0250979	0.00530782	4.72848	2.26e-06	1:52551244	1
1:52564719	1_52564719_C_A	rs17107037	1	52564719	A	C	ENSG00000134744	ZCCHC11	chr1	52873954	53019159	-	protein_coding	454441	2.48e-29	+	2.67e-26	0.05657	0.025735	0.00533128	4.82717	1.38e-06	1:52564719	1
1:52564719	1_52564719_C_A	rs17107037	1	52564719	A	C	ENSG00000154222	CC2D1B	chr1	52811395	52831865	-	protein_coding	267147	0.000204209	+	0.0101506	0.05657	0.025735	0.00533128	4.82717	1.38e-06	1:52564719	1
1:52564719	1_52564719_C_A	rs17107037	1	52564719	A	C	ENSG00000169213	RAB3B	chr1	52373628	52456436	-	protein_coding	-191091	0.000393911	+	0.0175468	0.05657	0.025735	0.00533128	4.82717	1.38e-06	1:52564719	1
1:52573788	1_52573788_G_A	rs144939279	1	52573788	A	G	ENSG00000134744	ZCCHC11	chr1	52873954	53019159	-	protein_coding	445372	2.48e-29	+	2.67e-26	0.0544767	0.0260847	0.00546845	4.77004	1.84e-06	1:52573788	1
1:52573788	1_52573788_G_A	rs144939279	1	52573788	A	G	ENSG00000154222	CC2D1B	chr1	52811395	52831865	-	protein_coding	258078	0.000204209	+	0.0101506	0.0544767	0.0260847	0.00546845	4.77004	1.84e-06	1:52573788	1
1:52573788	1_52573788_G_A	rs144939279	1	52573788	A	G	ENSG00000169213	RAB3B	chr1	52373628	52456436	-	protein_coding	-200160	0.000393911	+	0.0175468	0.0544767	0.0260847	0.00546845	4.77004	1.84e-06	1:52573788	1
1:52582647	1_52582647_C_A	rs138675362	1	52582647	A	C	ENSG00000134744	ZCCHC11	chr1	52873954	53019159	-	protein_coding	436513	2.48e-29	+	2.67e-26	0.0581323	0.0262023	0.00527037	4.97163	6.64e-07	1:52582647	1
1:52582647	1_52582647_C_A	rs138675362	1	52582647	A	C	ENSG00000154222	CC2D1B	chr1	52811395	52831865	-	protein_coding	249219	0.000204209	+	0.0101506	0.0581323	0.0262023	0.00527037	4.97163	6.64e-07	1:52582647	1
1:52582647	1_52582647_C_A	rs138675362	1	52582647	A	C	ENSG00000169213	RAB3B	chr1	52373628	52456436	-	protein_coding	-209019	0.000393911	+	0.0175468	0.0581323	0.0262023	0.00527037	4.97163	6.64e-07	1:52582647	1
1:52591385	1_52591385_C_T	rs140038834	1	52591385	T	C	ENSG00000134744	ZCCHC11	chr1	52873954	53019159	-	protein_coding	427775	2.48e-29	+	2.67e-26	0.0563579	0.0264304	0.00534772	4.94237	7.72e-07	1:52591385	1
1:52591385	1_52591385_C_T	rs140038834	1	52591385	T	C	ENSG00000154222	CC2D1B	chr1	52811395	52831865	-	protein_coding	240481	0.000204209	+	0.0101506	0.0563579	0.0264304	0.00534772	4.94237	7.72e-07	1:52591385	1
1:52591385	1_52591385_C_T	rs140038834	1	52591385	T	C	ENSG00000169213	RAB3B	chr1	52373628	52456436	-	protein_coding	-217757	0.000393911	+	0.0175468	0.0563579	0.0264304	0.00534772	4.94237	7.72e-07	1:52591385	1
1:52593533	1_52593533_C_A	rs77626246	1	52593533	A	C	ENSG00000134744	ZCCHC11	chr1	52873954	53019159	-	protein_coding	425627	2.48e-29	+	2.67e-26	0.0544185	0.0265267	0.00543678	4.87912	1.07e-06	1:52593533	1
1:52593533	1_52593533_C_A	rs77626246	1	52593533	A	C	ENSG00000154222	CC2D1B	chr1	52811395	52831865	-	protein_coding	238333	0.000204209	+	0.0101506	0.0544185	0.0265267	0.00543678	4.87912	1.07e-06	1:52593533	1
1:52593533	1_52593533_C_A	rs77626246	1	52593533	A	C	ENSG00000169213	RAB3B	chr1	52373628	52456436	-	protein_coding	-219905	0.000393911	+	0.0175468	0.0544185	0.0265267	0.00543678	4.87912	1.07e-06	1:52593533	1
1:52594618	1_52594618_C_T	rs34995079	1	52594618	T	C	ENSG00000134744	ZCCHC11	chr1	52873954	53019159	-	protein_coding	424542	2.48e-29	+	2.67e-26	0.057551	0.0260027	0.00529535	4.91048	9.09e-07	1:52594618	1
1:52594618	1_52594618_C_T	rs34995079	1	52594618	T	C	ENSG00000154222	CC2D1B	chr1	52811395	52831865	-	protein_coding	237248	0.000204209	+	0.0101506	0.057551	0.0260027	0.00529535	4.91048	9.09e-07	1:52594618	1
1:52594618	1_52594618_C_T	rs34995079	1	52594618	T	C	ENSG00000169213	RAB3B	chr1	52373628	52456436	-	protein_coding	-220990	0.000393911	+	0.0175468	0.057551	0.0260027	0.00529535	4.91048	9.09e-07	1:52594618	1
1:52595384	1_52595384_C_T	rs75435269	1	52595384	T	C	ENSG00000134744	ZCCHC11	chr1	52873954	53019159	-	protein_coding	423776	2.48e-29	+	2.67e-26	0.0557616	0.0268122	0.00537664	4.98681	6.14e-07	1:52595384	1
1:52595384	1_52595384_C_T	rs75435269	1	52595384	T	C	ENSG00000154222	CC2D1B	chr1	52811395	52831865	-	protein_coding	236482	0.000204209	+	0.0101506	0.0557616	0.0268122	0.00537664	4.98681	6.14e-07	1:52595384	1
1:52595384	1_52595384_C_T	rs75435269	1	52595384	T	C	ENSG00000169213	RAB3B	chr1	52373628	52456436	-	protein_coding	-221756	0.000393911	+	0.0175468	0.0557616	0.0268122	0.00537664	4.98681	6.14e-07	1:52595384	1
1:52597758	1_52597758_C_T	rs12404446	1	52597758	T	C	ENSG00000134744	ZCCHC11	chr1	52873954	53019159	-	protein_coding	421402	2.48e-29	+	2.67e-26	0.056308	0.0263288	0.0053501	4.92118	8.6e-07	1:52597758	1
1:52597758	1_52597758_C_T	rs12404446	1	52597758	T	C	ENSG00000154222	CC2D1B	chr1	52811395	52831865	-	protein_coding	234108	0.000204209	+	0.0101506	0.056308	0.0263288	0.0053501	4.92118	8.6e-07	1:52597758	1
1:52597758	1_52597758_C_T	rs12404446	1	52597758	T	C	ENSG00000169213	RAB3B	chr1	52373628	52456436	-	protein_coding	-224130	0.000393911	+	0.0175468	0.056308	0.0263288	0.0053501	4.92118	8.6e-07	1:52597758	1
1:52598293	1_52598293_A_C	rs137950674	1	52598293	A	C	ENSG00000134744	ZCCHC11	chr1	52873954	53019159	-	protein_coding	420867	2.48e-29	+	2.67e-26	0.946891	-0.0271836	0.00550243	-4.94029	7.8e-07	1:52598293	1
1:52598293	1_52598293_A_C	rs137950674	1	52598293	A	C	ENSG00000154222	CC2D1B	chr1	52811395	52831865	-	protein_coding	233573	0.000204209	+	0.0101506	0.946891	-0.0271836	0.00550243	-4.94029	7.8e-07	1:52598293	1
1:52598293	1_52598293_A_C	rs137950674	1	52598293	A	C	ENSG00000169213	RAB3B	chr1	52373628	52456436	-	protein_coding	-224665	0.000393911	+	0.0175468	0.946891	-0.0271836	0.00550243	-4.94029	7.8e-07	1:52598293	1
1:52598680	1_52598680_C_T	rs145929659	1	52598680	T	C	ENSG00000134744	ZCCHC11	chr1	52873954	53019159	-	protein_coding	420480	1.96e-30	+	2.31e-27	0.057648	0.0254202	0.00529818	4.79791	1.6e-06	1:52598680	1
1:52598680	1_52598680_C_T	rs145929659	1	52598680	T	C	ENSG00000154222	CC2D1B	chr1	52811395	52831865	-	protein_coding	233186	0.000280713	+	0.0132524	0.057648	0.0254202	0.00529818	4.79791	1.6e-06	1:52598680	1
1:52598680	1_52598680_C_T	rs145929659	1	52598680	T	C	ENSG00000169213	RAB3B	chr1	52373628	52456436	-	protein_coding	-225052	0.000786295	+	0.0307168	0.057648	0.0254202	0.00529818	4.79791	1.6e-06	1:52598680	1
1:52602397	1_52602397_G_A	rs138357728	1	52602397	A	G	ENSG00000134744	ZCCHC11	chr1	52873954	53019159	-	protein_coding	416763	5.24e-28	+	5.14e-25	0.0525023	0.0258613	0.00553688	4.67073	3e-06	1:52602397	1
1:52602397	1_52602397_G_A	rs138357728	1	52602397	A	G	ENSG00000154222	CC2D1B	chr1	52811395	52831865	-	protein_coding	229469	4.76e-05	+	0.00292926	0.0525023	0.0258613	0.00553688	4.67073	3e-06	1:52602397	1
1:52602397	1_52602397_G_A	rs138357728	1	52602397	A	G	ENSG00000169213	RAB3B	chr1	52373628	52456436	-	protein_coding	-228769	0.000333025	+	0.0152759	0.0525023	0.0258613	0.00553688	4.67073	3e-06	1:52602397	1
1:52610799	1_52610799_G_A	rs79956031	1	52610799	A	G	ENSG00000134744	ZCCHC11	chr1	52873954	53019159	-	protein_coding	408361	2.48e-29	+	2.67e-26	0.0553997	0.0266819	0.00539087	4.94945	7.44e-07	1:52610799	1
1:52610799	1_52610799_G_A	rs79956031	1	52610799	A	G	ENSG00000154222	CC2D1B	chr1	52811395	52831865	-	protein_coding	221067	0.000204209	+	0.0101506	0.0553997	0.0266819	0.00539087	4.94945	7.44e-07	1:52610799	1
1:52610799	1_52610799_G_A	rs79956031	1	52610799	A	G	ENSG00000169213	RAB3B	chr1	52373628	52456436	-	protein_coding	-237171	0.000393911	+	0.0175468	0.0553997	0.0266819	0.00539087	4.94945	7.44e-07	1:52610799	1
1:52614091	1_52614091_C_T	rs151240627	1	52614091	T	C	ENSG00000134744	ZCCHC11	chr1	52873954	53019159	-	protein_coding	405069	2.48e-29	+	2.67e-26	0.0553535	0.026642	0.00539308	4.94003	7.81e-07	1:52614091	1
1:52614091	1_52614091_C_T	rs151240627	1	52614091	T	C	ENSG00000154222	CC2D1B	chr1	52811395	52831865	-	protein_coding	217775	0.000204209	+	0.0101506	0.0553535	0.026642	0.00539308	4.94003	7.81e-07	1:52614091	1
1:52614091	1_52614091_C_T	rs151240627	1	52614091	T	C	ENSG00000169213	RAB3B	chr1	52373628	52456436	-	protein_coding	-240463	0.000393911	+	0.0175468	0.0553535	0.026642	0.00539308	4.94003	7.81e-07	1:52614091	1
1:52614526	1_52614526_C_T	rs114756152	1	52614526	T	C	ENSG00000134744	ZCCHC11	chr1	52873954	53019159	-	protein_coding	404634	2.48e-29	+	2.67e-26	0.0565619	0.0263725	0.00533853	4.94003	7.81e-07	1:52614526	1
1:52614526	1_52614526_C_T	rs114756152	1	52614526	T	C	ENSG00000154222	CC2D1B	chr1	52811395	52831865	-	protein_coding	217340	0.000204209	+	0.0101506	0.0565619	0.0263725	0.00533853	4.94003	7.81e-07	1:52614526	1
1:52614526	1_52614526_C_T	rs114756152	1	52614526	T	C	ENSG00000169213	RAB3B	chr1	52373628	52456436	-	protein_coding	-240898	0.000393911	+	0.0175468	0.0565619	0.0263725	0.00533853	4.94003	7.81e-07	1:52614526	1
1:52622226	1_52622226_C_G	rs77657755	1	52622226	C	G	ENSG00000134744	ZCCHC11	chr1	52873954	53019159	-	protein_coding	396934	2.48e-29	+	2.67e-26	0.942907	-0.0262869	0.00531511	-4.94569	7.59e-07	1:52622226	1
1:52622226	1_52622226_C_G	rs77657755	1	52622226	C	G	ENSG00000154222	CC2D1B	chr1	52811395	52831865	-	protein_coding	209640	0.000204209	+	0.0101506	0.942907	-0.0262869	0.00531511	-4.94569	7.59e-07	1:52622226	1
1:52622226	1_52622226_C_G	rs77657755	1	52622226	C	G	ENSG00000169213	RAB3B	chr1	52373628	52456436	-	protein_coding	-248598	0.000393911	+	0.0175468	0.942907	-0.0262869	0.00531511	-4.94569	7.59e-07	1:52622226	1
1:52624083	1_52624083_A_T	rs6700495	1	52624083	A	T	ENSG00000134744	ZCCHC11	chr1	52873954	53019159	-	protein_coding	395077	2.48e-29	+	2.67e-26	0.9435	-0.0264481	0.0053412	-4.95171	7.36e-07	1:52624083	1
1:52624083	1_52624083_A_T	rs6700495	1	52624083	A	T	ENSG00000154222	CC2D1B	chr1	52811395	52831865	-	protein_coding	207783	0.000204209	+	0.0101506	0.9435	-0.0264481	0.0053412	-4.95171	7.36e-07	1:52624083	1
1:52624083	1_52624083_A_T	rs6700495	1	52624083	A	T	ENSG00000169213	RAB3B	chr1	52373628	52456436	-	protein_coding	-250455	0.000393911	+	0.0175468	0.9435	-0.0264481	0.0053412	-4.95171	7.36e-07	1:52624083	1
1:52627634	1_52627634_A_G	rs7520155	1	52627634	A	G	ENSG00000134744	ZCCHC11	chr1	52873954	53019159	-	protein_coding	391526	2.48e-29	+	2.67e-26	0.942915	-0.0263377	0.00531543	-4.95496	7.23e-07	1:52627634	1
1:52627634	1_52627634_A_G	rs7520155	1	52627634	A	G	ENSG00000154222	CC2D1B	chr1	52811395	52831865	-	protein_coding	204232	0.000204209	+	0.0101506	0.942915	-0.0263377	0.00531543	-4.95496	7.23e-07	1:52627634	1
1:52627634	1_52627634_A_G	rs7520155	1	52627634	A	G	ENSG00000169213	RAB3B	chr1	52373628	52456436	-	protein_coding	-254006	0.000393911	+	0.0175468	0.942915	-0.0263377	0.00531543	-4.95496	7.23e-07	1:52627634	1
1:52634033	1_52634033_C_T	rs912457	1	52634033	T	C	ENSG00000134744	ZCCHC11	chr1	52873954	53019159	-	protein_coding	385127	2.48e-29	+	2.67e-26	0.0564696	0.0264146	0.00534249	4.94426	7.64e-07	1:52634033	1
1:52634033	1_52634033_C_T	rs912457	1	52634033	T	C	ENSG00000154222	CC2D1B	chr1	52811395	52831865	-	protein_coding	197833	0.000204209	+	0.0101506	0.0564696	0.0264146	0.00534249	4.94426	7.64e-07	1:52634033	1
1:52634033	1_52634033_C_T	rs912457	1	52634033	T	C	ENSG00000169213	RAB3B	chr1	52373628	52456436	-	protein_coding	-260405	0.000393911	+	0.0175468	0.0564696	0.0264146	0.00534249	4.94426	7.64e-07	1:52634033	1
1:52634261	1_52634261_C_T	rs115812664	1	52634261	T	C	ENSG00000134744	ZCCHC11	chr1	52873954	53019159	-	protein_coding	384899	2.48e-29	+	2.67e-26	0.0564696	0.0262432	0.00534253	4.91213	9.01e-07	1:52634261	1
1:52634261	1_52634261_C_T	rs115812664	1	52634261	T	C	ENSG00000154222	CC2D1B	chr1	52811395	52831865	-	protein_coding	197605	0.000204209	+	0.0101506	0.0564696	0.0262432	0.00534253	4.91213	9.01e-07	1:52634261	1
1:52634261	1_52634261_C_T	rs115812664	1	52634261	T	C	ENSG00000169213	RAB3B	chr1	52373628	52456436	-	protein_coding	-260633	0.000393911	+	0.0175468	0.0564696	0.0262432	0.00534253	4.91213	9.01e-07	1:52634261	1
1:52634666	1_52634666_G_A	rs1324169	1	52634666	A	G	ENSG00000134744	ZCCHC11	chr1	52873954	53019159	-	protein_coding	384494	2.48e-29	+	2.67e-26	0.0552342	0.0263525	0.0053833	4.89523	9.82e-07	1:52634666	1
1:52634666	1_52634666_G_A	rs1324169	1	52634666	A	G	ENSG00000154222	CC2D1B	chr1	52811395	52831865	-	protein_coding	197200	0.000204209	+	0.0101506	0.0552342	0.0263525	0.0053833	4.89523	9.82e-07	1:52634666	1
1:52634666	1_52634666_G_A	rs1324169	1	52634666	A	G	ENSG00000169213	RAB3B	chr1	52373628	52456436	-	protein_coding	-261038	0.000393911	+	0.0175468	0.0552342	0.0263525	0.0053833	4.89523	9.82e-07	1:52634666	1
1:52636222	1_52636222_G_T	rs149148937	1	52636222	T	G	ENSG00000134744	ZCCHC11	chr1	52873954	53019159	-	protein_coding	382938	2.48e-29	+	2.67e-26	0.0570777	0.0262359	0.00531578	4.93547	8e-07	1:52636222	1
1:52636222	1_52636222_G_T	rs149148937	1	52636222	T	G	ENSG00000154222	CC2D1B	chr1	52811395	52831865	-	protein_coding	195644	0.000204209	+	0.0101506	0.0570777	0.0262359	0.00531578	4.93547	8e-07	1:52636222	1
1:52636222	1_52636222_G_T	rs149148937	1	52636222	T	G	ENSG00000169213	RAB3B	chr1	52373628	52456436	-	protein_coding	-262594	0.000393911	+	0.0175468	0.0570777	0.0262359	0.00531578	4.93547	8e-07	1:52636222	1
1:52644042	1_52644042_C_T	rs6671610	1	52644042	T	C	ENSG00000134744	ZCCHC11	chr1	52873954	53019159	-	protein_coding	375118	2.48e-29	+	2.67e-26	0.0552188	0.0269408	0.00539905	4.98992	6.04e-07	1:52644042	1
1:52644042	1_52644042_C_T	rs6671610	1	52644042	T	C	ENSG00000154222	CC2D1B	chr1	52811395	52831865	-	protein_coding	187824	0.000204209	+	0.0101506	0.0552188	0.0269408	0.00539905	4.98992	6.04e-07	1:52644042	1
1:52644042	1_52644042_C_T	rs6671610	1	52644042	T	C	ENSG00000169213	RAB3B	chr1	52373628	52456436	-	protein_coding	-270414	0.000393911	+	0.0175468	0.0552188	0.0269408	0.00539905	4.98992	6.04e-07	1:52644042	1
1:52649655	1_52649655_C_T	rs12401694	1	52649655	T	C	ENSG00000134744	ZCCHC11	chr1	52873954	53019159	-	protein_coding	369505	2.48e-28	+	2.49e-25	0.0582432	0.0248626	0.00525062	4.73518	2.19e-06	1:52649655	1
1:52649655	1_52649655_C_T	rs12401694	1	52649655	T	C	ENSG00000169213	RAB3B	chr1	52373628	52456436	-	protein_coding	-276027	0.000374691	+	0.0168486	0.0582432	0.0248626	0.00525062	4.73518	2.19e-06	1:52649655	1
1:52649655	1_52649655_C_T	rs12401694	1	52649655	T	C	ENSG00000154222	CC2D1B	chr1	52811395	52831865	-	protein_coding	182211	0.000553756	+	0.0231109	0.0582432	0.0248626	0.00525062	4.73518	2.19e-06	1:52649655	1
1:52653558	1_52653558_C_T	rs12403137	1	52653558	T	C	ENSG00000134744	ZCCHC11	chr1	52873954	53019159	-	protein_coding	365602	2.48e-29	+	2.67e-26	0.0565196	0.0260332	0.00531803	4.89527	9.82e-07	1:52653558	1
1:52653558	1_52653558_C_T	rs12403137	1	52653558	T	C	ENSG00000154222	CC2D1B	chr1	52811395	52831865	-	protein_coding	178308	0.000204209	+	0.0101506	0.0565196	0.0260332	0.00531803	4.89527	9.82e-07	1:52653558	1
1:52653558	1_52653558_C_T	rs12403137	1	52653558	T	C	ENSG00000169213	RAB3B	chr1	52373628	52456436	-	protein_coding	-279930	0.000393911	+	0.0175468	0.0565196	0.0260332	0.00531803	4.89527	9.82e-07	1:52653558	1
1:52659814	1_52659814_T_C	rs74739157	1	52659814	T	C	ENSG00000134744	ZCCHC11	chr1	52873954	53019159	-	protein_coding	359346	2.48e-29	+	2.67e-26	0.944685	-0.0261618	0.00537192	-4.87011	1.12e-06	1:52659814	1
1:52659814	1_52659814_T_C	rs74739157	1	52659814	T	C	ENSG00000154222	CC2D1B	chr1	52811395	52831865	-	protein_coding	172052	0.000204209	+	0.0101506	0.944685	-0.0261618	0.00537192	-4.87011	1.12e-06	1:52659814	1
1:52659814	1_52659814_T_C	rs74739157	1	52659814	T	C	ENSG00000169213	RAB3B	chr1	52373628	52456436	-	protein_coding	-286186	0.000393911	+	0.0175468	0.944685	-0.0261618	0.00537192	-4.87011	1.12e-06	1:52659814	1
1:52661922	1_52661922_T_G	rs79922742	1	52661922	T	G	ENSG00000134744	ZCCHC11	chr1	52873954	53019159	-	protein_coding	357238	2.48e-29	+	2.67e-26	0.942895	-0.0256726	0.00529217	-4.85106	1.23e-06	1:52661922	1
1:52661922	1_52661922_T_G	rs79922742	1	52661922	T	G	ENSG00000154222	CC2D1B	chr1	52811395	52831865	-	protein_coding	169944	0.000204209	+	0.0101506	0.942895	-0.0256726	0.00529217	-4.85106	1.23e-06	1:52661922	1
1:52661922	1_52661922_T_G	rs79922742	1	52661922	T	G	ENSG00000169213	RAB3B	chr1	52373628	52456436	-	protein_coding	-288294	0.000393911	+	0.0175468	0.942895	-0.0256726	0.00529217	-4.85106	1.23e-06	1:52661922	1
1:52663836	1_52663836_C_G	rs115441632	1	52663836	C	G	ENSG00000134744	ZCCHC11	chr1	52873954	53019159	-	protein_coding	355324	2.48e-29	+	2.67e-26	0.943611	-0.0262046	0.00531073	-4.93427	8.05e-07	1:52663836	1
1:52663836	1_52663836_C_G	rs115441632	1	52663836	C	G	ENSG00000154222	CC2D1B	chr1	52811395	52831865	-	protein_coding	168030	0.000204209	+	0.0101506	0.943611	-0.0262046	0.00531073	-4.93427	8.05e-07	1:52663836	1
1:52663836	1_52663836_C_G	rs115441632	1	52663836	C	G	ENSG00000169213	RAB3B	chr1	52373628	52456436	-	protein_coding	-290208	0.000393911	+	0.0175468	0.943611	-0.0262046	0.00531073	-4.93427	8.05e-07	1:52663836	1
1:52665234	1_52665234_T_C	rs77243509	1	52665234	T	C	ENSG00000134744	ZCCHC11	chr1	52873954	53019159	-	protein_coding	353926	2.48e-29	+	2.67e-26	0.943542	-0.0260974	0.00530757	-4.91702	8.79e-07	1:52665234	1
1:52665234	1_52665234_T_C	rs77243509	1	52665234	T	C	ENSG00000154222	CC2D1B	chr1	52811395	52831865	-	protein_coding	166632	0.000204209	+	0.0101506	0.943542	-0.0260974	0.00530757	-4.91702	8.79e-07	1:52665234	1
1:52665234	1_52665234_T_C	rs77243509	1	52665234	T	C	ENSG00000169213	RAB3B	chr1	52373628	52456436	-	protein_coding	-291606	0.000393911	+	0.0175468	0.943542	-0.0260974	0.00530757	-4.91702	8.79e-07	1:52665234	1
1:52672110	1_52672110_A_G	rs17363981	1	52672110	A	G	ENSG00000134744	ZCCHC11	chr1	52873954	53019159	-	protein_coding	347050	2.48e-29	+	2.67e-26	0.94425	-0.0254724	0.00533682	-4.77294	1.82e-06	1:52672110	1
1:52672110	1_52672110_A_G	rs17363981	1	52672110	A	G	ENSG00000154222	CC2D1B	chr1	52811395	52831865	-	protein_coding	159756	0.000204209	+	0.0101506	0.94425	-0.0254724	0.00533682	-4.77294	1.82e-06	1:52672110	1
1:52672110	1_52672110_A_G	rs17363981	1	52672110	A	G	ENSG00000169213	RAB3B	chr1	52373628	52456436	-	protein_coding	-298482	0.000393911	+	0.0175468	0.94425	-0.0254724	0.00533682	-4.77294	1.82e-06	1:52672110	1
1:52675628	1_52675628_A_G	rs78407568	1	52675628	A	G	ENSG00000134744	ZCCHC11	chr1	52873954	53019159	-	protein_coding	343532	2.48e-29	+	2.67e-26	0.944623	-0.0263386	0.00535536	-4.91818	8.74e-07	1:52675628	1
1:52675628	1_52675628_A_G	rs78407568	1	52675628	A	G	ENSG00000154222	CC2D1B	chr1	52811395	52831865	-	protein_coding	156238	0.000204209	+	0.0101506	0.944623	-0.0263386	0.00535536	-4.91818	8.74e-07	1:52675628	1
1:52675628	1_52675628_A_G	rs78407568	1	52675628	A	G	ENSG00000169213	RAB3B	chr1	52373628	52456436	-	protein_coding	-302000	0.000393911	+	0.0175468	0.944623	-0.0263386	0.00535536	-4.91818	8.74e-07	1:52675628	1
1:52677789	1_52677789_T_C	rs12402304	1	52677789	T	C	ENSG00000134744	ZCCHC11	chr1	52873954	53019159	-	protein_coding	341371	2.48e-29	+	2.67e-26	0.94253	-0.02532	0.00526098	-4.81279	1.49e-06	1:52677789	1
1:52677789	1_52677789_T_C	rs12402304	1	52677789	T	C	ENSG00000154222	CC2D1B	chr1	52811395	52831865	-	protein_coding	154077	0.000204209	+	0.0101506	0.94253	-0.02532	0.00526098	-4.81279	1.49e-06	1:52677789	1
1:52677789	1_52677789_T_C	rs12402304	1	52677789	T	C	ENSG00000169213	RAB3B	chr1	52373628	52456436	-	protein_coding	-304161	0.000393911	+	0.0175468	0.94253	-0.02532	0.00526098	-4.81279	1.49e-06	1:52677789	1
1:52682554	1_52682554_A_G	rs12405232	1	52682554	A	G	ENSG00000134744	ZCCHC11	chr1	52873954	53019159	-	protein_coding	336606	2.48e-29	+	2.67e-26	0.943399	-0.0256864	0.00528573	-4.85957	1.18e-06	1:52682554	1
1:52682554	1_52682554_A_G	rs12405232	1	52682554	A	G	ENSG00000154222	CC2D1B	chr1	52811395	52831865	-	protein_coding	149312	0.000204209	+	0.0101506	0.943399	-0.0256864	0.00528573	-4.85957	1.18e-06	1:52682554	1
1:52682554	1_52682554_A_G	rs12405232	1	52682554	A	G	ENSG00000169213	RAB3B	chr1	52373628	52456436	-	protein_coding	-308926	0.000393911	+	0.0175468	0.943399	-0.0256864	0.00528573	-4.85957	1.18e-06	1:52682554	1
1:52683038	1_52683038_T_G	rs144484269	1	52683038	T	G	ENSG00000134744	ZCCHC11	chr1	52873954	53019159	-	protein_coding	336122	2.48e-29	+	2.67e-26	0.944577	-0.0264394	0.00535316	-4.93903	7.85e-07	1:52683038	1
1:52683038	1_52683038_T_G	rs144484269	1	52683038	T	G	ENSG00000154222	CC2D1B	chr1	52811395	52831865	-	protein_coding	148828	0.000204209	+	0.0101506	0.944577	-0.0264394	0.00535316	-4.93903	7.85e-07	1:52683038	1
1:52683038	1_52683038_T_G	rs144484269	1	52683038	T	G	ENSG00000169213	RAB3B	chr1	52373628	52456436	-	protein_coding	-309410	0.000393911	+	0.0175468	0.944577	-0.0264394	0.00535316	-4.93903	7.85e-07	1:52683038	1
1:52683961	1_52683961_G_A	rs34453683	1	52683961	A	G	ENSG00000134744	ZCCHC11	chr1	52873954	53019159	-	protein_coding	335199	2.48e-29	+	2.67e-26	0.0554154	0.026417	0.00535352	4.93452	8.03e-07	1:52683961	1
1:52683961	1_52683961_G_A	rs34453683	1	52683961	A	G	ENSG00000154222	CC2D1B	chr1	52811395	52831865	-	protein_coding	147905	0.000204209	+	0.0101506	0.0554154	0.026417	0.00535352	4.93452	8.03e-07	1:52683961	1
1:52683961	1_52683961_G_A	rs34453683	1	52683961	A	G	ENSG00000169213	RAB3B	chr1	52373628	52456436	-	protein_coding	-310333	0.000393911	+	0.0175468	0.0554154	0.026417	0.00535352	4.93452	8.03e-07	1:52683961	1
1:52692649	1_52692649_C_T	rs112771075	1	52692649	T	C	ENSG00000134744	ZCCHC11	chr1	52873954	53019159	-	protein_coding	326511	2.48e-29	+	2.67e-26	0.0575133	0.0257463	0.00526063	4.89415	9.87e-07	1:52692649	1
1:52692649	1_52692649_C_T	rs112771075	1	52692649	T	C	ENSG00000154222	CC2D1B	chr1	52811395	52831865	-	protein_coding	139217	0.000204209	+	0.0101506	0.0575133	0.0257463	0.00526063	4.89415	9.87e-07	1:52692649	1
1:52692649	1_52692649_C_T	rs112771075	1	52692649	T	C	ENSG00000169213	RAB3B	chr1	52373628	52456436	-	protein_coding	-319021	0.000393911	+	0.0175468	0.0575133	0.0257463	0.00526063	4.89415	9.87e-07	1:52692649	1
1:52696159	1_52696159_A_G	rs6657731	1	52696159	A	G	ENSG00000134744	ZCCHC11	chr1	52873954	53019159	-	protein_coding	323001	2.48e-29	+	2.67e-26	0.942345	-0.0257998	0.00523983	-4.9238	8.49e-07	1:52696159	1
1:52696159	1_52696159_A_G	rs6657731	1	52696159	A	G	ENSG00000154222	CC2D1B	chr1	52811395	52831865	-	protein_coding	135707	0.000204209	+	0.0101506	0.942345	-0.0257998	0.00523983	-4.9238	8.49e-07	1:52696159	1
1:52696159	1_52696159_A_G	rs6657731	1	52696159	A	G	ENSG00000169213	RAB3B	chr1	52373628	52456436	-	protein_coding	-322531	0.000393911	+	0.0175468	0.942345	-0.0257998	0.00523983	-4.9238	8.49e-07	1:52696159	1
1:52701019	1_52701019_G_T	rs75671966	1	52701019	T	G	ENSG00000134744	ZCCHC11	chr1	52873954	53019159	-	protein_coding	318141	2.48e-29	+	2.67e-26	0.0572589	0.0260129	0.00527147	4.93465	8.03e-07	1:52701019	1
1:52701019	1_52701019_G_T	rs75671966	1	52701019	T	G	ENSG00000154222	CC2D1B	chr1	52811395	52831865	-	protein_coding	130847	0.000204209	+	0.0101506	0.0572589	0.0260129	0.00527147	4.93465	8.03e-07	1:52701019	1
1:52701019	1_52701019_G_T	rs75671966	1	52701019	T	G	ENSG00000169213	RAB3B	chr1	52373628	52456436	-	protein_coding	-327391	0.000393911	+	0.0175468	0.0572589	0.0260129	0.00527147	4.93465	8.03e-07	1:52701019	1
1:52703491	1_52703491_G_C	rs35385323	1	52703491	C	G	ENSG00000134744	ZCCHC11	chr1	52873954	53019159	-	protein_coding	315669	2.48e-29	+	2.67e-26	0.0569317	0.0258492	0.00528558	4.89052	1.01e-06	1:52703491	1
1:52703491	1_52703491_G_C	rs35385323	1	52703491	C	G	ENSG00000154222	CC2D1B	chr1	52811395	52831865	-	protein_coding	128375	0.000204209	+	0.0101506	0.0569317	0.0258492	0.00528558	4.89052	1.01e-06	1:52703491	1
1:52703491	1_52703491_G_C	rs35385323	1	52703491	C	G	ENSG00000169213	RAB3B	chr1	52373628	52456436	-	protein_coding	-329863	0.000393911	+	0.0175468	0.0569317	0.0258492	0.00528558	4.89052	1.01e-06	1:52703491	1
1:52709686	1_52709686_A_G	rs76928255	1	52709686	A	G	ENSG00000134744	ZCCHC11	chr1	52873954	53019159	-	protein_coding	309474	2.48e-29	+	2.67e-26	0.942918	-0.0261697	0.00527905	-4.95727	7.15e-07	1:52709686	1
1:52709686	1_52709686_A_G	rs76928255	1	52709686	A	G	ENSG00000154222	CC2D1B	chr1	52811395	52831865	-	protein_coding	122180	0.000204209	+	0.0101506	0.942918	-0.0261697	0.00527905	-4.95727	7.15e-07	1:52709686	1
1:52709686	1_52709686_A_G	rs76928255	1	52709686	A	G	ENSG00000169213	RAB3B	chr1	52373628	52456436	-	protein_coding	-336058	0.000393911	+	0.0175468	0.942918	-0.0261697	0.00527905	-4.95727	7.15e-07	1:52709686	1
1:52715348	1_52715348_A_G	rs75223663	1	52715348	A	G	ENSG00000134744	ZCCHC11	chr1	52873954	53019159	-	protein_coding	303812	2.48e-29	+	2.67e-26	0.942914	-0.0264435	0.00527893	-5.00925	5.46e-07	1:52715348	1
1:52715348	1_52715348_A_G	rs75223663	1	52715348	A	G	ENSG00000154222	CC2D1B	chr1	52811395	52831865	-	protein_coding	116518	0.000204209	+	0.0101506	0.942914	-0.0264435	0.00527893	-5.00925	5.46e-07	1:52715348	1
1:52715348	1_52715348_A_G	rs75223663	1	52715348	A	G	ENSG00000169213	RAB3B	chr1	52373628	52456436	-	protein_coding	-341720	0.000393911	+	0.0175468	0.942914	-0.0264435	0.00527893	-5.00925	5.46e-07	1:52715348	1
1:52718881	1_52718881_A_G	rs10493164	1	52718881	A	G	ENSG00000134744	ZCCHC11	chr1	52873954	53019159	-	protein_coding	300279	2.48e-29	+	2.67e-26	0.943388	-0.0260174	0.00528481	-4.92306	8.52e-07	1:52718881	1
1:52718881	1_52718881_A_G	rs10493164	1	52718881	A	G	ENSG00000154222	CC2D1B	chr1	52811395	52831865	-	protein_coding	112985	0.000204209	+	0.0101506	0.943388	-0.0260174	0.00528481	-4.92306	8.52e-07	1:52718881	1
1:52718881	1_52718881_A_G	rs10493164	1	52718881	A	G	ENSG00000169213	RAB3B	chr1	52373628	52456436	-	protein_coding	-345253	0.000393911	+	0.0175468	0.943388	-0.0260174	0.00528481	-4.92306	8.52e-07	1:52718881	1
1:52722348	1_52722348_T_C	rs78663067	1	52722348	T	C	ENSG00000134744	ZCCHC11	chr1	52873954	53019159	-	protein_coding	296812	2.48e-29	+	2.67e-26	0.944666	-0.0268529	0.00535681	-5.01286	5.36e-07	1:52722348	1
1:52722348	1_52722348_T_C	rs78663067	1	52722348	T	C	ENSG00000154222	CC2D1B	chr1	52811395	52831865	-	protein_coding	109518	0.000204209	+	0.0101506	0.944666	-0.0268529	0.00535681	-5.01286	5.36e-07	1:52722348	1
1:52722348	1_52722348_T_C	rs78663067	1	52722348	T	C	ENSG00000169213	RAB3B	chr1	52373628	52456436	-	protein_coding	-348720	0.000393911	+	0.0175468	0.944666	-0.0268529	0.00535681	-5.01286	5.36e-07	1:52722348	1
1:52725375	1_52725375_A_G	rs115206565	1	52725375	A	G	ENSG00000134744	ZCCHC11	chr1	52873954	53019159	-	protein_coding	293785	2.48e-29	+	2.67e-26	0.944554	-0.0267013	0.00535161	-4.98939	6.06e-07	1:52725375	1
1:52725375	1_52725375_A_G	rs115206565	1	52725375	A	G	ENSG00000154222	CC2D1B	chr1	52811395	52831865	-	protein_coding	106491	0.000204209	+	0.0101506	0.944554	-0.0267013	0.00535161	-4.98939	6.06e-07	1:52725375	1
1:52725375	1_52725375_A_G	rs115206565	1	52725375	A	G	ENSG00000169213	RAB3B	chr1	52373628	52456436	-	protein_coding	-351747	0.000393911	+	0.0175468	0.944554	-0.0267013	0.00535161	-4.98939	6.06e-07	1:52725375	1
1:52729653	1_52729653_A_G	rs75483990	1	52729653	A	G	ENSG00000134744	ZCCHC11	chr1	52873954	53019159	-	protein_coding	289507	2.48e-29	+	2.67e-26	0.944696	-0.0268477	0.00535803	-5.01075	5.42e-07	1:52729653	1
1:52729653	1_52729653_A_G	rs75483990	1	52729653	A	G	ENSG00000154222	CC2D1B	chr1	52811395	52831865	-	protein_coding	102213	0.000204209	+	0.0101506	0.944696	-0.0268477	0.00535803	-5.01075	5.42e-07	1:52729653	1
1:52729653	1_52729653_A_G	rs75483990	1	52729653	A	G	ENSG00000169213	RAB3B	chr1	52373628	52456436	-	protein_coding	-356025	0.000393911	+	0.0175468	0.944696	-0.0268477	0.00535803	-5.01075	5.42e-07	1:52729653	1
1:52737497	1_52737497_A_G	rs17372640	1	52737497	A	G	ENSG00000134744	ZCCHC11	chr1	52873954	53019159	-	protein_coding	281663	2.48e-29	+	2.67e-26	0.944974	-0.0264486	0.00535595	-4.93817	7.89e-07	1:52737497	1
1:52737497	1_52737497_A_G	rs17372640	1	52737497	A	G	ENSG00000154222	CC2D1B	chr1	52811395	52831865	-	protein_coding	94369	0.000204209	+	0.0101506	0.944974	-0.0264486	0.00535595	-4.93817	7.89e-07	1:52737497	1
1:52737497	1_52737497_A_G	rs17372640	1	52737497	A	G	ENSG00000169213	RAB3B	chr1	52373628	52456436	-	protein_coding	-363869	0.000393911	+	0.0175468	0.944974	-0.0264486	0.00535595	-4.93817	7.89e-07	1:52737497	1
1:52744022	1_52744022_A_G	rs80318843	1	52744022	A	G	ENSG00000134744	ZCCHC11	chr1	52873954	53019159	-	protein_coding	275138	2.48e-29	+	2.67e-26	0.943542	-0.0265633	0.00530613	-5.00615	5.55e-07	1:52744022	1
1:52744022	1_52744022_A_G	rs80318843	1	52744022	A	G	ENSG00000154222	CC2D1B	chr1	52811395	52831865	-	protein_coding	87844	0.000204209	+	0.0101506	0.943542	-0.0265633	0.00530613	-5.00615	5.55e-07	1:52744022	1
1:52744022	1_52744022_A_G	rs80318843	1	52744022	A	G	ENSG00000169213	RAB3B	chr1	52373628	52456436	-	protein_coding	-370394	0.000393911	+	0.0175468	0.943542	-0.0265633	0.00530613	-5.00615	5.55e-07	1:52744022	1
1:52745680	1_52745680_C_G	rs17364143	1	52745680	C	G	ENSG00000134744	ZCCHC11	chr1	52873954	53019159	-	protein_coding	273480	2.48e-29	+	2.67e-26	0.944219	-0.0263025	0.00532161	-4.94259	7.71e-07	1:52745680	1
1:52745680	1_52745680_C_G	rs17364143	1	52745680	C	G	ENSG00000154222	CC2D1B	chr1	52811395	52831865	-	protein_coding	86186	0.000204209	+	0.0101506	0.944219	-0.0263025	0.00532161	-4.94259	7.71e-07	1:52745680	1
1:52745680	1_52745680_C_G	rs17364143	1	52745680	C	G	ENSG00000169213	RAB3B	chr1	52373628	52456436	-	protein_coding	-372052	0.000393911	+	0.0175468	0.944219	-0.0263025	0.00532161	-4.94259	7.71e-07	1:52745680	1
1:52746501	1_52746501_T_G	rs114151376	1	52746501	T	G	ENSG00000134744	ZCCHC11	chr1	52873954	53019159	-	protein_coding	272659	2.48e-29	+	2.67e-26	0.944635	-0.0270677	0.00535528	-5.05438	4.32e-07	1:52746501	1
1:52746501	1_52746501_T_G	rs114151376	1	52746501	T	G	ENSG00000154222	CC2D1B	chr1	52811395	52831865	-	protein_coding	85365	0.000204209	+	0.0101506	0.944635	-0.0270677	0.00535528	-5.05438	4.32e-07	1:52746501	1
1:52746501	1_52746501_T_G	rs114151376	1	52746501	T	G	ENSG00000169213	RAB3B	chr1	52373628	52456436	-	protein_coding	-372873	0.000393911	+	0.0175468	0.944635	-0.0270677	0.00535528	-5.05438	4.32e-07	1:52746501	1
1:52752512	1_52752512_T_C	rs17364171	1	52752512	T	C	ENSG00000134744	ZCCHC11	chr1	52873954	53019159	-	protein_coding	266648	2.48e-29	+	2.67e-26	0.944311	-0.0262832	0.00532574	-4.93513	8.01e-07	1:52752512	1
1:52752512	1_52752512_T_C	rs17364171	1	52752512	T	C	ENSG00000154222	CC2D1B	chr1	52811395	52831865	-	protein_coding	79354	0.000204209	+	0.0101506	0.944311	-0.0262832	0.00532574	-4.93513	8.01e-07	1:52752512	1
1:52752512	1_52752512_T_C	rs17364171	1	52752512	T	C	ENSG00000169213	RAB3B	chr1	52373628	52456436	-	protein_coding	-378884	0.000393911	+	0.0175468	0.944311	-0.0262832	0.00532574	-4.93513	8.01e-07	1:52752512	1
1:52753306	1_52753306_G_A	rs79136995	1	52753306	A	G	ENSG00000134744	ZCCHC11	chr1	52873954	53019159	-	protein_coding	265854	2.48e-29	+	2.67e-26	0.0569508	0.0263908	0.00528458	4.99392	5.92e-07	1:52753306	1
1:52753306	1_52753306_G_A	rs79136995	1	52753306	A	G	ENSG00000154222	CC2D1B	chr1	52811395	52831865	-	protein_coding	78560	0.000204209	+	0.0101506	0.0569508	0.0263908	0.00528458	4.99392	5.92e-07	1:52753306	1
1:52753306	1_52753306_G_A	rs79136995	1	52753306	A	G	ENSG00000169213	RAB3B	chr1	52373628	52456436	-	protein_coding	-379678	0.000393911	+	0.0175468	0.0569508	0.0263908	0.00528458	4.99392	5.92e-07	1:52753306	1
1:52754974	1_52754974_T_G	rs7541658	1	52754974	T	G	ENSG00000134744	ZCCHC11	chr1	52873954	53019159	-	protein_coding	264186	2.48e-29	+	2.67e-26	0.944673	-0.0262549	0.00534233	-4.9145	8.9e-07	1:52754974	1
1:52754974	1_52754974_T_G	rs7541658	1	52754974	T	G	ENSG00000154222	CC2D1B	chr1	52811395	52831865	-	protein_coding	76892	0.000204209	+	0.0101506	0.944673	-0.0262549	0.00534233	-4.9145	8.9e-07	1:52754974	1
1:52754974	1_52754974_T_G	rs7541658	1	52754974	T	G	ENSG00000169213	RAB3B	chr1	52373628	52456436	-	protein_coding	-381346	0.000393911	+	0.0175468	0.944673	-0.0262549	0.00534233	-4.9145	8.9e-07	1:52754974	1
1:52756658	1_52756658_C_T	rs2985372	1	52756658	T	C	ENSG00000134744	ZCCHC11	chr1	52873954	53019159	-	protein_coding	262502	2.48e-29	+	2.67e-26	0.0553498	0.0262835	0.00534135	4.92075	8.62e-07	1:52756658	1
1:52756658	1_52756658_C_T	rs2985372	1	52756658	T	C	ENSG00000154222	CC2D1B	chr1	52811395	52831865	-	protein_coding	75208	0.000204209	+	0.0101506	0.0553498	0.0262835	0.00534135	4.92075	8.62e-07	1:52756658	1
1:52756658	1_52756658_C_T	rs2985372	1	52756658	T	C	ENSG00000169213	RAB3B	chr1	52373628	52456436	-	protein_coding	-383030	0.000393911	+	0.0175468	0.0553498	0.0262835	0.00534135	4.92075	8.62e-07	1:52756658	1
1:52760050	1_52760050_C_G	rs2820335	1	52760050	C	G	ENSG00000134744	ZCCHC11	chr1	52873954	53019159	-	protein_coding	259110	2.48e-29	+	2.67e-26	0.942075	-0.0256957	0.00522862	-4.91444	8.9e-07	1:52760050	1
1:52760050	1_52760050_C_G	rs2820335	1	52760050	C	G	ENSG00000154222	CC2D1B	chr1	52811395	52831865	-	protein_coding	71816	0.000204209	+	0.0101506	0.942075	-0.0256957	0.00522862	-4.91444	8.9e-07	1:52760050	1
1:52760050	1_52760050_C_G	rs2820335	1	52760050	C	G	ENSG00000169213	RAB3B	chr1	52373628	52456436	-	protein_coding	-386422	0.000393911	+	0.0175468	0.942075	-0.0256957	0.00522862	-4.91444	8.9e-07	1:52760050	1
1:52765877	1_52765877_T_C	rs12406697	1	52765877	T	C	ENSG00000134744	ZCCHC11	chr1	52873954	53019159	-	protein_coding	253283	2.48e-29	+	2.67e-26	0.945755	-0.0260415	0.00542131	-4.80354	1.56e-06	1:52765877	1
1:52765877	1_52765877_T_C	rs12406697	1	52765877	T	C	ENSG00000154222	CC2D1B	chr1	52811395	52831865	-	protein_coding	65989	0.000204209	+	0.0101506	0.945755	-0.0260415	0.00542131	-4.80354	1.56e-06	1:52765877	1
1:52765877	1_52765877_T_C	rs12406697	1	52765877	T	C	ENSG00000169213	RAB3B	chr1	52373628	52456436	-	protein_coding	-392249	0.000393911	+	0.0175468	0.945755	-0.0260415	0.00542131	-4.80354	1.56e-06	1:52765877	1
1:52771408	1_52771408_C_G	rs2753402	1	52771408	C	G	ENSG00000134744	ZCCHC11	chr1	52873954	53019159	-	protein_coding	247752	1.19e-31	+	1.53e-28	0.94074	-0.0244763	0.00519721	-4.70951	2.48e-06	1:52771408	1
1:52771408	1_52771408_C_G	rs2753402	1	52771408	C	G	ENSG00000169213	RAB3B	chr1	52373628	52456436	-	protein_coding	-397780	0.000464099	+	0.0199949	0.94074	-0.0244763	0.00519721	-4.70951	2.48e-06	1:52771408	1
1:52771408	1_52771408_C_G	rs2753402	1	52771408	C	G	ENSG00000154222	CC2D1B	chr1	52811395	52831865	-	protein_coding	60458	0.00073985	+	0.0292348	0.94074	-0.0244763	0.00519721	-4.70951	2.48e-06	1:52771408	1
1:52772620	1_52772620_G_T	rs2820332	1	52772620	T	G	ENSG00000134744	ZCCHC11	chr1	52873954	53019159	-	protein_coding	246540	1.19e-31	+	1.53e-28	0.0568585	0.0246653	0.00527581	4.67517	2.94e-06	1:52772620	1
1:52772620	1_52772620_G_T	rs2820332	1	52772620	T	G	ENSG00000169213	RAB3B	chr1	52373628	52456436	-	protein_coding	-398992	0.000464099	+	0.0199949	0.0568585	0.0246653	0.00527581	4.67517	2.94e-06	1:52772620	1
1:52772620	1_52772620_G_T	rs2820332	1	52772620	T	G	ENSG00000154222	CC2D1B	chr1	52811395	52831865	-	protein_coding	59246	0.00073985	+	0.0292348	0.0568585	0.0246653	0.00527581	4.67517	2.94e-06	1:52772620	1
1:52772625	1_52772625_A_G	rs2762830	1	52772625	A	G	ENSG00000134744	ZCCHC11	chr1	52873954	53019159	-	protein_coding	246535	1.19e-31	+	1.53e-28	0.943126	-0.025112	0.00528979	-4.74725	2.06e-06	1:52772625	1
1:52772625	1_52772625_A_G	rs2762830	1	52772625	A	G	ENSG00000169213	RAB3B	chr1	52373628	52456436	-	protein_coding	-398997	0.000464099	+	0.0199949	0.943126	-0.025112	0.00528979	-4.74725	2.06e-06	1:52772625	1
1:52772625	1_52772625_A_G	rs2762830	1	52772625	A	G	ENSG00000154222	CC2D1B	chr1	52811395	52831865	-	protein_coding	59241	0.00073985	+	0.0292348	0.943126	-0.025112	0.00528979	-4.74725	2.06e-06	1:52772625	1
1:52777869	1_52777869_A_G	rs2762829	1	52777869	A	G	ENSG00000134744	ZCCHC11	chr1	52873954	53019159	-	protein_coding	241291	1.19e-31	-	1.53e-28	0.055196	0.0253281	0.00534992	4.7343	2.2e-06	1:52777869	1
1:52777869	1_52777869_A_G	rs2762829	1	52777869	A	G	ENSG00000169213	RAB3B	chr1	52373628	52456436	-	protein_coding	-404241	0.000464099	-	0.0199949	0.055196	0.0253281	0.00534992	4.7343	2.2e-06	1:52777869	1
1:52777869	1_52777869_A_G	rs2762829	1	52777869	A	G	ENSG00000154222	CC2D1B	chr1	52811395	52831865	-	protein_coding	53997	0.00073985	-	0.0292348	0.055196	0.0253281	0.00534992	4.7343	2.2e-06	1:52777869	1
1:52779069	1_52779069_G_T	rs74944906	1	52779069	T	G	ENSG00000134744	ZCCHC11	chr1	52873954	53019159	-	protein_coding	240091	1.19e-31	+	1.53e-28	0.0538797	0.0252102	0.00544008	4.63415	3.58e-06	1:52779069	1
1:52779069	1_52779069_G_T	rs74944906	1	52779069	T	G	ENSG00000169213	RAB3B	chr1	52373628	52456436	-	protein_coding	-405441	0.000464099	+	0.0199949	0.0538797	0.0252102	0.00544008	4.63415	3.58e-06	1:52779069	1
1:52779069	1_52779069_G_T	rs74944906	1	52779069	T	G	ENSG00000154222	CC2D1B	chr1	52811395	52831865	-	protein_coding	52797	0.00073985	+	0.0292348	0.0538797	0.0252102	0.00544008	4.63415	3.58e-06	1:52779069	1
1:52780335	1_52780335_G_C	rs2762828	1	52780335	C	G	ENSG00000134744	ZCCHC11	chr1	52873954	53019159	-	protein_coding	238825	1.19e-31	-	1.53e-28	0.940932	-0.0250425	0.00521981	-4.7976	1.61e-06	1:52780335	1
1:52780335	1_52780335_G_C	rs2762828	1	52780335	C	G	ENSG00000169213	RAB3B	chr1	52373628	52456436	-	protein_coding	-406707	0.000464099	-	0.0199949	0.940932	-0.0250425	0.00521981	-4.7976	1.61e-06	1:52780335	1
1:52780335	1_52780335_G_C	rs2762828	1	52780335	C	G	ENSG00000154222	CC2D1B	chr1	52811395	52831865	-	protein_coding	51531	0.00073985	-	0.0292348	0.940932	-0.0250425	0.00521981	-4.7976	1.61e-06	1:52780335	1
1:52785140	1_52785140_C_T	rs2762826	1	52785140	T	C	ENSG00000134744	ZCCHC11	chr1	52873954	53019159	-	protein_coding	234020	1.19e-31	-	1.53e-28	0.944138	-0.0249772	0.00534795	-4.67043	3.01e-06	1:52785140	1
1:52785140	1_52785140_C_T	rs2762826	1	52785140	T	C	ENSG00000169213	RAB3B	chr1	52373628	52456436	-	protein_coding	-411512	0.000464099	-	0.0199949	0.944138	-0.0249772	0.00534795	-4.67043	3.01e-06	1:52785140	1
1:52785140	1_52785140_C_T	rs2762826	1	52785140	T	C	ENSG00000154222	CC2D1B	chr1	52811395	52831865	-	protein_coding	46726	0.00073985	-	0.0292348	0.944138	-0.0249772	0.00534795	-4.67043	3.01e-06	1:52785140	1
1:52787775	1_52787775_C_T	rs2820329	1	52787775	T	C	ENSG00000134744	ZCCHC11	chr1	52873954	53019159	-	protein_coding	231385	1.19e-31	-	1.53e-28	0.943176	-0.0242524	0.00529059	-4.58406	4.56e-06	1:52787775	1
1:52787775	1_52787775_C_T	rs2820329	1	52787775	T	C	ENSG00000169213	RAB3B	chr1	52373628	52456436	-	protein_coding	-414147	0.000464099	-	0.0199949	0.943176	-0.0242524	0.00529059	-4.58406	4.56e-06	1:52787775	1
1:52787775	1_52787775_C_T	rs2820329	1	52787775	T	C	ENSG00000154222	CC2D1B	chr1	52811395	52831865	-	protein_coding	44091	0.00073985	-	0.0292348	0.943176	-0.0242524	0.00529059	-4.58406	4.56e-06	1:52787775	1
1:52801061	1_52801061_C_G	rs2820337	1	52801061	C	G	ENSG00000134744	ZCCHC11	chr1	52873954	53019159	-	protein_coding	218099	1.19e-31	-	1.53e-28	0.05724	0.0243803	0.00525937	4.63559	3.56e-06	1:52801061	1
1:52801061	1_52801061_C_G	rs2820337	1	52801061	C	G	ENSG00000169213	RAB3B	chr1	52373628	52456436	-	protein_coding	-427433	0.000464099	-	0.0199949	0.05724	0.0243803	0.00525937	4.63559	3.56e-06	1:52801061	1
1:52801061	1_52801061_C_G	rs2820337	1	52801061	C	G	ENSG00000154222	CC2D1B	chr1	52811395	52831865	-	protein_coding	30805	0.00073985	-	0.0292348	0.05724	0.0243803	0.00525937	4.63559	3.56e-06	1:52801061	1
1:52807780	1_52807780_G_T	rs2820336	1	52807780	T	G	ENSG00000134744	ZCCHC11	chr1	52873954	53019159	-	protein_coding	211380	1.19e-31	-	1.53e-28	0.942787	-0.024407	0.00526105	-4.63919	3.5e-06	1:52807780	1
1:52807780	1_52807780_G_T	rs2820336	1	52807780	T	G	ENSG00000169213	RAB3B	chr1	52373628	52456436	-	protein_coding	-434152	0.000464099	-	0.0199949	0.942787	-0.024407	0.00526105	-4.63919	3.5e-06	1:52807780	1
1:52807780	1_52807780_G_T	rs2820336	1	52807780	T	G	ENSG00000154222	CC2D1B	chr1	52811395	52831865	-	protein_coding	24086	0.00073985	-	0.0292348	0.942787	-0.024407	0.00526105	-4.63919	3.5e-06	1:52807780	1
1:52808822	1_52808822_C_A	rs4475695	1	52808822	A	C	ENSG00000134744	ZCCHC11	chr1	52873954	53019159	-	protein_coding	210338	1.19e-31	-	1.53e-28	0.939462	-0.0243868	0.00517352	-4.71378	2.43e-06	1:52808822	1
1:52808822	1_52808822_C_A	rs4475695	1	52808822	A	C	ENSG00000169213	RAB3B	chr1	52373628	52456436	-	protein_coding	-435194	0.000464099	-	0.0199949	0.939462	-0.0243868	0.00517352	-4.71378	2.43e-06	1:52808822	1
1:52808822	1_52808822_C_A	rs4475695	1	52808822	A	C	ENSG00000154222	CC2D1B	chr1	52811395	52831865	-	protein_coding	23044	0.00073985	-	0.0292348	0.939462	-0.0243868	0.00517352	-4.71378	2.43e-06	1:52808822	1
1:52810393	1_52810393_C_T	rs58745889	1	52810393	T	C	ENSG00000134744	ZCCHC11	chr1	52873954	53019159	-	protein_coding	208767	1.19e-31	+	1.53e-28	0.0570705	0.02472	0.00528145	4.68053	2.86e-06	1:52810393	1
1:52810393	1_52810393_C_T	rs58745889	1	52810393	T	C	ENSG00000169213	RAB3B	chr1	52373628	52456436	-	protein_coding	-436765	0.000464099	+	0.0199949	0.0570705	0.02472	0.00528145	4.68053	2.86e-06	1:52810393	1
1:52810393	1_52810393_C_T	rs58745889	1	52810393	T	C	ENSG00000154222	CC2D1B	chr1	52811395	52831865	-	protein_coding	21473	0.00073985	+	0.0292348	0.0570705	0.02472	0.00528145	4.68053	2.86e-06	1:52810393	1
1:52814170	1_52814170_G_A	rs7546223	1	52814170	A	G	ENSG00000134744	ZCCHC11	chr1	52873954	53019159	-	protein_coding	204990	1.19e-31	+	1.53e-28	0.0568626	0.0244096	0.0052758	4.62672	3.72e-06	1:52814170	1
1:52814170	1_52814170_G_A	rs7546223	1	52814170	A	G	ENSG00000169213	RAB3B	chr1	52373628	52456436	-	protein_coding	-440542	0.000464099	+	0.0199949	0.0568626	0.0244096	0.0052758	4.62672	3.72e-06	1:52814170	1
1:52814170	1_52814170_G_A	rs7546223	1	52814170	A	G	ENSG00000154222	CC2D1B	chr1	52811395	52831865	-	protein_coding	17696	0.00073985	+	0.0292348	0.0568626	0.0244096	0.0052758	4.62672	3.72e-06	1:52814170	1
1:52816959	1_52816959_T_C	rs17364363	1	52816959	T	C	ENSG00000134744	ZCCHC11	chr1	52873954	53019159	-	protein_coding	202201	1.19e-31	+	1.53e-28	0.944384	-0.0247019	0.00533112	-4.63353	3.59e-06	1:52816959	1
1:52816959	1_52816959_T_C	rs17364363	1	52816959	T	C	ENSG00000169213	RAB3B	chr1	52373628	52456436	-	protein_coding	-443331	0.000464099	+	0.0199949	0.944384	-0.0247019	0.00533112	-4.63353	3.59e-06	1:52816959	1
1:52816959	1_52816959_T_C	rs17364363	1	52816959	T	C	ENSG00000154222	CC2D1B	chr1	52811395	52831865	-	protein_coding	14907	0.00073985	+	0.0292348	0.944384	-0.0247019	0.00533112	-4.63353	3.59e-06	1:52816959	1
1:52828384	1_52828384_A_G	rs11555349	1	52828384	A	G	ENSG00000134744	ZCCHC11	chr1	52873954	53019159	-	protein_coding	190776	1.19e-31	+	1.53e-28	0.943226	-0.025104	0.00529422	-4.74178	2.12e-06	1:52828384	1
1:52828384	1_52828384_A_G	rs11555349	1	52828384	A	G	ENSG00000169213	RAB3B	chr1	52373628	52456436	-	protein_coding	-454756	0.000464099	+	0.0199949	0.943226	-0.025104	0.00529422	-4.74178	2.12e-06	1:52828384	1
1:52828384	1_52828384_A_G	rs11555349	1	52828384	A	G	ENSG00000154222	CC2D1B	chr1	52811395	52831865	-	protein_coding	3482	0.00073985	+	0.0292348	0.943226	-0.025104	0.00529422	-4.74178	2.12e-06	1:52828384	1
1:52829348	1_52829348_C_T	rs72899812	1	52829348	T	C	ENSG00000134744	ZCCHC11	chr1	52873954	53019159	-	protein_coding	189812	1.19e-31	+	1.53e-28	0.0557042	0.0253039	0.00534109	4.7376	2.16e-06	1:52829348	1
1:52829348	1_52829348_C_T	rs72899812	1	52829348	T	C	ENSG00000169213	RAB3B	chr1	52373628	52456436	-	protein_coding	-455720	0.000464099	+	0.0199949	0.0557042	0.0253039	0.00534109	4.7376	2.16e-06	1:52829348	1
1:52829348	1_52829348_C_T	rs72899812	1	52829348	T	C	ENSG00000154222	CC2D1B	chr1	52811395	52831865	-	protein_coding	2518	0.00073985	+	0.0292348	0.0557042	0.0253039	0.00534109	4.7376	2.16e-06	1:52829348	1
1:52834100	1_52834100_C_A	rs72899815	1	52834100	A	C	ENSG00000134744	ZCCHC11	chr1	52873954	53019159	-	protein_coding	185060	1.19e-31	+	1.53e-28	0.0569819	0.0247208	0.00528438	4.67809	2.9e-06	1:52834100	1
1:52834100	1_52834100_C_A	rs72899815	1	52834100	A	C	ENSG00000169213	RAB3B	chr1	52373628	52456436	-	protein_coding	-460472	0.000464099	+	0.0199949	0.0569819	0.0247208	0.00528438	4.67809	2.9e-06	1:52834100	1
1:52834100	1_52834100_C_A	rs72899815	1	52834100	A	C	ENSG00000154222	CC2D1B	chr1	52811395	52831865	-	protein_coding	-22705	0.00073985	+	0.0292348	0.0569819	0.0247208	0.00528438	4.67809	2.9e-06	1:52834100	1
1:52843747	1_52843747_G_A	rs12035530	1	52843747	A	G	ENSG00000134744	ZCCHC11	chr1	52873954	53019159	-	protein_coding	175413	1.19e-31	+	1.53e-28	0.0599609	0.0241735	0.00518051	4.66623	3.07e-06	1:52843747	1
1:52843747	1_52843747_G_A	rs12035530	1	52843747	A	G	ENSG00000169213	RAB3B	chr1	52373628	52456436	-	protein_coding	-470119	0.000464099	+	0.0199949	0.0599609	0.0241735	0.00518051	4.66623	3.07e-06	1:52843747	1
1:52843747	1_52843747_G_A	rs12035530	1	52843747	A	G	ENSG00000154222	CC2D1B	chr1	52811395	52831865	-	protein_coding	-32352	0.00073985	+	0.0292348	0.0599609	0.0241735	0.00518051	4.66623	3.07e-06	1:52843747	1
1:52855047	1_52855047_C_T	rs6672059	1	52855047	T	C	ENSG00000134744	ZCCHC11	chr1	52873954	53019159	-	protein_coding	164113	1.19e-31	+	1.53e-28	0.0541454	0.0242792	0.00539803	4.49778	6.87e-06	1:52855047	1
1:52855047	1_52855047_C_T	rs6672059	1	52855047	T	C	ENSG00000169213	RAB3B	chr1	52373628	52456436	-	protein_coding	-481419	0.000464099	+	0.0199949	0.0541454	0.0242792	0.00539803	4.49778	6.87e-06	1:52855047	1
1:52855047	1_52855047_C_T	rs6672059	1	52855047	T	C	ENSG00000154222	CC2D1B	chr1	52811395	52831865	-	protein_coding	-43652	0.00073985	+	0.0292348	0.0541454	0.0242792	0.00539803	4.49778	6.87e-06	1:52855047	1
1:52856495	1_52856495_C_T	rs11802697	1	52856495	T	C	ENSG00000134744	ZCCHC11	chr1	52873954	53019159	-	protein_coding	162665	1.19e-31	+	1.53e-28	0.0591448	0.0239234	0.0052135	4.58875	4.46e-06	1:52856495	1
1:52856495	1_52856495_C_T	rs11802697	1	52856495	T	C	ENSG00000169213	RAB3B	chr1	52373628	52456436	-	protein_coding	-482867	0.000464099	+	0.0199949	0.0591448	0.0239234	0.0052135	4.58875	4.46e-06	1:52856495	1
1:52856495	1_52856495_C_T	rs11802697	1	52856495	T	C	ENSG00000154222	CC2D1B	chr1	52811395	52831865	-	protein_coding	-45100	0.00073985	+	0.0292348	0.0591448	0.0239234	0.0052135	4.58875	4.46e-06	1:52856495	1
1:52860110	1_52860110_C_T	rs72899839	1	52860110	T	C	ENSG00000134744	ZCCHC11	chr1	52873954	53019159	-	protein_coding	159050	1.19e-31	+	1.53e-28	0.0551152	0.0246513	0.00536852	4.59181	4.39e-06	1:52860110	1
1:52860110	1_52860110_C_T	rs72899839	1	52860110	T	C	ENSG00000169213	RAB3B	chr1	52373628	52456436	-	protein_coding	-486482	0.000464099	+	0.0199949	0.0551152	0.0246513	0.00536852	4.59181	4.39e-06	1:52860110	1
1:52860110	1_52860110_C_T	rs72899839	1	52860110	T	C	ENSG00000154222	CC2D1B	chr1	52811395	52831865	-	protein_coding	-48715	0.00073985	+	0.0292348	0.0551152	0.0246513	0.00536852	4.59181	4.39e-06	1:52860110	1
1:52863683	1_52863683_T_G	rs112369447	1	52863683	T	G	ENSG00000134744	ZCCHC11	chr1	52873954	53019159	-	protein_coding	155477	1.19e-31	+	1.53e-28	0.944585	-0.0245236	0.00535507	-4.5795	4.66e-06	1:52863683	1
1:52863683	1_52863683_T_G	rs112369447	1	52863683	T	G	ENSG00000169213	RAB3B	chr1	52373628	52456436	-	protein_coding	-490055	0.000464099	+	0.0199949	0.944585	-0.0245236	0.00535507	-4.5795	4.66e-06	1:52863683	1
1:52863683	1_52863683_T_G	rs112369447	1	52863683	T	G	ENSG00000154222	CC2D1B	chr1	52811395	52831865	-	protein_coding	-52288	0.00073985	+	0.0292348	0.944585	-0.0245236	0.00535507	-4.5795	4.66e-06	1:52863683	1
1:52866332	1_52866332_G_C	rs72899853	1	52866332	C	G	ENSG00000134744	ZCCHC11	chr1	52873954	53019159	-	protein_coding	152828	1.19e-31	+	1.53e-28	0.0554231	0.0245583	0.00535474	4.58627	4.51e-06	1:52866332	1
1:52866332	1_52866332_G_C	rs72899853	1	52866332	C	G	ENSG00000169213	RAB3B	chr1	52373628	52456436	-	protein_coding	-492704	0.000464099	+	0.0199949	0.0554231	0.0245583	0.00535474	4.58627	4.51e-06	1:52866332	1
1:52866332	1_52866332_G_C	rs72899853	1	52866332	C	G	ENSG00000154222	CC2D1B	chr1	52811395	52831865	-	protein_coding	-54937	0.00073985	+	0.0292348	0.0554231	0.0245583	0.00535474	4.58627	4.51e-06	1:52866332	1
1:52885165	1_52885165_T_G	rs17364517	1	52885165	T	G	ENSG00000134744	ZCCHC11	chr1	52873954	53019159	-	protein_coding	133995	1.19e-31	+	1.53e-28	0.945539	-0.0243028	0.00538458	-4.51342	6.38e-06	1:52885165	1
1:52885165	1_52885165_T_G	rs17364517	1	52885165	T	G	ENSG00000169213	RAB3B	chr1	52373628	52456436	-	protein_coding	-511537	0.000464099	+	0.0199949	0.945539	-0.0243028	0.00538458	-4.51342	6.38e-06	1:52885165	1
1:52885165	1_52885165_T_G	rs17364517	1	52885165	T	G	ENSG00000154222	CC2D1B	chr1	52811395	52831865	-	protein_coding	-73770	0.00073985	+	0.0292348	0.945539	-0.0243028	0.00538458	-4.51342	6.38e-06	1:52885165	1
1:52888836	1_52888836_T_A	rs7552960	1	52888836	A	T	ENSG00000134744	ZCCHC11	chr1	52873954	53019159	-	protein_coding	130324	7.34e-34	+	1.14e-30	0.0646981	0.0235798	0.00499966	4.71628	2.4e-06	1:52888836	1
1:52888836	1_52888836_T_A	rs7552960	1	52888836	A	T	ENSG00000169213	RAB3B	chr1	52373628	52456436	-	protein_coding	-515208	0.00057816	+	0.0239293	0.0646981	0.0235798	0.00499966	4.71628	2.4e-06	1:52888836	1
1:52888836	1_52888836_T_A	rs7552960	1	52888836	A	T	ENSG00000154222	CC2D1B	chr1	52811395	52831865	-	protein_coding	-77441	0.000857138	+	0.0328717	0.0646981	0.0235798	0.00499966	4.71628	2.4e-06	1:52888836	1
1:52888909	1_52888909_C_T	rs41294508	1	52888909	T	C	ENSG00000134744	ZCCHC11	chr1	52873954	53019159	-	protein_coding	130251	1.19e-31	+	1.53e-28	0.0557231	0.0247232	0.00535442	4.61734	3.89e-06	1:52888909	1
1:52888909	1_52888909_C_T	rs41294508	1	52888909	T	C	ENSG00000169213	RAB3B	chr1	52373628	52456436	-	protein_coding	-515281	0.000464099	+	0.0199949	0.0557231	0.0247232	0.00535442	4.61734	3.89e-06	1:52888909	1
1:52888909	1_52888909_C_T	rs41294508	1	52888909	T	C	ENSG00000154222	CC2D1B	chr1	52811395	52831865	-	protein_coding	-77514	0.00073985	+	0.0292348	0.0557231	0.0247232	0.00535442	4.61734	3.89e-06	1:52888909	1
1:52889891	1_52889891_A_C	rs17107217	1	52889891	A	C	ENSG00000134744	ZCCHC11	chr1	52873954	53019159	-	protein_coding	129269	7.34e-34	+	1.14e-30	0.934675	-0.0235078	0.00497805	-4.72229	2.33e-06	1:52889891	1
1:52889891	1_52889891_A_C	rs17107217	1	52889891	A	C	ENSG00000169213	RAB3B	chr1	52373628	52456436	-	protein_coding	-516263	0.00057816	+	0.0239293	0.934675	-0.0235078	0.00497805	-4.72229	2.33e-06	1:52889891	1
1:52889891	1_52889891_A_C	rs17107217	1	52889891	A	C	ENSG00000154222	CC2D1B	chr1	52811395	52831865	-	protein_coding	-78496	0.000857138	+	0.0328717	0.934675	-0.0235078	0.00497805	-4.72229	2.33e-06	1:52889891	1
1:52894158	1_52894158_C_T	rs58770079	1	52894158	T	C	ENSG00000134744	ZCCHC11	chr1	52873954	53019159	-	protein_coding	125002	1.19e-31	+	1.53e-28	0.0557925	0.0247816	0.00535174	4.63057	3.65e-06	1:52894158	1
1:52894158	1_52894158_C_T	rs58770079	1	52894158	T	C	ENSG00000169213	RAB3B	chr1	52373628	52456436	-	protein_coding	-520530	0.000464099	+	0.0199949	0.0557925	0.0247816	0.00535174	4.63057	3.65e-06	1:52894158	1
1:52894158	1_52894158_C_T	rs58770079	1	52894158	T	C	ENSG00000154222	CC2D1B	chr1	52811395	52831865	-	protein_coding	-82763	0.00073985	+	0.0292348	0.0557925	0.0247816	0.00535174	4.63057	3.65e-06	1:52894158	1
1:52898176	1_52898176_T_C	rs11804976	1	52898176	T	C	ENSG00000134744	ZCCHC11	chr1	52873954	53019159	-	protein_coding	120984	1.19e-31	+	1.53e-28	0.944504	-0.0241938	0.0053496	-4.52254	6.11e-06	1:52898176	1
1:52898176	1_52898176_T_C	rs11804976	1	52898176	T	C	ENSG00000169213	RAB3B	chr1	52373628	52456436	-	protein_coding	-524548	0.000464099	+	0.0199949	0.944504	-0.0241938	0.0053496	-4.52254	6.11e-06	1:52898176	1
1:52898176	1_52898176_T_C	rs11804976	1	52898176	T	C	ENSG00000154222	CC2D1B	chr1	52811395	52831865	-	protein_coding	-86781	0.00073985	+	0.0292348	0.944504	-0.0241938	0.0053496	-4.52254	6.11e-06	1:52898176	1
1:52898229	1_52898229_G_A	rs11803338	1	52898229	A	G	ENSG00000134744	ZCCHC11	chr1	52873954	53019159	-	protein_coding	120931	1.19e-31	+	1.53e-28	0.0554961	0.0242309	0.00534958	4.5295	5.91e-06	1:52898229	1
1:52898229	1_52898229_G_A	rs11803338	1	52898229	A	G	ENSG00000169213	RAB3B	chr1	52373628	52456436	-	protein_coding	-524601	0.000464099	+	0.0199949	0.0554961	0.0242309	0.00534958	4.5295	5.91e-06	1:52898229	1
1:52898229	1_52898229_G_A	rs11803338	1	52898229	A	G	ENSG00000154222	CC2D1B	chr1	52811395	52831865	-	protein_coding	-86834	0.00073985	+	0.0292348	0.0554961	0.0242309	0.00534958	4.5295	5.91e-06	1:52898229	1
1:52899937	1_52899937_C_T	rs7512235	1	52899937	T	C	ENSG00000134744	ZCCHC11	chr1	52873954	53019159	-	protein_coding	119223	1.19e-31	+	1.53e-28	0.0554961	0.024176	0.00534962	4.51919	6.21e-06	1:52899937	1
1:52899937	1_52899937_C_T	rs7512235	1	52899937	T	C	ENSG00000169213	RAB3B	chr1	52373628	52456436	-	protein_coding	-526309	0.000464099	+	0.0199949	0.0554961	0.024176	0.00534962	4.51919	6.21e-06	1:52899937	1
1:52899937	1_52899937_C_T	rs7512235	1	52899937	T	C	ENSG00000154222	CC2D1B	chr1	52811395	52831865	-	protein_coding	-88542	0.00073985	+	0.0292348	0.0554961	0.024176	0.00534962	4.51919	6.21e-06	1:52899937	1
1:52901752	1_52901752_T_C	rs17373092	1	52901752	T	C	ENSG00000134744	ZCCHC11	chr1	52873954	53019159	-	protein_coding	117408	1.19e-31	+	1.53e-28	0.944473	-0.0241387	0.00534829	-4.51335	6.38e-06	1:52901752	1
1:52901752	1_52901752_T_C	rs17373092	1	52901752	T	C	ENSG00000169213	RAB3B	chr1	52373628	52456436	-	protein_coding	-528124	0.000464099	+	0.0199949	0.944473	-0.0241387	0.00534829	-4.51335	6.38e-06	1:52901752	1
1:52901752	1_52901752_T_C	rs17373092	1	52901752	T	C	ENSG00000154222	CC2D1B	chr1	52811395	52831865	-	protein_coding	-90357	0.00073985	+	0.0292348	0.944473	-0.0241387	0.00534829	-4.51335	6.38e-06	1:52901752	1
1:52904410	1_52904410_T_C	rs12407818	1	52904410	T	C	ENSG00000134744	ZCCHC11	chr1	52873954	53019159	-	protein_coding	114750	1.19e-31	+	1.53e-28	0.944346	-0.024206	0.00534265	-4.53072	5.88e-06	1:52904410	1
1:52904410	1_52904410_T_C	rs12407818	1	52904410	T	C	ENSG00000169213	RAB3B	chr1	52373628	52456436	-	protein_coding	-530782	0.000464099	+	0.0199949	0.944346	-0.024206	0.00534265	-4.53072	5.88e-06	1:52904410	1
1:52904410	1_52904410_T_C	rs12407818	1	52904410	T	C	ENSG00000154222	CC2D1B	chr1	52811395	52831865	-	protein_coding	-93015	0.00073985	+	0.0292348	0.944346	-0.024206	0.00534265	-4.53072	5.88e-06	1:52904410	1
1:52908747	1_52908747_G_A	rs12406115	1	52908747	A	G	ENSG00000134744	ZCCHC11	chr1	52873954	53019159	-	protein_coding	110413	1.19e-31	+	1.53e-28	0.0556462	0.0245701	0.00535787	4.58579	4.52e-06	1:52908747	1
1:52908747	1_52908747_G_A	rs12406115	1	52908747	A	G	ENSG00000169213	RAB3B	chr1	52373628	52456436	-	protein_coding	-535119	0.000464099	+	0.0199949	0.0556462	0.0245701	0.00535787	4.58579	4.52e-06	1:52908747	1
1:52908747	1_52908747_G_A	rs12406115	1	52908747	A	G	ENSG00000154222	CC2D1B	chr1	52811395	52831865	-	protein_coding	-97352	0.00073985	+	0.0292348	0.0556462	0.0245701	0.00535787	4.58579	4.52e-06	1:52908747	1
1:52910109	1_52910109_C_T	rs72903609	1	52910109	T	C	ENSG00000134744	ZCCHC11	chr1	52873954	53019159	-	protein_coding	109051	1.19e-31	+	1.53e-28	0.0555769	0.0243426	0.00536114	4.54057	5.61e-06	1:52910109	1
1:52910109	1_52910109_C_T	rs72903609	1	52910109	T	C	ENSG00000169213	RAB3B	chr1	52373628	52456436	-	protein_coding	-536481	0.000464099	+	0.0199949	0.0555769	0.0243426	0.00536114	4.54057	5.61e-06	1:52910109	1
1:52910109	1_52910109_C_T	rs72903609	1	52910109	T	C	ENSG00000154222	CC2D1B	chr1	52811395	52831865	-	protein_coding	-98714	0.00073985	+	0.0292348	0.0555769	0.0243426	0.00536114	4.54057	5.61e-06	1:52910109	1
1:52910974	1_52910974_A_C	rs7525340	1	52910974	A	C	ENSG00000134744	ZCCHC11	chr1	52873954	53019159	-	protein_coding	108186	1.19e-31	+	1.53e-28	0.944369	-0.024131	0.00534356	-4.5159	6.3e-06	1:52910974	1
1:52910974	1_52910974_A_C	rs7525340	1	52910974	A	C	ENSG00000169213	RAB3B	chr1	52373628	52456436	-	protein_coding	-537346	0.000464099	+	0.0199949	0.944369	-0.024131	0.00534356	-4.5159	6.3e-06	1:52910974	1
1:52910974	1_52910974_A_C	rs7525340	1	52910974	A	C	ENSG00000154222	CC2D1B	chr1	52811395	52831865	-	protein_coding	-99579	0.00073985	+	0.0292348	0.944369	-0.024131	0.00534356	-4.5159	6.3e-06	1:52910974	1
1:52912813	1_52912813_T_A	rs6680054	1	52912813	A	T	ENSG00000134744	ZCCHC11	chr1	52873954	53019159	-	protein_coding	106347	7.34e-34	+	1.14e-30	0.0646904	0.0232374	0.00499998	4.64751	3.36e-06	1:52912813	1
1:52912813	1_52912813_T_A	rs6680054	1	52912813	A	T	ENSG00000169213	RAB3B	chr1	52373628	52456436	-	protein_coding	-539185	0.00057816	+	0.0239293	0.0646904	0.0232374	0.00499998	4.64751	3.36e-06	1:52912813	1
1:52912813	1_52912813_T_A	rs6680054	1	52912813	A	T	ENSG00000154222	CC2D1B	chr1	52811395	52831865	-	protein_coding	-101418	0.000857138	+	0.0328717	0.0646904	0.0232374	0.00499998	4.64751	3.36e-06	1:52912813	1
1:52913903	1_52913903_C_T	rs17364642	1	52913903	T	C	ENSG00000134744	ZCCHC11	chr1	52873954	53019159	-	protein_coding	105257	1.19e-31	+	1.53e-28	0.0555692	0.0241404	0.00534624	4.51539	6.32e-06	1:52913903	1
1:52913903	1_52913903_C_T	rs17364642	1	52913903	T	C	ENSG00000169213	RAB3B	chr1	52373628	52456436	-	protein_coding	-540275	0.000464099	+	0.0199949	0.0555692	0.0241404	0.00534624	4.51539	6.32e-06	1:52913903	1
1:52913903	1_52913903_C_T	rs17364642	1	52913903	T	C	ENSG00000154222	CC2D1B	chr1	52811395	52831865	-	protein_coding	-102508	0.00073985	+	0.0292348	0.0555692	0.0241404	0.00534624	4.51539	6.32e-06	1:52913903	1
1:52916664	1_52916664_G_A	rs112817320	1	52916664	A	G	ENSG00000134744	ZCCHC11	chr1	52873954	53019159	-	protein_coding	102496	1.19e-31	+	1.53e-28	0.0545764	0.0242743	0.00540761	4.48891	7.16e-06	1:52916664	1
1:52916664	1_52916664_G_A	rs112817320	1	52916664	A	G	ENSG00000169213	RAB3B	chr1	52373628	52456436	-	protein_coding	-543036	0.000464099	+	0.0199949	0.0545764	0.0242743	0.00540761	4.48891	7.16e-06	1:52916664	1
1:52916664	1_52916664_G_A	rs112817320	1	52916664	A	G	ENSG00000154222	CC2D1B	chr1	52811395	52831865	-	protein_coding	-105269	0.00073985	+	0.0292348	0.0545764	0.0242743	0.00540761	4.48891	7.16e-06	1:52916664	1
1:52917372	1_52917372_G_A	rs12407372	1	52917372	A	G	ENSG00000134744	ZCCHC11	chr1	52873954	53019159	-	protein_coding	101788	1.19e-31	+	1.53e-28	0.0552615	0.024561	0.00539987	4.54845	5.4e-06	1:52917372	1
1:52917372	1_52917372_G_A	rs12407372	1	52917372	A	G	ENSG00000169213	RAB3B	chr1	52373628	52456436	-	protein_coding	-543744	0.000464099	+	0.0199949	0.0552615	0.024561	0.00539987	4.54845	5.4e-06	1:52917372	1
1:52917372	1_52917372_G_A	rs12407372	1	52917372	A	G	ENSG00000154222	CC2D1B	chr1	52811395	52831865	-	protein_coding	-105977	0.00073985	+	0.0292348	0.0552615	0.024561	0.00539987	4.54845	5.4e-06	1:52917372	1
1:52917647	1_52917647_T_C	rs78599257	1	52917647	T	C	ENSG00000134744	ZCCHC11	chr1	52873954	53019159	-	protein_coding	101513	2.92e-30	+	3.41e-27	0.948487	-0.025242	0.00558692	-4.51805	6.24e-06	1:52917647	1
1:52917647	1_52917647_T_C	rs78599257	1	52917647	T	C	ENSG00000154222	CC2D1B	chr1	52811395	52831865	-	protein_coding	-106252	0.000191019	+	0.00961115	0.948487	-0.025242	0.00558692	-4.51805	6.24e-06	1:52917647	1
1:52917647	1_52917647_T_C	rs78599257	1	52917647	T	C	ENSG00000169213	RAB3B	chr1	52373628	52456436	-	protein_coding	-544019	0.000390947	+	0.0174396	0.948487	-0.025242	0.00558692	-4.51805	6.24e-06	1:52917647	1
1:52921448	1_52921448_C_T	rs72903628	1	52921448	T	C	ENSG00000134744	ZCCHC11	chr1	52873954	53019159	-	protein_coding	97712	7.34e-34	+	1.14e-30	0.0643363	0.0231108	0.00502671	4.5976	4.27e-06	1:52921448	1
1:52921448	1_52921448_C_T	rs72903628	1	52921448	T	C	ENSG00000169213	RAB3B	chr1	52373628	52456436	-	protein_coding	-547820	0.00057816	+	0.0239293	0.0643363	0.0231108	0.00502671	4.5976	4.27e-06	1:52921448	1
1:52921448	1_52921448_C_T	rs72903628	1	52921448	T	C	ENSG00000154222	CC2D1B	chr1	52811395	52831865	-	protein_coding	-110053	0.000857138	+	0.0328717	0.0643363	0.0231108	0.00502671	4.5976	4.27e-06	1:52921448	1
1:52922071	1_52922071_G_A	rs143153805	1	52922071	A	G	ENSG00000134744	ZCCHC11	chr1	52873954	53019159	-	protein_coding	97089	1.19e-31	+	1.53e-28	0.0665419	0.0251402	0.00544765	4.61487	3.93e-06	1:52922071	1
1:52922071	1_52922071_G_A	rs143153805	1	52922071	A	G	ENSG00000169213	RAB3B	chr1	52373628	52456436	-	protein_coding	-548443	0.000464099	+	0.0199949	0.0665419	0.0251402	0.00544765	4.61487	3.93e-06	1:52922071	1
1:52922071	1_52922071_G_A	rs143153805	1	52922071	A	G	ENSG00000154222	CC2D1B	chr1	52811395	52831865	-	protein_coding	-110676	0.00073985	+	0.0292348	0.0665419	0.0251402	0.00544765	4.61487	3.93e-06	1:52922071	1
1:52929339	1_52929339_G_A	rs41294510	1	52929339	A	G	ENSG00000134744	ZCCHC11	chr1	52873954	53019159	-	protein_coding	89821	7.34e-34	+	1.14e-30	0.0643671	0.023013	0.00502559	4.57916	4.67e-06	1:52929339	1
1:52929339	1_52929339_G_A	rs41294510	1	52929339	A	G	ENSG00000169213	RAB3B	chr1	52373628	52456436	-	protein_coding	-555711	0.00057816	+	0.0239293	0.0643671	0.023013	0.00502559	4.57916	4.67e-06	1:52929339	1
1:52929339	1_52929339_G_A	rs41294510	1	52929339	A	G	ENSG00000154222	CC2D1B	chr1	52811395	52831865	-	protein_coding	-117944	0.000857138	+	0.0328717	0.0643671	0.023013	0.00502559	4.57916	4.67e-06	1:52929339	1
1:52931183	1_52931183_T_C	rs7512768	1	52931183	T	C	ENSG00000134744	ZCCHC11	chr1	52873954	53019159	-	protein_coding	87977	7.34e-34	+	1.14e-30	0.935641	-0.0226248	0.00501186	-4.51426	6.35e-06	1:52931183	1
1:52931183	1_52931183_T_C	rs7512768	1	52931183	T	C	ENSG00000169213	RAB3B	chr1	52373628	52456436	-	protein_coding	-557555	0.00057816	+	0.0239293	0.935641	-0.0226248	0.00501186	-4.51426	6.35e-06	1:52931183	1
1:52931183	1_52931183_T_C	rs7512768	1	52931183	T	C	ENSG00000154222	CC2D1B	chr1	52811395	52831865	-	protein_coding	-119788	0.000857138	+	0.0328717	0.935641	-0.0226248	0.00501186	-4.51426	6.35e-06	1:52931183	1
1:52933435	1_52933435_C_A	rs72903641	1	52933435	A	C	ENSG00000134744	ZCCHC11	chr1	52873954	53019159	-	protein_coding	85725	1.19e-31	+	1.53e-28	0.0557193	0.0243848	0.00535452	4.55406	5.26e-06	1:52933435	1
1:52933435	1_52933435_C_A	rs72903641	1	52933435	A	C	ENSG00000169213	RAB3B	chr1	52373628	52456436	-	protein_coding	-559807	0.000464099	+	0.0199949	0.0557193	0.0243848	0.00535452	4.55406	5.26e-06	1:52933435	1
1:52933435	1_52933435_C_A	rs72903641	1	52933435	A	C	ENSG00000154222	CC2D1B	chr1	52811395	52831865	-	protein_coding	-122040	0.00073985	+	0.0292348	0.0557193	0.0243848	0.00535452	4.55406	5.26e-06	1:52933435	1
1:52935050	1_52935050_G_A	rs72903643	1	52935050	A	G	ENSG00000134744	ZCCHC11	chr1	52873954	53019159	-	protein_coding	84110	1.19e-31	+	1.53e-28	0.055727	0.0243634	0.00535423	4.55031	5.36e-06	1:52935050	1
1:52935050	1_52935050_G_A	rs72903643	1	52935050	A	G	ENSG00000169213	RAB3B	chr1	52373628	52456436	-	protein_coding	-561422	0.000464099	+	0.0199949	0.055727	0.0243634	0.00535423	4.55031	5.36e-06	1:52935050	1
1:52935050	1_52935050_G_A	rs72903643	1	52935050	A	G	ENSG00000154222	CC2D1B	chr1	52811395	52831865	-	protein_coding	-123655	0.00073985	+	0.0292348	0.055727	0.0243634	0.00535423	4.55031	5.36e-06	1:52935050	1
1:52937144	1_52937144_T_C	rs34557235	1	52937144	T	C	ENSG00000134744	ZCCHC11	chr1	52873954	53019159	-	protein_coding	82016	1.19e-31	+	1.53e-28	0.944258	-0.0244936	0.00535349	-4.57525	4.76e-06	1:52937144	1
1:52937144	1_52937144_T_C	rs34557235	1	52937144	T	C	ENSG00000169213	RAB3B	chr1	52373628	52456436	-	protein_coding	-563516	0.000464099	+	0.0199949	0.944258	-0.0244936	0.00535349	-4.57525	4.76e-06	1:52937144	1
1:52937144	1_52937144_T_C	rs34557235	1	52937144	T	C	ENSG00000154222	CC2D1B	chr1	52811395	52831865	-	protein_coding	-125749	0.00073985	+	0.0292348	0.944258	-0.0244936	0.00535349	-4.57525	4.76e-06	1:52937144	1
1:52948750	1_52948750_T_C	rs72903653	1	52948750	T	C	ENSG00000134744	ZCCHC11	chr1	52873954	53019159	-	protein_coding	70410	1.19e-31	+	1.53e-28	0.934289	-0.0222684	0.00500444	-4.44972	8.6e-06	1:52948750	1
1:52948750	1_52948750_T_C	rs72903653	1	52948750	T	C	ENSG00000169213	RAB3B	chr1	52373628	52456436	-	protein_coding	-575122	0.000464099	+	0.0199949	0.934289	-0.0222684	0.00500444	-4.44972	8.6e-06	1:52948750	1
1:52948750	1_52948750_T_C	rs72903653	1	52948750	T	C	ENSG00000154222	CC2D1B	chr1	52811395	52831865	-	protein_coding	-137355	0.00073985	+	0.0292348	0.934289	-0.0222684	0.00500444	-4.44972	8.6e-06	1:52948750	1
1:52949594	1_52949594_A_C	rs72903655	1	52949594	A	C	ENSG00000134744	ZCCHC11	chr1	52873954	53019159	-	protein_coding	69566	1.19e-31	+	1.53e-28	0.944258	-0.024522	0.00535347	-4.58058	4.64e-06	1:52949594	1
1:52949594	1_52949594_A_C	rs72903655	1	52949594	A	C	ENSG00000169213	RAB3B	chr1	52373628	52456436	-	protein_coding	-575966	0.000464099	+	0.0199949	0.944258	-0.024522	0.00535347	-4.58058	4.64e-06	1:52949594	1
1:52949594	1_52949594_A_C	rs72903655	1	52949594	A	C	ENSG00000154222	CC2D1B	chr1	52811395	52831865	-	protein_coding	-138199	0.00073985	+	0.0292348	0.944258	-0.024522	0.00535347	-4.58058	4.64e-06	1:52949594	1
1:52950551	1_52950551_G_A	rs57663833	1	52950551	A	G	ENSG00000134744	ZCCHC11	chr1	52873954	53019159	-	protein_coding	68609	1.19e-31	+	1.53e-28	0.0557116	0.0244691	0.00535485	4.56951	4.89e-06	1:52950551	1
1:52950551	1_52950551_G_A	rs57663833	1	52950551	A	G	ENSG00000169213	RAB3B	chr1	52373628	52456436	-	protein_coding	-576923	0.000464099	+	0.0199949	0.0557116	0.0244691	0.00535485	4.56951	4.89e-06	1:52950551	1
1:52950551	1_52950551_G_A	rs57663833	1	52950551	A	G	ENSG00000154222	CC2D1B	chr1	52811395	52831865	-	protein_coding	-139156	0.00073985	+	0.0292348	0.0557116	0.0244691	0.00535485	4.56951	4.89e-06	1:52950551	1
1:52951323	1_52951323_A_G	rs17107246	1	52951323	A	G	ENSG00000134744	ZCCHC11	chr1	52873954	53019159	-	protein_coding	67837	7.34e-34	+	1.14e-30	0.92503	-0.0240328	0.00514522	-4.6709	3e-06	1:52951323	1
1:52951323	1_52951323_A_G	rs17107246	1	52951323	A	G	ENSG00000169213	RAB3B	chr1	52373628	52456436	-	protein_coding	-577695	0.00057816	+	0.0239293	0.92503	-0.0240328	0.00514522	-4.6709	3e-06	1:52951323	1
1:52951323	1_52951323_A_G	rs17107246	1	52951323	A	G	ENSG00000154222	CC2D1B	chr1	52811395	52831865	-	protein_coding	-139928	0.000857138	+	0.0328717	0.92503	-0.0240328	0.00514522	-4.6709	3e-06	1:52951323	1
1:52952869	1_52952869_G_A	rs12402446	1	52952869	A	G	ENSG00000134744	ZCCHC11	chr1	52873954	53019159	-	protein_coding	66291	7.34e-34	+	1.14e-30	0.061907	0.0231871	0.00512042	4.52835	5.94e-06	1:52952869	1
1:52952869	1_52952869_G_A	rs12402446	1	52952869	A	G	ENSG00000169213	RAB3B	chr1	52373628	52456436	-	protein_coding	-579241	0.00057816	+	0.0239293	0.061907	0.0231871	0.00512042	4.52835	5.94e-06	1:52952869	1
1:52952869	1_52952869_G_A	rs12402446	1	52952869	A	G	ENSG00000154222	CC2D1B	chr1	52811395	52831865	-	protein_coding	-141474	0.000857138	+	0.0328717	0.061907	0.0231871	0.00512042	4.52835	5.94e-06	1:52952869	1
1:52955111	1_52955111_T_C	rs17364950	1	52955111	T	C	ENSG00000134744	ZCCHC11	chr1	52873954	53019159	-	protein_coding	64049	1.19e-31	+	1.53e-28	0.94425	-0.0241219	0.00533811	-4.5188	6.22e-06	1:52955111	1
1:52955111	1_52955111_T_C	rs17364950	1	52955111	T	C	ENSG00000169213	RAB3B	chr1	52373628	52456436	-	protein_coding	-581483	0.000464099	+	0.0199949	0.94425	-0.0241219	0.00533811	-4.5188	6.22e-06	1:52955111	1
1:52955111	1_52955111_T_C	rs17364950	1	52955111	T	C	ENSG00000154222	CC2D1B	chr1	52811395	52831865	-	protein_coding	-143716	0.00073985	+	0.0292348	0.94425	-0.0241219	0.00533811	-4.5188	6.22e-06	1:52955111	1
1:52959800	1_52959800_C_A	rs11807950	1	52959800	A	C	ENSG00000134744	ZCCHC11	chr1	52873954	53019159	-	protein_coding	59360	1.19e-31	+	1.53e-28	0.0556154	0.0241808	0.00534416	4.52471	6.05e-06	1:52959800	1
1:52959800	1_52959800_C_A	rs11807950	1	52959800	A	C	ENSG00000169213	RAB3B	chr1	52373628	52456436	-	protein_coding	-586172	0.000464099	+	0.0199949	0.0556154	0.0241808	0.00534416	4.52471	6.05e-06	1:52959800	1
1:52959800	1_52959800_C_A	rs11807950	1	52959800	A	C	ENSG00000154222	CC2D1B	chr1	52811395	52831865	-	protein_coding	-148405	0.00073985	+	0.0292348	0.0556154	0.0241808	0.00534416	4.52471	6.05e-06	1:52959800	1
1:52960131	1_52960131_A_G	rs11205963	1	52960131	A	G	ENSG00000134744	ZCCHC11	chr1	52873954	53019159	-	protein_coding	59029	1.19e-31	+	1.53e-28	0.944311	-0.0245246	0.0053559	-4.57898	4.67e-06	1:52960131	1
1:52960131	1_52960131_A_G	rs11205963	1	52960131	A	G	ENSG00000169213	RAB3B	chr1	52373628	52456436	-	protein_coding	-586503	0.000464099	+	0.0199949	0.944311	-0.0245246	0.0053559	-4.57898	4.67e-06	1:52960131	1
1:52960131	1_52960131_A_G	rs11205963	1	52960131	A	G	ENSG00000154222	CC2D1B	chr1	52811395	52831865	-	protein_coding	-148736	0.00073985	+	0.0292348	0.944311	-0.0245246	0.0053559	-4.57898	4.67e-06	1:52960131	1
1:52961888	1_52961888_T_C	rs11205964	1	52961888	T	C	ENSG00000134744	ZCCHC11	chr1	52873954	53019159	-	protein_coding	57272	1.19e-31	+	1.53e-28	0.947064	-0.0243383	0.00547025	-4.4492	8.62e-06	1:52961888	1
1:52961888	1_52961888_T_C	rs11205964	1	52961888	T	C	ENSG00000169213	RAB3B	chr1	52373628	52456436	-	protein_coding	-588260	0.000464099	+	0.0199949	0.947064	-0.0243383	0.00547025	-4.4492	8.62e-06	1:52961888	1
1:52961888	1_52961888_T_C	rs11205964	1	52961888	T	C	ENSG00000154222	CC2D1B	chr1	52811395	52831865	-	protein_coding	-150493	0.00073985	+	0.0292348	0.947064	-0.0243383	0.00547025	-4.4492	8.62e-06	1:52961888	1
1:52964160	1_52964160_C_T	rs144781018	1	52964160	T	C	ENSG00000134744	ZCCHC11	chr1	52873954	53019159	-	protein_coding	55000	1.19e-31	+	1.53e-28	0.0548654	0.0257019	0.00539452	4.76444	1.89e-06	1:52964160	1
1:52964160	1_52964160_C_T	rs144781018	1	52964160	T	C	ENSG00000169213	RAB3B	chr1	52373628	52456436	-	protein_coding	-590532	0.000464099	+	0.0199949	0.0548654	0.0257019	0.00539452	4.76444	1.89e-06	1:52964160	1
1:52964160	1_52964160_C_T	rs144781018	1	52964160	T	C	ENSG00000154222	CC2D1B	chr1	52811395	52831865	-	protein_coding	-152765	0.00073985	+	0.0292348	0.0548654	0.0257019	0.00539452	4.76444	1.89e-06	1:52964160	1
1:52965491	1_52965491_C_T	rs7355078	1	52965491	T	C	ENSG00000134744	ZCCHC11	chr1	52873954	53019159	-	protein_coding	53669	7.34e-34	+	1.14e-30	0.0647135	0.0236595	0.005013	4.71964	2.36e-06	1:52965491	1
1:52965491	1_52965491_C_T	rs7355078	1	52965491	T	C	ENSG00000169213	RAB3B	chr1	52373628	52456436	-	protein_coding	-591863	0.00057816	+	0.0239293	0.0647135	0.0236595	0.005013	4.71964	2.36e-06	1:52965491	1
1:52965491	1_52965491_C_T	rs7355078	1	52965491	T	C	ENSG00000154222	CC2D1B	chr1	52811395	52831865	-	protein_coding	-154096	0.000857138	+	0.0328717	0.0647135	0.0236595	0.005013	4.71964	2.36e-06	1:52965491	1
1:52968914	1_52968914_T_C	rs72903681	1	52968914	T	C	ENSG00000134744	ZCCHC11	chr1	52873954	53019159	-	protein_coding	50246	1.19e-31	+	1.53e-28	0.945351	-0.0248797	0.00540489	-4.60318	4.16e-06	1:52968914	1
1:52968914	1_52968914_T_C	rs72903681	1	52968914	T	C	ENSG00000169213	RAB3B	chr1	52373628	52456436	-	protein_coding	-595286	0.000464099	+	0.0199949	0.945351	-0.0248797	0.00540489	-4.60318	4.16e-06	1:52968914	1
1:52968914	1_52968914_T_C	rs72903681	1	52968914	T	C	ENSG00000154222	CC2D1B	chr1	52811395	52831865	-	protein_coding	-157519	0.00073985	+	0.0292348	0.945351	-0.0248797	0.00540489	-4.60318	4.16e-06	1:52968914	1
1:52970046	1_52970046_G_A	rs6679448	1	52970046	A	G	ENSG00000134744	ZCCHC11	chr1	52873954	53019159	-	protein_coding	49114	1.19e-31	+	1.53e-28	0.0556385	0.0246101	0.00535818	4.59299	4.37e-06	1:52970046	1
1:52970046	1_52970046_G_A	rs6679448	1	52970046	A	G	ENSG00000169213	RAB3B	chr1	52373628	52456436	-	protein_coding	-596418	0.000464099	+	0.0199949	0.0556385	0.0246101	0.00535818	4.59299	4.37e-06	1:52970046	1
1:52970046	1_52970046_G_A	rs6679448	1	52970046	A	G	ENSG00000154222	CC2D1B	chr1	52811395	52831865	-	protein_coding	-158651	0.00073985	+	0.0292348	0.0556385	0.0246101	0.00535818	4.59299	4.37e-06	1:52970046	1
1:52977507	1_52977507_C_T	rs58792030	1	52977507	T	C	ENSG00000134744	ZCCHC11	chr1	52873954	53019159	-	protein_coding	41653	1.19e-31	+	1.53e-28	0.0555846	0.0246872	0.00536065	4.60525	4.12e-06	1:52977507	1
1:52977507	1_52977507_C_T	rs58792030	1	52977507	T	C	ENSG00000169213	RAB3B	chr1	52373628	52456436	-	protein_coding	-603879	0.000464099	+	0.0199949	0.0555846	0.0246872	0.00536065	4.60525	4.12e-06	1:52977507	1
1:52977507	1_52977507_C_T	rs58792030	1	52977507	T	C	ENSG00000154222	CC2D1B	chr1	52811395	52831865	-	protein_coding	-166112	0.00073985	+	0.0292348	0.0555846	0.0246872	0.00536065	4.60525	4.12e-06	1:52977507	1
1:52979822	1_52979822_T_A	rs17365027	1	52979822	A	T	ENSG00000134744	ZCCHC11	chr1	52873954	53019159	-	protein_coding	39338	1.19e-31	+	1.53e-28	0.0556	0.0242508	0.0053449	4.53719	5.7e-06	1:52979822	1
1:52979822	1_52979822_T_A	rs17365027	1	52979822	A	T	ENSG00000169213	RAB3B	chr1	52373628	52456436	-	protein_coding	-606194	0.000464099	+	0.0199949	0.0556	0.0242508	0.0053449	4.53719	5.7e-06	1:52979822	1
1:52979822	1_52979822_T_A	rs17365027	1	52979822	A	T	ENSG00000154222	CC2D1B	chr1	52811395	52831865	-	protein_coding	-168427	0.00073985	+	0.0292348	0.0556	0.0242508	0.0053449	4.53719	5.7e-06	1:52979822	1
1:52980317	1_52980317_T_C	rs12407960	1	52980317	T	C	ENSG00000134744	ZCCHC11	chr1	52873954	53019159	-	protein_coding	38843	1.19e-31	+	1.53e-28	0.944392	-0.0246762	0.00535963	-4.60409	4.14e-06	1:52980317	1
1:52980317	1_52980317_T_C	rs12407960	1	52980317	T	C	ENSG00000169213	RAB3B	chr1	52373628	52456436	-	protein_coding	-606689	0.000464099	+	0.0199949	0.944392	-0.0246762	0.00535963	-4.60409	4.14e-06	1:52980317	1
1:52980317	1_52980317_T_C	rs12407960	1	52980317	T	C	ENSG00000154222	CC2D1B	chr1	52811395	52831865	-	protein_coding	-168922	0.00073985	+	0.0292348	0.944392	-0.0246762	0.00535963	-4.60409	4.14e-06	1:52980317	1
1:52987128	1_52987128_G_A	rs12737682	1	52987128	A	G	ENSG00000134744	ZCCHC11	chr1	52873954	53019159	-	protein_coding	32032	1.19e-31	+	1.53e-28	0.0555846	0.0247473	0.00536084	4.61631	3.91e-06	1:52987128	1
1:52987128	1_52987128_G_A	rs12737682	1	52987128	A	G	ENSG00000169213	RAB3B	chr1	52373628	52456436	-	protein_coding	-613500	0.000464099	+	0.0199949	0.0555846	0.0247473	0.00536084	4.61631	3.91e-06	1:52987128	1
1:52987128	1_52987128_G_A	rs12737682	1	52987128	A	G	ENSG00000154222	CC2D1B	chr1	52811395	52831865	-	protein_coding	-175733	0.00073985	+	0.0292348	0.0555846	0.0247473	0.00536084	4.61631	3.91e-06	1:52987128	1
1:52991983	1_52991983_A_G	rs57766167	1	52991983	A	G	ENSG00000134744	ZCCHC11	chr1	52873954	53019159	-	protein_coding	27177	1.19e-31	+	1.53e-28	0.9442	-0.0245964	0.00535114	-4.59647	4.3e-06	1:52991983	1
1:52991983	1_52991983_A_G	rs57766167	1	52991983	A	G	ENSG00000169213	RAB3B	chr1	52373628	52456436	-	protein_coding	-618355	0.000464099	+	0.0199949	0.9442	-0.0245964	0.00535114	-4.59647	4.3e-06	1:52991983	1
1:52991983	1_52991983_A_G	rs57766167	1	52991983	A	G	ENSG00000154222	CC2D1B	chr1	52811395	52831865	-	protein_coding	-180588	0.00073985	+	0.0292348	0.9442	-0.0245964	0.00535114	-4.59647	4.3e-06	1:52991983	1
1:52992254	1_52992254_A_G	rs72903702	1	52992254	A	G	ENSG00000134744	ZCCHC11	chr1	52873954	53019159	-	protein_coding	26906	1.19e-31	+	1.53e-28	0.944088	-0.0246746	0.00534611	-4.61544	3.92e-06	1:52992254	1
1:52992254	1_52992254_A_G	rs72903702	1	52992254	A	G	ENSG00000169213	RAB3B	chr1	52373628	52456436	-	protein_coding	-618626	0.000464099	+	0.0199949	0.944088	-0.0246746	0.00534611	-4.61544	3.92e-06	1:52992254	1
1:52992254	1_52992254_A_G	rs72903702	1	52992254	A	G	ENSG00000154222	CC2D1B	chr1	52811395	52831865	-	protein_coding	-180859	0.00073985	+	0.0292348	0.944088	-0.0246746	0.00534611	-4.61544	3.92e-06	1:52992254	1
1:52993646	1_52993646_C_T	rs144543585	1	52993646	T	C	ENSG00000134744	ZCCHC11	chr1	52873954	53019159	-	protein_coding	25514	1.19e-31	+	1.53e-28	0.0557117	0.0244738	0.00535517	4.57012	4.87e-06	1:52993646	1
1:52993646	1_52993646_C_T	rs144543585	1	52993646	T	C	ENSG00000169213	RAB3B	chr1	52373628	52456436	-	protein_coding	-620018	0.000464099	+	0.0199949	0.0557117	0.0244738	0.00535517	4.57012	4.87e-06	1:52993646	1
1:52993646	1_52993646_C_T	rs144543585	1	52993646	T	C	ENSG00000154222	CC2D1B	chr1	52811395	52831865	-	protein_coding	-182251	0.00073985	+	0.0292348	0.0557117	0.0244738	0.00535517	4.57012	4.87e-06	1:52993646	1
1:52993712	1_52993712_A_G	rs112426904	1	52993712	A	G	ENSG00000134744	ZCCHC11	chr1	52873954	53019159	-	protein_coding	25448	7.34e-34	+	1.14e-30	0.934929	-0.0238814	0.00500056	-4.77574	1.79e-06	1:52993712	1
1:52993712	1_52993712_A_G	rs112426904	1	52993712	A	G	ENSG00000169213	RAB3B	chr1	52373628	52456436	-	protein_coding	-620084	0.00057816	+	0.0239293	0.934929	-0.0238814	0.00500056	-4.77574	1.79e-06	1:52993712	1
1:52993712	1_52993712_A_G	rs112426904	1	52993712	A	G	ENSG00000154222	CC2D1B	chr1	52811395	52831865	-	protein_coding	-182317	0.000857138	+	0.0328717	0.934929	-0.0238814	0.00500056	-4.77574	1.79e-06	1:52993712	1
1:52994674	1_52994674_C_T	rs72905605	1	52994674	T	C	ENSG00000134744	ZCCHC11	chr1	52873954	53019159	-	protein_coding	24486	1.19e-31	+	1.53e-28	0.0558541	0.0246719	0.00534879	4.61261	3.98e-06	1:52994674	1
1:52994674	1_52994674_C_T	rs72905605	1	52994674	T	C	ENSG00000169213	RAB3B	chr1	52373628	52456436	-	protein_coding	-621046	0.000464099	+	0.0199949	0.0558541	0.0246719	0.00534879	4.61261	3.98e-06	1:52994674	1
1:52994674	1_52994674_C_T	rs72905605	1	52994674	T	C	ENSG00000154222	CC2D1B	chr1	52811395	52831865	-	protein_coding	-183279	0.00073985	+	0.0292348	0.0558541	0.0246719	0.00534879	4.61261	3.98e-06	1:52994674	1
1:52994822	1_52994822_G_A	rs17365082	1	52994822	A	G	ENSG00000134744	ZCCHC11	chr1	52873954	53019159	-	protein_coding	24338	1.19e-31	+	1.53e-28	0.0556731	0.0243299	0.00534193	4.55451	5.25e-06	1:52994822	1
1:52994822	1_52994822_G_A	rs17365082	1	52994822	A	G	ENSG00000169213	RAB3B	chr1	52373628	52456436	-	protein_coding	-621194	0.000464099	+	0.0199949	0.0556731	0.0243299	0.00534193	4.55451	5.25e-06	1:52994822	1
1:52994822	1_52994822_G_A	rs17365082	1	52994822	A	G	ENSG00000154222	CC2D1B	chr1	52811395	52831865	-	protein_coding	-183427	0.00073985	+	0.0292348	0.0556731	0.0243299	0.00534193	4.55451	5.25e-06	1:52994822	1
1:52998102	1_52998102_G_A	rs12409239	1	52998102	A	G	ENSG00000134744	ZCCHC11	chr1	52873954	53019159	-	protein_coding	21058	1.19e-31	+	1.53e-28	0.0544647	0.0242626	0.00541309	4.48221	7.39e-06	1:52998102	1
1:52998102	1_52998102_G_A	rs12409239	1	52998102	A	G	ENSG00000169213	RAB3B	chr1	52373628	52456436	-	protein_coding	-624474	0.000464099	+	0.0199949	0.0544647	0.0242626	0.00541309	4.48221	7.39e-06	1:52998102	1
1:52998102	1_52998102_G_A	rs12409239	1	52998102	A	G	ENSG00000154222	CC2D1B	chr1	52811395	52831865	-	protein_coding	-186707	0.00073985	+	0.0292348	0.0544647	0.0242626	0.00541309	4.48221	7.39e-06	1:52998102	1
1:53003821	1_53003821_C_T	rs11805462	1	53003821	T	C	ENSG00000134744	ZCCHC11	chr1	52873954	53019159	-	protein_coding	15339	7.34e-34	+	1.14e-30	0.0647597	0.0238683	0.00501169	4.76251	1.91e-06	1:53003821	1
1:53003821	1_53003821_C_T	rs11805462	1	53003821	T	C	ENSG00000169213	RAB3B	chr1	52373628	52456436	-	protein_coding	-630193	0.00057816	+	0.0239293	0.0647597	0.0238683	0.00501169	4.76251	1.91e-06	1:53003821	1
1:53003821	1_53003821_C_T	rs11805462	1	53003821	T	C	ENSG00000154222	CC2D1B	chr1	52811395	52831865	-	protein_coding	-192426	0.000857138	+	0.0328717	0.0647597	0.0238683	0.00501169	4.76251	1.91e-06	1:53003821	1
1:53006938	1_53006938_C_T	rs113417544	1	53006938	T	C	ENSG00000134744	ZCCHC11	chr1	52873954	53019159	-	protein_coding	12222	1.19e-31	+	1.53e-28	0.0558886	0.0244977	0.00534721	4.5814	4.62e-06	1:53006938	1
1:53006938	1_53006938_C_T	rs113417544	1	53006938	T	C	ENSG00000169213	RAB3B	chr1	52373628	52456436	-	protein_coding	-633310	0.000464099	+	0.0199949	0.0558886	0.0244977	0.00534721	4.5814	4.62e-06	1:53006938	1
1:53006938	1_53006938_C_T	rs113417544	1	53006938	T	C	ENSG00000154222	CC2D1B	chr1	52811395	52831865	-	protein_coding	-195543	0.00073985	+	0.0292348	0.0558886	0.0244977	0.00534721	4.5814	4.62e-06	1:53006938	1
1:53008039	1_53008039_T_C	rs11800551	1	53008039	T	C	ENSG00000134744	ZCCHC11	chr1	52873954	53019159	-	protein_coding	11121	1.19e-31	+	1.53e-28	0.944169	-0.0240534	0.00533485	-4.50873	6.52e-06	1:53008039	1
1:53008039	1_53008039_T_C	rs11800551	1	53008039	T	C	ENSG00000169213	RAB3B	chr1	52373628	52456436	-	protein_coding	-634411	0.000464099	+	0.0199949	0.944169	-0.0240534	0.00533485	-4.50873	6.52e-06	1:53008039	1
1:53008039	1_53008039_T_C	rs11800551	1	53008039	T	C	ENSG00000154222	CC2D1B	chr1	52811395	52831865	-	protein_coding	-196644	0.00073985	+	0.0292348	0.944169	-0.0240534	0.00533485	-4.50873	6.52e-06	1:53008039	1
1:53012475	1_53012475_C_T	rs59449688	1	53012475	T	C	ENSG00000134744	ZCCHC11	chr1	52873954	53019159	-	protein_coding	6685	1.19e-31	+	1.53e-28	0.0555346	0.0247939	0.00534993	4.63444	3.58e-06	1:53012475	1
1:53012475	1_53012475_C_T	rs59449688	1	53012475	T	C	ENSG00000169213	RAB3B	chr1	52373628	52456436	-	protein_coding	-638847	0.000464099	+	0.0199949	0.0555346	0.0247939	0.00534993	4.63444	3.58e-06	1:53012475	1
1:53012475	1_53012475_C_T	rs59449688	1	53012475	T	C	ENSG00000154222	CC2D1B	chr1	52811395	52831865	-	protein_coding	-201080	0.00073985	+	0.0292348	0.0555346	0.0247939	0.00534993	4.63444	3.58e-06	1:53012475	1
1:53013518	1_53013518_G_C	rs72905633	1	53013518	C	G	ENSG00000134744	ZCCHC11	chr1	52873954	53019159	-	protein_coding	5642	1.19e-31	+	1.53e-28	0.0556155	0.0243616	0.00534631	4.55672	5.2e-06	1:53013518	1
1:53013518	1_53013518_G_C	rs72905633	1	53013518	C	G	ENSG00000169213	RAB3B	chr1	52373628	52456436	-	protein_coding	-639890	0.000464099	+	0.0199949	0.0556155	0.0243616	0.00534631	4.55672	5.2e-06	1:53013518	1
1:53013518	1_53013518_G_C	rs72905633	1	53013518	C	G	ENSG00000154222	CC2D1B	chr1	52811395	52831865	-	protein_coding	-202123	0.00073985	+	0.0292348	0.0556155	0.0243616	0.00534631	4.55672	5.2e-06	1:53013518	1
1:53018012	1_53018012_G_A	rs7511710	1	53018012	A	G	ENSG00000134744	ZCCHC11	chr1	52873954	53019159	-	protein_coding	1148	1.19e-31	+	1.53e-28	0.0558695	0.0247003	0.00533482	4.63002	3.66e-06	1:53018012	1
1:53018012	1_53018012_G_A	rs7511710	1	53018012	A	G	ENSG00000169213	RAB3B	chr1	52373628	52456436	-	protein_coding	-644384	0.000464099	+	0.0199949	0.0558695	0.0247003	0.00533482	4.63002	3.66e-06	1:53018012	1
1:53018012	1_53018012_G_A	rs7511710	1	53018012	A	G	ENSG00000154222	CC2D1B	chr1	52811395	52831865	-	protein_coding	-206617	0.00073985	+	0.0292348	0.0558695	0.0247003	0.00533482	4.63002	3.66e-06	1:53018012	1
1:53021961	1_53021961_A_T	rs6588430	1	53021961	A	T	ENSG00000134744	ZCCHC11	chr1	52873954	53019159	-	protein_coding	-148007	1.19e-31	+	1.53e-28	0.943515	-0.0239477	0.00529267	-4.52469	6.05e-06	1:53021961	1
1:53021961	1_53021961_A_T	rs6588430	1	53021961	A	T	ENSG00000169213	RAB3B	chr1	52373628	52456436	-	protein_coding	-648333	0.000464099	+	0.0199949	0.943515	-0.0239477	0.00529267	-4.52469	6.05e-06	1:53021961	1
1:53021961	1_53021961_A_T	rs6588430	1	53021961	A	T	ENSG00000154222	CC2D1B	chr1	52811395	52831865	-	protein_coding	-210566	0.00073985	+	0.0292348	0.943515	-0.0239477	0.00529267	-4.52469	6.05e-06	1:53021961	1
1:53025850	1_53025850_T_C	rs72905643	1	53025850	T	C	ENSG00000134744	ZCCHC11	chr1	52873954	53019159	-	protein_coding	-151896	1.19e-31	+	1.53e-28	0.943465	-0.0244487	0.0053032	-4.61018	4.02e-06	1:53025850	1
1:53025850	1_53025850_T_C	rs72905643	1	53025850	T	C	ENSG00000169213	RAB3B	chr1	52373628	52456436	-	protein_coding	-652222	0.000464099	+	0.0199949	0.943465	-0.0244487	0.0053032	-4.61018	4.02e-06	1:53025850	1
1:53025850	1_53025850_T_C	rs72905643	1	53025850	T	C	ENSG00000154222	CC2D1B	chr1	52811395	52831865	-	protein_coding	-214455	0.00073985	+	0.0292348	0.943465	-0.0244487	0.0053032	-4.61018	4.02e-06	1:53025850	1
1:53034164	1_53034164_C_T	rs72905655	1	53034164	T	C	ENSG00000134744	ZCCHC11	chr1	52873954	53019159	-	protein_coding	-160210	1.19e-31	+	1.53e-28	0.0565237	0.0243219	0.00530568	4.58413	4.56e-06	1:53034164	1
1:53034164	1_53034164_C_T	rs72905655	1	53034164	T	C	ENSG00000169213	RAB3B	chr1	52373628	52456436	-	protein_coding	-660536	0.000464099	+	0.0199949	0.0565237	0.0243219	0.00530568	4.58413	4.56e-06	1:53034164	1
1:53034164	1_53034164_C_T	rs72905655	1	53034164	T	C	ENSG00000154222	CC2D1B	chr1	52811395	52831865	-	protein_coding	-222769	0.00073985	+	0.0292348	0.0565237	0.0243219	0.00530568	4.58413	4.56e-06	1:53034164	1
1:53036097	1_53036097_G_A	rs17365252	1	53036097	A	G	ENSG00000134744	ZCCHC11	chr1	52873954	53019159	-	protein_coding	-162143	1.19e-31	+	1.53e-28	0.0567777	0.0239994	0.00527986	4.54545	5.48e-06	1:53036097	1
1:53036097	1_53036097_G_A	rs17365252	1	53036097	A	G	ENSG00000169213	RAB3B	chr1	52373628	52456436	-	protein_coding	-662469	0.000464099	+	0.0199949	0.0567777	0.0239994	0.00527986	4.54545	5.48e-06	1:53036097	1
1:53036097	1_53036097_G_A	rs17365252	1	53036097	A	G	ENSG00000154222	CC2D1B	chr1	52811395	52831865	-	protein_coding	-224702	0.00073985	+	0.0292348	0.0567777	0.0239994	0.00527986	4.54545	5.48e-06	1:53036097	1
1:53036467	1_53036467_A_T	rs77436971	1	53036467	A	T	ENSG00000134744	ZCCHC11	chr1	52873954	53019159	-	protein_coding	-162513	1.19e-31	+	1.53e-28	0.94323	-0.0242708	0.00529481	-4.58389	4.56e-06	1:53036467	1
1:53036467	1_53036467_A_T	rs77436971	1	53036467	A	T	ENSG00000169213	RAB3B	chr1	52373628	52456436	-	protein_coding	-662839	0.000464099	+	0.0199949	0.94323	-0.0242708	0.00529481	-4.58389	4.56e-06	1:53036467	1
1:53036467	1_53036467_A_T	rs77436971	1	53036467	A	T	ENSG00000154222	CC2D1B	chr1	52811395	52831865	-	protein_coding	-225072	0.00073985	+	0.0292348	0.94323	-0.0242708	0.00529481	-4.58389	4.56e-06	1:53036467	1
1:53039603	1_53039603_T_C	rs17373814	1	53039603	T	C	ENSG00000134744	ZCCHC11	chr1	52873954	53019159	-	protein_coding	-165649	1.19e-31	+	1.53e-28	0.943215	-0.0238562	0.00528819	-4.51122	6.45e-06	1:53039603	1
1:53039603	1_53039603_T_C	rs17373814	1	53039603	T	C	ENSG00000169213	RAB3B	chr1	52373628	52456436	-	protein_coding	-665975	0.000464099	+	0.0199949	0.943215	-0.0238562	0.00528819	-4.51122	6.45e-06	1:53039603	1
1:53039603	1_53039603_T_C	rs17373814	1	53039603	T	C	ENSG00000154222	CC2D1B	chr1	52811395	52831865	-	protein_coding	-228208	0.00073985	+	0.0292348	0.943215	-0.0238562	0.00528819	-4.51122	6.45e-06	1:53039603	1
1:53039717	1_53039717_C_T	rs113788994	1	53039717	T	C	ENSG00000134744	ZCCHC11	chr1	52873954	53019159	-	protein_coding	-165763	1.19e-31	+	1.53e-28	0.0565314	0.0243052	0.00530499	4.58158	4.61e-06	1:53039717	1
1:53039717	1_53039717_C_T	rs113788994	1	53039717	T	C	ENSG00000169213	RAB3B	chr1	52373628	52456436	-	protein_coding	-666089	0.000464099	+	0.0199949	0.0565314	0.0243052	0.00530499	4.58158	4.61e-06	1:53039717	1
1:53039717	1_53039717_C_T	rs113788994	1	53039717	T	C	ENSG00000154222	CC2D1B	chr1	52811395	52831865	-	protein_coding	-228322	0.00073985	+	0.0292348	0.0565314	0.0243052	0.00530499	4.58158	4.61e-06	1:53039717	1
1:53040968	1_53040968_A_G	rs11205975	1	53040968	A	G	ENSG00000134744	ZCCHC11	chr1	52873954	53019159	-	protein_coding	-167014	1.19e-31	+	1.53e-28	0.942895	-0.0237501	0.00526536	-4.51063	6.46e-06	1:53040968	1
1:53040968	1_53040968_A_G	rs11205975	1	53040968	A	G	ENSG00000169213	RAB3B	chr1	52373628	52456436	-	protein_coding	-667340	0.000464099	+	0.0199949	0.942895	-0.0237501	0.00526536	-4.51063	6.46e-06	1:53040968	1
1:53040968	1_53040968_A_G	rs11205975	1	53040968	A	G	ENSG00000154222	CC2D1B	chr1	52811395	52831865	-	protein_coding	-229573	0.00073985	+	0.0292348	0.942895	-0.0237501	0.00526536	-4.51063	6.46e-06	1:53040968	1
1:53041145	1_53041145_A_G	rs12407692	1	53041145	A	G	ENSG00000134744	ZCCHC11	chr1	52873954	53019159	-	protein_coding	-167191	1.19e-31	+	1.53e-28	0.943769	-0.0243082	0.00531836	-4.57063	4.86e-06	1:53041145	1
1:53041145	1_53041145_A_G	rs12407692	1	53041145	A	G	ENSG00000169213	RAB3B	chr1	52373628	52456436	-	protein_coding	-667517	0.000464099	+	0.0199949	0.943769	-0.0243082	0.00531836	-4.57063	4.86e-06	1:53041145	1
1:53041145	1_53041145_A_G	rs12407692	1	53041145	A	G	ENSG00000154222	CC2D1B	chr1	52811395	52831865	-	protein_coding	-229750	0.00073985	+	0.0292348	0.943769	-0.0243082	0.00531836	-4.57063	4.86e-06	1:53041145	1
1:53044049	1_53044049_C_T	rs72905667	1	53044049	T	C	ENSG00000134744	ZCCHC11	chr1	52873954	53019159	-	protein_coding	-170095	1.19e-31	+	1.53e-28	0.0562388	0.0242371	0.00531801	4.55754	5.18e-06	1:53044049	1
1:53044049	1_53044049_C_T	rs72905667	1	53044049	T	C	ENSG00000169213	RAB3B	chr1	52373628	52456436	-	protein_coding	-670421	0.000464099	+	0.0199949	0.0562388	0.0242371	0.00531801	4.55754	5.18e-06	1:53044049	1
1:53044049	1_53044049_C_T	rs72905667	1	53044049	T	C	ENSG00000154222	CC2D1B	chr1	52811395	52831865	-	protein_coding	-232654	0.00073985	+	0.0292348	0.0562388	0.0242371	0.00531801	4.55754	5.18e-06	1:53044049	1
1:53055997	1_53055997_C_T	rs111967467	1	53055997	T	C	ENSG00000134744	ZCCHC11	chr1	52873954	53019159	-	protein_coding	-182043	1.19e-31	+	1.53e-28	0.0545723	0.0241235	0.00539565	4.47092	7.79e-06	1:53055997	1
1:53055997	1_53055997_C_T	rs111967467	1	53055997	T	C	ENSG00000169213	RAB3B	chr1	52373628	52456436	-	protein_coding	-682369	0.000464099	+	0.0199949	0.0545723	0.0241235	0.00539565	4.47092	7.79e-06	1:53055997	1
1:53055997	1_53055997_C_T	rs111967467	1	53055997	T	C	ENSG00000154222	CC2D1B	chr1	52811395	52831865	-	protein_coding	-244602	0.00073985	+	0.0292348	0.0545723	0.0241235	0.00539565	4.47092	7.79e-06	1:53055997	1
1:53068406	1_53068406_C_G	rs35607140	1	53068406	C	G	ENSG00000134744	ZCCHC11	chr1	52873954	53019159	-	protein_coding	-194452	5.09e-29	+	5.39e-26	0.940533	-0.0229267	0.0051792	-4.42669	9.57e-06	1:53068406	1
1:53068406	1_53068406_C_G	rs35607140	1	53068406	C	G	ENSG00000154222	CC2D1B	chr1	52811395	52831865	-	protein_coding	-257011	0.000360839	+	0.0163326	0.940533	-0.0229267	0.0051792	-4.42669	9.57e-06	1:53068406	1
1:53069463	1_53069463_G_A	rs35455603	1	53069463	A	G	ENSG00000134744	ZCCHC11	chr1	52873954	53019159	-	protein_coding	-195509	5.09e-29	+	5.39e-26	0.059144	0.0231294	0.00519255	4.45434	8.42e-06	1:53069463	1
1:53069463	1_53069463_G_A	rs35455603	1	53069463	A	G	ENSG00000154222	CC2D1B	chr1	52811395	52831865	-	protein_coding	-258068	0.000360839	+	0.0163326	0.059144	0.0231294	0.00519255	4.45434	8.42e-06	1:53069463	1
1:53070377	1_53070377_C_T	rs34019243	1	53070377	T	C	ENSG00000134744	ZCCHC11	chr1	52873954	53019159	-	protein_coding	-196423	5.09e-29	+	5.39e-26	0.0591016	0.0232287	0.00519445	4.47184	7.76e-06	1:53070377	1
1:53070377	1_53070377_C_T	rs34019243	1	53070377	T	C	ENSG00000154222	CC2D1B	chr1	52811395	52831865	-	protein_coding	-258982	0.000360839	+	0.0163326	0.0591016	0.0232287	0.00519445	4.47184	7.76e-06	1:53070377	1
1:53073242	1_53073242_G_A	rs35226390	1	53073242	A	G	ENSG00000134744	ZCCHC11	chr1	52873954	53019159	-	protein_coding	-199288	5.09e-29	+	5.39e-26	0.0591016	0.0234393	0.0051946	4.51224	6.41e-06	1:53073242	1
1:53073242	1_53073242_G_A	rs35226390	1	53073242	A	G	ENSG00000154222	CC2D1B	chr1	52811395	52831865	-	protein_coding	-261847	0.000360839	+	0.0163326	0.0591016	0.0234393	0.0051946	4.51224	6.41e-06	1:53073242	1
1:53074412	1_53074412_A_G	rs1047619	1	53074412	A	G	ENSG00000134744	ZCCHC11	chr1	52873954	53019159	-	protein_coding	-200458	2.16e-28	+	2.17e-25	0.935349	-0.0226981	0.0049674	-4.56942	4.89e-06	NA	NA
1:53074412	1_53074412_A_G	rs1047619	1	53074412	A	G	ENSG00000154222	CC2D1B	chr1	52811395	52831865	-	protein_coding	-263017	0.00012973	+	0.00694661	0.935349	-0.0226981	0.0049674	-4.56942	4.89e-06	NA	NA
1:53074412	1_53074412_A_G	rs1047619	1	53074412	A	G	ENSG00000169213	RAB3B	chr1	52373628	52456436	-	protein_coding	-700784	0.000769407	+	0.0301922	0.935349	-0.0226981	0.0049674	-4.56942	4.89e-06	NA	NA
1:53075062	1_53075062_C_T	rs111363630	1	53075062	T	C	ENSG00000134744	ZCCHC11	chr1	52873954	53019159	-	protein_coding	-201108	2.16e-28	+	2.17e-25	0.0624193	0.0224706	0.00506419	4.43715	9.12e-06	NA	NA
1:53075062	1_53075062_C_T	rs111363630	1	53075062	T	C	ENSG00000154222	CC2D1B	chr1	52811395	52831865	-	protein_coding	-263667	0.00012973	+	0.00694661	0.0624193	0.0224706	0.00506419	4.43715	9.12e-06	NA	NA
1:53075062	1_53075062_C_T	rs111363630	1	53075062	T	C	ENSG00000169213	RAB3B	chr1	52373628	52456436	-	protein_coding	-701434	0.000769407	+	0.0301922	0.0624193	0.0224706	0.00506419	4.43715	9.12e-06	NA	NA
1:53079309	1_53079309_G_C	rs60001856	1	53079309	C	G	ENSG00000134744	ZCCHC11	chr1	52873954	53019159	-	protein_coding	-205355	2.16e-28	+	2.17e-25	0.0625461	0.0226572	0.00506231	4.47565	7.62e-06	NA	NA
1:53079309	1_53079309_G_C	rs60001856	1	53079309	C	G	ENSG00000154222	CC2D1B	chr1	52811395	52831865	-	protein_coding	-267914	0.00012973	+	0.00694661	0.0625461	0.0226572	0.00506231	4.47565	7.62e-06	NA	NA
1:53079309	1_53079309_G_C	rs60001856	1	53079309	C	G	ENSG00000169213	RAB3B	chr1	52373628	52456436	-	protein_coding	-705681	0.000769407	+	0.0301922	0.0625461	0.0226572	0.00506231	4.47565	7.62e-06	NA	NA
1:53082829	1_53082829_A_T	rs72907505	1	53082829	A	T	ENSG00000134744	ZCCHC11	chr1	52873954	53019159	-	protein_coding	-208875	2.16e-28	+	2.17e-25	0.934787	-0.0226721	0.00496711	-4.56445	5.01e-06	NA	NA
1:53082829	1_53082829_A_T	rs72907505	1	53082829	A	T	ENSG00000154222	CC2D1B	chr1	52811395	52831865	-	protein_coding	-271434	0.00012973	+	0.00694661	0.934787	-0.0226721	0.00496711	-4.56445	5.01e-06	NA	NA
1:53082829	1_53082829_A_T	rs72907505	1	53082829	A	T	ENSG00000169213	RAB3B	chr1	52373628	52456436	-	protein_coding	-709201	0.000769407	+	0.0301922	0.934787	-0.0226721	0.00496711	-4.56445	5.01e-06	NA	NA
1:65275071	1_65275071_G_A	rs2765873	1	65275071	A	G	ENSG00000162437	RAVER2	chr1	65210778	65298915	+	protein_coding	0	3.94e-20	-	2.13e-17	0.443725	-0.0109143	0.00245641	-4.44321	8.86e-06	NA	NA
1:65275071	1_65275071_G_A	rs2765873	1	65275071	A	G	ENSG00000162434	JAK1	chr1	65298912	65432187	-	protein_coding	157117	2.95e-14	-	9.03e-12	0.443725	-0.0109143	0.00245641	-4.44321	8.86e-06	NA	NA
1:69430915	1_69430915_T_C	rs994176	1	69430915	T	C	ENSG00000033122	LRRC7	chr1	70034081	70617628	+	protein_coding	-603167	0.00124142	-	0.0439123	0.922633	-0.0241551	0.00457903	-5.27517	1.33e-07	1:69430915	1
1:69431150	1_69431150_C_G	rs9436423	1	69431150	C	G	ENSG00000033122	LRRC7	chr1	70034081	70617628	+	protein_coding	-602932	0.00124142	-	0.0439123	0.922702	-0.0239742	0.00456836	-5.24788	1.54e-07	1:69431150	1
1:69438130	1_69438130_C_T	rs4313445	1	69438130	T	C	ENSG00000033122	LRRC7	chr1	70034081	70617628	+	protein_coding	-595952	0.00124142	-	0.0439123	0.077313	0.0237505	0.00456837	5.1989	2e-07	1:69438130	1
1:83714597	1_83714597_C_A	rs144454688	1	83714597	A	C	ENSG00000137941	TTLL7	chr1	84330711	84464833	-	protein_coding	750237	0.00136733	-	0.0472795	0.0255217	0.0398929	0.00831598	4.79713	1.61e-06	NA	NA
1:83744011	1_83744011_C_A	rs138538775	1	83744011	A	C	ENSG00000137941	TTLL7	chr1	84330711	84464833	-	protein_coding	720823	0.000618625	-	0.025296	0.0272999	0.0372431	0.00802684	4.63983	3.49e-06	NA	NA
1:103575991	1_103575991_C_A	rs11164673	1	103575991	A	C	ENSG00000060718	COL11A1	chr1	103342023	103574052	-	protein_coding	-233968	1.51e-05	+	0.00107699	0.498621	-0.0132601	0.0024345	-5.44674	5.13e-08	1:103575991	1
1:103580961	1_103580961_C_T	rs10874680	1	103580961	T	C	ENSG00000060718	COL11A1	chr1	103342023	103574052	-	protein_coding	-238938	7.75e-06	+	0.000596501	0.501977	-0.0129134	0.00244598	-5.27943	1.3e-07	1:103580961	1
1:103586052	1_103586052_C_T	rs6577356	1	103586052	T	C	ENSG00000060718	COL11A1	chr1	103342023	103574052	-	protein_coding	-244029	8.65e-06	+	0.00065774	0.500275	-0.014236	0.00244193	-5.8298	5.55e-09	1:103586052	1
1:103587718	1_103587718_T_C	rs1591635	1	103587718	T	C	ENSG00000060718	COL11A1	chr1	103342023	103574052	-	protein_coding	-245695	8.65e-06	+	0.00065774	0.499648	0.0142775	0.00244189	5.8469	5.01e-09	1:103587718	1
1:103591465	1_103591465_G_A	rs12026245	1	103591465	A	G	ENSG00000060718	COL11A1	chr1	103342023	103574052	-	protein_coding	-249442	8.65e-06	+	0.00065774	0.500225	-0.014429	0.00243519	-5.92521	3.12e-09	1:103591465	1
1:103594214	1_103594214_G_T	rs7530263	1	103594214	T	G	ENSG00000060718	COL11A1	chr1	103342023	103574052	-	protein_coding	-252191	8.65e-06	+	0.00065774	0.500078	-0.0141838	0.00244219	-5.80783	6.33e-09	1:103594214	1
1:103604269	1_103604269_G_T	rs1415365	1	103604269	T	G	ENSG00000060718	COL11A1	chr1	103342023	103574052	-	protein_coding	-262246	8.84e-06	+	0.000670611	0.499829	-0.0140297	0.00244169	-5.74591	9.14e-09	1:103604269	1
1:103612069	1_103612069_T_C	rs6692914	1	103612069	T	C	ENSG00000060718	COL11A1	chr1	103342023	103574052	-	protein_coding	-270046	8.84e-06	+	0.000670611	0.499891	0.0141778	0.00243423	5.82434	5.73e-09	1:103612069	1
1:103613354	1_103613354_T_C	rs7551474	1	103613354	T	C	ENSG00000060718	COL11A1	chr1	103342023	103574052	-	protein_coding	-271331	1.97e-05	+	0.00136093	0.502888	0.0139035	0.00244656	5.68289	1.32e-08	1:103613354	1
1:103613356	1_103613356_A_G	rs7549108	1	103613356	A	G	ENSG00000060718	COL11A1	chr1	103342023	103574052	-	protein_coding	-271333	1.97e-05	+	0.00136093	0.503093	0.0140179	0.00244666	5.72939	1.01e-08	1:103613356	1
1:103625088	1_103625088_C_T	rs6704272	1	103625088	T	C	ENSG00000060718	COL11A1	chr1	103342023	103574052	-	protein_coding	-283065	0.000989437	-	0.0368616	0.403274	0.0136707	0.00248615	5.49874	3.83e-08	1:103625088	1
1:103625455	1_103625455_A_G	rs6670951	1	103625455	A	G	ENSG00000060718	COL11A1	chr1	103342023	103574052	-	protein_coding	-283432	0.000989437	-	0.0368616	0.596476	-0.013689	0.00248591	-5.50664	3.66e-08	1:103625455	1
1:103629448	1_103629448_C_T	rs75771586	1	103629448	T	C	ENSG00000060718	COL11A1	chr1	103342023	103574052	-	protein_coding	-287425	8.84e-06	+	0.000670611	0.500463	-0.0140687	0.00244062	-5.76438	8.2e-09	1:103629448	1
1:103637793	1_103637793_T_C	rs1406129	1	103637793	T	C	ENSG00000060718	COL11A1	chr1	103342023	103574052	-	protein_coding	-295770	0.00123053	-	0.0435886	0.596453	-0.013684	0.0024859	-5.50466	3.7e-08	1:103637793	1
1:103651212	1_103651212_G_A	rs12569258	1	103651212	A	G	ENSG00000060718	COL11A1	chr1	103342023	103574052	-	protein_coding	-309189	7.2e-06	+	0.000559063	0.486737	-0.013198	0.00244578	-5.39624	6.81e-08	1:103651212	1
1:103653437	1_103653437_C_T	rs35408333	1	103653437	T	C	ENSG00000060718	COL11A1	chr1	103342023	103574052	-	protein_coding	-311414	8.84e-06	+	0.000670611	0.499937	-0.0141424	0.00244106	-5.79355	6.89e-09	1:103653437	1
1:103654898	1_103654898_C_T	rs11164719	1	103654898	T	C	ENSG00000060718	COL11A1	chr1	103342023	103574052	-	protein_coding	-312875	8.84e-06	+	0.000670611	0.500055	-0.0141235	0.00243453	-5.80129	6.58e-09	1:103654898	1
1:103655246	1_103655246_G_A	rs35286522	1	103655246	A	G	ENSG00000060718	COL11A1	chr1	103342023	103574052	-	protein_coding	-313223	8.84e-06	+	0.000670611	0.499628	-0.0140724	0.00244098	-5.76509	8.16e-09	1:103655246	1
1:103656944	1_103656944_G_A	rs1881272	1	103656944	A	G	ENSG00000060718	COL11A1	chr1	103342023	103574052	-	protein_coding	-314921	9.93e-06	+	0.00074502	0.499605	-0.0142538	0.0024341	-5.85587	4.75e-09	1:103656944	1
1:103656993	1_103656993_G_A	rs1881271	1	103656993	A	G	ENSG00000060718	COL11A1	chr1	103342023	103574052	-	protein_coding	-314970	9.93e-06	+	0.00074502	0.499921	-0.0142568	0.00243409	-5.85713	4.71e-09	1:103656993	1
1:103658650	1_103658650_T_C	rs12032097	1	103658650	T	C	ENSG00000060718	COL11A1	chr1	103342023	103574052	-	protein_coding	-316627	8.84e-06	+	0.000670611	0.50046	0.0140564	0.00244011	5.76055	8.38e-09	1:103658650	1
1:103658924	1_103658924_G_A	rs954564	1	103658924	A	G	ENSG00000060718	COL11A1	chr1	103342023	103574052	-	protein_coding	-316901	8.84e-06	+	0.000670611	0.499532	-0.0140663	0.00244014	-5.76455	8.19e-09	1:103658924	1
1:103660112	1_103660112_G_A	rs2178161	1	103660112	A	G	ENSG00000060718	COL11A1	chr1	103342023	103574052	-	protein_coding	-318089	8.84e-06	+	0.000670611	0.499605	-0.0140905	0.0024401	-5.77458	7.71e-09	1:103660112	1
1:103661403	1_103661403_T_C	rs10493992	1	103661403	T	C	ENSG00000060718	COL11A1	chr1	103342023	103574052	-	protein_coding	-319380	0.00130475	-	0.0455788	0.600012	-0.0139471	0.00248299	-5.61705	1.94e-08	1:103661403	1
1:103661797	1_103661797_G_A	rs6667824	1	103661797	A	G	ENSG00000060718	COL11A1	chr1	103342023	103574052	-	protein_coding	-319774	0.00130475	-	0.0455788	0.400029	0.0137655	0.0024898	5.52878	3.22e-08	1:103661797	1
1:103661903	1_103661903_C_T	rs12407864	1	103661903	T	C	ENSG00000060718	COL11A1	chr1	103342023	103574052	-	protein_coding	-319880	8.84e-06	+	0.000670611	0.500017	-0.0140234	0.00244004	-5.7472	9.07e-09	1:103661903	1
1:103665493	1_103665493_C_T	rs6657513	1	103665493	T	C	ENSG00000060718	COL11A1	chr1	103342023	103574052	-	protein_coding	-323470	8.84e-06	+	0.000670611	0.500055	-0.0140616	0.00243993	-5.7631	8.26e-09	1:103665493	1
1:103671833	1_103671833_G_A	rs12734684	1	103671833	A	G	ENSG00000060718	COL11A1	chr1	103342023	103574052	-	protein_coding	-329810	1.25e-05	+	0.000912541	0.500025	-0.0142136	0.00243334	-5.84119	5.18e-09	1:103671833	1
1:103673345	1_103673345_G_A	rs61815057	1	103673345	A	G	ENSG00000060718	COL11A1	chr1	103342023	103574052	-	protein_coding	-331322	0.00130475	-	0.0455788	0.400018	0.0137622	0.00249	5.52698	3.26e-08	1:103673345	1
1:103673696	1_103673696_C_T	rs6667190	1	103673696	T	C	ENSG00000060718	COL11A1	chr1	103342023	103574052	-	protein_coding	-331673	0.00130475	-	0.0455788	0.400095	0.0137374	0.00248991	5.51721	3.44e-08	1:103673696	1
1:103674825	1_103674825_A_C	rs1881273	1	103674825	A	C	ENSG00000060718	COL11A1	chr1	103342023	103574052	-	protein_coding	-332802	0.00137725	-	0.0475497	0.596557	-0.0137176	0.00247967	-5.53203	3.17e-08	1:103674825	1
1:103675557	1_103675557_T_C	rs12081866	1	103675557	T	C	ENSG00000060718	COL11A1	chr1	103342023	103574052	-	protein_coding	-333534	0.00137725	-	0.0475497	0.596218	-0.0135331	0.00248619	-5.44332	5.23e-08	1:103675557	1
1:103676742	1_103676742_T_C	rs10782925	1	103676742	T	C	ENSG00000060718	COL11A1	chr1	103342023	103574052	-	protein_coding	-334719	0.00137725	-	0.0475497	0.59646	-0.0135179	0.00248637	-5.43679	5.42e-08	1:103676742	1
1:103676806	1_103676806_A_C	rs7526357	1	103676806	A	C	ENSG00000060718	COL11A1	chr1	103342023	103574052	-	protein_coding	-334783	8.84e-06	+	0.000670611	0.500137	0.0140395	0.00243996	5.75397	8.72e-09	1:103676806	1
1:103677132	1_103677132_C_T	rs1918886	1	103677132	T	C	ENSG00000060718	COL11A1	chr1	103342023	103574052	-	protein_coding	-335109	0.00137725	-	0.0475497	0.403539	0.0135513	0.00248642	5.45012	5.03e-08	1:103677132	1
1:103678371	1_103678371_T_C	rs1528206	1	103678371	T	C	ENSG00000060718	COL11A1	chr1	103342023	103574052	-	protein_coding	-336348	8.84e-06	-	0.000670611	0.501587	-0.0141838	0.002433	-5.82974	5.55e-09	1:103678371	1
1:103689503	1_103689503_G_T	rs12726315	1	103689503	T	G	ENSG00000060718	COL11A1	chr1	103342023	103574052	-	protein_coding	-347480	1.25e-05	+	0.000912541	0.49954	-0.0140203	0.00244047	-5.74491	9.2e-09	1:103689503	1
1:103692955	1_103692955_A_G	rs9651152	1	103692955	A	G	ENSG00000060718	COL11A1	chr1	103342023	103574052	-	protein_coding	-350932	1.61e-05	-	0.00114451	0.487461	-0.0129605	0.00244273	-5.30576	1.12e-07	1:103692955	1
1:103693065	1_103693065_G_A	rs11164741	1	103693065	A	G	ENSG00000060718	COL11A1	chr1	103342023	103574052	-	protein_coding	-351042	2.73e-05	-	0.00181038	0.510479	0.0132024	0.00243583	5.42008	5.96e-08	1:103693065	1
1:103695703	1_103695703_G_A	rs34216203	1	103695703	A	G	ENSG00000060718	COL11A1	chr1	103342023	103574052	-	protein_coding	-353680	1.61e-05	+	0.00114451	0.485241	-0.0130066	0.00244341	-5.32314	1.02e-07	1:103695703	1
1:103703521	1_103703521_A_G	rs7533333	1	103703521	A	G	ENSG00000060718	COL11A1	chr1	103342023	103574052	-	protein_coding	-361498	1.61e-05	+	0.00114451	0.514656	0.0131498	0.0024368	5.39636	6.8e-08	1:103703521	1
1:103727563	1_103727563_A_G	rs12034012	1	103727563	A	G	ENSG00000060718	COL11A1	chr1	103342023	103574052	-	protein_coding	-385540	1.68e-05	+	0.00118706	0.494845	0.0115879	0.00243968	4.74976	2.04e-06	1:103727563	1
1:103741150	1_103741150_C_T	rs34925187	1	103741150	T	C	ENSG00000060718	COL11A1	chr1	103342023	103574052	-	protein_coding	-399127	2.52e-05	+	0.00168717	0.506833	-0.0118664	0.00244426	-4.85479	1.21e-06	1:103741150	1
1:103744658	1_103744658_G_T	rs10747441	1	103744658	T	G	ENSG00000060718	COL11A1	chr1	103342023	103574052	-	protein_coding	-402635	2.52e-05	+	0.00168717	0.506043	-0.0117013	0.00244376	-4.78823	1.68e-06	1:103744658	1
1:103747086	1_103747086_A_C	rs5022307	1	103747086	A	C	ENSG00000060718	COL11A1	chr1	103342023	103574052	-	protein_coding	-405063	3.99e-05	+	0.00251058	0.494807	0.0117414	0.00244673	4.79884	1.6e-06	1:103747086	1
1:103751842	1_103751842_T_C	rs12407401	1	103751842	T	C	ENSG00000060718	COL11A1	chr1	103342023	103574052	-	protein_coding	-409819	3.5e-05	+	0.00223766	0.490978	0.0123314	0.00253407	4.86625	1.14e-06	1:103751842	1
1:103752015	1_103752015_T_C	rs11164766	1	103752015	T	C	ENSG00000060718	COL11A1	chr1	103342023	103574052	-	protein_coding	-409992	2.52e-05	+	0.00168717	0.49304	0.0117183	0.00244368	4.79535	1.62e-06	1:103752015	1
1:103752649	1_103752649_C_T	rs4908297	1	103752649	T	C	ENSG00000060718	COL11A1	chr1	103342023	103574052	-	protein_coding	-410626	1.97e-05	+	0.00136448	0.505174	-0.0117683	0.00244368	-4.81581	1.47e-06	1:103752649	1
1:103753355	1_103753355_G_A	rs12037091	1	103753355	A	G	ENSG00000060718	COL11A1	chr1	103342023	103574052	-	protein_coding	-411332	2.52e-05	+	0.00168717	0.506109	-0.0116906	0.00244371	-4.78396	1.72e-06	1:103753355	1
1:103756707	1_103756707_G_A	rs4907990	1	103756707	A	G	ENSG00000060718	COL11A1	chr1	103342023	103574052	-	protein_coding	-414684	2.52e-05	+	0.00168717	0.506043	-0.0115964	0.00245869	-4.71648	2.4e-06	1:103756707	1
1:109832027	1_109832027_G_A	rs651649	1	109832027	A	G	ENSG00000143126	CELSR2	chr1	109792641	109818372	+	protein_coding	13655	0.000639689	+	0.0259858	0.525475	-0.0112322	0.00246716	-4.55269	5.3e-06	NA	NA
1:109832027	1_109832027_G_A	rs651649	1	109832027	A	G	ENSG00000273382	RP5-1065J22.8	chr1	109630593	109633480	-	antisense	-201434	0.00138546	+	0.047736	0.525475	-0.0112322	0.00246716	-4.55269	5.3e-06	NA	NA
1:109832283	1_109832283_A_G	rs655246	1	109832283	A	G	ENSG00000143126	CELSR2	chr1	109792641	109818372	+	protein_coding	13911	0.000639689	+	0.0259858	0.473659	0.0110357	0.00245979	4.48642	7.24e-06	NA	NA
1:109832283	1_109832283_A_G	rs655246	1	109832283	A	G	ENSG00000273382	RP5-1065J22.8	chr1	109630593	109633480	-	antisense	-201690	0.00138546	+	0.047736	0.473659	0.0110357	0.00245979	4.48642	7.24e-06	NA	NA
1:109840629	1_109840629_G_A	rs600806	1	109840629	A	G	ENSG00000134222	PSRC1	chr1	109822178	109825808	-	protein_coding	-18451	6.87e-06	+	0.000535933	0.724627	-0.0189116	0.00273164	-6.92314	4.42e-12	1:109840629	1
1:109840629	1_109840629_G_A	rs600806	1	109840629	A	G	ENSG00000174151	CYB561D1	chr1	110036674	110045554	+	protein_coding	-196046	1.35e-05	+	0.000974594	0.724627	-0.0189116	0.00273164	-6.92314	4.42e-12	1:109840629	1
1:109840629	1_109840629_G_A	rs600806	1	109840629	A	G	ENSG00000168765	GSTM4	chr1	110198703	110208118	+	protein_coding	-358075	6.59e-05	+	0.00389194	0.724627	-0.0189116	0.00273164	-6.92314	4.42e-12	1:109840629	1
1:109840629	1_109840629_G_A	rs600806	1	109840629	A	G	ENSG00000143028	SYPL2	chr1	110009180	110024759	+	protein_coding	-168552	0.000313686	-	0.0145229	0.724627	-0.0189116	0.00273164	-6.92314	4.42e-12	1:109840629	1
1:109841659	1_109841659_T_C	rs681242	1	109841659	T	C	ENSG00000134222	PSRC1	chr1	109822178	109825808	-	protein_coding	-19481	1.01e-05	+	0.00075432	0.263262	0.018482	0.00277585	6.65815	2.77e-11	1:109841659	1
1:109841659	1_109841659_T_C	rs681242	1	109841659	T	C	ENSG00000174151	CYB561D1	chr1	110036674	110045554	+	protein_coding	-195016	2.91e-05	+	0.00191077	0.263262	0.018482	0.00277585	6.65815	2.77e-11	1:109841659	1
1:109841659	1_109841659_T_C	rs681242	1	109841659	T	C	ENSG00000168765	GSTM4	chr1	110198703	110208118	+	protein_coding	-357045	6e-05	+	0.00359868	0.263262	0.018482	0.00277585	6.65815	2.77e-11	1:109841659	1
1:109841659	1_109841659_T_C	rs681242	1	109841659	T	C	ENSG00000143028	SYPL2	chr1	110009180	110024759	+	protein_coding	-167522	0.000385991	-	0.0172686	0.263262	0.018482	0.00277585	6.65815	2.77e-11	1:109841659	1
1:109841662	1_109841662_A_T	rs585545	1	109841662	A	T	ENSG00000134222	PSRC1	chr1	109822178	109825808	-	protein_coding	-19484	8.33e-06	+	0.000636527	0.27089	0.0183643	0.00275118	6.67505	2.47e-11	1:109841662	1
1:109841662	1_109841662_A_T	rs585545	1	109841662	A	T	ENSG00000174151	CYB561D1	chr1	110036674	110045554	+	protein_coding	-195013	1.71e-05	+	0.00120113	0.27089	0.0183643	0.00275118	6.67505	2.47e-11	1:109841662	1
1:109841662	1_109841662_A_T	rs585545	1	109841662	A	T	ENSG00000168765	GSTM4	chr1	110198703	110208118	+	protein_coding	-357042	9.85e-05	+	0.00549415	0.27089	0.0183643	0.00275118	6.67505	2.47e-11	1:109841662	1
1:109841662	1_109841662_A_T	rs585545	1	109841662	A	T	ENSG00000143028	SYPL2	chr1	110009180	110024759	+	protein_coding	-167519	0.00053639	-	0.0225203	0.27089	0.0183643	0.00275118	6.67505	2.47e-11	1:109841662	1
1:109841760	1_109841760_A_G	rs680767	1	109841760	A	G	ENSG00000134222	PSRC1	chr1	109822178	109825808	-	protein_coding	-19582	1.01e-05	+	0.00075432	0.259829	0.018456	0.00278715	6.62183	3.55e-11	1:109841760	1
1:109841760	1_109841760_A_G	rs680767	1	109841760	A	G	ENSG00000174151	CYB561D1	chr1	110036674	110045554	+	protein_coding	-194915	2.91e-05	+	0.00191077	0.259829	0.018456	0.00278715	6.62183	3.55e-11	1:109841760	1
1:109841760	1_109841760_A_G	rs680767	1	109841760	A	G	ENSG00000168765	GSTM4	chr1	110198703	110208118	+	protein_coding	-356944	6e-05	+	0.00359868	0.259829	0.018456	0.00278715	6.62183	3.55e-11	1:109841760	1
1:109841760	1_109841760_A_G	rs680767	1	109841760	A	G	ENSG00000143028	SYPL2	chr1	110009180	110024759	+	protein_coding	-167421	0.000385991	-	0.0172686	0.259829	0.018456	0.00278715	6.62183	3.55e-11	1:109841760	1
1:109842271	1_109842271_C_T	rs680434	1	109842271	T	C	ENSG00000174151	CYB561D1	chr1	110036674	110045554	+	protein_coding	-194404	1.05e-06	+	9.83e-05	0.712742	-0.0181671	0.00269409	-6.74333	1.55e-11	1:109842271	1
1:109842271	1_109842271_C_T	rs680434	1	109842271	T	C	ENSG00000134222	PSRC1	chr1	109822178	109825808	-	protein_coding	-20093	1.64e-05	+	0.00115864	0.712742	-0.0181671	0.00269409	-6.74333	1.55e-11	1:109842271	1
1:109842271	1_109842271_C_T	rs680434	1	109842271	T	C	ENSG00000143028	SYPL2	chr1	110009180	110024759	+	protein_coding	-166910	9.19e-05	-	0.00517737	0.712742	-0.0181671	0.00269409	-6.74333	1.55e-11	1:109842271	1
1:109844532	1_109844532_A_G	rs652651	1	109844532	A	G	ENSG00000174151	CYB561D1	chr1	110036674	110045554	+	protein_coding	-192143	7.23e-07	+	7.06e-05	0.282894	0.0184112	0.00270319	6.81094	9.7e-12	1:109844532	1
1:109844532	1_109844532_A_G	rs652651	1	109844532	A	G	ENSG00000134222	PSRC1	chr1	109822178	109825808	-	protein_coding	-22354	3.37e-05	+	0.00216599	0.282894	0.0184112	0.00270319	6.81094	9.7e-12	1:109844532	1
1:109844532	1_109844532_A_G	rs652651	1	109844532	A	G	ENSG00000143028	SYPL2	chr1	110009180	110024759	+	protein_coding	-164649	0.000124297	-	0.00670294	0.282894	0.0184112	0.00270319	6.81094	9.7e-12	1:109844532	1
1:109845252	1_109845252_G_A	rs638542	1	109845252	A	G	ENSG00000174151	CYB561D1	chr1	110036674	110045554	+	protein_coding	-191423	4.67e-07	+	4.77e-05	0.716309	-0.0183786	0.00269967	-6.8077	9.92e-12	1:109845252	1
1:109845252	1_109845252_G_A	rs638542	1	109845252	A	G	ENSG00000134222	PSRC1	chr1	109822178	109825808	-	protein_coding	-23074	1.99e-05	+	0.00137676	0.716309	-0.0183786	0.00269967	-6.8077	9.92e-12	1:109845252	1
1:109845252	1_109845252_G_A	rs638542	1	109845252	A	G	ENSG00000143028	SYPL2	chr1	110009180	110024759	+	protein_coding	-163929	0.000115467	-	0.00630378	0.716309	-0.0183786	0.00269967	-6.8077	9.92e-12	1:109845252	1
1:109846278	1_109846278_C_T	rs407102	1	109846278	T	C	ENSG00000174151	CYB561D1	chr1	110036674	110045554	+	protein_coding	-190397	3.07e-06	+	0.000258109	0.707943	-0.0183917	0.00267683	-6.87069	6.39e-12	1:109846278	1
1:109846278	1_109846278_C_T	rs407102	1	109846278	T	C	ENSG00000134222	PSRC1	chr1	109822178	109825808	-	protein_coding	-24100	4.64e-06	+	0.000375573	0.707943	-0.0183917	0.00267683	-6.87069	6.39e-12	1:109846278	1
1:109846278	1_109846278_C_T	rs407102	1	109846278	T	C	ENSG00000143028	SYPL2	chr1	110009180	110024759	+	protein_coding	-162903	0.000843909	-	0.0324655	0.707943	-0.0183917	0.00267683	-6.87069	6.39e-12	1:109846278	1
1:109848726	1_109848726_A_T	rs592107	1	109848726	A	T	ENSG00000174151	CYB561D1	chr1	110036674	110045554	+	protein_coding	-187949	2.84e-07	+	3.05e-05	0.280828	0.0184994	0.00271098	6.8239	8.86e-12	1:109848726	1
1:109848726	1_109848726_A_T	rs592107	1	109848726	A	T	ENSG00000134222	PSRC1	chr1	109822178	109825808	-	protein_coding	-26548	1.34e-05	+	0.00097092	0.280828	0.0184994	0.00271098	6.8239	8.86e-12	1:109848726	1
1:109848726	1_109848726_A_T	rs592107	1	109848726	A	T	ENSG00000143028	SYPL2	chr1	110009180	110024759	+	protein_coding	-160455	8.79e-05	-	0.00498558	0.280828	0.0184994	0.00271098	6.8239	8.86e-12	1:109848726	1
1:109848726	1_109848726_A_T	rs592107	1	109848726	A	T	ENSG00000168765	GSTM4	chr1	110198703	110208118	+	protein_coding	-349978	0.00132771	+	0.0462091	0.280828	0.0184994	0.00271098	6.8239	8.86e-12	1:109848726	1
1:109849144	1_109849144_T_C	rs417270	1	109849144	T	C	ENSG00000174151	CYB561D1	chr1	110036674	110045554	+	protein_coding	-187531	7.88e-07	+	7.63e-05	0.284888	0.0182516	0.00270297	6.75243	1.45e-11	1:109849144	1
1:109849144	1_109849144_T_C	rs417270	1	109849144	T	C	ENSG00000134222	PSRC1	chr1	109822178	109825808	-	protein_coding	-26966	3.7e-05	+	0.00235069	0.284888	0.0182516	0.00270297	6.75243	1.45e-11	1:109849144	1
1:109849144	1_109849144_T_C	rs417270	1	109849144	T	C	ENSG00000143028	SYPL2	chr1	110009180	110024759	+	protein_coding	-160037	7.74e-05	-	0.00447038	0.284888	0.0182516	0.00270297	6.75243	1.45e-11	1:109849144	1
1:109849254	1_109849254_A_G	rs443345	1	109849254	A	G	ENSG00000174151	CYB561D1	chr1	110036674	110045554	+	protein_coding	-187421	7.88e-07	+	7.63e-05	0.284853	0.0183189	0.00269562	6.79581	1.08e-11	1:109849254	1
1:109849254	1_109849254_A_G	rs443345	1	109849254	A	G	ENSG00000134222	PSRC1	chr1	109822178	109825808	-	protein_coding	-27076	3.7e-05	+	0.00235069	0.284853	0.0183189	0.00269562	6.79581	1.08e-11	1:109849254	1
1:109849254	1_109849254_A_G	rs443345	1	109849254	A	G	ENSG00000143028	SYPL2	chr1	110009180	110024759	+	protein_coding	-159927	7.74e-05	-	0.00447038	0.284853	0.0183189	0.00269562	6.79581	1.08e-11	1:109849254	1
1:109850122	1_109850122_C_A	rs367586	1	109850122	A	C	ENSG00000174151	CYB561D1	chr1	110036674	110045554	+	protein_coding	-186553	2.84e-07	+	3.05e-05	0.7154	-0.0182348	0.00270382	-6.7441	1.54e-11	1:109850122	1
1:109850122	1_109850122_C_A	rs367586	1	109850122	A	C	ENSG00000134222	PSRC1	chr1	109822178	109825808	-	protein_coding	-27944	1.34e-05	+	0.00097092	0.7154	-0.0182348	0.00270382	-6.7441	1.54e-11	1:109850122	1
1:109850122	1_109850122_C_A	rs367586	1	109850122	A	C	ENSG00000143028	SYPL2	chr1	110009180	110024759	+	protein_coding	-159059	8.79e-05	-	0.00498558	0.7154	-0.0182348	0.00270382	-6.7441	1.54e-11	1:109850122	1
1:109850122	1_109850122_C_A	rs367586	1	109850122	A	C	ENSG00000168765	GSTM4	chr1	110198703	110208118	+	protein_coding	-348582	0.00132771	+	0.0462091	0.7154	-0.0182348	0.00270382	-6.7441	1.54e-11	1:109850122	1
1:109851126	1_109851126_C_T	rs413582	1	109851126	T	C	ENSG00000134222	PSRC1	chr1	109822178	109825808	-	protein_coding	-28948	5.3e-06	+	0.000423968	0.476214	-0.0142568	0.00244297	-5.83584	5.35e-09	1:109851126	1
1:109851126	1_109851126_C_T	rs413582	1	109851126	T	C	ENSG00000134184	GSTM1	chr1	110230436	110251661	+	protein_coding	-379311	0.00141709	+	0.0486039	0.476214	-0.0142568	0.00244297	-5.83584	5.35e-09	1:109851126	1
1:109851127	1_109851127_A_G	rs444387	1	109851127	A	G	ENSG00000174151	CYB561D1	chr1	110036674	110045554	+	protein_coding	-185548	2.84e-07	+	3.05e-05	0.284803	0.0183769	0.0026957	6.81709	9.29e-12	1:109851127	1
1:109851127	1_109851127_A_G	rs444387	1	109851127	A	G	ENSG00000134222	PSRC1	chr1	109822178	109825808	-	protein_coding	-28949	1.34e-05	+	0.00097092	0.284803	0.0183769	0.0026957	6.81709	9.29e-12	1:109851127	1
1:109851127	1_109851127_A_G	rs444387	1	109851127	A	G	ENSG00000143028	SYPL2	chr1	110009180	110024759	+	protein_coding	-158054	8.79e-05	-	0.00498558	0.284803	0.0183769	0.0026957	6.81709	9.29e-12	1:109851127	1
1:109851127	1_109851127_A_G	rs444387	1	109851127	A	G	ENSG00000168765	GSTM4	chr1	110198703	110208118	+	protein_coding	-347577	0.00132771	+	0.0462091	0.284803	0.0183769	0.0026957	6.81709	9.29e-12	1:109851127	1
1:109855404	1_109855404_G_A	rs461200	1	109855404	A	G	ENSG00000174151	CYB561D1	chr1	110036674	110045554	+	protein_coding	-181271	2.84e-07	+	3.05e-05	0.719176	-0.0183771	0.0027147	-6.76949	1.29e-11	1:109855404	1
1:109855404	1_109855404_G_A	rs461200	1	109855404	A	G	ENSG00000134222	PSRC1	chr1	109822178	109825808	-	protein_coding	-33226	1.34e-05	+	0.00097092	0.719176	-0.0183771	0.0027147	-6.76949	1.29e-11	1:109855404	1
1:109855404	1_109855404_G_A	rs461200	1	109855404	A	G	ENSG00000143028	SYPL2	chr1	110009180	110024759	+	protein_coding	-153777	8.79e-05	-	0.00498558	0.719176	-0.0183771	0.0027147	-6.76949	1.29e-11	1:109855404	1
1:109855404	1_109855404_G_A	rs461200	1	109855404	A	G	ENSG00000168765	GSTM4	chr1	110198703	110208118	+	protein_coding	-343300	0.00132771	+	0.0462091	0.719176	-0.0183771	0.0027147	-6.76949	1.29e-11	1:109855404	1
1:109856306	1_109856306_G_A	rs464218	1	109856306	A	G	ENSG00000134222	PSRC1	chr1	109822178	109825808	-	protein_coding	-34128	1.07e-09	+	1.82e-07	0.535698	-0.0147376	0.00244581	-6.02566	1.68e-09	1:109856306	1
1:109857815	1_109857815_A_C	rs17585355	1	109857815	A	C	ENSG00000134222	PSRC1	chr1	109822178	109825808	-	protein_coding	-35637	2.43e-06	-	0.000210222	0.943691	-0.0255941	0.00530038	-4.82874	1.37e-06	NA	NA
1:109857815	1_109857815_A_C	rs17585355	1	109857815	A	C	ENSG00000134184	GSTM1	chr1	110230436	110251661	+	protein_coding	-372622	0.00057838	-	0.0239372	0.943691	-0.0255941	0.00530038	-4.82874	1.37e-06	NA	NA
1:109857815	1_109857815_A_C	rs17585355	1	109857815	A	C	ENSG00000134201	GSTM5	chr1	110254864	110318050	+	protein_coding	-397050	0.000646916	+	0.0262358	0.943691	-0.0255941	0.00530038	-4.82874	1.37e-06	NA	NA
1:109857815	1_109857815_A_C	rs17585355	1	109857815	A	C	ENSG00000168765	GSTM4	chr1	110198703	110208118	+	protein_coding	-340889	0.00107848	-	0.0394053	0.943691	-0.0255941	0.00530038	-4.82874	1.37e-06	NA	NA
1:109858119	1_109858119_T_C	rs370088	1	109858119	T	C	ENSG00000174151	CYB561D1	chr1	110036674	110045554	+	protein_coding	-178556	2.84e-07	+	3.05e-05	0.280855	0.0184413	0.00270684	6.81284	9.57e-12	1:109858119	1
1:109858119	1_109858119_T_C	rs370088	1	109858119	T	C	ENSG00000134222	PSRC1	chr1	109822178	109825808	-	protein_coding	-35941	1.34e-05	+	0.00097092	0.280855	0.0184413	0.00270684	6.81284	9.57e-12	1:109858119	1
1:109858119	1_109858119_T_C	rs370088	1	109858119	T	C	ENSG00000143028	SYPL2	chr1	110009180	110024759	+	protein_coding	-151062	8.79e-05	-	0.00498558	0.280855	0.0184413	0.00270684	6.81284	9.57e-12	1:109858119	1
1:109858119	1_109858119_T_C	rs370088	1	109858119	T	C	ENSG00000168765	GSTM4	chr1	110198703	110208118	+	protein_coding	-340585	0.00132771	+	0.0462091	0.280855	0.0184413	0.00270684	6.81284	9.57e-12	1:109858119	1
1:109860144	1_109860144_T_C	rs3853498	1	109860144	T	C	ENSG00000174151	CYB561D1	chr1	110036674	110045554	+	protein_coding	-176531	2.84e-07	+	3.05e-05	0.284884	0.0182026	0.00270292	6.73442	1.65e-11	1:109860144	1
1:109860144	1_109860144_T_C	rs3853498	1	109860144	T	C	ENSG00000134222	PSRC1	chr1	109822178	109825808	-	protein_coding	-37966	1.34e-05	+	0.00097092	0.284884	0.0182026	0.00270292	6.73442	1.65e-11	1:109860144	1
1:109860144	1_109860144_T_C	rs3853498	1	109860144	T	C	ENSG00000143028	SYPL2	chr1	110009180	110024759	+	protein_coding	-149037	8.79e-05	-	0.00498558	0.284884	0.0182026	0.00270292	6.73442	1.65e-11	1:109860144	1
1:109860144	1_109860144_T_C	rs3853498	1	109860144	T	C	ENSG00000168765	GSTM4	chr1	110198703	110208118	+	protein_coding	-338560	0.00132771	+	0.0462091	0.284884	0.0182026	0.00270292	6.73442	1.65e-11	1:109860144	1
1:109864269	1_109864269_T_C	rs3853500	1	109864269	T	C	ENSG00000174151	CYB561D1	chr1	110036674	110045554	+	protein_coding	-172406	2.84e-07	+	3.05e-05	0.284827	0.0183704	0.00269556	6.81504	9.42e-12	1:109864269	1
1:109864269	1_109864269_T_C	rs3853500	1	109864269	T	C	ENSG00000134222	PSRC1	chr1	109822178	109825808	-	protein_coding	-42091	1.34e-05	+	0.00097092	0.284827	0.0183704	0.00269556	6.81504	9.42e-12	1:109864269	1
1:109864269	1_109864269_T_C	rs3853500	1	109864269	T	C	ENSG00000143028	SYPL2	chr1	110009180	110024759	+	protein_coding	-144912	8.79e-05	-	0.00498558	0.284827	0.0183704	0.00269556	6.81504	9.42e-12	1:109864269	1
1:109864269	1_109864269_T_C	rs3853500	1	109864269	T	C	ENSG00000168765	GSTM4	chr1	110198703	110208118	+	protein_coding	-334435	0.00132771	+	0.0462091	0.284827	0.0183704	0.00269556	6.81504	9.42e-12	1:109864269	1
1:109864374	1_109864374_G_A	rs3853501	1	109864374	A	G	ENSG00000174151	CYB561D1	chr1	110036674	110045554	+	protein_coding	-172301	2.84e-07	+	3.05e-05	0.715173	-0.0183831	0.00269551	-6.81987	9.11e-12	1:109864374	1
1:109864374	1_109864374_G_A	rs3853501	1	109864374	A	G	ENSG00000134222	PSRC1	chr1	109822178	109825808	-	protein_coding	-42196	1.34e-05	+	0.00097092	0.715173	-0.0183831	0.00269551	-6.81987	9.11e-12	1:109864374	1
1:109864374	1_109864374_G_A	rs3853501	1	109864374	A	G	ENSG00000143028	SYPL2	chr1	110009180	110024759	+	protein_coding	-144807	8.79e-05	-	0.00498558	0.715173	-0.0183831	0.00269551	-6.81987	9.11e-12	1:109864374	1
1:109864374	1_109864374_G_A	rs3853501	1	109864374	A	G	ENSG00000168765	GSTM4	chr1	110198703	110208118	+	protein_coding	-334330	0.00132771	+	0.0462091	0.715173	-0.0183831	0.00269551	-6.81987	9.11e-12	1:109864374	1
1:109866230	1_109866230_T_C	rs3768497	1	109866230	T	C	ENSG00000174151	CYB561D1	chr1	110036674	110045554	+	protein_coding	-170445	2.84e-07	+	3.05e-05	0.280859	0.018496	0.00270686	6.83299	8.32e-12	1:109866230	1
1:109866230	1_109866230_T_C	rs3768497	1	109866230	T	C	ENSG00000134222	PSRC1	chr1	109822178	109825808	-	protein_coding	-44052	1.34e-05	+	0.00097092	0.280859	0.018496	0.00270686	6.83299	8.32e-12	1:109866230	1
1:109866230	1_109866230_T_C	rs3768497	1	109866230	T	C	ENSG00000143028	SYPL2	chr1	110009180	110024759	+	protein_coding	-142951	8.79e-05	-	0.00498558	0.280859	0.018496	0.00270686	6.83299	8.32e-12	1:109866230	1
1:109866230	1_109866230_T_C	rs3768497	1	109866230	T	C	ENSG00000168765	GSTM4	chr1	110198703	110208118	+	protein_coding	-332474	0.00132771	+	0.0462091	0.280859	0.018496	0.00270686	6.83299	8.32e-12	1:109866230	1
1:109866569	1_109866569_T_A	rs3768496	1	109866569	A	T	ENSG00000174151	CYB561D1	chr1	110036674	110045554	+	protein_coding	-170106	2.84e-07	+	3.05e-05	0.719191	-0.0185449	0.00270699	-6.85075	7.35e-12	1:109866569	1
1:109866569	1_109866569_T_A	rs3768496	1	109866569	A	T	ENSG00000134222	PSRC1	chr1	109822178	109825808	-	protein_coding	-44391	1.34e-05	+	0.00097092	0.719191	-0.0185449	0.00270699	-6.85075	7.35e-12	1:109866569	1
1:109866569	1_109866569_T_A	rs3768496	1	109866569	A	T	ENSG00000143028	SYPL2	chr1	110009180	110024759	+	protein_coding	-142612	8.79e-05	-	0.00498558	0.719191	-0.0185449	0.00270699	-6.85075	7.35e-12	1:109866569	1
1:109866569	1_109866569_T_A	rs3768496	1	109866569	A	T	ENSG00000168765	GSTM4	chr1	110198703	110208118	+	protein_coding	-332135	0.00132771	+	0.0462091	0.719191	-0.0185449	0.00270699	-6.85075	7.35e-12	1:109866569	1
1:109866844	1_109866844_G_A	rs12136140	1	109866844	A	G	ENSG00000174151	CYB561D1	chr1	110036674	110045554	+	protein_coding	-169831	2.84e-07	+	3.05e-05	0.715116	-0.0182201	0.00270281	-6.74118	1.57e-11	1:109866844	1
1:109866844	1_109866844_G_A	rs12136140	1	109866844	A	G	ENSG00000134222	PSRC1	chr1	109822178	109825808	-	protein_coding	-44666	1.34e-05	+	0.00097092	0.715116	-0.0182201	0.00270281	-6.74118	1.57e-11	1:109866844	1
1:109866844	1_109866844_G_A	rs12136140	1	109866844	A	G	ENSG00000143028	SYPL2	chr1	110009180	110024759	+	protein_coding	-142337	8.79e-05	-	0.00498558	0.715116	-0.0182201	0.00270281	-6.74118	1.57e-11	1:109866844	1
1:109866844	1_109866844_G_A	rs12136140	1	109866844	A	G	ENSG00000168765	GSTM4	chr1	110198703	110208118	+	protein_coding	-331860	0.00132771	+	0.0462091	0.715116	-0.0182201	0.00270281	-6.74118	1.57e-11	1:109866844	1
1:109867892	1_109867892_A_G	rs12045346	1	109867892	A	G	ENSG00000174151	CYB561D1	chr1	110036674	110045554	+	protein_coding	-168783	2.84e-07	+	3.05e-05	0.280751	0.0183951	0.00271463	6.7763	1.23e-11	1:109867892	1
1:109867892	1_109867892_A_G	rs12045346	1	109867892	A	G	ENSG00000134222	PSRC1	chr1	109822178	109825808	-	protein_coding	-45714	1.34e-05	+	0.00097092	0.280751	0.0183951	0.00271463	6.7763	1.23e-11	1:109867892	1
1:109867892	1_109867892_A_G	rs12045346	1	109867892	A	G	ENSG00000143028	SYPL2	chr1	110009180	110024759	+	protein_coding	-141289	8.79e-05	-	0.00498558	0.280751	0.0183951	0.00271463	6.7763	1.23e-11	1:109867892	1
1:109867892	1_109867892_A_G	rs12045346	1	109867892	A	G	ENSG00000168765	GSTM4	chr1	110198703	110208118	+	protein_coding	-330812	0.00132771	+	0.0462091	0.280751	0.0183951	0.00271463	6.7763	1.23e-11	1:109867892	1
1:109867929	1_109867929_G_A	rs11102969	1	109867929	A	G	ENSG00000174151	CYB561D1	chr1	110036674	110045554	+	protein_coding	-168746	2.84e-07	+	3.05e-05	0.715066	-0.0181722	0.00270268	-6.72378	1.77e-11	1:109867929	1
1:109867929	1_109867929_G_A	rs11102969	1	109867929	A	G	ENSG00000134222	PSRC1	chr1	109822178	109825808	-	protein_coding	-45751	1.34e-05	+	0.00097092	0.715066	-0.0181722	0.00270268	-6.72378	1.77e-11	1:109867929	1
1:109867929	1_109867929_G_A	rs11102969	1	109867929	A	G	ENSG00000143028	SYPL2	chr1	110009180	110024759	+	protein_coding	-141252	8.79e-05	-	0.00498558	0.715066	-0.0181722	0.00270268	-6.72378	1.77e-11	1:109867929	1
1:109867929	1_109867929_G_A	rs11102969	1	109867929	A	G	ENSG00000168765	GSTM4	chr1	110198703	110208118	+	protein_coding	-330775	0.00132771	+	0.0462091	0.715066	-0.0181722	0.00270268	-6.72378	1.77e-11	1:109867929	1
1:109870859	1_109870859_C_G	rs6695482	1	109870859	C	G	ENSG00000174151	CYB561D1	chr1	110036674	110045554	+	protein_coding	-165816	2.84e-07	+	3.05e-05	0.284853	0.0182992	0.0026955	6.78879	1.13e-11	1:109870859	1
1:109870859	1_109870859_C_G	rs6695482	1	109870859	C	G	ENSG00000134222	PSRC1	chr1	109822178	109825808	-	protein_coding	-48681	1.34e-05	+	0.00097092	0.284853	0.0182992	0.0026955	6.78879	1.13e-11	1:109870859	1
1:109870859	1_109870859_C_G	rs6695482	1	109870859	C	G	ENSG00000143028	SYPL2	chr1	110009180	110024759	+	protein_coding	-138322	8.79e-05	-	0.00498558	0.284853	0.0182992	0.0026955	6.78879	1.13e-11	1:109870859	1
1:109870859	1_109870859_C_G	rs6695482	1	109870859	C	G	ENSG00000168765	GSTM4	chr1	110198703	110208118	+	protein_coding	-327845	0.00132771	+	0.0462091	0.284853	0.0182992	0.0026955	6.78879	1.13e-11	1:109870859	1
1:109871787	1_109871787_T_C	rs10745352	1	109871787	T	C	ENSG00000174151	CYB561D1	chr1	110036674	110045554	+	protein_coding	-164888	2.84e-07	+	3.05e-05	0.284869	0.0182798	0.00269556	6.78146	1.19e-11	1:109871787	1
1:109871787	1_109871787_T_C	rs10745352	1	109871787	T	C	ENSG00000134222	PSRC1	chr1	109822178	109825808	-	protein_coding	-49609	1.34e-05	+	0.00097092	0.284869	0.0182798	0.00269556	6.78146	1.19e-11	1:109871787	1
1:109871787	1_109871787_T_C	rs10745352	1	109871787	T	C	ENSG00000143028	SYPL2	chr1	110009180	110024759	+	protein_coding	-137394	8.79e-05	-	0.00498558	0.284869	0.0182798	0.00269556	6.78146	1.19e-11	1:109871787	1
1:109871787	1_109871787_T_C	rs10745352	1	109871787	T	C	ENSG00000168765	GSTM4	chr1	110198703	110208118	+	protein_coding	-326917	0.00132771	+	0.0462091	0.284869	0.0182798	0.00269556	6.78146	1.19e-11	1:109871787	1
1:109872370	1_109872370_C_T	rs11102971	1	109872370	T	C	ENSG00000174151	CYB561D1	chr1	110036674	110045554	+	protein_coding	-164305	2.84e-07	+	3.05e-05	0.715154	-0.0181795	0.00270297	-6.72575	1.75e-11	1:109872370	1
1:109872370	1_109872370_C_T	rs11102971	1	109872370	T	C	ENSG00000134222	PSRC1	chr1	109822178	109825808	-	protein_coding	-50192	1.34e-05	+	0.00097092	0.715154	-0.0181795	0.00270297	-6.72575	1.75e-11	1:109872370	1
1:109872370	1_109872370_C_T	rs11102971	1	109872370	T	C	ENSG00000143028	SYPL2	chr1	110009180	110024759	+	protein_coding	-136811	8.79e-05	-	0.00498558	0.715154	-0.0181795	0.00270297	-6.72575	1.75e-11	1:109872370	1
1:109872370	1_109872370_C_T	rs11102971	1	109872370	T	C	ENSG00000168765	GSTM4	chr1	110198703	110208118	+	protein_coding	-326334	0.00132771	+	0.0462091	0.715154	-0.0181795	0.00270297	-6.72575	1.75e-11	1:109872370	1
1:109872882	1_109872882_A_T	rs10735238	1	109872882	A	T	ENSG00000174151	CYB561D1	chr1	110036674	110045554	+	protein_coding	-163793	2.71e-07	+	2.93e-05	0.278276	0.0184565	0.00272211	6.78023	1.2e-11	1:109872882	1
1:109872882	1_109872882_A_T	rs10735238	1	109872882	A	T	ENSG00000134222	PSRC1	chr1	109822178	109825808	-	protein_coding	-50704	1.04e-05	+	0.000774746	0.278276	0.0184565	0.00272211	6.78023	1.2e-11	1:109872882	1
1:109872882	1_109872882_A_T	rs10735238	1	109872882	A	T	ENSG00000143028	SYPL2	chr1	110009180	110024759	+	protein_coding	-136299	0.000137525	-	0.00729178	0.278276	0.0184565	0.00272211	6.78023	1.2e-11	1:109872882	1
1:109873290	1_109873290_G_A	rs61394658	1	109873290	A	G	ENSG00000134222	PSRC1	chr1	109822178	109825808	-	protein_coding	-51112	6.1e-08	-	7.48e-06	0.221263	0.0155204	0.0029394	5.28015	1.29e-07	1:109873290	1
1:109873290	1_109873290_G_A	rs61394658	1	109873290	A	G	ENSG00000174151	CYB561D1	chr1	110036674	110045554	+	protein_coding	-163385	6.6e-06	-	0.000516551	0.221263	0.0155204	0.0029394	5.28015	1.29e-07	1:109873290	1
1:109873290	1_109873290_G_A	rs61394658	1	109873290	A	G	ENSG00000143028	SYPL2	chr1	110009180	110024759	+	protein_coding	-135891	0.000739301	+	0.0292298	0.221263	0.0155204	0.0029394	5.28015	1.29e-07	1:109873290	1
1:109873367	1_109873367_A_G	rs4970840	1	109873367	A	G	ENSG00000174151	CYB561D1	chr1	110036674	110045554	+	protein_coding	-163308	2.84e-07	+	3.05e-05	0.280878	0.018357	0.00271436	6.76292	1.35e-11	1:109873367	1
1:109873367	1_109873367_A_G	rs4970840	1	109873367	A	G	ENSG00000134222	PSRC1	chr1	109822178	109825808	-	protein_coding	-51189	1.34e-05	+	0.00097092	0.280878	0.018357	0.00271436	6.76292	1.35e-11	1:109873367	1
1:109873367	1_109873367_A_G	rs4970840	1	109873367	A	G	ENSG00000143028	SYPL2	chr1	110009180	110024759	+	protein_coding	-135814	8.79e-05	-	0.00498558	0.280878	0.018357	0.00271436	6.76292	1.35e-11	1:109873367	1
1:109873367	1_109873367_A_G	rs4970840	1	109873367	A	G	ENSG00000168765	GSTM4	chr1	110198703	110208118	+	protein_coding	-325337	0.00132771	+	0.0462091	0.280878	0.018357	0.00271436	6.76292	1.35e-11	1:109873367	1
1:109873573	1_109873573_G_A	rs4970749	1	109873573	A	G	ENSG00000174151	CYB561D1	chr1	110036674	110045554	+	protein_coding	-163102	2.84e-07	+	3.05e-05	0.71517	-0.0182113	0.002703	-6.73742	1.61e-11	1:109873573	1
1:109873573	1_109873573_G_A	rs4970749	1	109873573	A	G	ENSG00000134222	PSRC1	chr1	109822178	109825808	-	protein_coding	-51395	1.34e-05	+	0.00097092	0.71517	-0.0182113	0.002703	-6.73742	1.61e-11	1:109873573	1
1:109873573	1_109873573_G_A	rs4970749	1	109873573	A	G	ENSG00000143028	SYPL2	chr1	110009180	110024759	+	protein_coding	-135608	8.79e-05	-	0.00498558	0.71517	-0.0182113	0.002703	-6.73742	1.61e-11	1:109873573	1
1:109873573	1_109873573_G_A	rs4970749	1	109873573	A	G	ENSG00000168765	GSTM4	chr1	110198703	110208118	+	protein_coding	-325131	0.00132771	+	0.0462091	0.71517	-0.0182113	0.002703	-6.73742	1.61e-11	1:109873573	1
1:109875415	1_109875415_C_T	rs12046539	1	109875415	T	C	ENSG00000174151	CYB561D1	chr1	110036674	110045554	+	protein_coding	-161260	2.84e-07	+	3.05e-05	0.718356	-0.01836	0.00271222	-6.76938	1.29e-11	1:109875415	1
1:109875415	1_109875415_C_T	rs12046539	1	109875415	T	C	ENSG00000134222	PSRC1	chr1	109822178	109825808	-	protein_coding	-53237	1.34e-05	+	0.00097092	0.718356	-0.01836	0.00271222	-6.76938	1.29e-11	1:109875415	1
1:109875415	1_109875415_C_T	rs12046539	1	109875415	T	C	ENSG00000143028	SYPL2	chr1	110009180	110024759	+	protein_coding	-133766	8.79e-05	-	0.00498558	0.718356	-0.01836	0.00271222	-6.76938	1.29e-11	1:109875415	1
1:109875415	1_109875415_C_T	rs12046539	1	109875415	T	C	ENSG00000168765	GSTM4	chr1	110198703	110208118	+	protein_coding	-323289	0.00132771	+	0.0462091	0.718356	-0.01836	0.00271222	-6.76938	1.29e-11	1:109875415	1
1:109876885	1_109876885_C_T	rs7550401	1	109876885	T	C	ENSG00000134222	PSRC1	chr1	109822178	109825808	-	protein_coding	-54707	3.79e-08	-	4.83e-06	0.221366	0.0155108	0.00293897	5.27764	1.31e-07	1:109876885	1
1:109876885	1_109876885_C_T	rs7550401	1	109876885	T	C	ENSG00000174151	CYB561D1	chr1	110036674	110045554	+	protein_coding	-159790	5.15e-06	-	0.000412924	0.221366	0.0155108	0.00293897	5.27764	1.31e-07	1:109876885	1
1:109876885	1_109876885_C_T	rs7550401	1	109876885	T	C	ENSG00000143028	SYPL2	chr1	110009180	110024759	+	protein_coding	-132296	0.000659192	+	0.0266494	0.221366	0.0155108	0.00293897	5.27764	1.31e-07	1:109876885	1
1:109877506	1_109877506_A_G	rs10745353	1	109877506	A	G	ENSG00000174151	CYB561D1	chr1	110036674	110045554	+	protein_coding	-159169	2.71e-07	+	2.93e-05	0.278191	0.0184924	0.00271485	6.81155	9.66e-12	1:109877506	1
1:109877506	1_109877506_A_G	rs10745353	1	109877506	A	G	ENSG00000134222	PSRC1	chr1	109822178	109825808	-	protein_coding	-55328	1.04e-05	+	0.000774746	0.278191	0.0184924	0.00271485	6.81155	9.66e-12	1:109877506	1
1:109877506	1_109877506_A_G	rs10745353	1	109877506	A	G	ENSG00000143028	SYPL2	chr1	110009180	110024759	+	protein_coding	-131675	0.000137525	-	0.00729178	0.278191	0.0184924	0.00271485	6.81155	9.66e-12	1:109877506	1
1:109879549	1_109879549_C_T	rs4603158	1	109879549	T	C	ENSG00000174151	CYB561D1	chr1	110036674	110045554	+	protein_coding	-157126	2.84e-07	+	3.05e-05	0.715154	-0.0182856	0.00269556	-6.7836	1.17e-11	1:109879549	1
1:109879549	1_109879549_C_T	rs4603158	1	109879549	T	C	ENSG00000134222	PSRC1	chr1	109822178	109825808	-	protein_coding	-57371	1.34e-05	+	0.00097092	0.715154	-0.0182856	0.00269556	-6.7836	1.17e-11	1:109879549	1
1:109879549	1_109879549_C_T	rs4603158	1	109879549	T	C	ENSG00000143028	SYPL2	chr1	110009180	110024759	+	protein_coding	-129632	8.79e-05	-	0.00498558	0.715154	-0.0182856	0.00269556	-6.7836	1.17e-11	1:109879549	1
1:109879549	1_109879549_C_T	rs4603158	1	109879549	T	C	ENSG00000168765	GSTM4	chr1	110198703	110208118	+	protein_coding	-319155	0.00132771	+	0.0462091	0.715154	-0.0182856	0.00269556	-6.7836	1.17e-11	1:109879549	1
1:109879892	1_109879892_G_C	rs4970841	1	109879892	C	G	ENSG00000174151	CYB561D1	chr1	110036674	110045554	+	protein_coding	-156783	2.84e-07	+	3.05e-05	0.715135	-0.0182749	0.00270288	-6.76126	1.37e-11	1:109879892	1
1:109879892	1_109879892_G_C	rs4970841	1	109879892	C	G	ENSG00000134222	PSRC1	chr1	109822178	109825808	-	protein_coding	-57714	1.34e-05	+	0.00097092	0.715135	-0.0182749	0.00270288	-6.76126	1.37e-11	1:109879892	1
1:109879892	1_109879892_G_C	rs4970841	1	109879892	C	G	ENSG00000143028	SYPL2	chr1	110009180	110024759	+	protein_coding	-129289	8.79e-05	-	0.00498558	0.715135	-0.0182749	0.00270288	-6.76126	1.37e-11	1:109879892	1
1:109879892	1_109879892_G_C	rs4970841	1	109879892	C	G	ENSG00000168765	GSTM4	chr1	110198703	110208118	+	protein_coding	-318812	0.00132771	+	0.0462091	0.715135	-0.0182749	0.00270288	-6.76126	1.37e-11	1:109879892	1
1:109879949	1_109879949_A_G	rs4970842	1	109879949	A	G	ENSG00000174151	CYB561D1	chr1	110036674	110045554	+	protein_coding	-156726	2.84e-07	+	3.05e-05	0.284646	0.0182166	0.00270354	6.73805	1.61e-11	1:109879949	1
1:109879949	1_109879949_A_G	rs4970842	1	109879949	A	G	ENSG00000134222	PSRC1	chr1	109822178	109825808	-	protein_coding	-57771	1.34e-05	+	0.00097092	0.284646	0.0182166	0.00270354	6.73805	1.61e-11	1:109879949	1
1:109879949	1_109879949_A_G	rs4970842	1	109879949	A	G	ENSG00000143028	SYPL2	chr1	110009180	110024759	+	protein_coding	-129232	8.79e-05	-	0.00498558	0.284646	0.0182166	0.00270354	6.73805	1.61e-11	1:109879949	1
1:109879949	1_109879949_A_G	rs4970842	1	109879949	A	G	ENSG00000168765	GSTM4	chr1	110198703	110208118	+	protein_coding	-318755	0.00132771	+	0.0462091	0.284646	0.0182166	0.00270354	6.73805	1.61e-11	1:109879949	1
1:109880721	1_109880721_T_C	rs11102972	1	109880721	T	C	ENSG00000134222	PSRC1	chr1	109822178	109825808	-	protein_coding	-58543	3.79e-08	-	4.83e-06	0.778633	-0.0157023	0.00293085	-5.35761	8.43e-08	1:109880721	1
1:109880721	1_109880721_T_C	rs11102972	1	109880721	T	C	ENSG00000174151	CYB561D1	chr1	110036674	110045554	+	protein_coding	-155954	5.15e-06	-	0.000412924	0.778633	-0.0157023	0.00293085	-5.35761	8.43e-08	1:109880721	1
1:109880721	1_109880721_T_C	rs11102972	1	109880721	T	C	ENSG00000143028	SYPL2	chr1	110009180	110024759	+	protein_coding	-128460	0.000659192	+	0.0266494	0.778633	-0.0157023	0.00293085	-5.35761	8.43e-08	1:109880721	1
1:109882250	1_109882250_T_A	rs10858084	1	109882250	A	T	ENSG00000174151	CYB561D1	chr1	110036674	110045554	+	protein_coding	-154425	2.84e-07	+	3.05e-05	0.715147	-0.0182624	0.00269553	-6.77508	1.24e-11	1:109882250	1
1:109882250	1_109882250_T_A	rs10858084	1	109882250	A	T	ENSG00000134222	PSRC1	chr1	109822178	109825808	-	protein_coding	-60072	1.34e-05	+	0.00097092	0.715147	-0.0182624	0.00269553	-6.77508	1.24e-11	1:109882250	1
1:109882250	1_109882250_T_A	rs10858084	1	109882250	A	T	ENSG00000143028	SYPL2	chr1	110009180	110024759	+	protein_coding	-126931	8.79e-05	-	0.00498558	0.715147	-0.0182624	0.00269553	-6.77508	1.24e-11	1:109882250	1
1:109882250	1_109882250_T_A	rs10858084	1	109882250	A	T	ENSG00000168765	GSTM4	chr1	110198703	110208118	+	protein_coding	-316454	0.00132771	+	0.0462091	0.715147	-0.0182624	0.00269553	-6.77508	1.24e-11	1:109882250	1
1:109882568	1_109882568_C_G	rs112847776	1	109882568	C	G	ENSG00000134202	GSTM3	chr1	110276554	110284384	-	protein_coding	401817	1.21e-05	-	0.000885608	0.913923	-0.0211276	0.00436014	-4.84562	1.26e-06	1:109882568	1
1:109882568	1_109882568_C_G	rs112847776	1	109882568	C	G	ENSG00000134201	GSTM5	chr1	110254864	110318050	+	protein_coding	-372297	4.99e-05	+	0.00305904	0.913923	-0.0211276	0.00436014	-4.84562	1.26e-06	1:109882568	1
1:109882568	1_109882568_C_G	rs112847776	1	109882568	C	G	ENSG00000213366	GSTM2	chr1	110210644	110252171	+	protein_coding	-328077	6.37e-05	+	0.00378751	0.913923	-0.0211276	0.00436014	-4.84562	1.26e-06	1:109882568	1
1:109882568	1_109882568_C_G	rs112847776	1	109882568	C	G	ENSG00000134222	PSRC1	chr1	109822178	109825808	-	protein_coding	-60390	0.000199105	-	0.00994881	0.913923	-0.0211276	0.00436014	-4.84562	1.26e-06	1:109882568	1
1:109884775	1_109884775_T_G	rs2228604	1	109884775	T	G	ENSG00000174151	CYB561D1	chr1	110036674	110045554	+	protein_coding	-151900	2.84e-07	+	3.05e-05	0.284807	0.0182512	0.0026956	6.77073	1.28e-11	1:109884775	1
1:109884775	1_109884775_T_G	rs2228604	1	109884775	T	G	ENSG00000134222	PSRC1	chr1	109822178	109825808	-	protein_coding	-62597	1.34e-05	+	0.00097092	0.284807	0.0182512	0.0026956	6.77073	1.28e-11	1:109884775	1
1:109884775	1_109884775_T_G	rs2228604	1	109884775	T	G	ENSG00000143028	SYPL2	chr1	110009180	110024759	+	protein_coding	-124406	8.79e-05	-	0.00498558	0.284807	0.0182512	0.0026956	6.77073	1.28e-11	1:109884775	1
1:109884775	1_109884775_T_G	rs2228604	1	109884775	T	G	ENSG00000168765	GSTM4	chr1	110198703	110208118	+	protein_coding	-313929	0.00132771	+	0.0462091	0.284807	0.0182512	0.0026956	6.77073	1.28e-11	1:109884775	1
1:109886310	1_109886310_T_G	rs11102973	1	109886310	T	G	ENSG00000174151	CYB561D1	chr1	110036674	110045554	+	protein_coding	-150365	2.84e-07	+	3.05e-05	0.280755	0.0184164	0.00271457	6.78427	1.17e-11	1:109886310	1
1:109886310	1_109886310_T_G	rs11102973	1	109886310	T	G	ENSG00000134222	PSRC1	chr1	109822178	109825808	-	protein_coding	-64132	1.34e-05	+	0.00097092	0.280755	0.0184164	0.00271457	6.78427	1.17e-11	1:109886310	1
1:109886310	1_109886310_T_G	rs11102973	1	109886310	T	G	ENSG00000143028	SYPL2	chr1	110009180	110024759	+	protein_coding	-122871	8.79e-05	-	0.00498558	0.280755	0.0184164	0.00271457	6.78427	1.17e-11	1:109886310	1
1:109886310	1_109886310_T_G	rs11102973	1	109886310	T	G	ENSG00000168765	GSTM4	chr1	110198703	110208118	+	protein_coding	-312394	0.00132771	+	0.0462091	0.280755	0.0184164	0.00271457	6.78427	1.17e-11	1:109886310	1
1:109886371	1_109886371_G_A	rs11102974	1	109886371	A	G	ENSG00000174151	CYB561D1	chr1	110036674	110045554	+	protein_coding	-150304	2.84e-07	+	3.05e-05	0.719222	-0.0184808	0.002707	-6.82706	8.67e-12	1:109886371	1
1:109886371	1_109886371_G_A	rs11102974	1	109886371	A	G	ENSG00000134222	PSRC1	chr1	109822178	109825808	-	protein_coding	-64193	1.34e-05	+	0.00097092	0.719222	-0.0184808	0.002707	-6.82706	8.67e-12	1:109886371	1
1:109886371	1_109886371_G_A	rs11102974	1	109886371	A	G	ENSG00000143028	SYPL2	chr1	110009180	110024759	+	protein_coding	-122810	8.79e-05	-	0.00498558	0.719222	-0.0184808	0.002707	-6.82706	8.67e-12	1:109886371	1
1:109886371	1_109886371_G_A	rs11102974	1	109886371	A	G	ENSG00000168765	GSTM4	chr1	110198703	110208118	+	protein_coding	-312333	0.00132771	+	0.0462091	0.719222	-0.0184808	0.002707	-6.82706	8.67e-12	1:109886371	1
1:109886395	1_109886395_C_T	rs7520048	1	109886395	T	C	ENSG00000174151	CYB561D1	chr1	110036674	110045554	+	protein_coding	-150280	2.84e-07	+	3.05e-05	0.715147	-0.018219	0.00270284	-6.74071	1.58e-11	1:109886395	1
1:109886395	1_109886395_C_T	rs7520048	1	109886395	T	C	ENSG00000134222	PSRC1	chr1	109822178	109825808	-	protein_coding	-64217	1.34e-05	+	0.00097092	0.715147	-0.018219	0.00270284	-6.74071	1.58e-11	1:109886395	1
1:109886395	1_109886395_C_T	rs7520048	1	109886395	T	C	ENSG00000143028	SYPL2	chr1	110009180	110024759	+	protein_coding	-122786	8.79e-05	-	0.00498558	0.715147	-0.018219	0.00270284	-6.74071	1.58e-11	1:109886395	1
1:109886395	1_109886395_C_T	rs7520048	1	109886395	T	C	ENSG00000168765	GSTM4	chr1	110198703	110208118	+	protein_coding	-312309	0.00132771	+	0.0462091	0.715147	-0.018219	0.00270284	-6.74071	1.58e-11	1:109886395	1
1:109887191	1_109887191_T_C	rs4970843	1	109887191	T	C	ENSG00000134222	PSRC1	chr1	109822178	109825808	-	protein_coding	-65013	5.04e-06	+	0.00040523	0.527165	0.0144939	0.0024434	5.93187	3e-09	1:109887191	1
1:109891133	1_109891133_C_T	rs10127790	1	109891133	T	C	ENSG00000174151	CYB561D1	chr1	110036674	110045554	+	protein_coding	-145542	1.06e-07	+	1.25e-05	0.707462	-0.0178593	0.00267599	-6.67391	2.49e-11	1:109891133	1
1:109891133	1_109891133_C_T	rs10127790	1	109891133	T	C	ENSG00000134222	PSRC1	chr1	109822178	109825808	-	protein_coding	-68955	2.51e-05	+	0.00168517	0.707462	-0.0178593	0.00267599	-6.67391	2.49e-11	1:109891133	1
1:109891133	1_109891133_C_T	rs10127790	1	109891133	T	C	ENSG00000143028	SYPL2	chr1	110009180	110024759	+	protein_coding	-118048	0.000116239	-	0.00634054	0.707462	-0.0178593	0.00267599	-6.67391	2.49e-11	1:109891133	1
1:109891133	1_109891133_C_T	rs10127790	1	109891133	T	C	ENSG00000168765	GSTM4	chr1	110198703	110208118	+	protein_coding	-307571	0.000979021	+	0.0365496	0.707462	-0.0178593	0.00267599	-6.67391	2.49e-11	1:109891133	1
1:109891403	1_109891403_C_T	rs3879447	1	109891403	T	C	ENSG00000174151	CYB561D1	chr1	110036674	110045554	+	protein_coding	-145272	1.06e-07	+	1.25e-05	0.708251	-0.0179023	0.00268536	-6.6666	2.62e-11	1:109891403	1
1:109891403	1_109891403_C_T	rs3879447	1	109891403	T	C	ENSG00000134222	PSRC1	chr1	109822178	109825808	-	protein_coding	-69225	2.51e-05	+	0.00168517	0.708251	-0.0179023	0.00268536	-6.6666	2.62e-11	1:109891403	1
1:109891403	1_109891403_C_T	rs3879447	1	109891403	T	C	ENSG00000143028	SYPL2	chr1	110009180	110024759	+	protein_coding	-117778	0.000116239	-	0.00634054	0.708251	-0.0179023	0.00268536	-6.6666	2.62e-11	1:109891403	1
1:109891403	1_109891403_C_T	rs3879447	1	109891403	T	C	ENSG00000168765	GSTM4	chr1	110198703	110208118	+	protein_coding	-307301	0.000979021	+	0.0365496	0.708251	-0.0179023	0.00268536	-6.6666	2.62e-11	1:109891403	1
1:109891423	1_109891423_G_C	rs3879448	1	109891423	C	G	ENSG00000174151	CYB561D1	chr1	110036674	110045554	+	protein_coding	-145252	1.06e-07	+	1.25e-05	0.708193	-0.0180949	0.00267761	-6.75785	1.4e-11	1:109891423	1
1:109891423	1_109891423_G_C	rs3879448	1	109891423	C	G	ENSG00000134222	PSRC1	chr1	109822178	109825808	-	protein_coding	-69245	2.51e-05	+	0.00168517	0.708193	-0.0180949	0.00267761	-6.75785	1.4e-11	1:109891423	1
1:109891423	1_109891423_G_C	rs3879448	1	109891423	C	G	ENSG00000143028	SYPL2	chr1	110009180	110024759	+	protein_coding	-117758	0.000116239	-	0.00634054	0.708193	-0.0180949	0.00267761	-6.75785	1.4e-11	1:109891423	1
1:109891423	1_109891423_G_C	rs3879448	1	109891423	C	G	ENSG00000168765	GSTM4	chr1	110198703	110208118	+	protein_coding	-307281	0.000979021	+	0.0365496	0.708193	-0.0180949	0.00267761	-6.75785	1.4e-11	1:109891423	1
1:109893210	1_109893210_G_T	rs1278664	1	109893210	T	G	ENSG00000134222	PSRC1	chr1	109822178	109825808	-	protein_coding	-71032	7.66e-08	-	9.24e-06	0.221159	0.0156915	0.00293158	5.35258	8.67e-08	1:109893210	1
1:109893210	1_109893210_G_T	rs1278664	1	109893210	T	G	ENSG00000174151	CYB561D1	chr1	110036674	110045554	+	protein_coding	-143465	4.07e-06	-	0.000333158	0.221159	0.0156915	0.00293158	5.35258	8.67e-08	1:109893210	1
1:109893210	1_109893210_G_T	rs1278664	1	109893210	T	G	ENSG00000143028	SYPL2	chr1	110009180	110024759	+	protein_coding	-115971	0.000550371	+	0.022986	0.221159	0.0156915	0.00293158	5.35258	8.67e-08	1:109893210	1
1:109896600	1_109896600_A_C	rs4970751	1	109896600	A	C	ENSG00000174151	CYB561D1	chr1	110036674	110045554	+	protein_coding	-140075	2.13e-07	+	2.35e-05	0.284923	0.0183625	0.00269504	6.81345	9.53e-12	1:109896600	1
1:109896600	1_109896600_A_C	rs4970751	1	109896600	A	C	ENSG00000134222	PSRC1	chr1	109822178	109825808	-	protein_coding	-74422	1.69e-05	+	0.00119476	0.284923	0.0183625	0.00269504	6.81345	9.53e-12	1:109896600	1
1:109896600	1_109896600_A_C	rs4970751	1	109896600	A	C	ENSG00000143028	SYPL2	chr1	110009180	110024759	+	protein_coding	-112581	0.000114405	-	0.00625287	0.284923	0.0183625	0.00269504	6.81345	9.53e-12	1:109896600	1
1:109896600	1_109896600_A_C	rs4970751	1	109896600	A	C	ENSG00000168765	GSTM4	chr1	110198703	110208118	+	protein_coding	-302104	0.00116348	+	0.0417809	0.284923	0.0183625	0.00269504	6.81345	9.53e-12	1:109896600	1
1:109897103	1_109897103_A_G	rs11142	1	109897103	A	G	ENSG00000174151	CYB561D1	chr1	110036674	110045554	+	protein_coding	-139572	1.48e-07	+	1.69e-05	0.27813	0.0185715	0.00271477	6.84091	7.87e-12	1:109897103	1
1:109897103	1_109897103_A_G	rs11142	1	109897103	A	G	ENSG00000134222	PSRC1	chr1	109822178	109825808	-	protein_coding	-74925	1.4e-05	+	0.00100901	0.27813	0.0185715	0.00271477	6.84091	7.87e-12	1:109897103	1
1:109897103	1_109897103_A_G	rs11142	1	109897103	A	G	ENSG00000143028	SYPL2	chr1	110009180	110024759	+	protein_coding	-112078	0.000200039	-	0.00998755	0.27813	0.0185715	0.00271477	6.84091	7.87e-12	1:109897103	1
1:109900707	1_109900707_C_G	rs1030522	1	109900707	C	G	ENSG00000174151	CYB561D1	chr1	110036674	110045554	+	protein_coding	-135968	2.84e-07	+	3.05e-05	0.286662	0.0182551	0.00269218	6.78078	1.2e-11	1:109900707	1
1:109900707	1_109900707_C_G	rs1030522	1	109900707	C	G	ENSG00000134222	PSRC1	chr1	109822178	109825808	-	protein_coding	-78529	1.34e-05	+	0.00097092	0.286662	0.0182551	0.00269218	6.78078	1.2e-11	1:109900707	1
1:109900707	1_109900707_C_G	rs1030522	1	109900707	C	G	ENSG00000143028	SYPL2	chr1	110009180	110024759	+	protein_coding	-108474	8.79e-05	-	0.00498558	0.286662	0.0182551	0.00269218	6.78078	1.2e-11	1:109900707	1
1:109900707	1_109900707_C_G	rs1030522	1	109900707	C	G	ENSG00000168765	GSTM4	chr1	110198703	110208118	+	protein_coding	-297997	0.00132771	+	0.0462091	0.286662	0.0182551	0.00269218	6.78078	1.2e-11	1:109900707	1
1:109901215	1_109901215_T_C	rs1963870	1	109901215	T	C	ENSG00000174151	CYB561D1	chr1	110036674	110045554	+	protein_coding	-135460	2.84e-07	+	3.05e-05	0.281344	0.0183871	0.00271266	6.77825	1.22e-11	1:109901215	1
1:109901215	1_109901215_T_C	rs1963870	1	109901215	T	C	ENSG00000134222	PSRC1	chr1	109822178	109825808	-	protein_coding	-79037	1.34e-05	+	0.00097092	0.281344	0.0183871	0.00271266	6.77825	1.22e-11	1:109901215	1
1:109901215	1_109901215_T_C	rs1963870	1	109901215	T	C	ENSG00000143028	SYPL2	chr1	110009180	110024759	+	protein_coding	-107966	8.79e-05	-	0.00498558	0.281344	0.0183871	0.00271266	6.77825	1.22e-11	1:109901215	1
1:109901215	1_109901215_T_C	rs1963870	1	109901215	T	C	ENSG00000168765	GSTM4	chr1	110198703	110208118	+	protein_coding	-297489	0.00132771	+	0.0462091	0.281344	0.0183871	0.00271266	6.77825	1.22e-11	1:109901215	1
1:109901462	1_109901462_G_C	rs1963869	1	109901462	C	G	ENSG00000174151	CYB561D1	chr1	110036674	110045554	+	protein_coding	-135213	2.84e-07	+	3.05e-05	0.714462	-0.0183768	0.00270072	-6.80443	1.01e-11	1:109901462	1
1:109901462	1_109901462_G_C	rs1963869	1	109901462	C	G	ENSG00000134222	PSRC1	chr1	109822178	109825808	-	protein_coding	-79284	1.34e-05	+	0.00097092	0.714462	-0.0183768	0.00270072	-6.80443	1.01e-11	1:109901462	1
1:109901462	1_109901462_G_C	rs1963869	1	109901462	C	G	ENSG00000143028	SYPL2	chr1	110009180	110024759	+	protein_coding	-107719	8.79e-05	-	0.00498558	0.714462	-0.0183768	0.00270072	-6.80443	1.01e-11	1:109901462	1
1:109901462	1_109901462_G_C	rs1963869	1	109901462	C	G	ENSG00000168765	GSTM4	chr1	110198703	110208118	+	protein_coding	-297242	0.00132771	+	0.0462091	0.714462	-0.0183768	0.00270072	-6.80443	1.01e-11	1:109901462	1
1:109904971	1_109904971_A_T	rs3879449	1	109904971	A	T	ENSG00000174151	CYB561D1	chr1	110036674	110045554	+	protein_coding	-131704	2.84e-07	+	3.05e-05	0.284853	0.0183278	0.00269525	6.80004	1.05e-11	1:109904971	1
1:109904971	1_109904971_A_T	rs3879449	1	109904971	A	T	ENSG00000134222	PSRC1	chr1	109822178	109825808	-	protein_coding	-82793	1.34e-05	+	0.00097092	0.284853	0.0183278	0.00269525	6.80004	1.05e-11	1:109904971	1
1:109904971	1_109904971_A_T	rs3879449	1	109904971	A	T	ENSG00000143028	SYPL2	chr1	110009180	110024759	+	protein_coding	-104210	8.79e-05	-	0.00498558	0.284853	0.0183278	0.00269525	6.80004	1.05e-11	1:109904971	1
1:109904971	1_109904971_A_T	rs3879449	1	109904971	A	T	ENSG00000168765	GSTM4	chr1	110198703	110208118	+	protein_coding	-293733	0.00132771	+	0.0462091	0.284853	0.0183278	0.00269525	6.80004	1.05e-11	1:109904971	1
1:109909149	1_109909149_C_T	rs3879450	1	109909149	T	C	ENSG00000174151	CYB561D1	chr1	110036674	110045554	+	protein_coding	-127526	2.08e-07	+	2.3e-05	0.714977	-0.0184003	0.00269551	-6.82626	8.72e-12	1:109909149	1
1:109909149	1_109909149_C_T	rs3879450	1	109909149	T	C	ENSG00000134222	PSRC1	chr1	109822178	109825808	-	protein_coding	-86971	1.43e-05	+	0.00102455	0.714977	-0.0184003	0.00269551	-6.82626	8.72e-12	1:109909149	1
1:109909149	1_109909149_C_T	rs3879450	1	109909149	T	C	ENSG00000143028	SYPL2	chr1	110009180	110024759	+	protein_coding	-100032	9.93e-05	-	0.00552999	0.714977	-0.0184003	0.00269551	-6.82626	8.72e-12	1:109909149	1
1:109909269	1_109909269_C_T	rs3879451	1	109909269	T	C	ENSG00000174151	CYB561D1	chr1	110036674	110045554	+	protein_coding	-127406	2.08e-07	+	2.3e-05	0.71497	-0.0182582	0.00270286	-6.75514	1.43e-11	1:109909269	1
1:109909269	1_109909269_C_T	rs3879451	1	109909269	T	C	ENSG00000134222	PSRC1	chr1	109822178	109825808	-	protein_coding	-87091	1.43e-05	+	0.00102455	0.71497	-0.0182582	0.00270286	-6.75514	1.43e-11	1:109909269	1
1:109909269	1_109909269_C_T	rs3879451	1	109909269	T	C	ENSG00000143028	SYPL2	chr1	110009180	110024759	+	protein_coding	-99912	9.93e-05	-	0.00552999	0.71497	-0.0182582	0.00270286	-6.75514	1.43e-11	1:109909269	1
1:109914983	1_109914983_A_G	rs10858085	1	109914983	A	G	ENSG00000174151	CYB561D1	chr1	110036674	110045554	+	protein_coding	-121692	3.06e-07	+	3.26e-05	0.280886	0.0184777	0.0027074	6.82489	8.8e-12	1:109914983	1
1:109914983	1_109914983_A_G	rs10858085	1	109914983	A	G	ENSG00000134222	PSRC1	chr1	109822178	109825808	-	protein_coding	-92805	1.13e-05	+	0.00083945	0.280886	0.0184777	0.0027074	6.82489	8.8e-12	1:109914983	1
1:109914983	1_109914983_A_G	rs10858085	1	109914983	A	G	ENSG00000143028	SYPL2	chr1	110009180	110024759	+	protein_coding	-94198	6.53e-05	-	0.00386514	0.280886	0.0184777	0.0027074	6.82489	8.8e-12	1:109914983	1
1:109914983	1_109914983_A_G	rs10858085	1	109914983	A	G	ENSG00000168765	GSTM4	chr1	110198703	110208118	+	protein_coding	-283721	0.000889846	+	0.0338709	0.280886	0.0184777	0.0027074	6.82489	8.8e-12	1:109914983	1
1:109915075	1_109915075_C_A	rs10858086	1	109915075	A	C	ENSG00000174151	CYB561D1	chr1	110036674	110045554	+	protein_coding	-121600	3.06e-07	+	3.26e-05	0.719256	-0.0184858	0.00270765	-6.82723	8.66e-12	1:109915075	1
1:109915075	1_109915075_C_A	rs10858086	1	109915075	A	C	ENSG00000134222	PSRC1	chr1	109822178	109825808	-	protein_coding	-92897	1.13e-05	+	0.00083945	0.719256	-0.0184858	0.00270765	-6.82723	8.66e-12	1:109915075	1
1:109915075	1_109915075_C_A	rs10858086	1	109915075	A	C	ENSG00000143028	SYPL2	chr1	110009180	110024759	+	protein_coding	-94106	6.53e-05	-	0.00386514	0.719256	-0.0184858	0.00270765	-6.82723	8.66e-12	1:109915075	1
1:109915075	1_109915075_C_A	rs10858086	1	109915075	A	C	ENSG00000168765	GSTM4	chr1	110198703	110208118	+	protein_coding	-283629	0.000889846	+	0.0338709	0.719256	-0.0184858	0.00270765	-6.82723	8.66e-12	1:109915075	1
1:109916890	1_109916890_T_A	rs10858087	1	109916890	A	T	ENSG00000174151	CYB561D1	chr1	110036674	110045554	+	protein_coding	-119785	2.84e-07	+	3.05e-05	0.7148	-0.018127	0.00270245	-6.70761	1.98e-11	1:109916890	1
1:109916890	1_109916890_T_A	rs10858087	1	109916890	A	T	ENSG00000134222	PSRC1	chr1	109822178	109825808	-	protein_coding	-94712	1.34e-05	+	0.00097092	0.7148	-0.018127	0.00270245	-6.70761	1.98e-11	1:109916890	1
1:109916890	1_109916890_T_A	rs10858087	1	109916890	A	T	ENSG00000143028	SYPL2	chr1	110009180	110024759	+	protein_coding	-92291	8.79e-05	-	0.00498558	0.7148	-0.018127	0.00270245	-6.70761	1.98e-11	1:109916890	1
1:109916890	1_109916890_T_A	rs10858087	1	109916890	A	T	ENSG00000168765	GSTM4	chr1	110198703	110208118	+	protein_coding	-281814	0.00132771	+	0.0462091	0.7148	-0.018127	0.00270245	-6.70761	1.98e-11	1:109916890	1
1:109917540	1_109917540_G_C	rs11102976	1	109917540	C	G	ENSG00000174151	CYB561D1	chr1	110036674	110045554	+	protein_coding	-119135	2.84e-07	+	3.05e-05	0.719226	-0.0184387	0.00271498	-6.79145	1.11e-11	1:109917540	1
1:109917540	1_109917540_G_C	rs11102976	1	109917540	C	G	ENSG00000134222	PSRC1	chr1	109822178	109825808	-	protein_coding	-95362	1.34e-05	+	0.00097092	0.719226	-0.0184387	0.00271498	-6.79145	1.11e-11	1:109917540	1
1:109917540	1_109917540_G_C	rs11102976	1	109917540	C	G	ENSG00000143028	SYPL2	chr1	110009180	110024759	+	protein_coding	-91641	8.79e-05	-	0.00498558	0.719226	-0.0184387	0.00271498	-6.79145	1.11e-11	1:109917540	1
1:109917540	1_109917540_G_C	rs11102976	1	109917540	C	G	ENSG00000168765	GSTM4	chr1	110198703	110208118	+	protein_coding	-281164	0.00132771	+	0.0462091	0.719226	-0.0184387	0.00271498	-6.79145	1.11e-11	1:109917540	1
1:109923586	1_109923586_C_T	rs10858088	1	109923586	T	C	ENSG00000174151	CYB561D1	chr1	110036674	110045554	+	protein_coding	-113089	2.13e-07	+	2.35e-05	0.715223	-0.0182903	0.00270348	-6.76548	1.33e-11	1:109923586	1
1:109923586	1_109923586_C_T	rs10858088	1	109923586	T	C	ENSG00000134222	PSRC1	chr1	109822178	109825808	-	protein_coding	-101408	1.69e-05	+	0.00119476	0.715223	-0.0182903	0.00270348	-6.76548	1.33e-11	1:109923586	1
1:109923586	1_109923586_C_T	rs10858088	1	109923586	T	C	ENSG00000143028	SYPL2	chr1	110009180	110024759	+	protein_coding	-85595	0.000114405	-	0.00625287	0.715223	-0.0182903	0.00270348	-6.76548	1.33e-11	1:109923586	1
1:109923586	1_109923586_C_T	rs10858088	1	109923586	T	C	ENSG00000168765	GSTM4	chr1	110198703	110208118	+	protein_coding	-275118	0.00116348	+	0.0417809	0.715223	-0.0182903	0.00270348	-6.76548	1.33e-11	1:109923586	1
1:109926828	1_109926828_T_C	rs10858089	1	109926828	T	C	ENSG00000174151	CYB561D1	chr1	110036674	110045554	+	protein_coding	-109847	2.13e-07	+	2.35e-05	0.284827	0.0183158	0.00269589	6.79399	1.09e-11	1:109926828	1
1:109926828	1_109926828_T_C	rs10858089	1	109926828	T	C	ENSG00000134222	PSRC1	chr1	109822178	109825808	-	protein_coding	-104650	1.69e-05	+	0.00119476	0.284827	0.0183158	0.00269589	6.79399	1.09e-11	1:109926828	1
1:109926828	1_109926828_T_C	rs10858089	1	109926828	T	C	ENSG00000143028	SYPL2	chr1	110009180	110024759	+	protein_coding	-82353	0.000114405	-	0.00625287	0.284827	0.0183158	0.00269589	6.79399	1.09e-11	1:109926828	1
1:109926828	1_109926828_T_C	rs10858089	1	109926828	T	C	ENSG00000168765	GSTM4	chr1	110198703	110208118	+	protein_coding	-271876	0.00116348	+	0.0417809	0.284827	0.0183158	0.00269589	6.79399	1.09e-11	1:109926828	1
1:109929237	1_109929237_G_A	rs3879452	1	109929237	A	G	ENSG00000174151	CYB561D1	chr1	110036674	110045554	+	protein_coding	-107438	2.13e-07	+	2.35e-05	0.715158	-0.0182484	0.00270337	-6.75023	1.48e-11	1:109929237	1
1:109929237	1_109929237_G_A	rs3879452	1	109929237	A	G	ENSG00000134222	PSRC1	chr1	109822178	109825808	-	protein_coding	-107059	1.69e-05	+	0.00119476	0.715158	-0.0182484	0.00270337	-6.75023	1.48e-11	1:109929237	1
1:109929237	1_109929237_G_A	rs3879452	1	109929237	A	G	ENSG00000143028	SYPL2	chr1	110009180	110024759	+	protein_coding	-79944	0.000114405	-	0.00625287	0.715158	-0.0182484	0.00270337	-6.75023	1.48e-11	1:109929237	1
1:109929237	1_109929237_G_A	rs3879452	1	109929237	A	G	ENSG00000168765	GSTM4	chr1	110198703	110208118	+	protein_coding	-269467	0.00116348	+	0.0417809	0.715158	-0.0182484	0.00270337	-6.75023	1.48e-11	1:109929237	1
1:109930498	1_109930498_A_G	rs10858090	1	109930498	A	G	ENSG00000174151	CYB561D1	chr1	110036674	110045554	+	protein_coding	-106177	2.03e-07	+	2.24e-05	0.27853	0.018563	0.00272171	6.82037	9.08e-12	1:109930498	1
1:109930498	1_109930498_A_G	rs10858090	1	109930498	A	G	ENSG00000134222	PSRC1	chr1	109822178	109825808	-	protein_coding	-108320	1.32e-05	+	0.000955784	0.27853	0.018563	0.00272171	6.82037	9.08e-12	1:109930498	1
1:109930498	1_109930498_A_G	rs10858090	1	109930498	A	G	ENSG00000143028	SYPL2	chr1	110009180	110024759	+	protein_coding	-78683	0.000177855	-	0.00904744	0.27853	0.018563	0.00272171	6.82037	9.08e-12	1:109930498	1
1:109930852	1_109930852_C_T	rs4970752	1	109930852	T	C	ENSG00000174151	CYB561D1	chr1	110036674	110045554	+	protein_coding	-105823	2.13e-07	+	2.35e-05	0.714388	-0.0183071	0.00269379	-6.79605	1.08e-11	1:109930852	1
1:109930852	1_109930852_C_T	rs4970752	1	109930852	T	C	ENSG00000134222	PSRC1	chr1	109822178	109825808	-	protein_coding	-108674	1.69e-05	+	0.00119476	0.714388	-0.0183071	0.00269379	-6.79605	1.08e-11	1:109930852	1
1:109930852	1_109930852_C_T	rs4970752	1	109930852	T	C	ENSG00000143028	SYPL2	chr1	110009180	110024759	+	protein_coding	-78329	0.000114405	-	0.00625287	0.714388	-0.0183071	0.00269379	-6.79605	1.08e-11	1:109930852	1
1:109930852	1_109930852_C_T	rs4970752	1	109930852	T	C	ENSG00000168765	GSTM4	chr1	110198703	110208118	+	protein_coding	-267852	0.00116348	+	0.0417809	0.714388	-0.0183071	0.00269379	-6.79605	1.08e-11	1:109930852	1
1:109931908	1_109931908_C_T	rs10745354	1	109931908	T	C	ENSG00000174151	CYB561D1	chr1	110036674	110045554	+	protein_coding	-104767	2.13e-07	+	2.35e-05	0.715143	-0.0183133	0.00269587	-6.79311	1.1e-11	1:109931908	1
1:109931908	1_109931908_C_T	rs10745354	1	109931908	T	C	ENSG00000134222	PSRC1	chr1	109822178	109825808	-	protein_coding	-109730	1.69e-05	+	0.00119476	0.715143	-0.0183133	0.00269587	-6.79311	1.1e-11	1:109931908	1
1:109931908	1_109931908_C_T	rs10745354	1	109931908	T	C	ENSG00000143028	SYPL2	chr1	110009180	110024759	+	protein_coding	-77273	0.000114405	-	0.00625287	0.715143	-0.0183133	0.00269587	-6.79311	1.1e-11	1:109931908	1
1:109931908	1_109931908_C_T	rs10745354	1	109931908	T	C	ENSG00000168765	GSTM4	chr1	110198703	110208118	+	protein_coding	-266796	0.00116348	+	0.0417809	0.715143	-0.0183133	0.00269587	-6.79311	1.1e-11	1:109931908	1
1:109935325	1_109935325_C_T	rs3768495	1	109935325	T	C	ENSG00000174151	CYB561D1	chr1	110036674	110045554	+	protein_coding	-101350	2.13e-07	+	2.35e-05	0.715254	-0.0182933	0.00270355	-6.7664	1.32e-11	1:109935325	1
1:109935325	1_109935325_C_T	rs3768495	1	109935325	T	C	ENSG00000134222	PSRC1	chr1	109822178	109825808	-	protein_coding	-113147	1.69e-05	+	0.00119476	0.715254	-0.0182933	0.00270355	-6.7664	1.32e-11	1:109935325	1
1:109935325	1_109935325_C_T	rs3768495	1	109935325	T	C	ENSG00000143028	SYPL2	chr1	110009180	110024759	+	protein_coding	-73856	0.000114405	-	0.00625287	0.715254	-0.0182933	0.00270355	-6.7664	1.32e-11	1:109935325	1
1:109935325	1_109935325_C_T	rs3768495	1	109935325	T	C	ENSG00000168765	GSTM4	chr1	110198703	110208118	+	protein_coding	-263379	0.00116348	+	0.0417809	0.715254	-0.0182933	0.00270355	-6.7664	1.32e-11	1:109935325	1
1:109935427	1_109935427_A_G	rs3768494	1	109935427	A	G	ENSG00000174151	CYB561D1	chr1	110036674	110045554	+	protein_coding	-101248	2.13e-07	+	2.35e-05	0.280597	0.0186039	0.00270794	6.87015	6.41e-12	1:109935427	1
1:109935427	1_109935427_A_G	rs3768494	1	109935427	A	G	ENSG00000134222	PSRC1	chr1	109822178	109825808	-	protein_coding	-113249	1.69e-05	+	0.00119476	0.280597	0.0186039	0.00270794	6.87015	6.41e-12	1:109935427	1
1:109935427	1_109935427_A_G	rs3768494	1	109935427	A	G	ENSG00000143028	SYPL2	chr1	110009180	110024759	+	protein_coding	-73754	0.000114405	-	0.00625287	0.280597	0.0186039	0.00270794	6.87015	6.41e-12	1:109935427	1
1:109935427	1_109935427_A_G	rs3768494	1	109935427	A	G	ENSG00000168765	GSTM4	chr1	110198703	110208118	+	protein_coding	-263277	0.00116348	+	0.0417809	0.280597	0.0186039	0.00270794	6.87015	6.41e-12	1:109935427	1
1:109935505	1_109935505_C_T	rs3768493	1	109935505	T	C	ENSG00000174151	CYB561D1	chr1	110036674	110045554	+	protein_coding	-101170	2.13e-07	+	2.35e-05	0.715262	-0.0183716	0.00269612	-6.81408	9.49e-12	1:109935505	1
1:109935505	1_109935505_C_T	rs3768493	1	109935505	T	C	ENSG00000134222	PSRC1	chr1	109822178	109825808	-	protein_coding	-113327	1.69e-05	+	0.00119476	0.715262	-0.0183716	0.00269612	-6.81408	9.49e-12	1:109935505	1
1:109935505	1_109935505_C_T	rs3768493	1	109935505	T	C	ENSG00000143028	SYPL2	chr1	110009180	110024759	+	protein_coding	-73676	0.000114405	-	0.00625287	0.715262	-0.0183716	0.00269612	-6.81408	9.49e-12	1:109935505	1
1:109935505	1_109935505_C_T	rs3768493	1	109935505	T	C	ENSG00000168765	GSTM4	chr1	110198703	110208118	+	protein_coding	-263199	0.00116348	+	0.0417809	0.715262	-0.0183716	0.00269612	-6.81408	9.49e-12	1:109935505	1
1:109935578	1_109935578_T_C	rs10858091	1	109935578	T	C	ENSG00000174151	CYB561D1	chr1	110036674	110045554	+	protein_coding	-101097	2.13e-07	+	2.35e-05	0.284738	0.0183785	0.00269611	6.81668	9.32e-12	1:109935578	1
1:109935578	1_109935578_T_C	rs10858091	1	109935578	T	C	ENSG00000134222	PSRC1	chr1	109822178	109825808	-	protein_coding	-113400	1.69e-05	+	0.00119476	0.284738	0.0183785	0.00269611	6.81668	9.32e-12	1:109935578	1
1:109935578	1_109935578_T_C	rs10858091	1	109935578	T	C	ENSG00000143028	SYPL2	chr1	110009180	110024759	+	protein_coding	-73603	0.000114405	-	0.00625287	0.284738	0.0183785	0.00269611	6.81668	9.32e-12	1:109935578	1
1:109935578	1_109935578_T_C	rs10858091	1	109935578	T	C	ENSG00000168765	GSTM4	chr1	110198703	110208118	+	protein_coding	-263126	0.00116348	+	0.0417809	0.284738	0.0183785	0.00269611	6.81668	9.32e-12	1:109935578	1
1:109935775	1_109935775_A_C	rs2140924	1	109935775	A	C	ENSG00000174151	CYB561D1	chr1	110036674	110045554	+	protein_coding	-100900	2.13e-07	+	2.35e-05	0.280589	0.0185268	0.00271544	6.82275	8.93e-12	1:109935775	1
1:109935775	1_109935775_A_C	rs2140924	1	109935775	A	C	ENSG00000134222	PSRC1	chr1	109822178	109825808	-	protein_coding	-113597	1.69e-05	+	0.00119476	0.280589	0.0185268	0.00271544	6.82275	8.93e-12	1:109935775	1
1:109935775	1_109935775_A_C	rs2140924	1	109935775	A	C	ENSG00000143028	SYPL2	chr1	110009180	110024759	+	protein_coding	-73406	0.000114405	-	0.00625287	0.280589	0.0185268	0.00271544	6.82275	8.93e-12	1:109935775	1
1:109935775	1_109935775_A_C	rs2140924	1	109935775	A	C	ENSG00000168765	GSTM4	chr1	110198703	110208118	+	protein_coding	-262929	0.00116348	+	0.0417809	0.280589	0.0185268	0.00271544	6.82275	8.93e-12	1:109935775	1
1:109936682	1_109936682_G_A	rs6537757	1	109936682	A	G	ENSG00000174151	CYB561D1	chr1	110036674	110045554	+	protein_coding	-99993	2.13e-07	+	2.35e-05	0.71941	-0.0185222	0.00271544	-6.82106	9.04e-12	1:109936682	1
1:109936682	1_109936682_G_A	rs6537757	1	109936682	A	G	ENSG00000134222	PSRC1	chr1	109822178	109825808	-	protein_coding	-114504	1.69e-05	+	0.00119476	0.71941	-0.0185222	0.00271544	-6.82106	9.04e-12	1:109936682	1
1:109936682	1_109936682_G_A	rs6537757	1	109936682	A	G	ENSG00000143028	SYPL2	chr1	110009180	110024759	+	protein_coding	-72499	0.000114405	-	0.00625287	0.71941	-0.0185222	0.00271544	-6.82106	9.04e-12	1:109936682	1
1:109936682	1_109936682_G_A	rs6537757	1	109936682	A	G	ENSG00000168765	GSTM4	chr1	110198703	110208118	+	protein_coding	-262022	0.00116348	+	0.0417809	0.71941	-0.0185222	0.00271544	-6.82106	9.04e-12	1:109936682	1
1:109937426	1_109937426_T_C	rs1343465	1	109937426	T	C	ENSG00000174151	CYB561D1	chr1	110036674	110045554	+	protein_coding	-99249	2.13e-07	+	2.35e-05	0.28473	0.0183029	0.00270356	6.76991	1.29e-11	1:109937426	1
1:109937426	1_109937426_T_C	rs1343465	1	109937426	T	C	ENSG00000134222	PSRC1	chr1	109822178	109825808	-	protein_coding	-115248	1.69e-05	+	0.00119476	0.28473	0.0183029	0.00270356	6.76991	1.29e-11	1:109937426	1
1:109937426	1_109937426_T_C	rs1343465	1	109937426	T	C	ENSG00000143028	SYPL2	chr1	110009180	110024759	+	protein_coding	-71755	0.000114405	-	0.00625287	0.28473	0.0183029	0.00270356	6.76991	1.29e-11	1:109937426	1
1:109937426	1_109937426_T_C	rs1343465	1	109937426	T	C	ENSG00000168765	GSTM4	chr1	110198703	110208118	+	protein_coding	-261278	0.00116348	+	0.0417809	0.28473	0.0183029	0.00270356	6.76991	1.29e-11	1:109937426	1
1:109937916	1_109937916_C_T	rs12711447	1	109937916	T	C	ENSG00000174151	CYB561D1	chr1	110036674	110045554	+	protein_coding	-98759	2.13e-07	+	2.35e-05	0.719511	-0.0184904	0.00271629	-6.8072	9.95e-12	1:109937916	1
1:109937916	1_109937916_C_T	rs12711447	1	109937916	T	C	ENSG00000134222	PSRC1	chr1	109822178	109825808	-	protein_coding	-115738	1.69e-05	+	0.00119476	0.719511	-0.0184904	0.00271629	-6.8072	9.95e-12	1:109937916	1
1:109937916	1_109937916_C_T	rs12711447	1	109937916	T	C	ENSG00000143028	SYPL2	chr1	110009180	110024759	+	protein_coding	-71265	0.000114405	-	0.00625287	0.719511	-0.0184904	0.00271629	-6.8072	9.95e-12	1:109937916	1
1:109937916	1_109937916_C_T	rs12711447	1	109937916	T	C	ENSG00000168765	GSTM4	chr1	110198703	110208118	+	protein_coding	-260788	0.00116348	+	0.0417809	0.719511	-0.0184904	0.00271629	-6.8072	9.95e-12	1:109937916	1
1:109937931	1_109937931_C_T	rs12711448	1	109937931	T	C	ENSG00000174151	CYB561D1	chr1	110036674	110045554	+	protein_coding	-98744	2.13e-07	+	2.35e-05	0.715905	-0.0183599	0.00270619	-6.78442	1.17e-11	1:109937931	1
1:109937931	1_109937931_C_T	rs12711448	1	109937931	T	C	ENSG00000134222	PSRC1	chr1	109822178	109825808	-	protein_coding	-115753	1.69e-05	+	0.00119476	0.715905	-0.0183599	0.00270619	-6.78442	1.17e-11	1:109937931	1
1:109937931	1_109937931_C_T	rs12711448	1	109937931	T	C	ENSG00000143028	SYPL2	chr1	110009180	110024759	+	protein_coding	-71250	0.000114405	-	0.00625287	0.715905	-0.0183599	0.00270619	-6.78442	1.17e-11	1:109937931	1
1:109937931	1_109937931_C_T	rs12711448	1	109937931	T	C	ENSG00000168765	GSTM4	chr1	110198703	110208118	+	protein_coding	-260773	0.00116348	+	0.0417809	0.715905	-0.0183599	0.00270619	-6.78442	1.17e-11	1:109937931	1
1:109940503	1_109940503_G_C	rs72646553	1	109940503	C	G	ENSG00000134222	PSRC1	chr1	109822178	109825808	-	protein_coding	-118325	5.11e-08	-	6.37e-06	0.221717	0.0153219	0.00293763	5.21575	1.83e-07	1:109940503	1
1:109940503	1_109940503_G_C	rs72646553	1	109940503	C	G	ENSG00000174151	CYB561D1	chr1	110036674	110045554	+	protein_coding	-96172	3.86e-06	-	0.000318166	0.221717	0.0153219	0.00293763	5.21575	1.83e-07	1:109940503	1
1:109940503	1_109940503_G_C	rs72646553	1	109940503	C	G	ENSG00000143028	SYPL2	chr1	110009180	110024759	+	protein_coding	-68678	0.000835414	+	0.0322067	0.221717	0.0153219	0.00293763	5.21575	1.83e-07	1:109940503	1
1:109941133	1_109941133_C_T	rs1880670	1	109941133	T	C	ENSG00000174151	CYB561D1	chr1	110036674	110045554	+	protein_coding	-95542	2.13e-07	+	2.35e-05	0.715254	-0.0183283	0.00269608	-6.79815	1.06e-11	1:109941133	1
1:109941133	1_109941133_C_T	rs1880670	1	109941133	T	C	ENSG00000134222	PSRC1	chr1	109822178	109825808	-	protein_coding	-118955	1.69e-05	+	0.00119476	0.715254	-0.0183283	0.00269608	-6.79815	1.06e-11	1:109941133	1
1:109941133	1_109941133_C_T	rs1880670	1	109941133	T	C	ENSG00000143028	SYPL2	chr1	110009180	110024759	+	protein_coding	-68048	0.000114405	-	0.00625287	0.715254	-0.0183283	0.00269608	-6.79815	1.06e-11	1:109941133	1
1:109941133	1_109941133_C_T	rs1880670	1	109941133	T	C	ENSG00000168765	GSTM4	chr1	110198703	110208118	+	protein_coding	-257571	0.00116348	+	0.0417809	0.715254	-0.0183283	0.00269608	-6.79815	1.06e-11	1:109941133	1
1:109943893	1_109943893_C_T	rs10858092	1	109943893	T	C	ENSG00000174151	CYB561D1	chr1	110036674	110045554	+	protein_coding	-92782	2.13e-07	+	2.35e-05	0.715301	-0.0182884	0.00269625	-6.78291	1.18e-11	1:109943893	1
1:109943893	1_109943893_C_T	rs10858092	1	109943893	T	C	ENSG00000134222	PSRC1	chr1	109822178	109825808	-	protein_coding	-121715	1.69e-05	+	0.00119476	0.715301	-0.0182884	0.00269625	-6.78291	1.18e-11	1:109943893	1
1:109943893	1_109943893_C_T	rs10858092	1	109943893	T	C	ENSG00000143028	SYPL2	chr1	110009180	110024759	+	protein_coding	-65288	0.000114405	-	0.00625287	0.715301	-0.0182884	0.00269625	-6.78291	1.18e-11	1:109943893	1
1:109943893	1_109943893_C_T	rs10858092	1	109943893	T	C	ENSG00000168765	GSTM4	chr1	110198703	110208118	+	protein_coding	-254811	0.00116348	+	0.0417809	0.715301	-0.0182884	0.00269625	-6.78291	1.18e-11	1:109943893	1
1:109944078	1_109944078_T_C	rs7518013	1	109944078	T	C	ENSG00000174151	CYB561D1	chr1	110036674	110045554	+	protein_coding	-92597	2.13e-07	+	2.35e-05	0.280504	0.0186312	0.00270818	6.87959	6e-12	1:109944078	1
1:109944078	1_109944078_T_C	rs7518013	1	109944078	T	C	ENSG00000134222	PSRC1	chr1	109822178	109825808	-	protein_coding	-121900	1.69e-05	+	0.00119476	0.280504	0.0186312	0.00270818	6.87959	6e-12	1:109944078	1
1:109944078	1_109944078_T_C	rs7518013	1	109944078	T	C	ENSG00000143028	SYPL2	chr1	110009180	110024759	+	protein_coding	-65103	0.000114405	-	0.00625287	0.280504	0.0186312	0.00270818	6.87959	6e-12	1:109944078	1
1:109944078	1_109944078_T_C	rs7518013	1	109944078	T	C	ENSG00000168765	GSTM4	chr1	110198703	110208118	+	protein_coding	-254626	0.00116348	+	0.0417809	0.280504	0.0186312	0.00270818	6.87959	6e-12	1:109944078	1
1:109946095	1_109946095_A_C	rs4970846	1	109946095	A	C	ENSG00000174151	CYB561D1	chr1	110036674	110045554	+	protein_coding	-90580	3.59e-07	+	3.76e-05	0.302441	0.0188333	0.00292993	6.42792	1.29e-10	1:109946095	1
1:109946095	1_109946095_A_C	rs4970846	1	109946095	A	C	ENSG00000134222	PSRC1	chr1	109822178	109825808	-	protein_coding	-123917	1.8e-05	+	0.0012563	0.302441	0.0188333	0.00292993	6.42792	1.29e-10	1:109946095	1
1:109946095	1_109946095_A_C	rs4970846	1	109946095	A	C	ENSG00000143028	SYPL2	chr1	110009180	110024759	+	protein_coding	-63086	0.00013018	-	0.00695651	0.302441	0.0188333	0.00292993	6.42792	1.29e-10	1:109946095	1
1:109946095	1_109946095_A_C	rs4970846	1	109946095	A	C	ENSG00000168765	GSTM4	chr1	110198703	110208118	+	protein_coding	-252609	0.000503095	+	0.0213604	0.302441	0.0188333	0.00292993	6.42792	1.29e-10	1:109946095	1
1:109946882	1_109946882_T_C	rs2152925	1	109946882	T	C	ENSG00000174151	CYB561D1	chr1	110036674	110045554	+	protein_coding	-89793	2.13e-07	+	2.35e-05	0.280497	0.0185572	0.00271568	6.83336	8.29e-12	1:109946882	1
1:109946882	1_109946882_T_C	rs2152925	1	109946882	T	C	ENSG00000134222	PSRC1	chr1	109822178	109825808	-	protein_coding	-124704	1.69e-05	+	0.00119476	0.280497	0.0185572	0.00271568	6.83336	8.29e-12	1:109946882	1
1:109946882	1_109946882_T_C	rs2152925	1	109946882	T	C	ENSG00000143028	SYPL2	chr1	110009180	110024759	+	protein_coding	-62299	0.000114405	-	0.00625287	0.280497	0.0185572	0.00271568	6.83336	8.29e-12	1:109946882	1
1:109946882	1_109946882_T_C	rs2152925	1	109946882	T	C	ENSG00000168765	GSTM4	chr1	110198703	110208118	+	protein_coding	-251822	0.00116348	+	0.0417809	0.280497	0.0185572	0.00271568	6.83336	8.29e-12	1:109946882	1
1:109949008	1_109949008_A_G	rs4120621	1	109949008	A	G	ENSG00000174151	CYB561D1	chr1	110036674	110045554	+	protein_coding	-87667	2.13e-07	+	2.35e-05	0.280562	0.0186493	0.00270806	6.88658	5.72e-12	1:109949008	1
1:109949008	1_109949008_A_G	rs4120621	1	109949008	A	G	ENSG00000134222	PSRC1	chr1	109822178	109825808	-	protein_coding	-126830	1.69e-05	+	0.00119476	0.280562	0.0186493	0.00270806	6.88658	5.72e-12	1:109949008	1
1:109949008	1_109949008_A_G	rs4120621	1	109949008	A	G	ENSG00000143028	SYPL2	chr1	110009180	110024759	+	protein_coding	-60173	0.000114405	-	0.00625287	0.280562	0.0186493	0.00270806	6.88658	5.72e-12	1:109949008	1
1:109949008	1_109949008_A_G	rs4120621	1	109949008	A	G	ENSG00000168765	GSTM4	chr1	110198703	110208118	+	protein_coding	-249696	0.00116348	+	0.0417809	0.280562	0.0186493	0.00270806	6.88658	5.72e-12	1:109949008	1
1:109950858	1_109950858_T_C	rs10858094	1	109950858	T	C	ENSG00000174151	CYB561D1	chr1	110036674	110045554	+	protein_coding	-85817	2.13e-07	+	2.35e-05	0.284685	0.0183996	0.00269631	6.82398	8.86e-12	1:109950858	1
1:109950858	1_109950858_T_C	rs10858094	1	109950858	T	C	ENSG00000134222	PSRC1	chr1	109822178	109825808	-	protein_coding	-128680	1.69e-05	+	0.00119476	0.284685	0.0183996	0.00269631	6.82398	8.86e-12	1:109950858	1
1:109950858	1_109950858_T_C	rs10858094	1	109950858	T	C	ENSG00000143028	SYPL2	chr1	110009180	110024759	+	protein_coding	-58323	0.000114405	-	0.00625287	0.284685	0.0183996	0.00269631	6.82398	8.86e-12	1:109950858	1
1:109950858	1_109950858_T_C	rs10858094	1	109950858	T	C	ENSG00000168765	GSTM4	chr1	110198703	110208118	+	protein_coding	-247846	0.00116348	+	0.0417809	0.284685	0.0183996	0.00269631	6.82398	8.86e-12	1:109950858	1
1:109951711	1_109951711_T_C	rs10745355	1	109951711	T	C	ENSG00000174151	CYB561D1	chr1	110036674	110045554	+	protein_coding	-84964	2.13e-07	+	2.35e-05	0.280497	0.0185239	0.00271573	6.82094	9.04e-12	1:109951711	1
1:109951711	1_109951711_T_C	rs10745355	1	109951711	T	C	ENSG00000134222	PSRC1	chr1	109822178	109825808	-	protein_coding	-129533	1.69e-05	+	0.00119476	0.280497	0.0185239	0.00271573	6.82094	9.04e-12	1:109951711	1
1:109951711	1_109951711_T_C	rs10745355	1	109951711	T	C	ENSG00000143028	SYPL2	chr1	110009180	110024759	+	protein_coding	-57470	0.000114405	-	0.00625287	0.280497	0.0185239	0.00271573	6.82094	9.04e-12	1:109951711	1
1:109951711	1_109951711_T_C	rs10745355	1	109951711	T	C	ENSG00000168765	GSTM4	chr1	110198703	110208118	+	protein_coding	-246993	0.00116348	+	0.0417809	0.280497	0.0185239	0.00271573	6.82094	9.04e-12	1:109951711	1
1:109952127	1_109952127_G_A	rs10776806	1	109952127	A	G	ENSG00000174151	CYB561D1	chr1	110036674	110045554	+	protein_coding	-84548	2.13e-07	+	2.35e-05	0.719434	-0.0186458	0.00271558	-6.86623	6.59e-12	1:109952127	1
1:109952127	1_109952127_G_A	rs10776806	1	109952127	A	G	ENSG00000134222	PSRC1	chr1	109822178	109825808	-	protein_coding	-129949	1.69e-05	+	0.00119476	0.719434	-0.0186458	0.00271558	-6.86623	6.59e-12	1:109952127	1
1:109952127	1_109952127_G_A	rs10776806	1	109952127	A	G	ENSG00000143028	SYPL2	chr1	110009180	110024759	+	protein_coding	-57054	0.000114405	-	0.00625287	0.719434	-0.0186458	0.00271558	-6.86623	6.59e-12	1:109952127	1
1:109952127	1_109952127_G_A	rs10776806	1	109952127	A	G	ENSG00000168765	GSTM4	chr1	110198703	110208118	+	protein_coding	-246577	0.00116348	+	0.0417809	0.719434	-0.0186458	0.00271558	-6.86623	6.59e-12	1:109952127	1
1:109954355	1_109954355_C_G	rs11102979	1	109954355	C	G	ENSG00000174151	CYB561D1	chr1	110036674	110045554	+	protein_coding	-82320	1.6e-07	+	1.81e-05	0.281101	0.0192075	0.00288499	6.65773	2.78e-11	1:109954355	1
1:109954355	1_109954355_C_G	rs11102979	1	109954355	C	G	ENSG00000134222	PSRC1	chr1	109822178	109825808	-	protein_coding	-132177	3.39e-05	+	0.00217514	0.281101	0.0192075	0.00288499	6.65773	2.78e-11	1:109954355	1
1:109954355	1_109954355_C_G	rs11102979	1	109954355	C	G	ENSG00000143028	SYPL2	chr1	110009180	110024759	+	protein_coding	-54826	0.000118042	-	0.00642586	0.281101	0.0192075	0.00288499	6.65773	2.78e-11	1:109954355	1
1:109954355	1_109954355_C_G	rs11102979	1	109954355	C	G	ENSG00000168765	GSTM4	chr1	110198703	110208118	+	protein_coding	-244349	0.00146156	+	0.0497897	0.281101	0.0192075	0.00288499	6.65773	2.78e-11	1:109954355	1
1:109955010	1_109955010_C_A	rs2303875	1	109955010	A	C	ENSG00000174151	CYB561D1	chr1	110036674	110045554	+	protein_coding	-81665	1.52e-07	+	1.73e-05	0.721982	-0.0187093	0.00271572	-6.88928	5.61e-12	1:109955010	1
1:109955010	1_109955010_C_A	rs2303875	1	109955010	A	C	ENSG00000134222	PSRC1	chr1	109822178	109825808	-	protein_coding	-132832	2.67e-05	+	0.00177011	0.721982	-0.0187093	0.00271572	-6.88928	5.61e-12	1:109955010	1
1:109955010	1_109955010_C_A	rs2303875	1	109955010	A	C	ENSG00000143028	SYPL2	chr1	110009180	110024759	+	protein_coding	-54171	0.000183321	-	0.00928542	0.721982	-0.0187093	0.00271572	-6.88928	5.61e-12	1:109955010	1
1:109956156	1_109956156_G_A	rs10776807	1	109956156	A	G	ENSG00000174151	CYB561D1	chr1	110036674	110045554	+	protein_coding	-80519	1.6e-07	+	1.81e-05	0.715443	-0.019255	0.0027764	-6.93523	4.06e-12	1:109956156	1
1:109956156	1_109956156_G_A	rs10776807	1	109956156	A	G	ENSG00000134222	PSRC1	chr1	109822178	109825808	-	protein_coding	-133978	3.39e-05	+	0.00217514	0.715443	-0.019255	0.0027764	-6.93523	4.06e-12	1:109956156	1
1:109956156	1_109956156_G_A	rs10776807	1	109956156	A	G	ENSG00000143028	SYPL2	chr1	110009180	110024759	+	protein_coding	-53025	0.000118042	-	0.00642586	0.715443	-0.019255	0.0027764	-6.93523	4.06e-12	1:109956156	1
1:109956156	1_109956156_G_A	rs10776807	1	109956156	A	G	ENSG00000168765	GSTM4	chr1	110198703	110208118	+	protein_coding	-242548	0.00146156	+	0.0497897	0.715443	-0.019255	0.0027764	-6.93523	4.06e-12	1:109956156	1
1:109958035	1_109958035_T_C	rs1465607	1	109958035	T	C	ENSG00000174151	CYB561D1	chr1	110036674	110045554	+	protein_coding	-78640	1.6e-07	+	1.81e-05	0.280458	0.0186405	0.0027084	6.88247	5.88e-12	1:109958035	1
1:109958035	1_109958035_T_C	rs1465607	1	109958035	T	C	ENSG00000134222	PSRC1	chr1	109822178	109825808	-	protein_coding	-135857	3.39e-05	+	0.00217514	0.280458	0.0186405	0.0027084	6.88247	5.88e-12	1:109958035	1
1:109958035	1_109958035_T_C	rs1465607	1	109958035	T	C	ENSG00000143028	SYPL2	chr1	110009180	110024759	+	protein_coding	-51146	0.000118042	-	0.00642586	0.280458	0.0186405	0.0027084	6.88247	5.88e-12	1:109958035	1
1:109958035	1_109958035_T_C	rs1465607	1	109958035	T	C	ENSG00000168765	GSTM4	chr1	110198703	110208118	+	protein_coding	-240669	0.00146156	+	0.0497897	0.280458	0.0186405	0.0027084	6.88247	5.88e-12	1:109958035	1
1:109959684	1_109959684_G_A	rs12119154	1	109959684	A	G	ENSG00000134222	PSRC1	chr1	109822178	109825808	-	protein_coding	-137506	1.18e-05	-	0.000870066	0.0615571	0.0258154	0.00509844	5.06339	4.12e-07	NA	NA
1:109959684	1_109959684_G_A	rs12119154	1	109959684	A	G	ENSG00000168765	GSTM4	chr1	110198703	110208118	+	protein_coding	-239020	2.22e-05	-	0.00151486	0.0615571	0.0258154	0.00509844	5.06339	4.12e-07	NA	NA
1:109959684	1_109959684_G_A	rs12119154	1	109959684	A	G	ENSG00000134202	GSTM3	chr1	110276554	110284384	-	protein_coding	324701	0.000603329	-	0.0248027	0.0615571	0.0258154	0.00509844	5.06339	4.12e-07	NA	NA
1:109959684	1_109959684_G_A	rs12119154	1	109959684	A	G	ENSG00000134201	GSTM5	chr1	110254864	110318050	+	protein_coding	-295181	0.00109016	+	0.0397503	0.0615571	0.0258154	0.00509844	5.06339	4.12e-07	NA	NA
1:109960270	1_109960270_C_A	rs10745356	1	109960270	A	C	ENSG00000174151	CYB561D1	chr1	110036674	110045554	+	protein_coding	-76405	2.13e-07	+	2.35e-05	0.719541	-0.0185697	0.00271603	-6.83708	8.08e-12	1:109960270	1
1:109960270	1_109960270_C_A	rs10745356	1	109960270	A	C	ENSG00000134222	PSRC1	chr1	109822178	109825808	-	protein_coding	-138092	1.69e-05	+	0.00119476	0.719541	-0.0185697	0.00271603	-6.83708	8.08e-12	1:109960270	1
1:109960270	1_109960270_C_A	rs10745356	1	109960270	A	C	ENSG00000143028	SYPL2	chr1	110009180	110024759	+	protein_coding	-48911	0.000114405	-	0.00625287	0.719541	-0.0185697	0.00271603	-6.83708	8.08e-12	1:109960270	1
1:109960270	1_109960270_C_A	rs10745356	1	109960270	A	C	ENSG00000168765	GSTM4	chr1	110198703	110208118	+	protein_coding	-238434	0.00116348	+	0.0417809	0.719541	-0.0185697	0.00271603	-6.83708	8.08e-12	1:109960270	1
1:109961935	1_109961935_A_G	rs7555732	1	109961935	A	G	ENSG00000134222	PSRC1	chr1	109822178	109825808	-	protein_coding	-139757	1.29e-07	+	1.48e-05	0.22107	0.015654	0.00294079	5.32305	1.02e-07	1:109961935	1
1:109961935	1_109961935_A_G	rs7555732	1	109961935	A	G	ENSG00000174151	CYB561D1	chr1	110036674	110045554	+	protein_coding	-74740	2.9e-06	+	0.00024565	0.22107	0.015654	0.00294079	5.32305	1.02e-07	1:109961935	1
1:109961935	1_109961935_A_G	rs7555732	1	109961935	A	G	ENSG00000143028	SYPL2	chr1	110009180	110024759	+	protein_coding	-47246	0.000853095	-	0.0327598	0.22107	0.015654	0.00294079	5.32305	1.02e-07	1:109961935	1
1:109961965	1_109961965_C_T	rs7551176	1	109961965	T	C	ENSG00000174151	CYB561D1	chr1	110036674	110045554	+	protein_coding	-74710	1.6e-07	+	1.81e-05	0.719526	-0.0186208	0.00270835	-6.87532	6.18e-12	1:109961965	1
1:109961965	1_109961965_C_T	rs7551176	1	109961965	T	C	ENSG00000134222	PSRC1	chr1	109822178	109825808	-	protein_coding	-139787	3.39e-05	+	0.00217514	0.719526	-0.0186208	0.00270835	-6.87532	6.18e-12	1:109961965	1
1:109961965	1_109961965_C_T	rs7551176	1	109961965	T	C	ENSG00000143028	SYPL2	chr1	110009180	110024759	+	protein_coding	-47216	0.000118042	-	0.00642586	0.719526	-0.0186208	0.00270835	-6.87532	6.18e-12	1:109961965	1
1:109961965	1_109961965_C_T	rs7551176	1	109961965	T	C	ENSG00000168765	GSTM4	chr1	110198703	110208118	+	protein_coding	-236739	0.00146156	+	0.0497897	0.719526	-0.0186208	0.00270835	-6.87532	6.18e-12	1:109961965	1
1:109962642	1_109962642_G_C	rs10858095	1	109962642	C	G	ENSG00000174151	CYB561D1	chr1	110036674	110045554	+	protein_coding	-74033	1.6e-07	+	1.81e-05	0.715685	-0.0184858	0.00269741	-6.85317	7.22e-12	1:109962642	1
1:109962642	1_109962642_G_C	rs10858095	1	109962642	C	G	ENSG00000134222	PSRC1	chr1	109822178	109825808	-	protein_coding	-140464	3.39e-05	+	0.00217514	0.715685	-0.0184858	0.00269741	-6.85317	7.22e-12	1:109962642	1
1:109962642	1_109962642_G_C	rs10858095	1	109962642	C	G	ENSG00000143028	SYPL2	chr1	110009180	110024759	+	protein_coding	-46539	0.000118042	-	0.00642586	0.715685	-0.0184858	0.00269741	-6.85317	7.22e-12	1:109962642	1
1:109962642	1_109962642_G_C	rs10858095	1	109962642	C	G	ENSG00000168765	GSTM4	chr1	110198703	110208118	+	protein_coding	-236062	0.00146156	+	0.0497897	0.715685	-0.0184858	0.00269741	-6.85317	7.22e-12	1:109962642	1
1:109965256	1_109965256_G_A	rs12024582	1	109965256	A	G	ENSG00000174151	CYB561D1	chr1	110036674	110045554	+	protein_coding	-71419	1.6e-07	+	1.81e-05	0.718719	-0.0186011	0.00271348	-6.85507	7.13e-12	1:109965256	1
1:109965256	1_109965256_G_A	rs12024582	1	109965256	A	G	ENSG00000134222	PSRC1	chr1	109822178	109825808	-	protein_coding	-143078	3.39e-05	+	0.00217514	0.718719	-0.0186011	0.00271348	-6.85507	7.13e-12	1:109965256	1
1:109965256	1_109965256_G_A	rs12024582	1	109965256	A	G	ENSG00000143028	SYPL2	chr1	110009180	110024759	+	protein_coding	-43925	0.000118042	-	0.00642586	0.718719	-0.0186011	0.00271348	-6.85507	7.13e-12	1:109965256	1
1:109965256	1_109965256_G_A	rs12024582	1	109965256	A	G	ENSG00000168765	GSTM4	chr1	110198703	110208118	+	protein_coding	-233448	0.00146156	+	0.0497897	0.718719	-0.0186011	0.00271348	-6.85507	7.13e-12	1:109965256	1
1:109965986	1_109965986_A_G	rs3768491	1	109965986	A	G	ENSG00000174151	CYB561D1	chr1	110036674	110045554	+	protein_coding	-70689	1.6e-07	+	1.81e-05	0.285165	0.0184125	0.00270255	6.81302	9.56e-12	1:109965986	1
1:109965986	1_109965986_A_G	rs3768491	1	109965986	A	G	ENSG00000134222	PSRC1	chr1	109822178	109825808	-	protein_coding	-143808	3.39e-05	+	0.00217514	0.285165	0.0184125	0.00270255	6.81302	9.56e-12	1:109965986	1
1:109965986	1_109965986_A_G	rs3768491	1	109965986	A	G	ENSG00000143028	SYPL2	chr1	110009180	110024759	+	protein_coding	-43195	0.000118042	-	0.00642586	0.285165	0.0184125	0.00270255	6.81302	9.56e-12	1:109965986	1
1:109965986	1_109965986_A_G	rs3768491	1	109965986	A	G	ENSG00000168765	GSTM4	chr1	110198703	110208118	+	protein_coding	-232718	0.00146156	+	0.0497897	0.285165	0.0184125	0.00270255	6.81302	9.56e-12	1:109965986	1
1:109966718	1_109966718_A_C	rs3931560	1	109966718	A	C	ENSG00000174151	CYB561D1	chr1	110036674	110045554	+	protein_coding	-69957	1.6e-07	+	1.81e-05	0.284723	0.0184854	0.00269629	6.85585	7.09e-12	1:109966718	1
1:109966718	1_109966718_A_C	rs3931560	1	109966718	A	C	ENSG00000134222	PSRC1	chr1	109822178	109825808	-	protein_coding	-144540	3.39e-05	+	0.00217514	0.284723	0.0184854	0.00269629	6.85585	7.09e-12	1:109966718	1
1:109966718	1_109966718_A_C	rs3931560	1	109966718	A	C	ENSG00000143028	SYPL2	chr1	110009180	110024759	+	protein_coding	-42463	0.000118042	-	0.00642586	0.284723	0.0184854	0.00269629	6.85585	7.09e-12	1:109966718	1
1:109966718	1_109966718_A_C	rs3931560	1	109966718	A	C	ENSG00000168765	GSTM4	chr1	110198703	110208118	+	protein_coding	-231986	0.00146156	+	0.0497897	0.284723	0.0184854	0.00269629	6.85585	7.09e-12	1:109966718	1
1:109967104	1_109967104_C_A	rs10858096	1	109967104	A	C	ENSG00000134222	PSRC1	chr1	109822178	109825808	-	protein_coding	-144926	5.32e-10	+	9.57e-08	0.532331	-0.015041	0.00244387	-6.15456	7.53e-10	1:109967104	1
1:109968410	1_109968410_A_C	rs3820667	1	109968410	A	C	ENSG00000134222	PSRC1	chr1	109822178	109825808	-	protein_coding	-146232	1.25e-09	+	2.11e-07	0.468967	0.0147896	0.00244368	6.05221	1.43e-09	1:109968410	1
1:109969721	1_109969721_A_G	rs4970754	1	109969721	A	G	ENSG00000174151	CYB561D1	chr1	110036674	110045554	+	protein_coding	-66954	2.76e-07	+	2.97e-05	0.286201	0.0181098	0.00270015	6.70695	1.99e-11	1:109969721	1
1:109969721	1_109969721_A_G	rs4970754	1	109969721	A	G	ENSG00000143028	SYPL2	chr1	110009180	110024759	+	protein_coding	-39460	5.74e-05	-	0.0034568	0.286201	0.0181098	0.00270015	6.70695	1.99e-11	1:109969721	1
1:109969721	1_109969721_A_G	rs4970754	1	109969721	A	G	ENSG00000134222	PSRC1	chr1	109822178	109825808	-	protein_coding	-147543	6.21e-05	+	0.00370255	0.286201	0.0181098	0.00270015	6.70695	1.99e-11	1:109969721	1
1:109969721	1_109969721_A_G	rs4970754	1	109969721	A	G	ENSG00000168765	GSTM4	chr1	110198703	110208118	+	protein_coding	-228983	0.000871388	+	0.0332891	0.286201	0.0181098	0.00270015	6.70695	1.99e-11	1:109969721	1
1:109973387	1_109973387_A_G	rs1149168	1	109973387	A	G	ENSG00000134222	PSRC1	chr1	109822178	109825808	-	protein_coding	-151209	1.29e-07	+	1.48e-05	0.221085	0.0157901	0.00293265	5.38425	7.27e-08	1:109973387	1
1:109973387	1_109973387_A_G	rs1149168	1	109973387	A	G	ENSG00000174151	CYB561D1	chr1	110036674	110045554	+	protein_coding	-63288	2.9e-06	+	0.00024565	0.221085	0.0157901	0.00293265	5.38425	7.27e-08	1:109973387	1
1:109973387	1_109973387_A_G	rs1149168	1	109973387	A	G	ENSG00000143028	SYPL2	chr1	110009180	110024759	+	protein_coding	-35794	0.000853095	-	0.0327598	0.221085	0.0157901	0.00293265	5.38425	7.27e-08	1:109973387	1
1:109974450	1_109974450_A_C	rs12073497	1	109974450	A	C	ENSG00000174151	CYB561D1	chr1	110036674	110045554	+	protein_coding	-62225	2.64e-07	+	2.85e-05	0.279639	0.018444	0.00271104	6.80328	1.02e-11	1:109974450	1
1:109974450	1_109974450_A_C	rs12073497	1	109974450	A	C	ENSG00000134222	PSRC1	chr1	109822178	109825808	-	protein_coding	-152272	4.95e-05	+	0.00303605	0.279639	0.018444	0.00271104	6.80328	1.02e-11	1:109974450	1
1:109974450	1_109974450_A_C	rs12073497	1	109974450	A	C	ENSG00000143028	SYPL2	chr1	110009180	110024759	+	protein_coding	-34731	9.03e-05	-	0.00509999	0.279639	0.018444	0.00271104	6.80328	1.02e-11	1:109974450	1
1:109974450	1_109974450_A_C	rs12073497	1	109974450	A	C	ENSG00000168765	GSTM4	chr1	110198703	110208118	+	protein_coding	-224254	0.00115047	+	0.0414189	0.279639	0.018444	0.00271104	6.80328	1.02e-11	1:109974450	1
1:109978034	1_109978034_C_T	rs1291916	1	109978034	T	C	ENSG00000174151	CYB561D1	chr1	110036674	110045554	+	protein_coding	-58641	1.99e-07	+	2.2e-05	0.710414	-0.0182112	0.00269073	-6.76812	1.3e-11	1:109978034	1
1:109978034	1_109978034_C_T	rs1291916	1	109978034	T	C	ENSG00000134222	PSRC1	chr1	109822178	109825808	-	protein_coding	-155856	4e-05	+	0.00251814	0.710414	-0.0182112	0.00269073	-6.76812	1.3e-11	1:109978034	1
1:109978034	1_109978034_C_T	rs1291916	1	109978034	T	C	ENSG00000143028	SYPL2	chr1	110009180	110024759	+	protein_coding	-31147	6.47e-05	-	0.00383398	0.710414	-0.0182112	0.00269073	-6.76812	1.3e-11	1:109978034	1
1:109978034	1_109978034_C_T	rs1291916	1	109978034	T	C	ENSG00000168765	GSTM4	chr1	110198703	110208118	+	protein_coding	-220670	0.000836285	+	0.03223	0.710414	-0.0182112	0.00269073	-6.76812	1.3e-11	1:109978034	1
1:109979202	1_109979202_G_A	rs4970729	1	109979202	A	G	ENSG00000174151	CYB561D1	chr1	110036674	110045554	+	protein_coding	-57473	1.99e-07	+	2.2e-05	0.710967	-0.0183321	0.00268519	-6.82713	8.66e-12	1:109979202	1
1:109979202	1_109979202_G_A	rs4970729	1	109979202	A	G	ENSG00000134222	PSRC1	chr1	109822178	109825808	-	protein_coding	-157024	4e-05	+	0.00251814	0.710967	-0.0183321	0.00268519	-6.82713	8.66e-12	1:109979202	1
1:109979202	1_109979202_G_A	rs4970729	1	109979202	A	G	ENSG00000143028	SYPL2	chr1	110009180	110024759	+	protein_coding	-29979	6.47e-05	-	0.00383398	0.710967	-0.0183321	0.00268519	-6.82713	8.66e-12	1:109979202	1
1:109979202	1_109979202_G_A	rs4970729	1	109979202	A	G	ENSG00000168765	GSTM4	chr1	110198703	110208118	+	protein_coding	-219502	0.000836285	+	0.03223	0.710967	-0.0183321	0.00268519	-6.82713	8.66e-12	1:109979202	1
1:109979526	1_109979526_T_C	rs4970730	1	109979526	T	C	ENSG00000174151	CYB561D1	chr1	110036674	110045554	+	protein_coding	-57149	1.99e-07	+	2.2e-05	0.284411	0.0184104	0.00270534	6.80521	1.01e-11	1:109979526	1
1:109979526	1_109979526_T_C	rs4970730	1	109979526	T	C	ENSG00000134222	PSRC1	chr1	109822178	109825808	-	protein_coding	-157348	4e-05	+	0.00251814	0.284411	0.0184104	0.00270534	6.80521	1.01e-11	1:109979526	1
1:109979526	1_109979526_T_C	rs4970730	1	109979526	T	C	ENSG00000143028	SYPL2	chr1	110009180	110024759	+	protein_coding	-29655	6.47e-05	-	0.00383398	0.284411	0.0184104	0.00270534	6.80521	1.01e-11	1:109979526	1
1:109979526	1_109979526_T_C	rs4970730	1	109979526	T	C	ENSG00000168765	GSTM4	chr1	110198703	110208118	+	protein_coding	-219178	0.000836285	+	0.03223	0.284411	0.0184104	0.00270534	6.80521	1.01e-11	1:109979526	1
1:109979617	1_109979617_A_G	rs4970758	1	109979617	A	G	ENSG00000174151	CYB561D1	chr1	110036674	110045554	+	protein_coding	-57058	1.99e-07	+	2.2e-05	0.284861	0.0183015	0.00270407	6.76814	1.3e-11	1:109979617	1
1:109979617	1_109979617_A_G	rs4970758	1	109979617	A	G	ENSG00000134222	PSRC1	chr1	109822178	109825808	-	protein_coding	-157439	4e-05	+	0.00251814	0.284861	0.0183015	0.00270407	6.76814	1.3e-11	1:109979617	1
1:109979617	1_109979617_A_G	rs4970758	1	109979617	A	G	ENSG00000143028	SYPL2	chr1	110009180	110024759	+	protein_coding	-29564	6.47e-05	-	0.00383398	0.284861	0.0183015	0.00270407	6.76814	1.3e-11	1:109979617	1
1:109979617	1_109979617_A_G	rs4970758	1	109979617	A	G	ENSG00000168765	GSTM4	chr1	110198703	110208118	+	protein_coding	-219087	0.000836285	+	0.03223	0.284861	0.0183015	0.00270407	6.76814	1.3e-11	1:109979617	1
1:109982213	1_109982213_C_A	rs4970759	1	109982213	A	C	ENSG00000174151	CYB561D1	chr1	110036674	110045554	+	protein_coding	-54462	9.6e-08	+	1.13e-05	0.717759	-0.0185463	0.00270419	-6.85834	6.97e-12	1:109982213	1
1:109982213	1_109982213_C_A	rs4970759	1	109982213	A	C	ENSG00000143028	SYPL2	chr1	110009180	110024759	+	protein_coding	-26968	4.34e-05	-	0.00270398	0.717759	-0.0185463	0.00270419	-6.85834	6.97e-12	1:109982213	1
1:109982213	1_109982213_C_A	rs4970759	1	109982213	A	C	ENSG00000134222	PSRC1	chr1	109822178	109825808	-	protein_coding	-160035	0.000134099	+	0.00713615	0.717759	-0.0185463	0.00270419	-6.85834	6.97e-12	1:109982213	1
1:109985439	1_109985439_A_G	rs4970760	1	109985439	A	G	ENSG00000174151	CYB561D1	chr1	110036674	110045554	+	protein_coding	-51236	9.6e-08	+	1.13e-05	0.282194	0.0185445	0.00270434	6.8573	7.02e-12	1:109985439	1
1:109985439	1_109985439_A_G	rs4970760	1	109985439	A	G	ENSG00000143028	SYPL2	chr1	110009180	110024759	+	protein_coding	-23742	4.34e-05	-	0.00270398	0.282194	0.0185445	0.00270434	6.8573	7.02e-12	1:109985439	1
1:109985439	1_109985439_A_G	rs4970760	1	109985439	A	G	ENSG00000134222	PSRC1	chr1	109822178	109825808	-	protein_coding	-163261	0.000134099	+	0.00713615	0.282194	0.0185445	0.00270434	6.8573	7.02e-12	1:109985439	1
1:109986672	1_109986672_C_A	rs6664236	1	109986672	A	C	ENSG00000174151	CYB561D1	chr1	110036674	110045554	+	protein_coding	-50003	9.6e-08	+	1.13e-05	0.713646	-0.0184017	0.00269261	-6.83413	8.25e-12	1:109986672	1
1:109986672	1_109986672_C_A	rs6664236	1	109986672	A	C	ENSG00000143028	SYPL2	chr1	110009180	110024759	+	protein_coding	-22509	4.34e-05	-	0.00270398	0.713646	-0.0184017	0.00269261	-6.83413	8.25e-12	1:109986672	1
1:109986672	1_109986672_C_A	rs6664236	1	109986672	A	C	ENSG00000134222	PSRC1	chr1	109822178	109825808	-	protein_coding	-164494	0.000134099	+	0.00713615	0.713646	-0.0184017	0.00269261	-6.83413	8.25e-12	1:109986672	1
1:109991009	1_109991009_C_A	rs2043059	1	109991009	A	C	ENSG00000174151	CYB561D1	chr1	110036674	110045554	+	protein_coding	-45666	3.12e-09	+	4.9e-07	0.70027	-0.0177909	0.00266444	-6.67715	2.44e-11	1:109991009	1
1:109991009	1_109991009_C_A	rs2043059	1	109991009	A	C	ENSG00000143028	SYPL2	chr1	110009180	110024759	+	protein_coding	-18172	0.00011672	-	0.00636356	0.70027	-0.0177909	0.00266444	-6.67715	2.44e-11	1:109991009	1
1:109991009	1_109991009_C_A	rs2043059	1	109991009	A	C	ENSG00000134222	PSRC1	chr1	109822178	109825808	-	protein_coding	-168831	0.000352259	+	0.0160009	0.70027	-0.0177909	0.00266444	-6.67715	2.44e-11	1:109991009	1
1:109991009	1_109991009_C_A	rs2043059	1	109991009	A	C	ENSG00000168765	GSTM4	chr1	110198703	110208118	+	protein_coding	-207695	0.000770172	+	0.0302132	0.70027	-0.0177909	0.00266444	-6.67715	2.44e-11	1:109991009	1
1:109991175	1_109991175_C_T	rs111318912	1	109991175	T	C	ENSG00000168765	GSTM4	chr1	110198703	110208118	+	protein_coding	-207529	9.2e-05	-	0.00518196	0.0600756	0.026564	0.00515755	5.15049	2.6e-07	NA	NA
1:109991175	1_109991175_C_T	rs111318912	1	109991175	T	C	ENSG00000134222	PSRC1	chr1	109822178	109825808	-	protein_coding	-168997	0.000133517	-	0.00710763	0.0600756	0.026564	0.00515755	5.15049	2.6e-07	NA	NA
1:109991175	1_109991175_C_T	rs111318912	1	109991175	T	C	ENSG00000134202	GSTM3	chr1	110276554	110284384	-	protein_coding	293210	0.000308833	-	0.0143374	0.0600756	0.026564	0.00515755	5.15049	2.6e-07	NA	NA
1:109991175	1_109991175_C_T	rs111318912	1	109991175	T	C	ENSG00000134201	GSTM5	chr1	110254864	110318050	+	protein_coding	-263690	0.000398341	+	0.017697	0.0600756	0.026564	0.00515755	5.15049	2.6e-07	NA	NA
1:109991700	1_109991700_A_G	rs2039694	1	109991700	A	G	ENSG00000174151	CYB561D1	chr1	110036674	110045554	+	protein_coding	-44975	3.12e-09	+	4.9e-07	0.29968	0.0178156	0.0026571	6.7049	2.02e-11	1:109991700	1
1:109991700	1_109991700_A_G	rs2039694	1	109991700	A	G	ENSG00000143028	SYPL2	chr1	110009180	110024759	+	protein_coding	-17481	0.00011672	-	0.00636356	0.29968	0.0178156	0.0026571	6.7049	2.02e-11	1:109991700	1
1:109991700	1_109991700_A_G	rs2039694	1	109991700	A	G	ENSG00000134222	PSRC1	chr1	109822178	109825808	-	protein_coding	-169522	0.000352259	+	0.0160009	0.29968	0.0178156	0.0026571	6.7049	2.02e-11	1:109991700	1
1:109991700	1_109991700_A_G	rs2039694	1	109991700	A	G	ENSG00000168765	GSTM4	chr1	110198703	110208118	+	protein_coding	-207004	0.000770172	+	0.0302132	0.29968	0.0178156	0.0026571	6.7049	2.02e-11	1:109991700	1
1:109994586	1_109994586_G_A	rs113651625	1	109994586	A	G	ENSG00000134202	GSTM3	chr1	110276554	110284384	-	protein_coding	289799	3.96e-06	-	0.000325063	0.0843956	0.0217865	0.00439934	4.95221	7.34e-07	1:109994586	1
1:109994586	1_109994586_G_A	rs113651625	1	109994586	A	G	ENSG00000134201	GSTM5	chr1	110254864	110318050	+	protein_coding	-260279	2.39e-05	+	0.00161387	0.0843956	0.0217865	0.00439934	4.95221	7.34e-07	1:109994586	1
1:109994586	1_109994586_G_A	rs113651625	1	109994586	A	G	ENSG00000213366	GSTM2	chr1	110210644	110252171	+	protein_coding	-216059	9.32e-05	+	0.00524242	0.0843956	0.0217865	0.00439934	4.95221	7.34e-07	1:109994586	1
1:109994586	1_109994586_G_A	rs113651625	1	109994586	A	G	ENSG00000134222	PSRC1	chr1	109822178	109825808	-	protein_coding	-172408	0.000970553	-	0.0362936	0.0843956	0.0217865	0.00439934	4.95221	7.34e-07	1:109994586	1
1:109995398	1_109995398_C_T	rs4970761	1	109995398	T	C	ENSG00000174151	CYB561D1	chr1	110036674	110045554	+	protein_coding	-41277	2.29e-09	+	3.68e-07	0.699685	-0.0177837	0.00265552	-6.69688	2.13e-11	1:109995398	1
1:109995398	1_109995398_C_T	rs4970761	1	109995398	T	C	ENSG00000143028	SYPL2	chr1	110009180	110024759	+	protein_coding	-13783	0.000120693	-	0.00653906	0.699685	-0.0177837	0.00265552	-6.69688	2.13e-11	1:109995398	1
1:109995398	1_109995398_C_T	rs4970761	1	109995398	T	C	ENSG00000134222	PSRC1	chr1	109822178	109825808	-	protein_coding	-173220	0.000620355	+	0.0253545	0.699685	-0.0177837	0.00265552	-6.69688	2.13e-11	1:109995398	1
1:109995398	1_109995398_C_T	rs4970761	1	109995398	T	C	ENSG00000168765	GSTM4	chr1	110198703	110208118	+	protein_coding	-203306	0.000971464	+	0.0363237	0.699685	-0.0177837	0.00265552	-6.69688	2.13e-11	1:109995398	1
1:109995459	1_109995459_T_C	rs4970731	1	109995459	T	C	ENSG00000174151	CYB561D1	chr1	110036674	110045554	+	protein_coding	-41216	2.29e-09	+	3.68e-07	0.296594	0.0178837	0.00267214	6.69263	2.19e-11	1:109995459	1
1:109995459	1_109995459_T_C	rs4970731	1	109995459	T	C	ENSG00000143028	SYPL2	chr1	110009180	110024759	+	protein_coding	-13722	0.000120693	-	0.00653906	0.296594	0.0178837	0.00267214	6.69263	2.19e-11	1:109995459	1
1:109995459	1_109995459_T_C	rs4970731	1	109995459	T	C	ENSG00000134222	PSRC1	chr1	109822178	109825808	-	protein_coding	-173281	0.000620355	+	0.0253545	0.296594	0.0178837	0.00267214	6.69263	2.19e-11	1:109995459	1
1:109995459	1_109995459_T_C	rs4970731	1	109995459	T	C	ENSG00000168765	GSTM4	chr1	110198703	110208118	+	protein_coding	-203245	0.000971464	+	0.0363237	0.296594	0.0178837	0.00267214	6.69263	2.19e-11	1:109995459	1
1:109996689	1_109996689_C_A	rs9787176	1	109996689	A	C	ENSG00000174151	CYB561D1	chr1	110036674	110045554	+	protein_coding	-39986	3.12e-09	+	4.9e-07	0.699878	-0.0177315	0.00266327	-6.65779	2.78e-11	1:109996689	1
1:109996689	1_109996689_C_A	rs9787176	1	109996689	A	C	ENSG00000143028	SYPL2	chr1	110009180	110024759	+	protein_coding	-12492	0.00011672	-	0.00636356	0.699878	-0.0177315	0.00266327	-6.65779	2.78e-11	1:109996689	1
1:109996689	1_109996689_C_A	rs9787176	1	109996689	A	C	ENSG00000134222	PSRC1	chr1	109822178	109825808	-	protein_coding	-174511	0.000352259	+	0.0160009	0.699878	-0.0177315	0.00266327	-6.65779	2.78e-11	1:109996689	1
1:109996689	1_109996689_C_A	rs9787176	1	109996689	A	C	ENSG00000168765	GSTM4	chr1	110198703	110208118	+	protein_coding	-202015	0.000770172	+	0.0302132	0.699878	-0.0177315	0.00266327	-6.65779	2.78e-11	1:109996689	1
1:109996734	1_109996734_C_A	rs9787177	1	109996734	A	C	ENSG00000174151	CYB561D1	chr1	110036674	110045554	+	protein_coding	-39941	3.12e-09	+	4.9e-07	0.700312	-0.0177778	0.00266438	-6.67242	2.52e-11	1:109996734	1
1:109996734	1_109996734_C_A	rs9787177	1	109996734	A	C	ENSG00000143028	SYPL2	chr1	110009180	110024759	+	protein_coding	-12447	0.00011672	-	0.00636356	0.700312	-0.0177778	0.00266438	-6.67242	2.52e-11	1:109996734	1
1:109996734	1_109996734_C_A	rs9787177	1	109996734	A	C	ENSG00000134222	PSRC1	chr1	109822178	109825808	-	protein_coding	-174556	0.000352259	+	0.0160009	0.700312	-0.0177778	0.00266438	-6.67242	2.52e-11	1:109996734	1
1:109996734	1_109996734_C_A	rs9787177	1	109996734	A	C	ENSG00000168765	GSTM4	chr1	110198703	110208118	+	protein_coding	-201970	0.000770172	+	0.0302132	0.700312	-0.0177778	0.00266438	-6.67242	2.52e-11	1:109996734	1
1:109997373	1_109997373_T_C	rs11102984	1	109997373	T	C	ENSG00000174151	CYB561D1	chr1	110036674	110045554	+	protein_coding	-39302	3.12e-09	+	4.9e-07	0.299704	0.0177497	0.00266435	6.66192	2.7e-11	1:109997373	1
1:109997373	1_109997373_T_C	rs11102984	1	109997373	T	C	ENSG00000143028	SYPL2	chr1	110009180	110024759	+	protein_coding	-11808	0.00011672	-	0.00636356	0.299704	0.0177497	0.00266435	6.66192	2.7e-11	1:109997373	1
1:109997373	1_109997373_T_C	rs11102984	1	109997373	T	C	ENSG00000134222	PSRC1	chr1	109822178	109825808	-	protein_coding	-175195	0.000352259	+	0.0160009	0.299704	0.0177497	0.00266435	6.66192	2.7e-11	1:109997373	1
1:109997373	1_109997373_T_C	rs11102984	1	109997373	T	C	ENSG00000168765	GSTM4	chr1	110198703	110208118	+	protein_coding	-201331	0.000770172	+	0.0302132	0.299704	0.0177497	0.00266435	6.66192	2.7e-11	1:109997373	1
1:109998386	1_109998386_C_T	rs12140694	1	109998386	T	C	ENSG00000174151	CYB561D1	chr1	110036674	110045554	+	protein_coding	-38289	3.12e-09	+	4.9e-07	0.700289	-0.0177797	0.00266433	-6.67325	2.5e-11	1:109998386	1
1:109998386	1_109998386_C_T	rs12140694	1	109998386	T	C	ENSG00000143028	SYPL2	chr1	110009180	110024759	+	protein_coding	-10795	0.00011672	-	0.00636356	0.700289	-0.0177797	0.00266433	-6.67325	2.5e-11	1:109998386	1
1:109998386	1_109998386_C_T	rs12140694	1	109998386	T	C	ENSG00000134222	PSRC1	chr1	109822178	109825808	-	protein_coding	-176208	0.000352259	+	0.0160009	0.700289	-0.0177797	0.00266433	-6.67325	2.5e-11	1:109998386	1
1:109998386	1_109998386_C_T	rs12140694	1	109998386	T	C	ENSG00000168765	GSTM4	chr1	110198703	110208118	+	protein_coding	-200318	0.000770172	+	0.0302132	0.700289	-0.0177797	0.00266433	-6.67325	2.5e-11	1:109998386	1
1:109999838	1_109999838_A_C	rs1933182	1	109999838	A	C	ENSG00000174151	CYB561D1	chr1	110036674	110045554	+	protein_coding	-36837	2.38e-09	+	3.82e-07	0.299704	0.0178132	0.00265702	6.70422	2.02e-11	1:109999838	1
1:109999838	1_109999838_A_C	rs1933182	1	109999838	A	C	ENSG00000143028	SYPL2	chr1	110009180	110024759	+	protein_coding	-9343	0.000220426	-	0.0108401	0.299704	0.0178132	0.00265702	6.70422	2.02e-11	1:109999838	1
1:109999838	1_109999838_A_C	rs1933182	1	109999838	A	C	ENSG00000134222	PSRC1	chr1	109822178	109825808	-	protein_coding	-177660	0.000290118	+	0.0136043	0.299704	0.0178132	0.00265702	6.70422	2.02e-11	1:109999838	1
1:109999838	1_109999838_A_C	rs1933182	1	109999838	A	C	ENSG00000168765	GSTM4	chr1	110198703	110208118	+	protein_coding	-198866	0.000681125	+	0.0273511	0.299704	0.0178132	0.00265702	6.70422	2.02e-11	1:109999838	1
1:110001876	1_110001876_G_C	rs10745357	1	110001876	C	G	ENSG00000174151	CYB561D1	chr1	110036674	110045554	+	protein_coding	-34799	2.38e-09	+	3.82e-07	0.700266	-0.0177238	0.00266434	-6.65222	2.89e-11	1:110001876	1
1:110001876	1_110001876_G_C	rs10745357	1	110001876	C	G	ENSG00000143028	SYPL2	chr1	110009180	110024759	+	protein_coding	-7305	0.000220426	-	0.0108401	0.700266	-0.0177238	0.00266434	-6.65222	2.89e-11	1:110001876	1
1:110001876	1_110001876_G_C	rs10745357	1	110001876	C	G	ENSG00000134222	PSRC1	chr1	109822178	109825808	-	protein_coding	-179698	0.000290118	+	0.0136043	0.700266	-0.0177238	0.00266434	-6.65222	2.89e-11	1:110001876	1
1:110001876	1_110001876_G_C	rs10745357	1	110001876	C	G	ENSG00000168765	GSTM4	chr1	110198703	110208118	+	protein_coding	-196828	0.000681125	+	0.0273511	0.700266	-0.0177238	0.00266434	-6.65222	2.89e-11	1:110001876	1
1:110003286	1_110003286_T_G	rs891380	1	110003286	T	G	ENSG00000174151	CYB561D1	chr1	110036674	110045554	+	protein_coding	-33389	2.38e-09	+	3.82e-07	0.296594	0.0178508	0.00267216	6.68029	2.38e-11	1:110003286	1
1:110003286	1_110003286_T_G	rs891380	1	110003286	T	G	ENSG00000143028	SYPL2	chr1	110009180	110024759	+	protein_coding	-5895	0.000220426	-	0.0108401	0.296594	0.0178508	0.00267216	6.68029	2.38e-11	1:110003286	1
1:110003286	1_110003286_T_G	rs891380	1	110003286	T	G	ENSG00000134222	PSRC1	chr1	109822178	109825808	-	protein_coding	-181108	0.000290118	+	0.0136043	0.296594	0.0178508	0.00267216	6.68029	2.38e-11	1:110003286	1
1:110003286	1_110003286_T_G	rs891380	1	110003286	T	G	ENSG00000168765	GSTM4	chr1	110198703	110208118	+	protein_coding	-195418	0.000681125	+	0.0273511	0.296594	0.0178508	0.00267216	6.68029	2.38e-11	1:110003286	1
1:110003575	1_110003575_T_C	rs6693932	1	110003575	T	C	ENSG00000174151	CYB561D1	chr1	110036674	110045554	+	protein_coding	-33100	2.38e-09	+	3.82e-07	0.296521	0.0179354	0.00266503	6.72992	1.7e-11	1:110003575	1
1:110003575	1_110003575_T_C	rs6693932	1	110003575	T	C	ENSG00000143028	SYPL2	chr1	110009180	110024759	+	protein_coding	-5606	0.000220426	-	0.0108401	0.296521	0.0179354	0.00266503	6.72992	1.7e-11	1:110003575	1
1:110003575	1_110003575_T_C	rs6693932	1	110003575	T	C	ENSG00000134222	PSRC1	chr1	109822178	109825808	-	protein_coding	-181397	0.000290118	+	0.0136043	0.296521	0.0179354	0.00266503	6.72992	1.7e-11	1:110003575	1
1:110003575	1_110003575_T_C	rs6693932	1	110003575	T	C	ENSG00000168765	GSTM4	chr1	110198703	110208118	+	protein_coding	-195129	0.000681125	+	0.0273511	0.296521	0.0179354	0.00266503	6.72992	1.7e-11	1:110003575	1
1:110003605	1_110003605_A_G	rs891379	1	110003605	A	G	ENSG00000174151	CYB561D1	chr1	110036674	110045554	+	protein_coding	-33070	2.38e-09	+	3.82e-07	0.296528	0.0178641	0.00267239	6.68467	2.31e-11	1:110003605	1
1:110003605	1_110003605_A_G	rs891379	1	110003605	A	G	ENSG00000143028	SYPL2	chr1	110009180	110024759	+	protein_coding	-5576	0.000220426	-	0.0108401	0.296528	0.0178641	0.00267239	6.68467	2.31e-11	1:110003605	1
1:110003605	1_110003605_A_G	rs891379	1	110003605	A	G	ENSG00000134222	PSRC1	chr1	109822178	109825808	-	protein_coding	-181427	0.000290118	+	0.0136043	0.296528	0.0178641	0.00267239	6.68467	2.31e-11	1:110003605	1
1:110003605	1_110003605_A_G	rs891379	1	110003605	A	G	ENSG00000168765	GSTM4	chr1	110198703	110208118	+	protein_coding	-195099	0.000681125	+	0.0273511	0.296528	0.0178641	0.00267239	6.68467	2.31e-11	1:110003605	1
1:110003840	1_110003840_T_G	rs2115787	1	110003840	T	G	ENSG00000174151	CYB561D1	chr1	110036674	110045554	+	protein_coding	-32835	2.38e-09	+	3.82e-07	0.296578	0.0178388	0.00267228	6.67548	2.46e-11	1:110003840	1
1:110003840	1_110003840_T_G	rs2115787	1	110003840	T	G	ENSG00000143028	SYPL2	chr1	110009180	110024759	+	protein_coding	-5341	0.000220426	-	0.0108401	0.296578	0.0178388	0.00267228	6.67548	2.46e-11	1:110003840	1
1:110003840	1_110003840_T_G	rs2115787	1	110003840	T	G	ENSG00000134222	PSRC1	chr1	109822178	109825808	-	protein_coding	-181662	0.000290118	+	0.0136043	0.296578	0.0178388	0.00267228	6.67548	2.46e-11	1:110003840	1
1:110003840	1_110003840_T_G	rs2115787	1	110003840	T	G	ENSG00000168765	GSTM4	chr1	110198703	110208118	+	protein_coding	-194864	0.000681125	+	0.0273511	0.296578	0.0178388	0.00267228	6.67548	2.46e-11	1:110003840	1
1:110004990	1_110004990_C_T	rs2140923	1	110004990	T	C	ENSG00000174151	CYB561D1	chr1	110036674	110045554	+	protein_coding	-31685	2.38e-09	+	3.82e-07	0.700304	-0.0177157	0.00266451	-6.64874	2.96e-11	1:110004990	1
1:110004990	1_110004990_C_T	rs2140923	1	110004990	T	C	ENSG00000143028	SYPL2	chr1	110009180	110024759	+	protein_coding	-4191	0.000220426	-	0.0108401	0.700304	-0.0177157	0.00266451	-6.64874	2.96e-11	1:110004990	1
1:110004990	1_110004990_C_T	rs2140923	1	110004990	T	C	ENSG00000134222	PSRC1	chr1	109822178	109825808	-	protein_coding	-182812	0.000290118	+	0.0136043	0.700304	-0.0177157	0.00266451	-6.64874	2.96e-11	1:110004990	1
1:110004990	1_110004990_C_T	rs2140923	1	110004990	T	C	ENSG00000168765	GSTM4	chr1	110198703	110208118	+	protein_coding	-193714	0.000681125	+	0.0273511	0.700304	-0.0177157	0.00266451	-6.64874	2.96e-11	1:110004990	1
1:110006349	1_110006349_G_A	rs4970763	1	110006349	A	G	ENSG00000174151	CYB561D1	chr1	110036674	110045554	+	protein_coding	-30326	2.38e-09	+	3.82e-07	0.703214	-0.0179141	0.00267207	-6.70422	2.02e-11	1:110006349	1
1:110006349	1_110006349_G_A	rs4970763	1	110006349	A	G	ENSG00000143028	SYPL2	chr1	110009180	110024759	+	protein_coding	-2832	0.000220426	-	0.0108401	0.703214	-0.0179141	0.00267207	-6.70422	2.02e-11	1:110006349	1
1:110006349	1_110006349_G_A	rs4970763	1	110006349	A	G	ENSG00000134222	PSRC1	chr1	109822178	109825808	-	protein_coding	-184171	0.000290118	+	0.0136043	0.703214	-0.0179141	0.00267207	-6.70422	2.02e-11	1:110006349	1
1:110006349	1_110006349_G_A	rs4970763	1	110006349	A	G	ENSG00000168765	GSTM4	chr1	110198703	110208118	+	protein_coding	-192355	0.000681125	+	0.0273511	0.703214	-0.0179141	0.00267207	-6.70422	2.02e-11	1:110006349	1
1:110007636	1_110007636_G_C	rs4246517	1	110007636	C	G	ENSG00000174151	CYB561D1	chr1	110036674	110045554	+	protein_coding	-29039	2.38e-09	+	3.82e-07	0.700139	-0.0179001	0.00265718	-6.73649	1.62e-11	1:110007636	1
1:110007636	1_110007636_G_C	rs4246517	1	110007636	C	G	ENSG00000143028	SYPL2	chr1	110009180	110024759	+	protein_coding	-1545	0.000220426	-	0.0108401	0.700139	-0.0179001	0.00265718	-6.73649	1.62e-11	1:110007636	1
1:110007636	1_110007636_G_C	rs4246517	1	110007636	C	G	ENSG00000134222	PSRC1	chr1	109822178	109825808	-	protein_coding	-185458	0.000290118	+	0.0136043	0.700139	-0.0179001	0.00265718	-6.73649	1.62e-11	1:110007636	1
1:110007636	1_110007636_G_C	rs4246517	1	110007636	C	G	ENSG00000168765	GSTM4	chr1	110198703	110208118	+	protein_coding	-191068	0.000681125	+	0.0273511	0.700139	-0.0179001	0.00265718	-6.73649	1.62e-11	1:110007636	1
1:110007652	1_110007652_G_A	rs1765756	1	110007652	A	G	ENSG00000174151	CYB561D1	chr1	110036674	110045554	+	protein_coding	-29023	2.55e-08	+	3.37e-06	0.765496	-0.0155469	0.00288206	-5.39436	6.88e-08	1:110007652	1
1:110007652	1_110007652_G_A	rs1765756	1	110007652	A	G	ENSG00000134222	PSRC1	chr1	109822178	109825808	-	protein_coding	-185474	1.01e-06	+	9.57e-05	0.765496	-0.0155469	0.00288206	-5.39436	6.88e-08	1:110007652	1
1:110008651	1_110008651_G_A	rs2884752	1	110008651	A	G	ENSG00000174151	CYB561D1	chr1	110036674	110045554	+	protein_coding	-28024	2.38e-09	+	3.82e-07	0.703387	-0.0179693	0.00267268	-6.72334	1.78e-11	1:110008651	1
1:110008651	1_110008651_G_A	rs2884752	1	110008651	A	G	ENSG00000143028	SYPL2	chr1	110009180	110024759	+	protein_coding	-530	0.000220426	-	0.0108401	0.703387	-0.0179693	0.00267268	-6.72334	1.78e-11	1:110008651	1
1:110008651	1_110008651_G_A	rs2884752	1	110008651	A	G	ENSG00000134222	PSRC1	chr1	109822178	109825808	-	protein_coding	-186473	0.000290118	+	0.0136043	0.703387	-0.0179693	0.00267268	-6.72334	1.78e-11	1:110008651	1
1:110008651	1_110008651_G_A	rs2884752	1	110008651	A	G	ENSG00000168765	GSTM4	chr1	110198703	110208118	+	protein_coding	-190053	0.000681125	+	0.0273511	0.703387	-0.0179693	0.00267268	-6.72334	1.78e-11	1:110008651	1
1:110008720	1_110008720_T_A	rs2359652	1	110008720	A	T	ENSG00000174151	CYB561D1	chr1	110036674	110045554	+	protein_coding	-27955	2.38e-09	+	3.82e-07	0.702168	-0.0178336	0.00267312	-6.67145	2.53e-11	1:110008720	1
1:110008720	1_110008720_T_A	rs2359652	1	110008720	A	T	ENSG00000143028	SYPL2	chr1	110009180	110024759	+	protein_coding	-461	0.000220426	-	0.0108401	0.702168	-0.0178336	0.00267312	-6.67145	2.53e-11	1:110008720	1
1:110008720	1_110008720_T_A	rs2359652	1	110008720	A	T	ENSG00000134222	PSRC1	chr1	109822178	109825808	-	protein_coding	-186542	0.000290118	+	0.0136043	0.702168	-0.0178336	0.00267312	-6.67145	2.53e-11	1:110008720	1
1:110008720	1_110008720_T_A	rs2359652	1	110008720	A	T	ENSG00000168765	GSTM4	chr1	110198703	110208118	+	protein_coding	-189984	0.000681125	+	0.0273511	0.702168	-0.0178336	0.00267312	-6.67145	2.53e-11	1:110008720	1
1:110008778	1_110008778_C_T	rs11101960	1	110008778	T	C	ENSG00000174151	CYB561D1	chr1	110036674	110045554	+	protein_coding	-27897	2.53e-09	+	4.04e-07	0.700277	-0.0178551	0.00266489	-6.70014	2.08e-11	1:110008778	1
1:110008778	1_110008778_C_T	rs11101960	1	110008778	T	C	ENSG00000143028	SYPL2	chr1	110009180	110024759	+	protein_coding	-403	0.00016666	-	0.00856462	0.700277	-0.0178551	0.00266489	-6.70014	2.08e-11	1:110008778	1
1:110008778	1_110008778_C_T	rs11101960	1	110008778	T	C	ENSG00000134222	PSRC1	chr1	109822178	109825808	-	protein_coding	-186600	0.000434651	+	0.0189781	0.700277	-0.0178551	0.00266489	-6.70014	2.08e-11	1:110008778	1
1:110008778	1_110008778_C_T	rs11101960	1	110008778	T	C	ENSG00000168765	GSTM4	chr1	110198703	110208118	+	protein_coding	-189926	0.000826565	+	0.0319429	0.700277	-0.0178551	0.00266489	-6.70014	2.08e-11	1:110008778	1
1:110008813	1_110008813_T_C	rs11101961	1	110008813	T	C	ENSG00000174151	CYB561D1	chr1	110036674	110045554	+	protein_coding	-27862	2.53e-09	+	4.04e-07	0.296663	0.017964	0.00267253	6.72173	1.8e-11	1:110008813	1
1:110008813	1_110008813_T_C	rs11101961	1	110008813	T	C	ENSG00000143028	SYPL2	chr1	110009180	110024759	+	protein_coding	-368	0.00016666	-	0.00856462	0.296663	0.017964	0.00267253	6.72173	1.8e-11	1:110008813	1
1:110008813	1_110008813_T_C	rs11101961	1	110008813	T	C	ENSG00000134222	PSRC1	chr1	109822178	109825808	-	protein_coding	-186635	0.000434651	+	0.0189781	0.296663	0.017964	0.00267253	6.72173	1.8e-11	1:110008813	1
1:110008813	1_110008813_T_C	rs11101961	1	110008813	T	C	ENSG00000168765	GSTM4	chr1	110198703	110208118	+	protein_coding	-189891	0.000826565	+	0.0319429	0.296663	0.017964	0.00267253	6.72173	1.8e-11	1:110008813	1
1:110009171	1_110009171_C_T	rs4970765	1	110009171	T	C	ENSG00000174151	CYB561D1	chr1	110036674	110045554	+	protein_coding	-27504	2.38e-09	+	3.82e-07	0.703314	-0.0179254	0.00267247	-6.70743	1.98e-11	1:110009171	1
1:110009171	1_110009171_C_T	rs4970765	1	110009171	T	C	ENSG00000143028	SYPL2	chr1	110009180	110024759	+	protein_coding	-10	0.000220426	-	0.0108401	0.703314	-0.0179254	0.00267247	-6.70743	1.98e-11	1:110009171	1
1:110009171	1_110009171_C_T	rs4970765	1	110009171	T	C	ENSG00000134222	PSRC1	chr1	109822178	109825808	-	protein_coding	-186993	0.000290118	+	0.0136043	0.703314	-0.0179254	0.00267247	-6.70743	1.98e-11	1:110009171	1
1:110009171	1_110009171_C_T	rs4970765	1	110009171	T	C	ENSG00000168765	GSTM4	chr1	110198703	110208118	+	protein_coding	-189533	0.000681125	+	0.0273511	0.703314	-0.0179254	0.00267247	-6.70743	1.98e-11	1:110009171	1
1:110009434	1_110009434_A_C	rs2787015	1	110009434	A	C	ENSG00000174151	CYB561D1	chr1	110036674	110045554	+	protein_coding	-27241	2.38e-09	+	3.82e-07	0.295623	0.0180123	0.00267542	6.7325	1.67e-11	1:110009434	1
1:110009434	1_110009434_A_C	rs2787015	1	110009434	A	C	ENSG00000143028	SYPL2	chr1	110009180	110024759	+	protein_coding	0	0.000220426	-	0.0108401	0.295623	0.0180123	0.00267542	6.7325	1.67e-11	1:110009434	1
1:110009434	1_110009434_A_C	rs2787015	1	110009434	A	C	ENSG00000134222	PSRC1	chr1	109822178	109825808	-	protein_coding	-187256	0.000290118	+	0.0136043	0.295623	0.0180123	0.00267542	6.7325	1.67e-11	1:110009434	1
1:110009434	1_110009434_A_C	rs2787015	1	110009434	A	C	ENSG00000168765	GSTM4	chr1	110198703	110208118	+	protein_coding	-189270	0.000681125	+	0.0273511	0.295623	0.0180123	0.00267542	6.7325	1.67e-11	1:110009434	1
1:110010110	1_110010110_C_G	rs10857786	1	110010110	C	G	ENSG00000174151	CYB561D1	chr1	110036674	110045554	+	protein_coding	-26565	2.38e-09	+	3.82e-07	0.296801	0.017958	0.00267212	6.72052	1.81e-11	1:110010110	1
1:110010110	1_110010110_C_G	rs10857786	1	110010110	C	G	ENSG00000143028	SYPL2	chr1	110009180	110024759	+	protein_coding	0	0.000220426	-	0.0108401	0.296801	0.017958	0.00267212	6.72052	1.81e-11	1:110010110	1
1:110010110	1_110010110_C_G	rs10857786	1	110010110	C	G	ENSG00000134222	PSRC1	chr1	109822178	109825808	-	protein_coding	-187932	0.000290118	+	0.0136043	0.296801	0.017958	0.00267212	6.72052	1.81e-11	1:110010110	1
1:110010110	1_110010110_C_G	rs10857786	1	110010110	C	G	ENSG00000168765	GSTM4	chr1	110198703	110208118	+	protein_coding	-188594	0.000681125	+	0.0273511	0.296801	0.017958	0.00267212	6.72052	1.81e-11	1:110010110	1
1:110010289	1_110010289_C_T	rs10857787	1	110010289	T	C	ENSG00000174151	CYB561D1	chr1	110036674	110045554	+	protein_coding	-26386	2.38e-09	+	3.82e-07	0.702549	-0.0179108	0.00266291	-6.72603	1.74e-11	1:110010289	1
1:110010289	1_110010289_C_T	rs10857787	1	110010289	T	C	ENSG00000143028	SYPL2	chr1	110009180	110024759	+	protein_coding	0	0.000220426	-	0.0108401	0.702549	-0.0179108	0.00266291	-6.72603	1.74e-11	1:110010289	1
1:110010289	1_110010289_C_T	rs10857787	1	110010289	T	C	ENSG00000134222	PSRC1	chr1	109822178	109825808	-	protein_coding	-188111	0.000290118	+	0.0136043	0.702549	-0.0179108	0.00266291	-6.72603	1.74e-11	1:110010289	1
1:110010289	1_110010289_C_T	rs10857787	1	110010289	T	C	ENSG00000168765	GSTM4	chr1	110198703	110208118	+	protein_coding	-188415	0.000681125	+	0.0273511	0.702549	-0.0179108	0.00266291	-6.72603	1.74e-11	1:110010289	1
1:110010949	1_110010949_A_G	rs1525916	1	110010949	A	G	ENSG00000174151	CYB561D1	chr1	110036674	110045554	+	protein_coding	-25726	2.38e-09	+	3.82e-07	0.297525	0.017964	0.0026627	6.74656	1.51e-11	1:110010949	1
1:110010949	1_110010949_A_G	rs1525916	1	110010949	A	G	ENSG00000143028	SYPL2	chr1	110009180	110024759	+	protein_coding	0	0.000220426	-	0.0108401	0.297525	0.017964	0.0026627	6.74656	1.51e-11	1:110010949	1
1:110010949	1_110010949_A_G	rs1525916	1	110010949	A	G	ENSG00000134222	PSRC1	chr1	109822178	109825808	-	protein_coding	-188771	0.000290118	+	0.0136043	0.297525	0.017964	0.0026627	6.74656	1.51e-11	1:110010949	1
1:110010949	1_110010949_A_G	rs1525916	1	110010949	A	G	ENSG00000168765	GSTM4	chr1	110198703	110208118	+	protein_coding	-187755	0.000681125	+	0.0273511	0.297525	0.017964	0.0026627	6.74656	1.51e-11	1:110010949	1
1:110011701	1_110011701_G_A	rs2152924	1	110011701	A	G	ENSG00000174151	CYB561D1	chr1	110036674	110045554	+	protein_coding	-24974	3.87e-09	+	5.94e-07	0.699319	-0.0179327	0.00265492	-6.75452	1.43e-11	1:110011701	1
1:110011701	1_110011701_G_A	rs2152924	1	110011701	A	G	ENSG00000134222	PSRC1	chr1	109822178	109825808	-	protein_coding	-189523	0.000243779	+	0.0117973	0.699319	-0.0179327	0.00265492	-6.75452	1.43e-11	1:110011701	1
1:110011701	1_110011701_G_A	rs2152924	1	110011701	A	G	ENSG00000143028	SYPL2	chr1	110009180	110024759	+	protein_coding	0	0.000426425	-	0.0186696	0.699319	-0.0179327	0.00265492	-6.75452	1.43e-11	1:110011701	1
1:110011701	1_110011701_G_A	rs2152924	1	110011701	A	G	ENSG00000168765	GSTM4	chr1	110198703	110208118	+	protein_coding	-187003	0.00078593	+	0.0307065	0.699319	-0.0179327	0.00265492	-6.75452	1.43e-11	1:110011701	1
1:110012123	1_110012123_A_T	rs1368988	1	110012123	A	T	ENSG00000174151	CYB561D1	chr1	110036674	110045554	+	protein_coding	-24552	6.92e-09	+	1.01e-06	0.300443	0.0185376	0.00282007	6.57344	4.92e-11	1:110012123	1
1:110012123	1_110012123_A_T	rs1368988	1	110012123	A	T	ENSG00000134222	PSRC1	chr1	109822178	109825808	-	protein_coding	-189945	0.000341259	+	0.015586	0.300443	0.0185376	0.00282007	6.57344	4.92e-11	1:110012123	1
1:110012123	1_110012123_A_T	rs1368988	1	110012123	A	T	ENSG00000143028	SYPL2	chr1	110009180	110024759	+	protein_coding	0	0.00044234	-	0.0192447	0.300443	0.0185376	0.00282007	6.57344	4.92e-11	1:110012123	1
1:110012123	1_110012123_A_T	rs1368988	1	110012123	A	T	ENSG00000168765	GSTM4	chr1	110198703	110208118	+	protein_coding	-186581	0.00145464	+	0.0496221	0.300443	0.0185376	0.00282007	6.57344	4.92e-11	1:110012123	1
1:110012148	1_110012148_A_G	rs10745305	1	110012148	A	G	ENSG00000174151	CYB561D1	chr1	110036674	110045554	+	protein_coding	-24527	4.29e-09	+	6.55e-07	0.297471	0.0180043	0.00267028	6.74249	1.56e-11	1:110012148	1
1:110012148	1_110012148_A_G	rs10745305	1	110012148	A	G	ENSG00000143028	SYPL2	chr1	110009180	110024759	+	protein_coding	0	0.000229059	-	0.0111941	0.297471	0.0180043	0.00267028	6.74249	1.56e-11	1:110012148	1
1:110012148	1_110012148_A_G	rs10745305	1	110012148	A	G	ENSG00000134222	PSRC1	chr1	109822178	109825808	-	protein_coding	-189970	0.000404367	+	0.0179191	0.297471	0.0180043	0.00267028	6.74249	1.56e-11	1:110012148	1
1:110012148	1_110012148_A_G	rs10745305	1	110012148	A	G	ENSG00000168765	GSTM4	chr1	110198703	110208118	+	protein_coding	-186556	0.00126864	+	0.0446412	0.297471	0.0180043	0.00267028	6.74249	1.56e-11	1:110012148	1
1:110012289	1_110012289_G_A	rs10857788	1	110012289	A	G	ENSG00000174151	CYB561D1	chr1	110036674	110045554	+	protein_coding	-24386	4.29e-09	+	6.55e-07	0.702721	-0.0180108	0.00267072	-6.74381	1.54e-11	1:110012289	1
1:110012289	1_110012289_G_A	rs10857788	1	110012289	A	G	ENSG00000143028	SYPL2	chr1	110009180	110024759	+	protein_coding	0	0.000229059	-	0.0111941	0.702721	-0.0180108	0.00267072	-6.74381	1.54e-11	1:110012289	1
1:110012289	1_110012289_G_A	rs10857788	1	110012289	A	G	ENSG00000134222	PSRC1	chr1	109822178	109825808	-	protein_coding	-190111	0.000404367	+	0.0179191	0.702721	-0.0180108	0.00267072	-6.74381	1.54e-11	1:110012289	1
1:110012289	1_110012289_G_A	rs10857788	1	110012289	A	G	ENSG00000168765	GSTM4	chr1	110198703	110208118	+	protein_coding	-186415	0.00126864	+	0.0446412	0.702721	-0.0180108	0.00267072	-6.74381	1.54e-11	1:110012289	1
1:110012293	1_110012293_C_T	rs10857789	1	110012293	T	C	ENSG00000174151	CYB561D1	chr1	110036674	110045554	+	protein_coding	-24382	6.92e-09	+	1.01e-06	0.699704	-0.0179482	0.0026632	-6.73934	1.59e-11	1:110012293	1
1:110012293	1_110012293_C_T	rs10857789	1	110012293	T	C	ENSG00000134222	PSRC1	chr1	109822178	109825808	-	protein_coding	-190115	0.000341259	+	0.015586	0.699704	-0.0179482	0.0026632	-6.73934	1.59e-11	1:110012293	1
1:110012293	1_110012293_C_T	rs10857789	1	110012293	T	C	ENSG00000143028	SYPL2	chr1	110009180	110024759	+	protein_coding	0	0.00044234	-	0.0192447	0.699704	-0.0179482	0.0026632	-6.73934	1.59e-11	1:110012293	1
1:110012293	1_110012293_C_T	rs10857789	1	110012293	T	C	ENSG00000168765	GSTM4	chr1	110198703	110208118	+	protein_coding	-186411	0.00145464	+	0.0496221	0.699704	-0.0179482	0.0026632	-6.73934	1.59e-11	1:110012293	1
1:110013112	1_110013112_A_G	rs1144595	1	110013112	A	G	ENSG00000174151	CYB561D1	chr1	110036674	110045554	+	protein_coding	-23563	2.55e-08	+	3.37e-06	0.234465	0.0155185	0.00288207	5.3845	7.26e-08	1:110013112	1
1:110013112	1_110013112_A_G	rs1144595	1	110013112	A	G	ENSG00000134222	PSRC1	chr1	109822178	109825808	-	protein_coding	-190934	1.01e-06	+	9.57e-05	0.234465	0.0155185	0.00288207	5.3845	7.26e-08	1:110013112	1
1:110013215	1_110013215_A_G	rs12137189	1	110013215	A	G	ENSG00000174151	CYB561D1	chr1	110036674	110045554	+	protein_coding	-23460	3.87e-09	+	5.94e-07	0.303144	0.0178228	0.0026561	6.71014	1.94e-11	1:110013215	1
1:110013215	1_110013215_A_G	rs12137189	1	110013215	A	G	ENSG00000134222	PSRC1	chr1	109822178	109825808	-	protein_coding	-191037	0.000243779	+	0.0117973	0.303144	0.0178228	0.0026561	6.71014	1.94e-11	1:110013215	1
1:110013215	1_110013215_A_G	rs12137189	1	110013215	A	G	ENSG00000143028	SYPL2	chr1	110009180	110024759	+	protein_coding	0	0.000426425	-	0.0186696	0.303144	0.0178228	0.0026561	6.71014	1.94e-11	1:110013215	1
1:110013215	1_110013215_A_G	rs12137189	1	110013215	A	G	ENSG00000168765	GSTM4	chr1	110198703	110208118	+	protein_coding	-185489	0.00078593	+	0.0307065	0.303144	0.0178228	0.0026561	6.71014	1.94e-11	1:110013215	1
1:110013630	1_110013630_C_T	rs10776698	1	110013630	T	C	ENSG00000174151	CYB561D1	chr1	110036674	110045554	+	protein_coding	-23045	3.87e-09	+	5.94e-07	0.696729	-0.0177085	0.00265576	-6.66795	2.59e-11	1:110013630	1
1:110013630	1_110013630_C_T	rs10776698	1	110013630	T	C	ENSG00000134222	PSRC1	chr1	109822178	109825808	-	protein_coding	-191452	0.000243779	+	0.0117973	0.696729	-0.0177085	0.00265576	-6.66795	2.59e-11	1:110013630	1
1:110013630	1_110013630_C_T	rs10776698	1	110013630	T	C	ENSG00000143028	SYPL2	chr1	110009180	110024759	+	protein_coding	0	0.000426425	-	0.0186696	0.696729	-0.0177085	0.00265576	-6.66795	2.59e-11	1:110013630	1
1:110013630	1_110013630_C_T	rs10776698	1	110013630	T	C	ENSG00000168765	GSTM4	chr1	110198703	110208118	+	protein_coding	-185074	0.00078593	+	0.0307065	0.696729	-0.0177085	0.00265576	-6.66795	2.59e-11	1:110013630	1
1:110013955	1_110013955_C_T	rs4970766	1	110013955	T	C	ENSG00000174151	CYB561D1	chr1	110036674	110045554	+	protein_coding	-22720	3.87e-09	+	5.94e-07	0.699304	-0.0178227	0.00265489	-6.71318	1.9e-11	1:110013955	1
1:110013955	1_110013955_C_T	rs4970766	1	110013955	T	C	ENSG00000134222	PSRC1	chr1	109822178	109825808	-	protein_coding	-191777	0.000243779	+	0.0117973	0.699304	-0.0178227	0.00265489	-6.71318	1.9e-11	1:110013955	1
1:110013955	1_110013955_C_T	rs4970766	1	110013955	T	C	ENSG00000143028	SYPL2	chr1	110009180	110024759	+	protein_coding	0	0.000426425	-	0.0186696	0.699304	-0.0178227	0.00265489	-6.71318	1.9e-11	1:110013955	1
1:110013955	1_110013955_C_T	rs4970766	1	110013955	T	C	ENSG00000168765	GSTM4	chr1	110198703	110208118	+	protein_coding	-184749	0.00078593	+	0.0307065	0.699304	-0.0178227	0.00265489	-6.71318	1.9e-11	1:110013955	1
1:110014170	1_110014170_G_A	rs12136063	1	110014170	A	G	ENSG00000174151	CYB561D1	chr1	110036674	110045554	+	protein_coding	-22505	2.84e-09	+	4.5e-07	0.696798	-0.0176604	0.00264892	-6.66701	2.61e-11	1:110014170	1
1:110014170	1_110014170_G_A	rs12136063	1	110014170	A	G	ENSG00000134222	PSRC1	chr1	109822178	109825808	-	protein_coding	-191992	0.000435578	+	0.0190093	0.696798	-0.0176604	0.00264892	-6.66701	2.61e-11	1:110014170	1
1:110014170	1_110014170_G_A	rs12136063	1	110014170	A	G	ENSG00000143028	SYPL2	chr1	110009180	110024759	+	protein_coding	0	0.000439462	-	0.019143	0.696798	-0.0176604	0.00264892	-6.66701	2.61e-11	1:110014170	1
1:110014170	1_110014170_G_A	rs12136063	1	110014170	A	G	ENSG00000168765	GSTM4	chr1	110198703	110208118	+	protein_coding	-184534	0.000990979	+	0.0368968	0.696798	-0.0176604	0.00264892	-6.66701	2.61e-11	1:110014170	1
1:110014187	1_110014187_A_T	rs11101962	1	110014187	A	T	ENSG00000174151	CYB561D1	chr1	110036674	110045554	+	protein_coding	-22488	1.74e-09	+	2.86e-07	0.297536	0.0178215	0.0026703	6.67397	2.49e-11	1:110014187	1
1:110014187	1_110014187_A_T	rs11101962	1	110014187	A	T	ENSG00000143028	SYPL2	chr1	110009180	110024759	+	protein_coding	0	0.000227502	-	0.0111261	0.297536	0.0178215	0.0026703	6.67397	2.49e-11	1:110014187	1
1:110014187	1_110014187_A_T	rs11101962	1	110014187	A	T	ENSG00000134222	PSRC1	chr1	109822178	109825808	-	protein_coding	-192009	0.000514599	+	0.0217605	0.297536	0.0178215	0.0026703	6.67397	2.49e-11	1:110014187	1
1:110014187	1_110014187_A_T	rs11101962	1	110014187	A	T	ENSG00000168765	GSTM4	chr1	110198703	110208118	+	protein_coding	-184517	0.000860785	+	0.0329726	0.297536	0.0178215	0.0026703	6.67397	2.49e-11	1:110014187	1
1:110014333	1_110014333_G_A	rs6695879	1	110014333	A	G	ENSG00000134202	GSTM3	chr1	110276554	110284384	-	protein_coding	270052	4.73e-06	-	0.000382545	0.0846802	0.0221042	0.00439361	5.03098	4.88e-07	1:110014333	1
1:110014333	1_110014333_G_A	rs6695879	1	110014333	A	G	ENSG00000134201	GSTM5	chr1	110254864	110318050	+	protein_coding	-240532	1.49e-05	+	0.00106721	0.0846802	0.0221042	0.00439361	5.03098	4.88e-07	1:110014333	1
1:110014333	1_110014333_G_A	rs6695879	1	110014333	A	G	ENSG00000213366	GSTM2	chr1	110210644	110252171	+	protein_coding	-196312	4.51e-05	+	0.00279342	0.0846802	0.0221042	0.00439361	5.03098	4.88e-07	1:110014333	1
1:110014333	1_110014333_G_A	rs6695879	1	110014333	A	G	ENSG00000134222	PSRC1	chr1	109822178	109825808	-	protein_coding	-192155	0.00080889	-	0.0314147	0.0846802	0.0221042	0.00439361	5.03098	4.88e-07	1:110014333	1
1:110014778	1_110014778_G_A	rs518697	1	110014778	A	G	ENSG00000174151	CYB561D1	chr1	110036674	110045554	+	protein_coding	-21897	2.38e-09	+	3.82e-07	0.702456	-0.0178832	0.00267009	-6.69761	2.12e-11	1:110014778	1
1:110014778	1_110014778_G_A	rs518697	1	110014778	A	G	ENSG00000143028	SYPL2	chr1	110009180	110024759	+	protein_coding	0	0.000220426	-	0.0108401	0.702456	-0.0178832	0.00267009	-6.69761	2.12e-11	1:110014778	1
1:110014778	1_110014778_G_A	rs518697	1	110014778	A	G	ENSG00000134222	PSRC1	chr1	109822178	109825808	-	protein_coding	-192600	0.000290118	+	0.0136043	0.702456	-0.0178832	0.00267009	-6.69761	2.12e-11	1:110014778	1
1:110014778	1_110014778_G_A	rs518697	1	110014778	A	G	ENSG00000168765	GSTM4	chr1	110198703	110208118	+	protein_coding	-183926	0.000681125	+	0.0273511	0.702456	-0.0178832	0.00267009	-6.69761	2.12e-11	1:110014778	1
1:110014975	1_110014975_C_A	rs529091	1	110014975	A	C	ENSG00000174151	CYB561D1	chr1	110036674	110045554	+	protein_coding	-21700	2.38e-09	+	3.82e-07	0.702448	-0.0178722	0.00267016	-6.69332	2.18e-11	1:110014975	1
1:110014975	1_110014975_C_A	rs529091	1	110014975	A	C	ENSG00000143028	SYPL2	chr1	110009180	110024759	+	protein_coding	0	0.000220426	-	0.0108401	0.702448	-0.0178722	0.00267016	-6.69332	2.18e-11	1:110014975	1
1:110014975	1_110014975_C_A	rs529091	1	110014975	A	C	ENSG00000134222	PSRC1	chr1	109822178	109825808	-	protein_coding	-192797	0.000290118	+	0.0136043	0.702448	-0.0178722	0.00267016	-6.69332	2.18e-11	1:110014975	1
1:110014975	1_110014975_C_A	rs529091	1	110014975	A	C	ENSG00000168765	GSTM4	chr1	110198703	110208118	+	protein_coding	-183729	0.000681125	+	0.0273511	0.702448	-0.0178722	0.00267016	-6.69332	2.18e-11	1:110014975	1
1:110015183	1_110015183_G_A	rs4970767	1	110015183	A	G	ENSG00000174151	CYB561D1	chr1	110036674	110045554	+	protein_coding	-21492	2.38e-09	+	3.82e-07	0.702456	-0.0178993	0.00266282	-6.72195	1.79e-11	1:110015183	1
1:110015183	1_110015183_G_A	rs4970767	1	110015183	A	G	ENSG00000143028	SYPL2	chr1	110009180	110024759	+	protein_coding	0	0.000220426	-	0.0108401	0.702456	-0.0178993	0.00266282	-6.72195	1.79e-11	1:110015183	1
1:110015183	1_110015183_G_A	rs4970767	1	110015183	A	G	ENSG00000134222	PSRC1	chr1	109822178	109825808	-	protein_coding	-193005	0.000290118	+	0.0136043	0.702456	-0.0178993	0.00266282	-6.72195	1.79e-11	1:110015183	1
1:110015183	1_110015183_G_A	rs4970767	1	110015183	A	G	ENSG00000168765	GSTM4	chr1	110198703	110208118	+	protein_coding	-183521	0.000681125	+	0.0273511	0.702456	-0.0178993	0.00266282	-6.72195	1.79e-11	1:110015183	1
1:110015519	1_110015519_G_A	rs12753439	1	110015519	A	G	ENSG00000174151	CYB561D1	chr1	110036674	110045554	+	protein_coding	-21156	3.87e-09	+	5.94e-07	0.696752	-0.0176925	0.002656	-6.66133	2.71e-11	1:110015519	1
1:110015519	1_110015519_G_A	rs12753439	1	110015519	A	G	ENSG00000134222	PSRC1	chr1	109822178	109825808	-	protein_coding	-193341	0.000243779	+	0.0117973	0.696752	-0.0176925	0.002656	-6.66133	2.71e-11	1:110015519	1
1:110015519	1_110015519_G_A	rs12753439	1	110015519	A	G	ENSG00000143028	SYPL2	chr1	110009180	110024759	+	protein_coding	0	0.000426425	-	0.0186696	0.696752	-0.0176925	0.002656	-6.66133	2.71e-11	1:110015519	1
1:110015519	1_110015519_G_A	rs12753439	1	110015519	A	G	ENSG00000168765	GSTM4	chr1	110198703	110208118	+	protein_coding	-183185	0.00078593	+	0.0307065	0.696752	-0.0176925	0.002656	-6.66133	2.71e-11	1:110015519	1
1:110015732	1_110015732_C_T	rs10494040	1	110015732	T	C	ENSG00000174151	CYB561D1	chr1	110036674	110045554	+	protein_coding	-20943	2.38e-09	+	3.82e-07	0.702472	-0.0179171	0.00266289	-6.72843	1.72e-11	1:110015732	1
1:110015732	1_110015732_C_T	rs10494040	1	110015732	T	C	ENSG00000143028	SYPL2	chr1	110009180	110024759	+	protein_coding	0	0.000220426	-	0.0108401	0.702472	-0.0179171	0.00266289	-6.72843	1.72e-11	1:110015732	1
1:110015732	1_110015732_C_T	rs10494040	1	110015732	T	C	ENSG00000134222	PSRC1	chr1	109822178	109825808	-	protein_coding	-193554	0.000290118	+	0.0136043	0.702472	-0.0179171	0.00266289	-6.72843	1.72e-11	1:110015732	1
1:110015732	1_110015732_C_T	rs10494040	1	110015732	T	C	ENSG00000168765	GSTM4	chr1	110198703	110208118	+	protein_coding	-182972	0.000681125	+	0.0273511	0.702472	-0.0179171	0.00266289	-6.72843	1.72e-11	1:110015732	1
1:110016378	1_110016378_A_G	rs2359653	1	110016378	A	G	ENSG00000174151	CYB561D1	chr1	110036674	110045554	+	protein_coding	-20297	2.38e-09	+	3.82e-07	0.299044	0.0177889	0.00266658	6.67106	2.54e-11	1:110016378	1
1:110016378	1_110016378_A_G	rs2359653	1	110016378	A	G	ENSG00000143028	SYPL2	chr1	110009180	110024759	+	protein_coding	0	0.000220426	-	0.0108401	0.299044	0.0177889	0.00266658	6.67106	2.54e-11	1:110016378	1
1:110016378	1_110016378_A_G	rs2359653	1	110016378	A	G	ENSG00000134222	PSRC1	chr1	109822178	109825808	-	protein_coding	-194200	0.000290118	+	0.0136043	0.299044	0.0177889	0.00266658	6.67106	2.54e-11	1:110016378	1
1:110016378	1_110016378_A_G	rs2359653	1	110016378	A	G	ENSG00000168765	GSTM4	chr1	110198703	110208118	+	protein_coding	-182326	0.000681125	+	0.0273511	0.299044	0.0177889	0.00266658	6.67106	2.54e-11	1:110016378	1
1:110017105	1_110017105_A_G	rs9429519	1	110017105	A	G	ENSG00000174151	CYB561D1	chr1	110036674	110045554	+	protein_coding	-19570	3.87e-09	-	5.94e-07	0.696717	-0.0177534	0.00265604	-6.68418	2.32e-11	1:110017105	1
1:110017105	1_110017105_A_G	rs9429519	1	110017105	A	G	ENSG00000134222	PSRC1	chr1	109822178	109825808	-	protein_coding	-194927	0.000243779	-	0.0117973	0.696717	-0.0177534	0.00265604	-6.68418	2.32e-11	1:110017105	1
1:110017105	1_110017105_A_G	rs9429519	1	110017105	A	G	ENSG00000143028	SYPL2	chr1	110009180	110024759	+	protein_coding	0	0.000426425	+	0.0186696	0.696717	-0.0177534	0.00265604	-6.68418	2.32e-11	1:110017105	1
1:110017105	1_110017105_A_G	rs9429519	1	110017105	A	G	ENSG00000168765	GSTM4	chr1	110198703	110208118	+	protein_coding	-181599	0.00078593	-	0.0307065	0.696717	-0.0177534	0.00265604	-6.68418	2.32e-11	1:110017105	1
1:110019002	1_110019002_C_T	rs491285	1	110019002	T	C	ENSG00000174151	CYB561D1	chr1	110036674	110045554	+	protein_coding	-17673	2.98e-09	-	4.71e-07	0.297625	0.017846	0.00266297	6.70152	2.06e-11	1:110019002	1
1:110019002	1_110019002_C_T	rs491285	1	110019002	T	C	ENSG00000143028	SYPL2	chr1	110009180	110024759	+	protein_coding	0	0.000192128	+	0.00965858	0.297625	0.017846	0.00266297	6.70152	2.06e-11	1:110019002	1
1:110019002	1_110019002_C_T	rs491285	1	110019002	T	C	ENSG00000134222	PSRC1	chr1	109822178	109825808	-	protein_coding	-196824	0.000304887	-	0.0141794	0.297625	0.017846	0.00266297	6.70152	2.06e-11	1:110019002	1
1:110019002	1_110019002_C_T	rs491285	1	110019002	T	C	ENSG00000168765	GSTM4	chr1	110198703	110208118	+	protein_coding	-179702	0.000933896	-	0.0352057	0.297625	0.017846	0.00266297	6.70152	2.06e-11	1:110019002	1
1:110021837	1_110021837_T_C	rs9661614	1	110021837	T	C	ENSG00000174151	CYB561D1	chr1	110036674	110045554	+	protein_coding	-14838	6.05e-09	-	8.99e-07	0.696437	-0.0179927	0.00264816	-6.79444	1.09e-11	1:110021837	1
1:110021837	1_110021837_T_C	rs9661614	1	110021837	T	C	ENSG00000134222	PSRC1	chr1	109822178	109825808	-	protein_coding	-199659	0.000119354	-	0.00647788	0.696437	-0.0179927	0.00264816	-6.79444	1.09e-11	1:110021837	1
1:110021837	1_110021837_T_C	rs9661614	1	110021837	T	C	ENSG00000143028	SYPL2	chr1	110009180	110024759	+	protein_coding	0	0.000606185	+	0.0248897	0.696437	-0.0179927	0.00264816	-6.79444	1.09e-11	1:110021837	1
1:110021837	1_110021837_T_C	rs9661614	1	110021837	T	C	ENSG00000168765	GSTM4	chr1	110198703	110208118	+	protein_coding	-176867	0.000933992	-	0.0352088	0.696437	-0.0179927	0.00264816	-6.79444	1.09e-11	1:110021837	1
1:110022896	1_110022896_A_C	rs569670	1	110022896	A	C	ENSG00000174151	CYB561D1	chr1	110036674	110045554	+	protein_coding	-13779	4e-08	-	5.08e-06	0.756364	-0.0155635	0.00283769	-5.48457	4.14e-08	1:110022896	1
1:110022896	1_110022896_A_C	rs569670	1	110022896	A	C	ENSG00000134222	PSRC1	chr1	109822178	109825808	-	protein_coding	-200718	7.11e-07	-	6.96e-05	0.756364	-0.0155635	0.00283769	-5.48457	4.14e-08	1:110022896	1
1:110023144	1_110023144_T_G	rs76084834	1	110023144	T	G	ENSG00000134202	GSTM3	chr1	110276554	110284384	-	protein_coding	261241	5.89e-06	-	0.000466661	0.916047	-0.0224553	0.00441298	-5.08846	3.61e-07	1:110023144	1
1:110023144	1_110023144_T_G	rs76084834	1	110023144	T	G	ENSG00000134201	GSTM5	chr1	110254864	110318050	+	protein_coding	-231721	1.79e-05	+	0.00124993	0.916047	-0.0224553	0.00441298	-5.08846	3.61e-07	1:110023144	1
1:110023144	1_110023144_T_G	rs76084834	1	110023144	T	G	ENSG00000213366	GSTM2	chr1	110210644	110252171	+	protein_coding	-187501	4.79e-05	+	0.00294444	0.916047	-0.0224553	0.00441298	-5.08846	3.61e-07	1:110023144	1
1:110023144	1_110023144_T_G	rs76084834	1	110023144	T	G	ENSG00000134222	PSRC1	chr1	109822178	109825808	-	protein_coding	-200966	0.000632171	-	0.0257316	0.916047	-0.0224553	0.00441298	-5.08846	3.61e-07	1:110023144	1
1:110023432	1_110023432_G_A	rs485660	1	110023432	A	G	ENSG00000174151	CYB561D1	chr1	110036674	110045554	+	protein_coding	-13243	4e-08	-	5.08e-06	0.243432	0.0153761	0.0028381	5.41772	6.04e-08	1:110023432	1
1:110023432	1_110023432_G_A	rs485660	1	110023432	A	G	ENSG00000134222	PSRC1	chr1	109822178	109825808	-	protein_coding	-201254	7.11e-07	-	6.96e-05	0.243432	0.0153761	0.0028381	5.41772	6.04e-08	1:110023432	1
1:110023610	1_110023610_G_A	rs12145677	1	110023610	A	G	ENSG00000174151	CYB561D1	chr1	110036674	110045554	+	protein_coding	-13065	3.29e-09	-	5.14e-07	0.301885	0.0179471	0.00265236	6.76647	1.32e-11	1:110023610	1
1:110023610	1_110023610_G_A	rs12145677	1	110023610	A	G	ENSG00000134222	PSRC1	chr1	109822178	109825808	-	protein_coding	-201432	0.000174956	-	0.00891759	0.301885	0.0179471	0.00265236	6.76647	1.32e-11	1:110023610	1
1:110023610	1_110023610_G_A	rs12145677	1	110023610	A	G	ENSG00000143028	SYPL2	chr1	110009180	110024759	+	protein_coding	0	0.000231745	+	0.0112969	0.301885	0.0179471	0.00265236	6.76647	1.32e-11	1:110023610	1
1:110023610	1_110023610_G_A	rs12145677	1	110023610	A	G	ENSG00000168765	GSTM4	chr1	110198703	110208118	+	protein_coding	-175094	0.000843301	-	0.0324453	0.301885	0.0179471	0.00265236	6.76647	1.32e-11	1:110023610	1
1:110025881	1_110025881_A_G	rs2781552	1	110025881	A	G	ENSG00000174151	CYB561D1	chr1	110036674	110045554	+	protein_coding	-10794	4.88e-09	-	7.37e-07	0.691215	-0.0182405	0.00263605	-6.91962	4.53e-12	1:110025881	1
1:110025881	1_110025881_A_G	rs2781552	1	110025881	A	G	ENSG00000134222	PSRC1	chr1	109822178	109825808	-	protein_coding	-203703	8.03e-05	-	0.0046108	0.691215	-0.0182405	0.00263605	-6.91962	4.53e-12	1:110025881	1
1:110025881	1_110025881_A_G	rs2781552	1	110025881	A	G	ENSG00000143028	SYPL2	chr1	110009180	110024759	+	protein_coding	1122	0.000213563	+	0.0105492	0.691215	-0.0182405	0.00263605	-6.91962	4.53e-12	1:110025881	1
1:110025881	1_110025881_A_G	rs2781552	1	110025881	A	G	ENSG00000168765	GSTM4	chr1	110198703	110208118	+	protein_coding	-172823	0.000348188	-	0.0158426	0.691215	-0.0182405	0.00263605	-6.91962	4.53e-12	1:110025881	1
1:110026891	1_110026891_T_G	rs573491	1	110026891	T	G	ENSG00000174151	CYB561D1	chr1	110036674	110045554	+	protein_coding	-9784	3.59e-09	-	5.56e-07	0.691127	-0.0182986	0.00264385	-6.92119	4.48e-12	1:110026891	1
1:110026891	1_110026891_T_G	rs573491	1	110026891	T	G	ENSG00000134222	PSRC1	chr1	109822178	109825808	-	protein_coding	-204713	0.000149802	-	0.00784197	0.691127	-0.0182986	0.00264385	-6.92119	4.48e-12	1:110026891	1
1:110026891	1_110026891_T_G	rs573491	1	110026891	T	G	ENSG00000143028	SYPL2	chr1	110009180	110024759	+	protein_coding	2132	0.000220596	+	0.0108472	0.691127	-0.0182986	0.00264385	-6.92119	4.48e-12	1:110026891	1
1:110026891	1_110026891_T_G	rs573491	1	110026891	T	G	ENSG00000168765	GSTM4	chr1	110198703	110208118	+	protein_coding	-171813	0.000445719	-	0.0193587	0.691127	-0.0182986	0.00264385	-6.92119	4.48e-12	1:110026891	1
1:110026989	1_110026989_G_T	rs2781553	1	110026989	T	G	ENSG00000174151	CYB561D1	chr1	110036674	110045554	+	protein_coding	-9686	3.59e-09	-	5.56e-07	0.298301	0.0184592	0.00266238	6.93335	4.11e-12	1:110026989	1
1:110026989	1_110026989_G_T	rs2781553	1	110026989	T	G	ENSG00000134222	PSRC1	chr1	109822178	109825808	-	protein_coding	-204811	0.000149802	-	0.00784197	0.298301	0.0184592	0.00266238	6.93335	4.11e-12	1:110026989	1
1:110026989	1_110026989_G_T	rs2781553	1	110026989	T	G	ENSG00000143028	SYPL2	chr1	110009180	110024759	+	protein_coding	2230	0.000220596	+	0.0108472	0.298301	0.0184592	0.00266238	6.93335	4.11e-12	1:110026989	1
1:110026989	1_110026989_G_T	rs2781553	1	110026989	T	G	ENSG00000168765	GSTM4	chr1	110198703	110208118	+	protein_coding	-171715	0.000445719	-	0.0193587	0.298301	0.0184592	0.00266238	6.93335	4.11e-12	1:110026989	1
1:110029475	1_110029475_C_T	rs1144594	1	110029475	T	C	ENSG00000174151	CYB561D1	chr1	110036674	110045554	+	protein_coding	-7200	3.59e-09	-	5.56e-07	0.300225	0.0183996	0.00265739	6.92396	4.39e-12	1:110029475	1
1:110029475	1_110029475_C_T	rs1144594	1	110029475	T	C	ENSG00000134222	PSRC1	chr1	109822178	109825808	-	protein_coding	-207297	0.000149802	-	0.00784197	0.300225	0.0183996	0.00265739	6.92396	4.39e-12	1:110029475	1
1:110029475	1_110029475_C_T	rs1144594	1	110029475	T	C	ENSG00000143028	SYPL2	chr1	110009180	110024759	+	protein_coding	4716	0.000220596	+	0.0108472	0.300225	0.0183996	0.00265739	6.92396	4.39e-12	1:110029475	1
1:110029475	1_110029475_C_T	rs1144594	1	110029475	T	C	ENSG00000168765	GSTM4	chr1	110198703	110208118	+	protein_coding	-169229	0.000445719	-	0.0193587	0.300225	0.0183996	0.00265739	6.92396	4.39e-12	1:110029475	1
1:110030945	1_110030945_A_G	rs1144593	1	110030945	A	G	ENSG00000174151	CYB561D1	chr1	110036674	110045554	+	protein_coding	-5730	4.88e-09	-	7.37e-07	0.699551	-0.0185679	0.0026565	-6.98962	2.76e-12	1:110030945	1
1:110030945	1_110030945_A_G	rs1144593	1	110030945	A	G	ENSG00000134222	PSRC1	chr1	109822178	109825808	-	protein_coding	-208767	8.03e-05	-	0.0046108	0.699551	-0.0185679	0.0026565	-6.98962	2.76e-12	1:110030945	1
1:110030945	1_110030945_A_G	rs1144593	1	110030945	A	G	ENSG00000143028	SYPL2	chr1	110009180	110024759	+	protein_coding	6186	0.000213563	+	0.0105492	0.699551	-0.0185679	0.0026565	-6.98962	2.76e-12	1:110030945	1
1:110030945	1_110030945_A_G	rs1144593	1	110030945	A	G	ENSG00000168765	GSTM4	chr1	110198703	110208118	+	protein_coding	-167759	0.000348188	-	0.0158426	0.699551	-0.0185679	0.0026565	-6.98962	2.76e-12	1:110030945	1
1:110035159	1_110035159_T_C	rs11590351	1	110035159	T	C	ENSG00000174151	CYB561D1	chr1	110036674	110045554	+	protein_coding	-1516	6.01e-08	-	7.38e-06	0.751635	-0.0153085	0.00281617	-5.43594	5.45e-08	1:110035159	1
1:110035159	1_110035159_T_C	rs11590351	1	110035159	T	C	ENSG00000134222	PSRC1	chr1	109822178	109825808	-	protein_coding	-212981	2.44e-07	-	2.66e-05	0.751635	-0.0153085	0.00281617	-5.43594	5.45e-08	1:110035159	1
1:110036919	1_110036919_C_G	rs76997102	1	110036919	C	G	ENSG00000134201	GSTM5	chr1	110254864	110318050	+	protein_coding	-217946	1.88e-06	+	0.000166855	0.897384	-0.022087	0.00403425	-5.47488	4.38e-08	1:110036919	1
1:110036919	1_110036919_C_G	rs76997102	1	110036919	C	G	ENSG00000134202	GSTM3	chr1	110276554	110284384	-	protein_coding	247466	2.53e-06	-	0.00021728	0.897384	-0.022087	0.00403425	-5.47488	4.38e-08	1:110036919	1
1:110036919	1_110036919_C_G	rs76997102	1	110036919	C	G	ENSG00000134222	PSRC1	chr1	109822178	109825808	-	protein_coding	-214741	3.09e-05	-	0.00201449	0.897384	-0.022087	0.00403425	-5.47488	4.38e-08	1:110036919	1
1:110036919	1_110036919_C_G	rs76997102	1	110036919	C	G	ENSG00000213366	GSTM2	chr1	110210644	110252171	+	protein_coding	-173726	0.000174743	+	0.00890768	0.897384	-0.022087	0.00403425	-5.47488	4.38e-08	1:110036919	1
1:110036998	1_110036998_G_C	rs17575205	1	110036998	C	G	ENSG00000174151	CYB561D1	chr1	110036674	110045554	+	protein_coding	0	1.54e-07	-	1.75e-05	0.24539	0.014684	0.00284059	5.16935	2.35e-07	1:110036998	1
1:110036998	1_110036998_G_C	rs17575205	1	110036998	C	G	ENSG00000134222	PSRC1	chr1	109822178	109825808	-	protein_coding	-214820	6.45e-07	-	6.36e-05	0.24539	0.014684	0.00284059	5.16935	2.35e-07	1:110036998	1
1:110036998	1_110036998_G_C	rs17575205	1	110036998	C	G	ENSG00000143028	SYPL2	chr1	110009180	110024759	+	protein_coding	12239	0.000726918	+	0.0288251	0.24539	0.014684	0.00284059	5.16935	2.35e-07	1:110036998	1
1:110036998	1_110036998_G_C	rs17575205	1	110036998	C	G	ENSG00000168765	GSTM4	chr1	110198703	110208118	+	protein_coding	-161706	0.00127906	-	0.044916	0.24539	0.014684	0.00284059	5.16935	2.35e-07	1:110036998	1
1:110037483	1_110037483_C_A	rs1278847	1	110037483	A	C	ENSG00000174151	CYB561D1	chr1	110036674	110045554	+	protein_coding	0	5.46e-09	-	8.2e-07	0.309755	0.0178568	0.00264774	6.74418	1.54e-11	1:110037483	1
1:110037483	1_110037483_C_A	rs1278847	1	110037483	A	C	ENSG00000134222	PSRC1	chr1	109822178	109825808	-	protein_coding	-215305	7.93e-05	-	0.00456225	0.309755	0.0178568	0.00264774	6.74418	1.54e-11	1:110037483	1
1:110037483	1_110037483_C_A	rs1278847	1	110037483	A	C	ENSG00000143028	SYPL2	chr1	110009180	110024759	+	protein_coding	12724	0.000162406	+	0.00837947	0.309755	0.0178568	0.00264774	6.74418	1.54e-11	1:110037483	1
1:110037483	1_110037483_C_A	rs1278847	1	110037483	A	C	ENSG00000168765	GSTM4	chr1	110198703	110208118	+	protein_coding	-161221	0.000291887	-	0.0136745	0.309755	0.0178568	0.00264774	6.74418	1.54e-11	1:110037483	1
1:110037838	1_110037838_T_G	rs749056	1	110037838	T	G	ENSG00000174151	CYB561D1	chr1	110036674	110045554	+	protein_coding	0	5.46e-09	-	8.2e-07	0.689391	-0.0179422	0.00263517	-6.80875	9.85e-12	1:110037838	1
1:110037838	1_110037838_T_G	rs749056	1	110037838	T	G	ENSG00000134222	PSRC1	chr1	109822178	109825808	-	protein_coding	-215660	7.93e-05	-	0.00456225	0.689391	-0.0179422	0.00263517	-6.80875	9.85e-12	1:110037838	1
1:110037838	1_110037838_T_G	rs749056	1	110037838	T	G	ENSG00000143028	SYPL2	chr1	110009180	110024759	+	protein_coding	13079	0.000162406	+	0.00837947	0.689391	-0.0179422	0.00263517	-6.80875	9.85e-12	1:110037838	1
1:110037838	1_110037838_T_G	rs749056	1	110037838	T	G	ENSG00000168765	GSTM4	chr1	110198703	110208118	+	protein_coding	-160866	0.000291887	-	0.0136745	0.689391	-0.0179422	0.00263517	-6.80875	9.85e-12	1:110037838	1
1:110040310	1_110040310_A_G	rs6666119	1	110040310	A	G	ENSG00000174151	CYB561D1	chr1	110036674	110045554	+	protein_coding	0	3.26e-09	-	5.1e-07	0.694579	-0.0176644	0.00264813	-6.67051	2.55e-11	1:110040310	1
1:110040310	1_110040310_A_G	rs6666119	1	110040310	A	G	ENSG00000134222	PSRC1	chr1	109822178	109825808	-	protein_coding	-218132	5.72e-05	-	0.00344711	0.694579	-0.0176644	0.00264813	-6.67051	2.55e-11	1:110040310	1
1:110040310	1_110040310_A_G	rs6666119	1	110040310	A	G	ENSG00000143028	SYPL2	chr1	110009180	110024759	+	protein_coding	15551	0.00022377	+	0.0109805	0.694579	-0.0176644	0.00264813	-6.67051	2.55e-11	1:110040310	1
1:110040310	1_110040310_A_G	rs6666119	1	110040310	A	G	ENSG00000168765	GSTM4	chr1	110198703	110208118	+	protein_coding	-158394	0.000278787	-	0.0131752	0.694579	-0.0176644	0.00264813	-6.67051	2.55e-11	1:110040310	1
1:110042079	1_110042079_A_G	rs2091329	1	110042079	A	G	ENSG00000174151	CYB561D1	chr1	110036674	110045554	+	protein_coding	0	4.95e-08	-	6.19e-06	0.701183	-0.0171058	0.00267239	-6.40094	1.54e-10	1:110042079	1
1:110042079	1_110042079_A_G	rs2091329	1	110042079	A	G	ENSG00000134222	PSRC1	chr1	109822178	109825808	-	protein_coding	-219901	3.55e-05	-	0.00226407	0.701183	-0.0171058	0.00267239	-6.40094	1.54e-10	1:110042079	1
1:110042079	1_110042079_A_G	rs2091329	1	110042079	A	G	ENSG00000168765	GSTM4	chr1	110198703	110208118	+	protein_coding	-156625	0.000584867	-	0.0241601	0.701183	-0.0171058	0.00267239	-6.40094	1.54e-10	1:110042079	1
1:110044375	1_110044375_A_G	rs579652	1	110044375	A	G	ENSG00000174151	CYB561D1	chr1	110036674	110045554	+	protein_coding	0	5.51e-09	-	8.24e-07	0.695093	-0.0164402	0.00265708	-6.18732	6.12e-10	1:110044375	1
1:110044375	1_110044375_A_G	rs579652	1	110044375	A	G	ENSG00000134222	PSRC1	chr1	109822178	109825808	-	protein_coding	-222197	3.2e-05	-	0.00207479	0.695093	-0.0164402	0.00265708	-6.18732	6.12e-10	1:110044375	1
1:110044375	1_110044375_A_G	rs579652	1	110044375	A	G	ENSG00000168765	GSTM4	chr1	110198703	110208118	+	protein_coding	-154329	0.000198819	-	0.00993717	0.695093	-0.0164402	0.00265708	-6.18732	6.12e-10	1:110044375	1
1:110044458	1_110044458_A_G	rs580522	1	110044458	A	G	ENSG00000174151	CYB561D1	chr1	110036674	110045554	+	protein_coding	0	5.51e-09	-	8.24e-07	0.701897	-0.0165809	0.00267362	-6.20164	5.59e-10	1:110044458	1
1:110044458	1_110044458_A_G	rs580522	1	110044458	A	G	ENSG00000134222	PSRC1	chr1	109822178	109825808	-	protein_coding	-222280	3.2e-05	-	0.00207479	0.701897	-0.0165809	0.00267362	-6.20164	5.59e-10	1:110044458	1
1:110044458	1_110044458_A_G	rs580522	1	110044458	A	G	ENSG00000168765	GSTM4	chr1	110198703	110208118	+	protein_coding	-154246	0.000198819	-	0.00993717	0.701897	-0.0165809	0.00267362	-6.20164	5.59e-10	1:110044458	1
1:110045880	1_110045880_A_C	rs4370783	1	110045880	A	C	ENSG00000134201	GSTM5	chr1	110254864	110318050	+	protein_coding	-208985	1.23e-06	+	0.000114172	0.880624	-0.018483	0.00376645	-4.90728	9.23e-07	1:110045880	1
1:110045880	1_110045880_A_C	rs4370783	1	110045880	A	C	ENSG00000134202	GSTM3	chr1	110276554	110284384	-	protein_coding	238505	1.44e-06	-	0.000130895	0.880624	-0.018483	0.00376645	-4.90728	9.23e-07	1:110045880	1
1:110045880	1_110045880_A_C	rs4370783	1	110045880	A	C	ENSG00000134222	PSRC1	chr1	109822178	109825808	-	protein_coding	-223702	3.52e-05	-	0.00224953	0.880624	-0.018483	0.00376645	-4.90728	9.23e-07	1:110045880	1
1:110045880	1_110045880_A_C	rs4370783	1	110045880	A	C	ENSG00000174151	CYB561D1	chr1	110036674	110045554	+	protein_coding	326	0.00034836	-	0.0158496	0.880624	-0.018483	0.00376645	-4.90728	9.23e-07	1:110045880	1
1:110045880	1_110045880_A_C	rs4370783	1	110045880	A	C	ENSG00000213366	GSTM2	chr1	110210644	110252171	+	protein_coding	-164765	0.000774852	+	0.0303602	0.880624	-0.018483	0.00376645	-4.90728	9.23e-07	1:110045880	1
1:110046093	1_110046093_G_A	rs527277	1	110046093	A	G	ENSG00000174151	CYB561D1	chr1	110036674	110045554	+	protein_coding	539	1.13e-08	-	1.6e-06	0.28601	0.0169587	0.00271309	6.25072	4.09e-10	1:110046093	1
1:110046093	1_110046093_G_A	rs527277	1	110046093	A	G	ENSG00000134222	PSRC1	chr1	109822178	109825808	-	protein_coding	-223915	2.66e-05	-	0.00176863	0.28601	0.0169587	0.00271309	6.25072	4.09e-10	1:110046093	1
1:110046093	1_110046093_G_A	rs527277	1	110046093	A	G	ENSG00000168765	GSTM4	chr1	110198703	110208118	+	protein_coding	-152611	0.000367354	-	0.0165682	0.28601	0.0169587	0.00271309	6.25072	4.09e-10	1:110046093	1
1:110046093	1_110046093_G_A	rs527277	1	110046093	A	G	ENSG00000143028	SYPL2	chr1	110009180	110024759	+	protein_coding	21334	0.000574619	+	0.0238097	0.28601	0.0169587	0.00271309	6.25072	4.09e-10	1:110046093	1
1:110046195	1_110046195_A_C	rs528199	1	110046195	A	C	ENSG00000134202	GSTM3	chr1	110276554	110284384	-	protein_coding	238190	6e-05	+	0.00359483	0.472051	-0.0118757	0.00246651	-4.8148	1.47e-06	NA	NA
1:110046195	1_110046195_A_C	rs528199	1	110046195	A	C	ENSG00000134222	PSRC1	chr1	109822178	109825808	-	protein_coding	-224017	0.000142549	-	0.00751852	0.472051	-0.0118757	0.00246651	-4.8148	1.47e-06	NA	NA
1:110046373	1_110046373_G_A	rs575113	1	110046373	A	G	ENSG00000174151	CYB561D1	chr1	110036674	110045554	+	protein_coding	819	4.19e-09	-	6.41e-07	0.290811	0.0170738	0.00269249	6.34127	2.28e-10	1:110046373	1
1:110046373	1_110046373_G_A	rs575113	1	110046373	A	G	ENSG00000134222	PSRC1	chr1	109822178	109825808	-	protein_coding	-224195	4.03e-05	-	0.00253205	0.290811	0.0170738	0.00269249	6.34127	2.28e-10	1:110046373	1
1:110046373	1_110046373_G_A	rs575113	1	110046373	A	G	ENSG00000168765	GSTM4	chr1	110198703	110208118	+	protein_coding	-152331	0.000277153	-	0.0131107	0.290811	0.0170738	0.00269249	6.34127	2.28e-10	1:110046373	1
1:110046373	1_110046373_G_A	rs575113	1	110046373	A	G	ENSG00000143028	SYPL2	chr1	110009180	110024759	+	protein_coding	21614	0.0010932	+	0.0398372	0.290811	0.0170738	0.00269249	6.34127	2.28e-10	1:110046373	1
1:110047110	1_110047110_C_G	rs14184	1	110047110	C	G	ENSG00000174151	CYB561D1	chr1	110036674	110045554	+	protein_coding	1556	2.87e-09	-	4.54e-07	0.702628	-0.0166582	0.00266737	-6.2452	4.23e-10	1:110047110	1
1:110047110	1_110047110_C_G	rs14184	1	110047110	C	G	ENSG00000134222	PSRC1	chr1	109822178	109825808	-	protein_coding	-224932	1.83e-05	-	0.00128004	0.702628	-0.0166582	0.00266737	-6.2452	4.23e-10	1:110047110	1
1:110047110	1_110047110_C_G	rs14184	1	110047110	C	G	ENSG00000168765	GSTM4	chr1	110198703	110208118	+	protein_coding	-151594	0.000123913	-	0.00668532	0.702628	-0.0166582	0.00266737	-6.2452	4.23e-10	1:110047110	1
1:110047110	1_110047110_C_G	rs14184	1	110047110	C	G	ENSG00000143028	SYPL2	chr1	110009180	110024759	+	protein_coding	22351	0.00108851	+	0.039703	0.702628	-0.0166582	0.00266737	-6.2452	4.23e-10	1:110047110	1
1:110047333	1_110047333_G_A	rs1009437	1	110047333	A	G	ENSG00000134202	GSTM3	chr1	110276554	110284384	-	protein_coding	237052	5e-07	-	5.07e-05	0.110711	0.0207697	0.00388967	5.33971	9.31e-08	1:110047333	1
1:110047333	1_110047333_G_A	rs1009437	1	110047333	A	G	ENSG00000134201	GSTM5	chr1	110254864	110318050	+	protein_coding	-207532	1.6e-06	+	0.000144657	0.110711	0.0207697	0.00388967	5.33971	9.31e-08	1:110047333	1
1:110047333	1_110047333_G_A	rs1009437	1	110047333	A	G	ENSG00000134222	PSRC1	chr1	109822178	109825808	-	protein_coding	-225155	3.16e-05	-	0.00205278	0.110711	0.0207697	0.00388967	5.33971	9.31e-08	1:110047333	1
1:110047333	1_110047333_G_A	rs1009437	1	110047333	A	G	ENSG00000213366	GSTM2	chr1	110210644	110252171	+	protein_coding	-163312	0.000118702	+	0.00645206	0.110711	0.0207697	0.00388967	5.33971	9.31e-08	1:110047333	1
1:110047333	1_110047333_G_A	rs1009437	1	110047333	A	G	ENSG00000174151	CYB561D1	chr1	110036674	110045554	+	protein_coding	1779	0.00117264	-	0.0420342	0.110711	0.0207697	0.00388967	5.33971	9.31e-08	1:110047333	1
1:110048436	1_110048436_C_A	rs3738772	1	110048436	A	C	ENSG00000174151	CYB561D1	chr1	110036674	110045554	+	protein_coding	2882	5.77e-09	-	8.6e-07	0.288768	0.0171164	0.00268474	6.37546	1.82e-10	1:110048436	1
1:110048436	1_110048436_C_A	rs3738772	1	110048436	A	C	ENSG00000134222	PSRC1	chr1	109822178	109825808	-	protein_coding	-226258	2.04e-05	-	0.0014042	0.288768	0.0171164	0.00268474	6.37546	1.82e-10	1:110048436	1
1:110048436	1_110048436_C_A	rs3738772	1	110048436	A	C	ENSG00000168765	GSTM4	chr1	110198703	110208118	+	protein_coding	-150268	0.000214501	-	0.0105896	0.288768	0.0171164	0.00268474	6.37546	1.82e-10	1:110048436	1
1:110048436	1_110048436_C_A	rs3738772	1	110048436	A	C	ENSG00000143028	SYPL2	chr1	110009180	110024759	+	protein_coding	23677	0.0010654	+	0.0390184	0.288768	0.0171164	0.00268474	6.37546	1.82e-10	1:110048436	1
1:110048527	1_110048527_G_A	rs3738773	1	110048527	A	G	ENSG00000174151	CYB561D1	chr1	110036674	110045554	+	protein_coding	2973	5.77e-09	-	8.6e-07	0.288702	0.0171582	0.00268525	6.38981	1.66e-10	1:110048527	1
1:110048527	1_110048527_G_A	rs3738773	1	110048527	A	G	ENSG00000134222	PSRC1	chr1	109822178	109825808	-	protein_coding	-226349	2.04e-05	-	0.0014042	0.288702	0.0171582	0.00268525	6.38981	1.66e-10	1:110048527	1
1:110048527	1_110048527_G_A	rs3738773	1	110048527	A	G	ENSG00000168765	GSTM4	chr1	110198703	110208118	+	protein_coding	-150177	0.000214501	-	0.0105896	0.288702	0.0171582	0.00268525	6.38981	1.66e-10	1:110048527	1
1:110048527	1_110048527_G_A	rs3738773	1	110048527	A	G	ENSG00000143028	SYPL2	chr1	110009180	110024759	+	protein_coding	23768	0.0010654	+	0.0390184	0.288702	0.0171582	0.00268525	6.38981	1.66e-10	1:110048527	1
1:110059330	1_110059330_G_A	rs11101967	1	110059330	A	G	ENSG00000174151	CYB561D1	chr1	110036674	110045554	+	protein_coding	13776	7.89e-07	-	7.65e-05	0.244595	0.0126316	0.00283222	4.45998	8.2e-06	NA	NA
1:110059330	1_110059330_G_A	rs11101967	1	110059330	A	G	ENSG00000134222	PSRC1	chr1	109822178	109825808	-	protein_coding	-237152	1.49e-06	-	0.000135213	0.244595	0.0126316	0.00283222	4.45998	8.2e-06	NA	NA
1:110059330	1_110059330_G_A	rs11101967	1	110059330	A	G	ENSG00000168765	GSTM4	chr1	110198703	110208118	+	protein_coding	-139374	6.22e-05	-	0.00371155	0.244595	0.0126316	0.00283222	4.45998	8.2e-06	NA	NA
1:110067585	1_110067585_T_A	rs58998653	1	110067585	A	T	ENSG00000174151	CYB561D1	chr1	110036674	110045554	+	protein_coding	22031	5.49e-07	-	5.51e-05	0.242813	0.0129821	0.00284841	4.55768	5.17e-06	NA	NA
1:110067585	1_110067585_T_A	rs58998653	1	110067585	A	T	ENSG00000134222	PSRC1	chr1	109822178	109825808	-	protein_coding	-245407	1.93e-06	-	0.000170245	0.242813	0.0129821	0.00284841	4.55768	5.17e-06	NA	NA
1:110067585	1_110067585_T_A	rs58998653	1	110067585	A	T	ENSG00000168765	GSTM4	chr1	110198703	110208118	+	protein_coding	-131119	8.92e-05	-	0.00504276	0.242813	0.0129821	0.00284841	4.55768	5.17e-06	NA	NA
1:110067789	1_110067789_A_T	rs113519150	1	110067789	A	T	ENSG00000134222	PSRC1	chr1	109822178	109825808	-	protein_coding	-245611	2.44e-06	-	0.00021055	0.932109	-0.0248582	0.00486789	-5.10658	3.28e-07	NA	NA
1:110067789	1_110067789_A_T	rs113519150	1	110067789	A	T	ENSG00000134201	GSTM5	chr1	110254864	110318050	+	protein_coding	-187076	2.41e-05	+	0.00162493	0.932109	-0.0248582	0.00486789	-5.10658	3.28e-07	NA	NA
[truncated: 97,490 more rows]
