# Supplementary material for: Identifying nootropic drug targets via large-scale cognitive GWAS and transcriptomics
Source: Neuropsychopharmacology. 2021 May 25;46(10):1788–801. doi: 10.1038/s41386-021-01023-4 (PMC8357785; doi:10.1038/s41386-021-01023-4)
Supplement: Supplementary file 13 — STable13 [file 41386_2021_1023_MOESM13_ESM.xlsx]

## Sheet: Table S13
Table S13
PsychEncode/BrainGVEX Expression Variation QTL
CHR_BP	SNPid	rsID	chr	bp	A1	A2	gene_symbol	Gene.name	chr	start	end	Strand	Type	qtl_p	Direction	FDR	meta_freq	mtag_beta	mtag_se	mtag_z	mtag_pval	CHR_BP	Within GWAS loci
1:22354327	1_22354327_T_C	rs3768571	1	22354327	T	C	ENSG00000218510	LINC00339	chr1	22351681	22357716	+	lincRNA	8.6e-24	+	8.7e-20	0.825364	-0.0151662	0.00321986	-4.71019	2.47e-06	1:22354327	1
1:22355631	1_22355631_C_T	rs61778044	1	22355631	T	C	ENSG00000218510	LINC00339	chr1	22351681	22357716	+	lincRNA	3.42e-25	+	4.03e-21	0.177846	0.0147581	0.00319886	4.61356	3.96e-06	1:22355631	1
1:22360383	1_22360383_G_A	rs12021637	1	22360383	A	G	ENSG00000218510	LINC00339	chr1	22351681	22357716	+	lincRNA	6.66e-05	-	0.0246437	0.601878	-0.0110449	0.00249607	-4.42493	9.65e-06	NA	NA
1:22360970	1_22360970_C_T	rs4655016	1	22360970	T	C	ENSG00000218510	LINC00339	chr1	22351681	22357716	+	lincRNA	6.66e-05	-	0.0246437	0.603824	-0.0110479	0.00249487	-4.42825	9.5e-06	NA	NA
1:22361356	1_22361356_G_C	rs2473280	1	22361356	C	G	ENSG00000218510	LINC00339	chr1	22351681	22357716	+	lincRNA	6.66e-05	-	0.0246437	0.602271	-0.0113906	0.00252436	-4.51228	6.41e-06	NA	NA
1:22361472	1_22361472_C_T	rs2473279	1	22361472	T	C	ENSG00000218510	LINC00339	chr1	22351681	22357716	+	lincRNA	6.66e-05	-	0.0246437	0.603893	-0.0110576	0.00249466	-4.43248	9.32e-06	NA	NA
1:22362194	1_22362194_T_C	rs2473276	1	22362194	T	C	ENSG00000218510	LINC00339	chr1	22351681	22357716	+	lincRNA	6.66e-05	-	0.0246437	0.397933	0.0110673	0.00249504	4.43574	9.18e-06	NA	NA
1:22362197	1_22362197_A_G	rs2501284	1	22362197	A	G	ENSG00000218510	LINC00339	chr1	22351681	22357716	+	lincRNA	6.66e-05	-	0.0246437	0.398633	0.0110322	0.00249538	4.42106	9.82e-06	NA	NA
1:22362426	1_22362426_C_T	rs3117046	1	22362426	T	C	ENSG00000218510	LINC00339	chr1	22351681	22357716	+	lincRNA	6.66e-05	-	0.0246437	0.603967	-0.0110514	0.00249483	-4.42971	9.44e-06	NA	NA
1:22362717	1_22362717_C_T	rs2473275	1	22362717	T	C	ENSG00000218510	LINC00339	chr1	22351681	22357716	+	lincRNA	6.66e-05	-	0.0246437	0.602801	-0.0110453	0.00249587	-4.42541	9.63e-06	NA	NA
1:22362805	1_22362805_T_G	rs2038109	1	22362805	T	G	ENSG00000218510	LINC00339	chr1	22351681	22357716	+	lincRNA	6.66e-05	-	0.0246437	0.399441	0.0112428	0.00249464	4.5068	6.58e-06	NA	NA
1:22362940	1_22362940_G_T	rs2038106	1	22362940	T	G	ENSG00000218510	LINC00339	chr1	22351681	22357716	+	lincRNA	6.66e-05	-	0.0246437	0.603244	-0.0110287	0.00249415	-4.42185	9.79e-06	NA	NA
1:22363039	1_22363039_A_G	rs2038105	1	22363039	A	G	ENSG00000218510	LINC00339	chr1	22351681	22357716	+	lincRNA	6.66e-05	-	0.0246437	0.396257	0.0110414	0.0024947	4.42594	9.6e-06	NA	NA
1:22363507	1_22363507_A_G	rs3117045	1	22363507	A	G	ENSG00000218510	LINC00339	chr1	22351681	22357716	+	lincRNA	6.66e-05	-	0.0246437	0.396049	0.0110577	0.00249495	4.43202	9.34e-06	NA	NA
1:22363646	1_22363646_A_C	rs3123459	1	22363646	A	C	ENSG00000218510	LINC00339	chr1	22351681	22357716	+	lincRNA	6.66e-05	-	0.0246437	0.396314	0.0110524	0.00249466	4.43041	9.41e-06	NA	NA
1:22363918	1_22363918_G_A	rs3117044	1	22363918	A	G	ENSG00000218510	LINC00339	chr1	22351681	22357716	+	lincRNA	6.66e-05	-	0.0246437	0.603928	-0.0110689	0.00249496	-4.43652	9.14e-06	NA	NA
1:22370157	1_22370157_G_A	rs12748456	1	22370157	A	G	ENSG00000218510	LINC00339	chr1	22351681	22357716	+	lincRNA	8.25e-22	+	6.65e-18	0.163308	0.0163688	0.00329592	4.96638	6.82e-07	1:22370157	1
1:22373671	1_22373671_T_C	rs6661161	1	22373671	T	C	ENSG00000218510	LINC00339	chr1	22351681	22357716	+	lincRNA	8.25e-22	+	6.65e-18	0.836815	-0.0156438	0.00330413	-4.73463	2.19e-06	1:22373671	1
1:22374032	1_22374032_C_T	rs71638823	1	22374032	T	C	ENSG00000218510	LINC00339	chr1	22351681	22357716	+	lincRNA	4.61e-19	+	2.79e-15	0.142061	0.0191529	0.00349985	5.4725	4.44e-08	1:22374032	1
1:22374693	1_22374693_A_G	rs11579182	1	22374693	A	G	ENSG00000218510	LINC00339	chr1	22351681	22357716	+	lincRNA	4.61e-19	+	2.79e-15	0.857078	-0.018836	0.00349113	-5.39537	6.84e-08	1:22374693	1
1:22375190	1_22375190_T_C	rs11580039	1	22375190	T	C	ENSG00000218510	LINC00339	chr1	22351681	22357716	+	lincRNA	4.61e-19	+	2.79e-15	0.857443	-0.0190053	0.00349473	-5.43826	5.38e-08	1:22375190	1
1:22376188	1_22376188_G_A	rs10917131	1	22376188	A	G	ENSG00000218510	LINC00339	chr1	22351681	22357716	+	lincRNA	8.25e-22	+	6.65e-18	0.164243	0.0159526	0.00329538	4.84089	1.29e-06	1:22376188	1
1:22376452	1_22376452_C_T	rs35139465	1	22376452	T	C	ENSG00000218510	LINC00339	chr1	22351681	22357716	+	lincRNA	8.25e-22	+	6.65e-18	0.163566	0.0160615	0.00330097	4.86568	1.14e-06	1:22376452	1
1:22377543	1_22377543_T_A	rs3754501	1	22377543	A	T	ENSG00000218510	LINC00339	chr1	22351681	22357716	+	lincRNA	4.61e-19	+	2.79e-15	0.142079	0.0193827	0.00349802	5.54104	3.01e-08	1:22377543	1
1:22377718	1_22377718_G_A	rs3754500	1	22377718	A	G	ENSG00000218510	LINC00339	chr1	22351681	22357716	+	lincRNA	4.61e-19	+	2.79e-15	0.141656	0.0192587	0.00350244	5.49863	3.83e-08	1:22377718	1
1:22378670	1_22378670_G_A	rs3754497	1	22378670	A	G	ENSG00000218510	LINC00339	chr1	22351681	22357716	+	lincRNA	4.61e-19	+	2.79e-15	0.143177	0.0193983	0.00348682	5.56332	2.65e-08	1:22378670	1
1:22379360	1_22379360_G_A	rs16860621	1	22379360	A	G	ENSG00000218510	LINC00339	chr1	22351681	22357716	+	lincRNA	4.61e-19	+	2.79e-15	0.142356	0.019245	0.00349511	5.50626	3.67e-08	1:22379360	1
1:22382739	1_22382739_A_G	rs12729825	1	22382739	A	G	ENSG00000218510	LINC00339	chr1	22351681	22357716	+	lincRNA	1.38e-18	+	7.94e-15	0.858594	-0.0193237	0.00351355	-5.49977	3.8e-08	1:22382739	1
1:22386722	1_22386722_T_A	rs16826278	1	22386722	A	T	ENSG00000218510	LINC00339	chr1	22351681	22357716	+	lincRNA	2.63e-21	+	2.01e-17	0.163697	0.0159535	0.00329959	4.83501	1.33e-06	1:22386722	1
1:22386859	1_22386859_A_G	rs16826279	1	22386859	A	G	ENSG00000218510	LINC00339	chr1	22351681	22357716	+	lincRNA	1.38e-18	+	7.94e-15	0.858567	-0.0192847	0.00351283	-5.48978	4.02e-08	1:22386859	1
1:22389388	1_22389388_A_G	rs16826309	1	22389388	A	G	ENSG00000218510	LINC00339	chr1	22351681	22357716	+	lincRNA	1.38e-18	+	7.94e-15	0.859059	-0.0195521	0.00351787	-5.55793	2.73e-08	1:22389388	1
1:22390078	1_22390078_G_A	rs11583790	1	22390078	A	G	ENSG00000218510	LINC00339	chr1	22351681	22357716	+	lincRNA	1.38e-18	+	7.94e-15	0.140575	0.0194109	0.00351189	5.52719	3.25e-08	1:22390078	1
1:22391563	1_22391563_G_C	rs12406669	1	22391563	C	G	ENSG00000218510	LINC00339	chr1	22351681	22357716	+	lincRNA	1.38e-18	+	7.94e-15	0.140875	0.0192208	0.00351862	5.4626	4.69e-08	1:22391563	1
1:22393524	1_22393524_C_T	rs12740791	1	22393524	T	C	ENSG00000218510	LINC00339	chr1	22351681	22357716	+	lincRNA	9.29e-13	+	2.35e-09	0.0998895	0.0196455	0.00409649	4.79571	1.62e-06	1:22393524	1
1:22397248	1_22397248_C_T	rs11807562	1	22397248	T	C	ENSG00000218510	LINC00339	chr1	22351681	22357716	+	lincRNA	5.99e-19	+	3.58e-15	0.132592	0.0188591	0.00362704	5.19958	2e-07	1:22397248	1
1:22398905	1_22398905_A_G	rs34896897	1	22398905	A	G	ENSG00000218510	LINC00339	chr1	22351681	22357716	+	lincRNA	5.99e-19	+	3.58e-15	0.859941	-0.0192959	0.00352769	-5.46985	4.5e-08	1:22398905	1
1:22401024	1_22401024_G_A	rs16826425	1	22401024	A	G	ENSG00000218510	LINC00339	chr1	22351681	22357716	+	lincRNA	5.99e-19	+	3.58e-15	0.140394	0.0193554	0.00351549	5.50575	3.68e-08	1:22401024	1
1:22401538	1_22401538_G_A	rs10917139	1	22401538	A	G	ENSG00000218510	LINC00339	chr1	22351681	22357716	+	lincRNA	5.99e-19	+	3.58e-15	0.139924	0.01952	0.00351933	5.54651	2.91e-08	1:22401538	1
1:22412645	1_22412645_A_G	rs10917145	1	22412645	A	G	ENSG00000218510	LINC00339	chr1	22351681	22357716	+	lincRNA	5.99e-19	+	3.58e-15	0.86003	-0.0195867	0.00350892	-5.58199	2.38e-08	1:22412645	1
1:22414070	1_22414070_C_T	rs11800014	1	22414070	T	C	ENSG00000218510	LINC00339	chr1	22351681	22357716	+	lincRNA	1.13e-21	+	8.98e-18	0.162735	0.0162238	0.00329716	4.92053	8.63e-07	1:22414070	1
1:22420449	1_22420449_C_T	rs11577378	1	22420449	T	C	ENSG00000218510	LINC00339	chr1	22351681	22357716	+	lincRNA	5.99e-19	+	3.58e-15	0.14106	0.0192958	0.00349707	5.51771	3.43e-08	1:22420449	1
1:22421113	1_22421113_C_T	rs12740705	1	22421113	T	C	ENSG00000218510	LINC00339	chr1	22351681	22357716	+	lincRNA	5.99e-19	+	3.58e-15	0.140775	0.0192507	0.0035002	5.49988	3.8e-08	1:22421113	1
1:22421831	1_22421831_C_T	rs10799733	1	22421831	T	C	ENSG00000218510	LINC00339	chr1	22351681	22357716	+	lincRNA	4.6e-10	-	7.36e-07	0.769644	-0.0147288	0.00290014	-5.07865	3.8e-07	NA	NA
1:22423543	1_22423543_A_G	rs4076750	1	22423543	A	G	ENSG00000218510	LINC00339	chr1	22351681	22357716	+	lincRNA	2.96e-22	+	2.49e-18	0.833478	-0.0159747	0.00326706	-4.88963	1.01e-06	1:22423543	1
1:22425642	1_22425642_C_T	rs10917152	1	22425642	T	C	ENSG00000218510	LINC00339	chr1	22351681	22357716	+	lincRNA	1.77e-19	+	1.13e-15	0.129018	0.0216496	0.00363385	5.95776	2.56e-09	1:22425642	1
1:22428701	1_22428701_A_G	rs6672792	1	22428701	A	G	ENSG00000218510	LINC00339	chr1	22351681	22357716	+	lincRNA	6.77e-12	-	1.49e-08	0.250872	0.0135306	0.00280751	4.81944	1.44e-06	NA	NA
1:22430069	1_22430069_G_A	rs2143103	1	22430069	A	G	ENSG00000218510	LINC00339	chr1	22351681	22357716	+	lincRNA	1.77e-19	+	1.13e-15	0.132739	0.0209678	0.00359124	5.8386	5.26e-09	1:22430069	1
1:22431337	1_22431337_C_T	rs11580451	1	22431337	T	C	ENSG00000218510	LINC00339	chr1	22351681	22357716	+	lincRNA	1.77e-19	+	1.13e-15	0.127859	0.0215108	0.00365789	5.88067	4.09e-09	1:22431337	1
1:22432419	1_22432419_T_C	rs4655022	1	22432419	T	C	ENSG00000218510	LINC00339	chr1	22351681	22357716	+	lincRNA	1.11e-11	-	2.35e-08	0.233043	0.014509	0.00288692	5.02575	5.01e-07	NA	NA
1:22433129	1_22433129_A_C	rs34974651	1	22433129	A	C	ENSG00000218510	LINC00339	chr1	22351681	22357716	+	lincRNA	9.29e-13	+	2.35e-09	0.900345	-0.0198396	0.00409025	-4.85045	1.23e-06	1:22433129	1
1:22442025	1_22442025_A_G	rs1474646	1	22442025	A	G	ENSG00000218510	LINC00339	chr1	22351681	22357716	+	lincRNA	6.27e-11	-	1.17e-07	0.228391	0.0138295	0.00289919	4.77014	1.84e-06	NA	NA
1:22442171	1_22442171_G_C	rs34745135	1	22442171	C	G	ENSG00000218510	LINC00339	chr1	22351681	22357716	+	lincRNA	2.99e-18	+	1.65e-14	0.122399	0.0203097	0.0037274	5.44875	5.07e-08	1:22442171	1
1:22444859	1_22444859_T_G	rs10753528	1	22444859	T	G	ENSG00000218510	LINC00339	chr1	22351681	22357716	+	lincRNA	6.27e-11	-	1.17e-07	0.22863	0.013278	0.00290568	4.56969	4.88e-06	NA	NA
1:22448448	1_22448448_C_A	rs35923353	1	22448448	A	C	ENSG00000218510	LINC00339	chr1	22351681	22357716	+	lincRNA	2.99e-18	+	1.65e-14	0.123258	0.0200822	0.00371784	5.40158	6.61e-08	1:22448448	1
1:22448932	1_22448932_C_T	rs11584458	1	22448932	T	C	ENSG00000218510	LINC00339	chr1	22351681	22357716	+	lincRNA	1.34e-21	+	1.06e-17	0.152891	0.0170244	0.00339342	5.01688	5.25e-07	1:22448932	1
1:22451845	1_22451845_T_C	rs7526484	1	22451845	T	C	ENSG00000218510	LINC00339	chr1	22351681	22357716	+	lincRNA	4.5e-11	-	8.62e-08	0.240929	0.0130281	0.00284636	4.57711	4.71e-06	NA	NA
1:22452374	1_22452374_T_C	rs11580864	1	22452374	T	C	ENSG00000218510	LINC00339	chr1	22351681	22357716	+	lincRNA	3.88e-21	+	2.91e-17	0.835275	-0.0158498	0.00329186	-4.81486	1.47e-06	1:22452374	1
1:22453626	1_22453626_T_C	rs6676241	1	22453626	T	C	ENSG00000218510	LINC00339	chr1	22351681	22357716	+	lincRNA	1.13e-21	+	8.98e-18	0.837018	-0.0160376	0.00330595	-4.85113	1.23e-06	1:22453626	1
1:22453842	1_22453842_T_C	rs6678992	1	22453842	T	C	ENSG00000218510	LINC00339	chr1	22351681	22357716	+	lincRNA	1.13e-21	+	8.98e-18	0.836961	-0.0161811	0.00329615	-4.90909	9.15e-07	1:22453842	1
1:22453975	1_22453975_C_G	rs2235527	1	22453975	C	G	ENSG00000218510	LINC00339	chr1	22351681	22357716	+	lincRNA	1.13e-21	+	8.98e-18	0.837018	-0.0161859	0.00329671	-4.9097	9.12e-07	1:22453975	1
1:22454001	1_22454001_T_C	rs2235526	1	22454001	T	C	ENSG00000218510	LINC00339	chr1	22351681	22357716	+	lincRNA	1.13e-21	+	8.98e-18	0.836996	-0.0161423	0.00329655	-4.89673	9.74e-07	1:22454001	1
1:22454261	1_22454261_T_A	rs6679479	1	22454261	A	T	ENSG00000218510	LINC00339	chr1	22351681	22357716	+	lincRNA	3.43e-21	+	2.58e-17	0.162966	0.0159294	0.00330615	4.8181	1.45e-06	1:22454261	1
1:22454325	1_22454325_G_A	rs2235525	1	22454325	A	G	ENSG00000218510	LINC00339	chr1	22351681	22357716	+	lincRNA	7.95e-21	+	5.83e-17	0.162878	0.0161657	0.00329765	4.90218	9.48e-07	1:22454325	1
1:22454373	1_22454373_C_G	rs10917158	1	22454373	C	G	ENSG00000218510	LINC00339	chr1	22351681	22357716	+	lincRNA	7.95e-21	+	5.83e-17	0.837034	-0.0160786	0.00329676	-4.87708	1.08e-06	1:22454373	1
1:22454791	1_22454791_C_A	rs10917159	1	22454791	A	C	ENSG00000218510	LINC00339	chr1	22351681	22357716	+	lincRNA	7.95e-21	+	5.83e-17	0.162973	0.0160154	0.00330625	4.84398	1.27e-06	1:22454791	1
1:22455449	1_22455449_A_G	rs11582100	1	22455449	A	G	ENSG00000218510	LINC00339	chr1	22351681	22357716	+	lincRNA	2.57e-20	+	1.79e-16	0.835376	-0.0158039	0.00329351	-4.79852	1.6e-06	1:22455449	1
1:22455588	1_22455588_T_C	rs11582542	1	22455588	T	C	ENSG00000218510	LINC00339	chr1	22351681	22357716	+	lincRNA	2.57e-20	+	1.79e-16	0.835591	-0.0160468	0.00328611	-4.88324	1.04e-06	1:22455588	1
1:22456895	1_22456895_A_G	rs877629	1	22456895	A	G	ENSG00000218510	LINC00339	chr1	22351681	22357716	+	lincRNA	2.57e-20	+	1.79e-16	0.835541	-0.0157184	0.00329489	-4.77055	1.84e-06	1:22456895	1
1:22456970	1_22456970_C_T	rs909816	1	22456970	T	C	ENSG00000218510	LINC00339	chr1	22351681	22357716	+	lincRNA	7.95e-21	+	5.83e-17	0.163324	0.0159537	0.00329526	4.8414	1.29e-06	1:22456970	1
1:22457611	1_22457611_G_A	rs34087879	1	22457611	A	G	ENSG00000218510	LINC00339	chr1	22351681	22357716	+	lincRNA	1.13e-21	+	8.98e-18	0.162293	0.0159425	0.0033125	4.81284	1.49e-06	1:22457611	1
1:22458384	1_22458384_C_T	rs1076680	1	22458384	T	C	ENSG00000218510	LINC00339	chr1	22351681	22357716	+	lincRNA	1.13e-21	+	8.98e-18	0.162061	0.0159027	0.00331456	4.79783	1.6e-06	1:22458384	1
1:22461627	1_22461627_G_A	rs12727309	1	22461627	A	G	ENSG00000218510	LINC00339	chr1	22351681	22357716	+	lincRNA	2.16e-20	+	1.51e-16	0.128125	0.0210378	0.00364748	5.76775	8.03e-09	1:22461627	1
1:22462143	1_22462143_G_A	rs11584713	1	22462143	A	G	ENSG00000218510	LINC00339	chr1	22351681	22357716	+	lincRNA	2.16e-20	+	1.51e-16	0.126886	0.0207922	0.00367626	5.65578	1.55e-08	1:22462143	1
1:29233928	1_29233928_T_C	rs412698	1	29233928	T	C	ENSG00000130770	ATPIF1	chr1	28562620	28573417	+	protein_coding	4.57e-05	-	0.0183342	0.867823	0.0170133	0.00361313	4.70874	2.49e-06	NA	NA
1:32064903	1_32064903_G_A	rs6682016	1	32064903	A	G	ENSG00000162517	PEF1	chr1	32095463	32110497	-	protein_coding	2.29e-07	+	0.000200215	0.625145	0.0195671	0.00253605	7.7156	1.2e-14	1:32064903	1
1:32065385	1_32065385_G_A	rs11581611	1	32065385	A	G	ENSG00000162517	PEF1	chr1	32095463	32110497	-	protein_coding	8.18e-07	+	0.000615017	0.540844	0.0155879	0.0024613	6.3332	2.4e-10	1:32065385	1
1:32065460	1_32065460_A_C	rs11579820	1	32065460	A	C	ENSG00000162517	PEF1	chr1	32095463	32110497	-	protein_coding	8.18e-07	+	0.000615017	0.459679	-0.0157124	0.00246088	-6.38486	1.72e-10	1:32065460	1
1:32068677	1_32068677_T_C	rs7523616	1	32068677	T	C	ENSG00000162517	PEF1	chr1	32095463	32110497	-	protein_coding	2.73e-07	+	0.00023433	0.376024	-0.0199539	0.00253092	-7.88403	3.17e-15	1:32068677	1
1:32068677	1_32068677_T_C	rs7523616	1	32068677	T	C	ENSG00000121766	ZCCHC17	chr1	31769842	31837783	+	protein_coding	0.00011636	+	0.0382295	0.376024	-0.0199539	0.00253092	-7.88403	3.17e-15	1:32068677	1
1:32068843	1_32068843_G_A	rs10914448	1	32068843	A	G	ENSG00000162517	PEF1	chr1	32095463	32110497	-	protein_coding	1.58e-06	+	0.00108962	0.54308	0.0158798	0.0024597	6.45601	1.08e-10	1:32068843	1
1:32070234	1_32070234_G_A	rs6681414	1	32070234	A	G	ENSG00000162517	PEF1	chr1	32095463	32110497	-	protein_coding	1.58e-06	+	0.00108962	0.542714	0.0157751	0.00245244	6.43242	1.26e-10	1:32070234	1
1:32070519	1_32070519_G_A	rs4949218	1	32070519	A	G	ENSG00000162517	PEF1	chr1	32095463	32110497	-	protein_coding	1.58e-06	+	0.00108962	0.542737	0.0158769	0.00245913	6.4563	1.07e-10	1:32070519	1
1:32070766	1_32070766_A_G	rs4949219	1	32070766	A	G	ENSG00000162517	PEF1	chr1	32095463	32110497	-	protein_coding	2.73e-07	+	0.00023433	0.376174	-0.0200819	0.0025302	-7.9369	2.07e-15	1:32070766	1
1:32070766	1_32070766_A_G	rs4949219	1	32070766	A	G	ENSG00000121766	ZCCHC17	chr1	31769842	31837783	+	protein_coding	0.00011636	+	0.0382295	0.376174	-0.0200819	0.0025302	-7.9369	2.07e-15	1:32070766	1
1:32072406	1_32072406_C_G	rs6664789	1	32072406	C	G	ENSG00000162517	PEF1	chr1	32095463	32110497	-	protein_coding	2.73e-07	+	0.00023433	0.376217	-0.020239	0.00253	-7.99964	1.25e-15	1:32072406	1
1:32072406	1_32072406_C_G	rs6664789	1	32072406	C	G	ENSG00000121766	ZCCHC17	chr1	31769842	31837783	+	protein_coding	0.00011636	+	0.0382295	0.376217	-0.020239	0.00253	-7.99964	1.25e-15	1:32072406	1
1:32072737	1_32072737_A_G	rs6680160	1	32072737	A	G	ENSG00000162517	PEF1	chr1	32095463	32110497	-	protein_coding	2.73e-07	+	0.00023433	0.376678	-0.020085	0.00252936	-7.94078	2.01e-15	1:32072737	1
1:32072737	1_32072737_A_G	rs6680160	1	32072737	A	G	ENSG00000121766	ZCCHC17	chr1	31769842	31837783	+	protein_coding	0.00011636	+	0.0382295	0.376678	-0.020085	0.00252936	-7.94078	2.01e-15	1:32072737	1
1:32073766	1_32073766_C_T	rs7525618	1	32073766	T	C	ENSG00000162517	PEF1	chr1	32095463	32110497	-	protein_coding	1.58e-06	+	0.00108962	0.542733	0.0157967	0.00245839	6.4256	1.31e-10	1:32073766	1
1:32073908	1_32073908_G_A	rs10914451	1	32073908	A	G	ENSG00000162517	PEF1	chr1	32095463	32110497	-	protein_coding	1.58e-06	+	0.00108962	0.541956	0.0158248	0.00245809	6.43783	1.21e-10	1:32073908	1
1:32074575	1_32074575_G_A	rs10914452	1	32074575	A	G	ENSG00000162517	PEF1	chr1	32095463	32110497	-	protein_coding	1.58e-06	+	0.00108962	0.542829	0.0158203	0.00245725	6.43821	1.21e-10	1:32074575	1
1:32074747	1_32074747_G_A	rs10798877	1	32074747	A	G	ENSG00000162517	PEF1	chr1	32095463	32110497	-	protein_coding	2.73e-07	+	0.00023433	0.623838	0.0200139	0.00252856	7.91513	2.47e-15	1:32074747	1
1:32074747	1_32074747_G_A	rs10798877	1	32074747	A	G	ENSG00000121766	ZCCHC17	chr1	31769842	31837783	+	protein_coding	0.00011636	+	0.0382295	0.623838	0.0200139	0.00252856	7.91513	2.47e-15	1:32074747	1
1:32075036	1_32075036_A_G	rs10914453	1	32075036	A	G	ENSG00000162517	PEF1	chr1	32095463	32110497	-	protein_coding	2.73e-07	+	0.00023433	0.376194	-0.0201987	0.0025217	-8.00996	1.15e-15	1:32075036	1
1:32075036	1_32075036_A_G	rs10914453	1	32075036	A	G	ENSG00000121766	ZCCHC17	chr1	31769842	31837783	+	protein_coding	0.00011636	+	0.0382295	0.376194	-0.0201987	0.0025217	-8.00996	1.15e-15	1:32075036	1
1:32076261	1_32076261_T_C	rs1464306	1	32076261	T	C	ENSG00000162517	PEF1	chr1	32095463	32110497	-	protein_coding	2.73e-07	+	0.00023433	0.376262	-0.0199825	0.002528	-7.90446	2.69e-15	1:32076261	1
1:32076261	1_32076261_T_C	rs1464306	1	32076261	T	C	ENSG00000121766	ZCCHC17	chr1	31769842	31837783	+	protein_coding	0.00011636	+	0.0382295	0.376262	-0.0199825	0.002528	-7.90446	2.69e-15	1:32076261	1
1:32078940	1_32078940_G_A	rs10914454	1	32078940	A	G	ENSG00000162517	PEF1	chr1	32095463	32110497	-	protein_coding	1.93e-06	+	0.00129296	0.540428	0.0159553	0.00245355	6.50296	7.88e-11	1:32078940	1
1:32081785	1_32081785_G_A	rs3753614	1	32081785	A	G	ENSG00000162517	PEF1	chr1	32095463	32110497	-	protein_coding	2.15e-06	+	0.00142088	0.555586	0.0150016	0.00246184	6.09365	1.1e-09	1:32081785	1
1:32082000	1_32082000_T_C	rs3753613	1	32082000	T	C	ENSG00000162517	PEF1	chr1	32095463	32110497	-	protein_coding	1.39e-06	+	0.000972167	0.461072	-0.0164744	0.00244316	-6.74306	1.55e-11	1:32082000	1
1:32082486	1_32082486_C_T	rs3753611	1	32082486	T	C	ENSG00000162517	PEF1	chr1	32095463	32110497	-	protein_coding	4.77e-07	+	0.000383363	0.618154	0.02043	0.00251558	8.12141	4.61e-16	1:32082486	1
1:32082486	1_32082486_C_T	rs3753611	1	32082486	T	C	ENSG00000121766	ZCCHC17	chr1	31769842	31837783	+	protein_coding	3.66e-05	+	0.0153351	0.618154	0.02043	0.00251558	8.12141	4.61e-16	1:32082486	1
1:32083193	1_32083193_G_C	rs11807225	1	32083193	C	G	ENSG00000162517	PEF1	chr1	32095463	32110497	-	protein_coding	5.08e-07	+	0.000405008	0.618589	0.021264	0.00263693	8.06395	7.39e-16	1:32083193	1
1:32083193	1_32083193_G_C	rs11807225	1	32083193	C	G	ENSG00000121766	ZCCHC17	chr1	31769842	31837783	+	protein_coding	8.43e-05	+	0.029776	0.618589	0.021264	0.00263693	8.06395	7.39e-16	1:32083193	1
1:32084904	1_32084904_C_T	rs1056526	1	32084904	T	C	ENSG00000162517	PEF1	chr1	32095463	32110497	-	protein_coding	1.13e-06	+	0.000815063	0.539713	0.0164711	0.00244199	6.74496	1.53e-11	1:32084904	1
1:32085485	1_32085485_G_A	rs11575883	1	32085485	A	G	ENSG00000162517	PEF1	chr1	32095463	32110497	-	protein_coding	1.66e-07	+	0.000150452	0.60432	0.0193095	0.00249747	7.73163	1.06e-14	1:32085485	1
1:32085776	1_32085776_G_A	rs968335	1	32085776	A	G	ENSG00000162517	PEF1	chr1	32095463	32110497	-	protein_coding	1.13e-06	+	0.000815063	0.540251	0.016555	0.00244256	6.77772	1.22e-11	1:32085776	1
1:32086089	1_32086089_G_A	rs10753257	1	32086089	A	G	ENSG00000162517	PEF1	chr1	32095463	32110497	-	protein_coding	1.66e-07	+	0.000150452	0.604858	0.0192092	0.0024913	7.71053	1.25e-14	1:32086089	1
1:32086912	1_32086912_A_C	rs2280386	1	32086912	A	C	ENSG00000162517	PEF1	chr1	32095463	32110497	-	protein_coding	5.08e-07	+	0.000405008	0.3811	-0.0203684	0.00250784	-8.12187	4.59e-16	1:32086912	1
1:32086912	1_32086912_A_C	rs2280386	1	32086912	A	C	ENSG00000121766	ZCCHC17	chr1	31769842	31837783	+	protein_coding	8.43e-05	+	0.029776	0.3811	-0.0203684	0.00250784	-8.12187	4.59e-16	1:32086912	1
1:32088171	1_32088171_T_C	rs10914456	1	32088171	T	C	ENSG00000162517	PEF1	chr1	32095463	32110497	-	protein_coding	1.79e-07	+	0.000160994	0.390432	-0.0192015	0.00249644	-7.69154	1.45e-14	1:32088171	1
1:32088534	1_32088534_T_G	rs4949449	1	32088534	T	G	ENSG00000162517	PEF1	chr1	32095463	32110497	-	protein_coding	1.79e-07	+	0.000160994	0.390547	-0.0193358	0.00250317	-7.72455	1.12e-14	1:32088534	1
1:32088675	1_32088675_T_A	rs4949450	1	32088675	A	T	ENSG00000162517	PEF1	chr1	32095463	32110497	-	protein_coding	5.31e-07	+	0.000421385	0.623479	0.0205721	0.00252066	8.1614	3.31e-16	1:32088675	1
1:32089839	1_32089839_C_T	rs3134718	1	32089839	T	C	ENSG00000162517	PEF1	chr1	32095463	32110497	-	protein_coding	1.13e-06	+	0.000815063	0.540536	0.0165843	0.00244977	6.76973	1.29e-11	1:32089839	1
1:32091779	1_32091779_T_G	rs6663012	1	32091779	T	G	ENSG00000162517	PEF1	chr1	32095463	32110497	-	protein_coding	1.79e-07	+	0.000160994	0.39051	-0.0193022	0.002496	-7.73326	1.05e-14	1:32091779	1
1:32092525	1_32092525_A_G	rs2271933	1	32092525	A	G	ENSG00000162517	PEF1	chr1	32095463	32110497	-	protein_coding	1.66e-07	+	0.000150452	0.394292	-0.0190909	0.00249129	-7.66305	1.82e-14	1:32092525	1
1:32092735	1_32092735_T_G	rs2176807	1	32092735	T	G	ENSG00000162517	PEF1	chr1	32095463	32110497	-	protein_coding	1.13e-06	+	0.000815063	0.458713	-0.0164384	0.00244302	-6.72873	1.71e-11	1:32092735	1
1:32093167	1_32093167_G_C	rs871634	1	32093167	C	G	ENSG00000162517	PEF1	chr1	32095463	32110497	-	protein_coding	5.31e-07	+	0.000421385	0.622344	0.0205618	0.00251278	8.18292	2.77e-16	1:32093167	1
1:32093561	1_32093561_C_T	rs6703093	1	32093561	T	C	ENSG00000162517	PEF1	chr1	32095463	32110497	-	protein_coding	1.13e-06	+	0.000815063	0.539759	0.0163984	0.00244429	6.70886	1.96e-11	1:32093561	1
1:32096265	1_32096265_A_G	rs1061770	1	32096265	A	G	ENSG00000162517	PEF1	chr1	32095463	32110497	-	protein_coding	1.3e-06	+	0.000918271	0.454443	-0.0165615	0.00245209	-6.75403	1.44e-11	1:32096265	1
1:32096746	1_32096746_T_C	rs10914458	1	32096746	T	C	ENSG00000162517	PEF1	chr1	32095463	32110497	-	protein_coding	1.79e-07	+	0.000160994	0.389916	-0.0193257	0.00249626	-7.74187	9.8e-15	1:32096746	1
1:32096815	1_32096815_T_C	rs10798879	1	32096815	T	C	ENSG00000162517	PEF1	chr1	32095463	32110497	-	protein_coding	5.31e-07	+	0.000421385	0.375725	-0.0205786	0.00252109	-8.16258	3.28e-16	1:32096815	1
1:32096918	1_32096918_T_C	rs10914459	1	32096918	T	C	ENSG00000162517	PEF1	chr1	32095463	32110497	-	protein_coding	1.3e-06	+	0.000918271	0.454493	-0.0165776	0.00245197	-6.76094	1.37e-11	1:32096918	1
1:32097088	1_32097088_G_T	rs10798880	1	32097088	T	G	ENSG00000162517	PEF1	chr1	32095463	32110497	-	protein_coding	5.08e-07	+	0.000405008	0.619278	0.0204323	0.00250779	8.14754	3.71e-16	1:32097088	1
1:32097088	1_32097088_G_T	rs10798880	1	32097088	T	G	ENSG00000121766	ZCCHC17	chr1	31769842	31837783	+	protein_coding	8.43e-05	+	0.029776	0.619278	0.0204323	0.00250779	8.14754	3.71e-16	1:32097088	1
1:32099041	1_32099041_G_A	rs4949454	1	32099041	A	G	ENSG00000162517	PEF1	chr1	32095463	32110497	-	protein_coding	1.3e-06	+	0.000918271	0.544207	0.016599	0.00244495	6.78906	1.13e-11	1:32099041	1
1:32101775	1_32101775_G_C	rs10798881	1	32101775	C	G	ENSG00000162517	PEF1	chr1	32095463	32110497	-	protein_coding	5.31e-07	+	0.000421385	0.622286	0.0205567	0.00251895	8.16082	3.33e-16	1:32101775	1
1:32105192	1_32105192_C_A	rs7529064	1	32105192	A	C	ENSG00000162517	PEF1	chr1	32095463	32110497	-	protein_coding	1.13e-06	+	0.000815063	0.53959	0.0164595	0.00244353	6.73598	1.63e-11	1:32105192	1
1:32105447	1_32105447_G_C	rs6425777	1	32105447	C	G	ENSG00000162517	PEF1	chr1	32095463	32110497	-	protein_coding	1.79e-07	+	0.000160994	0.610284	0.019183	0.00250848	7.64725	2.05e-14	1:32105447	1
1:32106494	1_32106494_A_G	rs7546297	1	32106494	A	G	ENSG00000162517	PEF1	chr1	32095463	32110497	-	protein_coding	5.31e-07	+	0.000421385	0.376013	-0.0208412	0.00251521	-8.2861	1.17e-16	1:32106494	1
1:32107622	1_32107622_T_C	rs6699558	1	32107622	T	C	ENSG00000162517	PEF1	chr1	32095463	32110497	-	protein_coding	1.79e-07	+	0.000160994	0.389962	-0.0194757	0.00250562	-7.77282	7.68e-15	1:32107622	1
1:32108547	1_32108547_C_G	rs10798882	1	32108547	C	G	ENSG00000162517	PEF1	chr1	32095463	32110497	-	protein_coding	1.55e-07	+	0.000141669	0.378694	-0.0201737	0.00251405	-8.02437	1.02e-15	1:32108547	1
1:32108547	1_32108547_C_G	rs10798882	1	32108547	C	G	ENSG00000121766	ZCCHC17	chr1	31769842	31837783	+	protein_coding	3.77e-05	+	0.015693	0.378694	-0.0201737	0.00251405	-8.02437	1.02e-15	1:32108547	1
1:32108579	1_32108579_C_A	rs7524405	1	32108579	A	C	ENSG00000162517	PEF1	chr1	32095463	32110497	-	protein_coding	4.05e-07	+	0.000331756	0.621814	0.0202115	0.0025144	8.03828	9.11e-16	1:32108579	1
1:32108579	1_32108579_C_A	rs7524405	1	32108579	A	C	ENSG00000121766	ZCCHC17	chr1	31769842	31837783	+	protein_coding	5.37e-05	+	0.020817	0.621814	0.0202115	0.0025144	8.03828	9.11e-16	1:32108579	1
1:32109849	1_32109849_G_A	rs7549590	1	32109849	A	G	ENSG00000162517	PEF1	chr1	32095463	32110497	-	protein_coding	1.19e-06	+	0.00085217	0.547897	0.0166661	0.00244909	6.80499	1.01e-11	1:32109849	1
1:32110813	1_32110813_A_G	rs7542583	1	32110813	A	G	ENSG00000162517	PEF1	chr1	32095463	32110497	-	protein_coding	1.19e-06	+	0.00085217	0.448008	-0.0165141	0.00245125	-6.73701	1.62e-11	1:32110813	1
1:32113217	1_32113217_G_A	rs10914461	1	32113217	A	G	ENSG00000162517	PEF1	chr1	32095463	32110497	-	protein_coding	1.04e-06	+	0.000755322	0.543678	0.0160755	0.00245544	6.54688	5.88e-11	1:32113217	1
1:32114793	1_32114793_G_A	rs4949455	1	32114793	A	G	ENSG00000162517	PEF1	chr1	32095463	32110497	-	protein_coding	2.78e-07	+	0.000238021	0.621147	0.0202757	0.00251375	8.06589	7.27e-16	1:32114793	1
1:32114793	1_32114793_G_A	rs4949455	1	32114793	A	G	ENSG00000121766	ZCCHC17	chr1	31769842	31837783	+	protein_coding	9.44e-05	+	0.0325449	0.621147	0.0202757	0.00251375	8.06589	7.27e-16	1:32114793	1
1:32117779	1_32117779_C_T	rs2139539	1	32117779	T	C	ENSG00000162517	PEF1	chr1	32095463	32110497	-	protein_coding	2.98e-06	+	0.00188718	0.549963	0.0165686	0.00245017	6.76223	1.36e-11	1:32117779	1
1:32119431	1_32119431_T_C	rs3817398	1	32119431	T	C	ENSG00000162517	PEF1	chr1	32095463	32110497	-	protein_coding	2.98e-06	+	0.00188718	0.446073	-0.01654	0.00245263	-6.74376	1.54e-11	1:32119431	1
1:32122164	1_32122164_A_G	rs7545321	1	32122164	A	G	ENSG00000162517	PEF1	chr1	32095463	32110497	-	protein_coding	7.48e-07	+	0.000568436	0.378271	-0.0202808	0.00252243	-8.04016	8.97e-16	1:32122164	1
1:32122164	1_32122164_A_G	rs7545321	1	32122164	A	G	ENSG00000121766	ZCCHC17	chr1	31769842	31837783	+	protein_coding	0.000114782	+	0.0378359	0.378271	-0.0202808	0.00252243	-8.04016	8.97e-16	1:32122164	1
1:32123801	1_32123801_T_C	rs56074668	1	32123801	T	C	ENSG00000162517	PEF1	chr1	32095463	32110497	-	protein_coding	2.62e-06	+	0.00168791	0.45789	-0.0157749	0.0024536	-6.4293	1.28e-10	1:32123801	1
1:32125943	1_32125943_A_G	rs10914462	1	32125943	A	G	ENSG00000162517	PEF1	chr1	32095463	32110497	-	protein_coding	4.58e-07	-	0.000369436	0.575432	0.0164612	0.002465	6.67797	2.42e-11	1:32125943	1
1:32127911	1_32127911_C_T	rs2271927	1	32127911	T	C	ENSG00000162517	PEF1	chr1	32095463	32110497	-	protein_coding	2.44e-06	-	0.00158531	0.409984	-0.0176911	0.00247426	-7.15004	8.68e-13	1:32127911	1
1:32127953	1_32127953_G_A	rs2271928	1	32127953	A	G	ENSG00000162517	PEF1	chr1	32095463	32110497	-	protein_coding	2.44e-06	-	0.00158531	0.409927	-0.017697	0.00247482	-7.15084	8.62e-13	1:32127953	1
1:32129041	1_32129041_A_G	rs12032291	1	32129041	A	G	ENSG00000162517	PEF1	chr1	32095463	32110497	-	protein_coding	2.44e-06	-	0.00158531	0.588226	0.0175359	0.00247386	7.08847	1.36e-12	1:32129041	1
1:32132063	1_32132063_C_T	rs10914463	1	32132063	T	C	ENSG00000162517	PEF1	chr1	32095463	32110497	-	protein_coding	3.15e-06	+	0.00197568	0.586924	0.016458	0.0024848	6.62344	3.51e-11	1:32132063	1
1:32132063	1_32132063_C_T	rs10914463	1	32132063	T	C	ENSG00000121766	ZCCHC17	chr1	31769842	31837783	+	protein_coding	3.74e-05	+	0.0155953	0.586924	0.016458	0.0024848	6.62344	3.51e-11	1:32132063	1
1:32133737	1_32133737_C_T	rs2292988	1	32133737	T	C	ENSG00000162517	PEF1	chr1	32095463	32110497	-	protein_coding	6.9e-07	-	0.000529458	0.351218	-0.0204045	0.00255615	-7.98253	1.43e-15	1:32133737	1
1:32133737	1_32133737_C_T	rs2292988	1	32133737	T	C	ENSG00000121766	ZCCHC17	chr1	31769842	31837783	+	protein_coding	8.03e-05	-	0.0286372	0.351218	-0.0204045	0.00255615	-7.98253	1.43e-15	1:32133737	1
1:32134491	1_32134491_C_G	rs2271929	1	32134491	C	G	ENSG00000162517	PEF1	chr1	32095463	32110497	-	protein_coding	2.39e-06	+	0.00155986	0.39011	-0.0197229	0.00268896	-7.33476	2.22e-13	1:32134491	1
1:32134491	1_32134491_C_G	rs2271929	1	32134491	C	G	ENSG00000121766	ZCCHC17	chr1	31769842	31837783	+	protein_coding	1.7e-05	+	0.00817891	0.39011	-0.0197229	0.00268896	-7.33476	2.22e-13	1:32134491	1
1:32134763	1_32134763_C_T	rs7512805	1	32134763	T	C	ENSG00000162517	PEF1	chr1	32095463	32110497	-	protein_coding	2.4e-06	+	0.00156269	0.582664	0.0176216	0.00247806	7.11103	1.15e-12	1:32134763	1
1:32135022	1_32135022_T_A	rs6425778	1	32135022	A	T	ENSG00000162517	PEF1	chr1	32095463	32110497	-	protein_coding	5.63e-06	+	0.00322582	0.604001	0.0187918	0.00252934	7.42953	1.09e-13	1:32135022	1
1:32135495	1_32135495_G_A	rs7537646	1	32135495	A	G	ENSG00000162517	PEF1	chr1	32095463	32110497	-	protein_coding	2.83e-06	+	0.00180171	0.568711	0.0159419	0.00246367	6.47077	9.75e-11	1:32135495	1
1:32135495	1_32135495_G_A	rs7537646	1	32135495	A	G	ENSG00000121766	ZCCHC17	chr1	31769842	31837783	+	protein_coding	1.97e-05	+	0.00921527	0.568711	0.0159419	0.00246367	6.47077	9.75e-11	1:32135495	1
1:32135773	1_32135773_A_G	rs2292989	1	32135773	A	G	ENSG00000162517	PEF1	chr1	32095463	32110497	-	protein_coding	1.03e-06	-	0.000751172	0.645984	0.0203307	0.0025524	7.96532	1.65e-15	1:32135773	1
1:32135773	1_32135773_A_G	rs2292989	1	32135773	A	G	ENSG00000121766	ZCCHC17	chr1	31769842	31837783	+	protein_coding	0.000101231	-	0.0343486	0.645984	0.0203307	0.0025524	7.96532	1.65e-15	1:32135773	1
1:32136398	1_32136398_G_A	rs1474182	1	32136398	A	G	ENSG00000162517	PEF1	chr1	32095463	32110497	-	protein_coding	4.88e-06	+	0.00287305	0.569919	0.0160725	0.00246277	6.52618	6.75e-11	1:32136398	1
1:32136398	1_32136398_G_A	rs1474182	1	32136398	A	G	ENSG00000121766	ZCCHC17	chr1	31769842	31837783	+	protein_coding	5.07e-05	+	0.0198843	0.569919	0.0160725	0.00246277	6.52618	6.75e-11	1:32136398	1
1:32139635	1_32139635_C_T	rs909002	1	32139635	T	C	ENSG00000162517	PEF1	chr1	32095463	32110497	-	protein_coding	4.88e-06	+	0.00287305	0.56559	0.0160981	0.00245791	6.54953	5.77e-11	1:32139635	1
1:32139635	1_32139635_C_T	rs909002	1	32139635	T	C	ENSG00000121766	ZCCHC17	chr1	31769842	31837783	+	protein_coding	5.07e-05	+	0.0198843	0.56559	0.0160981	0.00245791	6.54953	5.77e-11	1:32139635	1
1:32140039	1_32140039_G_A	rs4949456	1	32140039	A	G	ENSG00000162517	PEF1	chr1	32095463	32110497	-	protein_coding	4.18e-07	-	0.000341172	0.360419	-0.0196454	0.00254153	-7.72973	1.08e-14	1:32140039	1
1:32140053	1_32140053_C_T	rs4949457	1	32140053	T	C	ENSG00000162517	PEF1	chr1	32095463	32110497	-	protein_coding	1.03e-06	-	0.000751172	0.352253	-0.0207825	0.00255428	-8.13635	4.07e-16	1:32140053	1
1:32140053	1_32140053_C_T	rs4949457	1	32140053	T	C	ENSG00000121766	ZCCHC17	chr1	31769842	31837783	+	protein_coding	0.000101231	-	0.0343486	0.352253	-0.0207825	0.00255428	-8.13635	4.07e-16	1:32140053	1
1:32140305	1_32140305_C_T	rs10798883	1	32140305	T	C	ENSG00000162517	PEF1	chr1	32095463	32110497	-	protein_coding	4.88e-06	+	0.00287305	0.565025	0.016193	0.00245747	6.58928	4.42e-11	1:32140305	1
1:32140305	1_32140305_C_T	rs10798883	1	32140305	T	C	ENSG00000121766	ZCCHC17	chr1	31769842	31837783	+	protein_coding	5.07e-05	+	0.0198843	0.565025	0.016193	0.00245747	6.58928	4.42e-11	1:32140305	1
1:32140733	1_32140733_C_T	rs2292993	1	32140733	T	C	ENSG00000162517	PEF1	chr1	32095463	32110497	-	protein_coding	4.88e-06	+	0.00287305	0.565848	0.0160935	0.00245772	6.54813	5.83e-11	1:32140733	1
1:32140733	1_32140733_C_T	rs2292993	1	32140733	T	C	ENSG00000121766	ZCCHC17	chr1	31769842	31837783	+	protein_coding	5.07e-05	+	0.0198843	0.565848	0.0160935	0.00245772	6.54813	5.83e-11	1:32140733	1
1:43930738	1_43930738_G_A	rs2842198	1	43930738	A	G	ENSG00000117399	CDC20	chr1	43824626	43828874	+	protein_coding	1.8e-08	-	2.06e-05	0.386638	0.0121708	0.00250955	4.84979	1.24e-06	NA	NA
1:43933689	1_43933689_T_C	rs2105029	1	43933689	T	C	ENSG00000117399	CDC20	chr1	43824626	43828874	+	protein_coding	1.92e-06	-	0.00128947	0.611521	-0.0126671	0.00250981	-5.04705	4.49e-07	NA	NA
1:43938801	1_43938801_A_C	rs7413861	1	43938801	A	C	ENSG00000117399	CDC20	chr1	43824626	43828874	+	protein_coding	5.66e-06	+	0.00323956	0.375208	0.0126372	0.00253065	4.99367	5.92e-07	NA	NA
1:43941352	1_43941352_C_T	rs2105028	1	43941352	T	C	ENSG00000117399	CDC20	chr1	43824626	43828874	+	protein_coding	5.66e-06	-	0.00323956	0.376281	0.0127538	0.00253645	5.0282	4.95e-07	NA	NA
1:43941927	1_43941927_C_T	rs4660733	1	43941927	T	C	ENSG00000117399	CDC20	chr1	43824626	43828874	+	protein_coding	5.66e-06	+	0.00323956	0.626563	-0.012651	0.00253353	-4.99345	5.93e-07	NA	NA
1:43948774	1_43948774_G_A	rs10789433	1	43948774	A	G	ENSG00000117399	CDC20	chr1	43824626	43828874	+	protein_coding	5.66e-06	+	0.00323956	0.628687	-0.0123875	0.00278842	-4.44249	8.89e-06	NA	NA
1:43949718	1_43949718_T_C	rs2992038	1	43949718	T	C	ENSG00000117399	CDC20	chr1	43824626	43828874	+	protein_coding	1.39e-05	+	0.0069069	0.361567	0.0125539	0.00280376	4.47751	7.55e-06	1:43949718	1
1:44041744	1_44041744_C_T	rs45605334	1	44041744	T	C	ENSG00000200171	Y_RNA	chr1	44619057	44619152	-	misc_RNA	0.000133591	-	0.0424661	0.0751142	0.0225932	0.00471717	4.78956	1.67e-06	1:44041744	1
1:44118644	1_44118644_C_T	rs112476957	1	44118644	T	C	ENSG00000200171	Y_RNA	chr1	44619057	44619152	-	misc_RNA	0.000159371	-	0.0484855	0.0843628	0.0202017	0.00448107	4.50824	6.54e-06	1:44118644	1
1:44124514	1_44124514_G_T	rs56072551	1	44124514	T	G	ENSG00000200171	Y_RNA	chr1	44619057	44619152	-	misc_RNA	0.000116793	-	0.038342	0.077619	0.0206882	0.0046024	4.49508	6.95e-06	1:44124514	1
1:45802670	1_45802670_A_C	rs3219476	1	45802670	A	C	ENSG00000132781	MUTYH	chr1	45794835	45806142	-	protein_coding	4.27e-07	+	0.000348241	0.350115	0.0117842	0.0025615	4.60052	4.21e-06	NA	NA
1:45818421	1_45818421_G_A	rs9429075	1	45818421	A	G	ENSG00000132781	MUTYH	chr1	45794835	45806142	-	protein_coding	2.27e-05	-	0.0103595	0.252892	0.0125255	0.00281453	4.4503	8.58e-06	NA	NA
1:45819069	1_45819069_C_T	rs7544178	1	45819069	T	C	ENSG00000132781	MUTYH	chr1	45794835	45806142	-	protein_coding	2.27e-05	-	0.0103595	0.253022	0.012498	0.00281374	4.44178	8.92e-06	NA	NA
1:45820149	1_45820149_T_A	rs4660301	1	45820149	A	T	ENSG00000132781	MUTYH	chr1	45794835	45806142	-	protein_coding	1.9e-05	-	0.00897189	0.253072	0.0124937	0.00281358	4.44051	8.97e-06	NA	NA
1:45823484	1_45823484_C_A	rs9429159	1	45823484	A	C	ENSG00000132781	MUTYH	chr1	45794835	45806142	-	protein_coding	1.9e-05	-	0.00897189	0.253234	0.0124601	0.00281303	4.42944	9.45e-06	NA	NA
1:109835387	1_109835387_T_G	rs590502	1	109835387	T	G	ENSG00000134202	GSTM3	chr1	110276554	110284384	-	protein_coding	0.000153306	-	0.0470686	0.461888	0.0114341	0.00246755	4.63379	3.59e-06	NA	NA
1:109840629	1_109840629_G_A	rs600806	1	109840629	A	G	ENSG00000168765	GSTM4	chr1	110198703	110208118	+	protein_coding	1.92e-06	+	0.00129042	0.724627	-0.0189116	0.00273164	-6.92314	4.42e-12	1:109840629	1
1:109841659	1_109841659_T_C	rs681242	1	109841659	T	C	ENSG00000168765	GSTM4	chr1	110198703	110208118	+	protein_coding	4.14e-06	+	0.00249592	0.263262	0.018482	0.00277585	6.65815	2.77e-11	1:109841659	1
1:109841662	1_109841662_A_T	rs585545	1	109841662	A	T	ENSG00000168765	GSTM4	chr1	110198703	110208118	+	protein_coding	2.52e-06	+	0.00162665	0.27089	0.0183643	0.00275118	6.67505	2.47e-11	1:109841662	1
1:109841760	1_109841760_A_G	rs680767	1	109841760	A	G	ENSG00000168765	GSTM4	chr1	110198703	110208118	+	protein_coding	4.14e-06	+	0.00249592	0.259829	0.018456	0.00278715	6.62183	3.55e-11	1:109841760	1
1:109842271	1_109842271_C_T	rs680434	1	109842271	T	C	ENSG00000168765	GSTM4	chr1	110198703	110208118	+	protein_coding	4.75e-05	+	0.0189098	0.712742	-0.0181671	0.00269409	-6.74333	1.55e-11	1:109842271	1
1:109844532	1_109844532_A_G	rs652651	1	109844532	A	G	ENSG00000168765	GSTM4	chr1	110198703	110208118	+	protein_coding	6.86e-05	+	0.0252541	0.282894	0.0184112	0.00270319	6.81094	9.7e-12	1:109844532	1
1:109845252	1_109845252_G_A	rs638542	1	109845252	A	G	ENSG00000168765	GSTM4	chr1	110198703	110208118	+	protein_coding	6.86e-05	+	0.0252541	0.716309	-0.0183786	0.00269967	-6.8077	9.92e-12	1:109845252	1
1:109846278	1_109846278_C_T	rs407102	1	109846278	T	C	ENSG00000168765	GSTM4	chr1	110198703	110208118	+	protein_coding	0.000161281	+	0.0489215	0.707943	-0.0183917	0.00267683	-6.87069	6.39e-12	1:109846278	1
1:109848726	1_109848726_A_T	rs592107	1	109848726	A	T	ENSG00000168765	GSTM4	chr1	110198703	110208118	+	protein_coding	4.49e-05	+	0.0180703	0.280828	0.0184994	0.00271098	6.8239	8.86e-12	1:109848726	1
1:109850122	1_109850122_C_A	rs367586	1	109850122	A	C	ENSG00000168765	GSTM4	chr1	110198703	110208118	+	protein_coding	0.000125277	+	0.0404322	0.7154	-0.0182348	0.00270382	-6.7441	1.54e-11	1:109850122	1
1:109851127	1_109851127_A_G	rs444387	1	109851127	A	G	ENSG00000168765	GSTM4	chr1	110198703	110208118	+	protein_coding	0.000125277	+	0.0404322	0.284803	0.0183769	0.0026957	6.81709	9.29e-12	1:109851127	1
1:109855404	1_109855404_G_A	rs461200	1	109855404	A	G	ENSG00000168765	GSTM4	chr1	110198703	110208118	+	protein_coding	4.49e-05	+	0.0180703	0.719176	-0.0183771	0.0027147	-6.76949	1.29e-11	1:109855404	1
1:109858119	1_109858119_T_C	rs370088	1	109858119	T	C	ENSG00000168765	GSTM4	chr1	110198703	110208118	+	protein_coding	0.000125277	+	0.0404322	0.280855	0.0184413	0.00270684	6.81284	9.57e-12	1:109858119	1
1:109860144	1_109860144_T_C	rs3853498	1	109860144	T	C	ENSG00000168765	GSTM4	chr1	110198703	110208118	+	protein_coding	0.000125277	+	0.0404322	0.284884	0.0182026	0.00270292	6.73442	1.65e-11	1:109860144	1
1:109864269	1_109864269_T_C	rs3853500	1	109864269	T	C	ENSG00000168765	GSTM4	chr1	110198703	110208118	+	protein_coding	0.000125277	+	0.0404322	0.284827	0.0183704	0.00269556	6.81504	9.42e-12	1:109864269	1
1:109864374	1_109864374_G_A	rs3853501	1	109864374	A	G	ENSG00000168765	GSTM4	chr1	110198703	110208118	+	protein_coding	0.000125277	+	0.0404322	0.715173	-0.0183831	0.00269551	-6.81987	9.11e-12	1:109864374	1
1:109866230	1_109866230_T_C	rs3768497	1	109866230	T	C	ENSG00000168765	GSTM4	chr1	110198703	110208118	+	protein_coding	4.49e-05	+	0.0180703	0.280859	0.018496	0.00270686	6.83299	8.32e-12	1:109866230	1
1:109866569	1_109866569_T_A	rs3768496	1	109866569	A	T	ENSG00000168765	GSTM4	chr1	110198703	110208118	+	protein_coding	4.49e-05	+	0.0180703	0.719191	-0.0185449	0.00270699	-6.85075	7.35e-12	1:109866569	1
1:109866844	1_109866844_G_A	rs12136140	1	109866844	A	G	ENSG00000168765	GSTM4	chr1	110198703	110208118	+	protein_coding	0.000125277	+	0.0404322	0.715116	-0.0182201	0.00270281	-6.74118	1.57e-11	1:109866844	1
1:109867892	1_109867892_A_G	rs12045346	1	109867892	A	G	ENSG00000168765	GSTM4	chr1	110198703	110208118	+	protein_coding	4.49e-05	+	0.0180703	0.280751	0.0183951	0.00271463	6.7763	1.23e-11	1:109867892	1
1:109867929	1_109867929_G_A	rs11102969	1	109867929	A	G	ENSG00000168765	GSTM4	chr1	110198703	110208118	+	protein_coding	0.000125277	+	0.0404322	0.715066	-0.0181722	0.00270268	-6.72378	1.77e-11	1:109867929	1
1:109870859	1_109870859_C_G	rs6695482	1	109870859	C	G	ENSG00000168765	GSTM4	chr1	110198703	110208118	+	protein_coding	0.000125277	+	0.0404322	0.284853	0.0182992	0.0026955	6.78879	1.13e-11	1:109870859	1
1:109871787	1_109871787_T_C	rs10745352	1	109871787	T	C	ENSG00000168765	GSTM4	chr1	110198703	110208118	+	protein_coding	0.000125277	+	0.0404322	0.284869	0.0182798	0.00269556	6.78146	1.19e-11	1:109871787	1
1:109872370	1_109872370_C_T	rs11102971	1	109872370	T	C	ENSG00000168765	GSTM4	chr1	110198703	110208118	+	protein_coding	0.000125277	+	0.0404322	0.715154	-0.0181795	0.00270297	-6.72575	1.75e-11	1:109872370	1
1:109872882	1_109872882_A_T	rs10735238	1	109872882	A	T	ENSG00000168765	GSTM4	chr1	110198703	110208118	+	protein_coding	5.69e-05	+	0.0218081	0.278276	0.0184565	0.00272211	6.78023	1.2e-11	1:109872882	1
1:109873290	1_109873290_G_A	rs61394658	1	109873290	A	G	ENSG00000168765	GSTM4	chr1	110198703	110208118	+	protein_coding	2.13e-05	-	0.00985286	0.221263	0.0155204	0.0029394	5.28015	1.29e-07	1:109873290	1
1:109873367	1_109873367_A_G	rs4970840	1	109873367	A	G	ENSG00000168765	GSTM4	chr1	110198703	110208118	+	protein_coding	4.49e-05	+	0.0180703	0.280878	0.018357	0.00271436	6.76292	1.35e-11	1:109873367	1
1:109873573	1_109873573_G_A	rs4970749	1	109873573	A	G	ENSG00000168765	GSTM4	chr1	110198703	110208118	+	protein_coding	0.000125277	+	0.0404322	0.71517	-0.0182113	0.002703	-6.73742	1.61e-11	1:109873573	1
1:109875415	1_109875415_C_T	rs12046539	1	109875415	T	C	ENSG00000168765	GSTM4	chr1	110198703	110208118	+	protein_coding	4.49e-05	+	0.0180703	0.718356	-0.01836	0.00271222	-6.76938	1.29e-11	1:109875415	1
1:109876885	1_109876885_C_T	rs7550401	1	109876885	T	C	ENSG00000168765	GSTM4	chr1	110198703	110208118	+	protein_coding	2.13e-05	-	0.00985286	0.221366	0.0155108	0.00293897	5.27764	1.31e-07	1:109876885	1
1:109877506	1_109877506_A_G	rs10745353	1	109877506	A	G	ENSG00000168765	GSTM4	chr1	110198703	110208118	+	protein_coding	5.69e-05	+	0.0218081	0.278191	0.0184924	0.00271485	6.81155	9.66e-12	1:109877506	1
1:109879549	1_109879549_C_T	rs4603158	1	109879549	T	C	ENSG00000168765	GSTM4	chr1	110198703	110208118	+	protein_coding	0.000125277	+	0.0404322	0.715154	-0.0182856	0.00269556	-6.7836	1.17e-11	1:109879549	1
1:109879892	1_109879892_G_C	rs4970841	1	109879892	C	G	ENSG00000168765	GSTM4	chr1	110198703	110208118	+	protein_coding	0.000125277	+	0.0404322	0.715135	-0.0182749	0.00270288	-6.76126	1.37e-11	1:109879892	1
1:109879949	1_109879949_A_G	rs4970842	1	109879949	A	G	ENSG00000168765	GSTM4	chr1	110198703	110208118	+	protein_coding	0.000125277	+	0.0404322	0.284646	0.0182166	0.00270354	6.73805	1.61e-11	1:109879949	1
1:109880721	1_109880721_T_C	rs11102972	1	109880721	T	C	ENSG00000168765	GSTM4	chr1	110198703	110208118	+	protein_coding	2.13e-05	-	0.00985286	0.778633	-0.0157023	0.00293085	-5.35761	8.43e-08	1:109880721	1
1:109882250	1_109882250_T_A	rs10858084	1	109882250	A	T	ENSG00000168765	GSTM4	chr1	110198703	110208118	+	protein_coding	0.000125277	+	0.0404322	0.715147	-0.0182624	0.00269553	-6.77508	1.24e-11	1:109882250	1
1:109884775	1_109884775_T_G	rs2228604	1	109884775	T	G	ENSG00000168765	GSTM4	chr1	110198703	110208118	+	protein_coding	0.000125277	+	0.0404322	0.284807	0.0182512	0.0026956	6.77073	1.28e-11	1:109884775	1
1:109886310	1_109886310_T_G	rs11102973	1	109886310	T	G	ENSG00000168765	GSTM4	chr1	110198703	110208118	+	protein_coding	4.49e-05	+	0.0180703	0.280755	0.0184164	0.00271457	6.78427	1.17e-11	1:109886310	1
1:109886371	1_109886371_G_A	rs11102974	1	109886371	A	G	ENSG00000168765	GSTM4	chr1	110198703	110208118	+	protein_coding	4.49e-05	+	0.0180703	0.719222	-0.0184808	0.002707	-6.82706	8.67e-12	1:109886371	1
1:109886395	1_109886395_C_T	rs7520048	1	109886395	T	C	ENSG00000168765	GSTM4	chr1	110198703	110208118	+	protein_coding	4.49e-05	+	0.0180703	0.715147	-0.018219	0.00270284	-6.74071	1.58e-11	1:109886395	1
1:109893210	1_109893210_G_T	rs1278664	1	109893210	T	G	ENSG00000168765	GSTM4	chr1	110198703	110208118	+	protein_coding	1.72e-05	-	0.0082542	0.221159	0.0156915	0.00293158	5.35258	8.67e-08	1:109893210	1
1:109896600	1_109896600_A_C	rs4970751	1	109896600	A	C	ENSG00000168765	GSTM4	chr1	110198703	110208118	+	protein_coding	0.000125277	+	0.0404322	0.284923	0.0183625	0.00269504	6.81345	9.53e-12	1:109896600	1
1:109897103	1_109897103_A_G	rs11142	1	109897103	A	G	ENSG00000168765	GSTM4	chr1	110198703	110208118	+	protein_coding	5.69e-05	+	0.0218081	0.27813	0.0185715	0.00271477	6.84091	7.87e-12	1:109897103	1
1:109900707	1_109900707_C_G	rs1030522	1	109900707	C	G	ENSG00000168765	GSTM4	chr1	110198703	110208118	+	protein_coding	0.000125277	+	0.0404322	0.286662	0.0182551	0.00269218	6.78078	1.2e-11	1:109900707	1
1:109901215	1_109901215_T_C	rs1963870	1	109901215	T	C	ENSG00000168765	GSTM4	chr1	110198703	110208118	+	protein_coding	4.49e-05	+	0.0180703	0.281344	0.0183871	0.00271266	6.77825	1.22e-11	1:109901215	1
1:109901462	1_109901462_G_C	rs1963869	1	109901462	C	G	ENSG00000168765	GSTM4	chr1	110198703	110208118	+	protein_coding	0.000125277	+	0.0404322	0.714462	-0.0183768	0.00270072	-6.80443	1.01e-11	1:109901462	1
1:109904971	1_109904971_A_T	rs3879449	1	109904971	A	T	ENSG00000168765	GSTM4	chr1	110198703	110208118	+	protein_coding	0.000125277	+	0.0404322	0.284853	0.0183278	0.00269525	6.80004	1.05e-11	1:109904971	1
1:109909149	1_109909149_C_T	rs3879450	1	109909149	T	C	ENSG00000168765	GSTM4	chr1	110198703	110208118	+	protein_coding	0.000125277	+	0.0404322	0.714977	-0.0184003	0.00269551	-6.82626	8.72e-12	1:109909149	1
1:109909269	1_109909269_C_T	rs3879451	1	109909269	T	C	ENSG00000168765	GSTM4	chr1	110198703	110208118	+	protein_coding	0.000125277	+	0.0404322	0.71497	-0.0182582	0.00270286	-6.75514	1.43e-11	1:109909269	1
1:109914983	1_109914983_A_G	rs10858085	1	109914983	A	G	ENSG00000168765	GSTM4	chr1	110198703	110208118	+	protein_coding	4.26e-05	+	0.0173534	0.280886	0.0184777	0.0027074	6.82489	8.8e-12	1:109914983	1
1:109915075	1_109915075_C_A	rs10858086	1	109915075	A	C	ENSG00000168765	GSTM4	chr1	110198703	110208118	+	protein_coding	4.26e-05	+	0.0173534	0.719256	-0.0184858	0.00270765	-6.82723	8.66e-12	1:109915075	1
1:109916890	1_109916890_T_A	rs10858087	1	109916890	A	T	ENSG00000168765	GSTM4	chr1	110198703	110208118	+	protein_coding	0.000125277	+	0.0404322	0.7148	-0.018127	0.00270245	-6.70761	1.98e-11	1:109916890	1
1:109917540	1_109917540_G_C	rs11102976	1	109917540	C	G	ENSG00000168765	GSTM4	chr1	110198703	110208118	+	protein_coding	4.49e-05	+	0.0180703	0.719226	-0.0184387	0.00271498	-6.79145	1.11e-11	1:109917540	1
1:109923586	1_109923586_C_T	rs10858088	1	109923586	T	C	ENSG00000168765	GSTM4	chr1	110198703	110208118	+	protein_coding	0.000125277	+	0.0404322	0.715223	-0.0182903	0.00270348	-6.76548	1.33e-11	1:109923586	1
1:109926828	1_109926828_T_C	rs10858089	1	109926828	T	C	ENSG00000168765	GSTM4	chr1	110198703	110208118	+	protein_coding	0.000125277	+	0.0404322	0.284827	0.0183158	0.00269589	6.79399	1.09e-11	1:109926828	1
1:109929237	1_109929237_G_A	rs3879452	1	109929237	A	G	ENSG00000168765	GSTM4	chr1	110198703	110208118	+	protein_coding	0.000125277	+	0.0404322	0.715158	-0.0182484	0.00270337	-6.75023	1.48e-11	1:109929237	1
1:109930498	1_109930498_A_G	rs10858090	1	109930498	A	G	ENSG00000168765	GSTM4	chr1	110198703	110208118	+	protein_coding	0.00015843	+	0.048264	0.27853	0.018563	0.00272171	6.82037	9.08e-12	1:109930498	1
1:109930852	1_109930852_C_T	rs4970752	1	109930852	T	C	ENSG00000168765	GSTM4	chr1	110198703	110208118	+	protein_coding	0.000125277	+	0.0404322	0.714388	-0.0183071	0.00269379	-6.79605	1.08e-11	1:109930852	1
1:109931908	1_109931908_C_T	rs10745354	1	109931908	T	C	ENSG00000168765	GSTM4	chr1	110198703	110208118	+	protein_coding	0.000125277	+	0.0404322	0.715143	-0.0183133	0.00269587	-6.79311	1.1e-11	1:109931908	1
1:109935325	1_109935325_C_T	rs3768495	1	109935325	T	C	ENSG00000168765	GSTM4	chr1	110198703	110208118	+	protein_coding	0.000125277	+	0.0404322	0.715254	-0.0182933	0.00270355	-6.7664	1.32e-11	1:109935325	1
1:109935427	1_109935427_A_G	rs3768494	1	109935427	A	G	ENSG00000168765	GSTM4	chr1	110198703	110208118	+	protein_coding	0.000125277	+	0.0404322	0.280597	0.0186039	0.00270794	6.87015	6.41e-12	1:109935427	1
1:109935505	1_109935505_C_T	rs3768493	1	109935505	T	C	ENSG00000168765	GSTM4	chr1	110198703	110208118	+	protein_coding	0.000125277	+	0.0404322	0.715262	-0.0183716	0.00269612	-6.81408	9.49e-12	1:109935505	1
1:109935578	1_109935578_T_C	rs10858091	1	109935578	T	C	ENSG00000168765	GSTM4	chr1	110198703	110208118	+	protein_coding	0.000125277	+	0.0404322	0.284738	0.0183785	0.00269611	6.81668	9.32e-12	1:109935578	1
1:109935775	1_109935775_A_C	rs2140924	1	109935775	A	C	ENSG00000168765	GSTM4	chr1	110198703	110208118	+	protein_coding	0.000125277	+	0.0404322	0.280589	0.0185268	0.00271544	6.82275	8.93e-12	1:109935775	1
1:109936682	1_109936682_G_A	rs6537757	1	109936682	A	G	ENSG00000168765	GSTM4	chr1	110198703	110208118	+	protein_coding	0.000125277	+	0.0404322	0.71941	-0.0185222	0.00271544	-6.82106	9.04e-12	1:109936682	1
1:109937426	1_109937426_T_C	rs1343465	1	109937426	T	C	ENSG00000168765	GSTM4	chr1	110198703	110208118	+	protein_coding	0.000125277	+	0.0404322	0.28473	0.0183029	0.00270356	6.76991	1.29e-11	1:109937426	1
1:109937916	1_109937916_C_T	rs12711447	1	109937916	T	C	ENSG00000168765	GSTM4	chr1	110198703	110208118	+	protein_coding	0.000125277	+	0.0404322	0.719511	-0.0184904	0.00271629	-6.8072	9.95e-12	1:109937916	1
1:109937931	1_109937931_C_T	rs12711448	1	109937931	T	C	ENSG00000168765	GSTM4	chr1	110198703	110208118	+	protein_coding	0.000125277	+	0.0404322	0.715905	-0.0183599	0.00270619	-6.78442	1.17e-11	1:109937931	1
1:109940503	1_109940503_G_C	rs72646553	1	109940503	C	G	ENSG00000168765	GSTM4	chr1	110198703	110208118	+	protein_coding	2.13e-05	-	0.00985286	0.221717	0.0153219	0.00293763	5.21575	1.83e-07	1:109940503	1
1:109941133	1_109941133_C_T	rs1880670	1	109941133	T	C	ENSG00000168765	GSTM4	chr1	110198703	110208118	+	protein_coding	0.000125277	+	0.0404322	0.715254	-0.0183283	0.00269608	-6.79815	1.06e-11	1:109941133	1
1:109943893	1_109943893_C_T	rs10858092	1	109943893	T	C	ENSG00000168765	GSTM4	chr1	110198703	110208118	+	protein_coding	0.000125277	+	0.0404322	0.715301	-0.0182884	0.00269625	-6.78291	1.18e-11	1:109943893	1
1:109944078	1_109944078_T_C	rs7518013	1	109944078	T	C	ENSG00000168765	GSTM4	chr1	110198703	110208118	+	protein_coding	4.49e-05	+	0.0180703	0.280504	0.0186312	0.00270818	6.87959	6e-12	1:109944078	1
1:109946095	1_109946095_A_C	rs4970846	1	109946095	A	C	ENSG00000168765	GSTM4	chr1	110198703	110208118	+	protein_coding	9.42e-05	+	0.0324781	0.302441	0.0188333	0.00292993	6.42792	1.29e-10	1:109946095	1
1:109946882	1_109946882_T_C	rs2152925	1	109946882	T	C	ENSG00000168765	GSTM4	chr1	110198703	110208118	+	protein_coding	4.49e-05	+	0.0180703	0.280497	0.0185572	0.00271568	6.83336	8.29e-12	1:109946882	1
1:109949008	1_109949008_A_G	rs4120621	1	109949008	A	G	ENSG00000168765	GSTM4	chr1	110198703	110208118	+	protein_coding	4.49e-05	+	0.0180703	0.280562	0.0186493	0.00270806	6.88658	5.72e-12	1:109949008	1
1:109950858	1_109950858_T_C	rs10858094	1	109950858	T	C	ENSG00000168765	GSTM4	chr1	110198703	110208118	+	protein_coding	0.000125277	+	0.0404322	0.284685	0.0183996	0.00269631	6.82398	8.86e-12	1:109950858	1
1:109951711	1_109951711_T_C	rs10745355	1	109951711	T	C	ENSG00000168765	GSTM4	chr1	110198703	110208118	+	protein_coding	4.49e-05	+	0.0180703	0.280497	0.0185239	0.00271573	6.82094	9.04e-12	1:109951711	1
1:109952127	1_109952127_G_A	rs10776806	1	109952127	A	G	ENSG00000168765	GSTM4	chr1	110198703	110208118	+	protein_coding	4.49e-05	+	0.0180703	0.719434	-0.0186458	0.00271558	-6.86623	6.59e-12	1:109952127	1
1:109954355	1_109954355_C_G	rs11102979	1	109954355	C	G	ENSG00000168765	GSTM4	chr1	110198703	110208118	+	protein_coding	5.33e-05	+	0.0206734	0.281101	0.0192075	0.00288499	6.65773	2.78e-11	1:109954355	1
1:109955010	1_109955010_C_A	rs2303875	1	109955010	A	C	ENSG00000168765	GSTM4	chr1	110198703	110208118	+	protein_coding	6.74e-05	+	0.0248989	0.721982	-0.0187093	0.00271572	-6.88928	5.61e-12	1:109955010	1
1:109956156	1_109956156_G_A	rs10776807	1	109956156	A	G	ENSG00000168765	GSTM4	chr1	110198703	110208118	+	protein_coding	0.00014712	+	0.045662	0.715443	-0.019255	0.0027764	-6.93523	4.06e-12	1:109956156	1
1:109958035	1_109958035_T_C	rs1465607	1	109958035	T	C	ENSG00000168765	GSTM4	chr1	110198703	110208118	+	protein_coding	5.33e-05	+	0.0206734	0.280458	0.0186405	0.0027084	6.88247	5.88e-12	1:109958035	1
1:109960270	1_109960270_C_A	rs10745356	1	109960270	A	C	ENSG00000168765	GSTM4	chr1	110198703	110208118	+	protein_coding	0.000125277	+	0.0404322	0.719541	-0.0185697	0.00271603	-6.83708	8.08e-12	1:109960270	1
1:109961935	1_109961935_A_G	rs7555732	1	109961935	A	G	ENSG00000168765	GSTM4	chr1	110198703	110208118	+	protein_coding	2.53e-05	+	0.0113646	0.22107	0.015654	0.00294079	5.32305	1.02e-07	1:109961935	1
1:109961965	1_109961965_C_T	rs7551176	1	109961965	T	C	ENSG00000168765	GSTM4	chr1	110198703	110208118	+	protein_coding	0.00014712	+	0.045662	0.719526	-0.0186208	0.00270835	-6.87532	6.18e-12	1:109961965	1
1:109962642	1_109962642_G_C	rs10858095	1	109962642	C	G	ENSG00000168765	GSTM4	chr1	110198703	110208118	+	protein_coding	0.00014712	+	0.045662	0.715685	-0.0184858	0.00269741	-6.85317	7.22e-12	1:109962642	1
1:109965256	1_109965256_G_A	rs12024582	1	109965256	A	G	ENSG00000168765	GSTM4	chr1	110198703	110208118	+	protein_coding	0.00014712	+	0.045662	0.718719	-0.0186011	0.00271348	-6.85507	7.13e-12	1:109965256	1
1:109965986	1_109965986_A_G	rs3768491	1	109965986	A	G	ENSG00000168765	GSTM4	chr1	110198703	110208118	+	protein_coding	0.00014712	+	0.045662	0.285165	0.0184125	0.00270255	6.81302	9.56e-12	1:109965986	1
1:109966718	1_109966718_A_C	rs3931560	1	109966718	A	C	ENSG00000168765	GSTM4	chr1	110198703	110208118	+	protein_coding	0.00014712	+	0.045662	0.284723	0.0184854	0.00269629	6.85585	7.09e-12	1:109966718	1
1:109973387	1_109973387_A_G	rs1149168	1	109973387	A	G	ENSG00000168765	GSTM4	chr1	110198703	110208118	+	protein_coding	8.35e-05	+	0.0295623	0.221085	0.0157901	0.00293265	5.38425	7.27e-08	1:109973387	1
1:109978034	1_109978034_C_T	rs1291916	1	109978034	T	C	ENSG00000168765	GSTM4	chr1	110198703	110208118	+	protein_coding	0.000152885	+	0.0469786	0.710414	-0.0182112	0.00269073	-6.76812	1.3e-11	1:109978034	1
1:109979202	1_109979202_G_A	rs4970729	1	109979202	A	G	ENSG00000168765	GSTM4	chr1	110198703	110208118	+	protein_coding	0.000152885	+	0.0469786	0.710967	-0.0183321	0.00268519	-6.82713	8.66e-12	1:109979202	1
1:109979526	1_109979526_T_C	rs4970730	1	109979526	T	C	ENSG00000168765	GSTM4	chr1	110198703	110208118	+	protein_coding	0.000152885	+	0.0469786	0.284411	0.0184104	0.00270534	6.80521	1.01e-11	1:109979526	1
1:109979617	1_109979617_A_G	rs4970758	1	109979617	A	G	ENSG00000168765	GSTM4	chr1	110198703	110208118	+	protein_coding	0.000152885	+	0.0469786	0.284861	0.0183015	0.00270407	6.76814	1.3e-11	1:109979617	1
1:109984491	1_109984491_A_G	rs113996383	1	109984491	A	G	ENSG00000207709	MIR197	chr1	110141515	110141589	+	miRNA	8.77e-05	-	0.03072	0.980358	-0.041158	0.00903654	-4.55462	5.25e-06	NA	NA
1:110022896	1_110022896_A_C	rs569670	1	110022896	A	C	ENSG00000168765	GSTM4	chr1	110198703	110208118	+	protein_coding	0.000116222	-	0.0382002	0.756364	-0.0155635	0.00283769	-5.48457	4.14e-08	1:110022896	1
1:110023432	1_110023432_G_A	rs485660	1	110023432	A	G	ENSG00000168765	GSTM4	chr1	110198703	110208118	+	protein_coding	0.000116222	-	0.0382002	0.243432	0.0153761	0.0028381	5.41772	6.04e-08	1:110023432	1
1:110108748	1_110108748_G_C	rs142639967	1	110108748	C	G	ENSG00000207709	MIR197	chr1	110141515	110141589	+	miRNA	7.79e-05	-	0.0279699	0.0192888	0.0412301	0.00928473	4.44064	8.97e-06	NA	NA
1:110169957	1_110169957_A_G	rs524998	1	110169957	A	G	ENSG00000168765	GSTM4	chr1	110198703	110208118	+	protein_coding	7.79e-10	+	1.19e-06	0.332752	0.0116845	0.00258679	4.51697	6.27e-06	NA	NA
1:110170896	1_110170896_T_C	rs863978	1	110170896	T	C	ENSG00000168765	GSTM4	chr1	110198703	110208118	+	protein_coding	7.79e-10	+	1.19e-06	0.336147	0.0116913	0.00258013	4.53127	5.86e-06	NA	NA
1:110171705	1_110171705_A_C	rs523786	1	110171705	A	C	ENSG00000168765	GSTM4	chr1	110198703	110208118	+	protein_coding	7.79e-10	+	1.19e-06	0.334745	0.0116217	0.00259006	4.48705	7.22e-06	NA	NA
1:110174891	1_110174891_A_G	rs510939	1	110174891	A	G	ENSG00000168765	GSTM4	chr1	110198703	110208118	+	protein_coding	7.79e-10	+	1.19e-06	0.335599	0.0115695	0.00259041	4.4663	7.96e-06	NA	NA
1:110175492	1_110175492_T_C	rs516764	1	110175492	T	C	ENSG00000168765	GSTM4	chr1	110198703	110208118	+	protein_coding	3.85e-10	+	6.24e-07	0.331394	0.0117289	0.00259172	4.52552	6.02e-06	NA	NA
1:110176560	1_110176560_G_A	rs1761632	1	110176560	A	G	ENSG00000168765	GSTM4	chr1	110198703	110208118	+	protein_coding	3.85e-10	+	6.24e-07	0.666316	-0.0117243	0.00259806	-4.51271	6.4e-06	NA	NA
1:110176847	1_110176847_T_C	rs10745306	1	110176847	T	C	ENSG00000168765	GSTM4	chr1	110198703	110208118	+	protein_coding	3.85e-10	+	6.24e-07	0.333074	0.0118963	0.00259723	4.58039	4.64e-06	NA	NA
1:110181166	1_110181166_C_A	rs7515406	1	110181166	A	C	ENSG00000168765	GSTM4	chr1	110198703	110208118	+	protein_coding	1.12e-11	+	2.37e-08	0.658087	-0.0119842	0.00257365	-4.65652	3.22e-06	NA	NA
1:110182405	1_110182405_T_C	rs546023	1	110182405	T	C	ENSG00000168765	GSTM4	chr1	110198703	110208118	+	protein_coding	5.52e-12	+	1.24e-08	0.341579	0.0121017	0.00258131	4.68819	2.76e-06	NA	NA
1:110191977	1_110191977_C_A	rs506912	1	110191977	A	C	ENSG00000168765	GSTM4	chr1	110198703	110208118	+	protein_coding	6.44e-13	+	1.67e-09	0.657987	-0.0119817	0.00258148	-4.64138	3.46e-06	NA	NA
1:110200360	1_110200360_T_C	rs560018	1	110200360	T	C	ENSG00000168765	GSTM4	chr1	110198703	110208118	+	protein_coding	3.4e-13	-	9.15e-10	0.655462	-0.0117257	0.00259043	-4.52654	6e-06	NA	NA
1:153760104	1_153760104_T_A	rs10752613	1	153760104	A	T	ENSG00000189171	S100A13	chr1	153591263	153606568	-	protein_coding	7.35e-06	+	0.00404477	0.295094	-0.0140279	0.00270836	-5.17949	2.22e-07	1:153760104	1
1:153797015	1_153797015_G_A	rs112780312	1	153797015	A	G	ENSG00000189171	S100A13	chr1	153591263	153606568	-	protein_coding	7.48e-05	+	0.0270123	0.283104	-0.0168769	0.00275707	-6.12133	9.28e-10	1:153797015	1
1:153816752	1_153816752_T_C	rs72694231	1	153816752	T	C	ENSG00000189171	S100A13	chr1	153591263	153606568	-	protein_coding	6.61e-05	+	0.0245092	0.697129	0.0150369	0.00267875	5.6134	1.98e-08	1:153816752	1
1:153932212	1_153932212_G_C	rs6724	1	153932212	C	G	ENSG00000189171	S100A13	chr1	153591263	153606568	-	protein_coding	0.000122599	+	0.039765	0.294522	-0.0140435	0.00269948	-5.20232	1.97e-07	1:153932212	1
1:153937746	1_153937746_T_C	rs11264734	1	153937746	T	C	ENSG00000189171	S100A13	chr1	153591263	153606568	-	protein_coding	0.000122599	+	0.039765	0.708565	0.0139907	0.0027077	5.16698	2.38e-07	1:153937746	1
1:153937864	1_153937864_C_T	rs12027783	1	153937864	T	C	ENSG00000189171	S100A13	chr1	153591263	153606568	-	protein_coding	0.000122599	+	0.039765	0.291578	-0.0139885	0.0027073	-5.16697	2.38e-07	1:153937864	1
1:153941514	1_153941514_C_T	rs11264743	1	153941514	T	C	ENSG00000189171	S100A13	chr1	153591263	153606568	-	protein_coding	0.000122599	+	0.039765	0.292282	-0.0131682	0.0026972	-4.88218	1.05e-06	1:153941514	1
1:153942156	1_153942156_G_A	rs12023699	1	153942156	A	G	ENSG00000189171	S100A13	chr1	153591263	153606568	-	protein_coding	0.000122599	+	0.039765	0.292717	-0.0135579	0.00270381	-5.01435	5.32e-07	1:153942156	1
1:153943079	1_153943079_A_G	rs12403956	1	153943079	A	G	ENSG00000189171	S100A13	chr1	153591263	153606568	-	protein_coding	0.000122599	+	0.039765	0.704774	0.0132184	0.00268942	4.91497	8.88e-07	1:153943079	1
1:153943800	1_153943800_C_T	rs6666703	1	153943800	T	C	ENSG00000189171	S100A13	chr1	153591263	153606568	-	protein_coding	0.000122599	+	0.039765	0.292282	-0.0135246	0.00270644	-4.99722	5.82e-07	1:153943800	1
2:23910155	2_23910155_G_T	rs4555304	2	23910155	T	G	ENSG00000266118	RP11-507M3.1	chr2	24347236	24413305	+	protein_coding	0.000125856	-	0.0405717	0.51871	0.0114741	0.00245396	4.67577	2.93e-06	NA	NA
2:23924780	2_23924780_T_C	rs6650796	2	23924780	T	C	ENSG00000266118	RP11-507M3.1	chr2	24347236	24413305	+	protein_coding	1.56e-05	-	0.00759217	0.487216	-0.0117193	0.00245046	-4.78249	1.73e-06	NA	NA
2:23924966	2_23924966_G_T	rs6650797	2	23924966	T	G	ENSG00000266118	RP11-507M3.1	chr2	24347236	24413305	+	protein_coding	1.56e-05	-	0.00759217	0.510949	0.0118396	0.00245011	4.83227	1.35e-06	NA	NA
2:23926659	2_23926659_T_C	rs3795948	2	23926659	T	C	ENSG00000266118	RP11-507M3.1	chr2	24347236	24413305	+	protein_coding	1.98e-05	-	0.00928652	0.51316	-0.013271	0.00243526	-5.44954	5.05e-08	NA	NA
2:23926932	2_23926932_C_A	rs3795949	2	23926932	A	C	ENSG00000266118	RP11-507M3.1	chr2	24347236	24413305	+	protein_coding	1.98e-05	-	0.00928652	0.486255	0.0130524	0.0024355	5.35921	8.36e-08	NA	NA
2:23929181	2_23929181_G_T	rs4233702	2	23929181	T	G	ENSG00000266118	RP11-507M3.1	chr2	24347236	24413305	+	protein_coding	1.55e-05	-	0.00753829	0.486713	0.0131199	0.00243541	5.38713	7.16e-08	NA	NA
2:23931036	2_23931036_C_T	rs9261	2	23931036	T	C	ENSG00000266118	RP11-507M3.1	chr2	24347236	24413305	+	protein_coding	1.55e-05	-	0.00753829	0.48492	0.013062	0.00243535	5.36352	8.16e-08	NA	NA
2:23932528	2_23932528_A_G	rs4665635	2	23932528	A	G	ENSG00000266118	RP11-507M3.1	chr2	24347236	24413305	+	protein_coding	2.43e-06	-	0.00157993	0.500097	-0.011477	0.00243545	-4.71248	2.45e-06	NA	NA
2:23939007	2_23939007_A_G	rs2113422	2	23939007	A	G	ENSG00000266118	RP11-507M3.1	chr2	24347236	24413305	+	protein_coding	0.000147207	-	0.0456848	0.408199	-0.0113767	0.00247574	-4.59526	4.32e-06	NA	NA
2:23939480	2_23939480_C_T	rs2879609	2	23939480	T	C	ENSG00000266118	RP11-507M3.1	chr2	24347236	24413305	+	protein_coding	1.98e-05	-	0.00928652	0.485808	0.0129347	0.00243539	5.31115	1.09e-07	NA	NA
2:23941348	2_23941348_T_C	rs12478701	2	23941348	T	C	ENSG00000266118	RP11-507M3.1	chr2	24347236	24413305	+	protein_coding	1.55e-05	-	0.00753829	0.51473	-0.0128354	0.00243532	-5.27053	1.36e-07	NA	NA
2:23942287	2_23942287_C_T	rs2113423	2	23942287	T	C	ENSG00000266118	RP11-507M3.1	chr2	24347236	24413305	+	protein_coding	0.000120839	-	0.0393449	0.591456	0.0114139	0.00248219	4.59831	4.26e-06	NA	NA
2:23942446	2_23942446_C_A	rs4665238	2	23942446	A	C	ENSG00000266118	RP11-507M3.1	chr2	24347236	24413305	+	protein_coding	0.000120839	-	0.0393449	0.591636	0.0113905	0.00248239	4.58852	4.46e-06	NA	NA
2:23945355	2_23945355_A_C	rs2081302	2	23945355	A	C	ENSG00000266118	RP11-507M3.1	chr2	24347236	24413305	+	protein_coding	0.000147207	-	0.0456848	0.407301	-0.0113123	0.0024765	-4.56785	4.93e-06	NA	NA
2:23946223	2_23946223_G_A	rs10169467	2	23946223	A	G	ENSG00000266118	RP11-507M3.1	chr2	24347236	24413305	+	protein_coding	1.98e-05	-	0.00928652	0.48222	0.0126835	0.00244296	5.19185	2.08e-07	NA	NA
2:23948466	2_23948466_A_C	rs918814	2	23948466	A	C	ENSG00000266118	RP11-507M3.1	chr2	24347236	24413305	+	protein_coding	0.000147207	-	0.0456848	0.407798	-0.0113049	0.00247598	-4.56583	4.98e-06	NA	NA
2:23948586	2_23948586_G_A	rs7608282	2	23948586	A	G	ENSG00000266118	RP11-507M3.1	chr2	24347236	24413305	+	protein_coding	1.98e-05	-	0.00928652	0.483654	0.0125789	0.00244282	5.14933	2.61e-07	NA	NA
2:23951108	2_23951108_C_A	rs56917371	2	23951108	A	C	ENSG00000266118	RP11-507M3.1	chr2	24347236	24413305	+	protein_coding	0.000142525	-	0.0445929	0.461467	0.012255	0.00244999	5.00205	5.67e-07	NA	NA
2:23953833	2_23953833_C_T	rs9798012	2	23953833	T	C	ENSG00000266118	RP11-507M3.1	chr2	24347236	24413305	+	protein_coding	0.000154399	-	0.0473239	0.463048	0.0127367	0.00244338	5.21274	1.86e-07	NA	NA
2:23956799	2_23956799_C_T	rs2042481	2	23956799	T	C	ENSG00000266118	RP11-507M3.1	chr2	24347236	24413305	+	protein_coding	0.000146541	-	0.0455258	0.416025	0.0116081	0.00247091	4.69792	2.63e-06	NA	NA
2:23973799	2_23973799_T_C	rs6751857	2	23973799	T	C	ENSG00000266118	RP11-507M3.1	chr2	24347236	24413305	+	protein_coding	0.000115341	-	0.0379723	0.547391	-0.012275	0.00244459	-5.02128	5.13e-07	NA	NA
2:24164129	2_24164129_G_A	rs4488614	2	24164129	A	G	ENSG00000266118	RP11-507M3.1	chr2	24347236	24413305	+	protein_coding	0.000106957	-	0.0358589	0.457493	0.0115748	0.00244921	4.72592	2.29e-06	NA	NA
2:24167268	2_24167268_C_T	rs7558300	2	24167268	T	C	ENSG00000266118	RP11-507M3.1	chr2	24347236	24413305	+	protein_coding	0.00013656	-	0.0431373	0.456361	0.0115675	0.00244981	4.72179	2.34e-06	NA	NA
2:24168188	2_24168188_G_A	rs60490158	2	24168188	A	G	ENSG00000266118	RP11-507M3.1	chr2	24347236	24413305	+	protein_coding	0.00013656	-	0.0431373	0.456691	0.0114207	0.00244956	4.66235	3.13e-06	NA	NA
2:24173167	2_24173167_C_T	rs13009856	2	24173167	T	C	ENSG00000266118	RP11-507M3.1	chr2	24347236	24413305	+	protein_coding	0.00013656	-	0.0431373	0.45648	0.0117776	0.00244313	4.8207	1.43e-06	NA	NA
2:24174483	2_24174483_A_G	rs34499205	2	24174483	A	G	ENSG00000266118	RP11-507M3.1	chr2	24347236	24413305	+	protein_coding	0.00013656	-	0.0431373	0.543689	-0.0114382	0.00245003	-4.66861	3.03e-06	NA	NA
2:24179922	2_24179922_A_G	rs4665250	2	24179922	A	G	ENSG00000266118	RP11-507M3.1	chr2	24347236	24413305	+	protein_coding	0.000106957	-	0.0358589	0.543212	-0.0115625	0.00245037	-4.71868	2.37e-06	NA	NA
2:24182159	2_24182159_C_T	rs12151849	2	24182159	T	C	ENSG00000266118	RP11-507M3.1	chr2	24347236	24413305	+	protein_coding	0.000106957	-	0.0358589	0.457585	0.0116116	0.00245018	4.7391	2.15e-06	NA	NA
2:24184620	2_24184620_G_T	rs11125331	2	24184620	T	G	ENSG00000266118	RP11-507M3.1	chr2	24347236	24413305	+	protein_coding	0.000133643	-	0.0424808	0.456353	0.0116848	0.0024509	4.76757	1.86e-06	NA	NA
2:24184710	2_24184710_C_T	rs11125332	2	24184710	T	C	ENSG00000266118	RP11-507M3.1	chr2	24347236	24413305	+	protein_coding	0.000133643	-	0.0424808	0.456346	0.0116571	0.00245091	4.75623	1.97e-06	NA	NA
2:24187777	2_24187777_G_A	rs6723491	2	24187777	A	G	ENSG00000266118	RP11-507M3.1	chr2	24347236	24413305	+	protein_coding	0.000106957	-	0.0358589	0.45643	0.0115795	0.00245088	4.72464	2.31e-06	NA	NA
2:24190263	2_24190263_A_C	rs4665251	2	24190263	A	C	ENSG00000266118	RP11-507M3.1	chr2	24347236	24413305	+	protein_coding	0.000106957	-	0.0358589	0.543239	-0.0118345	0.00244416	-4.84195	1.29e-06	NA	NA
2:24193409	2_24193409_T_G	rs10865250	2	24193409	T	G	ENSG00000266118	RP11-507M3.1	chr2	24347236	24413305	+	protein_coding	0.000106957	-	0.0358589	0.543543	-0.011615	0.00245109	-4.73872	2.15e-06	NA	NA
2:24196180	2_24196180_C_T	rs4665649	2	24196180	T	C	ENSG00000266118	RP11-507M3.1	chr2	24347236	24413305	+	protein_coding	0.00013656	-	0.0431373	0.456369	0.0116894	0.00245115	4.76896	1.85e-06	NA	NA
2:24197402	2_24197402_G_A	rs35631101	2	24197402	A	G	ENSG00000266118	RP11-507M3.1	chr2	24347236	24413305	+	protein_coding	0.00013656	-	0.0431373	0.456634	0.0116858	0.00245098	4.76781	1.86e-06	NA	NA
2:24199378	2_24199378_C_T	rs1516428	2	24199378	T	C	ENSG00000266118	RP11-507M3.1	chr2	24347236	24413305	+	protein_coding	0.000152901	-	0.0469823	0.415747	0.0113534	0.00247939	4.5791	4.67e-06	NA	NA
2:24227450	2_24227450_G_A	rs4665651	2	24227450	A	G	ENSG00000266118	RP11-507M3.1	chr2	24347236	24413305	+	protein_coding	5.92e-05	-	0.0225018	0.456622	0.011556	0.0024556	4.70599	2.53e-06	NA	NA
2:27009478	2_27009478_C_T	rs12467466	2	27009478	T	C	ENSG00000157851	DPYSL5	chr2	27070615	27173219	+	protein_coding	4.04e-07	-	0.00033109	0.238882	0.0128632	0.0028933	4.44586	8.75e-06	NA	NA
2:27039792	2_27039792_G_A	rs12475388	2	27039792	A	G	ENSG00000157851	DPYSL5	chr2	27070615	27173219	+	protein_coding	4.63e-12	-	1.05e-08	0.479266	0.0120418	0.00246114	4.89278	9.94e-07	NA	NA
2:27039792	2_27039792_G_A	rs12475388	2	27039792	A	G	ENSG00000213699	SLC35F6	chr2	26987152	27004099	+	protein_coding	5.95e-06	-	0.00338229	0.479266	0.0120418	0.00246114	4.89278	9.94e-07	NA	NA
2:27039792	2_27039792_G_A	rs12475388	2	27039792	A	G	ENSG00000138028	CGREF1	chr2	27321757	27341995	-	protein_coding	9.4e-05	-	0.0324184	0.479266	0.0120418	0.00246114	4.89278	9.94e-07	NA	NA
2:44116100	2_44116100_C_T	rs10445885	2	44116100	T	C	ENSG00000138095	LRPPRC	chr2	44113647	44223144	-	protein_coding	4.5e-07	+	0.000364537	0.50135	-0.0115162	0.00244331	-4.71336	2.44e-06	2:44116100	1
2:44116836	2_44116836_C_T	rs2955280	2	44116836	T	C	ENSG00000138095	LRPPRC	chr2	44113647	44223144	-	protein_coding	8.43e-08	+	8.21e-05	0.511882	-0.0126396	0.00243599	-5.18868	2.12e-07	2:44116836	1
2:44118428	2_44118428_C_T	rs12473732	2	44118428	T	C	ENSG00000138095	LRPPRC	chr2	44113647	44223144	-	protein_coding	7.6e-08	+	7.49e-05	0.511096	-0.0120786	0.00243812	-4.95406	7.27e-07	2:44118428	1
2:44119416	2_44119416_T_C	rs7597379	2	44119416	T	C	ENSG00000138095	LRPPRC	chr2	44113647	44223144	-	protein_coding	8.38e-08	+	8.17e-05	0.468385	0.0116006	0.00244939	4.73612	2.18e-06	2:44119416	1
2:44120690	2_44120690_C_T	rs4500989	2	44120690	T	C	ENSG00000138095	LRPPRC	chr2	44113647	44223144	-	protein_coding	7.6e-08	+	7.49e-05	0.510715	-0.0118852	0.00244526	-4.86051	1.17e-06	2:44120690	1
2:44120947	2_44120947_C_T	rs4563284	2	44120947	T	C	ENSG00000138095	LRPPRC	chr2	44113647	44223144	-	protein_coding	7.6e-08	+	7.49e-05	0.510854	-0.0117983	0.00243853	-4.8383	1.31e-06	2:44120947	1
2:44139197	2_44139197_G_A	rs4953033	2	44139197	A	G	ENSG00000138095	LRPPRC	chr2	44113647	44223144	-	protein_coding	7.55e-08	+	7.45e-05	0.5173	-0.0119322	0.00243575	-4.89876	9.64e-07	2:44139197	1
2:44139986	2_44139986_G_A	rs4952691	2	44139986	A	G	ENSG00000138095	LRPPRC	chr2	44113647	44223144	-	protein_coding	7.55e-08	+	7.45e-05	0.517339	-0.0118251	0.00244246	-4.84146	1.29e-06	2:44139986	1
2:44143340	2_44143340_G_A	rs4953035	2	44143340	A	G	ENSG00000138095	LRPPRC	chr2	44113647	44223144	-	protein_coding	2.29e-07	+	0.000200771	0.517539	-0.0119726	0.00243556	-4.91577	8.84e-07	2:44143340	1
2:44144250	2_44144250_G_A	rs61160045	2	44144250	A	G	ENSG00000138095	LRPPRC	chr2	44113647	44223144	-	protein_coding	1.76e-07	+	0.000158414	0.515849	-0.0117122	0.00244199	-4.79618	1.62e-06	2:44144250	1
2:44144317	2_44144317_T_C	rs58972503	2	44144317	T	C	ENSG00000138095	LRPPRC	chr2	44113647	44223144	-	protein_coding	1.76e-07	+	0.000158414	0.483438	0.011826	0.00244227	4.84222	1.28e-06	2:44144317	1
2:44147499	2_44147499_C_T	rs3892364	2	44147499	T	C	ENSG00000138095	LRPPRC	chr2	44113647	44223144	-	protein_coding	1.41e-07	+	0.000129803	0.516434	-0.0118236	0.00244241	-4.84097	1.29e-06	2:44147499	1
2:44151353	2_44151353_C_T	rs10204714	2	44151353	T	C	ENSG00000138095	LRPPRC	chr2	44113647	44223144	-	protein_coding	1.67e-07	+	0.000151125	0.503094	-0.0115574	0.00244514	-4.7267	2.28e-06	2:44151353	1
2:44152180	2_44152180_G_A	rs4952694	2	44152180	A	G	ENSG00000138095	LRPPRC	chr2	44113647	44223144	-	protein_coding	1.51e-07	+	0.000138262	0.503321	-0.0114964	0.00244524	-4.70156	2.58e-06	2:44152180	1
2:44152406	2_44152406_G_T	rs4953039	2	44152406	T	G	ENSG00000138095	LRPPRC	chr2	44113647	44223144	-	protein_coding	2.16e-07	+	0.000190574	0.513221	-0.0114458	0.00243904	-4.69275	2.7e-06	2:44152406	1
2:44153905	2_44153905_G_A	rs12611524	2	44153905	A	G	ENSG00000138095	LRPPRC	chr2	44113647	44223144	-	protein_coding	9.69e-08	+	9.29e-05	0.516599	-0.0120651	0.00244397	-4.93669	7.95e-07	2:44153905	1
2:44155944	2_44155944_C_T	rs13421545	2	44155944	T	C	ENSG00000138095	LRPPRC	chr2	44113647	44223144	-	protein_coding	1.28e-07	+	0.000119423	0.514907	-0.0122778	0.00244466	-5.02231	5.11e-07	2:44155944	1
2:44156440	2_44156440_G_A	rs12712900	2	44156440	A	G	ENSG00000138095	LRPPRC	chr2	44113647	44223144	-	protein_coding	9.69e-08	+	9.29e-05	0.514772	-0.0121824	0.00243707	-4.99879	5.77e-07	2:44156440	1
2:44177948	2_44177948_T_C	rs4245798	2	44177948	T	C	ENSG00000138095	LRPPRC	chr2	44113647	44223144	-	protein_coding	5.99e-05	+	0.022678	0.419747	0.0123058	0.00248101	4.95999	7.05e-07	2:44177948	1
2:44179736	2_44179736_C_T	rs11898901	2	44179736	T	C	ENSG00000138095	LRPPRC	chr2	44113647	44223144	-	protein_coding	2.74e-07	+	0.000234764	0.518965	-0.0119586	0.00243955	-4.90196	9.49e-07	2:44179736	1
2:44185129	2_44185129_T_C	rs4347883	2	44185129	T	C	ENSG00000138095	LRPPRC	chr2	44113647	44223144	-	protein_coding	7.77e-05	-	0.0279128	0.581241	-0.012661	0.00247453	-5.11652	3.11e-07	2:44185129	1
2:44188396	2_44188396_T_G	rs7565148	2	44188396	T	G	ENSG00000138095	LRPPRC	chr2	44113647	44223144	-	protein_coding	3.61e-07	-	0.000299794	0.525649	-0.0117958	0.00243919	-4.83596	1.33e-06	2:44188396	1
2:44189338	2_44189338_G_A	rs12712901	2	44189338	A	G	ENSG00000138095	LRPPRC	chr2	44113647	44223144	-	protein_coding	6.22e-07	-	0.00048384	0.472446	0.0114	0.00243821	4.67556	2.93e-06	2:44189338	1
2:44189487	2_44189487_G_A	rs12712902	2	44189487	A	G	ENSG00000138095	LRPPRC	chr2	44113647	44223144	-	protein_coding	6.22e-07	-	0.00048384	0.4724	0.0113306	0.00243825	4.647	3.37e-06	2:44189487	1
2:44190392	2_44190392_C_T	rs6706737	2	44190392	T	C	ENSG00000138095	LRPPRC	chr2	44113647	44223144	-	protein_coding	6.22e-07	-	0.00048384	0.472546	0.0111629	0.00244481	4.56594	4.97e-06	2:44190392	1
2:44191555	2_44191555_G_A	rs11124953	2	44191555	A	G	ENSG00000138095	LRPPRC	chr2	44113647	44223144	-	protein_coding	6.22e-07	-	0.00048384	0.471788	0.0114575	0.00243806	4.69945	2.61e-06	2:44191555	1
2:44194274	2_44194274_A_G	rs10195247	2	44194274	A	G	ENSG00000138095	LRPPRC	chr2	44113647	44223144	-	protein_coding	5.99e-05	-	0.022678	0.578894	-0.0117217	0.00247813	-4.73008	2.24e-06	2:44194274	1
2:44195746	2_44195746_A_G	rs13009461	2	44195746	A	G	ENSG00000138095	LRPPRC	chr2	44113647	44223144	-	protein_coding	7.77e-05	-	0.0279128	0.583024	-0.0122463	0.00247363	-4.95076	7.39e-07	2:44195746	1
2:44195809	2_44195809_A_C	rs13009669	2	44195809	A	C	ENSG00000138095	LRPPRC	chr2	44113647	44223144	-	protein_coding	3.61e-07	-	0.000299794	0.526204	-0.0119701	0.00243681	-4.91222	9.01e-07	2:44195809	1
2:44196195	2_44196195_A_G	rs11691326	2	44196195	A	G	ENSG00000138095	LRPPRC	chr2	44113647	44223144	-	protein_coding	6.49e-07	-	0.000502284	0.526315	-0.0111828	0.00243643	-4.58982	4.44e-06	2:44196195	1
2:44204717	2_44204717_T_C	rs6736282	2	44204717	T	C	ENSG00000138095	LRPPRC	chr2	44113647	44223144	-	protein_coding	6.66e-07	-	0.00051413	0.528505	-0.0118417	0.00243856	-4.85601	1.2e-06	2:44204717	1
2:44214136	2_44214136_A_G	rs11124957	2	44214136	A	G	ENSG00000138095	LRPPRC	chr2	44113647	44223144	-	protein_coding	6.66e-07	-	0.00051413	0.528482	-0.0116216	0.00243974	-4.76347	1.9e-06	2:44214136	1
2:44214587	2_44214587_T_C	rs11124959	2	44214587	T	C	ENSG00000138095	LRPPRC	chr2	44113647	44223144	-	protein_coding	1.27e-06	-	0.000901697	0.527824	-0.0118314	0.00244654	-4.83599	1.32e-06	2:44214587	1
2:44215185	2_44215185_G_A	rs13025206	2	44215185	A	G	ENSG00000138095	LRPPRC	chr2	44113647	44223144	-	protein_coding	1.99e-06	-	0.00133126	0.468755	0.0115137	0.00244769	4.70388	2.55e-06	2:44215185	1
2:60702766	2_60702766_T_C	rs733628	2	60702766	T	C	ENSG00000119866	BCL11A	chr2	60678302	60780702	-	protein_coding	9.74e-05	-	0.0333481	0.885336	-0.0169619	0.00382212	-4.43783	9.09e-06	NA	NA
2:60703726	2_60703726_A_G	rs70953653	2	60703726	A	G	ENSG00000119866	BCL11A	chr2	60678302	60780702	-	protein_coding	9.74e-05	-	0.0333481	0.886149	-0.0171235	0.00384892	-4.44891	8.63e-06	NA	NA
2:73401931	2_73401931_A_G	rs6546811	2	73401931	A	G	ENSG00000116096	SPR	chr2	73114489	73119287	+	protein_coding	7.26e-05	+	0.0264001	0.482606	0.0114983	0.00246483	4.66495	3.09e-06	2:73401931	1
2:73458693	2_73458693_C_T	rs34750067	2	73458693	T	C	ENSG00000135617	PRADC1	chr2	73455134	73460366	-	protein_coding	0.000117298	-	0.0384693	0.370515	-0.0115939	0.002527	-4.58801	4.47e-06	2:73458693	1
2:73475504	2_73475504_A_T	rs2007918	2	73475504	A	T	ENSG00000135617	PRADC1	chr2	73455134	73460366	-	protein_coding	0.00016183	-	0.0490478	0.620368	0.0128056	0.00251672	5.08823	3.61e-07	2:73475504	1
2:85537312	2_85537312_G_A	rs9248	2	85537312	A	G	ENSG00000042445	RETSAT	chr2	85569211	85581743	-	protein_coding	0.000124936	+	0.0403585	0.526064	0.0108266	0.00244089	4.43553	9.18e-06	NA	NA
2:118652008	2_118652008_G_C	rs11684269	2	118652008	C	G	ENSG00000125633	CCDC93	chr2	118673054	118771709	-	protein_coding	5.98e-05	+	0.0226713	0.0732364	0.0216824	0.00470084	4.61245	3.98e-06	NA	NA
2:118655303	2_118655303_A_G	rs11676829	2	118655303	A	G	ENSG00000125633	CCDC93	chr2	118673054	118771709	-	protein_coding	5.98e-05	+	0.0226713	0.92689	-0.0218102	0.00470319	-4.63733	3.53e-06	NA	NA
2:118659616	2_118659616_A_G	rs148739467	2	118659616	A	G	ENSG00000125633	CCDC93	chr2	118673054	118771709	-	protein_coding	5.98e-05	+	0.0226713	0.926771	-0.0218665	0.00471281	-4.6398	3.49e-06	NA	NA
2:118662135	2_118662135_C_T	rs77311008	2	118662135	T	C	ENSG00000125633	CCDC93	chr2	118673054	118771709	-	protein_coding	5.07e-05	+	0.0199068	0.0815869	0.0224737	0.00447339	5.02387	5.06e-07	NA	NA
2:118663968	2_118663968_C_T	rs61349093	2	118663968	T	C	ENSG00000125633	CCDC93	chr2	118673054	118771709	-	protein_coding	5.07e-05	+	0.0199068	0.0821873	0.0224836	0.00445846	5.04291	4.59e-07	NA	NA
2:118665496	2_118665496_C_G	rs148377469	2	118665496	C	G	ENSG00000125633	CCDC93	chr2	118673054	118771709	-	protein_coding	5.07e-05	+	0.0199068	0.918382	-0.0224133	0.00447252	-5.01134	5.41e-07	NA	NA
2:118670002	2_118670002_C_T	rs141905569	2	118670002	T	C	ENSG00000125633	CCDC93	chr2	118673054	118771709	-	protein_coding	5.07e-05	+	0.0199068	0.0810946	0.0231189	0.00449567	5.14248	2.71e-07	NA	NA
2:118671424	2_118671424_C_T	rs2014010	2	118671424	T	C	ENSG00000125633	CCDC93	chr2	118673054	118771709	-	protein_coding	5.07e-05	+	0.0199068	0.0817753	0.0232558	0.00446401	5.20962	1.89e-07	NA	NA
2:118673164	2_118673164_T_C	rs1005851	2	118673164	T	C	ENSG00000125633	CCDC93	chr2	118673054	118771709	-	protein_coding	5.07e-05	+	0.0199068	0.918259	-0.0233346	0.00446477	-5.22638	1.73e-07	NA	NA
2:118678689	2_118678689_C_T	rs138829209	2	118678689	T	C	ENSG00000125633	CCDC93	chr2	118673054	118771709	-	protein_coding	5.07e-05	+	0.0199068	0.081133	0.0235622	0.00449287	5.24435	1.57e-07	NA	NA
2:118689345	2_118689345_T_C	rs59723330	2	118689345	T	C	ENSG00000125633	CCDC93	chr2	118673054	118771709	-	protein_coding	5.07e-05	+	0.0199068	0.918671	-0.0233815	0.00448784	-5.20996	1.89e-07	NA	NA
2:118690290	2_118690290_G_A	rs59571958	2	118690290	A	G	ENSG00000125633	CCDC93	chr2	118673054	118771709	-	protein_coding	5.07e-05	+	0.0199068	0.0813138	0.0234894	0.00448823	5.23355	1.66e-07	NA	NA
2:118691948	2_118691948_T_G	rs76958154	2	118691948	T	G	ENSG00000125633	CCDC93	chr2	118673054	118771709	-	protein_coding	5.07e-05	+	0.0199068	0.918736	-0.0233303	0.00448948	-5.19667	2.03e-07	NA	NA
2:118693374	2_118693374_G_C	rs75630744	2	118693374	C	G	ENSG00000125633	CCDC93	chr2	118673054	118771709	-	protein_coding	5.07e-05	+	0.0199068	0.0812715	0.02338	0.00448931	5.20792	1.91e-07	NA	NA
2:118698676	2_118698676_T_C	rs2303331	2	118698676	T	C	ENSG00000125633	CCDC93	chr2	118673054	118771709	-	protein_coding	5.07e-05	+	0.0199068	0.918728	-0.0235136	0.00447672	-5.25242	1.5e-07	NA	NA
2:118701699	2_118701699_G_A	rs3732319	2	118701699	A	G	ENSG00000125633	CCDC93	chr2	118673054	118771709	-	protein_coding	5.07e-05	+	0.0199068	0.0812561	0.0235726	0.0044771	5.26514	1.4e-07	NA	NA
2:118707674	2_118707674_G_T	rs3755496	2	118707674	T	G	ENSG00000125633	CCDC93	chr2	118673054	118771709	-	protein_coding	5.07e-05	+	0.0199068	0.0812561	0.0236532	0.00447708	5.28318	1.27e-07	NA	NA
2:118707742	2_118707742_C_T	rs3755497	2	118707742	T	C	ENSG00000125633	CCDC93	chr2	118673054	118771709	-	protein_coding	5.07e-05	+	0.0199068	0.0812638	0.0234	0.00448954	5.21212	1.87e-07	NA	NA
2:118711691	2_118711691_C_A	rs17047575	2	118711691	A	C	ENSG00000125633	CCDC93	chr2	118673054	118771709	-	protein_coding	5.07e-05	+	0.0199068	0.0812638	0.0235042	0.00447714	5.24983	1.52e-07	NA	NA
2:118720178	2_118720178_C_T	rs60716475	2	118720178	T	C	ENSG00000125633	CCDC93	chr2	118673054	118771709	-	protein_coding	5.07e-05	+	0.0199068	0.0812484	0.0234155	0.0044899	5.21515	1.84e-07	NA	NA
2:118722458	2_118722458_C_T	rs77920886	2	118722458	T	C	ENSG00000125633	CCDC93	chr2	118673054	118771709	-	protein_coding	5.07e-05	+	0.0199068	0.0813138	0.0232529	0.00448836	5.18072	2.21e-07	NA	NA
2:118726381	2_118726381_A_C	rs11678048	2	118726381	A	C	ENSG00000125633	CCDC93	chr2	118673054	118771709	-	protein_coding	5.07e-05	+	0.0199068	0.918759	-0.0237088	0.00447751	-5.2951	1.19e-07	NA	NA
2:118726721	2_118726721_T_C	rs80159676	2	118726721	T	C	ENSG00000125633	CCDC93	chr2	118673054	118771709	-	protein_coding	5.07e-05	+	0.0199068	0.918736	-0.0234203	0.0044895	-5.21669	1.82e-07	NA	NA
2:118727296	2_118727296_C_A	rs79874371	2	118727296	A	C	ENSG00000125633	CCDC93	chr2	118673054	118771709	-	protein_coding	5.07e-05	+	0.0199068	0.0812638	0.0233882	0.00448952	5.20952	1.89e-07	NA	NA
2:118728079	2_118728079_A_G	rs76307204	2	118728079	A	G	ENSG00000125633	CCDC93	chr2	118673054	118771709	-	protein_coding	5.07e-05	+	0.0199068	0.918744	-0.0234678	0.00448968	-5.22706	1.72e-07	NA	NA
2:118733348	2_118733348_T_C	rs11891407	2	118733348	T	C	ENSG00000125633	CCDC93	chr2	118673054	118771709	-	protein_coding	5.07e-05	+	0.0199068	0.917212	-0.0233443	0.00443939	-5.25846	1.45e-07	NA	NA
2:118739509	2_118739509_T_C	rs11691439	2	118739509	T	C	ENSG00000125633	CCDC93	chr2	118673054	118771709	-	protein_coding	5.07e-05	+	0.0199068	0.918594	-0.0234938	0.00448622	-5.23688	1.63e-07	NA	NA
2:118740485	2_118740485_A_C	rs77463214	2	118740485	A	C	ENSG00000125633	CCDC93	chr2	118673054	118771709	-	protein_coding	0.000130859	+	0.0418	0.917181	-0.023221	0.00445122	-5.21678	1.82e-07	NA	NA
2:118746584	2_118746584_G_T	rs78360930	2	118746584	T	G	ENSG00000125633	CCDC93	chr2	118673054	118771709	-	protein_coding	5.07e-05	+	0.0199068	0.0828187	0.0232915	0.00445124	5.2326	1.67e-07	NA	NA
2:118752174	2_118752174_T_C	rs75474818	2	118752174	T	C	ENSG00000125633	CCDC93	chr2	118673054	118771709	-	protein_coding	5.07e-05	+	0.0199068	0.918586	-0.0235646	0.00448629	-5.25258	1.5e-07	NA	NA
2:118753384	2_118753384_T_C	rs76467137	2	118753384	T	C	ENSG00000125633	CCDC93	chr2	118673054	118771709	-	protein_coding	5.07e-05	+	0.0199068	0.918401	-0.0233145	0.00448212	-5.20167	1.98e-07	NA	NA
2:118754675	2_118754675_G_A	rs78327753	2	118754675	A	G	ENSG00000125633	CCDC93	chr2	118673054	118771709	-	protein_coding	5.07e-05	+	0.0199068	0.0814216	0.0234875	0.00448615	5.23556	1.64e-07	NA	NA
2:118759107	2_118759107_C_T	rs11885415	2	118759107	T	C	ENSG00000125633	CCDC93	chr2	118673054	118771709	-	protein_coding	5.07e-05	+	0.0199068	0.0828995	0.0232292	0.0044496	5.22051	1.78e-07	NA	NA
2:118768289	2_118768289_T_C	rs79579319	2	118768289	T	C	ENSG00000125633	CCDC93	chr2	118673054	118771709	-	protein_coding	5.07e-05	+	0.0199068	0.912864	-0.0211939	0.00434792	-4.87449	1.09e-06	NA	NA
2:118771014	2_118771014_C_T	rs11686214	2	118771014	T	C	ENSG00000125633	CCDC93	chr2	118673054	118771709	-	protein_coding	5.07e-05	+	0.0199068	0.08146	0.0236523	0.00447464	5.28584	1.25e-07	NA	NA
2:118772802	2_118772802_G_A	rs57210970	2	118772802	A	G	ENSG00000125633	CCDC93	chr2	118673054	118771709	-	protein_coding	5.07e-05	+	0.0199068	0.0830341	0.02318	0.00443533	5.22622	1.73e-07	NA	NA
2:118784362	2_118784362_T_A	rs11675984	2	118784362	A	T	ENSG00000125633	CCDC93	chr2	118673054	118771709	-	protein_coding	5.07e-05	+	0.0199068	0.0856776	0.021713	0.00435929	4.98084	6.33e-07	NA	NA
2:118788566	2_118788566_G_A	rs11686213	2	118788566	A	G	ENSG00000125633	CCDC93	chr2	118673054	118771709	-	protein_coding	5.07e-05	+	0.0199068	0.0814986	0.0239094	0.00445934	5.36163	8.25e-08	NA	NA
2:118788914	2_118788914_T_C	rs11682517	2	118788914	T	C	ENSG00000125633	CCDC93	chr2	118673054	118771709	-	protein_coding	5.07e-05	+	0.0199068	0.912802	-0.0214936	0.00432489	-4.96975	6.7e-07	NA	NA
2:118790220	2_118790220_T_C	rs17047636	2	118790220	T	C	ENSG00000125633	CCDC93	chr2	118673054	118771709	-	protein_coding	5.07e-05	+	0.0199068	0.912941	-0.0216647	0.00432537	-5.00876	5.48e-07	NA	NA
2:118802092	2_118802092_G_C	rs78504488	2	118802092	C	G	ENSG00000125633	CCDC93	chr2	118673054	118771709	-	protein_coding	0.000127716	+	0.0410197	0.090022	0.0217077	0.00427291	5.08031	3.77e-07	NA	NA
2:200778866	2_200778866_G_A	rs166849	2	200778866	A	G	ENSG00000162971	TYW5	chr2	200794698	200820459	-	protein_coding	2.6e-05	+	0.0116227	0.597291	0.0111408	0.00248006	4.49217	7.05e-06	NA	NA
2:220412282	2_220412282_T_G	rs145979116	2	220412282	T	G	ENSG00000236451	AC067956.1	chr2	221315400	221569286	+	lincRNA	9.04e-05	-	0.0314692	0.981701	-0.0434997	0.00975174	-4.46071	8.17e-06	NA	NA
3:23863682	3_23863682_A_C	rs6768429	3	23863682	A	C	ENSG00000197885	NKIRAS1	chr3	23933151	23988082	-	protein_coding	6.32e-06	+	0.00356234	0.770563	0.0133193	0.00290102	4.59124	4.41e-06	3:23863682	1
3:23864801	3_23864801_A_G	rs57557212	3	23864801	A	G	ENSG00000197885	NKIRAS1	chr3	23933151	23988082	-	protein_coding	6.32e-06	+	0.00356234	0.770555	0.0131297	0.00290347	4.52207	6.12e-06	3:23864801	1
3:23870464	3_23870464_T_G	rs1057710	3	23870464	T	G	ENSG00000197885	NKIRAS1	chr3	23933151	23988082	-	protein_coding	6.32e-06	+	0.00356234	0.76992	0.0130284	0.00289916	4.49387	6.99e-06	3:23870464	1
3:23870924	3_23870924_T_A	rs11716181	3	23870924	A	T	ENSG00000197885	NKIRAS1	chr3	23933151	23988082	-	protein_coding	6.32e-06	+	0.00356234	0.228779	-0.0129919	0.00290464	-4.47279	7.72e-06	3:23870924	1
3:23881230	3_23881230_T_C	rs58949120	3	23881230	T	C	ENSG00000197885	NKIRAS1	chr3	23933151	23988082	-	protein_coding	6.32e-06	+	0.00356234	0.770682	0.0129852	0.00290593	4.46854	7.88e-06	3:23881230	1
3:23887405	3_23887405_T_G	rs7615238	3	23887405	T	G	ENSG00000197885	NKIRAS1	chr3	23933151	23988082	-	protein_coding	6.32e-06	+	0.00356234	0.770867	0.0129335	0.00290776	4.4479	8.67e-06	3:23887405	1
3:23896729	3_23896729_G_C	rs73825116	3	23896729	C	G	ENSG00000197885	NKIRAS1	chr3	23933151	23988082	-	protein_coding	2.74e-06	+	0.00175466	0.19778	-0.0212501	0.00306617	-6.93052	4.19e-12	3:23896729	1
3:23902733	3_23902733_C_T	rs17787211	3	23902733	T	C	ENSG00000197885	NKIRAS1	chr3	23933151	23988082	-	protein_coding	2.74e-06	+	0.00175466	0.197788	-0.0213048	0.00305804	-6.96681	3.24e-12	3:23902733	1
3:23904969	3_23904969_T_C	rs7637968	3	23904969	T	C	ENSG00000197885	NKIRAS1	chr3	23933151	23988082	-	protein_coding	1.07e-06	+	0.000774763	0.792902	0.0215887	0.00300857	7.17573	7.19e-13	3:23904969	1
3:23905102	3_23905102_A_C	rs61645368	3	23905102	A	C	ENSG00000197885	NKIRAS1	chr3	23933151	23988082	-	protein_coding	1.07e-06	+	0.000774763	0.802154	0.0215275	0.0030668	7.01954	2.23e-12	3:23905102	1
3:23906463	3_23906463_A_G	rs11710679	3	23906463	A	G	ENSG00000197885	NKIRAS1	chr3	23933151	23988082	-	protein_coding	1.07e-06	+	0.000774763	0.801604	0.0210133	0.0030544	6.87969	6e-12	3:23906463	1
3:23909393	3_23909393_A_G	rs73825124	3	23909393	A	G	ENSG00000197885	NKIRAS1	chr3	23933151	23988082	-	protein_coding	1.07e-06	+	0.000774763	0.800095	0.0213313	0.00305426	6.98411	2.87e-12	3:23909393	1
3:23914674	3_23914674_G_A	rs73825170	3	23914674	A	G	ENSG00000197885	NKIRAS1	chr3	23933151	23988082	-	protein_coding	1.07e-06	+	0.000774763	0.198389	-0.0216048	0.00306183	-7.05617	1.71e-12	3:23914674	1
3:23917316	3_23917316_T_C	rs34963628	3	23917316	T	C	ENSG00000197885	NKIRAS1	chr3	23933151	23988082	-	protein_coding	3.99e-05	-	0.0164361	0.550512	-0.0130989	0.00245591	-5.33361	9.63e-08	3:23917316	1
3:23919444	3_23919444_C_T	rs11711380	3	23919444	T	C	ENSG00000197885	NKIRAS1	chr3	23933151	23988082	-	protein_coding	1.7e-05	+	0.00816654	0.192447	-0.0210087	0.0030906	-6.79762	1.06e-11	3:23919444	1
3:23930271	3_23930271_T_C	rs73825178	3	23930271	T	C	ENSG00000197885	NKIRAS1	chr3	23933151	23988082	-	protein_coding	3.64e-07	+	0.000302446	0.798948	0.0217506	0.0030463	7.14003	9.33e-13	3:23930271	1
3:23933174	3_23933174_T_C	rs2885034	3	23933174	T	C	ENSG00000197885	NKIRAS1	chr3	23933151	23988082	-	protein_coding	5.12e-05	-	0.0200631	0.549895	-0.0141743	0.00250228	-5.66456	1.47e-08	3:23933174	1
3:23933969	3_23933969_C_A	rs8933	3	23933969	A	C	ENSG00000197885	NKIRAS1	chr3	23933151	23988082	-	protein_coding	1.43e-06	+	0.00100072	0.201917	-0.0214704	0.00303285	-7.0793	1.45e-12	3:23933969	1
3:23934115	3_23934115_T_G	rs6789983	3	23934115	T	G	ENSG00000197885	NKIRAS1	chr3	23933151	23988082	-	protein_coding	1.43e-06	+	0.00100072	0.798983	0.021627	0.00303776	7.11938	1.08e-12	3:23934115	1
3:23934490	3_23934490_T_C	rs1136155	3	23934490	T	C	ENSG00000197885	NKIRAS1	chr3	23933151	23988082	-	protein_coding	1.43e-06	+	0.00100072	0.79908	0.0215271	0.00303837	7.08509	1.39e-12	3:23934490	1
3:23935839	3_23935839_C_T	rs6778970	3	23935839	T	C	ENSG00000197885	NKIRAS1	chr3	23933151	23988082	-	protein_coding	1.43e-06	+	0.00100072	0.205808	-0.021993	0.0030112	-7.30372	2.8e-13	3:23935839	1
3:23936964	3_23936964_C_A	rs11718625	3	23936964	A	C	ENSG00000197885	NKIRAS1	chr3	23933151	23988082	-	protein_coding	0.000156048	+	0.0477005	0.162748	-0.0204331	0.00330588	-6.18083	6.38e-10	3:23936964	1
3:23937789	3_23937789_G_A	rs9876561	3	23937789	A	G	ENSG00000197885	NKIRAS1	chr3	23933151	23988082	-	protein_coding	3.64e-07	+	0.000302446	0.20336	-0.021951	0.00302466	-7.25736	3.95e-13	3:23937789	1
3:23938700	3_23938700_A_G	rs6550809	3	23938700	A	G	ENSG00000197885	NKIRAS1	chr3	23933151	23988082	-	protein_coding	3.64e-07	+	0.000302446	0.79684	0.0221072	0.00303524	7.28352	3.25e-13	3:23938700	1
3:23939729	3_23939729_T_C	rs72627066	3	23939729	T	C	ENSG00000197885	NKIRAS1	chr3	23933151	23988082	-	protein_coding	3.64e-07	+	0.000302446	0.793876	0.0222967	0.00301783	7.38833	1.49e-13	3:23939729	1
3:23942831	3_23942831_A_G	rs9836860	3	23942831	A	G	ENSG00000197885	NKIRAS1	chr3	23933151	23988082	-	protein_coding	3.64e-07	+	0.000302446	0.796351	0.0222372	0.00303235	7.33333	2.25e-13	3:23942831	1
3:23943599	3_23943599_T_A	rs34476593	3	23943599	A	T	ENSG00000197885	NKIRAS1	chr3	23933151	23988082	-	protein_coding	3.64e-07	+	0.000302446	0.205769	-0.0225292	0.00302063	-7.45845	8.75e-14	3:23943599	1
3:23945586	3_23945586_G_A	rs9815334	3	23945586	A	G	ENSG00000197885	NKIRAS1	chr3	23933151	23988082	-	protein_coding	3.64e-07	+	0.000302446	0.20637	-0.0226012	0.00301734	-7.49045	6.86e-14	3:23945586	1
3:23946235	3_23946235_A_C	rs9857442	3	23946235	A	C	ENSG00000197885	NKIRAS1	chr3	23933151	23988082	-	protein_coding	3.64e-07	+	0.000302446	0.794269	0.0223508	0.00301239	7.41962	1.17e-13	3:23946235	1
3:23947527	3_23947527_G_A	rs28623591	3	23947527	A	G	ENSG00000197885	NKIRAS1	chr3	23933151	23988082	-	protein_coding	3.64e-07	+	0.000302446	0.206401	-0.02248	0.00301706	-7.45096	9.27e-14	3:23947527	1
3:23948119	3_23948119_T_C	rs9850255	3	23948119	T	C	ENSG00000197885	NKIRAS1	chr3	23933151	23988082	-	protein_coding	3.64e-07	+	0.000302446	0.793641	0.0225622	0.00301733	7.47754	7.57e-14	3:23948119	1
3:23949839	3_23949839_G_A	rs9836970	3	23949839	A	G	ENSG00000197885	NKIRAS1	chr3	23933151	23988082	-	protein_coding	3.64e-07	+	0.000302446	0.20637	-0.0223102	0.00300904	-7.41437	1.22e-13	3:23949839	1
3:23957000	3_23957000_C_T	rs6800407	3	23957000	T	C	ENSG00000197885	NKIRAS1	chr3	23933151	23988082	-	protein_coding	3.64e-07	+	0.000302446	0.206524	-0.0222173	0.0030069	-7.38879	1.48e-13	3:23957000	1
3:23957929	3_23957929_A_G	rs2360610	3	23957929	A	G	ENSG00000197885	NKIRAS1	chr3	23933151	23988082	-	protein_coding	1.61e-05	-	0.00781736	0.566399	-0.0109146	0.0024551	-4.44568	8.76e-06	3:23957929	1
3:23961762	3_23961762_A_G	rs1133926	3	23961762	A	G	ENSG00000197885	NKIRAS1	chr3	23933151	23988082	-	protein_coding	7.11e-07	+	0.000543964	0.801327	0.021474	0.00305199	7.03607	1.98e-12	3:23961762	1
3:23962646	3_23962646_A_G	rs2001209	3	23962646	A	G	ENSG00000197885	NKIRAS1	chr3	23933151	23988082	-	protein_coding	6.95e-05	+	0.0255115	0.712875	0.0224051	0.00268954	8.33047	8.05e-17	3:23962646	1
3:23963183	3_23963183_G_A	rs9755750	3	23963183	A	G	ENSG00000197885	NKIRAS1	chr3	23933151	23988082	-	protein_coding	6.95e-05	+	0.0255115	0.286925	-0.0224543	0.00269784	-8.32307	8.57e-17	3:23963183	1
3:23964951	3_23964951_C_T	rs9834166	3	23964951	T	C	ENSG00000197885	NKIRAS1	chr3	23933151	23988082	-	protein_coding	7.11e-07	+	0.000543964	0.201098	-0.0217952	0.00304567	-7.15611	8.3e-13	3:23964951	1
3:23965214	3_23965214_T_G	rs73825181	3	23965214	T	G	ENSG00000197885	NKIRAS1	chr3	23933151	23988082	-	protein_coding	7.11e-07	+	0.000543964	0.799087	0.0218503	0.00304673	7.17172	7.41e-13	3:23965214	1
3:23965336	3_23965336_G_T	rs9838694	3	23965336	T	G	ENSG00000197885	NKIRAS1	chr3	23933151	23988082	-	protein_coding	8.93e-08	+	8.64e-05	0.181927	-0.0222832	0.00317335	-7.02199	2.19e-12	3:23965336	1
3:23966425	3_23966425_G_T	rs7633520	3	23966425	T	G	ENSG00000197885	NKIRAS1	chr3	23933151	23988082	-	protein_coding	6.95e-05	+	0.0255115	0.285396	-0.022615	0.00270298	-8.36669	5.93e-17	3:23966425	1
3:23967793	3_23967793_T_C	rs7629325	3	23967793	T	C	ENSG00000197885	NKIRAS1	chr3	23933151	23988082	-	protein_coding	7.11e-07	+	0.000543964	0.801061	0.0214509	0.00305964	7.01091	2.37e-12	3:23967793	1
3:23970232	3_23970232_T_C	rs9856727	3	23970232	T	C	ENSG00000197885	NKIRAS1	chr3	23933151	23988082	-	protein_coding	7.11e-07	+	0.000543964	0.801327	0.0214612	0.00306152	7.00997	2.38e-12	3:23970232	1
3:23975381	3_23975381_C_T	rs9863674	3	23975381	T	C	ENSG00000197885	NKIRAS1	chr3	23933151	23988082	-	protein_coding	2.3e-06	+	0.00150384	0.207254	-0.0195484	0.00301357	-6.4868	8.77e-11	3:23975381	1
3:23978024	3_23978024_C_T	rs9875213	3	23978024	T	C	ENSG00000197885	NKIRAS1	chr3	23933151	23988082	-	protein_coding	2.3e-06	+	0.00150384	0.207107	-0.0194501	0.00301498	-6.45113	1.11e-10	3:23978024	1
3:23978520	3_23978520_G_C	rs74776939	3	23978520	C	G	ENSG00000197885	NKIRAS1	chr3	23933151	23988082	-	protein_coding	4.98e-06	+	0.00291517	0.20713	-0.0195176	0.00301502	-6.47347	9.58e-11	3:23978520	1
3:23981430	3_23981430_T_C	rs75636274	3	23981430	T	C	ENSG00000197885	NKIRAS1	chr3	23933151	23988082	-	protein_coding	2.2e-07	+	0.000193715	0.803528	0.0212955	0.0030753	6.9247	4.37e-12	3:23981430	1
3:23981783	3_23981783_T_C	rs13314607	3	23981783	T	C	ENSG00000197885	NKIRAS1	chr3	23933151	23988082	-	protein_coding	2.2e-07	+	0.000193715	0.80277	0.0212724	0.00307112	6.92659	4.31e-12	3:23981783	1
3:23982330	3_23982330_C_T	rs13325754	3	23982330	T	C	ENSG00000197885	NKIRAS1	chr3	23933151	23988082	-	protein_coding	2.3e-06	+	0.00150384	0.207342	-0.0191914	0.00300599	-6.38438	1.72e-10	3:23982330	1
3:23984229	3_23984229_A_T	rs11713246	3	23984229	A	T	ENSG00000197885	NKIRAS1	chr3	23933151	23988082	-	protein_coding	3.01e-07	+	0.000255732	0.804129	0.0212229	0.00307046	6.91196	4.78e-12	3:23984229	1
3:23985809	3_23985809_C_A	rs4131864	3	23985809	A	C	ENSG00000197885	NKIRAS1	chr3	23933151	23988082	-	protein_coding	2.6e-05	+	0.0116064	0.257455	-0.0165115	0.00278658	-5.92537	3.12e-09	3:23985809	1
3:23988002	3_23988002_A_G	rs79447376	3	23988002	A	G	ENSG00000197885	NKIRAS1	chr3	23933151	23988082	-	protein_coding	1.54e-07	+	0.000141329	0.803151	0.0212738	0.00307372	6.92119	4.48e-12	3:23988002	1
3:23988113	3_23988113_G_C	rs62253380	3	23988113	C	G	ENSG00000197885	NKIRAS1	chr3	23933151	23988082	-	protein_coding	1.7e-06	+	0.00116154	0.208019	-0.0193093	0.00301093	-6.41306	1.43e-10	3:23988113	1
3:23990241	3_23990241_A_G	rs11922577	3	23990241	A	G	ENSG00000197885	NKIRAS1	chr3	23933151	23988082	-	protein_coding	1.48e-05	+	0.00726351	0.741749	0.0168197	0.00278411	6.04131	1.53e-09	3:23990241	1
3:23990586	3_23990586_G_A	rs7631394	3	23990586	A	G	ENSG00000197885	NKIRAS1	chr3	23933151	23988082	-	protein_coding	1.48e-05	+	0.00726351	0.258236	-0.0169704	0.00279193	-6.07837	1.21e-09	3:23990586	1
3:23994078	3_23994078_G_A	rs62253382	3	23994078	A	G	ENSG00000197885	NKIRAS1	chr3	23933151	23988082	-	protein_coding	1.65e-06	+	0.00113236	0.206357	-0.0197536	0.00302013	-6.54067	6.12e-11	3:23994078	1
3:23998650	3_23998650_T_C	rs62253383	3	23998650	T	C	ENSG00000197885	NKIRAS1	chr3	23933151	23988082	-	protein_coding	0.000106385	+	0.035705	0.715051	0.0206961	0.00270715	7.64496	2.09e-14	3:23998650	1
3:24010792	3_24010792_A_G	rs62253387	3	24010792	A	G	ENSG00000197885	NKIRAS1	chr3	23933151	23988082	-	protein_coding	1.65e-06	+	0.00113236	0.792173	0.0193536	0.00301215	6.42517	1.32e-10	3:24010792	1
3:24015140	3_24015140_A_G	rs28522849	3	24015140	A	G	ENSG00000197885	NKIRAS1	chr3	23933151	23988082	-	protein_coding	0.000132546	+	0.0421947	0.717476	0.0212555	0.00271587	7.8264	5.02e-15	3:24015140	1
3:24016802	3_24016802_A_G	rs35711415	3	24016802	A	G	ENSG00000197885	NKIRAS1	chr3	23933151	23988082	-	protein_coding	2.01e-07	+	0.000178166	0.805137	0.0213659	0.00308682	6.92164	4.46e-12	3:24016802	1
3:24024102	3_24024102_G_T	rs11710647	3	24024102	T	G	ENSG00000197885	NKIRAS1	chr3	23933151	23988082	-	protein_coding	1.52e-07	+	0.000139394	0.195633	-0.0209335	0.00308362	-6.7886	1.13e-11	3:24024102	1
3:24026423	3_24026423_T_C	rs9863605	3	24026423	T	C	ENSG00000197885	NKIRAS1	chr3	23933151	23988082	-	protein_coding	0.000106385	+	0.035705	0.715436	0.0206979	0.00270377	7.65518	1.93e-14	3:24026423	1
3:44762830	3_44762830_A_G	rs56084453	3	44762830	A	G	ENSG00000196653	ZNF502	chr3	44754135	44765323	+	protein_coding	8.74e-11	+	1.59e-07	0.790848	-0.0137971	0.00303491	-4.54613	5.46e-06	NA	NA
3:44762830	3_44762830_A_G	rs56084453	3	44762830	A	G	ENSG00000186446	ZNF501	chr3	44771088	44778575	+	protein_coding	1.61e-07	+	0.000146611	0.790848	-0.0137971	0.00303491	-4.54613	5.46e-06	NA	NA
3:48661985	3_48661985_G_A	rs13063312	3	48661985	A	G	ENSG00000178252	WDR6	chr3	49044495	49053386	+	protein_coding	1.33e-07	+	0.000123968	0.105162	0.021246	0.00400518	5.30463	1.13e-07	3:48661985	1
3:48663046	3_48663046_C_T	rs7631574	3	48663046	T	C	ENSG00000178252	WDR6	chr3	49044495	49053386	+	protein_coding	1.85e-07	+	0.000166189	0.116626	0.0199756	0.00382846	5.21767	1.81e-07	3:48663046	1
3:48666503	3_48666503_G_A	rs7620853	3	48666503	A	G	ENSG00000178252	WDR6	chr3	49044495	49053386	+	protein_coding	1.33e-07	+	0.000123968	0.106282	0.0215184	0.00398648	5.39784	6.74e-08	3:48666503	1
3:48666795	3_48666795_C_T	rs57334642	3	48666795	T	C	ENSG00000178252	WDR6	chr3	49044495	49053386	+	protein_coding	1.33e-07	+	0.000123968	0.105524	0.0216352	0.00401059	5.39452	6.87e-08	3:48666795	1
3:48666923	3_48666923_A_G	rs2276852	3	48666923	A	G	ENSG00000178252	WDR6	chr3	49044495	49053386	+	protein_coding	2.28e-07	+	0.000199333	0.881557	-0.0194118	0.00380331	-5.10391	3.33e-07	3:48666923	1
3:48668394	3_48668394_G_T	rs3821876	3	48668394	T	G	ENSG00000178252	WDR6	chr3	49044495	49053386	+	protein_coding	1.33e-07	+	0.000123968	0.105516	0.0213052	0.00399853	5.32826	9.92e-08	3:48668394	1
3:48669447	3_48669447_C_T	rs13324142	3	48669447	T	C	ENSG00000178252	WDR6	chr3	49044495	49053386	+	protein_coding	1.33e-07	+	0.000123968	0.105427	0.0211922	0.00399975	5.29838	1.17e-07	3:48669447	1
3:48669648	3_48669648_G_A	rs2276850	3	48669648	A	G	ENSG00000178252	WDR6	chr3	49044495	49053386	+	protein_coding	1.33e-07	+	0.000123968	0.105377	0.0210601	0.00400106	5.26361	1.41e-07	3:48669648	1
3:48670827	3_48670827_G_T	rs34368826	3	48670827	T	G	ENSG00000178252	WDR6	chr3	49044495	49053386	+	protein_coding	1.33e-07	+	0.000123968	0.105377	0.0213323	0.00401216	5.31691	1.06e-07	3:48670827	1
3:48671578	3_48671578_A_G	rs740787	3	48671578	A	G	ENSG00000178252	WDR6	chr3	49044495	49053386	+	protein_coding	2.28e-07	+	0.000199333	0.881511	-0.0192482	0.00380186	-5.06285	4.13e-07	3:48671578	1
3:48671834	3_48671834_T_C	rs2310996	3	48671834	T	C	ENSG00000178252	WDR6	chr3	49044495	49053386	+	protein_coding	2.28e-07	+	0.000199333	0.881719	-0.0190202	0.00380464	-4.9992	5.76e-07	3:48671834	1
3:48672334	3_48672334_G_C	rs3806694	3	48672334	C	G	ENSG00000178252	WDR6	chr3	49044495	49053386	+	protein_coding	1.33e-07	+	0.000123968	0.105669	0.0214222	0.00400772	5.34523	9.03e-08	3:48672334	1
3:48675064	3_48675064_A_G	rs6773261	3	48675064	A	G	ENSG00000178252	WDR6	chr3	49044495	49053386	+	protein_coding	1.33e-07	+	0.000123968	0.890597	-0.0208591	0.00393609	-5.29945	1.16e-07	3:48675064	1
3:48675856	3_48675856_C_A	rs13096357	3	48675856	A	C	ENSG00000178252	WDR6	chr3	49044495	49053386	+	protein_coding	1.33e-07	+	0.000123968	0.109372	0.0211986	0.00394933	5.36764	7.98e-08	3:48675856	1
3:48675924	3_48675924_A_G	rs13096366	3	48675924	A	G	ENSG00000178252	WDR6	chr3	49044495	49053386	+	protein_coding	1.33e-07	+	0.000123968	0.891702	-0.0210651	0.00396901	-5.30741	1.11e-07	3:48675924	1
3:48675925	3_48675925_T_C	rs13076269	3	48675925	T	C	ENSG00000178252	WDR6	chr3	49044495	49053386	+	protein_coding	1.33e-07	+	0.000123968	0.891687	-0.0210842	0.00396879	-5.31249	1.08e-07	3:48675925	1
3:48678011	3_48678011_G_C	rs2310997	3	48678011	C	G	ENSG00000178252	WDR6	chr3	49044495	49053386	+	protein_coding	1.33e-07	+	0.000123968	0.105855	0.0212906	0.00400708	5.31326	1.08e-07	3:48678011	1
3:48678971	3_48678971_T_G	rs9878063	3	48678971	T	G	ENSG00000178252	WDR6	chr3	49044495	49053386	+	protein_coding	2.28e-07	+	0.000199333	0.880433	-0.0192924	0.00380062	-5.07612	3.85e-07	3:48678971	1
3:48681053	3_48681053_C_T	rs9868809	3	48681053	T	C	ENSG00000178252	WDR6	chr3	49044495	49053386	+	protein_coding	2.62e-07	+	0.000226254	0.106332	0.0209505	0.00398792	5.2535	1.49e-07	3:48681053	1
3:48682658	3_48682658_C_T	rs34638686	3	48682658	T	C	ENSG00000178252	WDR6	chr3	49044495	49053386	+	protein_coding	2.62e-07	+	0.000226254	0.106001	0.0205013	0.00401139	5.11077	3.21e-07	3:48682658	1
3:48688114	3_48688114_G_A	rs73078349	3	48688114	A	G	ENSG00000178252	WDR6	chr3	49044495	49053386	+	protein_coding	1.14e-06	+	0.000818455	0.0946402	0.0234163	0.00421136	5.56028	2.69e-08	3:48688114	1
3:48689192	3_48689192_G_A	rs2286652	3	48689192	A	G	ENSG00000178252	WDR6	chr3	49044495	49053386	+	protein_coding	5.26e-09	+	6.78e-06	0.112346	0.020895	0.00388929	5.37244	7.77e-08	3:48689192	1
3:48689787	3_48689787_A_G	rs12107418	3	48689787	A	G	ENSG00000178252	WDR6	chr3	49044495	49053386	+	protein_coding	8.79e-09	+	1.08e-05	0.876379	-0.0196043	0.00373198	-5.25305	1.5e-07	3:48689787	1
3:48690110	3_48690110_T_C	rs2302295	3	48690110	T	C	ENSG00000178252	WDR6	chr3	49044495	49053386	+	protein_coding	5.26e-09	+	6.78e-06	0.884652	-0.0209896	0.00384501	-5.45893	4.79e-08	3:48690110	1
3:48691316	3_48691316_T_C	rs12107252	3	48691316	T	C	ENSG00000178252	WDR6	chr3	49044495	49053386	+	protein_coding	1.18e-08	+	1.4e-05	0.875806	-0.0195227	0.00372448	-5.24173	1.59e-07	3:48691316	1
3:48694147	3_48694147_G_A	rs2286651	3	48694147	A	G	ENSG00000178252	WDR6	chr3	49044495	49053386	+	protein_coding	5.26e-09	+	6.78e-06	0.112314	0.0209378	0.00390099	5.3673	7.99e-08	3:48694147	1
3:48695667	3_48695667_G_A	rs9812200	3	48695667	A	G	ENSG00000178252	WDR6	chr3	49044495	49053386	+	protein_coding	8.79e-09	+	1.08e-05	0.124341	0.0193691	0.00372293	5.20266	1.96e-07	3:48695667	1
3:48697654	3_48697654_C_G	rs3821875	3	48697654	C	G	ENSG00000178252	WDR6	chr3	49044495	49053386	+	protein_coding	5.26e-09	+	6.78e-06	0.887663	-0.0207205	0.00388934	-5.32751	9.96e-08	3:48697654	1
3:48699519	3_48699519_C_T	rs3733086	3	48699519	T	C	ENSG00000178252	WDR6	chr3	49044495	49053386	+	protein_coding	5.26e-09	+	6.78e-06	0.112149	0.0208645	0.0039037	5.34481	9.05e-08	3:48699519	1
3:48702606	3_48702606_A_G	rs9811318	3	48702606	A	G	ENSG00000178252	WDR6	chr3	49044495	49053386	+	protein_coding	8.79e-09	+	1.08e-05	0.876825	-0.0194666	0.00373773	-5.20813	1.91e-07	3:48702606	1
3:48703917	3_48703917_G_C	rs73078362	3	48703917	C	G	ENSG00000178252	WDR6	chr3	49044495	49053386	+	protein_coding	1.14e-06	+	0.000818455	0.0945402	0.0232197	0.00421201	5.51272	3.53e-08	3:48703917	1
3:48705934	3_48705934_T_C	rs13070798	3	48705934	T	C	ENSG00000178252	WDR6	chr3	49044495	49053386	+	protein_coding	5.26e-09	+	6.78e-06	0.885053	-0.0209462	0.00385076	-5.4395	5.34e-08	3:48705934	1
3:48708575	3_48708575_C_T	rs28452701	3	48708575	T	C	ENSG00000178252	WDR6	chr3	49044495	49053386	+	protein_coding	5.26e-09	+	6.78e-06	0.114085	0.0212055	0.00387453	5.47304	4.42e-08	3:48708575	1
3:48709246	3_48709246_G_T	rs12715429	3	48709246	T	G	ENSG00000178252	WDR6	chr3	49044495	49053386	+	protein_coding	5.26e-09	+	6.78e-06	0.114874	0.0211837	0.00386299	5.48377	4.16e-08	3:48709246	1
3:48709529	3_48709529_G_A	rs9858236	3	48709529	A	G	ENSG00000178252	WDR6	chr3	49044495	49053386	+	protein_coding	5.26e-09	+	6.78e-06	0.114043	0.0211686	0.00387511	5.4627	4.69e-08	3:48709529	1
3:48710606	3_48710606_G_C	rs13324119	3	48710606	C	G	ENSG00000178252	WDR6	chr3	49044495	49053386	+	protein_coding	5.26e-09	+	6.78e-06	0.114139	0.0211044	0.00387373	5.44807	5.09e-08	3:48710606	1
3:48712367	3_48712367_C_T	rs9873726	3	48712367	T	C	ENSG00000178252	WDR6	chr3	49044495	49053386	+	protein_coding	8.79e-09	+	1.08e-05	0.123667	0.0194668	0.00373126	5.21721	1.82e-07	3:48712367	1
3:48712791	3_48712791_A_G	rs9836462	3	48712791	A	G	ENSG00000178252	WDR6	chr3	49044495	49053386	+	protein_coding	8.79e-09	+	1.08e-05	0.875836	-0.0194599	0.003725	-5.22412	1.75e-07	3:48712791	1
3:48713570	3_48713570_A_G	rs9841602	3	48713570	A	G	ENSG00000178252	WDR6	chr3	49044495	49053386	+	protein_coding	8.79e-09	+	1.08e-05	0.875829	-0.0199187	0.00373602	-5.33154	9.74e-08	3:48713570	1
3:48714165	3_48714165_A_G	rs6768448	3	48714165	A	G	ENSG00000178252	WDR6	chr3	49044495	49053386	+	protein_coding	8.79e-09	+	1.08e-05	0.876729	-0.0200782	0.00374763	-5.35757	8.43e-08	3:48714165	1
3:48714335	3_48714335_G_C	rs112928349	3	48714335	C	G	ENSG00000178252	WDR6	chr3	49044495	49053386	+	protein_coding	5.26e-09	+	6.78e-06	0.115355	0.0213063	0.00385622	5.52518	3.29e-08	3:48714335	1
3:48714411	3_48714411_C_T	rs9809222	3	48714411	T	C	ENSG00000178252	WDR6	chr3	49044495	49053386	+	protein_coding	8.79e-09	+	1.08e-05	0.123232	0.0199678	0.00374814	5.32737	9.96e-08	3:48714411	1
3:48718253	3_48718253_T_A	rs9821797	3	48718253	A	T	ENSG00000178252	WDR6	chr3	49044495	49053386	+	protein_coding	8.79e-09	+	1.08e-05	0.122805	0.0201421	0.00374344	5.38065	7.42e-08	3:48718253	1
3:48718388	3_48718388_G_C	rs9877794	3	48718388	C	G	ENSG00000178252	WDR6	chr3	49044495	49053386	+	protein_coding	8.79e-09	+	1.08e-05	0.121755	0.0200025	0.00377103	5.30425	1.13e-07	3:48718388	1
3:48718390	3_48718390_C_G	rs9877501	3	48718390	C	G	ENSG00000178252	WDR6	chr3	49044495	49053386	+	protein_coding	8.79e-09	+	1.08e-05	0.877868	-0.0199183	0.00376618	-5.28872	1.23e-07	3:48718390	1
3:48719453	3_48719453_A_C	rs34096717	3	48719453	A	C	ENSG00000178252	WDR6	chr3	49044495	49053386	+	protein_coding	5.26e-09	+	6.78e-06	0.886515	-0.0207748	0.00388377	-5.34914	8.84e-08	3:48719453	1
3:48719637	3_48719637_G_A	rs9883469	3	48719637	A	G	ENSG00000178252	WDR6	chr3	49044495	49053386	+	protein_coding	1.2e-08	+	1.43e-05	0.109267	0.0199045	0.00397922	5.00211	5.67e-07	3:48719637	1
3:48720303	3_48720303_G_A	rs9812977	3	48720303	A	G	ENSG00000178252	WDR6	chr3	49044495	49053386	+	protein_coding	9.41e-08	+	9.06e-05	0.104523	0.0199919	0.00403028	4.96042	7.03e-07	3:48720303	1
3:48725014	3_48725014_G_C	rs9811027	3	48725014	C	G	ENSG00000178252	WDR6	chr3	49044495	49053386	+	protein_coding	2.24e-08	+	2.5e-05	0.120821	0.0213386	0.0037678	5.66342	1.48e-08	3:48725014	1
3:48725707	3_48725707_C_T	rs1048940	3	48725707	T	C	ENSG00000178252	WDR6	chr3	49044495	49053386	+	protein_coding	1.73e-05	+	0.00829565	0.0907608	0.0214126	0.00427669	5.00681	5.53e-07	3:48725707	1
3:48729460	3_48729460_T_C	rs111881466	3	48729460	T	C	ENSG00000178252	WDR6	chr3	49044495	49053386	+	protein_coding	2.24e-08	+	2.5e-05	0.879271	-0.0217613	0.00377982	-5.75722	8.55e-09	3:48729460	1
3:48732223	3_48732223_G_A	rs11557629	3	48732223	A	G	ENSG00000178252	WDR6	chr3	49044495	49053386	+	protein_coding	2.24e-08	+	2.5e-05	0.122287	0.0215797	0.00375898	5.74083	9.42e-09	3:48732223	1
3:48732480	3_48732480_T_C	rs17080319	3	48732480	T	C	ENSG00000178252	WDR6	chr3	49044495	49053386	+	protein_coding	2.24e-08	+	2.5e-05	0.87859	-0.0213877	0.00375979	-5.68854	1.28e-08	3:48732480	1
3:48733507	3_48733507_C_T	rs9854034	3	48733507	T	C	ENSG00000178252	WDR6	chr3	49044495	49053386	+	protein_coding	2.24e-08	+	2.5e-05	0.121676	0.0216015	0.00377636	5.72018	1.06e-08	3:48733507	1
3:48735706	3_48735706_A_G	rs11719291	3	48735706	A	G	ENSG00000178252	WDR6	chr3	49044495	49053386	+	protein_coding	2.24e-08	+	2.5e-05	0.877539	-0.0212399	0.00374585	-5.67025	1.43e-08	3:48735706	1
3:48736216	3_48736216_A_T	rs28657585	3	48736216	A	T	ENSG00000178252	WDR6	chr3	49044495	49053386	+	protein_coding	2.24e-08	+	2.5e-05	0.877613	-0.0215582	0.00375758	-5.73725	9.62e-09	3:48736216	1
3:48737847	3_48737847_C_T	rs73080312	3	48737847	T	C	ENSG00000178252	WDR6	chr3	49044495	49053386	+	protein_coding	1.73e-05	+	0.00829565	0.0908609	0.0216676	0.0042872	5.05402	4.33e-07	3:48737847	1
3:48738491	3_48738491_T_C	rs13434258	3	48738491	T	C	ENSG00000178252	WDR6	chr3	49044495	49053386	+	protein_coding	2.24e-08	+	2.5e-05	0.87909	-0.0213042	0.00376647	-5.65627	1.55e-08	3:48738491	1
3:48738678	3_48738678_A_G	rs11706983	3	48738678	A	G	ENSG00000178252	WDR6	chr3	49044495	49053386	+	protein_coding	2.24e-08	+	2.5e-05	0.879098	-0.021327	0.0037666	-5.66213	1.5e-08	3:48738678	1
3:48739149	3_48739149_A_G	rs34153629	3	48739149	A	G	ENSG00000178252	WDR6	chr3	49044495	49053386	+	protein_coding	2.24e-08	+	2.5e-05	0.878417	-0.0214533	0.00376828	-5.69313	1.25e-08	3:48739149	1
3:48740280	3_48740280_C_A	rs35064573	3	48740280	A	C	ENSG00000178252	WDR6	chr3	49044495	49053386	+	protein_coding	2.24e-08	+	2.5e-05	0.120944	0.0214738	0.00377684	5.68564	1.3e-08	3:48740280	1
3:48742578	3_48742578_G_A	rs13090013	3	48742578	A	G	ENSG00000178252	WDR6	chr3	49044495	49053386	+	protein_coding	2.24e-08	+	2.5e-05	0.120787	0.0215648	0.00377926	5.70608	1.16e-08	3:48742578	1
3:48744560	3_48744560_G_A	rs28567949	3	48744560	A	G	ENSG00000178252	WDR6	chr3	49044495	49053386	+	protein_coding	2.24e-08	+	2.5e-05	0.120779	0.0217099	0.00377913	5.74468	9.21e-09	3:48744560	1
3:48745167	3_48745167_A_C	rs13316551	3	48745167	A	C	ENSG00000178252	WDR6	chr3	49044495	49053386	+	protein_coding	2.24e-08	+	2.5e-05	0.879278	-0.0216575	0.00377987	-5.72967	1.01e-08	3:48745167	1
3:48746239	3_48746239_T_A	rs11706203	3	48746239	A	T	ENSG00000178252	WDR6	chr3	49044495	49053386	+	protein_coding	2.24e-08	+	2.5e-05	0.120887	0.0215291	0.00377761	5.69915	1.2e-08	3:48746239	1
3:48748545	3_48748545_C_T	rs9877542	3	48748545	T	C	ENSG00000178252	WDR6	chr3	49044495	49053386	+	protein_coding	2.24e-08	+	2.5e-05	0.121299	0.0214954	0.00377205	5.69858	1.21e-08	3:48748545	1
3:48748588	3_48748588_C_T	rs9877685	3	48748588	T	C	ENSG00000178252	WDR6	chr3	49044495	49053386	+	protein_coding	2.24e-08	+	2.5e-05	0.120559	0.0216459	0.00378203	5.72335	1.04e-08	3:48748588	1
3:48749358	3_48749358_C_T	rs9882549	3	48749358	T	C	ENSG00000178252	WDR6	chr3	49044495	49053386	+	protein_coding	2.24e-08	+	2.5e-05	0.12198	0.0213455	0.00375226	5.68871	1.28e-08	3:48749358	1
3:48750340	3_48750340_G_A	rs13063223	3	48750340	A	G	ENSG00000178252	WDR6	chr3	49044495	49053386	+	protein_coding	2.24e-08	+	2.5e-05	0.120602	0.0216868	0.00378153	5.73493	9.76e-09	3:48750340	1
3:48752654	3_48752654_C_T	rs11708786	3	48752654	T	C	ENSG00000178252	WDR6	chr3	49044495	49053386	+	protein_coding	2.24e-08	+	2.5e-05	0.121291	0.0213212	0.00376145	5.66836	1.44e-08	3:48752654	1
3:48754877	3_48754877_G_T	rs9834996	3	48754877	T	G	ENSG00000178252	WDR6	chr3	49044495	49053386	+	protein_coding	2.24e-08	+	2.5e-05	0.120667	0.0212779	0.00377092	5.64262	1.67e-08	3:48754877	1
3:48756512	3_48756512_C_T	rs4077495	3	48756512	T	C	ENSG00000178252	WDR6	chr3	49044495	49053386	+	protein_coding	2.24e-08	+	2.5e-05	0.121348	0.0213471	0.00376627	5.66795	1.45e-08	3:48756512	1
3:48757773	3_48757773_A_G	rs61137521	3	48757773	A	G	ENSG00000178252	WDR6	chr3	49044495	49053386	+	protein_coding	2.24e-08	+	2.5e-05	0.877397	-0.0213952	0.00376757	-5.67879	1.36e-08	3:48757773	1
3:48762409	3_48762409_T_A	rs13324950	3	48762409	A	T	ENSG00000178252	WDR6	chr3	49044495	49053386	+	protein_coding	2.24e-08	+	2.5e-05	0.120937	0.021673	0.00379001	5.71846	1.07e-08	3:48762409	1
3:48762683	3_48762683_C_G	rs28793701	3	48762683	C	G	ENSG00000178252	WDR6	chr3	49044495	49053386	+	protein_coding	2.24e-08	+	2.5e-05	0.879063	-0.021603	0.00379005	-5.69994	1.2e-08	3:48762683	1
3:48763894	3_48763894_G_A	rs11715177	3	48763894	A	G	ENSG00000178252	WDR6	chr3	49044495	49053386	+	protein_coding	2.24e-08	+	2.5e-05	0.120502	0.0217084	0.00378662	5.73294	9.87e-09	3:48763894	1
3:48765168	3_48765168_A_G	rs56735597	3	48765168	A	G	ENSG00000178252	WDR6	chr3	49044495	49053386	+	protein_coding	2.67e-07	+	0.000229782	0.883519	-0.0220142	0.00385246	-5.71432	1.1e-08	3:48765168	1
3:48770281	3_48770281_C_T	rs11715689	3	48770281	T	C	ENSG00000178252	WDR6	chr3	49044495	49053386	+	protein_coding	2.53e-08	+	2.79e-05	0.104902	0.0248343	0.00403028	6.16193	7.19e-10	3:48770281	1
3:48770306	3_48770306_C_T	rs11715713	3	48770306	T	C	ENSG00000178252	WDR6	chr3	49044495	49053386	+	protein_coding	2.53e-08	+	2.79e-05	0.10471	0.0248705	0.00403351	6.16598	7e-10	3:48770306	1
3:48770732	3_48770732_C_T	rs11715835	3	48770732	T	C	ENSG00000178252	WDR6	chr3	49044495	49053386	+	protein_coding	2.53e-08	+	2.79e-05	0.105288	0.0245391	0.00401056	6.11863	9.44e-10	3:48770732	1
3:48772714	3_48772714_G_C	rs13084000	3	48772714	C	G	ENSG00000178252	WDR6	chr3	49044495	49053386	+	protein_coding	2.53e-08	+	2.79e-05	0.105407	0.0245977	0.0040203	6.11838	9.45e-10	3:48772714	1
3:48816725	3_48816725_C_T	rs13074318	3	48816725	T	C	ENSG00000178252	WDR6	chr3	49044495	49053386	+	protein_coding	3.82e-08	+	4.05e-05	0.102959	0.0250418	0.004041	6.19693	5.76e-10	3:48816725	1
3:48821036	3_48821036_C_T	rs34037363	3	48821036	T	C	ENSG00000178252	WDR6	chr3	49044495	49053386	+	protein_coding	2.53e-08	+	2.79e-05	0.105384	0.024593	0.00401066	6.13192	8.68e-10	3:48821036	1
3:48832146	3_48832146_G_A	rs73080361	3	48832146	A	G	ENSG00000178252	WDR6	chr3	49044495	49053386	+	protein_coding	6.06e-07	+	0.000473017	0.0883831	0.0239069	0.00434578	5.50118	3.77e-08	3:48832146	1
3:48833615	3_48833615_G_T	rs11713694	3	48833615	T	G	ENSG00000178252	WDR6	chr3	49044495	49053386	+	protein_coding	2.53e-08	+	2.79e-05	0.105088	0.0245881	0.00400419	6.1406	8.22e-10	3:48833615	1
3:48837732	3_48837732_G_A	rs13094900	3	48837732	A	G	ENSG00000178252	WDR6	chr3	49044495	49053386	+	protein_coding	2.53e-08	+	2.79e-05	0.105453	0.0245549	0.00400946	6.12425	9.11e-10	3:48837732	1
3:48859498	3_48859498_G_A	rs11709246	3	48859498	A	G	ENSG00000178252	WDR6	chr3	49044495	49053386	+	protein_coding	2.53e-08	+	2.79e-05	0.105034	0.0248011	0.00401653	6.17476	6.63e-10	3:48859498	1
3:48865444	3_48865444_G_A	rs71324924	3	48865444	A	G	ENSG00000178252	WDR6	chr3	49044495	49053386	+	protein_coding	2.53e-08	+	2.79e-05	0.105041	0.0247164	0.00401636	6.15395	7.56e-10	3:48865444	1
3:48866548	3_48866548_C_T	rs67332931	3	48866548	T	C	ENSG00000178252	WDR6	chr3	49044495	49053386	+	protein_coding	2.53e-08	+	2.79e-05	0.105083	0.0247937	0.00401564	6.17428	6.65e-10	3:48866548	1
3:48885212	3_48885212_G_A	rs55761431	3	48885212	A	G	ENSG00000178252	WDR6	chr3	49044495	49053386	+	protein_coding	2.91e-06	+	0.00184608	0.0884444	0.0240051	0.00434636	5.52303	3.33e-08	3:48885212	1
3:48887027	3_48887027_A_C	rs11709092	3	48887027	A	C	ENSG00000178252	WDR6	chr3	49044495	49053386	+	protein_coding	2.91e-06	+	0.00184608	0.911729	-0.0238301	0.00435036	-5.47774	4.31e-08	3:48887027	1
3:48893136	3_48893136_G_A	rs11708022	3	48893136	A	G	ENSG00000178252	WDR6	chr3	49044495	49053386	+	protein_coding	2.53e-08	+	2.79e-05	0.105219	0.0248898	0.00401332	6.20178	5.58e-10	3:48893136	1
3:48901171	3_48901171_C_T	rs112837572	3	48901171	T	C	ENSG00000178252	WDR6	chr3	49044495	49053386	+	protein_coding	1.16e-07	+	0.000109643	0.10112	0.0260812	0.00408532	6.38413	1.72e-10	3:48901171	1
3:48911647	3_48911647_C_T	rs13073997	3	48911647	T	C	ENSG00000178252	WDR6	chr3	49044495	49053386	+	protein_coding	2.53e-08	+	2.79e-05	0.105246	0.0250819	0.0040228	6.23493	4.52e-10	3:48911647	1
3:48938762	3_48938762_C_T	rs11712982	3	48938762	T	C	ENSG00000178252	WDR6	chr3	49044495	49053386	+	protein_coding	1.67e-05	+	0.00805445	0.147006	0.0169717	0.00349106	4.86149	1.17e-06	3:48938762	1
3:48941782	3_48941782_A_G	rs34477108	3	48941782	A	G	ENSG00000178252	WDR6	chr3	49044495	49053386	+	protein_coding	2.53e-08	+	2.79e-05	0.894578	-0.0249004	0.00402006	-6.19404	5.86e-10	3:48941782	1
3:48947589	3_48947589_C_T	rs116432667	3	48947589	T	C	ENSG00000178252	WDR6	chr3	49044495	49053386	+	protein_coding	2.53e-08	+	2.79e-05	0.10543	0.0248546	0.00401993	6.18285	6.3e-10	3:48947589	1
3:48951640	3_48951640_T_C	rs80170003	3	48951640	T	C	ENSG00000178252	WDR6	chr3	49044495	49053386	+	protein_coding	1.16e-07	+	0.000109643	0.898695	-0.025776	0.00409232	-6.29864	3e-10	3:48951640	1
3:48952483	3_48952483_G_A	rs112736626	3	48952483	A	G	ENSG00000178252	WDR6	chr3	49044495	49053386	+	protein_coding	1.16e-07	+	0.000109643	0.101685	0.0258356	0.00408552	6.3237	2.55e-10	3:48952483	1
3:48953777	3_48953777_G_A	rs56318350	3	48953777	A	G	ENSG00000178252	WDR6	chr3	49044495	49053386	+	protein_coding	2.53e-08	+	2.79e-05	0.1063	0.0244544	0.00400806	6.1013	1.05e-09	3:48953777	1
3:48961726	3_48961726_A_G	rs13087930	3	48961726	A	G	ENSG00000178252	WDR6	chr3	49044495	49053386	+	protein_coding	2.53e-08	+	2.79e-05	0.89457	-0.0246325	0.00400831	-6.14535	7.98e-10	3:48961726	1
3:48964108	3_48964108_C_T	rs34509487	3	48964108	T	C	ENSG00000178252	WDR6	chr3	49044495	49053386	+	protein_coding	2.53e-08	+	2.79e-05	0.105438	0.0247844	0.00401978	6.16561	7.02e-10	3:48964108	1
3:48969036	3_48969036_T_A	rs11717978	3	48969036	A	T	ENSG00000178252	WDR6	chr3	49044495	49053386	+	protein_coding	2.53e-08	+	2.79e-05	0.105345	0.0247366	0.00402149	6.15111	7.69e-10	3:48969036	1
3:48974385	3_48974385_C_T	rs11719457	3	48974385	T	C	ENSG00000178252	WDR6	chr3	49044495	49053386	+	protein_coding	2.53e-08	+	2.79e-05	0.10543	0.0247345	0.00401991	6.153	7.6e-10	3:48974385	1
3:48977633	3_48977633_C_T	rs13090839	3	48977633	T	C	ENSG00000178252	WDR6	chr3	49044495	49053386	+	protein_coding	2.53e-08	+	2.79e-05	0.10543	0.0247702	0.00401988	6.16191	7.19e-10	3:48977633	1
3:49001409	3_49001409_G_A	rs13086240	3	49001409	A	G	ENSG00000178252	WDR6	chr3	49044495	49053386	+	protein_coding	2.53e-08	+	2.79e-05	0.105387	0.0246077	0.00400898	6.13815	8.35e-10	3:49001409	1
3:49009386	3_49009386_C_T	rs4974078	3	49009386	T	C	ENSG00000178252	WDR6	chr3	49044495	49053386	+	protein_coding	3.62e-11	-	7.03e-08	0.487878	-0.0111414	0.00246495	-4.51993	6.19e-06	NA	NA
3:49017208	3_49017208_C_G	rs11716614	3	49017208	C	G	ENSG00000178252	WDR6	chr3	49044495	49053386	+	protein_coding	2.91e-06	+	0.00184608	0.911867	-0.023373	0.00435064	-5.3723	7.77e-08	3:49017208	1
3:49032381	3_49032381_C_T	rs34504524	3	49032381	T	C	ENSG00000178252	WDR6	chr3	49044495	49053386	+	protein_coding	2.53e-08	+	2.79e-05	0.105233	0.0249221	0.00402332	6.19443	5.85e-10	3:49032381	1
3:49044713	3_49044713_C_T	rs71324929	3	49044713	T	C	ENSG00000178252	WDR6	chr3	49044495	49053386	+	protein_coding	3.82e-08	+	4.05e-05	0.102979	0.0255626	0.00406249	6.29234	3.13e-10	3:49044713	1
3:49055788	3_49055788_G_T	rs3923475	3	49055788	T	G	ENSG00000178252	WDR6	chr3	49044495	49053386	+	protein_coding	2.53e-08	+	2.79e-05	0.105099	0.0253537	0.00418141	6.06343	1.33e-09	3:49055788	1
3:49064110	3_49064110_A_G	rs11706052	3	49064110	A	G	ENSG00000178252	WDR6	chr3	49044495	49053386	+	protein_coding	2.53e-08	+	2.79e-05	0.89472	-0.0245527	0.00401052	-6.12207	9.24e-10	3:49064110	1
3:49067904	3_49067904_T_C	rs61729488	3	49067904	T	C	ENSG00000178252	WDR6	chr3	49044495	49053386	+	protein_coding	1.16e-07	+	0.000109643	0.898315	-0.0252695	0.0040847	-6.18638	6.16e-10	3:49067904	1
3:49071450	3_49071450_A_C	rs113519699	3	49071450	A	C	ENSG00000178252	WDR6	chr3	49044495	49053386	+	protein_coding	2.91e-06	+	0.00184608	0.911413	-0.0237555	0.00435189	-5.45866	4.8e-08	3:49071450	1
3:49072228	3_49072228_T_C	rs56004653	3	49072228	T	C	ENSG00000178252	WDR6	chr3	49044495	49053386	+	protein_coding	2.91e-06	+	0.00184608	0.911271	-0.0237379	0.00434869	-5.45864	4.8e-08	3:49072228	1
3:49076092	3_49076092_G_A	rs13080725	3	49076092	A	G	ENSG00000178252	WDR6	chr3	49044495	49053386	+	protein_coding	2.53e-08	+	2.79e-05	0.105299	0.0249966	0.00402194	6.21507	5.13e-10	3:49076092	1
3:49087211	3_49087211_G_A	rs13072554	3	49087211	A	G	ENSG00000178252	WDR6	chr3	49044495	49053386	+	protein_coding	2.53e-08	+	2.79e-05	0.105291	0.0248838	0.00402205	6.18686	6.14e-10	3:49087211	1
3:49088356	3_49088356_T_A	rs35108630	3	49088356	A	T	ENSG00000178252	WDR6	chr3	49044495	49053386	+	protein_coding	2.53e-08	+	2.79e-05	0.105183	0.0249898	0.00402387	6.21041	5.28e-10	3:49088356	1
3:49109585	3_49109585_G_A	rs35102816	3	49109585	A	G	ENSG00000178252	WDR6	chr3	49044495	49053386	+	protein_coding	2.53e-08	+	2.79e-05	0.105161	0.0248068	0.00401471	6.17897	6.45e-10	3:49109585	1
3:49113668	3_49113668_T_C	rs35283189	3	49113668	T	C	ENSG00000178252	WDR6	chr3	49044495	49053386	+	protein_coding	2.53e-08	+	2.79e-05	0.89547	-0.0248578	0.00401546	-6.19053	6e-10	3:49113668	1
3:49113713	3_49113713_C_A	rs34580506	3	49113713	A	C	ENSG00000178252	WDR6	chr3	49044495	49053386	+	protein_coding	2.53e-08	+	2.79e-05	0.104618	0.024966	0.00401387	6.21994	4.97e-10	3:49113713	1
3:49113729	3_49113729_C_T	rs73082362	3	49113729	T	C	ENSG00000178252	WDR6	chr3	49044495	49053386	+	protein_coding	6.06e-07	+	0.000473017	0.0879676	0.02423	0.00435857	5.55917	2.71e-08	3:49113729	1
3:49115948	3_49115948_C_T	rs11712006	3	49115948	T	C	ENSG00000178252	WDR6	chr3	49044495	49053386	+	protein_coding	2.53e-08	+	2.79e-05	0.105288	0.0248578	0.00401321	6.19398	5.87e-10	3:49115948	1
3:49124817	3_49124817_T_G	rs34889065	3	49124817	T	G	ENSG00000178252	WDR6	chr3	49044495	49053386	+	protein_coding	2.53e-08	+	2.79e-05	0.894904	-0.0251123	0.00401646	-6.25235	4.04e-10	3:49124817	1
3:49132554	3_49132554_C_T	rs11718982	3	49132554	T	C	ENSG00000178252	WDR6	chr3	49044495	49053386	+	protein_coding	1.16e-07	+	0.000109643	0.101012	0.0259448	0.00408851	6.34578	2.21e-10	3:49132554	1
3:49139406	3_49139406_G_A	rs35673421	3	49139406	A	G	ENSG00000178252	WDR6	chr3	49044495	49053386	+	protein_coding	2.53e-08	+	2.79e-05	0.105141	0.0244734	0.00400335	6.11322	9.76e-10	3:49139406	1
3:49141116	3_49141116_G_A	rs5030795	3	49141116	A	G	ENSG00000178252	WDR6	chr3	49044495	49053386	+	protein_coding	2.53e-08	+	2.79e-05	0.105149	0.0244382	0.00400323	6.10462	1.03e-09	3:49141116	1
3:49156473	3_49156473_C_G	rs11552724	3	49156473	C	G	ENSG00000178252	WDR6	chr3	49044495	49053386	+	protein_coding	2.53e-08	+	2.79e-05	0.89482	-0.0246428	0.00400681	-6.15022	7.74e-10	3:49156473	1
3:49174356	3_49174356_G_T	rs10154895	3	49174356	T	G	ENSG00000178252	WDR6	chr3	49044495	49053386	+	protein_coding	2.53e-08	+	2.79e-05	0.107027	0.024814	0.00398355	6.22912	4.69e-10	3:49174356	1
3:49178990	3_49178990_G_A	rs9880088	3	49178990	A	G	ENSG00000178252	WDR6	chr3	49044495	49053386	+	protein_coding	2.53e-08	+	2.79e-05	0.106796	0.0246684	0.00397593	6.20443	5.49e-10	3:49178990	1
3:49189316	3_49189316_T_C	rs55921200	3	49189316	T	C	ENSG00000178252	WDR6	chr3	49044495	49053386	+	protein_coding	1.29e-06	+	0.000910942	0.911201	-0.0238411	0.00433659	-5.49765	3.85e-08	3:49189316	1
3:49195441	3_49195441_G_A	rs9862483	3	49195441	A	G	ENSG00000178252	WDR6	chr3	49044495	49053386	+	protein_coding	2.53e-08	+	2.79e-05	0.106804	0.0248287	0.0039875	6.22662	4.77e-10	3:49195441	1
3:49200137	3_49200137_G_T	rs1134043	3	49200137	T	G	ENSG00000178252	WDR6	chr3	49044495	49053386	+	protein_coding	3.85e-07	+	0.00031724	0.157777	0.0161361	0.00336919	4.78932	1.67e-06	3:49200137	1
3:49207093	3_49207093_T_A	rs9813813	3	49207093	A	T	ENSG00000178252	WDR6	chr3	49044495	49053386	+	protein_coding	1.16e-07	+	0.000109643	0.100023	0.0250526	0.00412197	6.07783	1.22e-09	3:49207093	1
3:49207849	3_49207849_T_C	rs9814987	3	49207849	T	C	ENSG00000178252	WDR6	chr3	49044495	49053386	+	protein_coding	2.53e-08	+	2.79e-05	0.892365	-0.0246444	0.0039747	-6.20032	5.63e-10	3:49207849	1
3:49209057	3_49209057_T_A	rs34571182	3	49209057	A	T	ENSG00000178252	WDR6	chr3	49044495	49053386	+	protein_coding	2.56e-08	+	2.82e-05	0.105496	0.025269	0.0040198	6.28614	3.25e-10	3:49209057	1
3:49209058	3_49209058_C_A	rs13096406	3	49209058	A	C	ENSG00000178252	WDR6	chr3	49044495	49053386	+	protein_coding	2.53e-08	+	2.79e-05	0.107208	0.0247478	0.00398136	6.21591	5.1e-10	3:49209058	1
3:49210833	3_49210833_C_A	rs11706189	3	49210833	A	C	ENSG00000178252	WDR6	chr3	49044495	49053386	+	protein_coding	2.53e-08	+	2.79e-05	0.107223	0.0245844	0.00396967	6.19307	5.9e-10	3:49210833	1
3:49213030	3_49213030_T_C	rs11713297	3	49213030	T	C	ENSG00000178252	WDR6	chr3	49044495	49053386	+	protein_coding	2.53e-08	+	2.79e-05	0.892842	-0.024498	0.00397076	-6.1696	6.85e-10	3:49213030	1
3:49215583	3_49215583_G_T	rs9837237	3	49215583	T	G	ENSG00000178252	WDR6	chr3	49044495	49053386	+	protein_coding	2.53e-08	+	2.79e-05	0.107828	0.0243847	0.00396003	6.15771	7.38e-10	3:49215583	1
3:49215966	3_49215966_C_T	rs9837625	3	49215966	T	C	ENSG00000178252	WDR6	chr3	49044495	49053386	+	protein_coding	2.53e-08	+	2.79e-05	0.107204	0.0244833	0.00396993	6.16719	6.95e-10	3:49215966	1
3:49220330	3_49220330_G_C	rs9835439	3	49220330	C	G	ENSG00000178252	WDR6	chr3	49044495	49053386	+	protein_coding	2.53e-08	+	2.79e-05	0.1078	0.0247606	0.00397188	6.23398	4.55e-10	3:49220330	1
3:49228643	3_49228643_A_G	rs66991555	3	49228643	A	G	ENSG00000178252	WDR6	chr3	49044495	49053386	+	protein_coding	2.53e-08	+	2.79e-05	0.892003	-0.0245461	0.00396852	-6.18521	6.2e-10	3:49228643	1
3:49229457	3_49229457_C_T	rs9855123	3	49229457	T	C	ENSG00000178252	WDR6	chr3	49044495	49053386	+	protein_coding	2.53e-08	+	2.79e-05	0.107328	0.0246396	0.0039794	6.19178	5.95e-10	3:49229457	1
3:49233006	3_49233006_G_A	rs74477111	3	49233006	A	G	ENSG00000178252	WDR6	chr3	49044495	49053386	+	protein_coding	2.53e-08	+	2.79e-05	0.10727	0.0248077	0.00398044	6.2324	4.59e-10	3:49233006	1
3:49245077	3_49245077_T_C	rs34566463	3	49245077	T	C	ENSG00000178252	WDR6	chr3	49044495	49053386	+	protein_coding	2.53e-08	+	2.79e-05	0.891753	-0.0246622	0.00395303	-6.23881	4.41e-10	3:49245077	1
3:49245201	3_49245201_A_G	rs11719220	3	49245201	A	G	ENSG00000178252	WDR6	chr3	49044495	49053386	+	protein_coding	2.53e-08	+	2.79e-05	0.893046	-0.0248644	0.00397396	-6.25685	3.93e-10	3:49245201	1
3:49248608	3_49248608_T_C	rs71324939	3	49248608	T	C	ENSG00000178252	WDR6	chr3	49044495	49053386	+	protein_coding	2.53e-08	+	2.79e-05	0.892599	-0.0249488	0.00397807	-6.27158	3.57e-10	3:49248608	1
3:49249800	3_49249800_G_T	rs11710247	3	49249800	T	G	ENSG00000178252	WDR6	chr3	49044495	49053386	+	protein_coding	2.53e-08	+	2.79e-05	0.107828	0.0249593	0.00397114	6.28517	3.27e-10	3:49249800	1
3:49252583	3_49252583_A_G	rs112890859	3	49252583	A	G	ENSG00000178252	WDR6	chr3	49044495	49053386	+	protein_coding	1.29e-06	+	0.0009129	0.912013	-0.0246373	0.00435911	-5.6519	1.59e-08	3:49252583	1
3:49254385	3_49254385_C_T	rs147876732	3	49254385	T	C	ENSG00000178252	WDR6	chr3	49044495	49053386	+	protein_coding	2.53e-08	+	2.79e-05	0.106839	0.0250504	0.00398695	6.2831	3.32e-10	3:49254385	1
3:49255503	3_49255503_T_C	rs35060561	3	49255503	T	C	ENSG00000178252	WDR6	chr3	49044495	49053386	+	protein_coding	2.53e-08	+	2.79e-05	0.893185	-0.0250493	0.00398732	-6.28224	3.34e-10	3:49255503	1
3:49264615	3_49264615_T_A	rs9826525	3	49264615	A	T	ENSG00000178252	WDR6	chr3	49044495	49053386	+	protein_coding	2.53e-08	+	2.79e-05	0.10725	0.024973	0.00398023	6.27428	3.51e-10	3:49264615	1
3:49265744	3_49265744_C_T	rs67286839	3	49265744	T	C	ENSG00000178252	WDR6	chr3	49044495	49053386	+	protein_coding	2.53e-08	+	2.79e-05	0.106815	0.0250901	0.00398733	6.29246	3.12e-10	3:49265744	1
3:49269270	3_49269270_C_A	rs11720460	3	49269270	A	C	ENSG00000178252	WDR6	chr3	49044495	49053386	+	protein_coding	2.53e-08	+	2.79e-05	0.106815	0.0252341	0.00398678	6.32944	2.46e-10	3:49269270	1
3:49272218	3_49272218_A_G	rs73084135	3	49272218	A	G	ENSG00000178252	WDR6	chr3	49044495	49053386	+	protein_coding	1.16e-07	+	0.000109643	0.899007	-0.026414	0.00408765	-6.46191	1.03e-10	3:49272218	1
3:49272726	3_49272726_T_C	rs113186424	3	49272726	T	C	ENSG00000178252	WDR6	chr3	49044495	49053386	+	protein_coding	2.53e-08	+	2.79e-05	0.891726	-0.0249738	0.00396309	-6.3016	2.95e-10	3:49272726	1
3:49274823	3_49274823_G_T	rs34784192	3	49274823	T	G	ENSG00000178252	WDR6	chr3	49044495	49053386	+	protein_coding	2.53e-08	+	2.79e-05	0.108147	0.0250044	0.00396515	6.30604	2.86e-10	3:49274823	1
3:49277521	3_49277521_C_T	rs35185152	3	49277521	T	C	ENSG00000178252	WDR6	chr3	49044495	49053386	+	protein_coding	2.53e-08	+	2.79e-05	0.106942	0.0252186	0.00398474	6.3288	2.47e-10	3:49277521	1
3:49286983	3_49286983_A_G	rs9850917	3	49286983	A	G	ENSG00000178252	WDR6	chr3	49044495	49053386	+	protein_coding	2.53e-08	+	2.79e-05	0.891845	-0.0250083	0.00396501	-6.30725	2.84e-10	3:49286983	1
3:49288614	3_49288614_T_C	rs111256226	3	49288614	T	C	ENSG00000178252	WDR6	chr3	49044495	49053386	+	protein_coding	2.53e-08	+	2.79e-05	0.891845	-0.0250452	0.00396507	-6.31645	2.68e-10	3:49288614	1
3:49289003	3_49289003_T_C	rs9847839	3	49289003	T	C	ENSG00000178252	WDR6	chr3	49044495	49053386	+	protein_coding	2.53e-08	+	2.79e-05	0.891853	-0.0250131	0.00396513	-6.30827	2.82e-10	3:49289003	1
3:49289387	3_49289387_C_G	rs9828310	3	49289387	C	G	ENSG00000178252	WDR6	chr3	49044495	49053386	+	protein_coding	2.53e-08	+	2.79e-05	0.892734	-0.0251472	0.0039794	-6.31934	2.63e-10	3:49289387	1
3:49291883	3_49291883_C_T	rs9990153	3	49291883	T	C	ENSG00000178252	WDR6	chr3	49044495	49053386	+	protein_coding	2.53e-08	+	2.79e-05	0.107197	0.024987	0.0039691	6.29539	3.07e-10	3:49291883	1
3:49294250	3_49294250_C_A	rs13068038	3	49294250	A	C	ENSG00000178252	WDR6	chr3	49044495	49053386	+	protein_coding	2.53e-08	+	2.79e-05	0.106723	0.0250708	0.00397688	6.30416	2.9e-10	3:49294250	1
3:49295025	3_49295025_G_C	rs12715434	3	49295025	C	G	ENSG00000178252	WDR6	chr3	49044495	49053386	+	protein_coding	2.53e-08	+	2.79e-05	0.107181	0.0251721	0.00398081	6.32335	2.56e-10	3:49295025	1
3:49304329	3_49304329_G_C	rs9880309	3	49304329	C	G	ENSG00000178252	WDR6	chr3	49044495	49053386	+	protein_coding	2.53e-08	+	2.79e-05	0.107204	0.0250684	0.00396902	6.31602	2.68e-10	3:49304329	1
3:49309534	3_49309534_C_G	rs34343820	3	49309534	C	G	ENSG00000178252	WDR6	chr3	49044495	49053386	+	protein_coding	2.53e-08	+	2.79e-05	0.893312	-0.0254378	0.00398893	-6.37709	1.8e-10	3:49309534	1
3:49309684	3_49309684_C_T	rs10049462	3	49309684	T	C	ENSG00000178252	WDR6	chr3	49044495	49053386	+	protein_coding	2.53e-08	+	2.79e-05	0.106704	0.0251814	0.00397723	6.33139	2.43e-10	3:49309684	1
3:49310408	3_49310408_A_G	rs9311439	3	49310408	A	G	ENSG00000178252	WDR6	chr3	49044495	49053386	+	protein_coding	2.53e-08	+	2.79e-05	0.89283	-0.0250564	0.00396964	-6.312	2.75e-10	3:49310408	1
3:49313513	3_49313513_T_G	rs67831908	3	49313513	T	G	ENSG00000178252	WDR6	chr3	49044495	49053386	+	protein_coding	2.53e-08	+	2.79e-05	0.892846	-0.0252614	0.00398129	-6.34504	2.22e-10	3:49313513	1
3:49313978	3_49313978_C_T	rs13077498	3	49313978	T	C	ENSG00000178252	WDR6	chr3	49044495	49053386	+	protein_coding	2.53e-08	+	2.79e-05	0.106457	0.0252515	0.0039814	6.34236	2.26e-10	3:49313978	1
3:49314960	3_49314960_G_A	rs56306491	3	49314960	A	G	ENSG00000178252	WDR6	chr3	49044495	49053386	+	protein_coding	1.16e-07	+	0.000109643	0.100704	0.0265486	0.00409251	6.48712	8.75e-11	3:49314960	1
3:49319336	3_49319336_C_T	rs150429489	3	49319336	T	C	ENSG00000178252	WDR6	chr3	49044495	49053386	+	protein_coding	1.7e-06	+	0.00116092	0.10107	0.0256815	0.00409916	6.26507	3.73e-10	3:49319336	1
3:49319337	3_49319337_A_G	rs138186184	3	49319337	A	G	ENSG00000178252	WDR6	chr3	49044495	49053386	+	protein_coding	1.7e-06	+	0.00116092	0.898652	-0.0251915	0.00409353	-6.15398	7.56e-10	3:49319337	1
3:49332709	3_49332709_G_A	rs9870030	3	49332709	A	G	ENSG00000178252	WDR6	chr3	49044495	49053386	+	protein_coding	8.43e-06	+	0.00454824	0.0986728	0.0242027	0.00413373	5.85494	4.77e-09	3:49332709	1
3:49342417	3_49342417_G_A	rs112274965	3	49342417	A	G	ENSG00000178252	WDR6	chr3	49044495	49053386	+	protein_coding	4.56e-06	+	0.00270784	0.0980378	0.0247325	0.0041434	5.96915	2.38e-09	3:49342417	1
3:49343601	3_49343601_T_G	rs9844757	3	49343601	T	G	ENSG00000178252	WDR6	chr3	49044495	49053386	+	protein_coding	4.56e-06	+	0.00270784	0.900258	-0.0243455	0.00409984	-5.93814	2.88e-09	3:49343601	1
3:49361791	3_49361791_A_G	rs13078949	3	49361791	A	G	ENSG00000178252	WDR6	chr3	49044495	49053386	+	protein_coding	1.99e-07	-	0.000176705	0.561135	0.0156072	0.00248018	6.29276	3.12e-10	3:49361791	1
3:49378832	3_49378832_G_T	rs9872660	3	49378832	T	G	ENSG00000164049	FBXW12	chr3	48413709	48442666	+	protein_coding	8.53e-05	+	0.030033	0.170293	0.0192191	0.00328779	5.8456	5.05e-09	3:49378832	1
3:49378833	3_49378833_C_G	rs74926817	3	49378833	C	G	ENSG00000164049	FBXW12	chr3	48413709	48442666	+	protein_coding	8.53e-05	+	0.030033	0.829554	-0.0193338	0.00328646	-5.88288	4.03e-09	3:49378833	1
3:49383779	3_49383779_C_T	rs4563439	3	49383779	T	C	ENSG00000178252	WDR6	chr3	49044495	49053386	+	protein_coding	2.95e-06	-	0.00187043	0.419864	-0.0170585	0.00249646	-6.83309	8.31e-12	3:49383779	1
3:49386047	3_49386047_G_A	rs62259939	3	49386047	A	G	ENSG00000178252	WDR6	chr3	49044495	49053386	+	protein_coding	2.45e-06	-	0.0015905	0.42878	-0.0178902	0.00248846	-7.18925	6.51e-13	3:49386047	1
3:49390250	3_49390250_A_G	rs17650792	3	49390250	A	G	ENSG00000178252	WDR6	chr3	49044495	49053386	+	protein_coding	2.45e-06	-	0.0015905	0.569981	0.0178413	0.00247969	7.19494	6.25e-13	3:49390250	1
3:49406080	3_49406080_T_C	rs2878298	3	49406080	T	C	ENSG00000178252	WDR6	chr3	49044495	49053386	+	protein_coding	2.45e-06	-	0.0015905	0.568877	0.0176258	0.00248417	7.09524	1.29e-12	3:49406080	1
3:49406095	3_49406095_G_A	rs11716445	3	49406095	A	G	ENSG00000178252	WDR6	chr3	49044495	49053386	+	protein_coding	1.12e-06	+	0.000805631	0.0889141	0.0250419	0.00432484	5.79025	7.03e-09	3:49406095	1
3:49407229	3_49407229_G_A	rs7373849	3	49407229	A	G	ENSG00000178252	WDR6	chr3	49044495	49053386	+	protein_coding	2.45e-06	-	0.0015905	0.431146	-0.0177158	0.00248411	-7.13165	9.92e-13	3:49407229	1
3:49409704	3_49409704_G_A	rs17595772	3	49409704	A	G	ENSG00000178252	WDR6	chr3	49044495	49053386	+	protein_coding	2.45e-06	-	0.0015905	0.431212	-0.017725	0.00248406	-7.13551	9.64e-13	3:49409704	1
3:49411404	3_49411404_T_C	rs7621003	3	49411404	T	C	ENSG00000178252	WDR6	chr3	49044495	49053386	+	protein_coding	2.45e-06	-	0.0015905	0.568838	0.0176681	0.00247693	7.13307	9.82e-13	3:49411404	1
3:49415179	3_49415179_C_A	rs2117939	3	49415179	A	C	ENSG00000178252	WDR6	chr3	49044495	49053386	+	protein_coding	2.45e-06	-	0.0015905	0.429969	-0.0178011	0.00248492	-7.16365	7.86e-13	3:49415179	1
3:49418168	3_49418168_A_C	rs4955412	3	49418168	A	C	ENSG00000178252	WDR6	chr3	49044495	49053386	+	protein_coding	2.45e-06	-	0.0015905	0.568823	0.0176943	0.00248408	7.12311	1.06e-12	3:49418168	1
3:49423976	3_49423976_A_G	rs6797765	3	49423976	A	G	ENSG00000178252	WDR6	chr3	49044495	49053386	+	protein_coding	2.45e-06	-	0.0015905	0.570088	0.0178519	0.00248497	7.18395	6.77e-13	3:49423976	1
3:49425707	3_49425707_T_G	rs7631908	3	49425707	T	G	ENSG00000178252	WDR6	chr3	49044495	49053386	+	protein_coding	2.45e-06	-	0.0015905	0.568865	0.0177333	0.00247697	7.15927	8.11e-13	3:49425707	1
3:49429039	3_49429039_C_T	rs4855843	3	49429039	T	C	ENSG00000178252	WDR6	chr3	49044495	49053386	+	protein_coding	2.45e-06	-	0.0015905	0.431135	-0.0177308	0.00248408	-7.13778	9.49e-13	3:49429039	1
3:49429856	3_49429856_C_T	rs6792911	3	49429856	T	C	ENSG00000178252	WDR6	chr3	49044495	49053386	+	protein_coding	2.45e-06	-	0.0015905	0.429519	-0.0175289	0.00257327	-6.81189	9.63e-12	3:49429856	1
3:49433133	3_49433133_G_A	rs4855842	3	49433133	A	G	ENSG00000178252	WDR6	chr3	49044495	49053386	+	protein_coding	2.45e-06	-	0.0015905	0.431035	-0.0176953	0.00247702	-7.14379	9.08e-13	3:49433133	1
3:49437569	3_49437569_C_T	rs34937635	3	49437569	T	C	ENSG00000178252	WDR6	chr3	49044495	49053386	+	protein_coding	2.45e-06	-	0.0015905	0.43092	-0.0176214	0.00248426	-7.09322	1.31e-12	3:49437569	1
3:49438158	3_49438158_G_A	rs55957735	3	49438158	A	G	ENSG00000178252	WDR6	chr3	49044495	49053386	+	protein_coding	2.45e-06	-	0.0015905	0.431143	-0.0178349	0.00248422	-7.17928	7.01e-13	3:49438158	1
3:49443372	3_49443372_C_A	rs6773518	3	49443372	A	C	ENSG00000178252	WDR6	chr3	49044495	49053386	+	protein_coding	2.2e-06	-	0.00144743	0.430562	-0.0177252	0.00248449	-7.13435	9.72e-13	3:49443372	1
3:49448527	3_49448527_T_C	rs4855877	3	49448527	T	C	ENSG00000178252	WDR6	chr3	49044495	49053386	+	protein_coding	2.2e-06	-	0.00144743	0.568938	0.0176987	0.00247701	7.14516	8.99e-13	3:49448527	1
3:49450864	3_49450864_A_G	rs6784820	3	49450864	A	G	ENSG00000178252	WDR6	chr3	49044495	49053386	+	protein_coding	2.45e-06	-	0.0015905	0.571247	0.0178568	0.00247865	7.20426	5.84e-13	3:49450864	1
3:49458266	3_49458266_G_A	rs1464568	3	49458266	A	G	ENSG00000178252	WDR6	chr3	49044495	49053386	+	protein_coding	2.45e-06	-	0.0015905	0.429838	-0.0179134	0.00247787	-7.22934	4.85e-13	3:49458266	1
3:49459114	3_49459114_A_C	rs4855873	3	49459114	A	C	ENSG00000178252	WDR6	chr3	49044495	49053386	+	protein_coding	2.45e-06	-	0.0015905	0.568911	0.0178342	0.0024841	7.17933	7.01e-13	3:49459114	1
3:49459376	3_49459376_T_C	rs1464566	3	49459376	T	C	ENSG00000178252	WDR6	chr3	49044495	49053386	+	protein_coding	2.2e-06	-	0.00144743	0.568904	0.017792	0.00247699	7.18293	6.82e-13	3:49459376	1
3:49465601	3_49465601_C_T	rs6446274	3	49465601	T	C	ENSG00000178252	WDR6	chr3	49044495	49053386	+	protein_coding	2.2e-06	-	0.00144743	0.429681	-0.017987	0.00248513	-7.23786	4.56e-13	3:49465601	1
3:49466021	3_49466021_G_A	rs112837936	3	49466021	A	G	ENSG00000178252	WDR6	chr3	49044495	49053386	+	protein_coding	4.6e-06	+	0.00272715	0.100093	0.0247466	0.00410552	6.02764	1.66e-09	3:49466021	1
3:49469217	3_49469217_T_C	rs4459909	3	49469217	T	C	ENSG00000178252	WDR6	chr3	49044495	49053386	+	protein_coding	2.2e-06	-	0.00144743	0.568919	0.0178446	0.00248413	7.18346	6.8e-13	3:49469217	1
3:49473646	3_49473646_C_T	rs11130193	3	49473646	T	C	ENSG00000178252	WDR6	chr3	49044495	49053386	+	protein_coding	2.2e-06	-	0.00144743	0.428588	-0.0179343	0.00248591	-7.21438	5.42e-13	3:49473646	1
3:49475689	3_49475689_G_A	rs11130194	3	49475689	A	G	ENSG00000178252	WDR6	chr3	49044495	49053386	+	protein_coding	2.2e-06	-	0.00144743	0.427679	-0.017931	0.00248664	-7.21093	5.56e-13	3:49475689	1
3:49475898	3_49475898_G_A	rs111353936	3	49475898	A	G	ENSG00000178252	WDR6	chr3	49044495	49053386	+	protein_coding	4.6e-06	+	0.00272715	0.100051	0.0247308	0.00410647	6.02239	1.72e-09	3:49475898	1
3:49476806	3_49476806_T_C	rs13096760	3	49476806	T	C	ENSG00000178252	WDR6	chr3	49044495	49053386	+	protein_coding	2.2e-06	-	0.00144743	0.570104	0.0174711	0.00248511	7.03032	2.06e-12	3:49476806	1
3:49489463	3_49489463_G_A	rs59152804	3	49489463	A	G	ENSG00000178252	WDR6	chr3	49044495	49053386	+	protein_coding	2.45e-06	-	0.0015905	0.430901	-0.0177479	0.00248428	-7.14406	9.06e-13	3:49489463	1
3:49490149	3_49490149_A_C	rs11130196	3	49490149	A	C	ENSG00000178252	WDR6	chr3	49044495	49053386	+	protein_coding	2.45e-06	-	0.0015905	0.569349	0.0177831	0.0024844	7.1579	8.19e-13	3:49490149	1
3:49497883	3_49497883_T_G	rs885592	3	49497883	T	G	ENSG00000178252	WDR6	chr3	49044495	49053386	+	protein_coding	2.45e-06	-	0.0015905	0.56965	0.0174387	0.00247749	7.03885	1.94e-12	3:49497883	1
3:49499829	3_49499829_G_A	rs10865955	3	49499829	A	G	ENSG00000178252	WDR6	chr3	49044495	49053386	+	protein_coding	2.45e-06	-	0.0015905	0.428318	-0.0178757	0.00247946	-7.2095	5.62e-13	3:49499829	1
3:49502243	3_49502243_C_T	rs7645445	3	49502243	T	C	ENSG00000178252	WDR6	chr3	49044495	49053386	+	protein_coding	2.45e-06	-	0.0015905	0.429557	-0.017847	0.00248512	-7.18153	6.89e-13	3:49502243	1
3:49503166	3_49503166_G_A	rs73073015	3	49503166	A	G	ENSG00000178252	WDR6	chr3	49044495	49053386	+	protein_coding	4.6e-06	+	0.00272715	0.0893719	0.0256109	0.00433082	5.91365	3.35e-09	3:49503166	1
3:49504118	3_49504118_G_A	rs4855866	3	49504118	A	G	ENSG00000178252	WDR6	chr3	49044495	49053386	+	protein_coding	2.45e-06	-	0.0015905	0.428611	-0.0179363	0.00248586	-7.21533	5.38e-13	3:49504118	1
3:49507847	3_49507847_G_A	rs4855839	3	49507847	A	G	ENSG00000178252	WDR6	chr3	49044495	49053386	+	protein_coding	2.45e-06	-	0.0015905	0.431578	-0.0177987	0.00247656	-7.18688	6.63e-13	3:49507847	1
3:49515000	3_49515000_A_C	rs35701831	3	49515000	A	C	ENSG00000178252	WDR6	chr3	49044495	49053386	+	protein_coding	2.45e-06	-	0.0015905	0.568527	0.0174174	0.00248372	7.01264	2.34e-12	3:49515000	1
3:49517216	3_49517216_G_A	rs4241408	3	49517216	A	G	ENSG00000178252	WDR6	chr3	49044495	49053386	+	protein_coding	2.2e-06	-	0.00144743	0.430773	-0.0173534	0.00248418	-6.98555	2.84e-12	3:49517216	1
3:49520958	3_49520958_A_G	rs1568661	3	49520958	A	G	ENSG00000178252	WDR6	chr3	49044495	49053386	+	protein_coding	2.2e-06	-	0.00144743	0.566245	0.0172367	0.00247511	6.96402	3.31e-12	3:49520958	1
3:49521263	3_49521263_A_G	rs1568662	3	49521263	A	G	ENSG00000178252	WDR6	chr3	49044495	49053386	+	protein_coding	2.2e-06	-	0.00144743	0.56985	0.0174433	0.00248462	7.02051	2.21e-12	3:49521263	1
3:49521974	3_49521974_C_T	rs4855864	3	49521974	T	C	ENSG00000178252	WDR6	chr3	49044495	49053386	+	protein_coding	2.2e-06	-	0.00144743	0.432717	-0.0173158	0.00248324	-6.97308	3.1e-12	3:49521974	1
3:49524169	3_49524169_C_T	rs3924463	3	49524169	T	C	ENSG00000178252	WDR6	chr3	49044495	49053386	+	protein_coding	2.45e-06	-	0.0015905	0.431851	-0.0173141	0.00248341	-6.97191	3.13e-12	3:49524169	1
3:49524236	3_49524236_T_G	rs3924462	3	49524236	T	G	ENSG00000178252	WDR6	chr3	49044495	49053386	+	protein_coding	2.45e-06	-	0.0015905	0.569693	0.0174139	0.00247739	7.02911	2.08e-12	3:49524236	1
3:49525962	3_49525962_G_T	rs4855861	3	49525962	T	G	ENSG00000178252	WDR6	chr3	49044495	49053386	+	protein_coding	2.2e-06	-	0.00144743	0.429731	-0.0174911	0.00248513	-7.03831	1.95e-12	3:49525962	1
3:49526300	3_49526300_C_T	rs4855859	3	49526300	T	C	ENSG00000178252	WDR6	chr3	49044495	49053386	+	protein_coding	2.2e-06	-	0.00144743	0.430231	-0.0174931	0.00248478	-7.04011	1.92e-12	3:49526300	1
3:49530711	3_49530711_A_G	rs7643845	3	49530711	A	G	ENSG00000178252	WDR6	chr3	49044495	49053386	+	protein_coding	2.2e-06	-	0.00144743	0.569847	0.0173579	0.00248536	6.98405	2.87e-12	3:49530711	1
3:49533139	3_49533139_T_C	rs7371895	3	49533139	T	C	ENSG00000178252	WDR6	chr3	49044495	49053386	+	protein_coding	2.2e-06	-	0.00144743	0.570023	0.0174219	0.002485	7.01083	2.37e-12	3:49533139	1
3:49533348	3_49533348_C_T	rs62261185	3	49533348	T	C	ENSG00000178252	WDR6	chr3	49044495	49053386	+	protein_coding	2.2e-06	-	0.00144743	0.429204	-0.017439	0.00248553	-7.01622	2.28e-12	3:49533348	1
3:49534439	3_49534439_G_T	rs113176147	3	49534439	T	G	ENSG00000178252	WDR6	chr3	49044495	49053386	+	protein_coding	4.6e-06	+	0.00272715	0.0891602	0.0244366	0.00434039	5.63004	1.8e-08	3:49534439	1
3:49535115	3_49535115_C_T	rs7637999	3	49535115	T	C	ENSG00000178252	WDR6	chr3	49044495	49053386	+	protein_coding	2.45e-06	-	0.0015905	0.430389	-0.0173738	0.0024845	-6.99285	2.69e-12	3:49535115	1
3:49538799	3_49538799_T_C	rs11130199	3	49538799	T	C	ENSG00000178252	WDR6	chr3	49044495	49053386	+	protein_coding	2.45e-06	-	0.0015905	0.567214	0.0171528	0.00247566	6.92859	4.25e-12	3:49538799	1
3:49539417	3_49539417_C_T	rs3877784	3	49539417	T	C	ENSG00000178252	WDR6	chr3	49044495	49053386	+	protein_coding	2.45e-06	-	0.0015905	0.430046	-0.0173675	0.00248478	-6.98956	2.76e-12	3:49539417	1
3:49549674	3_49549674_C_T	rs12488065	3	49549674	T	C	ENSG00000178252	WDR6	chr3	49044495	49053386	+	protein_coding	2.45e-06	-	0.0015905	0.432709	-0.0172611	0.00248297	-6.95179	3.61e-12	3:49549674	1
3:49552295	3_49552295_T_C	rs7637665	3	49552295	T	C	ENSG00000178252	WDR6	chr3	49044495	49053386	+	protein_coding	2.45e-06	-	0.0015905	0.569157	0.0173225	0.00248432	6.97271	3.11e-12	3:49552295	1
3:49557051	3_49557051_A_G	rs3870338	3	49557051	A	G	ENSG00000178252	WDR6	chr3	49044495	49053386	+	protein_coding	2.2e-06	-	0.00144743	0.566937	0.0172844	0.00247576	6.98146	2.92e-12	3:49557051	1
3:49557095	3_49557095_G_T	rs3870337	3	49557095	T	G	ENSG00000178252	WDR6	chr3	49044495	49053386	+	protein_coding	2.2e-06	-	0.00144743	0.432759	-0.0173044	0.00248289	-6.96947	3.18e-12	3:49557095	1
3:49558658	3_49558658_G_A	rs2312461	3	49558658	A	G	ENSG00000178252	WDR6	chr3	49044495	49053386	+	protein_coding	2.2e-06	-	0.00144743	0.43137	-0.0173893	0.00248384	-7.00098	2.54e-12	3:49558658	1
3:49559984	3_49559984_C_T	rs4855855	3	49559984	T	C	ENSG00000178252	WDR6	chr3	49044495	49053386	+	protein_coding	2.2e-06	-	0.00144743	0.431405	-0.0173604	0.00248382	-6.98938	2.76e-12	3:49559984	1
3:49566715	3_49566715_C_T	rs11130202	3	49566715	T	C	ENSG00000178252	WDR6	chr3	49044495	49053386	+	protein_coding	2.45e-06	-	0.0015905	0.43045	-0.0173946	0.0024773	-7.02162	2.19e-12	3:49566715	1
3:49570882	3_49570882_T_C	rs1050088	3	49570882	T	C	ENSG00000178252	WDR6	chr3	49044495	49053386	+	protein_coding	2.45e-06	-	0.0015905	0.569897	0.017407	0.00247762	7.02569	2.13e-12	3:49570882	1
3:49580347	3_49580347_C_T	rs11720264	3	49580347	T	C	ENSG00000178252	WDR6	chr3	49044495	49053386	+	protein_coding	9.91e-07	-	0.00072571	0.427457	-0.0170733	0.00247965	-6.88538	5.76e-12	3:49580347	1
3:49590256	3_49590256_C_T	rs4855836	3	49590256	T	C	ENSG00000178252	WDR6	chr3	49044495	49053386	+	protein_coding	1.11e-06	-	0.000802964	0.42982	-0.0170434	0.00248513	-6.85817	6.97e-12	3:49590256	1
3:49597055	3_49597055_C_T	rs55873331	3	49597055	T	C	ENSG00000178252	WDR6	chr3	49044495	49053386	+	protein_coding	4.6e-06	+	0.00272715	0.099092	0.0246541	0.00412914	5.97075	2.36e-09	3:49597055	1
3:49600426	3_49600426_C_T	rs4241406	3	49600426	T	C	ENSG00000178252	WDR6	chr3	49044495	49053386	+	protein_coding	1.11e-06	-	0.000802964	0.429577	-0.016998	0.00248542	-6.83908	7.97e-12	3:49600426	1
3:49626600	3_49626600_C_T	rs138320228	3	49626600	T	C	ENSG00000178252	WDR6	chr3	49044495	49053386	+	protein_coding	5.93e-05	+	0.0225203	0.0996925	0.0246575	0.00411983	5.98508	2.16e-09	3:49626600	1
3:49626666	3_49626666_C_T	rs73074866	3	49626666	T	C	ENSG00000178252	WDR6	chr3	49044495	49053386	+	protein_coding	5.93e-05	+	0.0225203	0.099923	0.0247044	0.00411572	6.00245	1.94e-09	3:49626666	1
3:49631585	3_49631585_G_A	rs11716159	3	49631585	A	G	ENSG00000178252	WDR6	chr3	49044495	49053386	+	protein_coding	5.93e-05	+	0.0225203	0.100262	0.0247173	0.00410919	6.01513	1.8e-09	3:49631585	1
3:49651534	3_49651534_C_T	rs11710905	3	49651534	T	C	ENSG00000178252	WDR6	chr3	49044495	49053386	+	protein_coding	1.14e-05	+	0.00586644	0.101381	0.0255278	0.00408971	6.24197	4.32e-10	3:49651534	1
3:49651970	3_49651970_C_G	rs12185979	3	49651970	C	G	ENSG00000178252	WDR6	chr3	49044495	49053386	+	protein_coding	1.14e-05	+	0.00586644	0.909446	-0.0247916	0.00430638	-5.75695	8.56e-09	3:49651970	1
3:49732699	3_49732699_C_T	rs55662945	3	49732699	T	C	ENSG00000178252	WDR6	chr3	49044495	49053386	+	protein_coding	5.64e-07	+	0.000443973	0.0828192	0.027209	0.0045043	6.04067	1.53e-09	3:49732699	1
3:49749976	3_49749976_G_A	rs34823813	3	49749976	A	G	ENSG00000178252	WDR6	chr3	49044495	49053386	+	protein_coding	1.01e-05	+	0.00529339	0.0989536	0.0252594	0.00414565	6.09298	1.11e-09	3:49749976	1
3:49813258	3_49813258_A_G	rs9853352	3	49813258	A	G	ENSG00000178252	WDR6	chr3	49044495	49053386	+	protein_coding	5.93e-05	+	0.0225203	0.897448	-0.0252494	0.00406876	-6.20567	5.45e-10	3:49813258	1
3:49813826	3_49813826_T_C	rs112101327	3	49813826	T	C	ENSG00000178252	WDR6	chr3	49044495	49053386	+	protein_coding	5.93e-05	+	0.0225203	0.898953	-0.0257128	0.00410771	-6.25965	3.86e-10	3:49813826	1
3:49826987	3_49826987_C_T	rs73077200	3	49826987	T	C	ENSG00000178252	WDR6	chr3	49044495	49053386	+	protein_coding	6.6e-06	+	0.00369237	0.0890608	0.0250797	0.00435593	5.7576	8.53e-09	3:49826987	1
3:49833904	3_49833904_G_C	rs73079004	3	49833904	C	G	ENSG00000178252	WDR6	chr3	49044495	49053386	+	protein_coding	3.13e-06	+	0.00196329	0.0605827	0.0289907	0.00528128	5.48934	4.03e-08	3:49833904	1
3:49861068	3_49861068_T_C	rs73079012	3	49861068	T	C	ENSG00000178252	WDR6	chr3	49044495	49053386	+	protein_coding	6.6e-06	+	0.00369237	0.910759	-0.0249358	0.00435495	-5.72585	1.03e-08	3:49861068	1
3:49875327	3_49875327_T_C	rs73079018	3	49875327	T	C	ENSG00000178252	WDR6	chr3	49044495	49053386	+	protein_coding	5.93e-05	+	0.0225203	0.899604	-0.0258612	0.00412226	-6.27355	3.53e-10	3:49875327	1
3:49877585	3_49877585_G_T	rs9858428	3	49877585	T	G	ENSG00000178252	WDR6	chr3	49044495	49053386	+	protein_coding	5.93e-05	+	0.0225203	0.102005	0.0247368	0.00407839	6.06533	1.32e-09	3:49877585	1
3:49979174	3_49979174_T_C	rs73079033	3	49979174	T	C	ENSG00000178252	WDR6	chr3	49044495	49053386	+	protein_coding	0.000118973	+	0.0388824	0.909585	-0.0217175	0.00432345	-5.02318	5.08e-07	3:49979174	1
3:50001393	3_50001393_G_T	rs111742464	3	50001393	T	G	ENSG00000178252	WDR6	chr3	49044495	49053386	+	protein_coding	0.000118973	+	0.0388824	0.0908111	0.0210012	0.0042771	4.91015	9.1e-07	3:50001393	1
3:50042243	3_50042243_G_T	rs73079046	3	50042243	T	G	ENSG00000178252	WDR6	chr3	49044495	49053386	+	protein_coding	0.000162566	+	0.0492048	0.0592051	0.023832	0.00528852	4.50636	6.59e-06	3:50042243	1
3:50187596	3_50187596_G_C	rs2526398	3	50187596	C	G	ENSG00000182179	UBA7	chr3	49842640	49851379	-	protein_coding	0.000150648	-	0.0464532	0.338093	-0.0143728	0.00258449	-5.56118	2.68e-08	3:50187596	1
3:50187790	3_50187790_G_T	rs2526397	3	50187790	T	G	ENSG00000182179	UBA7	chr3	49842640	49851379	-	protein_coding	0.000150648	-	0.0464532	0.33773	-0.0144219	0.00257751	-5.5953	2.2e-08	3:50187790	1
3:52217088	3_52217088_C_T	rs353551	3	52217088	T	C	ENSG00000168268	NT5DC2	chr3	52558386	52569070	-	protein_coding	2.82e-05	-	0.0124055	0.52486	0.0112016	0.00244255	4.58602	4.52e-06	3:52217088	1
3:52217704	3_52217704_C_T	rs352158	3	52217704	T	C	ENSG00000168268	NT5DC2	chr3	52558386	52569070	-	protein_coding	2.82e-05	-	0.0124055	0.525467	0.0115348	0.00244259	4.72238	2.33e-06	3:52217704	1
3:52221849	3_52221849_C_A	rs352161	3	52221849	A	C	ENSG00000168268	NT5DC2	chr3	52558386	52569070	-	protein_coding	2.82e-05	-	0.0124055	0.525421	0.0111718	0.00244724	4.56508	4.99e-06	3:52221849	1
3:52234203	3_52234203_A_G	rs352171	3	52234203	A	G	ENSG00000168268	NT5DC2	chr3	52558386	52569070	-	protein_coding	3.37e-05	-	0.0143485	0.47052	-0.0110522	0.00243782	-4.53364	5.8e-06	3:52234203	1
3:52236077	3_52236077_A_G	rs352170	3	52236077	A	G	ENSG00000168268	NT5DC2	chr3	52558386	52569070	-	protein_coding	3.37e-05	-	0.0143485	0.471828	-0.0111277	0.00243641	-4.56725	4.94e-06	3:52236077	1
3:52236762	3_52236762_G_A	rs352169	3	52236762	A	G	ENSG00000168268	NT5DC2	chr3	52558386	52569070	-	protein_coding	3.37e-05	-	0.0143485	0.527137	0.0112467	0.00243591	4.61703	3.89e-06	3:52236762	1
3:52237970	3_52237970_C_T	rs352168	3	52237970	T	C	ENSG00000168268	NT5DC2	chr3	52558386	52569070	-	protein_coding	3.37e-05	-	0.0143485	0.52689	0.0111986	0.00243608	4.59698	4.29e-06	3:52237970	1
3:52247110	3_52247110_G_A	rs352163	3	52247110	A	G	ENSG00000168268	NT5DC2	chr3	52558386	52569070	-	protein_coding	1.93e-05	-	0.0090673	0.530614	0.011298	0.00244214	4.62626	3.72e-06	3:52247110	1
3:52247314	3_52247314_C_T	rs164640	3	52247314	T	C	ENSG00000168268	NT5DC2	chr3	52558386	52569070	-	protein_coding	1.93e-05	-	0.0090673	0.529941	0.0113416	0.0024428	4.64287	3.44e-06	3:52247314	1
3:52256697	3_52256697_C_T	rs352140	3	52256697	T	C	ENSG00000168268	NT5DC2	chr3	52558386	52569070	-	protein_coding	1.45e-05	-	0.00714534	0.531018	0.011932	0.00244527	4.87963	1.06e-06	3:52256697	1
3:52256697	3_52256697_C_T	rs352140	3	52256697	T	C	ENSG00000114904	NEK4	chr3	52744800	52804965	-	protein_coding	0.000135449	-	0.0429384	0.531018	0.011932	0.00244527	4.87963	1.06e-06	3:52256697	1
3:52258372	3_52258372_T_C	rs352139	3	52258372	T	C	ENSG00000168268	NT5DC2	chr3	52558386	52569070	-	protein_coding	9.95e-06	-	0.0052359	0.456044	-0.0115277	0.00244947	-4.70621	2.52e-06	3:52258372	1
3:52258372	3_52258372_T_C	rs352139	3	52258372	T	C	ENSG00000114904	NEK4	chr3	52744800	52804965	-	protein_coding	7.05e-05	-	0.0257909	0.456044	-0.0115277	0.00244947	-4.70621	2.52e-06	3:52258372	1
3:52261031	3_52261031_A_G	rs187084	3	52261031	A	G	ENSG00000090097	PCBP4	chr3	51991470	52002426	-	protein_coding	0.000154775	-	0.0474166	0.600319	-0.014413	0.00249192	-5.78389	7.3e-09	3:52261031	1
3:52267732	3_52267732_C_G	rs2267847	3	52267732	C	G	ENSG00000114904	NEK4	chr3	52744800	52804965	-	protein_coding	1.3e-06	-	0.00091862	0.66455	-0.0138035	0.00258716	-5.33538	9.53e-08	3:52267732	1
3:52268866	3_52268866_T_C	rs353547	3	52268866	T	C	ENSG00000090097	PCBP4	chr3	51991470	52002426	-	protein_coding	1.22e-05	+	0.00619112	0.389603	0.0143449	0.0024965	5.74598	9.14e-09	3:52268866	1
3:52268866	3_52268866_T_C	rs353547	3	52268866	T	C	ENSG00000114904	NEK4	chr3	52744800	52804965	-	protein_coding	1.62e-05	+	0.00786398	0.389603	0.0143449	0.0024965	5.74598	9.14e-09	3:52268866	1
3:52268866	3_52268866_T_C	rs353547	3	52268866	T	C	ENSG00000168268	NT5DC2	chr3	52558386	52569070	-	protein_coding	0.000140216	+	0.044038	0.389603	0.0143449	0.0024965	5.74598	9.14e-09	3:52268866	1
3:52273421	3_52273421_G_A	rs610060	3	52273421	A	G	ENSG00000168268	NT5DC2	chr3	52558386	52569070	-	protein_coding	1.94e-06	+	0.00129849	0.496312	-0.0126151	0.00244242	-5.165	2.4e-07	3:52273421	1
3:52273421	3_52273421_G_A	rs610060	3	52273421	A	G	ENSG00000114904	NEK4	chr3	52744800	52804965	-	protein_coding	2.56e-06	+	0.0016545	0.496312	-0.0126151	0.00244242	-5.165	2.4e-07	3:52273421	1
3:52279594	3_52279594_G_A	rs7618915	3	52279594	A	G	ENSG00000114904	NEK4	chr3	52744800	52804965	-	protein_coding	1.04e-06	-	0.000756541	0.327458	0.0149941	0.00259412	5.78005	7.47e-09	3:52279594	1
3:52287293	3_52287293_T_C	rs34569561	3	52287293	T	C	ENSG00000114904	NEK4	chr3	52744800	52804965	-	protein_coding	1.04e-06	-	0.000756541	0.672203	-0.0148894	0.00260037	-5.7259	1.03e-08	3:52287293	1
3:52287468	3_52287468_G_T	rs11717383	3	52287468	T	G	ENSG00000168268	NT5DC2	chr3	52558386	52569070	-	protein_coding	1.94e-06	-	0.00129849	0.503692	0.0131661	0.00243469	5.40772	6.38e-08	3:52287468	1
3:52287468	3_52287468_G_T	rs11717383	3	52287468	T	G	ENSG00000114904	NEK4	chr3	52744800	52804965	-	protein_coding	2.56e-06	-	0.0016545	0.503692	0.0131661	0.00243469	5.40772	6.38e-08	3:52287468	1
3:52288945	3_52288945_T_C	rs1060330	3	52288945	T	C	ENSG00000168268	NT5DC2	chr3	52558386	52569070	-	protein_coding	1.94e-06	-	0.00129849	0.495316	-0.0131365	0.00243471	-5.39551	6.83e-08	3:52288945	1
3:52288945	3_52288945_T_C	rs1060330	3	52288945	T	C	ENSG00000114904	NEK4	chr3	52744800	52804965	-	protein_coding	2.56e-06	-	0.0016545	0.495316	-0.0131365	0.00243471	-5.39551	6.83e-08	3:52288945	1
3:52295895	3_52295895_C_T	rs7614727	3	52295895	T	C	ENSG00000168268	NT5DC2	chr3	52558386	52569070	-	protein_coding	1.94e-06	-	0.00129849	0.504746	0.013108	0.00243484	5.38353	7.3e-08	3:52295895	1
3:52295895	3_52295895_C_T	rs7614727	3	52295895	T	C	ENSG00000114904	NEK4	chr3	52744800	52804965	-	protein_coding	2.56e-06	-	0.0016545	0.504746	0.013108	0.00243484	5.38353	7.3e-08	3:52295895	1
3:52305633	3_52305633_C_T	rs7629072	3	52305633	T	C	ENSG00000168268	NT5DC2	chr3	52558386	52569070	-	protein_coding	5.46e-07	-	0.000431464	0.504389	0.0128495	0.00244263	5.2605	1.44e-07	3:52305633	1
3:52305633	3_52305633_C_T	rs7629072	3	52305633	T	C	ENSG00000114904	NEK4	chr3	52744800	52804965	-	protein_coding	1.49e-06	-	0.00103414	0.504389	0.0128495	0.00244263	5.2605	1.44e-07	3:52305633	1
3:52307169	3_52307169_G_A	rs59565798	3	52307169	A	G	ENSG00000114904	NEK4	chr3	52744800	52804965	-	protein_coding	1.19e-06	-	0.000849123	0.323313	0.0150554	0.00261054	5.76716	8.06e-09	3:52307169	1
3:52322417	3_52322417_G_A	rs57615517	3	52322417	A	G	ENSG00000114904	NEK4	chr3	52744800	52804965	-	protein_coding	1.45e-06	-	0.00101161	0.322551	0.0146992	0.00261215	5.62726	1.83e-08	3:52322417	1
3:52322797	3_52322797_A_G	rs34228726	3	52322797	A	G	ENSG00000114904	NEK4	chr3	52744800	52804965	-	protein_coding	1.45e-06	-	0.00101161	0.673288	-0.0147022	0.00260337	-5.64735	1.63e-08	3:52322797	1
3:52325759	3_52325759_A_G	rs2276834	3	52325759	A	G	ENSG00000168268	NT5DC2	chr3	52558386	52569070	-	protein_coding	1.21e-06	-	0.000862926	0.495258	-0.0127097	0.00244241	-5.20376	1.95e-07	3:52325759	1
3:52325759	3_52325759_A_G	rs2276834	3	52325759	A	G	ENSG00000114904	NEK4	chr3	52744800	52804965	-	protein_coding	3.19e-06	-	0.00199794	0.495258	-0.0127097	0.00244241	-5.20376	1.95e-07	3:52325759	1
3:52338852	3_52338852_T_C	rs9311474	3	52338852	T	C	ENSG00000168268	NT5DC2	chr3	52558386	52569070	-	protein_coding	3.83e-07	-	0.000316463	0.495169	-0.0127757	0.00243465	-5.24742	1.54e-07	3:52338852	1
3:52338852	3_52338852_T_C	rs9311474	3	52338852	T	C	ENSG00000114904	NEK4	chr3	52744800	52804965	-	protein_coding	1.01e-05	-	0.00529944	0.495169	-0.0127757	0.00243465	-5.24742	1.54e-07	3:52338852	1
3:52341215	3_52341215_A_C	rs3844291	3	52341215	A	C	ENSG00000114904	NEK4	chr3	52744800	52804965	-	protein_coding	1.45e-06	-	0.00101161	0.675293	-0.0146663	0.00260011	-5.64064	1.69e-08	3:52341215	1
3:52349204	3_52349204_A_G	rs3852063	3	52349204	A	G	ENSG00000114904	NEK4	chr3	52744800	52804965	-	protein_coding	5.38e-07	-	0.000426366	0.676733	-0.01438	0.00261103	-5.50741	3.64e-08	3:52349204	1
3:52349412	3_52349412_G_T	rs3852064	3	52349412	T	G	ENSG00000114904	NEK4	chr3	52744800	52804965	-	protein_coding	5.38e-07	-	0.000426366	0.327708	0.0145301	0.00259461	5.6001	2.14e-08	3:52349412	1
3:52407041	3_52407041_C_T	rs1546737	3	52407041	T	C	ENSG00000114904	NEK4	chr3	52744800	52804965	-	protein_coding	2.65e-06	-	0.00170233	0.313636	0.0162806	0.00262866	6.1935	5.88e-10	3:52407041	1
3:52450043	3_52450043_A_G	rs13094687	3	52450043	A	G	ENSG00000114904	NEK4	chr3	52744800	52804965	-	protein_coding	9.81e-07	-	0.000718625	0.678392	-0.0178396	0.00260815	-6.83993	7.92e-12	3:52450043	1
3:52456973	3_52456973_A_G	rs2272088	3	52456973	A	G	ENSG00000114904	NEK4	chr3	52744800	52804965	-	protein_coding	1.81e-07	-	0.000162462	0.677544	-0.0181217	0.00260743	-6.95003	3.65e-12	3:52456973	1
3:52467263	3_52467263_G_A	rs648514	3	52467263	A	G	ENSG00000168268	NT5DC2	chr3	52558386	52569070	-	protein_coding	2.8e-06	+	0.00178322	0.459107	-0.0133535	0.00244597	-5.45939	4.78e-08	3:52467263	1
3:52467263	3_52467263_G_A	rs648514	3	52467263	A	G	ENSG00000114904	NEK4	chr3	52744800	52804965	-	protein_coding	3.58e-05	+	0.0150628	0.459107	-0.0133535	0.00244597	-5.45939	4.78e-08	3:52467263	1
3:52507719	3_52507719_G_C	rs13094915	3	52507719	C	G	ENSG00000114904	NEK4	chr3	52744800	52804965	-	protein_coding	1.54e-05	-	0.00751313	0.387318	0.017242	0.00267378	6.44856	1.13e-10	3:52507719	1
3:52532291	3_52532291_G_C	rs34736619	3	52532291	C	G	ENSG00000114904	NEK4	chr3	52744800	52804965	-	protein_coding	2.36e-06	-	0.00154062	0.385769	0.0170994	0.00254464	6.71977	1.82e-11	3:52532291	1
3:52536514	3_52536514_G_A	rs731831	3	52536514	A	G	ENSG00000114904	NEK4	chr3	52744800	52804965	-	protein_coding	4.39e-09	-	5.75e-06	0.329228	0.0185488	0.00259238	7.15513	8.36e-13	3:52536514	1
3:52536514	3_52536514_G_A	rs731831	3	52536514	A	G	ENSG00000163935	SFMBT1	chr3	52937588	53080766	-	protein_coding	0.000138234	+	0.0435355	0.329228	0.0185488	0.00259238	7.15513	8.36e-13	3:52536514	1
3:52540544	3_52540544_G_T	rs1010552	3	52540544	T	G	ENSG00000114904	NEK4	chr3	52744800	52804965	-	protein_coding	5.31e-09	-	6.82e-06	0.327304	0.0180131	0.00260549	6.91353	4.73e-12	3:52540544	1
3:52540544	3_52540544_G_T	rs1010552	3	52540544	T	G	ENSG00000163935	SFMBT1	chr3	52937588	53080766	-	protein_coding	9.39e-05	+	0.0324051	0.327304	0.0180131	0.00260549	6.91353	4.73e-12	3:52540544	1
3:52540773	3_52540773_T_C	rs1010553	3	52540773	T	C	ENSG00000168268	NT5DC2	chr3	52558386	52569070	-	protein_coding	2.11e-08	+	2.37e-05	0.513754	0.01901	0.00243728	7.79971	6.21e-15	3:52540773	1
3:52540773	3_52540773_T_C	rs1010553	3	52540773	T	C	ENSG00000114904	NEK4	chr3	52744800	52804965	-	protein_coding	1.65e-07	+	0.000149936	0.513754	0.01901	0.00243728	7.79971	6.21e-15	3:52540773	1
3:52541253	3_52541253_A_G	rs11130306	3	52541253	A	G	ENSG00000168268	NT5DC2	chr3	52558386	52569070	-	protein_coding	1.55e-08	+	1.8e-05	0.516451	0.0185635	0.00244646	7.58792	3.25e-14	3:52541253	1
3:52541253	3_52541253_A_G	rs11130306	3	52541253	A	G	ENSG00000114904	NEK4	chr3	52744800	52804965	-	protein_coding	8.13e-08	+	7.95e-05	0.516451	0.0185635	0.00244646	7.58792	3.25e-14	3:52541253	1
3:52542919	3_52542919_T_C	rs1010554	3	52542919	T	C	ENSG00000168268	NT5DC2	chr3	52558386	52569070	-	protein_coding	1.84e-08	+	2.1e-05	0.529012	0.0192345	0.00244188	7.87692	3.36e-15	3:52542919	1
3:52542919	3_52542919_T_C	rs1010554	3	52542919	T	C	ENSG00000114904	NEK4	chr3	52744800	52804965	-	protein_coding	9.23e-08	+	8.9e-05	0.529012	0.0192345	0.00244188	7.87692	3.36e-15	3:52542919	1
3:52546820	3_52546820_C_T	rs2015971	3	52546820	T	C	ENSG00000114904	NEK4	chr3	52744800	52804965	-	protein_coding	5.89e-10	-	9.24e-07	0.445003	0.0180502	0.00245745	7.3451	2.06e-13	3:52546820	1
3:52546820	3_52546820_C_T	rs2015971	3	52546820	T	C	ENSG00000168268	NT5DC2	chr3	52558386	52569070	-	protein_coding	0.000154426	-	0.0473311	0.445003	0.0180502	0.00245745	7.3451	2.06e-13	3:52546820	1
3:52551265	3_52551265_T_C	rs66824127	3	52551265	T	C	ENSG00000114904	NEK4	chr3	52744800	52804965	-	protein_coding	9.67e-08	-	9.28e-05	0.443649	-0.0190214	0.00246207	-7.72579	1.11e-14	3:52551265	1
3:52551265	3_52551265_T_C	rs66824127	3	52551265	T	C	ENSG00000168268	NT5DC2	chr3	52558386	52569070	-	protein_coding	1.12e-07	-	0.000105469	0.443649	-0.0190214	0.00246207	-7.72579	1.11e-14	3:52551265	1
3:52551284	3_52551284_G_T	rs67409736	3	52551284	T	G	ENSG00000114904	NEK4	chr3	52744800	52804965	-	protein_coding	6.91e-08	-	6.88e-05	0.56551	0.0189066	0.00246478	7.67073	1.71e-14	3:52551284	1
3:52551284	3_52551284_G_T	rs67409736	3	52551284	T	G	ENSG00000168268	NT5DC2	chr3	52558386	52569070	-	protein_coding	1.27e-07	-	0.000118816	0.56551	0.0189066	0.00246478	7.67073	1.71e-14	3:52551284	1
3:52555316	3_52555316_G_A	rs13081028	3	52555316	A	G	ENSG00000168268	NT5DC2	chr3	52558386	52569070	-	protein_coding	1.46e-08	-	1.7e-05	0.562736	0.0194341	0.00245515	7.91563	2.46e-15	3:52555316	1
3:52555316	3_52555316_G_A	rs13081028	3	52555316	A	G	ENSG00000114904	NEK4	chr3	52744800	52804965	-	protein_coding	8.78e-08	-	8.52e-05	0.562736	0.0194341	0.00245515	7.91563	2.46e-15	3:52555316	1
3:52555957	3_52555957_T_C	rs9853056	3	52555957	T	C	ENSG00000168268	NT5DC2	chr3	52558386	52569070	-	protein_coding	1.46e-08	-	1.7e-05	0.434209	-0.01905	0.00245698	-7.75344	8.94e-15	3:52555957	1
3:52555957	3_52555957_T_C	rs9853056	3	52555957	T	C	ENSG00000114904	NEK4	chr3	52744800	52804965	-	protein_coding	8.78e-08	-	8.52e-05	0.434209	-0.01905	0.00245698	-7.75344	8.94e-15	3:52555957	1
3:52556890	3_52556890_A_G	rs4434138	3	52556890	A	G	ENSG00000114904	NEK4	chr3	52744800	52804965	-	protein_coding	1.42e-09	-	2.06e-06	0.54365	-0.0178166	0.0024522	-7.26556	3.71e-13	3:52556890	1
3:52556890	3_52556890_A_G	rs4434138	3	52556890	A	G	ENSG00000168268	NT5DC2	chr3	52558386	52569070	-	protein_coding	4.02e-05	-	0.0165418	0.54365	-0.0178166	0.0024522	-7.26556	3.71e-13	3:52556890	1
3:52557038	3_52557038_C_T	rs4234633	3	52557038	T	C	ENSG00000114904	NEK4	chr3	52744800	52804965	-	protein_coding	1.13e-09	-	1.68e-06	0.443352	0.0185529	0.00245751	7.54947	4.37e-14	3:52557038	1
3:52557038	3_52557038_C_T	rs4234633	3	52557038	T	C	ENSG00000168268	NT5DC2	chr3	52558386	52569070	-	protein_coding	0.000103034	-	0.0348301	0.443352	0.0185529	0.00245751	7.54947	4.37e-14	3:52557038	1
3:52558008	3_52558008_T_C	rs13303	3	52558008	T	C	ENSG00000168268	NT5DC2	chr3	52558386	52569070	-	protein_coding	1.46e-08	-	1.7e-05	0.434956	-0.0189039	0.00245618	-7.69648	1.4e-14	3:52558008	1
3:52558008	3_52558008_T_C	rs13303	3	52558008	T	C	ENSG00000114904	NEK4	chr3	52744800	52804965	-	protein_coding	8.78e-08	-	8.52e-05	0.434956	-0.0189039	0.00245618	-7.69648	1.4e-14	3:52558008	1
3:52558133	3_52558133_T_C	rs13621	3	52558133	T	C	ENSG00000114904	NEK4	chr3	52744800	52804965	-	protein_coding	6.79e-11	-	1.26e-07	0.546428	-0.0170446	0.00245224	-6.95063	3.64e-12	3:52558133	1
3:52558133	3_52558133_T_C	rs13621	3	52558133	T	C	ENSG00000168268	NT5DC2	chr3	52558386	52569070	-	protein_coding	0.000121578	-	0.0395196	0.546428	-0.0170446	0.00245224	-6.95063	3.64e-12	3:52558133	1
3:52559705	3_52559705_G_A	rs11709284	3	52559705	A	G	ENSG00000168268	NT5DC2	chr3	52558386	52569070	-	protein_coding	1.46e-08	-	1.7e-05	0.562262	0.0190411	0.00246201	7.73396	1.04e-14	3:52559705	1
3:52559705	3_52559705_G_A	rs11709284	3	52559705	A	G	ENSG00000114904	NEK4	chr3	52744800	52804965	-	protein_coding	8.78e-08	-	8.52e-05	0.562262	0.0190411	0.00246201	7.73396	1.04e-14	3:52559705	1
3:52560021	3_52560021_C_T	rs4475032	3	52560021	T	C	ENSG00000114904	NEK4	chr3	52744800	52804965	-	protein_coding	8.24e-10	-	1.26e-06	0.442809	0.0184636	0.00245804	7.5115	5.85e-14	3:52560021	1
3:52560021	3_52560021_C_T	rs4475032	3	52560021	T	C	ENSG00000168268	NT5DC2	chr3	52558386	52569070	-	protein_coding	0.000141219	-	0.0442703	0.442809	0.0184636	0.00245804	7.5115	5.85e-14	3:52560021	1
3:52561779	3_52561779_C_T	rs11711421	3	52561779	T	C	ENSG00000114904	NEK4	chr3	52744800	52804965	-	protein_coding	6.79e-11	-	1.26e-07	0.452595	0.0173255	0.00244614	7.08279	1.41e-12	3:52561779	1
3:52561779	3_52561779_C_T	rs11711421	3	52561779	T	C	ENSG00000168268	NT5DC2	chr3	52558386	52569070	-	protein_coding	0.000121578	-	0.0395196	0.452595	0.0173255	0.00244614	7.08279	1.41e-12	3:52561779	1
3:52563572	3_52563572_C_T	rs4687624	3	52563572	T	C	ENSG00000114904	NEK4	chr3	52744800	52804965	-	protein_coding	8.24e-10	-	1.26e-06	0.444129	0.0180147	0.00245704	7.33187	2.27e-13	3:52563572	1
3:52563572	3_52563572_C_T	rs4687624	3	52563572	T	C	ENSG00000168268	NT5DC2	chr3	52558386	52569070	-	protein_coding	0.000141219	-	0.0442703	0.444129	0.0180147	0.00245704	7.33187	2.27e-13	3:52563572	1
3:52563718	3_52563718_C_T	rs4687625	3	52563718	T	C	ENSG00000114904	NEK4	chr3	52744800	52804965	-	protein_coding	5.79e-10	-	9.09e-07	0.442871	0.0183095	0.00245162	7.46834	8.12e-14	3:52563718	1
3:52563718	3_52563718_C_T	rs4687625	3	52563718	T	C	ENSG00000168268	NT5DC2	chr3	52558386	52569070	-	protein_coding	9.36e-05	-	0.0323227	0.442871	0.0183095	0.00245162	7.46834	8.12e-14	3:52563718	1
3:52565100	3_52565100_T_C	rs6778735	3	52565100	T	C	ENSG00000168268	NT5DC2	chr3	52558386	52569070	-	protein_coding	8.67e-09	-	1.06e-05	0.444456	-0.0194944	0.00245747	-7.93271	2.14e-15	3:52565100	1
3:52565100	3_52565100_T_C	rs6778735	3	52565100	T	C	ENSG00000114904	NEK4	chr3	52744800	52804965	-	protein_coding	2.78e-07	-	0.000237957	0.444456	-0.0194944	0.00245747	-7.93271	2.14e-15	3:52565100	1
3:52566065	3_52566065_T_C	rs4282054	3	52566065	T	C	ENSG00000168268	NT5DC2	chr3	52558386	52569070	-	protein_coding	6.97e-09	-	8.73e-06	0.436441	-0.0190044	0.00245537	-7.73995	9.95e-15	3:52566065	1
3:52566065	3_52566065_T_C	rs4282054	3	52566065	T	C	ENSG00000114904	NEK4	chr3	52744800	52804965	-	protein_coding	4.66e-08	-	4.84e-05	0.436441	-0.0190044	0.00245537	-7.73995	9.95e-15	3:52566065	1
3:52566682	3_52566682_G_A	rs7636227	3	52566682	A	G	ENSG00000168268	NT5DC2	chr3	52558386	52569070	-	protein_coding	8.67e-09	-	1.06e-05	0.559022	0.0195035	0.00245931	7.93048	2.18e-15	3:52566682	1
3:52566682	3_52566682_G_A	rs7636227	3	52566682	A	G	ENSG00000114904	NEK4	chr3	52744800	52804965	-	protein_coding	2.78e-07	-	0.000237957	0.559022	0.0195035	0.00245931	7.93048	2.18e-15	3:52566682	1
3:52566820	3_52566820_C_A	rs12489732	3	52566820	A	C	ENSG00000114904	NEK4	chr3	52744800	52804965	-	protein_coding	2.93e-09	-	3.99e-06	0.328419	0.0187311	0.00260041	7.20314	5.88e-13	3:52566820	1
3:52566820	3_52566820_C_A	rs12489732	3	52566820	A	C	ENSG00000163935	SFMBT1	chr3	52937588	53080766	-	protein_coding	7.92e-05	+	0.0283305	0.328419	0.0187311	0.00260041	7.20314	5.88e-13	3:52566820	1
3:52566914	3_52566914_C_A	rs7614981	3	52566914	A	C	ENSG00000168268	NT5DC2	chr3	52558386	52569070	-	protein_coding	6.16e-09	-	7.81e-06	0.536197	0.0191651	0.00244152	7.84967	4.17e-15	3:52566914	1
3:52566914	3_52566914_C_A	rs7614981	3	52566914	A	C	ENSG00000114904	NEK4	chr3	52744800	52804965	-	protein_coding	6.42e-08	-	6.44e-05	0.536197	0.0191651	0.00244152	7.84967	4.17e-15	3:52566914	1
3:52567014	3_52567014_G_T	rs12489828	3	52567014	T	G	ENSG00000168268	NT5DC2	chr3	52558386	52569070	-	protein_coding	6.16e-09	-	7.81e-06	0.536397	0.0191027	0.00244157	7.82396	5.12e-15	3:52567014	1
3:52567014	3_52567014_G_T	rs12489828	3	52567014	T	G	ENSG00000114904	NEK4	chr3	52744800	52804965	-	protein_coding	6.42e-08	-	6.44e-05	0.536397	0.0191027	0.00244157	7.82396	5.12e-15	3:52567014	1
3:52567188	3_52567188_G_T	rs28661185	3	52567188	T	G	ENSG00000114904	NEK4	chr3	52744800	52804965	-	protein_coding	4.97e-10	-	7.91e-07	0.445348	0.0179955	0.00245607	7.32696	2.35e-13	3:52567188	1
3:52567188	3_52567188_G_T	rs28661185	3	52567188	T	G	ENSG00000168268	NT5DC2	chr3	52558386	52569070	-	protein_coding	5.81e-05	-	0.022151	0.445348	0.0179955	0.00245607	7.32696	2.35e-13	3:52567188	1
3:52567617	3_52567617_A_G	rs66782572	3	52567617	A	G	ENSG00000168268	NT5DC2	chr3	52558386	52569070	-	protein_coding	5e-09	-	6.47e-06	0.462051	-0.0177765	0.00244926	-7.25792	3.93e-13	3:52567617	1
3:52567617	3_52567617_A_G	rs66782572	3	52567617	A	G	ENSG00000114904	NEK4	chr3	52744800	52804965	-	protein_coding	9.88e-09	-	1.19e-05	0.462051	-0.0177765	0.00244926	-7.25792	3.93e-13	3:52567617	1
3:52568805	3_52568805_G_T	rs7639267	3	52568805	T	G	ENSG00000168268	NT5DC2	chr3	52558386	52569070	-	protein_coding	8.1e-09	-	1e-05	0.565379	0.0184098	0.00246338	7.47338	7.82e-14	3:52568805	1
3:52568805	3_52568805_G_T	rs7639267	3	52568805	T	G	ENSG00000114904	NEK4	chr3	52744800	52804965	-	protein_coding	6.37e-08	-	6.4e-05	0.565379	0.0184098	0.00246338	7.47338	7.82e-14	3:52568805	1
3:52569098	3_52569098_G_A	rs4687626	3	52569098	A	G	ENSG00000114904	NEK4	chr3	52744800	52804965	-	protein_coding	4.97e-10	-	7.91e-07	0.444775	0.0177878	0.00245682	7.24019	4.48e-13	3:52569098	1
3:52569098	3_52569098_G_A	rs4687626	3	52569098	A	G	ENSG00000168268	NT5DC2	chr3	52558386	52569070	-	protein_coding	5.81e-05	-	0.022151	0.444775	0.0177878	0.00245682	7.24019	4.48e-13	3:52569098	1
3:52572056	3_52572056_A_G	rs7638808	3	52572056	A	G	ENSG00000114904	NEK4	chr3	52744800	52804965	-	protein_coding	2.99e-10	-	4.96e-07	0.523822	-0.0176243	0.00243741	-7.23075	4.8e-13	3:52572056	1
3:52572056	3_52572056_A_G	rs7638808	3	52572056	A	G	ENSG00000168268	NT5DC2	chr3	52558386	52569070	-	protein_coding	7.12e-05	-	0.0259865	0.523822	-0.0176243	0.00243741	-7.23075	4.8e-13	3:52572056	1
3:52572056	3_52572056_A_G	rs7638808	3	52572056	A	G	ENSG00000016864	GLT8D1	chr3	52728505	52740048	-	protein_coding	8.35e-05	+	0.0295667	0.523822	-0.0176243	0.00243741	-7.23075	4.8e-13	3:52572056	1
3:52572447	3_52572447_A_G	rs6445528	3	52572447	A	G	ENSG00000114904	NEK4	chr3	52744800	52804965	-	protein_coding	2.99e-10	-	4.96e-07	0.524003	-0.0177027	0.00243751	-7.2626	3.8e-13	3:52572447	1
3:52572447	3_52572447_A_G	rs6445528	3	52572447	A	G	ENSG00000168268	NT5DC2	chr3	52558386	52569070	-	protein_coding	7.12e-05	-	0.0259865	0.524003	-0.0177027	0.00243751	-7.2626	3.8e-13	3:52572447	1
3:52572447	3_52572447_A_G	rs6445528	3	52572447	A	G	ENSG00000016864	GLT8D1	chr3	52728505	52740048	-	protein_coding	8.35e-05	+	0.0295667	0.524003	-0.0177027	0.00243751	-7.2626	3.8e-13	3:52572447	1
3:52573096	3_52573096_G_A	rs13076398	3	52573096	A	G	ENSG00000114904	NEK4	chr3	52744800	52804965	-	protein_coding	4.97e-10	-	7.91e-07	0.444525	0.0179378	0.00245705	7.30053	2.87e-13	3:52573096	1
3:52573096	3_52573096_G_A	rs13076398	3	52573096	A	G	ENSG00000168268	NT5DC2	chr3	52558386	52569070	-	protein_coding	5.81e-05	-	0.022151	0.444525	0.0179378	0.00245705	7.30053	2.87e-13	3:52573096	1
3:52573844	3_52573844_G_A	rs62256903	3	52573844	A	G	ENSG00000114904	NEK4	chr3	52744800	52804965	-	protein_coding	4.97e-10	-	7.91e-07	0.447435	0.0179058	0.00245541	7.29238	3.05e-13	3:52573844	1
3:52573844	3_52573844_G_A	rs62256903	3	52573844	A	G	ENSG00000168268	NT5DC2	chr3	52558386	52569070	-	protein_coding	5.81e-05	-	0.022151	0.447435	0.0179058	0.00245541	7.29238	3.05e-13	3:52573844	1
3:52575831	3_52575831_G_A	rs1133415	3	52575831	A	G	ENSG00000114904	NEK4	chr3	52744800	52804965	-	protein_coding	2.99e-10	-	4.96e-07	0.472322	0.0176598	0.00243826	7.24278	4.4e-13	3:52575831	1
3:52575831	3_52575831_G_A	rs1133415	3	52575831	A	G	ENSG00000168268	NT5DC2	chr3	52558386	52569070	-	protein_coding	7.12e-05	-	0.0259865	0.472322	0.0176598	0.00243826	7.24278	4.4e-13	3:52575831	1
3:52575831	3_52575831_G_A	rs1133415	3	52575831	A	G	ENSG00000016864	GLT8D1	chr3	52728505	52740048	-	protein_coding	8.35e-05	+	0.0295667	0.472322	0.0176598	0.00243826	7.24278	4.4e-13	3:52575831	1
3:52581435	3_52581435_T_C	rs3199918	3	52581435	T	C	ENSG00000114904	NEK4	chr3	52744800	52804965	-	protein_coding	1.5e-05	-	0.00735233	0.810911	-0.016274	0.0031436	-5.17689	2.26e-07	NA	NA
3:52584715	3_52584715_A_G	rs2878628	3	52584715	A	G	ENSG00000114904	NEK4	chr3	52744800	52804965	-	protein_coding	3.54e-13	-	9.5e-10	0.582963	-0.0175141	0.00246667	-7.10028	1.25e-12	3:52584715	1
3:52584715	3_52584715_A_G	rs2878628	3	52584715	A	G	ENSG00000163935	SFMBT1	chr3	52937588	53080766	-	protein_coding	3.31e-05	+	0.014128	0.582963	-0.0175141	0.00246667	-7.10028	1.25e-12	3:52584715	1
3:52584715	3_52584715_A_G	rs2878628	3	52584715	A	G	ENSG00000016864	GLT8D1	chr3	52728505	52740048	-	protein_coding	3.64e-05	+	0.0152836	0.582963	-0.0175141	0.00246667	-7.10028	1.25e-12	3:52584715	1
3:52584787	3_52584787_T_C	rs2251219	3	52584787	T	C	ENSG00000114904	NEK4	chr3	52744800	52804965	-	protein_coding	2.76e-14	-	8.71e-11	0.605442	-0.0170393	0.00248821	-6.84801	7.49e-12	3:52584787	1
3:52584787	3_52584787_T_C	rs2251219	3	52584787	T	C	ENSG00000163935	SFMBT1	chr3	52937588	53080766	-	protein_coding	1.43e-05	+	0.00705085	0.605442	-0.0170393	0.00248821	-6.84801	7.49e-12	3:52584787	1
3:52584787	3_52584787_T_C	rs2251219	3	52584787	T	C	ENSG00000016864	GLT8D1	chr3	52728505	52740048	-	protein_coding	8.02e-05	+	0.0286162	0.605442	-0.0170393	0.00248821	-6.84801	7.49e-12	3:52584787	1
3:52585760	3_52585760_G_C	rs1961959	3	52585760	C	G	ENSG00000114904	NEK4	chr3	52744800	52804965	-	protein_coding	6.22e-13	-	1.61e-09	0.389236	0.0182901	0.00259989	7.03496	1.99e-12	3:52585760	1
3:52585760	3_52585760_G_C	rs1961959	3	52585760	C	G	ENSG00000163935	SFMBT1	chr3	52937588	53080766	-	protein_coding	2.04e-05	+	0.00948868	0.389236	0.0182901	0.00259989	7.03496	1.99e-12	3:52585760	1
3:52585760	3_52585760_G_C	rs1961959	3	52585760	C	G	ENSG00000016864	GLT8D1	chr3	52728505	52740048	-	protein_coding	0.000108699	+	0.0363045	0.389236	0.0182901	0.00259989	7.03496	1.99e-12	3:52585760	1
3:52585990	3_52585990_A_G	rs1961958	3	52585990	A	G	ENSG00000114904	NEK4	chr3	52744800	52804965	-	protein_coding	6.22e-13	-	1.61e-09	0.610336	-0.0183141	0.00249402	-7.34321	2.09e-13	3:52585990	1
3:52585990	3_52585990_A_G	rs1961958	3	52585990	A	G	ENSG00000163935	SFMBT1	chr3	52937588	53080766	-	protein_coding	2.04e-05	+	0.00948868	0.610336	-0.0183141	0.00249402	-7.34321	2.09e-13	3:52585990	1
3:52585990	3_52585990_A_G	rs1961958	3	52585990	A	G	ENSG00000016864	GLT8D1	chr3	52728505	52740048	-	protein_coding	0.000108699	+	0.0363045	0.610336	-0.0183141	0.00249402	-7.34321	2.09e-13	3:52585990	1
3:52593119	3_52593119_A_G	rs17052256	3	52593119	A	G	ENSG00000114904	NEK4	chr3	52744800	52804965	-	protein_coding	2.36e-13	-	6.48e-10	0.583021	-0.0173646	0.00247404	-7.01872	2.24e-12	3:52593119	1
3:52593119	3_52593119_A_G	rs17052256	3	52593119	A	G	ENSG00000163935	SFMBT1	chr3	52937588	53080766	-	protein_coding	2.82e-05	+	0.012408	0.583021	-0.0173646	0.00247404	-7.01872	2.24e-12	3:52593119	1
3:52593119	3_52593119_A_G	rs17052256	3	52593119	A	G	ENSG00000016864	GLT8D1	chr3	52728505	52740048	-	protein_coding	4.33e-05	+	0.0175671	0.583021	-0.0173646	0.00247404	-7.01872	2.24e-12	3:52593119	1
3:52593138	3_52593138_A_G	rs17052259	3	52593138	A	G	ENSG00000114904	NEK4	chr3	52744800	52804965	-	protein_coding	2.36e-13	-	6.48e-10	0.583028	-0.0175857	0.00246726	-7.1276	1.02e-12	3:52593138	1
3:52593138	3_52593138_A_G	rs17052259	3	52593138	A	G	ENSG00000163935	SFMBT1	chr3	52937588	53080766	-	protein_coding	2.82e-05	+	0.012408	0.583028	-0.0175857	0.00246726	-7.1276	1.02e-12	3:52593138	1
3:52593138	3_52593138_A_G	rs17052259	3	52593138	A	G	ENSG00000016864	GLT8D1	chr3	52728505	52740048	-	protein_coding	4.33e-05	+	0.0175671	0.583028	-0.0175857	0.00246726	-7.1276	1.02e-12	3:52593138	1
3:52593230	3_52593230_C_T	rs3796353	3	52593230	T	C	ENSG00000114904	NEK4	chr3	52744800	52804965	-	protein_coding	2.36e-13	-	6.48e-10	0.41683	0.0175659	0.00246684	7.1208	1.07e-12	3:52593230	1
3:52593230	3_52593230_C_T	rs3796353	3	52593230	T	C	ENSG00000163935	SFMBT1	chr3	52937588	53080766	-	protein_coding	2.82e-05	+	0.012408	0.41683	0.0175659	0.00246684	7.1208	1.07e-12	3:52593230	1
3:52593230	3_52593230_C_T	rs3796353	3	52593230	T	C	ENSG00000016864	GLT8D1	chr3	52728505	52740048	-	protein_coding	4.33e-05	+	0.0175671	0.41683	0.0175659	0.00246684	7.1208	1.07e-12	3:52593230	1
3:52596398	3_52596398_T_C	rs6778844	3	52596398	T	C	ENSG00000114904	NEK4	chr3	52744800	52804965	-	protein_coding	4.11e-13	-	1.09e-09	0.610737	-0.0182756	0.00249422	-7.32719	2.35e-13	3:52596398	1
3:52596398	3_52596398_T_C	rs6778844	3	52596398	T	C	ENSG00000163935	SFMBT1	chr3	52937588	53080766	-	protein_coding	1.73e-05	+	0.00827589	0.610737	-0.0182756	0.00249422	-7.32719	2.35e-13	3:52596398	1
3:52596398	3_52596398_T_C	rs6778844	3	52596398	T	C	ENSG00000016864	GLT8D1	chr3	52728505	52740048	-	protein_coding	0.000126465	+	0.0407358	0.610737	-0.0182756	0.00249422	-7.32719	2.35e-13	3:52596398	1
3:52596914	3_52596914_A_G	rs33964154	3	52596914	A	G	ENSG00000114904	NEK4	chr3	52744800	52804965	-	protein_coding	1.8e-14	-	5.82e-11	0.605615	-0.0170459	0.00249531	-6.83119	8.42e-12	3:52596914	1
3:52596914	3_52596914_A_G	rs33964154	3	52596914	A	G	ENSG00000163935	SFMBT1	chr3	52937588	53080766	-	protein_coding	1.21e-05	+	0.00614388	0.605615	-0.0170459	0.00249531	-6.83119	8.42e-12	3:52596914	1
3:52596914	3_52596914_A_G	rs33964154	3	52596914	A	G	ENSG00000016864	GLT8D1	chr3	52728505	52740048	-	protein_coding	9.41e-05	+	0.0324503	0.605615	-0.0170459	0.00249531	-6.83119	8.42e-12	3:52596914	1
3:52597664	3_52597664_G_A	rs2289249	3	52597664	A	G	ENSG00000114904	NEK4	chr3	52744800	52804965	-	protein_coding	6.22e-13	-	1.61e-09	0.388732	0.0183445	0.00249484	7.353	1.94e-13	3:52597664	1
3:52597664	3_52597664_G_A	rs2289249	3	52597664	A	G	ENSG00000163935	SFMBT1	chr3	52937588	53080766	-	protein_coding	2.04e-05	+	0.00948868	0.388732	0.0183445	0.00249484	7.353	1.94e-13	3:52597664	1
3:52597664	3_52597664_G_A	rs2289249	3	52597664	A	G	ENSG00000016864	GLT8D1	chr3	52728505	52740048	-	protein_coding	0.000108699	+	0.0363045	0.388732	0.0183445	0.00249484	7.353	1.94e-13	3:52597664	1
3:52598540	3_52598540_G_A	rs13059862	3	52598540	A	G	ENSG00000114904	NEK4	chr3	52744800	52804965	-	protein_coding	3.54e-13	-	9.5e-10	0.420316	0.0173586	0.00247077	7.02558	2.13e-12	3:52598540	1
3:52598540	3_52598540_G_A	rs13059862	3	52598540	A	G	ENSG00000163935	SFMBT1	chr3	52937588	53080766	-	protein_coding	3.31e-05	+	0.014128	0.420316	0.0173586	0.00247077	7.02558	2.13e-12	3:52598540	1
3:52598540	3_52598540_G_A	rs13059862	3	52598540	A	G	ENSG00000016864	GLT8D1	chr3	52728505	52740048	-	protein_coding	3.64e-05	+	0.0152836	0.420316	0.0173586	0.00247077	7.02558	2.13e-12	3:52598540	1
3:52598608	3_52598608_G_A	rs13060048	3	52598608	A	G	ENSG00000114904	NEK4	chr3	52744800	52804965	-	protein_coding	3.54e-13	-	9.5e-10	0.416899	0.0173683	0.00247358	7.0215	2.19e-12	3:52598608	1
3:52598608	3_52598608_G_A	rs13060048	3	52598608	A	G	ENSG00000163935	SFMBT1	chr3	52937588	53080766	-	protein_coding	3.31e-05	+	0.014128	0.416899	0.0173683	0.00247358	7.0215	2.19e-12	3:52598608	1
3:52598608	3_52598608_G_A	rs13060048	3	52598608	A	G	ENSG00000016864	GLT8D1	chr3	52728505	52740048	-	protein_coding	3.64e-05	+	0.0152836	0.416899	0.0173683	0.00247358	7.0215	2.19e-12	3:52598608	1
3:52599789	3_52599789_A_G	rs6786919	3	52599789	A	G	ENSG00000114904	NEK4	chr3	52744800	52804965	-	protein_coding	3.54e-13	-	9.5e-10	0.583059	-0.0173616	0.00247357	-7.01883	2.24e-12	3:52599789	1
3:52599789	3_52599789_A_G	rs6786919	3	52599789	A	G	ENSG00000163935	SFMBT1	chr3	52937588	53080766	-	protein_coding	3.31e-05	+	0.014128	0.583059	-0.0173616	0.00247357	-7.01883	2.24e-12	3:52599789	1
3:52599789	3_52599789_A_G	rs6786919	3	52599789	A	G	ENSG00000016864	GLT8D1	chr3	52728505	52740048	-	protein_coding	3.64e-05	+	0.0152836	0.583059	-0.0173616	0.00247357	-7.01883	2.24e-12	3:52599789	1
3:52599922	3_52599922_G_A	rs6798246	3	52599922	A	G	ENSG00000114904	NEK4	chr3	52744800	52804965	-	protein_coding	6.22e-13	-	1.61e-09	0.389041	0.0183169	0.00249452	7.34285	2.09e-13	3:52599922	1
3:52599922	3_52599922_G_A	rs6798246	3	52599922	A	G	ENSG00000163935	SFMBT1	chr3	52937588	53080766	-	protein_coding	2.04e-05	+	0.00948868	0.389041	0.0183169	0.00249452	7.34285	2.09e-13	3:52599922	1
3:52599922	3_52599922_G_A	rs6798246	3	52599922	A	G	ENSG00000016864	GLT8D1	chr3	52728505	52740048	-	protein_coding	0.000108699	+	0.0363045	0.389041	0.0183169	0.00249452	7.34285	2.09e-13	3:52599922	1
3:52600999	3_52600999_T_C	rs1821879	3	52600999	T	C	ENSG00000114904	NEK4	chr3	52744800	52804965	-	protein_coding	3.54e-13	-	9.5e-10	0.579572	-0.0173383	0.00247154	-7.01517	2.3e-12	3:52600999	1
3:52600999	3_52600999_T_C	rs1821879	3	52600999	T	C	ENSG00000163935	SFMBT1	chr3	52937588	53080766	-	protein_coding	3.31e-05	+	0.014128	0.579572	-0.0173383	0.00247154	-7.01517	2.3e-12	3:52600999	1
3:52600999	3_52600999_T_C	rs1821879	3	52600999	T	C	ENSG00000016864	GLT8D1	chr3	52728505	52740048	-	protein_coding	3.64e-05	+	0.0152836	0.579572	-0.0173383	0.00247154	-7.01517	2.3e-12	3:52600999	1
3:52602274	3_52602274_T_C	rs13063160	3	52602274	T	C	ENSG00000114904	NEK4	chr3	52744800	52804965	-	protein_coding	3.54e-13	-	9.5e-10	0.579411	-0.0173976	0.00247083	-7.04119	1.91e-12	3:52602274	1
3:52602274	3_52602274_T_C	rs13063160	3	52602274	T	C	ENSG00000163935	SFMBT1	chr3	52937588	53080766	-	protein_coding	3.31e-05	+	0.014128	0.579411	-0.0173976	0.00247083	-7.04119	1.91e-12	3:52602274	1
3:52602274	3_52602274_T_C	rs13063160	3	52602274	T	C	ENSG00000016864	GLT8D1	chr3	52728505	52740048	-	protein_coding	3.64e-05	+	0.0152836	0.579411	-0.0173976	0.00247083	-7.04119	1.91e-12	3:52602274	1
3:52603352	3_52603352_A_G	rs10433550	3	52603352	A	G	ENSG00000114904	NEK4	chr3	52744800	52804965	-	protein_coding	3.54e-13	-	9.5e-10	0.591328	-0.0169618	0.00250335	-6.77564	1.24e-11	3:52603352	1
3:52603352	3_52603352_A_G	rs10433550	3	52603352	A	G	ENSG00000163935	SFMBT1	chr3	52937588	53080766	-	protein_coding	3.31e-05	+	0.014128	0.591328	-0.0169618	0.00250335	-6.77564	1.24e-11	3:52603352	1
3:52603352	3_52603352_A_G	rs10433550	3	52603352	A	G	ENSG00000016864	GLT8D1	chr3	52728505	52740048	-	protein_coding	3.64e-05	+	0.0152836	0.591328	-0.0169618	0.00250335	-6.77564	1.24e-11	3:52603352	1
3:52604180	3_52604180_A_G	rs9758945	3	52604180	A	G	ENSG00000114904	NEK4	chr3	52744800	52804965	-	protein_coding	3.54e-13	-	9.5e-10	0.583036	-0.017392	0.00247383	-7.03042	2.06e-12	3:52604180	1
3:52604180	3_52604180_A_G	rs9758945	3	52604180	A	G	ENSG00000163935	SFMBT1	chr3	52937588	53080766	-	protein_coding	3.31e-05	+	0.014128	0.583036	-0.017392	0.00247383	-7.03042	2.06e-12	3:52604180	1
3:52604180	3_52604180_A_G	rs9758945	3	52604180	A	G	ENSG00000016864	GLT8D1	chr3	52728505	52740048	-	protein_coding	3.64e-05	+	0.0152836	0.583036	-0.017392	0.00247383	-7.03042	2.06e-12	3:52604180	1
3:52604861	3_52604861_A_G	rs6786043	3	52604861	A	G	ENSG00000114904	NEK4	chr3	52744800	52804965	-	protein_coding	3.54e-13	-	9.5e-10	0.579611	-0.0173791	0.002471	-7.03322	2.02e-12	3:52604861	1
3:52604861	3_52604861_A_G	rs6786043	3	52604861	A	G	ENSG00000163935	SFMBT1	chr3	52937588	53080766	-	protein_coding	3.31e-05	+	0.014128	0.579611	-0.0173791	0.002471	-7.03322	2.02e-12	3:52604861	1
3:52604861	3_52604861_A_G	rs6786043	3	52604861	A	G	ENSG00000016864	GLT8D1	chr3	52728505	52740048	-	protein_coding	3.64e-05	+	0.0152836	0.579611	-0.0173791	0.002471	-7.03322	2.02e-12	3:52604861	1
3:52605005	3_52605005_T_C	rs6788887	3	52605005	T	C	ENSG00000114904	NEK4	chr3	52744800	52804965	-	protein_coding	3.54e-13	-	9.5e-10	0.583071	-0.0173874	0.00247387	-7.02841	2.09e-12	3:52605005	1
3:52605005	3_52605005_T_C	rs6788887	3	52605005	T	C	ENSG00000163935	SFMBT1	chr3	52937588	53080766	-	protein_coding	3.31e-05	+	0.014128	0.583071	-0.0173874	0.00247387	-7.02841	2.09e-12	3:52605005	1
3:52605005	3_52605005_T_C	rs6788887	3	52605005	T	C	ENSG00000016864	GLT8D1	chr3	52728505	52740048	-	protein_coding	3.64e-05	+	0.0152836	0.583071	-0.0173874	0.00247387	-7.02841	2.09e-12	3:52605005	1
3:52605136	3_52605136_T_C	rs6788993	3	52605136	T	C	ENSG00000114904	NEK4	chr3	52744800	52804965	-	protein_coding	3.54e-13	-	9.5e-10	0.581569	-0.0172972	0.00247278	-6.99504	2.65e-12	3:52605136	1
3:52605136	3_52605136_T_C	rs6788993	3	52605136	T	C	ENSG00000163935	SFMBT1	chr3	52937588	53080766	-	protein_coding	3.31e-05	+	0.014128	0.581569	-0.0172972	0.00247278	-6.99504	2.65e-12	3:52605136	1
3:52605136	3_52605136_T_C	rs6788993	3	52605136	T	C	ENSG00000016864	GLT8D1	chr3	52728505	52740048	-	protein_coding	3.64e-05	+	0.0152836	0.581569	-0.0172972	0.00247278	-6.99504	2.65e-12	3:52605136	1
3:52605974	3_52605974_C_T	rs7623199	3	52605974	T	C	ENSG00000114904	NEK4	chr3	52744800	52804965	-	protein_coding	6.22e-13	-	1.61e-09	0.389144	0.0181045	0.00250158	7.23724	4.58e-13	3:52605974	1
3:52605974	3_52605974_C_T	rs7623199	3	52605974	T	C	ENSG00000163935	SFMBT1	chr3	52937588	53080766	-	protein_coding	2.04e-05	+	0.00948868	0.389144	0.0181045	0.00250158	7.23724	4.58e-13	3:52605974	1
3:52605974	3_52605974_C_T	rs7623199	3	52605974	T	C	ENSG00000016864	GLT8D1	chr3	52728505	52740048	-	protein_coding	0.000108699	+	0.0363045	0.389144	0.0181045	0.00250158	7.23724	4.58e-13	3:52605974	1
3:52606292	3_52606292_C_T	rs11714565	3	52606292	T	C	ENSG00000114904	NEK4	chr3	52744800	52804965	-	protein_coding	3.54e-13	-	9.5e-10	0.41693	0.0175621	0.00246703	7.11873	1.09e-12	3:52606292	1
3:52606292	3_52606292_C_T	rs11714565	3	52606292	T	C	ENSG00000163935	SFMBT1	chr3	52937588	53080766	-	protein_coding	3.31e-05	+	0.014128	0.41693	0.0175621	0.00246703	7.11873	1.09e-12	3:52606292	1
3:52606292	3_52606292_C_T	rs11714565	3	52606292	T	C	ENSG00000016864	GLT8D1	chr3	52728505	52740048	-	protein_coding	3.64e-05	+	0.0152836	0.41693	0.0175621	0.00246703	7.11873	1.09e-12	3:52606292	1
3:52607682	3_52607682_G_A	rs11130307	3	52607682	A	G	ENSG00000114904	NEK4	chr3	52744800	52804965	-	protein_coding	4.11e-13	-	1.09e-09	0.389041	0.018068	0.0025014	7.22317	5.08e-13	3:52607682	1
3:52607682	3_52607682_G_A	rs11130307	3	52607682	A	G	ENSG00000163935	SFMBT1	chr3	52937588	53080766	-	protein_coding	1.73e-05	+	0.00827589	0.389041	0.018068	0.0025014	7.22317	5.08e-13	3:52607682	1
3:52607682	3_52607682_G_A	rs11130307	3	52607682	A	G	ENSG00000016864	GLT8D1	chr3	52728505	52740048	-	protein_coding	0.000126465	+	0.0407358	0.389041	0.018068	0.0025014	7.22317	5.08e-13	3:52607682	1
3:52607685	3_52607685_G_A	rs12632381	3	52607685	A	G	ENSG00000114904	NEK4	chr3	52744800	52804965	-	protein_coding	4.11e-13	-	1.09e-09	0.389041	0.0180811	0.0025014	7.22838	4.89e-13	3:52607685	1
3:52607685	3_52607685_G_A	rs12632381	3	52607685	A	G	ENSG00000163935	SFMBT1	chr3	52937588	53080766	-	protein_coding	1.73e-05	+	0.00827589	0.389041	0.0180811	0.0025014	7.22838	4.89e-13	3:52607685	1
3:52607685	3_52607685_G_A	rs12632381	3	52607685	A	G	ENSG00000016864	GLT8D1	chr3	52728505	52740048	-	protein_coding	0.000126465	+	0.0407358	0.389041	0.0180811	0.0025014	7.22838	4.89e-13	3:52607685	1
3:52608949	3_52608949_C_T	rs4687547	3	52608949	T	C	ENSG00000114904	NEK4	chr3	52744800	52804965	-	protein_coding	4.66e-14	-	1.42e-10	0.394131	0.0170477	0.00249563	6.83102	8.43e-12	3:52608949	1
3:52608949	3_52608949_C_T	rs4687547	3	52608949	T	C	ENSG00000163935	SFMBT1	chr3	52937588	53080766	-	protein_coding	1.03e-05	+	0.0053983	0.394131	0.0170477	0.00249563	6.83102	8.43e-12	3:52608949	1
3:52608949	3_52608949_C_T	rs4687547	3	52608949	T	C	ENSG00000016864	GLT8D1	chr3	52728505	52740048	-	protein_coding	8.02e-05	+	0.0286169	0.394131	0.0170477	0.00249563	6.83102	8.43e-12	3:52608949	1
3:52609157	3_52609157_G_A	rs6762457	3	52609157	A	G	ENSG00000114904	NEK4	chr3	52744800	52804965	-	protein_coding	4.66e-14	-	1.42e-10	0.39417	0.0170309	0.00249582	6.82374	8.87e-12	3:52609157	1
3:52609157	3_52609157_G_A	rs6762457	3	52609157	A	G	ENSG00000163935	SFMBT1	chr3	52937588	53080766	-	protein_coding	1.03e-05	+	0.0053983	0.39417	0.0170309	0.00249582	6.82374	8.87e-12	3:52609157	1
3:52609157	3_52609157_G_A	rs6762457	3	52609157	A	G	ENSG00000016864	GLT8D1	chr3	52728505	52740048	-	protein_coding	8.02e-05	+	0.0286169	0.39417	0.0170309	0.00249582	6.82374	8.87e-12	3:52609157	1
3:52609362	3_52609362_T_C	rs6805156	3	52609362	T	C	ENSG00000114904	NEK4	chr3	52744800	52804965	-	protein_coding	3.54e-13	-	9.5e-10	0.579665	-0.0176076	0.00246429	-7.14511	8.99e-13	3:52609362	1
3:52609362	3_52609362_T_C	rs6805156	3	52609362	T	C	ENSG00000163935	SFMBT1	chr3	52937588	53080766	-	protein_coding	3.31e-05	+	0.014128	0.579665	-0.0176076	0.00246429	-7.14511	8.99e-13	3:52609362	1
3:52609362	3_52609362_T_C	rs6805156	3	52609362	T	C	ENSG00000016864	GLT8D1	chr3	52728505	52740048	-	protein_coding	3.64e-05	+	0.0152836	0.579665	-0.0176076	0.00246429	-7.14511	8.99e-13	3:52609362	1
3:52610415	3_52610415_T_C	rs7652191	3	52610415	T	C	ENSG00000114904	NEK4	chr3	52744800	52804965	-	protein_coding	3.54e-13	-	9.5e-10	0.579845	-0.0175603	0.00246416	-7.1263	1.03e-12	3:52610415	1
3:52610415	3_52610415_T_C	rs7652191	3	52610415	T	C	ENSG00000163935	SFMBT1	chr3	52937588	53080766	-	protein_coding	3.31e-05	+	0.014128	0.579845	-0.0175603	0.00246416	-7.1263	1.03e-12	3:52610415	1
3:52610415	3_52610415_T_C	rs7652191	3	52610415	T	C	ENSG00000016864	GLT8D1	chr3	52728505	52740048	-	protein_coding	3.64e-05	+	0.0152836	0.579845	-0.0175603	0.00246416	-7.1263	1.03e-12	3:52610415	1
3:52610651	3_52610651_T_A	rs17264436	3	52610651	A	T	ENSG00000114904	NEK4	chr3	52744800	52804965	-	protein_coding	6.22e-13	-	1.61e-09	0.389021	0.0182805	0.00260014	7.03058	2.06e-12	3:52610651	1
3:52610651	3_52610651_T_A	rs17264436	3	52610651	A	T	ENSG00000163935	SFMBT1	chr3	52937588	53080766	-	protein_coding	2.04e-05	+	0.00948868	0.389021	0.0182805	0.00260014	7.03058	2.06e-12	3:52610651	1
3:52610651	3_52610651_T_A	rs17264436	3	52610651	A	T	ENSG00000016864	GLT8D1	chr3	52728505	52740048	-	protein_coding	0.000108699	+	0.0363045	0.389021	0.0182805	0.00260014	7.03058	2.06e-12	3:52610651	1
3:52611413	3_52611413_T_C	rs11718420	3	52611413	T	C	ENSG00000114904	NEK4	chr3	52744800	52804965	-	protein_coding	3.54e-13	-	9.5e-10	0.583255	-0.0173618	0.0024738	-7.01827	2.25e-12	3:52611413	1
3:52611413	3_52611413_T_C	rs11718420	3	52611413	T	C	ENSG00000163935	SFMBT1	chr3	52937588	53080766	-	protein_coding	3.31e-05	+	0.014128	0.583255	-0.0173618	0.0024738	-7.01827	2.25e-12	3:52611413	1
3:52611413	3_52611413_T_C	rs11718420	3	52611413	T	C	ENSG00000016864	GLT8D1	chr3	52728505	52740048	-	protein_coding	3.64e-05	+	0.0152836	0.583255	-0.0173618	0.0024738	-7.01827	2.25e-12	3:52611413	1
3:52612159	3_52612159_C_T	rs34954168	3	52612159	T	C	ENSG00000114904	NEK4	chr3	52744800	52804965	-	protein_coding	2.76e-14	-	8.71e-11	0.394	0.0170712	0.00249579	6.83998	7.92e-12	3:52612159	1
3:52612159	3_52612159_C_T	rs34954168	3	52612159	T	C	ENSG00000163935	SFMBT1	chr3	52937588	53080766	-	protein_coding	1.43e-05	+	0.00705085	0.394	0.0170712	0.00249579	6.83998	7.92e-12	3:52612159	1
3:52612159	3_52612159_C_T	rs34954168	3	52612159	T	C	ENSG00000016864	GLT8D1	chr3	52728505	52740048	-	protein_coding	8.02e-05	+	0.0286162	0.394	0.0170712	0.00249579	6.83998	7.92e-12	3:52612159	1
3:52612178	3_52612178_A_G	rs34115864	3	52612178	A	G	ENSG00000114904	NEK4	chr3	52744800	52804965	-	protein_coding	6.22e-13	-	1.61e-09	0.611106	-0.0180734	0.00250168	-7.2245	5.03e-13	3:52612178	1
3:52612178	3_52612178_A_G	rs34115864	3	52612178	A	G	ENSG00000163935	SFMBT1	chr3	52937588	53080766	-	protein_coding	2.04e-05	+	0.00948868	0.611106	-0.0180734	0.00250168	-7.2245	5.03e-13	3:52612178	1
3:52612178	3_52612178_A_G	rs34115864	3	52612178	A	G	ENSG00000016864	GLT8D1	chr3	52728505	52740048	-	protein_coding	0.000108699	+	0.0363045	0.611106	-0.0180734	0.00250168	-7.2245	5.03e-13	3:52612178	1
3:52613656	3_52613656_G_C	rs35107891	3	52613656	C	G	ENSG00000114904	NEK4	chr3	52744800	52804965	-	protein_coding	6.22e-13	-	1.61e-09	0.38891	0.0183179	0.0026004	7.04427	1.86e-12	3:52613656	1
3:52613656	3_52613656_G_C	rs35107891	3	52613656	C	G	ENSG00000163935	SFMBT1	chr3	52937588	53080766	-	protein_coding	2.04e-05	+	0.00948868	0.38891	0.0183179	0.0026004	7.04427	1.86e-12	3:52613656	1
3:52613656	3_52613656_G_C	rs35107891	3	52613656	C	G	ENSG00000016864	GLT8D1	chr3	52728505	52740048	-	protein_coding	0.000108699	+	0.0363045	0.38891	0.0183179	0.0026004	7.04427	1.86e-12	3:52613656	1
3:52614670	3_52614670_G_A	rs11718509	3	52614670	A	G	ENSG00000114904	NEK4	chr3	52744800	52804965	-	protein_coding	2.76e-14	-	8.71e-11	0.394073	0.0171971	0.00249616	6.88943	5.6e-12	3:52614670	1
3:52614670	3_52614670_G_A	rs11718509	3	52614670	A	G	ENSG00000163935	SFMBT1	chr3	52937588	53080766	-	protein_coding	1.43e-05	+	0.00705085	0.394073	0.0171971	0.00249616	6.88943	5.6e-12	3:52614670	1
3:52614670	3_52614670_G_A	rs11718509	3	52614670	A	G	ENSG00000016864	GLT8D1	chr3	52728505	52740048	-	protein_coding	8.02e-05	+	0.0286162	0.394073	0.0171971	0.00249616	6.88943	5.6e-12	3:52614670	1
3:52615301	3_52615301_G_A	rs4687630	3	52615301	A	G	ENSG00000114904	NEK4	chr3	52744800	52804965	-	protein_coding	2.76e-14	-	8.71e-11	0.39435	0.0170639	0.00249542	6.83808	8.03e-12	3:52615301	1
3:52615301	3_52615301_G_A	rs4687630	3	52615301	A	G	ENSG00000163935	SFMBT1	chr3	52937588	53080766	-	protein_coding	1.43e-05	+	0.00705085	0.39435	0.0170639	0.00249542	6.83808	8.03e-12	3:52615301	1
3:52615301	3_52615301_G_A	rs4687630	3	52615301	A	G	ENSG00000016864	GLT8D1	chr3	52728505	52740048	-	protein_coding	8.02e-05	+	0.0286162	0.39435	0.0170639	0.00249542	6.83808	8.03e-12	3:52615301	1
3:52616978	3_52616978_T_C	rs13078422	3	52616978	T	C	ENSG00000114904	NEK4	chr3	52744800	52804965	-	protein_coding	6.22e-13	-	1.61e-09	0.611737	-0.0181119	0.00250252	-7.23745	4.57e-13	3:52616978	1
3:52616978	3_52616978_T_C	rs13078422	3	52616978	T	C	ENSG00000163935	SFMBT1	chr3	52937588	53080766	-	protein_coding	2.04e-05	+	0.00948868	0.611737	-0.0181119	0.00250252	-7.23745	4.57e-13	3:52616978	1
3:52616978	3_52616978_T_C	rs13078422	3	52616978	T	C	ENSG00000016864	GLT8D1	chr3	52728505	52740048	-	protein_coding	0.000108699	+	0.0363045	0.611737	-0.0181119	0.00250252	-7.23745	4.57e-13	3:52616978	1
3:52617802	3_52617802_T_G	rs11720159	3	52617802	T	G	ENSG00000114904	NEK4	chr3	52744800	52804965	-	protein_coding	3.54e-13	-	9.5e-10	0.579822	-0.0176056	0.00246428	-7.1443	9.05e-13	3:52617802	1
3:52617802	3_52617802_T_G	rs11720159	3	52617802	T	G	ENSG00000163935	SFMBT1	chr3	52937588	53080766	-	protein_coding	3.31e-05	+	0.014128	0.579822	-0.0176056	0.00246428	-7.1443	9.05e-13	3:52617802	1
3:52617802	3_52617802_T_G	rs11720159	3	52617802	T	G	ENSG00000016864	GLT8D1	chr3	52728505	52740048	-	protein_coding	3.64e-05	+	0.0152836	0.579822	-0.0176056	0.00246428	-7.1443	9.05e-13	3:52617802	1
3:52618018	3_52618018_T_C	rs11720243	3	52618018	T	C	ENSG00000114904	NEK4	chr3	52744800	52804965	-	protein_coding	3.54e-13	-	9.5e-10	0.579557	-0.0175713	0.00246411	-7.13088	9.97e-13	3:52618018	1
3:52618018	3_52618018_T_C	rs11720243	3	52618018	T	C	ENSG00000163935	SFMBT1	chr3	52937588	53080766	-	protein_coding	3.31e-05	+	0.014128	0.579557	-0.0175713	0.00246411	-7.13088	9.97e-13	3:52618018	1
3:52618018	3_52618018_T_C	rs11720243	3	52618018	T	C	ENSG00000016864	GLT8D1	chr3	52728505	52740048	-	protein_coding	3.64e-05	+	0.0152836	0.579557	-0.0175713	0.00246411	-7.13088	9.97e-13	3:52618018	1
3:52618319	3_52618319_A_C	rs12487445	3	52618319	A	C	ENSG00000114904	NEK4	chr3	52744800	52804965	-	protein_coding	6.22e-13	-	1.61e-09	0.610963	-0.0182714	0.00249476	-7.3239	2.41e-13	3:52618319	1
3:52618319	3_52618319_A_C	rs12487445	3	52618319	A	C	ENSG00000163935	SFMBT1	chr3	52937588	53080766	-	protein_coding	2.04e-05	+	0.00948868	0.610963	-0.0182714	0.00249476	-7.3239	2.41e-13	3:52618319	1
3:52618319	3_52618319_A_C	rs12487445	3	52618319	A	C	ENSG00000016864	GLT8D1	chr3	52728505	52740048	-	protein_coding	0.000108699	+	0.0363045	0.610963	-0.0182714	0.00249476	-7.3239	2.41e-13	3:52618319	1
3:52619792	3_52619792_T_C	rs12629699	3	52619792	T	C	ENSG00000114904	NEK4	chr3	52744800	52804965	-	protein_coding	3.54e-13	-	9.5e-10	0.580418	-0.0173951	0.00247198	-7.03689	1.97e-12	3:52619792	1
3:52619792	3_52619792_T_C	rs12629699	3	52619792	T	C	ENSG00000163935	SFMBT1	chr3	52937588	53080766	-	protein_coding	3.31e-05	+	0.014128	0.580418	-0.0173951	0.00247198	-7.03689	1.97e-12	3:52619792	1
3:52619792	3_52619792_T_C	rs12629699	3	52619792	T	C	ENSG00000016864	GLT8D1	chr3	52728505	52740048	-	protein_coding	3.64e-05	+	0.0152836	0.580418	-0.0173951	0.00247198	-7.03689	1.97e-12	3:52619792	1
3:52619836	3_52619836_T_C	rs12629701	3	52619836	T	C	ENSG00000114904	NEK4	chr3	52744800	52804965	-	protein_coding	3.54e-13	-	9.5e-10	0.583232	-0.0174735	0.0024741	-7.06259	1.63e-12	3:52619836	1
3:52619836	3_52619836_T_C	rs12629701	3	52619836	T	C	ENSG00000163935	SFMBT1	chr3	52937588	53080766	-	protein_coding	3.31e-05	+	0.014128	0.583232	-0.0174735	0.0024741	-7.06259	1.63e-12	3:52619836	1
3:52619836	3_52619836_T_C	rs12629701	3	52619836	T	C	ENSG00000016864	GLT8D1	chr3	52728505	52740048	-	protein_coding	3.64e-05	+	0.0152836	0.583232	-0.0174735	0.0024741	-7.06259	1.63e-12	3:52619836	1
3:52621627	3_52621627_C_T	rs3733046	3	52621627	T	C	ENSG00000114904	NEK4	chr3	52744800	52804965	-	protein_coding	3.54e-13	-	9.5e-10	0.420755	0.0170408	0.00247068	6.89719	5.3e-12	3:52621627	1
3:52621627	3_52621627_C_T	rs3733046	3	52621627	T	C	ENSG00000163935	SFMBT1	chr3	52937588	53080766	-	protein_coding	3.31e-05	+	0.014128	0.420755	0.0170408	0.00247068	6.89719	5.3e-12	3:52621627	1
3:52621627	3_52621627_C_T	rs3733046	3	52621627	T	C	ENSG00000016864	GLT8D1	chr3	52728505	52740048	-	protein_coding	3.64e-05	+	0.0152836	0.420755	0.0170408	0.00247068	6.89719	5.3e-12	3:52621627	1
3:52621839	3_52621839_C_T	rs3852066	3	52621839	T	C	ENSG00000114904	NEK4	chr3	52744800	52804965	-	protein_coding	3.54e-13	-	9.5e-10	0.420701	0.0170345	0.0024706	6.89488	5.39e-12	3:52621839	1
3:52621839	3_52621839_C_T	rs3852066	3	52621839	T	C	ENSG00000163935	SFMBT1	chr3	52937588	53080766	-	protein_coding	3.31e-05	+	0.014128	0.420701	0.0170345	0.0024706	6.89488	5.39e-12	3:52621839	1
3:52621839	3_52621839_C_T	rs3852066	3	52621839	T	C	ENSG00000016864	GLT8D1	chr3	52728505	52740048	-	protein_coding	3.64e-05	+	0.0152836	0.420701	0.0170345	0.0024706	6.89488	5.39e-12	3:52621839	1
3:52622086	3_52622086_G_A	rs2590838	3	52622086	A	G	ENSG00000114904	NEK4	chr3	52744800	52804965	-	protein_coding	3.88e-10	-	6.3e-07	0.509648	0.01749	0.0024341	7.18541	6.7e-13	3:52622086	1
3:52622086	3_52622086_G_A	rs2590838	3	52622086	A	G	ENSG00000168268	NT5DC2	chr3	52558386	52569070	-	protein_coding	4.92e-07	-	0.000393918	0.509648	0.01749	0.0024341	7.18541	6.7e-13	3:52622086	1
3:52622086	3_52622086_G_A	rs2590838	3	52622086	A	G	ENSG00000163935	SFMBT1	chr3	52937588	53080766	-	protein_coding	2.12e-05	+	0.00979205	0.509648	0.01749	0.0024341	7.18541	6.7e-13	3:52622086	1
3:52622086	3_52622086_G_A	rs2590838	3	52622086	A	G	ENSG00000163938	GNL3	chr3	52715172	52728508	+	protein_coding	7.27e-05	-	0.0264045	0.509648	0.01749	0.0024341	7.18541	6.7e-13	3:52622086	1
3:52624233	3_52624233_C_T	rs4336110	3	52624233	T	C	ENSG00000114904	NEK4	chr3	52744800	52804965	-	protein_coding	2.98e-13	-	8.09e-10	0.38886	0.0175963	0.00250186	7.03329	2.02e-12	3:52624233	1
3:52624233	3_52624233_C_T	rs4336110	3	52624233	T	C	ENSG00000163935	SFMBT1	chr3	52937588	53080766	-	protein_coding	2.27e-05	+	0.0103601	0.38886	0.0175963	0.00250186	7.03329	2.02e-12	3:52624233	1
3:52624233	3_52624233_C_T	rs4336110	3	52624233	T	C	ENSG00000016864	GLT8D1	chr3	52728505	52740048	-	protein_coding	8.25e-05	+	0.0292862	0.38886	0.0175963	0.00250186	7.03329	2.02e-12	3:52624233	1
3:52624723	3_52624723_C_T	rs11708075	3	52624723	T	C	ENSG00000114904	NEK4	chr3	52744800	52804965	-	protein_coding	6.22e-13	-	1.61e-09	0.389352	0.0176772	0.00250117	7.06755	1.58e-12	3:52624723	1
3:52624723	3_52624723_C_T	rs11708075	3	52624723	T	C	ENSG00000163935	SFMBT1	chr3	52937588	53080766	-	protein_coding	2.04e-05	+	0.00948868	0.389352	0.0176772	0.00250117	7.06755	1.58e-12	3:52624723	1
3:52624723	3_52624723_C_T	rs11708075	3	52624723	T	C	ENSG00000016864	GLT8D1	chr3	52728505	52740048	-	protein_coding	0.000108699	+	0.0363045	0.389352	0.0176772	0.00250117	7.06755	1.58e-12	3:52624723	1
3:52624769	3_52624769_G_A	rs68021750	3	52624769	A	G	ENSG00000114904	NEK4	chr3	52744800	52804965	-	protein_coding	2.76e-14	-	8.71e-11	0.394481	0.0166858	0.00249535	6.68674	2.28e-11	3:52624769	1
3:52624769	3_52624769_G_A	rs68021750	3	52624769	A	G	ENSG00000163935	SFMBT1	chr3	52937588	53080766	-	protein_coding	1.43e-05	+	0.00705085	0.394481	0.0166858	0.00249535	6.68674	2.28e-11	3:52624769	1
3:52624769	3_52624769_G_A	rs68021750	3	52624769	A	G	ENSG00000016864	GLT8D1	chr3	52728505	52740048	-	protein_coding	8.02e-05	+	0.0286162	0.394481	0.0166858	0.00249535	6.68674	2.28e-11	3:52624769	1
3:52625019	3_52625019_T_A	rs62253700	3	52625019	A	T	ENSG00000114904	NEK4	chr3	52744800	52804965	-	protein_coding	2.76e-14	-	8.71e-11	0.394674	0.0171758	0.00261846	6.55951	5.4e-11	3:52625019	1
3:52625019	3_52625019_T_A	rs62253700	3	52625019	A	T	ENSG00000163935	SFMBT1	chr3	52937588	53080766	-	protein_coding	1.43e-05	+	0.00705085	0.394674	0.0171758	0.00261846	6.55951	5.4e-11	3:52625019	1
3:52625019	3_52625019_T_A	rs62253700	3	52625019	A	T	ENSG00000016864	GLT8D1	chr3	52728505	52740048	-	protein_coding	8.02e-05	+	0.0286162	0.394674	0.0171758	0.00261846	6.55951	5.4e-11	3:52625019	1
3:52626443	3_52626443_T_C	rs2336147	3	52626443	T	C	ENSG00000114904	NEK4	chr3	52744800	52804965	-	protein_coding	3.88e-10	-	6.3e-07	0.492577	-0.0172132	0.00244057	-7.05294	1.75e-12	3:52626443	1
3:52626443	3_52626443_T_C	rs2336147	3	52626443	T	C	ENSG00000168268	NT5DC2	chr3	52558386	52569070	-	protein_coding	4.92e-07	-	0.000393918	0.492577	-0.0172132	0.00244057	-7.05294	1.75e-12	3:52626443	1
3:52626443	3_52626443_T_C	rs2336147	3	52626443	T	C	ENSG00000163935	SFMBT1	chr3	52937588	53080766	-	protein_coding	2.12e-05	+	0.00979205	0.492577	-0.0172132	0.00244057	-7.05294	1.75e-12	3:52626443	1
3:52626443	3_52626443_T_C	rs2336147	3	52626443	T	C	ENSG00000163938	GNL3	chr3	52715172	52728508	+	protein_coding	7.27e-05	-	0.0264045	0.492577	-0.0172132	0.00244057	-7.05294	1.75e-12	3:52626443	1
3:52626646	3_52626646_A_G	rs2336146	3	52626646	A	G	ENSG00000114904	NEK4	chr3	52744800	52804965	-	protein_coding	3.54e-13	-	9.5e-10	0.580357	-0.0170907	0.00246467	-6.93427	4.08e-12	3:52626646	1
3:52626646	3_52626646_A_G	rs2336146	3	52626646	A	G	ENSG00000163935	SFMBT1	chr3	52937588	53080766	-	protein_coding	3.31e-05	+	0.014128	0.580357	-0.0170907	0.00246467	-6.93427	4.08e-12	3:52626646	1
3:52626646	3_52626646_A_G	rs2336146	3	52626646	A	G	ENSG00000016864	GLT8D1	chr3	52728505	52740048	-	protein_coding	3.64e-05	+	0.0152836	0.580357	-0.0170907	0.00246467	-6.93427	4.08e-12	3:52626646	1
3:52627486	3_52627486_G_C	rs13085331	3	52627486	C	G	ENSG00000114904	NEK4	chr3	52744800	52804965	-	protein_coding	2.76e-14	-	8.71e-11	0.394497	0.0171506	0.00261868	6.54934	5.78e-11	3:52627486	1
3:52627486	3_52627486_G_C	rs13085331	3	52627486	C	G	ENSG00000163935	SFMBT1	chr3	52937588	53080766	-	protein_coding	1.43e-05	+	0.00705085	0.394497	0.0171506	0.00261868	6.54934	5.78e-11	3:52627486	1
3:52627486	3_52627486_G_C	rs13085331	3	52627486	C	G	ENSG00000016864	GLT8D1	chr3	52728505	52740048	-	protein_coding	8.02e-05	+	0.0286162	0.394497	0.0171506	0.00261868	6.54934	5.78e-11	3:52627486	1
3:52627660	3_52627660_G_A	rs12498066	3	52627660	A	G	ENSG00000114904	NEK4	chr3	52744800	52804965	-	protein_coding	2.76e-14	-	8.71e-11	0.394489	0.0166827	0.00249534	6.68556	2.3e-11	3:52627660	1
3:52627660	3_52627660_G_A	rs12498066	3	52627660	A	G	ENSG00000163935	SFMBT1	chr3	52937588	53080766	-	protein_coding	1.43e-05	+	0.00705085	0.394489	0.0166827	0.00249534	6.68556	2.3e-11	3:52627660	1
3:52627660	3_52627660_G_A	rs12498066	3	52627660	A	G	ENSG00000016864	GLT8D1	chr3	52728505	52740048	-	protein_coding	8.02e-05	+	0.0286162	0.394489	0.0166827	0.00249534	6.68556	2.3e-11	3:52627660	1
3:52628056	3_52628056_C_A	rs2577831	3	52628056	A	C	ENSG00000114904	NEK4	chr3	52744800	52804965	-	protein_coding	3.88e-10	-	6.3e-07	0.49316	0.0169984	0.00244066	6.96468	3.29e-12	3:52628056	1
3:52628056	3_52628056_C_A	rs2577831	3	52628056	A	C	ENSG00000168268	NT5DC2	chr3	52558386	52569070	-	protein_coding	4.92e-07	-	0.000393918	0.49316	0.0169984	0.00244066	6.96468	3.29e-12	3:52628056	1
3:52628056	3_52628056_C_A	rs2577831	3	52628056	A	C	ENSG00000163935	SFMBT1	chr3	52937588	53080766	-	protein_coding	2.12e-05	+	0.00979205	0.49316	0.0169984	0.00244066	6.96468	3.29e-12	3:52628056	1
3:52628056	3_52628056_C_A	rs2577831	3	52628056	A	C	ENSG00000163938	GNL3	chr3	52715172	52728508	+	protein_coding	7.27e-05	-	0.0264045	0.49316	0.0169984	0.00244066	6.96468	3.29e-12	3:52628056	1
3:52628321	3_52628321_A_T	rs7628578	3	52628321	A	T	ENSG00000114904	NEK4	chr3	52744800	52804965	-	protein_coding	3.54e-13	-	9.5e-10	0.595851	-0.0175572	0.00261818	-6.70588	2e-11	3:52628321	1
3:52628321	3_52628321_A_T	rs7628578	3	52628321	A	T	ENSG00000163935	SFMBT1	chr3	52937588	53080766	-	protein_coding	3.31e-05	+	0.014128	0.595851	-0.0175572	0.00261818	-6.70588	2e-11	3:52628321	1
3:52628321	3_52628321_A_T	rs7628578	3	52628321	A	T	ENSG00000016864	GLT8D1	chr3	52728505	52740048	-	protein_coding	3.64e-05	+	0.0152836	0.595851	-0.0175572	0.00261818	-6.70588	2e-11	3:52628321	1
3:52628816	3_52628816_A_G	rs11714419	3	52628816	A	G	ENSG00000114904	NEK4	chr3	52744800	52804965	-	protein_coding	6.22e-13	-	1.61e-09	0.610929	-0.0179473	0.00249466	-7.19429	6.28e-13	3:52628816	1
3:52628816	3_52628816_A_G	rs11714419	3	52628816	A	G	ENSG00000163935	SFMBT1	chr3	52937588	53080766	-	protein_coding	2.04e-05	+	0.00948868	0.610929	-0.0179473	0.00249466	-7.19429	6.28e-13	3:52628816	1
3:52628816	3_52628816_A_G	rs11714419	3	52628816	A	G	ENSG00000016864	GLT8D1	chr3	52728505	52740048	-	protein_coding	0.000108699	+	0.0363045	0.610929	-0.0179473	0.00249466	-7.19429	6.28e-13	3:52628816	1
3:52629386	3_52629386_T_C	rs2118540	3	52629386	T	C	ENSG00000114904	NEK4	chr3	52744800	52804965	-	protein_coding	6.22e-13	-	1.61e-09	0.610949	-0.0180329	0.00249465	-7.22862	4.88e-13	3:52629386	1
3:52629386	3_52629386_T_C	rs2118540	3	52629386	T	C	ENSG00000163935	SFMBT1	chr3	52937588	53080766	-	protein_coding	2.04e-05	+	0.00948868	0.610949	-0.0180329	0.00249465	-7.22862	4.88e-13	3:52629386	1
3:52629386	3_52629386_T_C	rs2118540	3	52629386	T	C	ENSG00000016864	GLT8D1	chr3	52728505	52740048	-	protein_coding	0.000108699	+	0.0363045	0.610949	-0.0180329	0.00249465	-7.22862	4.88e-13	3:52629386	1
3:52629633	3_52629633_C_T	rs2164884	3	52629633	T	C	ENSG00000114904	NEK4	chr3	52744800	52804965	-	protein_coding	2.76e-14	-	8.71e-11	0.394281	0.0167039	0.00249559	6.69337	2.18e-11	3:52629633	1
3:52629633	3_52629633_C_T	rs2164884	3	52629633	T	C	ENSG00000163935	SFMBT1	chr3	52937588	53080766	-	protein_coding	1.43e-05	+	0.00705085	0.394281	0.0167039	0.00249559	6.69337	2.18e-11	3:52629633	1
3:52629633	3_52629633_C_T	rs2164884	3	52629633	T	C	ENSG00000016864	GLT8D1	chr3	52728505	52740048	-	protein_coding	8.02e-05	+	0.0286162	0.394281	0.0167039	0.00249559	6.69337	2.18e-11	3:52629633	1
3:52629750	3_52629750_A_C	rs2336145	3	52629750	A	C	ENSG00000114904	NEK4	chr3	52744800	52804965	-	protein_coding	6.22e-13	-	1.61e-09	0.610987	-0.0177338	0.0025016	-7.08897	1.35e-12	3:52629750	1
3:52629750	3_52629750_A_C	rs2336145	3	52629750	A	C	ENSG00000163935	SFMBT1	chr3	52937588	53080766	-	protein_coding	2.04e-05	+	0.00948868	0.610987	-0.0177338	0.0025016	-7.08897	1.35e-12	3:52629750	1
3:52629750	3_52629750_A_C	rs2336145	3	52629750	A	C	ENSG00000016864	GLT8D1	chr3	52728505	52740048	-	protein_coding	0.000108699	+	0.0363045	0.610987	-0.0177338	0.0025016	-7.08897	1.35e-12	3:52629750	1
3:52630548	3_52630548_G_A	rs4687633	3	52630548	A	G	ENSG00000114904	NEK4	chr3	52744800	52804965	-	protein_coding	2.76e-14	-	8.71e-11	0.394688	0.0166958	0.00249512	6.69138	2.21e-11	3:52630548	1
3:52630548	3_52630548_G_A	rs4687633	3	52630548	A	G	ENSG00000163935	SFMBT1	chr3	52937588	53080766	-	protein_coding	1.43e-05	+	0.00705085	0.394688	0.0166958	0.00249512	6.69138	2.21e-11	3:52630548	1
3:52630548	3_52630548_G_A	rs4687633	3	52630548	A	G	ENSG00000016864	GLT8D1	chr3	52728505	52740048	-	protein_coding	8.02e-05	+	0.0286162	0.394688	0.0166958	0.00249512	6.69138	2.21e-11	3:52630548	1
3:52632357	3_52632357_T_C	rs62253703	3	52632357	T	C	ENSG00000114904	NEK4	chr3	52744800	52804965	-	protein_coding	2.76e-14	-	8.71e-11	0.605296	-0.0167143	0.0024951	-6.69885	2.1e-11	3:52632357	1
3:52632357	3_52632357_T_C	rs62253703	3	52632357	T	C	ENSG00000163935	SFMBT1	chr3	52937588	53080766	-	protein_coding	1.43e-05	+	0.00705085	0.605296	-0.0167143	0.0024951	-6.69885	2.1e-11	3:52632357	1
3:52632357	3_52632357_T_C	rs62253703	3	52632357	T	C	ENSG00000016864	GLT8D1	chr3	52728505	52740048	-	protein_coding	8.02e-05	+	0.0286162	0.605296	-0.0167143	0.0024951	-6.69885	2.1e-11	3:52632357	1
3:52632911	3_52632911_G_A	rs6790330	3	52632911	A	G	ENSG00000114904	NEK4	chr3	52744800	52804965	-	protein_coding	2.76e-14	-	8.71e-11	0.39285	0.0165825	0.00249834	6.63741	3.19e-11	3:52632911	1
3:52632911	3_52632911_G_A	rs6790330	3	52632911	A	G	ENSG00000163935	SFMBT1	chr3	52937588	53080766	-	protein_coding	1.43e-05	+	0.00705085	0.39285	0.0165825	0.00249834	6.63741	3.19e-11	3:52632911	1
3:52632911	3_52632911_G_A	rs6790330	3	52632911	A	G	ENSG00000016864	GLT8D1	chr3	52728505	52740048	-	protein_coding	8.02e-05	+	0.0286162	0.39285	0.0165825	0.00249834	6.63741	3.19e-11	3:52632911	1
3:52633929	3_52633929_G_A	rs4687636	3	52633929	A	G	ENSG00000114904	NEK4	chr3	52744800	52804965	-	protein_coding	6.22e-13	-	1.61e-09	0.389259	0.0177109	0.00250126	7.08076	1.43e-12	3:52633929	1
3:52633929	3_52633929_G_A	rs4687636	3	52633929	A	G	ENSG00000163935	SFMBT1	chr3	52937588	53080766	-	protein_coding	2.04e-05	+	0.00948868	0.389259	0.0177109	0.00250126	7.08076	1.43e-12	3:52633929	1
3:52633929	3_52633929_G_A	rs4687636	3	52633929	A	G	ENSG00000016864	GLT8D1	chr3	52728505	52740048	-	protein_coding	0.000108699	+	0.0363045	0.389259	0.0177109	0.00250126	7.08076	1.43e-12	3:52633929	1
3:52634092	3_52634092_C_T	rs4687637	3	52634092	T	C	ENSG00000114904	NEK4	chr3	52744800	52804965	-	protein_coding	3.54e-13	-	9.5e-10	0.417199	0.0170319	0.00247348	6.8858	5.75e-12	3:52634092	1
3:52634092	3_52634092_C_T	rs4687637	3	52634092	T	C	ENSG00000163935	SFMBT1	chr3	52937588	53080766	-	protein_coding	3.31e-05	+	0.014128	0.417199	0.0170319	0.00247348	6.8858	5.75e-12	3:52634092	1
3:52634092	3_52634092_C_T	rs4687637	3	52634092	T	C	ENSG00000016864	GLT8D1	chr3	52728505	52740048	-	protein_coding	3.64e-05	+	0.0152836	0.417199	0.0170319	0.00247348	6.8858	5.75e-12	3:52634092	1
3:52634605	3_52634605_T_C	rs34173654	3	52634605	T	C	ENSG00000114904	NEK4	chr3	52744800	52804965	-	protein_coding	1.02e-12	-	2.56e-09	0.610491	-0.0176948	0.00250097	-7.07517	1.49e-12	3:52634605	1
3:52634605	3_52634605_T_C	rs34173654	3	52634605	T	C	ENSG00000163935	SFMBT1	chr3	52937588	53080766	-	protein_coding	1.49e-05	+	0.00730408	0.610491	-0.0176948	0.00250097	-7.07517	1.49e-12	3:52634605	1
3:52634605	3_52634605_T_C	rs34173654	3	52634605	T	C	ENSG00000016864	GLT8D1	chr3	52728505	52740048	-	protein_coding	0.000108763	+	0.0363208	0.610491	-0.0176948	0.00250097	-7.07517	1.49e-12	3:52634605	1
3:52634619	3_52634619_A_C	rs9917834	3	52634619	A	C	ENSG00000114904	NEK4	chr3	52744800	52804965	-	protein_coding	5.92e-13	-	1.54e-09	0.579229	-0.0170375	0.00247052	-6.89634	5.34e-12	3:52634619	1
3:52634619	3_52634619_A_C	rs9917834	3	52634619	A	C	ENSG00000163935	SFMBT1	chr3	52937588	53080766	-	protein_coding	2.44e-05	+	0.0110145	0.579229	-0.0170375	0.00247052	-6.89634	5.34e-12	3:52634619	1
3:52634619	3_52634619_A_C	rs9917834	3	52634619	A	C	ENSG00000016864	GLT8D1	chr3	52728505	52740048	-	protein_coding	3.63e-05	+	0.0152283	0.579229	-0.0170375	0.00247052	-6.89634	5.34e-12	3:52634619	1
3:52638482	3_52638482_C_T	rs10433615	3	52638482	T	C	ENSG00000114904	NEK4	chr3	52744800	52804965	-	protein_coding	2.76e-14	-	8.71e-11	0.39372	0.0167329	0.00249618	6.70339	2.04e-11	3:52638482	1
3:52638482	3_52638482_C_T	rs10433615	3	52638482	T	C	ENSG00000163935	SFMBT1	chr3	52937588	53080766	-	protein_coding	1.43e-05	+	0.00705085	0.39372	0.0167329	0.00249618	6.70339	2.04e-11	3:52638482	1
3:52638482	3_52638482_C_T	rs10433615	3	52638482	T	C	ENSG00000016864	GLT8D1	chr3	52728505	52740048	-	protein_coding	8.02e-05	+	0.0286162	0.39372	0.0167329	0.00249618	6.70339	2.04e-11	3:52638482	1
3:52641255	3_52641255_T_C	rs3774366	3	52641255	T	C	ENSG00000114904	NEK4	chr3	52744800	52804965	-	protein_coding	3.54e-13	-	9.5e-10	0.579095	-0.0173016	0.00246353	-7.02308	2.17e-12	3:52641255	1
3:52641255	3_52641255_T_C	rs3774366	3	52641255	T	C	ENSG00000163935	SFMBT1	chr3	52937588	53080766	-	protein_coding	3.31e-05	+	0.014128	0.579095	-0.0173016	0.00246353	-7.02308	2.17e-12	3:52641255	1
3:52641255	3_52641255_T_C	rs3774366	3	52641255	T	C	ENSG00000016864	GLT8D1	chr3	52728505	52740048	-	protein_coding	3.64e-05	+	0.0152836	0.579095	-0.0173016	0.00246353	-7.02308	2.17e-12	3:52641255	1
3:52642487	3_52642487_T_C	rs3774365	3	52642487	T	C	ENSG00000114904	NEK4	chr3	52744800	52804965	-	protein_coding	2.76e-14	-	8.71e-11	0.605326	-0.0169379	0.00248806	-6.80769	9.92e-12	3:52642487	1
3:52642487	3_52642487_T_C	rs3774365	3	52642487	T	C	ENSG00000163935	SFMBT1	chr3	52937588	53080766	-	protein_coding	1.43e-05	+	0.00705085	0.605326	-0.0169379	0.00248806	-6.80769	9.92e-12	3:52642487	1
3:52642487	3_52642487_T_C	rs3774365	3	52642487	T	C	ENSG00000016864	GLT8D1	chr3	52728505	52740048	-	protein_coding	8.02e-05	+	0.0286162	0.605326	-0.0169379	0.00248806	-6.80769	9.92e-12	3:52642487	1
3:52642936	3_52642936_A_T	rs12487591	3	52642936	A	T	ENSG00000114904	NEK4	chr3	52744800	52804965	-	protein_coding	2.76e-14	-	8.71e-11	0.605342	-0.0171935	0.00261835	-6.56652	5.15e-11	3:52642936	1
3:52642936	3_52642936_A_T	rs12487591	3	52642936	A	T	ENSG00000163935	SFMBT1	chr3	52937588	53080766	-	protein_coding	1.43e-05	+	0.00705085	0.605342	-0.0171935	0.00261835	-6.56652	5.15e-11	3:52642936	1
3:52642936	3_52642936_A_T	rs12487591	3	52642936	A	T	ENSG00000016864	GLT8D1	chr3	52728505	52740048	-	protein_coding	8.02e-05	+	0.0286162	0.605342	-0.0171935	0.00261835	-6.56652	5.15e-11	3:52642936	1
3:52643307	3_52643307_A_G	rs3733045	3	52643307	A	G	ENSG00000114904	NEK4	chr3	52744800	52804965	-	protein_coding	3.54e-13	-	9.5e-10	0.579149	-0.0173369	0.00246342	-7.03776	1.95e-12	3:52643307	1
3:52643307	3_52643307_A_G	rs3733045	3	52643307	A	G	ENSG00000163935	SFMBT1	chr3	52937588	53080766	-	protein_coding	3.31e-05	+	0.014128	0.579149	-0.0173369	0.00246342	-7.03776	1.95e-12	3:52643307	1
3:52643307	3_52643307_A_G	rs3733045	3	52643307	A	G	ENSG00000016864	GLT8D1	chr3	52728505	52740048	-	protein_coding	3.64e-05	+	0.0152836	0.579149	-0.0173369	0.00246342	-7.03776	1.95e-12	3:52643307	1
3:52643685	3_52643685_T_C	rs3755806	3	52643685	T	C	ENSG00000114904	NEK4	chr3	52744800	52804965	-	protein_coding	2.76e-14	-	8.71e-11	0.605326	-0.0169398	0.00248812	-6.80827	9.88e-12	3:52643685	1
3:52643685	3_52643685_T_C	rs3755806	3	52643685	T	C	ENSG00000163935	SFMBT1	chr3	52937588	53080766	-	protein_coding	1.43e-05	+	0.00705085	0.605326	-0.0169398	0.00248812	-6.80827	9.88e-12	3:52643685	1
3:52643685	3_52643685_T_C	rs3755806	3	52643685	T	C	ENSG00000016864	GLT8D1	chr3	52728505	52740048	-	protein_coding	8.02e-05	+	0.0286162	0.605326	-0.0169398	0.00248812	-6.80827	9.88e-12	3:52643685	1
3:52644836	3_52644836_T_A	rs13065851	3	52644836	A	T	ENSG00000114904	NEK4	chr3	52744800	52804965	-	protein_coding	6.22e-13	-	1.61e-09	0.389437	0.0178935	0.00259962	6.8831	5.86e-12	3:52644836	1
3:52644836	3_52644836_T_A	rs13065851	3	52644836	A	T	ENSG00000163935	SFMBT1	chr3	52937588	53080766	-	protein_coding	2.04e-05	+	0.00948868	0.389437	0.0178935	0.00259962	6.8831	5.86e-12	3:52644836	1
3:52644836	3_52644836_T_A	rs13065851	3	52644836	A	T	ENSG00000016864	GLT8D1	chr3	52728505	52740048	-	protein_coding	0.000108699	+	0.0363045	0.389437	0.0178935	0.00259962	6.8831	5.86e-12	3:52644836	1
3:52647449	3_52647449_T_C	rs11709448	3	52647449	T	C	ENSG00000114904	NEK4	chr3	52744800	52804965	-	protein_coding	6.22e-13	-	1.61e-09	0.610448	-0.0177024	0.00250075	-7.07884	1.45e-12	3:52647449	1
3:52647449	3_52647449_T_C	rs11709448	3	52647449	T	C	ENSG00000163935	SFMBT1	chr3	52937588	53080766	-	protein_coding	2.04e-05	+	0.00948868	0.610448	-0.0177024	0.00250075	-7.07884	1.45e-12	3:52647449	1
3:52647449	3_52647449_T_C	rs11709448	3	52647449	T	C	ENSG00000016864	GLT8D1	chr3	52728505	52740048	-	protein_coding	0.000108699	+	0.0363045	0.610448	-0.0177024	0.00250075	-7.07884	1.45e-12	3:52647449	1
3:52648265	3_52648265_T_C	rs9879090	3	52648265	T	C	ENSG00000114904	NEK4	chr3	52744800	52804965	-	protein_coding	3.31e-08	-	3.55e-05	0.44076	-0.0178257	0.00245658	-7.25632	3.98e-13	3:52648265	1
3:52649748	3_52649748_A_G	rs13083798	3	52649748	A	G	ENSG00000114904	NEK4	chr3	52744800	52804965	-	protein_coding	3.8e-10	-	6.16e-07	0.499484	-0.017444	0.00243408	-7.16655	7.69e-13	3:52649748	1
3:52649748	3_52649748_A_G	rs13083798	3	52649748	A	G	ENSG00000168268	NT5DC2	chr3	52558386	52569070	-	protein_coding	3.68e-07	-	0.000304927	0.499484	-0.017444	0.00243408	-7.16655	7.69e-13	3:52649748	1
3:52649748	3_52649748_A_G	rs13083798	3	52649748	A	G	ENSG00000163935	SFMBT1	chr3	52937588	53080766	-	protein_coding	1.97e-05	+	0.00922608	0.499484	-0.017444	0.00243408	-7.16655	7.69e-13	3:52649748	1
3:52650348	3_52650348_G_A	rs10510760	3	52650348	A	G	ENSG00000114904	NEK4	chr3	52744800	52804965	-	protein_coding	1.72e-09	-	2.46e-06	0.329451	0.0179256	0.00258925	6.92308	4.42e-12	3:52650348	1
3:52650348	3_52650348_G_A	rs10510760	3	52650348	A	G	ENSG00000163935	SFMBT1	chr3	52937588	53080766	-	protein_coding	4.39e-05	+	0.0177669	0.329451	0.0179256	0.00258925	6.92308	4.42e-12	3:52650348	1
3:52651966	3_52651966_A_C	rs4687638	3	52651966	A	C	ENSG00000114904	NEK4	chr3	52744800	52804965	-	protein_coding	6.22e-13	-	1.61e-09	0.610506	-0.0176359	0.00250086	-7.05193	1.76e-12	3:52651966	1
3:52651966	3_52651966_A_C	rs4687638	3	52651966	A	C	ENSG00000163935	SFMBT1	chr3	52937588	53080766	-	protein_coding	2.04e-05	+	0.00948868	0.610506	-0.0176359	0.00250086	-7.05193	1.76e-12	3:52651966	1
3:52651966	3_52651966_A_C	rs4687638	3	52651966	A	C	ENSG00000016864	GLT8D1	chr3	52728505	52740048	-	protein_coding	0.000108699	+	0.0363045	0.610506	-0.0176359	0.00250086	-7.05193	1.76e-12	3:52651966	1
3:52653414	3_52653414_A_G	rs62253733	3	52653414	A	G	ENSG00000114904	NEK4	chr3	52744800	52804965	-	protein_coding	6.22e-13	-	1.61e-09	0.610514	-0.017633	0.00250086	-7.05074	1.78e-12	3:52653414	1
3:52653414	3_52653414_A_G	rs62253733	3	52653414	A	G	ENSG00000163935	SFMBT1	chr3	52937588	53080766	-	protein_coding	2.04e-05	+	0.00948868	0.610514	-0.017633	0.00250086	-7.05074	1.78e-12	3:52653414	1
3:52653414	3_52653414_A_G	rs62253733	3	52653414	A	G	ENSG00000016864	GLT8D1	chr3	52728505	52740048	-	protein_coding	0.000108699	+	0.0363045	0.610514	-0.017633	0.00250086	-7.05074	1.78e-12	3:52653414	1
3:52655415	3_52655415_A_G	rs34341238	3	52655415	A	G	ENSG00000114904	NEK4	chr3	52744800	52804965	-	protein_coding	3.54e-13	-	9.5e-10	0.580757	-0.0169159	0.0024715	-6.84441	7.68e-12	3:52655415	1
3:52655415	3_52655415_A_G	rs34341238	3	52655415	A	G	ENSG00000163935	SFMBT1	chr3	52937588	53080766	-	protein_coding	3.31e-05	+	0.014128	0.580757	-0.0169159	0.0024715	-6.84441	7.68e-12	3:52655415	1
3:52655415	3_52655415_A_G	rs34341238	3	52655415	A	G	ENSG00000016864	GLT8D1	chr3	52728505	52740048	-	protein_coding	3.64e-05	+	0.0152836	0.580757	-0.0169159	0.0024715	-6.84441	7.68e-12	3:52655415	1
3:52656092	3_52656092_A_T	rs11717043	3	52656092	A	T	ENSG00000114904	NEK4	chr3	52744800	52804965	-	protein_coding	2.76e-14	-	8.71e-11	0.60535	-0.0171304	0.00261835	-6.54243	6.05e-11	3:52656092	1
3:52656092	3_52656092_A_T	rs11717043	3	52656092	A	T	ENSG00000163935	SFMBT1	chr3	52937588	53080766	-	protein_coding	1.43e-05	+	0.00705085	0.60535	-0.0171304	0.00261835	-6.54243	6.05e-11	3:52656092	1
3:52656092	3_52656092_A_T	rs11717043	3	52656092	A	T	ENSG00000016864	GLT8D1	chr3	52728505	52740048	-	protein_coding	8.02e-05	+	0.0286162	0.60535	-0.0171304	0.00261835	-6.54243	6.05e-11	3:52656092	1
3:52656340	3_52656340_A_C	rs4687639	3	52656340	A	C	ENSG00000114904	NEK4	chr3	52744800	52804965	-	protein_coding	2.76e-14	-	8.71e-11	0.605457	-0.0166705	0.00249513	-6.68119	2.37e-11	3:52656340	1
3:52656340	3_52656340_A_C	rs4687639	3	52656340	A	C	ENSG00000163935	SFMBT1	chr3	52937588	53080766	-	protein_coding	1.43e-05	+	0.00705085	0.605457	-0.0166705	0.00249513	-6.68119	2.37e-11	3:52656340	1
3:52656340	3_52656340_A_C	rs4687639	3	52656340	A	C	ENSG00000016864	GLT8D1	chr3	52728505	52740048	-	protein_coding	8.02e-05	+	0.0286162	0.605457	-0.0166705	0.00249513	-6.68119	2.37e-11	3:52656340	1
3:52657002	3_52657002_T_C	rs13064064	3	52657002	T	C	ENSG00000114904	NEK4	chr3	52744800	52804965	-	protein_coding	2.76e-14	-	8.71e-11	0.605342	-0.0169055	0.00248812	-6.7945	1.09e-11	3:52657002	1
3:52657002	3_52657002_T_C	rs13064064	3	52657002	T	C	ENSG00000163935	SFMBT1	chr3	52937588	53080766	-	protein_coding	1.43e-05	+	0.00705085	0.605342	-0.0169055	0.00248812	-6.7945	1.09e-11	3:52657002	1
3:52657002	3_52657002_T_C	rs13064064	3	52657002	T	C	ENSG00000016864	GLT8D1	chr3	52728505	52740048	-	protein_coding	8.02e-05	+	0.0286162	0.605342	-0.0169055	0.00248812	-6.7945	1.09e-11	3:52657002	1
3:52657472	3_52657472_A_G	rs34537256	3	52657472	A	G	ENSG00000114904	NEK4	chr3	52744800	52804965	-	protein_coding	6.22e-13	-	1.61e-09	0.610521	-0.0176529	0.00250088	-7.05868	1.68e-12	3:52657472	1
3:52657472	3_52657472_A_G	rs34537256	3	52657472	A	G	ENSG00000163935	SFMBT1	chr3	52937588	53080766	-	protein_coding	2.04e-05	+	0.00948868	0.610521	-0.0176529	0.00250088	-7.05868	1.68e-12	3:52657472	1
3:52657472	3_52657472_A_G	rs34537256	3	52657472	A	G	ENSG00000016864	GLT8D1	chr3	52728505	52740048	-	protein_coding	0.000108699	+	0.0363045	0.610521	-0.0176529	0.00250088	-7.05868	1.68e-12	3:52657472	1
3:52659124	3_52659124_T_C	rs34215106	3	52659124	T	C	ENSG00000114904	NEK4	chr3	52744800	52804965	-	protein_coding	2.76e-14	-	8.71e-11	0.605342	-0.0166853	0.00249503	-6.6874	2.27e-11	3:52659124	1
3:52659124	3_52659124_T_C	rs34215106	3	52659124	T	C	ENSG00000163935	SFMBT1	chr3	52937588	53080766	-	protein_coding	1.43e-05	+	0.00705085	0.605342	-0.0166853	0.00249503	-6.6874	2.27e-11	3:52659124	1
3:52659124	3_52659124_T_C	rs34215106	3	52659124	T	C	ENSG00000016864	GLT8D1	chr3	52728505	52740048	-	protein_coding	8.02e-05	+	0.0286162	0.605342	-0.0166853	0.00249503	-6.6874	2.27e-11	3:52659124	1
3:52659963	3_52659963_G_A	rs1561337	3	52659963	A	G	ENSG00000114904	NEK4	chr3	52744800	52804965	-	protein_coding	2.76e-14	-	8.71e-11	0.39465	0.0169023	0.00248818	6.79306	1.1e-11	3:52659963	1
3:52659963	3_52659963_G_A	rs1561337	3	52659963	A	G	ENSG00000163935	SFMBT1	chr3	52937588	53080766	-	protein_coding	1.43e-05	+	0.00705085	0.39465	0.0169023	0.00248818	6.79306	1.1e-11	3:52659963	1
3:52659963	3_52659963_G_A	rs1561337	3	52659963	A	G	ENSG00000016864	GLT8D1	chr3	52728505	52740048	-	protein_coding	8.02e-05	+	0.0286162	0.39465	0.0169023	0.00248818	6.79306	1.1e-11	3:52659963	1
3:52661640	3_52661640_G_C	rs35249778	3	52661640	C	G	ENSG00000114904	NEK4	chr3	52744800	52804965	-	protein_coding	2.76e-14	-	8.71e-11	0.394643	0.0171186	0.00261837	6.53787	6.24e-11	3:52661640	1
3:52661640	3_52661640_G_C	rs35249778	3	52661640	C	G	ENSG00000163935	SFMBT1	chr3	52937588	53080766	-	protein_coding	1.43e-05	+	0.00705085	0.394643	0.0171186	0.00261837	6.53787	6.24e-11	3:52661640	1
3:52661640	3_52661640_G_C	rs35249778	3	52661640	C	G	ENSG00000016864	GLT8D1	chr3	52728505	52740048	-	protein_coding	8.02e-05	+	0.0286162	0.394643	0.0171186	0.00261837	6.53787	6.24e-11	3:52661640	1
3:52663882	3_52663882_G_A	rs7622694	3	52663882	A	G	ENSG00000114904	NEK4	chr3	52744800	52804965	-	protein_coding	3.54e-13	-	9.5e-10	0.420693	0.0170842	0.0024703	6.91581	4.65e-12	3:52663882	1
3:52663882	3_52663882_G_A	rs7622694	3	52663882	A	G	ENSG00000163935	SFMBT1	chr3	52937588	53080766	-	protein_coding	3.31e-05	+	0.014128	0.420693	0.0170842	0.0024703	6.91581	4.65e-12	3:52663882	1
3:52663882	3_52663882_G_A	rs7622694	3	52663882	A	G	ENSG00000016864	GLT8D1	chr3	52728505	52740048	-	protein_coding	3.64e-05	+	0.0152836	0.420693	0.0170842	0.0024703	6.91581	4.65e-12	3:52663882	1
3:52666650	3_52666650_A_T	rs4687548	3	52666650	A	T	ENSG00000114904	NEK4	chr3	52744800	52804965	-	protein_coding	2.76e-14	-	8.71e-11	0.605719	-0.0171743	0.00261875	-6.55819	5.45e-11	3:52666650	1
3:52666650	3_52666650_A_T	rs4687548	3	52666650	A	T	ENSG00000163935	SFMBT1	chr3	52937588	53080766	-	protein_coding	1.43e-05	+	0.00705085	0.605719	-0.0171743	0.00261875	-6.55819	5.45e-11	3:52666650	1
3:52666650	3_52666650_A_T	rs4687548	3	52666650	A	T	ENSG00000016864	GLT8D1	chr3	52728505	52740048	-	protein_coding	8.02e-05	+	0.0286162	0.605719	-0.0171743	0.00261875	-6.55819	5.45e-11	3:52666650	1
3:52666866	3_52666866_C_T	rs13069481	3	52666866	T	C	ENSG00000114904	NEK4	chr3	52744800	52804965	-	protein_coding	2.76e-14	-	8.71e-11	0.39423	0.0166861	0.00249548	6.68653	2.29e-11	3:52666866	1
3:52666866	3_52666866_C_T	rs13069481	3	52666866	T	C	ENSG00000163935	SFMBT1	chr3	52937588	53080766	-	protein_coding	1.43e-05	+	0.00705085	0.39423	0.0166861	0.00249548	6.68653	2.29e-11	3:52666866	1
3:52666866	3_52666866_C_T	rs13069481	3	52666866	T	C	ENSG00000016864	GLT8D1	chr3	52728505	52740048	-	protein_coding	8.02e-05	+	0.0286162	0.39423	0.0166861	0.00249548	6.68653	2.29e-11	3:52666866	1
3:52668119	3_52668119_G_T	rs2083180	3	52668119	T	G	ENSG00000114904	NEK4	chr3	52744800	52804965	-	protein_coding	3.54e-13	-	9.5e-10	0.416211	0.01691	0.00247002	6.84609	7.59e-12	3:52668119	1
3:52668119	3_52668119_G_T	rs2083180	3	52668119	T	G	ENSG00000163935	SFMBT1	chr3	52937588	53080766	-	protein_coding	3.31e-05	+	0.014128	0.416211	0.01691	0.00247002	6.84609	7.59e-12	3:52668119	1
3:52668119	3_52668119_G_T	rs2083180	3	52668119	T	G	ENSG00000016864	GLT8D1	chr3	52728505	52740048	-	protein_coding	3.64e-05	+	0.0152836	0.416211	0.01691	0.00247002	6.84609	7.59e-12	3:52668119	1
3:52670044	3_52670044_C_T	rs13098776	3	52670044	T	C	ENSG00000114904	NEK4	chr3	52744800	52804965	-	protein_coding	3.54e-13	-	9.5e-10	0.418621	0.0172342	0.00247196	6.97189	3.13e-12	3:52670044	1
3:52670044	3_52670044_C_T	rs13098776	3	52670044	T	C	ENSG00000163935	SFMBT1	chr3	52937588	53080766	-	protein_coding	3.31e-05	+	0.014128	0.418621	0.0172342	0.00247196	6.97189	3.13e-12	3:52670044	1
3:52670044	3_52670044_C_T	rs13098776	3	52670044	T	C	ENSG00000016864	GLT8D1	chr3	52728505	52740048	-	protein_coding	3.64e-05	+	0.0152836	0.418621	0.0172342	0.00247196	6.97189	3.13e-12	3:52670044	1
3:52672167	3_52672167_C_A	rs13068293	3	52672167	A	C	ENSG00000114904	NEK4	chr3	52744800	52804965	-	protein_coding	2.76e-14	-	8.71e-11	0.3945	0.0169598	0.00248828	6.81587	9.37e-12	3:52672167	1
3:52672167	3_52672167_C_A	rs13068293	3	52672167	A	C	ENSG00000163935	SFMBT1	chr3	52937588	53080766	-	protein_coding	1.43e-05	+	0.00705085	0.3945	0.0169598	0.00248828	6.81587	9.37e-12	3:52672167	1
3:52672167	3_52672167_C_A	rs13068293	3	52672167	A	C	ENSG00000016864	GLT8D1	chr3	52728505	52740048	-	protein_coding	8.02e-05	+	0.0286162	0.3945	0.0169598	0.00248828	6.81587	9.37e-12	3:52672167	1
3:52672531	3_52672531_T_C	rs11719514	3	52672531	T	C	ENSG00000114904	NEK4	chr3	52744800	52804965	-	protein_coding	2.82e-13	-	7.68e-10	0.611425	-0.0177319	0.00250195	-7.08723	1.37e-12	3:52672531	1
3:52672531	3_52672531_T_C	rs11719514	3	52672531	T	C	ENSG00000163935	SFMBT1	chr3	52937588	53080766	-	protein_coding	2.71e-05	+	0.011996	0.611425	-0.0177319	0.00250195	-7.08723	1.37e-12	3:52672531	1
3:52672531	3_52672531_T_C	rs11719514	3	52672531	T	C	ENSG00000016864	GLT8D1	chr3	52728505	52740048	-	protein_coding	0.00013866	+	0.0436512	0.611425	-0.0177319	0.00250195	-7.08723	1.37e-12	3:52672531	1
3:52672742	3_52672742_T_C	rs11720432	3	52672742	T	C	ENSG00000114904	NEK4	chr3	52744800	52804965	-	protein_coding	6.22e-13	-	1.61e-09	0.610745	-0.0177176	0.00250113	-7.08382	1.4e-12	3:52672742	1
3:52672742	3_52672742_T_C	rs11720432	3	52672742	T	C	ENSG00000163935	SFMBT1	chr3	52937588	53080766	-	protein_coding	2.04e-05	+	0.00948868	0.610745	-0.0177176	0.00250113	-7.08382	1.4e-12	3:52672742	1
3:52672742	3_52672742_T_C	rs11720432	3	52672742	T	C	ENSG00000016864	GLT8D1	chr3	52728505	52740048	-	protein_coding	0.000108699	+	0.0363045	0.610745	-0.0177176	0.00250113	-7.08382	1.4e-12	3:52672742	1
3:52674300	3_52674300_T_G	rs13060675	3	52674300	T	G	ENSG00000114904	NEK4	chr3	52744800	52804965	-	protein_coding	2.76e-14	-	8.71e-11	0.605292	-0.0167039	0.00249494	-6.69513	2.15e-11	3:52674300	1
3:52674300	3_52674300_T_G	rs13060675	3	52674300	T	G	ENSG00000163935	SFMBT1	chr3	52937588	53080766	-	protein_coding	1.43e-05	+	0.00705085	0.605292	-0.0167039	0.00249494	-6.69513	2.15e-11	3:52674300	1
3:52674300	3_52674300_T_G	rs13060675	3	52674300	T	G	ENSG00000016864	GLT8D1	chr3	52728505	52740048	-	protein_coding	8.02e-05	+	0.0286162	0.605292	-0.0167039	0.00249494	-6.69513	2.15e-11	3:52674300	1
3:52674542	3_52674542_C_T	rs13081031	3	52674542	T	C	ENSG00000114904	NEK4	chr3	52744800	52804965	-	protein_coding	2.76e-14	-	8.71e-11	0.394516	0.0167511	0.00249514	6.7135	1.9e-11	3:52674542	1
3:52674542	3_52674542_C_T	rs13081031	3	52674542	T	C	ENSG00000163935	SFMBT1	chr3	52937588	53080766	-	protein_coding	1.43e-05	+	0.00705085	0.394516	0.0167511	0.00249514	6.7135	1.9e-11	3:52674542	1
3:52674542	3_52674542_C_T	rs13081031	3	52674542	T	C	ENSG00000016864	GLT8D1	chr3	52728505	52740048	-	protein_coding	8.02e-05	+	0.0286162	0.394516	0.0167511	0.00249514	6.7135	1.9e-11	3:52674542	1
3:52674667	3_52674667_C_T	rs11130310	3	52674667	T	C	ENSG00000114904	NEK4	chr3	52744800	52804965	-	protein_coding	3.54e-13	-	9.5e-10	0.420332	0.0172039	0.00247058	6.96352	3.32e-12	3:52674667	1
3:52674667	3_52674667_C_T	rs11130310	3	52674667	T	C	ENSG00000163935	SFMBT1	chr3	52937588	53080766	-	protein_coding	3.31e-05	+	0.014128	0.420332	0.0172039	0.00247058	6.96352	3.32e-12	3:52674667	1
3:52674667	3_52674667_C_T	rs11130310	3	52674667	T	C	ENSG00000016864	GLT8D1	chr3	52728505	52740048	-	protein_coding	3.64e-05	+	0.0152836	0.420332	0.0172039	0.00247058	6.96352	3.32e-12	3:52674667	1
3:52675005	3_52675005_T_C	rs11130311	3	52675005	T	C	ENSG00000114904	NEK4	chr3	52744800	52804965	-	protein_coding	2.76e-14	-	8.71e-11	0.605684	-0.0167785	0.00249537	-6.72388	1.77e-11	3:52675005	1
3:52675005	3_52675005_T_C	rs11130311	3	52675005	T	C	ENSG00000163935	SFMBT1	chr3	52937588	53080766	-	protein_coding	1.43e-05	+	0.00705085	0.605684	-0.0167785	0.00249537	-6.72388	1.77e-11	3:52675005	1
3:52675005	3_52675005_T_C	rs11130311	3	52675005	T	C	ENSG00000016864	GLT8D1	chr3	52728505	52740048	-	protein_coding	8.02e-05	+	0.0286162	0.605684	-0.0167785	0.00249537	-6.72388	1.77e-11	3:52675005	1
3:52675055	3_52675055_A_C	rs11130312	3	52675055	A	C	ENSG00000114904	NEK4	chr3	52744800	52804965	-	protein_coding	2.76e-14	-	8.71e-11	0.605334	-0.017011	0.0024881	-6.83693	8.09e-12	3:52675055	1
3:52675055	3_52675055_A_C	rs11130312	3	52675055	A	C	ENSG00000163935	SFMBT1	chr3	52937588	53080766	-	protein_coding	1.43e-05	+	0.00705085	0.605334	-0.017011	0.0024881	-6.83693	8.09e-12	3:52675055	1
3:52675055	3_52675055_A_C	rs11130312	3	52675055	A	C	ENSG00000016864	GLT8D1	chr3	52728505	52740048	-	protein_coding	8.02e-05	+	0.0286162	0.605334	-0.017011	0.0024881	-6.83693	8.09e-12	3:52675055	1
3:52675279	3_52675279_G_A	rs13086898	3	52675279	A	G	ENSG00000114904	NEK4	chr3	52744800	52804965	-	protein_coding	2.76e-14	-	8.71e-11	0.394516	0.0167573	0.00249514	6.71599	1.87e-11	3:52675279	1
3:52675279	3_52675279_G_A	rs13086898	3	52675279	A	G	ENSG00000163935	SFMBT1	chr3	52937588	53080766	-	protein_coding	1.43e-05	+	0.00705085	0.394516	0.0167573	0.00249514	6.71599	1.87e-11	3:52675279	1
3:52675279	3_52675279_G_A	rs13086898	3	52675279	A	G	ENSG00000016864	GLT8D1	chr3	52728505	52740048	-	protein_coding	8.02e-05	+	0.0286162	0.394516	0.0167573	0.00249514	6.71599	1.87e-11	3:52675279	1
3:52676190	3_52676190_A_C	rs11130313	3	52676190	A	C	ENSG00000114904	NEK4	chr3	52744800	52804965	-	protein_coding	2.76e-14	-	8.71e-11	0.605484	-0.0167479	0.00249513	-6.71224	1.92e-11	3:52676190	1
3:52676190	3_52676190_A_C	rs11130313	3	52676190	A	C	ENSG00000163935	SFMBT1	chr3	52937588	53080766	-	protein_coding	1.43e-05	+	0.00705085	0.605484	-0.0167479	0.00249513	-6.71224	1.92e-11	3:52676190	1
3:52676190	3_52676190_A_C	rs11130313	3	52676190	A	C	ENSG00000016864	GLT8D1	chr3	52728505	52740048	-	protein_coding	8.02e-05	+	0.0286162	0.605484	-0.0167479	0.00249513	-6.71224	1.92e-11	3:52676190	1
3:52677960	3_52677960_T_C	rs7642198	3	52677960	T	C	ENSG00000114904	NEK4	chr3	52744800	52804965	-	protein_coding	2.76e-14	-	8.71e-11	0.605592	-0.0167494	0.00249525	-6.71252	1.91e-11	3:52677960	1
3:52677960	3_52677960_T_C	rs7642198	3	52677960	T	C	ENSG00000163935	SFMBT1	chr3	52937588	53080766	-	protein_coding	1.43e-05	+	0.00705085	0.605592	-0.0167494	0.00249525	-6.71252	1.91e-11	3:52677960	1
3:52677960	3_52677960_T_C	rs7642198	3	52677960	T	C	ENSG00000016864	GLT8D1	chr3	52728505	52740048	-	protein_coding	8.02e-05	+	0.0286162	0.605592	-0.0167494	0.00249525	-6.71252	1.91e-11	3:52677960	1
3:52678270	3_52678270_G_C	rs13085895	3	52678270	C	G	ENSG00000114904	NEK4	chr3	52744800	52804965	-	protein_coding	2.76e-14	-	8.71e-11	0.394408	0.0172247	0.00261861	6.5778	4.77e-11	3:52678270	1
3:52678270	3_52678270_G_C	rs13085895	3	52678270	C	G	ENSG00000163935	SFMBT1	chr3	52937588	53080766	-	protein_coding	1.43e-05	+	0.00705085	0.394408	0.0172247	0.00261861	6.5778	4.77e-11	3:52678270	1
3:52678270	3_52678270_G_C	rs13085895	3	52678270	C	G	ENSG00000016864	GLT8D1	chr3	52728505	52740048	-	protein_coding	8.02e-05	+	0.0286162	0.394408	0.0172247	0.00261861	6.5778	4.77e-11	3:52678270	1
3:52678370	3_52678370_C_T	rs13085775	3	52678370	T	C	ENSG00000114904	NEK4	chr3	52744800	52804965	-	protein_coding	3.54e-13	-	9.5e-10	0.420693	0.0174014	0.00246346	7.06381	1.62e-12	3:52678370	1
3:52678370	3_52678370_C_T	rs13085775	3	52678370	T	C	ENSG00000163935	SFMBT1	chr3	52937588	53080766	-	protein_coding	3.31e-05	+	0.014128	0.420693	0.0174014	0.00246346	7.06381	1.62e-12	3:52678370	1
3:52678370	3_52678370_C_T	rs13085775	3	52678370	T	C	ENSG00000016864	GLT8D1	chr3	52728505	52740048	-	protein_coding	3.64e-05	+	0.0152836	0.420693	0.0174014	0.00246346	7.06381	1.62e-12	3:52678370	1
3:52678494	3_52678494_G_A	rs13086297	3	52678494	A	G	ENSG00000114904	NEK4	chr3	52744800	52804965	-	protein_coding	2.76e-14	-	8.71e-11	0.394558	0.0167458	0.00249532	6.71088	1.93e-11	3:52678494	1
3:52678494	3_52678494_G_A	rs13086297	3	52678494	A	G	ENSG00000163935	SFMBT1	chr3	52937588	53080766	-	protein_coding	1.43e-05	+	0.00705085	0.394558	0.0167458	0.00249532	6.71088	1.93e-11	3:52678494	1
3:52678494	3_52678494_G_A	rs13086297	3	52678494	A	G	ENSG00000016864	GLT8D1	chr3	52728505	52740048	-	protein_coding	8.02e-05	+	0.0286162	0.394558	0.0167458	0.00249532	6.71088	1.93e-11	3:52678494	1
3:52680823	3_52680823_C_T	rs2028216	3	52680823	T	C	ENSG00000114904	NEK4	chr3	52744800	52804965	-	protein_coding	6.22e-13	-	1.61e-09	0.389213	0.0179287	0.00249427	7.18797	6.58e-13	3:52680823	1
3:52680823	3_52680823_C_T	rs2028216	3	52680823	T	C	ENSG00000163935	SFMBT1	chr3	52937588	53080766	-	protein_coding	2.04e-05	+	0.00948868	0.389213	0.0179287	0.00249427	7.18797	6.58e-13	3:52680823	1
3:52680823	3_52680823_C_T	rs2028216	3	52680823	T	C	ENSG00000016864	GLT8D1	chr3	52728505	52740048	-	protein_coding	0.000108699	+	0.0363045	0.389213	0.0179287	0.00249427	7.18797	6.58e-13	3:52680823	1
3:52682205	3_52682205_G_A	rs34757451	3	52682205	A	G	ENSG00000114904	NEK4	chr3	52744800	52804965	-	protein_coding	2.76e-14	-	8.71e-11	0.394508	0.0167425	0.00249517	6.70996	1.95e-11	3:52682205	1
3:52682205	3_52682205_G_A	rs34757451	3	52682205	A	G	ENSG00000163935	SFMBT1	chr3	52937588	53080766	-	protein_coding	1.43e-05	+	0.00705085	0.394508	0.0167425	0.00249517	6.70996	1.95e-11	3:52682205	1
3:52682205	3_52682205_G_A	rs34757451	3	52682205	A	G	ENSG00000016864	GLT8D1	chr3	52728505	52740048	-	protein_coding	8.02e-05	+	0.0286162	0.394508	0.0167425	0.00249517	6.70996	1.95e-11	3:52682205	1
3:52682946	3_52682946_C_A	rs2289250	3	52682946	A	C	ENSG00000114904	NEK4	chr3	52744800	52804965	-	protein_coding	2.76e-14	-	8.71e-11	0.394516	0.0170033	0.00248828	6.83335	8.3e-12	3:52682946	1
3:52682946	3_52682946_C_A	rs2289250	3	52682946	A	C	ENSG00000163935	SFMBT1	chr3	52937588	53080766	-	protein_coding	1.43e-05	+	0.00705085	0.394516	0.0170033	0.00248828	6.83335	8.3e-12	3:52682946	1
3:52682946	3_52682946_C_A	rs2289250	3	52682946	A	C	ENSG00000016864	GLT8D1	chr3	52728505	52740048	-	protein_coding	8.02e-05	+	0.0286162	0.394516	0.0170033	0.00248828	6.83335	8.3e-12	3:52682946	1
3:52683864	3_52683864_C_A	rs33967311	3	52683864	A	C	ENSG00000114904	NEK4	chr3	52744800	52804965	-	protein_coding	2.76e-14	-	8.71e-11	0.394466	0.0167412	0.00249521	6.70933	1.96e-11	3:52683864	1
3:52683864	3_52683864_C_A	rs33967311	3	52683864	A	C	ENSG00000163935	SFMBT1	chr3	52937588	53080766	-	protein_coding	1.43e-05	+	0.00705085	0.394466	0.0167412	0.00249521	6.70933	1.96e-11	3:52683864	1
3:52683864	3_52683864_C_A	rs33967311	3	52683864	A	C	ENSG00000016864	GLT8D1	chr3	52728505	52740048	-	protein_coding	8.02e-05	+	0.0286162	0.394466	0.0167412	0.00249521	6.70933	1.96e-11	3:52683864	1
3:52685244	3_52685244_T_C	rs13065019	3	52685244	T	C	ENSG00000114904	NEK4	chr3	52744800	52804965	-	protein_coding	2.76e-14	-	8.71e-11	0.605534	-0.0167869	0.00249523	-6.7276	1.72e-11	3:52685244	1
3:52685244	3_52685244_T_C	rs13065019	3	52685244	T	C	ENSG00000163935	SFMBT1	chr3	52937588	53080766	-	protein_coding	1.43e-05	+	0.00705085	0.605534	-0.0167869	0.00249523	-6.7276	1.72e-11	3:52685244	1
3:52685244	3_52685244_T_C	rs13065019	3	52685244	T	C	ENSG00000016864	GLT8D1	chr3	52728505	52740048	-	protein_coding	8.02e-05	+	0.0286162	0.605534	-0.0167869	0.00249523	-6.7276	1.72e-11	3:52685244	1
3:52685305	3_52685305_C_G	rs35211965	3	52685305	C	G	ENSG00000114904	NEK4	chr3	52744800	52804965	-	protein_coding	6.22e-13	-	1.61e-09	0.610721	-0.0179141	0.00259985	-6.89045	5.56e-12	3:52685305	1
3:52685305	3_52685305_C_G	rs35211965	3	52685305	C	G	ENSG00000163935	SFMBT1	chr3	52937588	53080766	-	protein_coding	2.04e-05	+	0.00948868	0.610721	-0.0179141	0.00259985	-6.89045	5.56e-12	3:52685305	1
3:52685305	3_52685305_C_G	rs35211965	3	52685305	C	G	ENSG00000016864	GLT8D1	chr3	52728505	52740048	-	protein_coding	0.000108699	+	0.0363045	0.610721	-0.0179141	0.00259985	-6.89045	5.56e-12	3:52685305	1
3:52686887	3_52686887_G_A	rs6770463	3	52686887	A	G	ENSG00000114904	NEK4	chr3	52744800	52804965	-	protein_coding	2.76e-14	-	8.71e-11	0.394623	0.0168007	0.00249506	6.73359	1.66e-11	3:52686887	1
3:52686887	3_52686887_G_A	rs6770463	3	52686887	A	G	ENSG00000163935	SFMBT1	chr3	52937588	53080766	-	protein_coding	1.43e-05	+	0.00705085	0.394623	0.0168007	0.00249506	6.73359	1.66e-11	3:52686887	1
3:52686887	3_52686887_G_A	rs6770463	3	52686887	A	G	ENSG00000016864	GLT8D1	chr3	52728505	52740048	-	protein_coding	8.02e-05	+	0.0286162	0.394623	0.0168007	0.00249506	6.73359	1.66e-11	3:52686887	1
3:52687562	3_52687562_T_G	rs4435633	3	52687562	T	G	ENSG00000114904	NEK4	chr3	52744800	52804965	-	protein_coding	3.54e-13	-	9.5e-10	0.579657	-0.0172491	0.00247058	-6.98177	2.91e-12	3:52687562	1
3:52687562	3_52687562_T_G	rs4435633	3	52687562	T	G	ENSG00000163935	SFMBT1	chr3	52937588	53080766	-	protein_coding	3.31e-05	+	0.014128	0.579657	-0.0172491	0.00247058	-6.98177	2.91e-12	3:52687562	1
3:52687562	3_52687562_T_G	rs4435633	3	52687562	T	G	ENSG00000016864	GLT8D1	chr3	52728505	52740048	-	protein_coding	3.64e-05	+	0.0152836	0.579657	-0.0172491	0.00247058	-6.98177	2.91e-12	3:52687562	1
3:52687566	3_52687566_T_C	rs7612511	3	52687566	T	C	ENSG00000114904	NEK4	chr3	52744800	52804965	-	protein_coding	3.88e-10	+	6.3e-07	0.509848	0.0173932	0.00244043	7.1271	1.03e-12	3:52687566	1
3:52687566	3_52687566_T_C	rs7612511	3	52687566	T	C	ENSG00000168268	NT5DC2	chr3	52558386	52569070	-	protein_coding	4.92e-07	+	0.000393918	0.509848	0.0173932	0.00244043	7.1271	1.03e-12	3:52687566	1
3:52687566	3_52687566_T_C	rs7612511	3	52687566	T	C	ENSG00000163935	SFMBT1	chr3	52937588	53080766	-	protein_coding	2.12e-05	-	0.00979205	0.509848	0.0173932	0.00244043	7.1271	1.03e-12	3:52687566	1
3:52687566	3_52687566_T_C	rs7612511	3	52687566	T	C	ENSG00000163938	GNL3	chr3	52715172	52728508	+	protein_coding	7.27e-05	+	0.0264045	0.509848	0.0173932	0.00244043	7.1271	1.03e-12	3:52687566	1
3:52687686	3_52687686_G_A	rs35409678	3	52687686	A	G	ENSG00000114904	NEK4	chr3	52744800	52804965	-	protein_coding	6.22e-13	-	1.61e-09	0.388752	0.0178119	0.00250175	7.11977	1.08e-12	3:52687686	1
3:52687686	3_52687686_G_A	rs35409678	3	52687686	A	G	ENSG00000163935	SFMBT1	chr3	52937588	53080766	-	protein_coding	2.04e-05	+	0.00948868	0.388752	0.0178119	0.00250175	7.11977	1.08e-12	3:52687686	1
3:52687686	3_52687686_G_A	rs35409678	3	52687686	A	G	ENSG00000016864	GLT8D1	chr3	52728505	52740048	-	protein_coding	0.000108699	+	0.0363045	0.388752	0.0178119	0.00250175	7.11977	1.08e-12	3:52687686	1
3:52690638	3_52690638_G_A	rs2336148	3	52690638	A	G	ENSG00000114904	NEK4	chr3	52744800	52804965	-	protein_coding	6.22e-13	-	1.61e-09	0.388544	0.0177617	0.00250195	7.09917	1.26e-12	3:52690638	1
3:52690638	3_52690638_G_A	rs2336148	3	52690638	A	G	ENSG00000163935	SFMBT1	chr3	52937588	53080766	-	protein_coding	2.04e-05	+	0.00948868	0.388544	0.0177617	0.00250195	7.09917	1.26e-12	3:52690638	1
3:52690638	3_52690638_G_A	rs2336148	3	52690638	A	G	ENSG00000016864	GLT8D1	chr3	52728505	52740048	-	protein_coding	0.000108699	+	0.0363045	0.388544	0.0177617	0.00250195	7.09917	1.26e-12	3:52690638	1
3:52691112	3_52691112_T_C	rs12486847	3	52691112	T	C	ENSG00000114904	NEK4	chr3	52744800	52804965	-	protein_coding	6.22e-13	-	1.61e-09	0.611179	-0.0177982	0.0025016	-7.11472	1.12e-12	3:52691112	1
3:52691112	3_52691112_T_C	rs12486847	3	52691112	T	C	ENSG00000163935	SFMBT1	chr3	52937588	53080766	-	protein_coding	2.04e-05	+	0.00948868	0.611179	-0.0177982	0.0025016	-7.11472	1.12e-12	3:52691112	1
3:52691112	3_52691112_T_C	rs12486847	3	52691112	T	C	ENSG00000016864	GLT8D1	chr3	52728505	52740048	-	protein_coding	0.000108699	+	0.0363045	0.611179	-0.0177982	0.0025016	-7.11472	1.12e-12	3:52691112	1
3:52692124	3_52692124_G_A	rs2336149	3	52692124	A	G	ENSG00000114904	NEK4	chr3	52744800	52804965	-	protein_coding	3.54e-13	-	9.5e-10	0.420644	0.0174289	0.00246347	7.07492	1.5e-12	3:52692124	1
3:52692124	3_52692124_G_A	rs2336149	3	52692124	A	G	ENSG00000163935	SFMBT1	chr3	52937588	53080766	-	protein_coding	3.31e-05	+	0.014128	0.420644	0.0174289	0.00246347	7.07492	1.5e-12	3:52692124	1
3:52692124	3_52692124_G_A	rs2336149	3	52692124	A	G	ENSG00000016864	GLT8D1	chr3	52728505	52740048	-	protein_coding	3.64e-05	+	0.0152836	0.420644	0.0174289	0.00246347	7.07492	1.5e-12	3:52692124	1
3:52692359	3_52692359_C_G	rs2590846	3	52692359	C	G	ENSG00000114904	NEK4	chr3	52744800	52804965	-	protein_coding	2.76e-14	-	8.71e-11	0.605477	-0.0172021	0.00261844	-6.56958	5.05e-11	3:52692359	1
3:52692359	3_52692359_C_G	rs2590846	3	52692359	C	G	ENSG00000163935	SFMBT1	chr3	52937588	53080766	-	protein_coding	1.43e-05	+	0.00705085	0.605477	-0.0172021	0.00261844	-6.56958	5.05e-11	3:52692359	1
3:52692359	3_52692359_C_G	rs2590846	3	52692359	C	G	ENSG00000016864	GLT8D1	chr3	52728505	52740048	-	protein_coding	8.02e-05	+	0.0286162	0.605477	-0.0172021	0.00261844	-6.56958	5.05e-11	3:52692359	1
3:52692721	3_52692721_T_C	rs7611731	3	52692721	T	C	ENSG00000114904	NEK4	chr3	52744800	52804965	-	protein_coding	3.54e-13	-	9.5e-10	0.579341	-0.0174667	0.00246346	-7.09031	1.34e-12	3:52692721	1
3:52692721	3_52692721_T_C	rs7611731	3	52692721	T	C	ENSG00000163935	SFMBT1	chr3	52937588	53080766	-	protein_coding	3.31e-05	+	0.014128	0.579341	-0.0174667	0.00246346	-7.09031	1.34e-12	3:52692721	1
3:52692721	3_52692721_T_C	rs7611731	3	52692721	T	C	ENSG00000016864	GLT8D1	chr3	52728505	52740048	-	protein_coding	3.64e-05	+	0.0152836	0.579341	-0.0174667	0.00246346	-7.09031	1.34e-12	3:52692721	1
3:52694198	3_52694198_C_T	rs6804145	3	52694198	T	C	ENSG00000114904	NEK4	chr3	52744800	52804965	-	protein_coding	3.54e-13	-	9.5e-10	0.420651	0.0173244	0.0024635	7.03243	2.03e-12	3:52694198	1
3:52694198	3_52694198_C_T	rs6804145	3	52694198	T	C	ENSG00000163935	SFMBT1	chr3	52937588	53080766	-	protein_coding	3.31e-05	+	0.014128	0.420651	0.0173244	0.0024635	7.03243	2.03e-12	3:52694198	1
3:52694198	3_52694198_C_T	rs6804145	3	52694198	T	C	ENSG00000016864	GLT8D1	chr3	52728505	52740048	-	protein_coding	3.64e-05	+	0.0152836	0.420651	0.0173244	0.0024635	7.03243	2.03e-12	3:52694198	1
3:52696798	3_52696798_C_A	rs34168767	3	52696798	A	C	ENSG00000114904	NEK4	chr3	52744800	52804965	-	protein_coding	2.76e-14	-	8.71e-11	0.394215	0.0168114	0.00249545	6.73682	1.62e-11	3:52696798	1
3:52696798	3_52696798_C_A	rs34168767	3	52696798	A	C	ENSG00000163935	SFMBT1	chr3	52937588	53080766	-	protein_coding	1.43e-05	+	0.00705085	0.394215	0.0168114	0.00249545	6.73682	1.62e-11	3:52696798	1
3:52696798	3_52696798_C_A	rs34168767	3	52696798	A	C	ENSG00000016864	GLT8D1	chr3	52728505	52740048	-	protein_coding	8.02e-05	+	0.0286162	0.394215	0.0168114	0.00249545	6.73682	1.62e-11	3:52696798	1
3:52697082	3_52697082_T_C	rs11130314	3	52697082	T	C	ENSG00000114904	NEK4	chr3	52744800	52804965	-	protein_coding	2.76e-14	-	8.71e-11	0.605808	-0.0168222	0.00249552	-6.74094	1.57e-11	3:52697082	1
3:52697082	3_52697082_T_C	rs11130314	3	52697082	T	C	ENSG00000163935	SFMBT1	chr3	52937588	53080766	-	protein_coding	1.43e-05	+	0.00705085	0.605808	-0.0168222	0.00249552	-6.74094	1.57e-11	3:52697082	1
3:52697082	3_52697082_T_C	rs11130314	3	52697082	T	C	ENSG00000016864	GLT8D1	chr3	52728505	52740048	-	protein_coding	8.02e-05	+	0.0286162	0.605808	-0.0168222	0.00249552	-6.74094	1.57e-11	3:52697082	1
3:52697163	3_52697163_A_G	rs11130315	3	52697163	A	G	ENSG00000114904	NEK4	chr3	52744800	52804965	-	protein_coding	2.76e-14	-	8.71e-11	0.6055	-0.0170501	0.00248831	-6.85206	7.28e-12	3:52697163	1
3:52697163	3_52697163_A_G	rs11130315	3	52697163	A	G	ENSG00000163935	SFMBT1	chr3	52937588	53080766	-	protein_coding	1.43e-05	+	0.00705085	0.6055	-0.0170501	0.00248831	-6.85206	7.28e-12	3:52697163	1
3:52697163	3_52697163_A_G	rs11130315	3	52697163	A	G	ENSG00000016864	GLT8D1	chr3	52728505	52740048	-	protein_coding	8.02e-05	+	0.0286162	0.6055	-0.0170501	0.00248831	-6.85206	7.28e-12	3:52697163	1
3:52698417	3_52698417_T_C	rs12488461	3	52698417	T	C	ENSG00000114904	NEK4	chr3	52744800	52804965	-	protein_coding	6.22e-13	-	1.61e-09	0.610706	-0.017761	0.0025011	-7.10129	1.24e-12	3:52698417	1
3:52698417	3_52698417_T_C	rs12488461	3	52698417	T	C	ENSG00000163935	SFMBT1	chr3	52937588	53080766	-	protein_coding	2.04e-05	+	0.00948868	0.610706	-0.017761	0.0025011	-7.10129	1.24e-12	3:52698417	1
3:52698417	3_52698417_T_C	rs12488461	3	52698417	T	C	ENSG00000016864	GLT8D1	chr3	52728505	52740048	-	protein_coding	0.000108699	+	0.0363045	0.610706	-0.017761	0.0025011	-7.10129	1.24e-12	3:52698417	1
3:52698560	3_52698560_T_C	rs12488527	3	52698560	T	C	ENSG00000114904	NEK4	chr3	52744800	52804965	-	protein_coding	2.76e-14	-	8.71e-11	0.606427	-0.0166424	0.00249621	-6.66706	2.61e-11	3:52698560	1
3:52698560	3_52698560_T_C	rs12488527	3	52698560	T	C	ENSG00000163935	SFMBT1	chr3	52937588	53080766	-	protein_coding	1.43e-05	+	0.00705085	0.606427	-0.0166424	0.00249621	-6.66706	2.61e-11	3:52698560	1
3:52698560	3_52698560_T_C	rs12488527	3	52698560	T	C	ENSG00000016864	GLT8D1	chr3	52728505	52740048	-	protein_coding	8.02e-05	+	0.0286162	0.606427	-0.0166424	0.00249621	-6.66706	2.61e-11	3:52698560	1
3:52699741	3_52699741_C_G	rs62255362	3	52699741	C	G	ENSG00000114904	NEK4	chr3	52744800	52804965	-	protein_coding	2.76e-14	-	8.71e-11	0.605484	-0.0172115	0.00261846	-6.57313	4.93e-11	3:52699741	1
3:52699741	3_52699741_C_G	rs62255362	3	52699741	C	G	ENSG00000163935	SFMBT1	chr3	52937588	53080766	-	protein_coding	1.43e-05	+	0.00705085	0.605484	-0.0172115	0.00261846	-6.57313	4.93e-11	3:52699741	1
3:52699741	3_52699741_C_G	rs62255362	3	52699741	C	G	ENSG00000016864	GLT8D1	chr3	52728505	52740048	-	protein_coding	8.02e-05	+	0.0286162	0.605484	-0.0172115	0.00261846	-6.57313	4.93e-11	3:52699741	1
3:52700477	3_52700477_G_A	rs35976524	3	52700477	A	G	ENSG00000114904	NEK4	chr3	52744800	52804965	-	protein_coding	2.34e-09	-	3.26e-06	0.32989	0.0174871	0.00259524	6.73813	1.6e-11	3:52700477	1
3:52700477	3_52700477_G_A	rs35976524	3	52700477	A	G	ENSG00000163935	SFMBT1	chr3	52937588	53080766	-	protein_coding	4.63e-05	+	0.0185117	0.32989	0.0174871	0.00259524	6.73813	1.6e-11	3:52700477	1
3:52701501	3_52701501_G_T	rs77146033	3	52701501	T	G	ENSG00000114904	NEK4	chr3	52744800	52804965	-	protein_coding	2.76e-14	-	8.71e-11	0.392684	0.0168832	0.00249846	6.75742	1.4e-11	3:52701501	1
3:52701501	3_52701501_G_T	rs77146033	3	52701501	T	G	ENSG00000163935	SFMBT1	chr3	52937588	53080766	-	protein_coding	1.43e-05	+	0.00705085	0.392684	0.0168832	0.00249846	6.75742	1.4e-11	3:52701501	1
3:52701501	3_52701501_G_T	rs77146033	3	52701501	T	G	ENSG00000016864	GLT8D1	chr3	52728505	52740048	-	protein_coding	8.02e-05	+	0.0286162	0.392684	0.0168832	0.00249846	6.75742	1.4e-11	3:52701501	1
3:52701502	3_52701502_C_T	rs62255364	3	52701502	T	C	ENSG00000114904	NEK4	chr3	52744800	52804965	-	protein_coding	2.76e-14	-	8.71e-11	0.392346	0.0168363	0.00249963	6.7355	1.63e-11	3:52701502	1
3:52701502	3_52701502_C_T	rs62255364	3	52701502	T	C	ENSG00000163935	SFMBT1	chr3	52937588	53080766	-	protein_coding	1.43e-05	+	0.00705085	0.392346	0.0168363	0.00249963	6.7355	1.63e-11	3:52701502	1
3:52701502	3_52701502_C_T	rs62255364	3	52701502	T	C	ENSG00000016864	GLT8D1	chr3	52728505	52740048	-	protein_coding	8.02e-05	+	0.0286162	0.392346	0.0168363	0.00249963	6.7355	1.63e-11	3:52701502	1
3:52703615	3_52703615_C_T	rs6768697	3	52703615	T	C	ENSG00000114904	NEK4	chr3	52744800	52804965	-	protein_coding	6.22e-13	-	1.61e-09	0.389263	0.017765	0.00250109	7.10291	1.22e-12	3:52703615	1
3:52703615	3_52703615_C_T	rs6768697	3	52703615	T	C	ENSG00000163935	SFMBT1	chr3	52937588	53080766	-	protein_coding	2.04e-05	+	0.00948868	0.389263	0.017765	0.00250109	7.10291	1.22e-12	3:52703615	1
3:52703615	3_52703615_C_T	rs6768697	3	52703615	T	C	ENSG00000016864	GLT8D1	chr3	52728505	52740048	-	protein_coding	0.000108699	+	0.0363045	0.389263	0.017765	0.00250109	7.10291	1.22e-12	3:52703615	1
3:52706724	3_52706724_G_T	rs12493107	3	52706724	T	G	ENSG00000114904	NEK4	chr3	52744800	52804965	-	protein_coding	6.22e-13	-	1.61e-09	0.388659	0.01775	0.00250179	7.09495	1.29e-12	3:52706724	1
3:52706724	3_52706724_G_T	rs12493107	3	52706724	T	G	ENSG00000163935	SFMBT1	chr3	52937588	53080766	-	protein_coding	2.04e-05	+	0.00948868	0.388659	0.01775	0.00250179	7.09495	1.29e-12	3:52706724	1
3:52706724	3_52706724_G_T	rs12493107	3	52706724	T	G	ENSG00000016864	GLT8D1	chr3	52728505	52740048	-	protein_coding	0.000108699	+	0.0363045	0.388659	0.01775	0.00250179	7.09495	1.29e-12	3:52706724	1
3:52707026	3_52707026_G_A	rs6803012	3	52707026	A	G	ENSG00000114904	NEK4	chr3	52744800	52804965	-	protein_coding	6.22e-13	-	1.61e-09	0.389652	0.0179128	0.00249374	7.18309	6.82e-13	3:52707026	1
3:52707026	3_52707026_G_A	rs6803012	3	52707026	A	G	ENSG00000163935	SFMBT1	chr3	52937588	53080766	-	protein_coding	2.04e-05	+	0.00948868	0.389652	0.0179128	0.00249374	7.18309	6.82e-13	3:52707026	1
3:52707026	3_52707026_G_A	rs6803012	3	52707026	A	G	ENSG00000016864	GLT8D1	chr3	52728505	52740048	-	protein_coding	0.000108699	+	0.0363045	0.389652	0.0179128	0.00249374	7.18309	6.82e-13	3:52707026	1
3:52708073	3_52708073_A_T	rs12637632	3	52708073	A	T	ENSG00000114904	NEK4	chr3	52744800	52804965	-	protein_coding	2.14e-14	-	6.86e-11	0.613202	-0.0169272	0.00261483	-6.47356	9.57e-11	3:52708073	1
3:52708073	3_52708073_A_T	rs12637632	3	52708073	A	T	ENSG00000163935	SFMBT1	chr3	52937588	53080766	-	protein_coding	2.33e-05	+	0.010587	0.613202	-0.0169272	0.00261483	-6.47356	9.57e-11	3:52708073	1
3:52708073	3_52708073_A_T	rs12637632	3	52708073	A	T	ENSG00000016864	GLT8D1	chr3	52728505	52740048	-	protein_coding	0.000124065	+	0.0401288	0.613202	-0.0169272	0.00261483	-6.47356	9.57e-11	3:52708073	1
3:52708288	3_52708288_G_A	rs12632265	3	52708288	A	G	ENSG00000114904	NEK4	chr3	52744800	52804965	-	protein_coding	1.48e-12	-	3.64e-09	0.389152	0.0177403	0.00250122	7.09263	1.32e-12	3:52708288	1
3:52708288	3_52708288_G_A	rs12632265	3	52708288	A	G	ENSG00000163935	SFMBT1	chr3	52937588	53080766	-	protein_coding	2.69e-05	+	0.011928	0.389152	0.0177403	0.00250122	7.09263	1.32e-12	3:52708288	1
3:52708288	3_52708288_G_A	rs12632265	3	52708288	A	G	ENSG00000016864	GLT8D1	chr3	52728505	52740048	-	protein_coding	0.000158188	+	0.0482101	0.389152	0.0177403	0.00250122	7.09263	1.32e-12	3:52708288	1
3:52708429	3_52708429_G_A	rs34610142	3	52708429	A	G	ENSG00000114904	NEK4	chr3	52744800	52804965	-	protein_coding	1.48e-12	-	3.64e-09	0.389309	0.01777	0.00250103	7.10507	1.2e-12	3:52708429	1
3:52708429	3_52708429_G_A	rs34610142	3	52708429	A	G	ENSG00000163935	SFMBT1	chr3	52937588	53080766	-	protein_coding	2.69e-05	+	0.011928	0.389309	0.01777	0.00250103	7.10507	1.2e-12	3:52708429	1
3:52708429	3_52708429_G_A	rs34610142	3	52708429	A	G	ENSG00000016864	GLT8D1	chr3	52728505	52740048	-	protein_coding	0.000158188	+	0.0482101	0.389309	0.01777	0.00250103	7.10507	1.2e-12	3:52708429	1
3:52708737	3_52708737_A_G	rs12496476	3	52708737	A	G	ENSG00000114904	NEK4	chr3	52744800	52804965	-	protein_coding	6.22e-13	-	1.61e-09	0.610783	-0.0177254	0.00250115	-7.0869	1.37e-12	3:52708737	1
3:52708737	3_52708737_A_G	rs12496476	3	52708737	A	G	ENSG00000163935	SFMBT1	chr3	52937588	53080766	-	protein_coding	2.04e-05	+	0.00948868	0.610783	-0.0177254	0.00250115	-7.0869	1.37e-12	3:52708737	1
3:52708737	3_52708737_A_G	rs12496476	3	52708737	A	G	ENSG00000016864	GLT8D1	chr3	52728505	52740048	-	protein_coding	0.000108699	+	0.0363045	0.610783	-0.0177254	0.00250115	-7.0869	1.37e-12	3:52708737	1
3:52709259	3_52709259_A_C	rs12496634	3	52709259	A	C	ENSG00000114904	NEK4	chr3	52744800	52804965	-	protein_coding	2.76e-14	-	8.71e-11	0.605542	-0.0167837	0.00249521	-6.72637	1.74e-11	3:52709259	1
3:52709259	3_52709259_A_C	rs12496634	3	52709259	A	C	ENSG00000163935	SFMBT1	chr3	52937588	53080766	-	protein_coding	1.43e-05	+	0.00705085	0.605542	-0.0167837	0.00249521	-6.72637	1.74e-11	3:52709259	1
3:52709259	3_52709259_A_C	rs12496634	3	52709259	A	C	ENSG00000016864	GLT8D1	chr3	52728505	52740048	-	protein_coding	8.02e-05	+	0.0286162	0.605542	-0.0167837	0.00249521	-6.72637	1.74e-11	3:52709259	1
3:52710636	3_52710636_A_G	rs2336542	3	52710636	A	G	ENSG00000114904	NEK4	chr3	52744800	52804965	-	protein_coding	2.76e-14	-	8.71e-11	0.605488	-0.0170199	0.00248829	-6.83998	7.92e-12	3:52710636	1
3:52710636	3_52710636_A_G	rs2336542	3	52710636	A	G	ENSG00000163935	SFMBT1	chr3	52937588	53080766	-	protein_coding	1.43e-05	+	0.00705085	0.605488	-0.0170199	0.00248829	-6.83998	7.92e-12	3:52710636	1
3:52710636	3_52710636_A_G	rs2336542	3	52710636	A	G	ENSG00000016864	GLT8D1	chr3	52728505	52740048	-	protein_coding	8.02e-05	+	0.0286162	0.605488	-0.0170199	0.00248829	-6.83998	7.92e-12	3:52710636	1
3:52711531	3_52711531_T_C	rs9714129	3	52711531	T	C	ENSG00000114904	NEK4	chr3	52744800	52804965	-	protein_coding	2.76e-14	-	8.71e-11	0.60453	-0.0167772	0.00249411	-6.72671	1.74e-11	3:52711531	1
3:52711531	3_52711531_T_C	rs9714129	3	52711531	T	C	ENSG00000163935	SFMBT1	chr3	52937588	53080766	-	protein_coding	1.43e-05	+	0.00705085	0.60453	-0.0167772	0.00249411	-6.72671	1.74e-11	3:52711531	1
3:52711531	3_52711531_T_C	rs9714129	3	52711531	T	C	ENSG00000016864	GLT8D1	chr3	52728505	52740048	-	protein_coding	8.02e-05	+	0.0286162	0.60453	-0.0167772	0.00249411	-6.72671	1.74e-11	3:52711531	1
3:52711974	3_52711974_T_C	rs67539070	3	52711974	T	C	ENSG00000114904	NEK4	chr3	52744800	52804965	-	protein_coding	2.76e-14	-	8.71e-11	0.605423	-0.0167691	0.00249509	-6.72084	1.81e-11	3:52711974	1
3:52711974	3_52711974_T_C	rs67539070	3	52711974	T	C	ENSG00000163935	SFMBT1	chr3	52937588	53080766	-	protein_coding	1.43e-05	+	0.00705085	0.605423	-0.0167691	0.00249509	-6.72084	1.81e-11	3:52711974	1
3:52711974	3_52711974_T_C	rs67539070	3	52711974	T	C	ENSG00000016864	GLT8D1	chr3	52728505	52740048	-	protein_coding	8.02e-05	+	0.0286162	0.605423	-0.0167691	0.00249509	-6.72084	1.81e-11	3:52711974	1
3:52716937	3_52716937_T_C	rs34157897	3	52716937	T	C	ENSG00000114904	NEK4	chr3	52744800	52804965	-	protein_coding	3.54e-13	-	9.5e-10	0.579438	-0.0171956	0.00247027	-6.96102	3.38e-12	3:52716937	1
3:52716937	3_52716937_T_C	rs34157897	3	52716937	T	C	ENSG00000163935	SFMBT1	chr3	52937588	53080766	-	protein_coding	3.31e-05	+	0.014128	0.579438	-0.0171956	0.00247027	-6.96102	3.38e-12	3:52716937	1
3:52716937	3_52716937_T_C	rs34157897	3	52716937	T	C	ENSG00000016864	GLT8D1	chr3	52728505	52740048	-	protein_coding	3.64e-05	+	0.0152836	0.579438	-0.0171956	0.00247027	-6.96102	3.38e-12	3:52716937	1
3:52717282	3_52717282_T_C	rs6445531	3	52717282	T	C	ENSG00000114904	NEK4	chr3	52744800	52804965	-	protein_coding	3.54e-13	-	9.5e-10	0.579453	-0.0172194	0.00247035	-6.97043	3.16e-12	3:52717282	1
3:52717282	3_52717282_T_C	rs6445531	3	52717282	T	C	ENSG00000163935	SFMBT1	chr3	52937588	53080766	-	protein_coding	3.31e-05	+	0.014128	0.579453	-0.0172194	0.00247035	-6.97043	3.16e-12	3:52717282	1
3:52717282	3_52717282_T_C	rs6445531	3	52717282	T	C	ENSG00000016864	GLT8D1	chr3	52728505	52740048	-	protein_coding	3.64e-05	+	0.0152836	0.579453	-0.0172194	0.00247035	-6.97043	3.16e-12	3:52717282	1
3:52718154	3_52718154_A_T	rs10865973	3	52718154	A	T	ENSG00000114904	NEK4	chr3	52744800	52804965	-	protein_coding	6.22e-13	-	1.61e-09	0.610752	-0.017897	0.00259981	-6.88398	5.82e-12	3:52718154	1
3:52718154	3_52718154_A_T	rs10865973	3	52718154	A	T	ENSG00000163935	SFMBT1	chr3	52937588	53080766	-	protein_coding	2.04e-05	+	0.00948868	0.610752	-0.017897	0.00259981	-6.88398	5.82e-12	3:52718154	1
3:52718154	3_52718154_A_T	rs10865973	3	52718154	A	T	ENSG00000016864	GLT8D1	chr3	52728505	52740048	-	protein_coding	0.000108699	+	0.0363045	0.610752	-0.017897	0.00259981	-6.88398	5.82e-12	3:52718154	1
3:52718280	3_52718280_G_T	rs10865974	3	52718280	T	G	ENSG00000114904	NEK4	chr3	52744800	52804965	-	protein_coding	3.54e-13	-	9.5e-10	0.420605	0.0173916	0.00246795	7.04701	1.83e-12	3:52718280	1
3:52718280	3_52718280_G_T	rs10865974	3	52718280	T	G	ENSG00000163935	SFMBT1	chr3	52937588	53080766	-	protein_coding	3.31e-05	+	0.014128	0.420605	0.0173916	0.00246795	7.04701	1.83e-12	3:52718280	1
3:52718280	3_52718280_G_T	rs10865974	3	52718280	T	G	ENSG00000016864	GLT8D1	chr3	52728505	52740048	-	protein_coding	3.64e-05	+	0.0152836	0.420605	0.0173916	0.00246795	7.04701	1.83e-12	3:52718280	1
3:52719088	3_52719088_C_T	rs3733039	3	52719088	T	C	ENSG00000114904	NEK4	chr3	52744800	52804965	-	protein_coding	9.34e-13	-	2.36e-09	0.419955	0.0171441	0.00247081	6.93863	3.96e-12	3:52719088	1
3:52719088	3_52719088_C_T	rs3733039	3	52719088	T	C	ENSG00000163935	SFMBT1	chr3	52937588	53080766	-	protein_coding	2.75e-05	+	0.0121395	0.419955	0.0171441	0.00247081	6.93863	3.96e-12	3:52719088	1
3:52719088	3_52719088_C_T	rs3733039	3	52719088	T	C	ENSG00000016864	GLT8D1	chr3	52728505	52740048	-	protein_coding	6.26e-05	+	0.0235079	0.419955	0.0171441	0.00247081	6.93863	3.96e-12	3:52719088	1
3:52719398	3_52719398_C_A	rs1866268	3	52719398	A	C	ENSG00000114904	NEK4	chr3	52744800	52804965	-	protein_coding	9.34e-13	-	2.36e-09	0.418312	0.0177474	0.00246853	7.18945	6.51e-13	3:52719398	1
3:52719398	3_52719398_C_A	rs1866268	3	52719398	A	C	ENSG00000163935	SFMBT1	chr3	52937588	53080766	-	protein_coding	2.75e-05	+	0.0121395	0.418312	0.0177474	0.00246853	7.18945	6.51e-13	3:52719398	1
3:52719398	3_52719398_C_A	rs1866268	3	52719398	A	C	ENSG00000016864	GLT8D1	chr3	52728505	52740048	-	protein_coding	6.26e-05	+	0.0235079	0.418312	0.0177474	0.00246853	7.18945	6.51e-13	3:52719398	1
3:52719816	3_52719816_C_T	rs10933	3	52719816	T	C	ENSG00000114904	NEK4	chr3	52744800	52804965	-	protein_coding	1.5e-08	+	1.75e-05	0.440846	-0.0174143	0.00246334	-7.06937	1.56e-12	3:52719816	1
3:52720080	3_52720080_A_C	rs1108842	3	52720080	A	C	ENSG00000114904	NEK4	chr3	52744800	52804965	-	protein_coding	8.87e-10	-	1.34e-06	0.492546	-0.0177267	0.00243331	-7.28501	3.22e-13	3:52720080	1
3:52720080	3_52720080_A_C	rs1108842	3	52720080	A	C	ENSG00000168268	NT5DC2	chr3	52558386	52569070	-	protein_coding	6.04e-07	-	0.000471708	0.492546	-0.0177267	0.00243331	-7.28501	3.22e-13	3:52720080	1
3:52720080	3_52720080_A_C	rs1108842	3	52720080	A	C	ENSG00000163935	SFMBT1	chr3	52937588	53080766	-	protein_coding	1.83e-05	+	0.00868338	0.492546	-0.0177267	0.00243331	-7.28501	3.22e-13	3:52720080	1
3:52720080	3_52720080_A_C	rs1108842	3	52720080	A	C	ENSG00000163938	GNL3	chr3	52715172	52728508	+	protein_coding	7.81e-05	-	0.028017	0.492546	-0.0177267	0.00243331	-7.28501	3.22e-13	3:52720080	1
3:52721305	3_52721305_G_A	rs11177	3	52721305	A	G	ENSG00000114904	NEK4	chr3	52744800	52804965	-	protein_coding	1.56e-12	-	3.83e-09	0.389294	0.0178789	0.00249416	7.1683	7.59e-13	3:52721305	1
3:52721305	3_52721305_G_A	rs11177	3	52721305	A	G	ENSG00000163935	SFMBT1	chr3	52937588	53080766	-	protein_coding	1.68e-05	+	0.0080842	0.389294	0.0178789	0.00249416	7.1683	7.59e-13	3:52721305	1
3:52722335	3_52722335_A_C	rs3774349	3	52722335	A	C	ENSG00000114904	NEK4	chr3	52744800	52804965	-	protein_coding	8.87e-10	-	1.34e-06	0.492762	-0.0174148	0.00244018	-7.13667	9.56e-13	3:52722335	1
3:52722335	3_52722335_A_C	rs3774349	3	52722335	A	C	ENSG00000168268	NT5DC2	chr3	52558386	52569070	-	protein_coding	6.04e-07	-	0.000471708	0.492762	-0.0174148	0.00244018	-7.13667	9.56e-13	3:52722335	1
3:52722335	3_52722335_A_C	rs3774349	3	52722335	A	C	ENSG00000163935	SFMBT1	chr3	52937588	53080766	-	protein_coding	1.83e-05	+	0.00868338	0.492762	-0.0174148	0.00244018	-7.13667	9.56e-13	3:52722335	1
3:52722335	3_52722335_A_C	rs3774349	3	52722335	A	C	ENSG00000163938	GNL3	chr3	52715172	52728508	+	protein_coding	7.81e-05	-	0.028017	0.492762	-0.0174148	0.00244018	-7.13667	9.56e-13	3:52722335	1
3:52725771	3_52725771_G_T	rs35315313	3	52725771	T	G	ENSG00000114904	NEK4	chr3	52744800	52804965	-	protein_coding	3.54e-13	-	9.5e-10	0.420632	0.01715	0.00247027	6.94258	3.85e-12	3:52725771	1
3:52725771	3_52725771_G_T	rs35315313	3	52725771	T	G	ENSG00000163935	SFMBT1	chr3	52937588	53080766	-	protein_coding	3.31e-05	+	0.014128	0.420632	0.01715	0.00247027	6.94258	3.85e-12	3:52725771	1
3:52725771	3_52725771_G_T	rs35315313	3	52725771	T	G	ENSG00000016864	GLT8D1	chr3	52728505	52740048	-	protein_coding	3.64e-05	+	0.0152836	0.420632	0.01715	0.00247027	6.94258	3.85e-12	3:52725771	1
3:52725961	3_52725961_C_A	rs13076193	3	52725961	A	C	ENSG00000114904	NEK4	chr3	52744800	52804965	-	protein_coding	6.22e-13	-	1.61e-09	0.389348	0.0177253	0.00250099	7.08732	1.37e-12	3:52725961	1
3:52725961	3_52725961_C_A	rs13076193	3	52725961	A	C	ENSG00000163935	SFMBT1	chr3	52937588	53080766	-	protein_coding	2.04e-05	+	0.00948868	0.389348	0.0177253	0.00250099	7.08732	1.37e-12	3:52725961	1
3:52725961	3_52725961_C_A	rs13076193	3	52725961	A	C	ENSG00000016864	GLT8D1	chr3	52728505	52740048	-	protein_coding	0.000108699	+	0.0363045	0.389348	0.0177253	0.00250099	7.08732	1.37e-12	3:52725961	1
3:52726695	3_52726695_C_T	rs6762813	3	52726695	T	C	ENSG00000114904	NEK4	chr3	52744800	52804965	-	protein_coding	6.22e-13	-	1.61e-09	0.389309	0.017944	0.00249414	7.19447	6.27e-13	3:52726695	1
3:52726695	3_52726695_C_T	rs6762813	3	52726695	T	C	ENSG00000163935	SFMBT1	chr3	52937588	53080766	-	protein_coding	2.04e-05	+	0.00948868	0.389309	0.017944	0.00249414	7.19447	6.27e-13	3:52726695	1
3:52726695	3_52726695_C_T	rs6762813	3	52726695	T	C	ENSG00000016864	GLT8D1	chr3	52728505	52740048	-	protein_coding	0.000108699	+	0.0363045	0.389309	0.017944	0.00249414	7.19447	6.27e-13	3:52726695	1
3:52727257	3_52727257_G_A	rs2289247	3	52727257	A	G	ENSG00000114904	NEK4	chr3	52744800	52804965	-	protein_coding	3.54e-13	-	9.5e-10	0.420501	0.0174659	0.00246357	7.08966	1.34e-12	3:52727257	1
3:52727257	3_52727257_G_A	rs2289247	3	52727257	A	G	ENSG00000163935	SFMBT1	chr3	52937588	53080766	-	protein_coding	3.31e-05	+	0.014128	0.420501	0.0174659	0.00246357	7.08966	1.34e-12	3:52727257	1
3:52727257	3_52727257_G_A	rs2289247	3	52727257	A	G	ENSG00000016864	GLT8D1	chr3	52728505	52740048	-	protein_coding	3.64e-05	+	0.0152836	0.420501	0.0174659	0.00246357	7.08966	1.34e-12	3:52727257	1
3:52728804	3_52728804_C_T	rs6976	3	52728804	T	C	ENSG00000114904	NEK4	chr3	52744800	52804965	-	protein_coding	6.22e-13	-	1.61e-09	0.388624	0.0179354	0.00249499	7.18854	6.55e-13	3:52728804	1
3:52728804	3_52728804_C_T	rs6976	3	52728804	T	C	ENSG00000163935	SFMBT1	chr3	52937588	53080766	-	protein_coding	2.04e-05	+	0.00948868	0.388624	0.0179354	0.00249499	7.18854	6.55e-13	3:52728804	1
3:52728804	3_52728804_C_T	rs6976	3	52728804	T	C	ENSG00000016864	GLT8D1	chr3	52728505	52740048	-	protein_coding	0.000108699	+	0.0363045	0.388624	0.0179354	0.00249499	7.18854	6.55e-13	3:52728804	1
3:52731269	3_52731269_T_C	rs2164885	3	52731269	T	C	ENSG00000114904	NEK4	chr3	52744800	52804965	-	protein_coding	3.54e-13	-	9.5e-10	0.579368	-0.0172435	0.00246357	-6.9994	2.57e-12	3:52731269	1
3:52731269	3_52731269_T_C	rs2164885	3	52731269	T	C	ENSG00000163935	SFMBT1	chr3	52937588	53080766	-	protein_coding	3.31e-05	+	0.014128	0.579368	-0.0172435	0.00246357	-6.9994	2.57e-12	3:52731269	1
3:52731269	3_52731269_T_C	rs2164885	3	52731269	T	C	ENSG00000016864	GLT8D1	chr3	52728505	52740048	-	protein_coding	3.64e-05	+	0.0152836	0.579368	-0.0172435	0.00246357	-6.9994	2.57e-12	3:52731269	1
3:52731483	3_52731483_C_T	rs11130317	3	52731483	T	C	ENSG00000114904	NEK4	chr3	52744800	52804965	-	protein_coding	2.76e-14	-	8.71e-11	0.394493	0.0168985	0.00248835	6.79104	1.11e-11	3:52731483	1
3:52731483	3_52731483_C_T	rs11130317	3	52731483	T	C	ENSG00000163935	SFMBT1	chr3	52937588	53080766	-	protein_coding	1.43e-05	+	0.00705085	0.394493	0.0168985	0.00248835	6.79104	1.11e-11	3:52731483	1
3:52731483	3_52731483_C_T	rs11130317	3	52731483	T	C	ENSG00000016864	GLT8D1	chr3	52728505	52740048	-	protein_coding	8.02e-05	+	0.0286162	0.394493	0.0168985	0.00248835	6.79104	1.11e-11	3:52731483	1
3:52731598	3_52731598_T_C	rs3733041	3	52731598	T	C	ENSG00000114904	NEK4	chr3	52744800	52804965	-	protein_coding	3.54e-13	-	9.5e-10	0.579168	-0.0172526	0.0024634	-7.00356	2.5e-12	3:52731598	1
3:52731598	3_52731598_T_C	rs3733041	3	52731598	T	C	ENSG00000163935	SFMBT1	chr3	52937588	53080766	-	protein_coding	3.31e-05	+	0.014128	0.579168	-0.0172526	0.0024634	-7.00356	2.5e-12	3:52731598	1
3:52731598	3_52731598_T_C	rs3733041	3	52731598	T	C	ENSG00000016864	GLT8D1	chr3	52728505	52740048	-	protein_coding	3.64e-05	+	0.0152836	0.579168	-0.0172526	0.0024634	-7.00356	2.5e-12	3:52731598	1
3:52732429	3_52732429_A_G	rs13081155	3	52732429	A	G	ENSG00000114904	NEK4	chr3	52744800	52804965	-	protein_coding	3.88e-10	-	6.3e-07	0.492412	-0.0173938	0.0024403	-7.12773	1.02e-12	3:52732429	1
3:52732429	3_52732429_A_G	rs13081155	3	52732429	A	G	ENSG00000168268	NT5DC2	chr3	52558386	52569070	-	protein_coding	4.92e-07	-	0.000393918	0.492412	-0.0173938	0.0024403	-7.12773	1.02e-12	3:52732429	1
3:52732429	3_52732429_A_G	rs13081155	3	52732429	A	G	ENSG00000163935	SFMBT1	chr3	52937588	53080766	-	protein_coding	2.12e-05	+	0.00979205	0.492412	-0.0173938	0.0024403	-7.12773	1.02e-12	3:52732429	1
3:52732429	3_52732429_A_G	rs13081155	3	52732429	A	G	ENSG00000163938	GNL3	chr3	52715172	52728508	+	protein_coding	7.27e-05	-	0.0264045	0.492412	-0.0173938	0.0024403	-7.12773	1.02e-12	3:52732429	1
3:52734954	3_52734954_G_C	rs11130318	3	52734954	C	G	ENSG00000114904	NEK4	chr3	52744800	52804965	-	protein_coding	6.22e-13	-	1.61e-09	0.387352	0.0177307	0.00260212	6.81394	9.5e-12	3:52734954	1
3:52734954	3_52734954_G_C	rs11130318	3	52734954	C	G	ENSG00000163935	SFMBT1	chr3	52937588	53080766	-	protein_coding	2.04e-05	+	0.00948868	0.387352	0.0177307	0.00260212	6.81394	9.5e-12	3:52734954	1
3:52734954	3_52734954_G_C	rs11130318	3	52734954	C	G	ENSG00000016864	GLT8D1	chr3	52728505	52740048	-	protein_coding	0.000108699	+	0.0363045	0.387352	0.0177307	0.00260212	6.81394	9.5e-12	3:52734954	1
3:52738165	3_52738165_T_C	rs12635140	3	52738165	T	C	ENSG00000114904	NEK4	chr3	52744800	52804965	-	protein_coding	3.54e-13	-	9.5e-10	0.579068	-0.0172716	0.0024634	-7.01131	2.36e-12	3:52738165	1
3:52738165	3_52738165_T_C	rs12635140	3	52738165	T	C	ENSG00000163935	SFMBT1	chr3	52937588	53080766	-	protein_coding	3.31e-05	+	0.014128	0.579068	-0.0172716	0.0024634	-7.01131	2.36e-12	3:52738165	1
3:52738165	3_52738165_T_C	rs12635140	3	52738165	T	C	ENSG00000016864	GLT8D1	chr3	52728505	52740048	-	protein_coding	3.64e-05	+	0.0152836	0.579068	-0.0172716	0.0024634	-7.01131	2.36e-12	3:52738165	1
3:52739520	3_52739520_T_C	rs8906	3	52739520	T	C	ENSG00000114904	NEK4	chr3	52744800	52804965	-	protein_coding	6.22e-13	-	1.61e-09	0.611187	-0.0176778	0.00250173	-7.06623	1.59e-12	3:52739520	1
3:52739520	3_52739520_T_C	rs8906	3	52739520	T	C	ENSG00000163935	SFMBT1	chr3	52937588	53080766	-	protein_coding	2.04e-05	+	0.00948868	0.611187	-0.0176778	0.00250173	-7.06623	1.59e-12	3:52739520	1
3:52739520	3_52739520_T_C	rs8906	3	52739520	T	C	ENSG00000016864	GLT8D1	chr3	52728505	52740048	-	protein_coding	0.000108699	+	0.0363045	0.611187	-0.0176778	0.00250173	-7.06623	1.59e-12	3:52739520	1
3:52741160	3_52741160_G_A	rs3755798	3	52741160	A	G	ENSG00000114904	NEK4	chr3	52744800	52804965	-	protein_coding	3.54e-13	-	9.5e-10	0.421344	0.017373	0.00246305	7.05348	1.75e-12	3:52741160	1
3:52741160	3_52741160_G_A	rs3755798	3	52741160	A	G	ENSG00000163935	SFMBT1	chr3	52937588	53080766	-	protein_coding	3.31e-05	+	0.014128	0.421344	0.017373	0.00246305	7.05348	1.75e-12	3:52741160	1
3:52741160	3_52741160_G_A	rs3755798	3	52741160	A	G	ENSG00000016864	GLT8D1	chr3	52728505	52740048	-	protein_coding	3.64e-05	+	0.0152836	0.421344	0.017373	0.00246305	7.05348	1.75e-12	3:52741160	1
3:52742413	3_52742413_T_C	rs34017441	3	52742413	T	C	ENSG00000114904	NEK4	chr3	52744800	52804965	-	protein_coding	2.76e-14	-	8.71e-11	0.603202	-0.0167389	0.00249281	-6.71488	1.88e-11	3:52742413	1
3:52742413	3_52742413_T_C	rs34017441	3	52742413	T	C	ENSG00000163935	SFMBT1	chr3	52937588	53080766	-	protein_coding	1.43e-05	+	0.00705085	0.603202	-0.0167389	0.00249281	-6.71488	1.88e-11	3:52742413	1
3:52742413	3_52742413_T_C	rs34017441	3	52742413	T	C	ENSG00000016864	GLT8D1	chr3	52728505	52740048	-	protein_coding	8.02e-05	+	0.0286162	0.603202	-0.0167389	0.00249281	-6.71488	1.88e-11	3:52742413	1
3:52743384	3_52743384_G_A	rs6445534	3	52743384	A	G	ENSG00000114904	NEK4	chr3	52744800	52804965	-	protein_coding	3.54e-13	-	9.5e-10	0.421447	0.0173368	0.00246295	7.03904	1.94e-12	3:52743384	1
3:52743384	3_52743384_G_A	rs6445534	3	52743384	A	G	ENSG00000163935	SFMBT1	chr3	52937588	53080766	-	protein_coding	3.31e-05	+	0.014128	0.421447	0.0173368	0.00246295	7.03904	1.94e-12	3:52743384	1
3:52743384	3_52743384_G_A	rs6445534	3	52743384	A	G	ENSG00000016864	GLT8D1	chr3	52728505	52740048	-	protein_coding	3.64e-05	+	0.0152836	0.421447	0.0173368	0.00246295	7.03904	1.94e-12	3:52743384	1
3:52744460	3_52744460_A_G	rs13079063	3	52744460	A	G	ENSG00000114904	NEK4	chr3	52744800	52804965	-	protein_coding	3.54e-13	-	9.5e-10	0.578595	-0.0172805	0.00246297	-7.0161	2.28e-12	3:52744460	1
3:52744460	3_52744460_A_G	rs13079063	3	52744460	A	G	ENSG00000163935	SFMBT1	chr3	52937588	53080766	-	protein_coding	3.31e-05	+	0.014128	0.578595	-0.0172805	0.00246297	-7.0161	2.28e-12	3:52744460	1
3:52744460	3_52744460_A_G	rs13079063	3	52744460	A	G	ENSG00000016864	GLT8D1	chr3	52728505	52740048	-	protein_coding	3.64e-05	+	0.0152836	0.578595	-0.0172805	0.00246297	-7.0161	2.28e-12	3:52744460	1
3:52745087	3_52745087_T_C	rs11235	3	52745087	T	C	ENSG00000114904	NEK4	chr3	52744800	52804965	-	protein_coding	1.88e-08	+	2.14e-05	0.55847	0.0180051	0.00245672	7.32892	2.32e-13	3:52745087	1
3:52746541	3_52746541_T_G	rs4687644	3	52746541	T	G	ENSG00000114904	NEK4	chr3	52744800	52804965	-	protein_coding	3.54e-13	-	9.5e-10	0.578491	-0.0170518	0.00246975	-6.90428	5.05e-12	3:52746541	1
3:52746541	3_52746541_T_G	rs4687644	3	52746541	T	G	ENSG00000163935	SFMBT1	chr3	52937588	53080766	-	protein_coding	3.31e-05	+	0.014128	0.578491	-0.0170518	0.00246975	-6.90428	5.05e-12	3:52746541	1
3:52746541	3_52746541_T_G	rs4687644	3	52746541	T	G	ENSG00000016864	GLT8D1	chr3	52728505	52740048	-	protein_coding	3.64e-05	+	0.0152836	0.578491	-0.0170518	0.00246975	-6.90428	5.05e-12	3:52746541	1
3:52747321	3_52747321_A_G	rs62255371	3	52747321	A	G	ENSG00000114904	NEK4	chr3	52744800	52804965	-	protein_coding	2.76e-14	-	8.71e-11	0.604684	-0.0166709	0.00249436	-6.68344	2.33e-11	3:52747321	1
3:52747321	3_52747321_A_G	rs62255371	3	52747321	A	G	ENSG00000163935	SFMBT1	chr3	52937588	53080766	-	protein_coding	1.43e-05	+	0.00705085	0.604684	-0.0166709	0.00249436	-6.68344	2.33e-11	3:52747321	1
3:52747321	3_52747321_A_G	rs62255371	3	52747321	A	G	ENSG00000016864	GLT8D1	chr3	52728505	52740048	-	protein_coding	8.02e-05	+	0.0286162	0.604684	-0.0166709	0.00249436	-6.68344	2.33e-11	3:52747321	1
3:52747742	3_52747742_G_A	rs7620039	3	52747742	A	G	ENSG00000114904	NEK4	chr3	52744800	52804965	-	protein_coding	6.22e-13	-	1.61e-09	0.3842	0.0175464	0.00251322	6.98164	2.92e-12	3:52747742	1
3:52747742	3_52747742_G_A	rs7620039	3	52747742	A	G	ENSG00000163935	SFMBT1	chr3	52937588	53080766	-	protein_coding	2.04e-05	+	0.00948868	0.3842	0.0175464	0.00251322	6.98164	2.92e-12	3:52747742	1
3:52747742	3_52747742_G_A	rs7620039	3	52747742	A	G	ENSG00000016864	GLT8D1	chr3	52728505	52740048	-	protein_coding	0.000108699	+	0.0363045	0.3842	0.0175464	0.00251322	6.98164	2.92e-12	3:52747742	1
3:52748058	3_52748058_T_C	rs1468638	3	52748058	T	C	ENSG00000114904	NEK4	chr3	52744800	52804965	-	protein_coding	3.54e-13	-	9.5e-10	0.578629	-0.0170635	0.00247003	-6.9082	4.91e-12	3:52748058	1
3:52748058	3_52748058_T_C	rs1468638	3	52748058	T	C	ENSG00000163935	SFMBT1	chr3	52937588	53080766	-	protein_coding	3.31e-05	+	0.014128	0.578629	-0.0170635	0.00247003	-6.9082	4.91e-12	3:52748058	1
3:52748058	3_52748058_T_C	rs1468638	3	52748058	T	C	ENSG00000016864	GLT8D1	chr3	52728505	52740048	-	protein_coding	3.64e-05	+	0.0152836	0.578629	-0.0170635	0.00247003	-6.9082	4.91e-12	3:52748058	1
3:52748271	3_52748271_C_G	rs2878726	3	52748271	C	G	ENSG00000114904	NEK4	chr3	52744800	52804965	-	protein_coding	6.22e-13	-	1.61e-09	0.610833	-0.0178026	0.00260007	-6.84695	7.54e-12	3:52748271	1
3:52748271	3_52748271_C_G	rs2878726	3	52748271	C	G	ENSG00000163935	SFMBT1	chr3	52937588	53080766	-	protein_coding	2.04e-05	+	0.00948868	0.610833	-0.0178026	0.00260007	-6.84695	7.54e-12	3:52748271	1
3:52748271	3_52748271_C_G	rs2878726	3	52748271	C	G	ENSG00000016864	GLT8D1	chr3	52728505	52740048	-	protein_coding	0.000108699	+	0.0363045	0.610833	-0.0178026	0.00260007	-6.84695	7.54e-12	3:52748271	1
3:52748857	3_52748857_C_T	rs11716747	3	52748857	T	C	ENSG00000114904	NEK4	chr3	52744800	52804965	-	protein_coding	3.54e-13	-	9.5e-10	0.421367	0.0173228	0.00246304	7.03312	2.02e-12	3:52748857	1
3:52748857	3_52748857_C_T	rs11716747	3	52748857	T	C	ENSG00000163935	SFMBT1	chr3	52937588	53080766	-	protein_coding	3.31e-05	+	0.014128	0.421367	0.0173228	0.00246304	7.03312	2.02e-12	3:52748857	1
3:52748857	3_52748857_C_T	rs11716747	3	52748857	T	C	ENSG00000016864	GLT8D1	chr3	52728505	52740048	-	protein_coding	3.64e-05	+	0.0152836	0.421367	0.0173228	0.00246304	7.03312	2.02e-12	3:52748857	1
3:52749334	3_52749334_C_T	rs35526119	3	52749334	T	C	ENSG00000114904	NEK4	chr3	52744800	52804965	-	protein_coding	3.54e-13	-	9.5e-10	0.421309	0.0171331	0.00247002	6.93641	4.02e-12	3:52749334	1
3:52749334	3_52749334_C_T	rs35526119	3	52749334	T	C	ENSG00000163935	SFMBT1	chr3	52937588	53080766	-	protein_coding	3.31e-05	+	0.014128	0.421309	0.0171331	0.00247002	6.93641	4.02e-12	3:52749334	1
3:52749334	3_52749334_C_T	rs35526119	3	52749334	T	C	ENSG00000016864	GLT8D1	chr3	52728505	52740048	-	protein_coding	3.64e-05	+	0.0152836	0.421309	0.0171331	0.00247002	6.93641	4.02e-12	3:52749334	1
3:52751534	3_52751534_T_C	rs7624716	3	52751534	T	C	ENSG00000114904	NEK4	chr3	52744800	52804965	-	protein_coding	3.54e-13	-	9.5e-10	0.578499	-0.017122	0.00246983	-6.93247	4.14e-12	3:52751534	1
3:52751534	3_52751534_T_C	rs7624716	3	52751534	T	C	ENSG00000163935	SFMBT1	chr3	52937588	53080766	-	protein_coding	3.31e-05	+	0.014128	0.578499	-0.017122	0.00246983	-6.93247	4.14e-12	3:52751534	1
3:52751534	3_52751534_T_C	rs7624716	3	52751534	T	C	ENSG00000016864	GLT8D1	chr3	52728505	52740048	-	protein_coding	3.64e-05	+	0.0152836	0.578499	-0.017122	0.00246983	-6.93247	4.14e-12	3:52751534	1
3:52752075	3_52752075_T_G	rs2109634	3	52752075	T	G	ENSG00000114904	NEK4	chr3	52744800	52804965	-	protein_coding	3.54e-13	-	9.5e-10	0.578549	-0.0171274	0.00246992	-6.9344	4.08e-12	3:52752075	1
3:52752075	3_52752075_T_G	rs2109634	3	52752075	T	G	ENSG00000163935	SFMBT1	chr3	52937588	53080766	-	protein_coding	3.31e-05	+	0.014128	0.578549	-0.0171274	0.00246992	-6.9344	4.08e-12	3:52752075	1
3:52752075	3_52752075_T_G	rs2109634	3	52752075	T	G	ENSG00000016864	GLT8D1	chr3	52728505	52740048	-	protein_coding	3.64e-05	+	0.0152836	0.578549	-0.0171274	0.00246992	-6.9344	4.08e-12	3:52752075	1
3:52753532	3_52753532_T_G	rs34918356	3	52753532	T	G	ENSG00000114904	NEK4	chr3	52744800	52804965	-	protein_coding	3.54e-13	-	9.5e-10	0.578664	-0.0170555	0.00247002	-6.905	5.02e-12	3:52753532	1
3:52753532	3_52753532_T_G	rs34918356	3	52753532	T	G	ENSG00000163935	SFMBT1	chr3	52937588	53080766	-	protein_coding	3.31e-05	+	0.014128	0.578664	-0.0170555	0.00247002	-6.905	5.02e-12	3:52753532	1
3:52753532	3_52753532_T_G	rs34918356	3	52753532	T	G	ENSG00000016864	GLT8D1	chr3	52728505	52740048	-	protein_coding	3.64e-05	+	0.0152836	0.578664	-0.0170555	0.00247002	-6.905	5.02e-12	3:52753532	1
3:52755592	3_52755592_A_T	rs11130319	3	52755592	A	T	ENSG00000114904	NEK4	chr3	52744800	52804965	-	protein_coding	2.76e-14	-	8.71e-11	0.603749	-0.0169259	0.00260344	-6.50136	7.96e-11	3:52755592	1
3:52755592	3_52755592_A_T	rs11130319	3	52755592	A	T	ENSG00000163935	SFMBT1	chr3	52937588	53080766	-	protein_coding	1.43e-05	+	0.00705085	0.603749	-0.0169259	0.00260344	-6.50136	7.96e-11	3:52755592	1
3:52755592	3_52755592_A_T	rs11130319	3	52755592	A	T	ENSG00000016864	GLT8D1	chr3	52728505	52740048	-	protein_coding	8.02e-05	+	0.0286162	0.603749	-0.0169259	0.00260344	-6.50136	7.96e-11	3:52755592	1
3:52758942	3_52758942_A_C	rs11714088	3	52758942	A	C	ENSG00000114904	NEK4	chr3	52744800	52804965	-	protein_coding	2.76e-14	-	8.71e-11	0.604503	-0.0167624	0.00249434	-6.72017	1.82e-11	3:52758942	1
3:52758942	3_52758942_A_C	rs11714088	3	52758942	A	C	ENSG00000163935	SFMBT1	chr3	52937588	53080766	-	protein_coding	1.43e-05	+	0.00705085	0.604503	-0.0167624	0.00249434	-6.72017	1.82e-11	3:52758942	1
3:52758942	3_52758942_A_C	rs11714088	3	52758942	A	C	ENSG00000016864	GLT8D1	chr3	52728505	52740048	-	protein_coding	8.02e-05	+	0.0286162	0.604503	-0.0167624	0.00249434	-6.72017	1.82e-11	3:52758942	1
3:52759169	3_52759169_G_C	rs34610878	3	52759169	C	G	ENSG00000114904	NEK4	chr3	52744800	52804965	-	protein_coding	2.76e-14	-	8.71e-11	0.395697	0.0172366	0.00261724	6.58578	4.53e-11	3:52759169	1
3:52759169	3_52759169_G_C	rs34610878	3	52759169	C	G	ENSG00000163935	SFMBT1	chr3	52937588	53080766	-	protein_coding	1.43e-05	+	0.00705085	0.395697	0.0172366	0.00261724	6.58578	4.53e-11	3:52759169	1
3:52759169	3_52759169_G_C	rs34610878	3	52759169	C	G	ENSG00000016864	GLT8D1	chr3	52728505	52740048	-	protein_coding	8.02e-05	+	0.0286162	0.395697	0.0172366	0.00261724	6.58578	4.53e-11	3:52759169	1
3:52762698	3_52762698_C_T	rs11130321	3	52762698	T	C	ENSG00000114904	NEK4	chr3	52744800	52804965	-	protein_coding	6.69e-12	-	1.48e-08	0.413305	0.017994	0.00247685	7.26487	3.73e-13	3:52762698	1
3:52762698	3_52762698_C_T	rs11130321	3	52762698	T	C	ENSG00000163935	SFMBT1	chr3	52937588	53080766	-	protein_coding	4.66e-05	+	0.018602	0.413305	0.017994	0.00247685	7.26487	3.73e-13	3:52762698	1
3:52762698	3_52762698_C_T	rs11130321	3	52762698	T	C	ENSG00000016864	GLT8D1	chr3	52728505	52740048	-	protein_coding	5.09e-05	+	0.0199596	0.413305	0.017994	0.00247685	7.26487	3.73e-13	3:52762698	1
3:52763163	3_52763163_C_T	rs34291015	3	52763163	T	C	ENSG00000114904	NEK4	chr3	52744800	52804965	-	protein_coding	2.76e-14	-	8.71e-11	0.394908	0.0167938	0.002495	6.73097	1.69e-11	3:52763163	1
3:52763163	3_52763163_C_T	rs34291015	3	52763163	T	C	ENSG00000163935	SFMBT1	chr3	52937588	53080766	-	protein_coding	1.43e-05	+	0.00705085	0.394908	0.0167938	0.002495	6.73097	1.69e-11	3:52763163	1
3:52763163	3_52763163_C_T	rs34291015	3	52763163	T	C	ENSG00000016864	GLT8D1	chr3	52728505	52740048	-	protein_coding	8.02e-05	+	0.0286162	0.394908	0.0167938	0.002495	6.73097	1.69e-11	3:52763163	1
3:52763954	3_52763954_T_C	rs4687549	3	52763954	T	C	ENSG00000114904	NEK4	chr3	52744800	52804965	-	protein_coding	6.22e-13	-	1.61e-09	0.610791	-0.0176793	0.00250138	-7.06781	1.57e-12	3:52763954	1
3:52763954	3_52763954_T_C	rs4687549	3	52763954	T	C	ENSG00000163935	SFMBT1	chr3	52937588	53080766	-	protein_coding	2.04e-05	+	0.00948868	0.610791	-0.0176793	0.00250138	-7.06781	1.57e-12	3:52763954	1
3:52763954	3_52763954_T_C	rs4687549	3	52763954	T	C	ENSG00000016864	GLT8D1	chr3	52728505	52740048	-	protein_coding	0.000108699	+	0.0363045	0.610791	-0.0176793	0.00250138	-7.06781	1.57e-12	3:52763954	1
3:52764624	3_52764624_C_T	rs10780035	3	52764624	T	C	ENSG00000114904	NEK4	chr3	52744800	52804965	-	protein_coding	6.22e-13	-	1.61e-09	0.389144	0.0179012	0.00249458	7.17603	7.18e-13	3:52764624	1
3:52764624	3_52764624_C_T	rs10780035	3	52764624	T	C	ENSG00000163935	SFMBT1	chr3	52937588	53080766	-	protein_coding	2.04e-05	+	0.00948868	0.389144	0.0179012	0.00249458	7.17603	7.18e-13	3:52764624	1
3:52764624	3_52764624_C_T	rs10780035	3	52764624	T	C	ENSG00000016864	GLT8D1	chr3	52728505	52740048	-	protein_coding	0.000108699	+	0.0363045	0.389144	0.0179012	0.00249458	7.17603	7.18e-13	3:52764624	1
3:52765646	3_52765646_C_T	rs2079929	3	52765646	T	C	ENSG00000114904	NEK4	chr3	52744800	52804965	-	protein_coding	2.36e-13	-	6.48e-10	0.421409	0.0171388	0.00246997	6.93885	3.95e-12	3:52765646	1
3:52765646	3_52765646_C_T	rs2079929	3	52765646	T	C	ENSG00000163935	SFMBT1	chr3	52937588	53080766	-	protein_coding	2.82e-05	+	0.012408	0.421409	0.0171388	0.00246997	6.93885	3.95e-12	3:52765646	1
3:52765646	3_52765646_C_T	rs2079929	3	52765646	T	C	ENSG00000016864	GLT8D1	chr3	52728505	52740048	-	protein_coding	4.33e-05	+	0.0175671	0.421409	0.0171388	0.00246997	6.93885	3.95e-12	3:52765646	1
3:52765882	3_52765882_C_T	rs11714030	3	52765882	T	C	ENSG00000114904	NEK4	chr3	52744800	52804965	-	protein_coding	2.36e-13	-	6.48e-10	0.419751	0.0171226	0.00247136	6.92842	4.26e-12	3:52765882	1
3:52765882	3_52765882_C_T	rs11714030	3	52765882	T	C	ENSG00000163935	SFMBT1	chr3	52937588	53080766	-	protein_coding	2.82e-05	+	0.012408	0.419751	0.0171226	0.00247136	6.92842	4.26e-12	3:52765882	1
3:52765882	3_52765882_C_T	rs11714030	3	52765882	T	C	ENSG00000016864	GLT8D1	chr3	52728505	52740048	-	protein_coding	4.33e-05	+	0.0175671	0.419751	0.0171226	0.00247136	6.92842	4.26e-12	3:52765882	1
3:52766122	3_52766122_A_G	rs34739010	3	52766122	A	G	ENSG00000114904	NEK4	chr3	52744800	52804965	-	protein_coding	2.36e-13	-	6.48e-10	0.57861	-0.0171342	0.00246997	-6.93699	4.01e-12	3:52766122	1
3:52766122	3_52766122_A_G	rs34739010	3	52766122	A	G	ENSG00000163935	SFMBT1	chr3	52937588	53080766	-	protein_coding	2.82e-05	+	0.012408	0.57861	-0.0171342	0.00246997	-6.93699	4.01e-12	3:52766122	1
3:52766122	3_52766122_A_G	rs34739010	3	52766122	A	G	ENSG00000016864	GLT8D1	chr3	52728505	52740048	-	protein_coding	4.33e-05	+	0.0175671	0.57861	-0.0171342	0.00246997	-6.93699	4.01e-12	3:52766122	1
3:52766606	3_52766606_G_A	rs2268027	3	52766606	A	G	ENSG00000114904	NEK4	chr3	52744800	52804965	-	protein_coding	4.11e-13	-	1.09e-09	0.389144	0.0179458	0.00249462	7.19383	6.3e-13	3:52766606	1
3:52766606	3_52766606_G_A	rs2268027	3	52766606	A	G	ENSG00000163935	SFMBT1	chr3	52937588	53080766	-	protein_coding	1.73e-05	+	0.00827589	0.389144	0.0179458	0.00249462	7.19383	6.3e-13	3:52766606	1
3:52766606	3_52766606_G_A	rs2268027	3	52766606	A	G	ENSG00000016864	GLT8D1	chr3	52728505	52740048	-	protein_coding	0.000126465	+	0.0407358	0.389144	0.0179458	0.00249462	7.19383	6.3e-13	3:52766606	1
3:52767427	3_52767427_C_T	rs767418	3	52767427	T	C	ENSG00000114904	NEK4	chr3	52744800	52804965	-	protein_coding	2.36e-13	-	6.48e-10	0.421294	0.0171532	0.00247007	6.94442	3.8e-12	3:52767427	1
3:52767427	3_52767427_C_T	rs767418	3	52767427	T	C	ENSG00000163935	SFMBT1	chr3	52937588	53080766	-	protein_coding	2.82e-05	+	0.012408	0.421294	0.0171532	0.00247007	6.94442	3.8e-12	3:52767427	1
3:52767427	3_52767427_C_T	rs767418	3	52767427	T	C	ENSG00000016864	GLT8D1	chr3	52728505	52740048	-	protein_coding	4.33e-05	+	0.0175671	0.421294	0.0171532	0.00247007	6.94442	3.8e-12	3:52767427	1
3:52770277	3_52770277_T_C	rs11130323	3	52770277	T	C	ENSG00000114904	NEK4	chr3	52744800	52804965	-	protein_coding	1.8e-14	-	5.82e-11	0.604719	-0.0169836	0.00248774	-6.82691	8.68e-12	3:52770277	1
3:52770277	3_52770277_T_C	rs11130323	3	52770277	T	C	ENSG00000163935	SFMBT1	chr3	52937588	53080766	-	protein_coding	1.21e-05	+	0.00614388	0.604719	-0.0169836	0.00248774	-6.82691	8.68e-12	3:52770277	1
3:52770277	3_52770277_T_C	rs11130323	3	52770277	T	C	ENSG00000016864	GLT8D1	chr3	52728505	52740048	-	protein_coding	9.41e-05	+	0.0324503	0.604719	-0.0169836	0.00248774	-6.82691	8.68e-12	3:52770277	1
3:52770310	3_52770310_T_G	rs11130324	3	52770310	T	G	ENSG00000114904	NEK4	chr3	52744800	52804965	-	protein_coding	3.65e-10	-	5.95e-07	0.489171	-0.0174438	0.00244102	-7.14612	8.93e-13	3:52770310	1
3:52770310	3_52770310_T_G	rs11130324	3	52770310	T	G	ENSG00000168268	NT5DC2	chr3	52558386	52569070	-	protein_coding	1.06e-06	-	0.000768251	0.489171	-0.0174438	0.00244102	-7.14612	8.93e-13	3:52770310	1
3:52770310	3_52770310_T_G	rs11130324	3	52770310	T	G	ENSG00000163935	SFMBT1	chr3	52937588	53080766	-	protein_coding	8.06e-06	+	0.00437977	0.489171	-0.0174438	0.00244102	-7.14612	8.93e-13	3:52770310	1
3:52770310	3_52770310_T_G	rs11130324	3	52770310	T	G	ENSG00000163938	GNL3	chr3	52715172	52728508	+	protein_coding	8.32e-05	-	0.0294566	0.489171	-0.0174438	0.00244102	-7.14612	8.93e-13	3:52770310	1
3:52770984	3_52770984_G_C	rs11130325	3	52770984	C	G	ENSG00000114904	NEK4	chr3	52744800	52804965	-	protein_coding	1.8e-14	-	5.82e-11	0.395047	0.0170761	0.00261828	6.52186	6.94e-11	3:52770984	1
3:52770984	3_52770984_G_C	rs11130325	3	52770984	C	G	ENSG00000163935	SFMBT1	chr3	52937588	53080766	-	protein_coding	1.21e-05	+	0.00614388	0.395047	0.0170761	0.00261828	6.52186	6.94e-11	3:52770984	1
3:52770984	3_52770984_G_C	rs11130325	3	52770984	C	G	ENSG00000016864	GLT8D1	chr3	52728505	52740048	-	protein_coding	9.41e-05	+	0.0324503	0.395047	0.0170761	0.00261828	6.52186	6.94e-11	3:52770984	1
3:52771468	3_52771468_T_C	rs6445535	3	52771468	T	C	ENSG00000114904	NEK4	chr3	52744800	52804965	-	protein_coding	2.36e-13	-	6.48e-10	0.57866	-0.0170947	0.00247003	-6.92083	4.49e-12	3:52771468	1
3:52771468	3_52771468_T_C	rs6445535	3	52771468	T	C	ENSG00000163935	SFMBT1	chr3	52937588	53080766	-	protein_coding	2.82e-05	+	0.012408	0.57866	-0.0170947	0.00247003	-6.92083	4.49e-12	3:52771468	1
3:52771468	3_52771468_T_C	rs6445535	3	52771468	T	C	ENSG00000016864	GLT8D1	chr3	52728505	52740048	-	protein_coding	4.33e-05	+	0.0175671	0.57866	-0.0170947	0.00247003	-6.92083	4.49e-12	3:52771468	1
3:52774530	3_52774530_C_T	rs2159644	3	52774530	T	C	ENSG00000114904	NEK4	chr3	52744800	52804965	-	protein_coding	2.36e-13	-	6.48e-10	0.421428	0.0172003	0.00246995	6.96384	3.31e-12	3:52774530	1
3:52774530	3_52774530_C_T	rs2159644	3	52774530	T	C	ENSG00000163935	SFMBT1	chr3	52937588	53080766	-	protein_coding	2.82e-05	+	0.012408	0.421428	0.0172003	0.00246995	6.96384	3.31e-12	3:52774530	1
3:52774530	3_52774530_C_T	rs2159644	3	52774530	T	C	ENSG00000016864	GLT8D1	chr3	52728505	52740048	-	protein_coding	4.33e-05	+	0.0175671	0.421428	0.0172003	0.00246995	6.96384	3.31e-12	3:52774530	1
3:52776908	3_52776908_T_C	rs7638162	3	52776908	T	C	ENSG00000114904	NEK4	chr3	52744800	52804965	-	protein_coding	2.36e-13	-	6.48e-10	0.578533	-0.0172631	0.00247	-6.98911	2.77e-12	3:52776908	1
3:52776908	3_52776908_T_C	rs7638162	3	52776908	T	C	ENSG00000163935	SFMBT1	chr3	52937588	53080766	-	protein_coding	2.82e-05	+	0.012408	0.578533	-0.0172631	0.00247	-6.98911	2.77e-12	3:52776908	1
3:52776908	3_52776908_T_C	rs7638162	3	52776908	T	C	ENSG00000016864	GLT8D1	chr3	52728505	52740048	-	protein_coding	4.33e-05	+	0.0175671	0.578533	-0.0172631	0.00247	-6.98911	2.77e-12	3:52776908	1
3:52778051	3_52778051_C_T	rs2286800	3	52778051	T	C	ENSG00000114904	NEK4	chr3	52744800	52804965	-	protein_coding	4.11e-13	-	1.09e-09	0.389263	0.0178215	0.00250145	7.12448	1.04e-12	3:52778051	1
3:52778051	3_52778051_C_T	rs2286800	3	52778051	T	C	ENSG00000163935	SFMBT1	chr3	52937588	53080766	-	protein_coding	1.73e-05	+	0.00827589	0.389263	0.0178215	0.00250145	7.12448	1.04e-12	3:52778051	1
3:52778051	3_52778051_C_T	rs2286800	3	52778051	T	C	ENSG00000016864	GLT8D1	chr3	52728505	52740048	-	protein_coding	0.000126465	+	0.0407358	0.389263	0.0178215	0.00250145	7.12448	1.04e-12	3:52778051	1
3:52778347	3_52778347_T_C	rs2268026	3	52778347	T	C	ENSG00000114904	NEK4	chr3	52744800	52804965	-	protein_coding	1.8e-14	-	5.82e-11	0.604726	-0.0170773	0.00248778	-6.86449	6.67e-12	3:52778347	1
3:52778347	3_52778347_T_C	rs2268026	3	52778347	T	C	ENSG00000163935	SFMBT1	chr3	52937588	53080766	-	protein_coding	1.21e-05	+	0.00614388	0.604726	-0.0170773	0.00248778	-6.86449	6.67e-12	3:52778347	1
3:52778347	3_52778347_T_C	rs2268026	3	52778347	T	C	ENSG00000016864	GLT8D1	chr3	52728505	52740048	-	protein_coding	9.41e-05	+	0.0324503	0.604726	-0.0170773	0.00248778	-6.86449	6.67e-12	3:52778347	1
3:52779801	3_52779801_T_C	rs13074853	3	52779801	T	C	ENSG00000114904	NEK4	chr3	52744800	52804965	-	protein_coding	2.36e-13	-	6.48e-10	0.578579	-0.0172382	0.00247007	-6.97881	2.98e-12	3:52779801	1
3:52779801	3_52779801_T_C	rs13074853	3	52779801	T	C	ENSG00000163935	SFMBT1	chr3	52937588	53080766	-	protein_coding	2.82e-05	+	0.012408	0.578579	-0.0172382	0.00247007	-6.97881	2.98e-12	3:52779801	1
3:52779801	3_52779801_T_C	rs13074853	3	52779801	T	C	ENSG00000016864	GLT8D1	chr3	52728505	52740048	-	protein_coding	4.33e-05	+	0.0175671	0.578579	-0.0172382	0.00247007	-6.97881	2.98e-12	3:52779801	1
3:52781539	3_52781539_T_G	rs13082208	3	52781539	T	G	ENSG00000114904	NEK4	chr3	52744800	52804965	-	protein_coding	4.11e-13	-	1.09e-09	0.609317	-0.0181137	0.00249301	-7.26581	3.71e-13	3:52781539	1
3:52781539	3_52781539_T_G	rs13082208	3	52781539	T	G	ENSG00000163935	SFMBT1	chr3	52937588	53080766	-	protein_coding	1.73e-05	+	0.00827589	0.609317	-0.0181137	0.00249301	-7.26581	3.71e-13	3:52781539	1
3:52781539	3_52781539_T_G	rs13082208	3	52781539	T	G	ENSG00000016864	GLT8D1	chr3	52728505	52740048	-	protein_coding	0.000126465	+	0.0407358	0.609317	-0.0181137	0.00249301	-7.26581	3.71e-13	3:52781539	1
3:52782274	3_52782274_T_G	rs13087772	3	52782274	T	G	ENSG00000114904	NEK4	chr3	52744800	52804965	-	protein_coding	6.22e-13	-	1.61e-09	0.611175	-0.0178355	0.00250196	-7.12862	1.01e-12	3:52782274	1
3:52782274	3_52782274_T_G	rs13087772	3	52782274	T	G	ENSG00000163935	SFMBT1	chr3	52937588	53080766	-	protein_coding	2.04e-05	+	0.00948868	0.611175	-0.0178355	0.00250196	-7.12862	1.01e-12	3:52782274	1
3:52782274	3_52782274_T_G	rs13087772	3	52782274	T	G	ENSG00000016864	GLT8D1	chr3	52728505	52740048	-	protein_coding	0.000108699	+	0.0363045	0.611175	-0.0178355	0.00250196	-7.12862	1.01e-12	3:52782274	1
3:52782839	3_52782839_C_T	rs62255396	3	52782839	T	C	ENSG00000114904	NEK4	chr3	52744800	52804965	-	protein_coding	2.76e-14	-	8.71e-11	0.394755	0.0168801	0.00249529	6.76478	1.34e-11	3:52782839	1
3:52782839	3_52782839_C_T	rs62255396	3	52782839	T	C	ENSG00000163935	SFMBT1	chr3	52937588	53080766	-	protein_coding	1.43e-05	+	0.00705085	0.394755	0.0168801	0.00249529	6.76478	1.34e-11	3:52782839	1
3:52782839	3_52782839_C_T	rs62255396	3	52782839	T	C	ENSG00000016864	GLT8D1	chr3	52728505	52740048	-	protein_coding	8.02e-05	+	0.0286162	0.394755	0.0168801	0.00249529	6.76478	1.34e-11	3:52782839	1
3:52784416	3_52784416_C_T	rs6787154	3	52784416	T	C	ENSG00000114904	NEK4	chr3	52744800	52804965	-	protein_coding	2.36e-13	-	6.48e-10	0.421098	0.0172869	0.00247042	6.99756	2.6e-12	3:52784416	1
3:52784416	3_52784416_C_T	rs6787154	3	52784416	T	C	ENSG00000163935	SFMBT1	chr3	52937588	53080766	-	protein_coding	2.82e-05	+	0.012408	0.421098	0.0172869	0.00247042	6.99756	2.6e-12	3:52784416	1
3:52784416	3_52784416_C_T	rs6787154	3	52784416	T	C	ENSG00000016864	GLT8D1	chr3	52728505	52740048	-	protein_coding	4.33e-05	+	0.0175671	0.421098	0.0172869	0.00247042	6.99756	2.6e-12	3:52784416	1
3:52785168	3_52785168_A_C	rs13082960	3	52785168	A	C	ENSG00000114904	NEK4	chr3	52744800	52804965	-	protein_coding	1.8e-14	-	5.82e-11	0.605015	-0.0171702	0.00248828	-6.90043	5.18e-12	3:52785168	1
3:52785168	3_52785168_A_C	rs13082960	3	52785168	A	C	ENSG00000163935	SFMBT1	chr3	52937588	53080766	-	protein_coding	1.21e-05	+	0.00614388	0.605015	-0.0171702	0.00248828	-6.90043	5.18e-12	3:52785168	1
3:52785168	3_52785168_A_C	rs13082960	3	52785168	A	C	ENSG00000016864	GLT8D1	chr3	52728505	52740048	-	protein_coding	9.41e-05	+	0.0324503	0.605015	-0.0171702	0.00248828	-6.90043	5.18e-12	3:52785168	1
3:52785238	3_52785238_A_G	rs7646741	3	52785238	A	G	ENSG00000114904	NEK4	chr3	52744800	52804965	-	protein_coding	3.65e-10	-	5.95e-07	0.492903	-0.0175771	0.00244073	-7.20157	5.95e-13	3:52785238	1
3:52785238	3_52785238_A_G	rs7646741	3	52785238	A	G	ENSG00000168268	NT5DC2	chr3	52558386	52569070	-	protein_coding	1.06e-06	-	0.000768251	0.492903	-0.0175771	0.00244073	-7.20157	5.95e-13	3:52785238	1
3:52785238	3_52785238_A_G	rs7646741	3	52785238	A	G	ENSG00000163935	SFMBT1	chr3	52937588	53080766	-	protein_coding	8.06e-06	+	0.00437977	0.492903	-0.0175771	0.00244073	-7.20157	5.95e-13	3:52785238	1
3:52785238	3_52785238_A_G	rs7646741	3	52785238	A	G	ENSG00000163938	GNL3	chr3	52715172	52728508	+	protein_coding	8.32e-05	-	0.0294566	0.492903	-0.0175771	0.00244073	-7.20157	5.95e-13	3:52785238	1
3:52787242	3_52787242_C_T	rs13095332	3	52787242	T	C	ENSG00000114904	NEK4	chr3	52744800	52804965	-	protein_coding	4.11e-13	-	1.09e-09	0.388867	0.0179516	0.00250199	7.17493	7.23e-13	3:52787242	1
3:52787242	3_52787242_C_T	rs13095332	3	52787242	T	C	ENSG00000163935	SFMBT1	chr3	52937588	53080766	-	protein_coding	1.73e-05	+	0.00827589	0.388867	0.0179516	0.00250199	7.17493	7.23e-13	3:52787242	1
3:52787242	3_52787242_C_T	rs13095332	3	52787242	T	C	ENSG00000016864	GLT8D1	chr3	52728505	52740048	-	protein_coding	0.000126465	+	0.0407358	0.388867	0.0179516	0.00250199	7.17493	7.23e-13	3:52787242	1
3:52787603	3_52787603_T_C	rs2336545	3	52787603	T	C	ENSG00000114904	NEK4	chr3	52744800	52804965	-	protein_coding	1.8e-14	-	5.82e-11	0.604984	-0.0171614	0.0024881	-6.8974	5.3e-12	3:52787603	1
3:52787603	3_52787603_T_C	rs2336545	3	52787603	T	C	ENSG00000163935	SFMBT1	chr3	52937588	53080766	-	protein_coding	1.21e-05	+	0.00614388	0.604984	-0.0171614	0.0024881	-6.8974	5.3e-12	3:52787603	1
3:52787603	3_52787603_T_C	rs2336545	3	52787603	T	C	ENSG00000016864	GLT8D1	chr3	52728505	52740048	-	protein_coding	9.41e-05	+	0.0324503	0.604984	-0.0171614	0.0024881	-6.8974	5.3e-12	3:52787603	1
3:52788959	3_52788959_A_G	rs6414570	3	52788959	A	G	ENSG00000114904	NEK4	chr3	52744800	52804965	-	protein_coding	2.36e-13	-	6.48e-10	0.580933	-0.0172954	0.00247233	-6.99558	2.64e-12	3:52788959	1
3:52788959	3_52788959_A_G	rs6414570	3	52788959	A	G	ENSG00000163935	SFMBT1	chr3	52937588	53080766	-	protein_coding	2.82e-05	+	0.012408	0.580933	-0.0172954	0.00247233	-6.99558	2.64e-12	3:52788959	1
3:52788959	3_52788959_A_G	rs6414570	3	52788959	A	G	ENSG00000016864	GLT8D1	chr3	52728505	52740048	-	protein_coding	4.33e-05	+	0.0175671	0.580933	-0.0172954	0.00247233	-6.99558	2.64e-12	3:52788959	1
3:52790213	3_52790213_T_C	rs13061423	3	52790213	T	C	ENSG00000114904	NEK4	chr3	52744800	52804965	-	protein_coding	1.8e-14	-	5.82e-11	0.604957	-0.0169908	0.00249506	-6.80978	9.77e-12	3:52790213	1
3:52790213	3_52790213_T_C	rs13061423	3	52790213	T	C	ENSG00000163935	SFMBT1	chr3	52937588	53080766	-	protein_coding	1.21e-05	+	0.00614388	0.604957	-0.0169908	0.00249506	-6.80978	9.77e-12	3:52790213	1
3:52790213	3_52790213_T_C	rs13061423	3	52790213	T	C	ENSG00000016864	GLT8D1	chr3	52728505	52740048	-	protein_coding	9.41e-05	+	0.0324503	0.604957	-0.0169908	0.00249506	-6.80978	9.77e-12	3:52790213	1
3:52793239	3_52793239_A_G	rs11130327	3	52793239	A	G	ENSG00000114904	NEK4	chr3	52744800	52804965	-	protein_coding	4.11e-13	-	1.09e-09	0.609467	-0.01798	0.00250007	-7.19179	6.39e-13	3:52793239	1
3:52793239	3_52793239_A_G	rs11130327	3	52793239	A	G	ENSG00000163935	SFMBT1	chr3	52937588	53080766	-	protein_coding	1.73e-05	+	0.00827589	0.609467	-0.01798	0.00250007	-7.19179	6.39e-13	3:52793239	1
3:52793239	3_52793239_A_G	rs11130327	3	52793239	A	G	ENSG00000016864	GLT8D1	chr3	52728505	52740048	-	protein_coding	0.000126465	+	0.0407358	0.609467	-0.01798	0.00250007	-7.19179	6.39e-13	3:52793239	1
3:52793602	3_52793602_C_T	rs12497998	3	52793602	T	C	ENSG00000114904	NEK4	chr3	52744800	52804965	-	protein_coding	3.54e-13	-	9.5e-10	0.421198	0.0175097	0.00246404	7.10611	1.19e-12	3:52793602	1
3:52793602	3_52793602_C_T	rs12497998	3	52793602	T	C	ENSG00000163935	SFMBT1	chr3	52937588	53080766	-	protein_coding	3.31e-05	+	0.014128	0.421198	0.0175097	0.00246404	7.10611	1.19e-12	3:52793602	1
3:52793602	3_52793602_C_T	rs12497998	3	52793602	T	C	ENSG00000016864	GLT8D1	chr3	52728505	52740048	-	protein_coding	3.64e-05	+	0.0152836	0.421198	0.0175097	0.00246404	7.10611	1.19e-12	3:52793602	1
3:52794367	3_52794367_T_G	rs4687648	3	52794367	T	G	ENSG00000114904	NEK4	chr3	52744800	52804965	-	protein_coding	3.54e-13	-	9.5e-10	0.579414	-0.0173303	0.00247105	-7.01333	2.33e-12	3:52794367	1
3:52794367	3_52794367_T_G	rs4687648	3	52794367	T	G	ENSG00000163935	SFMBT1	chr3	52937588	53080766	-	protein_coding	3.31e-05	+	0.014128	0.579414	-0.0173303	0.00247105	-7.01333	2.33e-12	3:52794367	1
3:52794367	3_52794367_T_G	rs4687648	3	52794367	T	G	ENSG00000016864	GLT8D1	chr3	52728505	52740048	-	protein_coding	3.64e-05	+	0.0152836	0.579414	-0.0173303	0.00247105	-7.01333	2.33e-12	3:52794367	1
3:52795224	3_52795224_A_T	rs2268025	3	52795224	A	T	ENSG00000114904	NEK4	chr3	52744800	52804965	-	protein_coding	6.22e-13	-	1.61e-09	0.611152	-0.0181388	0.00260043	-6.9753	3.05e-12	3:52795224	1
3:52795224	3_52795224_A_T	rs2268025	3	52795224	A	T	ENSG00000163935	SFMBT1	chr3	52937588	53080766	-	protein_coding	2.04e-05	+	0.00948868	0.611152	-0.0181388	0.00260043	-6.9753	3.05e-12	3:52795224	1
3:52795224	3_52795224_A_T	rs2268025	3	52795224	A	T	ENSG00000016864	GLT8D1	chr3	52728505	52740048	-	protein_coding	0.000108699	+	0.0363045	0.611152	-0.0181388	0.00260043	-6.9753	3.05e-12	3:52795224	1
3:52797634	3_52797634_G_C	rs1029871	3	52797634	C	G	ENSG00000114904	NEK4	chr3	52744800	52804965	-	protein_coding	2.82e-13	-	7.68e-10	0.388333	0.018174	0.00260092	6.98751	2.8e-12	3:52797634	1
3:52797634	3_52797634_G_C	rs1029871	3	52797634	C	G	ENSG00000163935	SFMBT1	chr3	52937588	53080766	-	protein_coding	2.71e-05	+	0.011996	0.388333	0.018174	0.00260092	6.98751	2.8e-12	3:52797634	1
3:52797634	3_52797634_G_C	rs1029871	3	52797634	C	G	ENSG00000016864	GLT8D1	chr3	52728505	52740048	-	protein_coding	0.00013866	+	0.0436512	0.388333	0.018174	0.00260092	6.98751	2.8e-12	3:52797634	1
3:52800284	3_52800284_T_C	rs2230535	3	52800284	T	C	ENSG00000114904	NEK4	chr3	52744800	52804965	-	protein_coding	2.76e-14	-	8.71e-11	0.604973	-0.0172795	0.00248842	-6.94395	3.81e-12	3:52800284	1
3:52800284	3_52800284_T_C	rs2230535	3	52800284	T	C	ENSG00000163935	SFMBT1	chr3	52937588	53080766	-	protein_coding	1.43e-05	+	0.00705085	0.604973	-0.0172795	0.00248842	-6.94395	3.81e-12	3:52800284	1
3:52800284	3_52800284_T_C	rs2230535	3	52800284	T	C	ENSG00000016864	GLT8D1	chr3	52728505	52740048	-	protein_coding	8.02e-05	+	0.0286162	0.604973	-0.0172795	0.00248842	-6.94395	3.81e-12	3:52800284	1
3:52800731	3_52800731_A_G	rs4687650	3	52800731	A	G	ENSG00000114904	NEK4	chr3	52744800	52804965	-	protein_coding	6.22e-13	-	1.61e-09	0.608073	-0.0179096	0.00249956	-7.16509	7.77e-13	3:52800731	1
3:52800731	3_52800731_A_G	rs4687650	3	52800731	A	G	ENSG00000163935	SFMBT1	chr3	52937588	53080766	-	protein_coding	2.04e-05	+	0.00948868	0.608073	-0.0179096	0.00249956	-7.16509	7.77e-13	3:52800731	1
3:52800731	3_52800731_A_G	rs4687650	3	52800731	A	G	ENSG00000016864	GLT8D1	chr3	52728505	52740048	-	protein_coding	0.000108699	+	0.0363045	0.608073	-0.0179096	0.00249956	-7.16509	7.77e-13	3:52800731	1
3:52802402	3_52802402_A_C	rs2230534	3	52802402	A	C	ENSG00000114904	NEK4	chr3	52744800	52804965	-	protein_coding	2.76e-14	-	8.71e-11	0.60515	-0.0169748	0.00249558	-6.80194	1.03e-11	3:52802402	1
3:52802402	3_52802402_A_C	rs2230534	3	52802402	A	C	ENSG00000163935	SFMBT1	chr3	52937588	53080766	-	protein_coding	1.43e-05	+	0.00705085	0.60515	-0.0169748	0.00249558	-6.80194	1.03e-11	3:52802402	1
3:52802402	3_52802402_A_C	rs2230534	3	52802402	A	C	ENSG00000016864	GLT8D1	chr3	52728505	52740048	-	protein_coding	8.02e-05	+	0.0286162	0.60515	-0.0169748	0.00249558	-6.80194	1.03e-11	3:52802402	1
3:52803205	3_52803205_T_C	rs2268024	3	52803205	T	C	ENSG00000114904	NEK4	chr3	52744800	52804965	-	protein_coding	6.22e-13	-	1.61e-09	0.611209	-0.0178971	0.00250256	-7.15149	8.58e-13	3:52803205	1
3:52803205	3_52803205_T_C	rs2268024	3	52803205	T	C	ENSG00000163935	SFMBT1	chr3	52937588	53080766	-	protein_coding	2.04e-05	+	0.00948868	0.611209	-0.0178971	0.00250256	-7.15149	8.58e-13	3:52803205	1
3:52803205	3_52803205_T_C	rs2268024	3	52803205	T	C	ENSG00000016864	GLT8D1	chr3	52728505	52740048	-	protein_coding	0.000108699	+	0.0363045	0.611209	-0.0178971	0.00250256	-7.15149	8.58e-13	3:52803205	1
3:52804487	3_52804487_T_C	rs13071584	3	52804487	T	C	ENSG00000114904	NEK4	chr3	52744800	52804965	-	protein_coding	6.16e-14	-	1.85e-10	0.580984	-0.0174002	0.00246764	-7.05134	1.77e-12	3:52804487	1
3:52804487	3_52804487_T_C	rs13071584	3	52804487	T	C	ENSG00000163935	SFMBT1	chr3	52937588	53080766	-	protein_coding	1.78e-05	+	0.00848232	0.580984	-0.0174002	0.00246764	-7.05134	1.77e-12	3:52804487	1
3:52804487	3_52804487_T_C	rs13071584	3	52804487	T	C	ENSG00000016864	GLT8D1	chr3	52728505	52740048	-	protein_coding	0.000136174	+	0.043066	0.580984	-0.0174002	0.00246764	-7.05134	1.77e-12	3:52804487	1
3:52805093	3_52805093_A_G	rs998909	3	52805093	A	G	ENSG00000114904	NEK4	chr3	52744800	52804965	-	protein_coding	6.16e-14	-	1.85e-10	0.580958	-0.0173714	0.00246833	-7.0377	1.95e-12	3:52805093	1
3:52805093	3_52805093_A_G	rs998909	3	52805093	A	G	ENSG00000163935	SFMBT1	chr3	52937588	53080766	-	protein_coding	1.78e-05	+	0.00848232	0.580958	-0.0173714	0.00246833	-7.0377	1.95e-12	3:52805093	1
3:52805093	3_52805093_A_G	rs998909	3	52805093	A	G	ENSG00000016864	GLT8D1	chr3	52728505	52740048	-	protein_coding	0.000136174	+	0.043066	0.580958	-0.0173714	0.00246833	-7.0377	1.95e-12	3:52805093	1
3:52807736	3_52807736_A_G	rs11717836	3	52807736	A	G	ENSG00000114904	NEK4	chr3	52744800	52804965	-	protein_coding	1.84e-13	-	5.14e-10	0.611163	-0.0179194	0.00249781	-7.17404	7.28e-13	3:52807736	1
3:52807736	3_52807736_A_G	rs11717836	3	52807736	A	G	ENSG00000163935	SFMBT1	chr3	52937588	53080766	-	protein_coding	2.3e-05	+	0.0104726	0.611163	-0.0179194	0.00249781	-7.17404	7.28e-13	3:52807736	1
3:52807736	3_52807736_A_G	rs11717836	3	52807736	A	G	ENSG00000016864	GLT8D1	chr3	52728505	52740048	-	protein_coding	0.000160926	+	0.0488367	0.611163	-0.0179194	0.00249781	-7.17404	7.28e-13	3:52807736	1
3:52808341	3_52808341_G_A	rs1014969	3	52808341	A	G	ENSG00000114904	NEK4	chr3	52744800	52804965	-	protein_coding	1.05e-13	-	3.06e-10	0.41361	0.01747	0.00247517	7.05811	1.69e-12	3:52808341	1
3:52808341	3_52808341_G_A	rs1014969	3	52808341	A	G	ENSG00000163935	SFMBT1	chr3	52937588	53080766	-	protein_coding	1.35e-05	+	0.00672311	0.41361	0.01747	0.00247517	7.05811	1.69e-12	3:52808341	1
3:52808341	3_52808341_G_A	rs1014969	3	52808341	A	G	ENSG00000016864	GLT8D1	chr3	52728505	52740048	-	protein_coding	4.1e-05	+	0.0168095	0.41361	0.01747	0.00247517	7.05811	1.69e-12	3:52808341	1
3:52809193	3_52809193_G_A	rs3755799	3	52809193	A	G	ENSG00000114904	NEK4	chr3	52744800	52804965	-	protein_coding	2.23e-12	-	5.33e-09	0.340612	0.0163751	0.00284623	5.75325	8.75e-09	3:52809193	1
3:52809193	3_52809193_G_A	rs3755799	3	52809193	A	G	ENSG00000016864	GLT8D1	chr3	52728505	52740048	-	protein_coding	1.84e-05	+	0.00872623	0.340612	0.0163751	0.00284623	5.75325	8.75e-09	3:52809193	1
3:52809193	3_52809193_G_A	rs3755799	3	52809193	A	G	ENSG00000163935	SFMBT1	chr3	52937588	53080766	-	protein_coding	4.58e-05	+	0.0183491	0.340612	0.0163751	0.00284623	5.75325	8.75e-09	3:52809193	1
3:52809525	3_52809525_T_C	rs2019065	3	52809525	T	C	ENSG00000114904	NEK4	chr3	52744800	52804965	-	protein_coding	4.36e-13	-	1.15e-09	0.603144	-0.0167498	0.00249609	-6.71042	1.94e-11	3:52809525	1
3:52809525	3_52809525_T_C	rs2019065	3	52809525	T	C	ENSG00000016864	GLT8D1	chr3	52728505	52740048	-	protein_coding	9.8e-06	+	0.00516839	0.603144	-0.0167498	0.00249609	-6.71042	1.94e-11	3:52809525	1
3:52809525	3_52809525_T_C	rs2019065	3	52809525	T	C	ENSG00000163935	SFMBT1	chr3	52937588	53080766	-	protein_coding	2.81e-05	+	0.0123549	0.603144	-0.0167498	0.00249609	-6.71042	1.94e-11	3:52809525	1
3:52811172	3_52811172_C_G	rs6792369	3	52811172	C	G	ENSG00000114904	NEK4	chr3	52744800	52804965	-	protein_coding	1.19e-12	-	2.96e-09	0.618277	-0.0161743	0.00251713	-6.4257	1.31e-10	3:52811172	1
3:52811172	3_52811172_C_G	rs6792369	3	52811172	C	G	ENSG00000016864	GLT8D1	chr3	52728505	52740048	-	protein_coding	3.79e-06	+	0.00231551	0.618277	-0.0161743	0.00251713	-6.4257	1.31e-10	3:52811172	1
3:52811172	3_52811172_C_G	rs6792369	3	52811172	C	G	ENSG00000163935	SFMBT1	chr3	52937588	53080766	-	protein_coding	1.66e-05	+	0.00801342	0.618277	-0.0161743	0.00251713	-6.4257	1.31e-10	3:52811172	1
3:52815905	3_52815905_T_C	rs2710323	3	52815905	T	C	ENSG00000114904	NEK4	chr3	52744800	52804965	-	protein_coding	1.31e-09	-	1.93e-06	0.511734	-0.0174241	0.00243765	-7.14791	8.81e-13	3:52815905	1
3:52815905	3_52815905_T_C	rs2710323	3	52815905	T	C	ENSG00000168268	NT5DC2	chr3	52558386	52569070	-	protein_coding	5.43e-06	-	0.0031281	0.511734	-0.0174241	0.00243765	-7.14791	8.81e-13	3:52815905	1
3:52815905	3_52815905_T_C	rs2710323	3	52815905	T	C	ENSG00000163935	SFMBT1	chr3	52937588	53080766	-	protein_coding	1.54e-05	+	0.00751764	0.511734	-0.0174241	0.00243765	-7.14791	8.81e-13	3:52815905	1
3:52815905	3_52815905_T_C	rs2710323	3	52815905	T	C	ENSG00000163938	GNL3	chr3	52715172	52728508	+	protein_coding	9.99e-05	-	0.0340091	0.511734	-0.0174241	0.00243765	-7.14791	8.81e-13	3:52815905	1
3:52817675	3_52817675_G_A	rs3774354	3	52817675	A	G	ENSG00000114904	NEK4	chr3	52744800	52804965	-	protein_coding	1.23e-11	-	2.58e-08	0.366549	0.0172687	0.00252725	6.833	8.32e-12	3:52817675	1
3:52817675	3_52817675_G_A	rs3774354	3	52817675	A	G	ENSG00000163935	SFMBT1	chr3	52937588	53080766	-	protein_coding	6.83e-06	+	0.0038024	0.366549	0.0172687	0.00252725	6.833	8.32e-12	3:52817675	1
3:52817675	3_52817675_G_A	rs3774354	3	52817675	A	G	ENSG00000016864	GLT8D1	chr3	52728505	52740048	-	protein_coding	3.81e-05	+	0.0158319	0.366549	0.0172687	0.00252725	6.833	8.32e-12	3:52817675	1
3:52817778	3_52817778_G_A	rs3774355	3	52817778	A	G	ENSG00000114904	NEK4	chr3	52744800	52804965	-	protein_coding	1.23e-11	-	2.58e-08	0.366061	0.0172197	0.00252804	6.8115	9.66e-12	3:52817778	1
3:52817778	3_52817778_G_A	rs3774355	3	52817778	A	G	ENSG00000163935	SFMBT1	chr3	52937588	53080766	-	protein_coding	6.83e-06	+	0.0038024	0.366061	0.0172197	0.00252804	6.8115	9.66e-12	3:52817778	1
3:52817778	3_52817778_G_A	rs3774355	3	52817778	A	G	ENSG00000016864	GLT8D1	chr3	52728505	52740048	-	protein_coding	3.81e-05	+	0.0158319	0.366061	0.0172197	0.00252804	6.8115	9.66e-12	3:52817778	1
3:52818579	3_52818579_G_A	rs2239551	3	52818579	A	G	ENSG00000114904	NEK4	chr3	52744800	52804965	-	protein_coding	1.32e-12	-	3.27e-09	0.37812	0.0180304	0.00251132	7.17965	6.99e-13	3:52818579	1
3:52818579	3_52818579_G_A	rs2239551	3	52818579	A	G	ENSG00000163935	SFMBT1	chr3	52937588	53080766	-	protein_coding	7.48e-06	+	0.00410465	0.37812	0.0180304	0.00251132	7.17965	6.99e-13	3:52818579	1
3:52818579	3_52818579_G_A	rs2239551	3	52818579	A	G	ENSG00000016864	GLT8D1	chr3	52728505	52740048	-	protein_coding	6.74e-05	+	0.0248783	0.37812	0.0180304	0.00251132	7.17965	6.99e-13	3:52818579	1
3:52819327	3_52819327_T_A	rs2268023	3	52819327	A	T	ENSG00000114904	NEK4	chr3	52744800	52804965	-	protein_coding	4.2e-12	-	9.58e-09	0.403551	0.016278	0.00261345	6.22855	4.71e-10	3:52819327	1
3:52819327	3_52819327_T_A	rs2268023	3	52819327	A	T	ENSG00000016864	GLT8D1	chr3	52728505	52740048	-	protein_coding	3.79e-05	+	0.0157383	0.403551	0.016278	0.00261345	6.22855	4.71e-10	3:52819327	1
3:52819327	3_52819327_T_A	rs2268023	3	52819327	A	T	ENSG00000163935	SFMBT1	chr3	52937588	53080766	-	protein_coding	7.89e-05	+	0.028252	0.403551	0.016278	0.00261345	6.22855	4.71e-10	3:52819327	1
3:52820981	3_52820981_A_T	rs678	3	52820981	A	T	ENSG00000114904	NEK4	chr3	52744800	52804965	-	protein_coding	3.32e-12	-	7.68e-09	0.636317	-0.017224	0.00252962	-6.80893	9.83e-12	3:52820981	1
3:52820981	3_52820981_A_T	rs678	3	52820981	A	T	ENSG00000163935	SFMBT1	chr3	52937588	53080766	-	protein_coding	4.13e-06	+	0.00249114	0.636317	-0.017224	0.00252962	-6.80893	9.83e-12	3:52820981	1
3:52820981	3_52820981_A_T	rs678	3	52820981	A	T	ENSG00000016864	GLT8D1	chr3	52728505	52740048	-	protein_coding	2.94e-05	+	0.0128263	0.636317	-0.017224	0.00252962	-6.80893	9.83e-12	3:52820981	1
3:52821011	3_52821011_A_G	rs1042779	3	52821011	A	G	ENSG00000114904	NEK4	chr3	52744800	52804965	-	protein_coding	2.29e-12	-	5.47e-09	0.620328	-0.016533	0.00250639	-6.59633	4.21e-11	3:52821011	1
3:52821011	3_52821011_A_G	rs1042779	3	52821011	A	G	ENSG00000163935	SFMBT1	chr3	52937588	53080766	-	protein_coding	7.35e-06	+	0.00404517	0.620328	-0.016533	0.00250639	-6.59633	4.21e-11	3:52821011	1
3:52821011	3_52821011_A_G	rs1042779	3	52821011	A	G	ENSG00000016864	GLT8D1	chr3	52728505	52740048	-	protein_coding	9.1e-06	+	0.00485591	0.620328	-0.016533	0.00250639	-6.59633	4.21e-11	3:52821011	1
3:52821177	3_52821177_A_C	rs2286798	3	52821177	A	C	ENSG00000114904	NEK4	chr3	52744800	52804965	-	protein_coding	1.72e-11	-	3.53e-08	0.630045	-0.0174016	0.00251966	-6.90631	4.97e-12	3:52821177	1
3:52821177	3_52821177_A_C	rs2286798	3	52821177	A	C	ENSG00000016864	GLT8D1	chr3	52728505	52740048	-	protein_coding	6.9e-06	+	0.00383414	0.630045	-0.0174016	0.00251966	-6.90631	4.97e-12	3:52821177	1
3:52821177	3_52821177_A_C	rs2286798	3	52821177	A	C	ENSG00000163935	SFMBT1	chr3	52937588	53080766	-	protein_coding	8.24e-06	+	0.00446262	0.630045	-0.0174016	0.00251966	-6.90631	4.97e-12	3:52821177	1
3:52822509	3_52822509_G_C	rs2239550	3	52822509	C	G	ENSG00000114904	NEK4	chr3	52744800	52804965	-	protein_coding	2.86e-12	-	6.7e-09	0.379472	0.0184036	0.00252133	7.29914	2.9e-13	3:52822509	1
3:52822509	3_52822509_G_C	rs2239550	3	52822509	C	G	ENSG00000163935	SFMBT1	chr3	52937588	53080766	-	protein_coding	9.5e-06	+	0.00503491	0.379472	0.0184036	0.00252133	7.29914	2.9e-13	3:52822509	1
3:52822509	3_52822509_G_C	rs2239550	3	52822509	C	G	ENSG00000016864	GLT8D1	chr3	52728505	52740048	-	protein_coding	0.000116134	+	0.0381763	0.379472	0.0184036	0.00252133	7.29914	2.9e-13	3:52822509	1
3:52822789	3_52822789_T_C	rs2284351	3	52822789	T	C	ENSG00000114904	NEK4	chr3	52744800	52804965	-	protein_coding	2.86e-12	-	6.7e-09	0.623398	-0.0179645	0.00251897	-7.13168	9.92e-13	3:52822789	1
3:52822789	3_52822789_T_C	rs2284351	3	52822789	T	C	ENSG00000163935	SFMBT1	chr3	52937588	53080766	-	protein_coding	9.5e-06	+	0.00503491	0.623398	-0.0179645	0.00251897	-7.13168	9.92e-13	3:52822789	1
3:52822789	3_52822789_T_C	rs2284351	3	52822789	T	C	ENSG00000016864	GLT8D1	chr3	52728505	52740048	-	protein_coding	0.000116134	+	0.0381763	0.623398	-0.0179645	0.00251897	-7.13168	9.92e-13	3:52822789	1
3:52822856	3_52822856_T_C	rs2284350	3	52822856	T	C	ENSG00000114904	NEK4	chr3	52744800	52804965	-	protein_coding	2.86e-12	-	6.7e-09	0.621098	-0.0181778	0.00251639	-7.22375	5.06e-13	3:52822856	1
3:52822856	3_52822856_T_C	rs2284350	3	52822856	T	C	ENSG00000163935	SFMBT1	chr3	52937588	53080766	-	protein_coding	9.5e-06	+	0.00503491	0.621098	-0.0181778	0.00251639	-7.22375	5.06e-13	3:52822856	1
3:52822856	3_52822856_T_C	rs2284350	3	52822856	T	C	ENSG00000016864	GLT8D1	chr3	52728505	52740048	-	protein_coding	0.000116134	+	0.0381763	0.621098	-0.0181778	0.00251639	-7.22375	5.06e-13	3:52822856	1
3:52822921	3_52822921_C_T	rs2300149	3	52822921	T	C	ENSG00000114904	NEK4	chr3	52744800	52804965	-	protein_coding	2.86e-12	-	6.7e-09	0.379483	0.0184763	0.00250885	7.36444	1.78e-13	3:52822921	1
3:52822921	3_52822921_C_T	rs2300149	3	52822921	T	C	ENSG00000163935	SFMBT1	chr3	52937588	53080766	-	protein_coding	9.5e-06	+	0.00503491	0.379483	0.0184763	0.00250885	7.36444	1.78e-13	3:52822921	1
3:52822921	3_52822921_C_T	rs2300149	3	52822921	T	C	ENSG00000016864	GLT8D1	chr3	52728505	52740048	-	protein_coding	0.000116134	+	0.0381763	0.379483	0.0184763	0.00250885	7.36444	1.78e-13	3:52822921	1
3:52823126	3_52823126_G_A	rs2239549	3	52823126	A	G	ENSG00000114904	NEK4	chr3	52744800	52804965	-	protein_coding	1.32e-12	-	3.27e-09	0.37358	0.0181326	0.00251685	7.20451	5.83e-13	3:52823126	1
3:52823126	3_52823126_G_A	rs2239549	3	52823126	A	G	ENSG00000163935	SFMBT1	chr3	52937588	53080766	-	protein_coding	7.48e-06	+	0.00410465	0.37358	0.0181326	0.00251685	7.20451	5.83e-13	3:52823126	1
3:52823126	3_52823126_G_A	rs2239549	3	52823126	A	G	ENSG00000016864	GLT8D1	chr3	52728505	52740048	-	protein_coding	6.74e-05	+	0.0248783	0.37358	0.0181326	0.00251685	7.20451	5.83e-13	3:52823126	1
3:52823430	3_52823430_T_G	rs4687550	3	52823430	T	G	ENSG00000114904	NEK4	chr3	52744800	52804965	-	protein_coding	7.9e-11	-	1.45e-07	0.64579	-0.0175884	0.00268992	-6.53863	6.21e-11	3:52823430	1
3:52823430	3_52823430_T_G	rs4687550	3	52823430	T	G	ENSG00000163935	SFMBT1	chr3	52937588	53080766	-	protein_coding	2.09e-05	+	0.0097098	0.64579	-0.0175884	0.00268992	-6.53863	6.21e-11	3:52823430	1
3:52823448	3_52823448_T_C	rs4687551	3	52823448	T	C	ENSG00000114904	NEK4	chr3	52744800	52804965	-	protein_coding	1.22e-10	-	2.16e-07	0.642819	-0.0174702	0.00254118	-6.87486	6.21e-12	3:52823448	1
3:52823448	3_52823448_T_C	rs4687551	3	52823448	T	C	ENSG00000163935	SFMBT1	chr3	52937588	53080766	-	protein_coding	2.54e-05	+	0.0113717	0.642819	-0.0174702	0.00254118	-6.87486	6.21e-12	3:52823448	1
3:52824095	3_52824095_T_G	rs2270197	3	52824095	T	G	ENSG00000114904	NEK4	chr3	52744800	52804965	-	protein_coding	7.84e-11	-	1.44e-07	0.649462	-0.0172209	0.00255241	-6.74691	1.51e-11	3:52824095	1
3:52824095	3_52824095_T_G	rs2270197	3	52824095	T	G	ENSG00000163935	SFMBT1	chr3	52937588	53080766	-	protein_coding	1.24e-05	+	0.0062586	0.649462	-0.0172209	0.00255241	-6.74691	1.51e-11	3:52824095	1
3:52824610	3_52824610_G_A	rs6778329	3	52824610	A	G	ENSG00000114904	NEK4	chr3	52744800	52804965	-	protein_coding	1.66e-10	-	2.87e-07	0.355818	0.0173038	0.00255026	6.78511	1.16e-11	3:52824610	1
3:52824610	3_52824610_G_A	rs6778329	3	52824610	A	G	ENSG00000163935	SFMBT1	chr3	52937588	53080766	-	protein_coding	1.59e-05	+	0.0077407	0.355818	0.0173038	0.00255026	6.78511	1.16e-11	3:52824610	1
3:52825462	3_52825462_A_G	rs1076425	3	52825462	A	G	ENSG00000114904	NEK4	chr3	52744800	52804965	-	protein_coding	2.17e-11	-	4.36e-08	0.645401	-0.0176892	0.0025453	-6.94974	3.66e-12	3:52825462	1
3:52825462	3_52825462_A_G	rs1076425	3	52825462	A	G	ENSG00000163935	SFMBT1	chr3	52937588	53080766	-	protein_coding	1e-05	+	0.00526196	0.645401	-0.0176892	0.0025453	-6.94974	3.66e-12	3:52825462	1
3:52825528	3_52825528_T_C	rs1075653	3	52825528	T	C	ENSG00000114904	NEK4	chr3	52744800	52804965	-	protein_coding	2.3e-10	-	3.89e-07	0.639432	-0.0175872	0.00253592	-6.93525	4.06e-12	3:52825528	1
3:52825528	3_52825528_T_C	rs1075653	3	52825528	T	C	ENSG00000163935	SFMBT1	chr3	52937588	53080766	-	protein_coding	2.54e-05	+	0.0114	0.639432	-0.0175872	0.00253592	-6.93525	4.06e-12	3:52825528	1
3:52825585	3_52825585_T_C	rs9324	3	52825585	T	C	ENSG00000114904	NEK4	chr3	52744800	52804965	-	protein_coding	2.3e-10	-	3.89e-07	0.638151	-0.0175614	0.00253428	-6.92952	4.22e-12	3:52825585	1
3:52825585	3_52825585_T_C	rs9324	3	52825585	T	C	ENSG00000163935	SFMBT1	chr3	52937588	53080766	-	protein_coding	2.54e-05	+	0.0114	0.638151	-0.0175614	0.00253428	-6.92952	4.22e-12	3:52825585	1
3:52826276	3_52826276_T_C	rs2071506	3	52826276	T	C	ENSG00000114904	NEK4	chr3	52744800	52804965	-	protein_coding	7.67e-10	-	1.18e-06	0.639983	-0.0176166	0.00253679	-6.94446	3.8e-12	3:52826276	1
3:52826276	3_52826276_T_C	rs2071506	3	52826276	T	C	ENSG00000163935	SFMBT1	chr3	52937588	53080766	-	protein_coding	3.12e-05	+	0.0134575	0.639983	-0.0176166	0.00253679	-6.94446	3.8e-12	3:52826276	1
3:52826620	3_52826620_C_T	rs746694	3	52826620	T	C	ENSG00000114904	NEK4	chr3	52744800	52804965	-	protein_coding	3.76e-10	-	6.1e-07	0.357351	0.0173492	0.00254799	6.809	9.83e-12	3:52826620	1
3:52826620	3_52826620_C_T	rs746694	3	52826620	T	C	ENSG00000163935	SFMBT1	chr3	52937588	53080766	-	protein_coding	2.44e-05	+	0.0109923	0.357351	0.0173492	0.00254799	6.809	9.83e-12	3:52826620	1
3:52826707	3_52826707_G_A	rs2071507	3	52826707	A	G	ENSG00000114904	NEK4	chr3	52744800	52804965	-	protein_coding	7.84e-11	-	1.44e-07	0.349233	0.0173672	0.00255417	6.79954	1.05e-11	3:52826707	1
3:52826707	3_52826707_G_A	rs2071507	3	52826707	A	G	ENSG00000163935	SFMBT1	chr3	52937588	53080766	-	protein_coding	1.24e-05	+	0.0062586	0.349233	0.0173672	0.00255417	6.79954	1.05e-11	3:52826707	1
3:52826846	3_52826846_G_A	rs2071508	3	52826846	A	G	ENSG00000114904	NEK4	chr3	52744800	52804965	-	protein_coding	2.53e-10	-	4.25e-07	0.354841	0.017666	0.00254506	6.94129	3.89e-12	3:52826846	1
3:52826846	3_52826846_G_A	rs2071508	3	52826846	A	G	ENSG00000163935	SFMBT1	chr3	52937588	53080766	-	protein_coding	1.93e-05	+	0.00908036	0.354841	0.017666	0.00254506	6.94129	3.89e-12	3:52826846	1
3:52827566	3_52827566_G_A	rs4687654	3	52827566	A	G	ENSG00000114904	NEK4	chr3	52744800	52804965	-	protein_coding	5.59e-10	-	8.81e-07	0.344121	0.0162448	0.00257061	6.31941	2.63e-10	3:52827566	1
3:52827566	3_52827566_G_A	rs4687654	3	52827566	A	G	ENSG00000163935	SFMBT1	chr3	52937588	53080766	-	protein_coding	1.04e-05	+	0.00541504	0.344121	0.0162448	0.00257061	6.31941	2.63e-10	3:52827566	1
3:52827915	3_52827915_C_T	rs2239699	3	52827915	T	C	ENSG00000114904	NEK4	chr3	52744800	52804965	-	protein_coding	2.67e-10	-	4.47e-07	0.342782	0.0165872	0.00256604	6.46412	1.02e-10	3:52827915	1
3:52827915	3_52827915_C_T	rs2239699	3	52827915	T	C	ENSG00000163935	SFMBT1	chr3	52937588	53080766	-	protein_coding	7.93e-06	+	0.00431834	0.342782	0.0165872	0.00256604	6.46412	1.02e-10	3:52827915	1
3:52828628	3_52828628_C_T	rs9881468	3	52828628	T	C	ENSG00000114904	NEK4	chr3	52744800	52804965	-	protein_coding	7.84e-11	-	1.44e-07	0.350892	0.0170898	0.00255396	6.6915	2.21e-11	3:52828628	1
3:52828628	3_52828628_C_T	rs9881468	3	52828628	T	C	ENSG00000163935	SFMBT1	chr3	52937588	53080766	-	protein_coding	1.24e-05	+	0.0062586	0.350892	0.0170898	0.00255396	6.6915	2.21e-11	3:52828628	1
3:52831009	3_52831009_C_T	rs2240920	3	52831009	T	C	ENSG00000114904	NEK4	chr3	52744800	52804965	-	protein_coding	8.77e-10	-	1.33e-06	0.344525	0.0164889	0.00256337	6.43251	1.26e-10	3:52831009	1
3:52831009	3_52831009_C_T	rs2240920	3	52831009	T	C	ENSG00000163935	SFMBT1	chr3	52937588	53080766	-	protein_coding	1.81e-05	+	0.00859817	0.344525	0.0164889	0.00256337	6.43251	1.26e-10	3:52831009	1
3:52831701	3_52831701_C_G	rs2240919	3	52831701	C	G	ENSG00000114904	NEK4	chr3	52744800	52804965	-	protein_coding	1.56e-09	-	2.25e-06	0.680776	-0.0184807	0.00261799	-7.05914	1.68e-12	3:52831701	1
3:52831701	3_52831701_C_G	rs2240919	3	52831701	C	G	ENSG00000163935	SFMBT1	chr3	52937588	53080766	-	protein_coding	0.000155476	+	0.0475687	0.680776	-0.0184807	0.00261799	-7.05914	1.68e-12	3:52831701	1
3:52833219	3_52833219_G_A	rs2535629	3	52833219	A	G	ENSG00000114904	NEK4	chr3	52744800	52804965	-	protein_coding	1.39e-09	-	2.03e-06	0.353058	0.0147678	0.00254592	5.80057	6.61e-09	3:52833219	1
3:52833219	3_52833219_G_A	rs2535629	3	52833219	A	G	ENSG00000163935	SFMBT1	chr3	52937588	53080766	-	protein_coding	4.33e-05	+	0.0175556	0.353058	0.0147678	0.00254592	5.80057	6.61e-09	3:52833219	1
3:52833805	3_52833805_C_A	rs3617	3	52833805	A	C	ENSG00000114904	NEK4	chr3	52744800	52804965	-	protein_coding	7.52e-08	-	7.42e-05	0.469724	0.01635	0.00243866	6.7045	2.02e-11	3:52833805	1
3:52833805	3_52833805_C_A	rs3617	3	52833805	A	C	ENSG00000163935	SFMBT1	chr3	52937588	53080766	-	protein_coding	2.24e-05	+	0.0102719	0.469724	0.01635	0.00243866	6.7045	2.02e-11	3:52833805	1
3:52833805	3_52833805_C_A	rs3617	3	52833805	A	C	ENSG00000168268	NT5DC2	chr3	52558386	52569070	-	protein_coding	2.48e-05	-	0.0111457	0.469724	0.01635	0.00243866	6.7045	2.02e-11	3:52833805	1
3:52835354	3_52835354_C_T	rs736408	3	52835354	T	C	ENSG00000114904	NEK4	chr3	52744800	52804965	-	protein_coding	1.1e-09	-	1.64e-06	0.360926	0.0142548	0.00253359	5.62633	1.84e-08	3:52835354	1
3:52835354	3_52835354_C_T	rs736408	3	52835354	T	C	ENSG00000163935	SFMBT1	chr3	52937588	53080766	-	protein_coding	5.53e-05	+	0.0213084	0.360926	0.0142548	0.00253359	5.62633	1.84e-08	3:52835354	1
3:52837793	3_52837793_T_C	rs4481150	3	52837793	T	C	ENSG00000114904	NEK4	chr3	52744800	52804965	-	protein_coding	2.13e-08	-	2.39e-05	0.52195	-0.0169347	0.00244102	-6.93756	3.99e-12	3:52837793	1
3:52837793	3_52837793_T_C	rs4481150	3	52837793	T	C	ENSG00000168268	NT5DC2	chr3	52558386	52569070	-	protein_coding	1.9e-05	-	0.00895017	0.52195	-0.0169347	0.00244102	-6.93756	3.99e-12	3:52837793	1
3:52837793	3_52837793_T_C	rs4481150	3	52837793	T	C	ENSG00000163935	SFMBT1	chr3	52937588	53080766	-	protein_coding	3.04e-05	+	0.0132016	0.52195	-0.0169347	0.00244102	-6.93756	3.99e-12	3:52837793	1
3:52837855	3_52837855_T_C	rs2710331	3	52837855	T	C	ENSG00000114904	NEK4	chr3	52744800	52804965	-	protein_coding	1.11e-09	-	1.65e-06	0.644824	-0.016145	0.00255275	-6.32456	2.54e-10	3:52837855	1
3:52837855	3_52837855_T_C	rs2710331	3	52837855	T	C	ENSG00000163935	SFMBT1	chr3	52937588	53080766	-	protein_coding	0.000105611	+	0.03551	0.644824	-0.016145	0.00255275	-6.32456	2.54e-10	3:52837855	1
3:52838402	3_52838402_T_C	rs4687552	3	52838402	T	C	ENSG00000114904	NEK4	chr3	52744800	52804965	-	protein_coding	1.51e-10	-	2.63e-07	0.650535	-0.0163589	0.00256281	-6.38318	1.73e-10	3:52838402	1
3:52838402	3_52838402_T_C	rs4687552	3	52838402	T	C	ENSG00000163935	SFMBT1	chr3	52937588	53080766	-	protein_coding	5.35e-05	+	0.0207278	0.650535	-0.0163589	0.00256281	-6.38318	1.73e-10	3:52838402	1
3:52845105	3_52845105_T_C	rs2535627	3	52845105	T	C	ENSG00000114904	NEK4	chr3	52744800	52804965	-	protein_coding	1.17e-08	-	1.39e-05	0.520369	-0.0172461	0.00244208	-7.06207	1.64e-12	3:52845105	1
3:52845105	3_52845105_T_C	rs2535627	3	52845105	T	C	ENSG00000163935	SFMBT1	chr3	52937588	53080766	-	protein_coding	2.23e-05	+	0.0102298	0.520369	-0.0172461	0.00244208	-7.06207	1.64e-12	3:52845105	1
3:52845105	3_52845105_T_C	rs2535627	3	52845105	T	C	ENSG00000168268	NT5DC2	chr3	52558386	52569070	-	protein_coding	2.3e-05	-	0.0104981	0.520369	-0.0172461	0.00244208	-7.06207	1.64e-12	3:52845105	1
3:52847601	3_52847601_C_T	rs2071044	3	52847601	T	C	ENSG00000114904	NEK4	chr3	52744800	52804965	-	protein_coding	1.62e-08	-	1.88e-05	0.479766	0.0173158	0.00244454	7.08348	1.41e-12	3:52847601	1
3:52847601	3_52847601_C_T	rs2071044	3	52847601	T	C	ENSG00000163935	SFMBT1	chr3	52937588	53080766	-	protein_coding	1.44e-05	+	0.00712651	0.479766	0.0173158	0.00244454	7.08348	1.41e-12	3:52847601	1
3:52847601	3_52847601_C_T	rs2071044	3	52847601	T	C	ENSG00000168268	NT5DC2	chr3	52558386	52569070	-	protein_coding	1.56e-05	-	0.00760652	0.479766	0.0173158	0.00244454	7.08348	1.41e-12	3:52847601	1
3:52849549	3_52849549_T_C	rs7617468	3	52849549	T	C	ENSG00000114904	NEK4	chr3	52744800	52804965	-	protein_coding	1.12e-08	-	1.34e-05	0.600717	-0.0151451	0.00249276	-6.07565	1.23e-09	3:52849549	1
3:52849549	3_52849549_T_C	rs7617468	3	52849549	T	C	ENSG00000163935	SFMBT1	chr3	52937588	53080766	-	protein_coding	3.53e-05	+	0.0148809	0.600717	-0.0151451	0.00249276	-6.07565	1.23e-09	3:52849549	1
3:52851137	3_52851137_T_C	rs2240917	3	52851137	T	C	ENSG00000114904	NEK4	chr3	52744800	52804965	-	protein_coding	6.15e-09	-	7.8e-06	0.599952	-0.0151953	0.00249153	-6.09876	1.07e-09	3:52851137	1
3:52851137	3_52851137_T_C	rs2240917	3	52851137	T	C	ENSG00000163935	SFMBT1	chr3	52937588	53080766	-	protein_coding	1.54e-05	+	0.0075085	0.599952	-0.0151953	0.00249153	-6.09876	1.07e-09	3:52851137	1
3:52852060	3_52852060_T_C	rs2245538	3	52852060	T	C	ENSG00000114904	NEK4	chr3	52744800	52804965	-	protein_coding	6.15e-09	-	7.8e-06	0.600048	-0.0151633	0.00249144	-6.08615	1.16e-09	3:52852060	1
3:52852060	3_52852060_T_C	rs2245538	3	52852060	T	C	ENSG00000163935	SFMBT1	chr3	52937588	53080766	-	protein_coding	1.54e-05	+	0.0075085	0.600048	-0.0151633	0.00249144	-6.08615	1.16e-09	3:52852060	1
3:52852410	3_52852410_G_A	rs41292864	3	52852410	A	G	ENSG00000114904	NEK4	chr3	52744800	52804965	-	protein_coding	5.64e-06	-	0.00323017	0.115451	0.0194079	0.00392483	4.9449	7.62e-07	NA	NA
3:52852538	3_52852538_G_T	rs4687657	3	52852538	T	G	ENSG00000114904	NEK4	chr3	52744800	52804965	-	protein_coding	2.46e-10	-	4.13e-07	0.268177	0.0151006	0.0027456	5.49992	3.8e-08	3:52852538	1
3:52852538	3_52852538_G_T	rs4687657	3	52852538	T	G	ENSG00000163935	SFMBT1	chr3	52937588	53080766	-	protein_coding	6.02e-05	+	0.022777	0.268177	0.0151006	0.0027456	5.49992	3.8e-08	3:52852538	1
3:52852897	3_52852897_G_T	rs35004449	3	52852897	T	G	ENSG00000114904	NEK4	chr3	52744800	52804965	-	protein_coding	2.46e-10	-	4.13e-07	0.268512	0.015015	0.00275236	5.45531	4.89e-08	3:52852897	1
3:52852897	3_52852897_G_T	rs35004449	3	52852897	T	G	ENSG00000163935	SFMBT1	chr3	52937588	53080766	-	protein_coding	6.02e-05	+	0.022777	0.268512	0.015015	0.00275236	5.45531	4.89e-08	3:52852897	1
3:52853747	3_52853747_C_G	rs2276815	3	52853747	C	G	ENSG00000114904	NEK4	chr3	52744800	52804965	-	protein_coding	2.46e-10	-	4.13e-07	0.731769	-0.0151391	0.00274579	-5.51358	3.52e-08	3:52853747	1
3:52853747	3_52853747_C_G	rs2276815	3	52853747	C	G	ENSG00000163935	SFMBT1	chr3	52937588	53080766	-	protein_coding	6.02e-05	+	0.022777	0.731769	-0.0151391	0.00274579	-5.51358	3.52e-08	3:52853747	1
3:52854186	3_52854186_A_C	rs2239548	3	52854186	A	C	ENSG00000114904	NEK4	chr3	52744800	52804965	-	protein_coding	6.15e-09	-	7.8e-06	0.599971	-0.0150741	0.00249134	-6.0506	1.44e-09	3:52854186	1
3:52854186	3_52854186_A_C	rs2239548	3	52854186	A	C	ENSG00000163935	SFMBT1	chr3	52937588	53080766	-	protein_coding	1.54e-05	+	0.0075085	0.599971	-0.0150741	0.00249134	-6.0506	1.44e-09	3:52854186	1
3:52855229	3_52855229_T_C	rs2239547	3	52855229	T	C	ENSG00000114904	NEK4	chr3	52744800	52804965	-	protein_coding	2.46e-10	-	4.13e-07	0.731303	-0.0150636	0.00274392	-5.48981	4.02e-08	3:52855229	1
3:52855229	3_52855229_T_C	rs2239547	3	52855229	T	C	ENSG00000163935	SFMBT1	chr3	52937588	53080766	-	protein_coding	6.02e-05	+	0.022777	0.731303	-0.0150636	0.00274392	-5.48981	4.02e-08	3:52855229	1
3:52855865	3_52855865_G_A	rs2256332	3	52855865	A	G	ENSG00000114904	NEK4	chr3	52744800	52804965	-	protein_coding	6.15e-09	-	7.8e-06	0.394161	0.0150212	0.00249178	6.02831	1.66e-09	3:52855865	1
3:52855865	3_52855865_G_A	rs2256332	3	52855865	A	G	ENSG00000163935	SFMBT1	chr3	52937588	53080766	-	protein_coding	1.54e-05	+	0.0075085	0.394161	0.0150212	0.00249178	6.02831	1.66e-09	3:52855865	1
3:52859526	3_52859526_T_A	rs2240915	3	52859526	A	T	ENSG00000114904	NEK4	chr3	52744800	52804965	-	protein_coding	6.15e-09	-	7.8e-06	0.39989	0.015083	0.00248771	6.06302	1.34e-09	3:52859526	1
3:52859526	3_52859526_T_A	rs2240915	3	52859526	A	T	ENSG00000163935	SFMBT1	chr3	52937588	53080766	-	protein_coding	1.54e-05	+	0.0075085	0.39989	0.015083	0.00248771	6.06302	1.34e-09	3:52859526	1
3:52859630	3_52859630_C_G	rs2535633	3	52859630	C	G	ENSG00000114904	NEK4	chr3	52744800	52804965	-	protein_coding	6.15e-09	-	7.8e-06	0.599852	-0.0150376	0.00248744	-6.04541	1.49e-09	3:52859630	1
3:52859630	3_52859630_C_G	rs2535633	3	52859630	C	G	ENSG00000163935	SFMBT1	chr3	52937588	53080766	-	protein_coding	1.54e-05	+	0.0075085	0.599852	-0.0150376	0.00248744	-6.04541	1.49e-09	3:52859630	1
3:52860366	3_52860366_C_G	rs4687658	3	52860366	C	G	ENSG00000114904	NEK4	chr3	52744800	52804965	-	protein_coding	2.01e-09	-	2.83e-06	0.766713	-0.0170859	0.0028764	-5.94005	2.85e-09	3:52860366	1
3:52860936	3_52860936_C_T	rs2276817	3	52860936	T	C	ENSG00000114904	NEK4	chr3	52744800	52804965	-	protein_coding	2.01e-09	-	2.83e-06	0.23328	0.0170826	0.00287645	5.93877	2.87e-09	3:52860936	1
3:52861211	3_52861211_A_T	rs13072536	3	52861211	A	T	ENSG00000114904	NEK4	chr3	52744800	52804965	-	protein_coding	2.01e-09	-	2.83e-06	0.766713	-0.0170431	0.00287639	-5.92515	3.12e-09	3:52861211	1
3:52862003	3_52862003_G_A	rs12488303	3	52862003	A	G	ENSG00000114904	NEK4	chr3	52744800	52804965	-	protein_coding	9.12e-10	-	1.38e-06	0.233288	0.0170958	0.00288438	5.92705	3.08e-09	3:52862003	1
3:52862200	3_52862200_C_T	rs2072391	3	52862200	T	C	ENSG00000114904	NEK4	chr3	52744800	52804965	-	protein_coding	9.12e-10	-	1.38e-06	0.233288	0.0170657	0.00288439	5.91657	3.29e-09	3:52862200	1
3:52862753	3_52862753_A_G	rs2245647	3	52862753	A	G	ENSG00000114904	NEK4	chr3	52744800	52804965	-	protein_coding	3.83e-09	-	5.08e-06	0.599925	-0.0149602	0.00249033	-6.0073	1.89e-09	3:52862753	1
3:52862753	3_52862753_A_G	rs2245647	3	52862753	A	G	ENSG00000163935	SFMBT1	chr3	52937588	53080766	-	protein_coding	2.38e-05	+	0.0107721	0.599925	-0.0149602	0.00249033	-6.0073	1.89e-09	3:52862753	1
3:52863605	3_52863605_G_A	rs3774364	3	52863605	A	G	ENSG00000114904	NEK4	chr3	52744800	52804965	-	protein_coding	2.08e-09	-	2.92e-06	0.387871	0.0152536	0.0025039	6.09192	1.12e-09	3:52863605	1
3:52863605	3_52863605_G_A	rs3774364	3	52863605	A	G	ENSG00000163935	SFMBT1	chr3	52937588	53080766	-	protein_coding	1.02e-05	+	0.00534021	0.387871	0.0152536	0.0025039	6.09192	1.12e-09	3:52863605	1
3:52864135	3_52864135_T_C	rs4687554	3	52864135	T	C	ENSG00000114904	NEK4	chr3	52744800	52804965	-	protein_coding	9.12e-10	-	1.38e-06	0.766632	-0.0171154	0.00287614	-5.9508	2.67e-09	3:52864135	1
3:52864584	3_52864584_A_G	rs2071042	3	52864584	A	G	ENSG00000114904	NEK4	chr3	52744800	52804965	-	protein_coding	3.83e-09	-	5.08e-06	0.599798	-0.0151938	0.00248234	-6.12073	9.31e-10	3:52864584	1
3:52864584	3_52864584_A_G	rs2071042	3	52864584	A	G	ENSG00000163935	SFMBT1	chr3	52937588	53080766	-	protein_coding	2.38e-05	+	0.0107721	0.599798	-0.0151938	0.00248234	-6.12073	9.31e-10	3:52864584	1
3:52864693	3_52864693_T_G	rs2071041	3	52864693	T	G	ENSG00000114904	NEK4	chr3	52744800	52804965	-	protein_coding	9.12e-10	-	1.38e-06	0.758422	-0.0165952	0.00285	-5.82286	5.79e-09	3:52864693	1
3:52864860	3_52864860_A_G	rs2071040	3	52864860	A	G	ENSG00000114904	NEK4	chr3	52744800	52804965	-	protein_coding	9.12e-10	-	1.38e-06	0.770614	-0.0171787	0.00290162	-5.92039	3.21e-09	3:52864860	1
3:52866157	3_52866157_C_G	rs3755803	3	52866157	C	G	ENSG00000114904	NEK4	chr3	52744800	52804965	-	protein_coding	9.12e-10	-	1.38e-06	0.766678	-0.0170348	0.00288432	-5.90601	3.51e-09	3:52866157	1
3:52866535	3_52866535_C_A	rs7652667	3	52866535	A	C	ENSG00000114904	NEK4	chr3	52744800	52804965	-	protein_coding	3.83e-09	+	5.08e-06	0.599929	-0.014652	0.00249007	-5.88418	4e-09	3:52866535	1
3:52866535	3_52866535_C_A	rs7652667	3	52866535	A	C	ENSG00000163935	SFMBT1	chr3	52937588	53080766	-	protein_coding	2.38e-05	-	0.0107721	0.599929	-0.014652	0.00249007	-5.88418	4e-09	3:52866535	1
3:52866845	3_52866845_A_C	rs11915546	3	52866845	A	C	ENSG00000114904	NEK4	chr3	52744800	52804965	-	protein_coding	3.83e-09	+	5.08e-06	0.399956	0.0147573	0.00248975	5.92723	3.08e-09	3:52866845	1
3:52866845	3_52866845_A_C	rs11915546	3	52866845	A	C	ENSG00000163935	SFMBT1	chr3	52937588	53080766	-	protein_coding	2.38e-05	-	0.0107721	0.399956	0.0147573	0.00248975	5.92723	3.08e-09	3:52866845	1
3:52867595	3_52867595_C_A	rs60332615	3	52867595	A	C	ENSG00000114904	NEK4	chr3	52744800	52804965	-	protein_coding	3.83e-09	+	5.08e-06	0.599787	-0.0147423	0.00248955	-5.92168	3.19e-09	3:52867595	1
3:52867595	3_52867595_C_A	rs60332615	3	52867595	A	C	ENSG00000163935	SFMBT1	chr3	52937588	53080766	-	protein_coding	2.38e-05	-	0.0107721	0.599787	-0.0147423	0.00248955	-5.92168	3.19e-09	3:52867595	1
3:52868145	3_52868145_G_A	rs11918800	3	52868145	A	G	ENSG00000114904	NEK4	chr3	52744800	52804965	-	protein_coding	3.83e-09	+	5.08e-06	0.600525	-0.0146761	0.0024902	-5.89353	3.78e-09	3:52868145	1
3:52868145	3_52868145_G_A	rs11918800	3	52868145	A	G	ENSG00000163935	SFMBT1	chr3	52937588	53080766	-	protein_coding	2.38e-05	-	0.0107721	0.600525	-0.0146761	0.0024902	-5.89353	3.78e-09	3:52868145	1
3:52868445	3_52868445_G_A	rs13083728	3	52868445	A	G	ENSG00000114904	NEK4	chr3	52744800	52804965	-	protein_coding	9.12e-10	-	1.38e-06	0.232772	0.017129	0.00288661	5.93393	2.96e-09	3:52868445	1
3:52868610	3_52868610_T_C	rs11922961	3	52868610	T	C	ENSG00000114904	NEK4	chr3	52744800	52804965	-	protein_coding	3.83e-09	+	5.08e-06	0.39924	0.014637	0.00249069	5.87669	4.19e-09	3:52868610	1
3:52868610	3_52868610_T_C	rs11922961	3	52868610	T	C	ENSG00000163935	SFMBT1	chr3	52937588	53080766	-	protein_coding	2.38e-05	-	0.0107721	0.39924	0.014637	0.00249069	5.87669	4.19e-09	3:52868610	1
3:52869263	3_52869263_C_A	rs2276823	3	52869263	A	C	ENSG00000114904	NEK4	chr3	52744800	52804965	-	protein_coding	1.62e-08	+	1.88e-05	0.593206	-0.0144162	0.00248441	-5.80269	6.53e-09	3:52869263	1
3:52869263	3_52869263_C_A	rs2276823	3	52869263	A	C	ENSG00000163935	SFMBT1	chr3	52937588	53080766	-	protein_coding	1.38e-05	-	0.00684993	0.593206	-0.0144162	0.00248441	-5.80269	6.53e-09	3:52869263	1
3:52870132	3_52870132_G_A	rs1573815	3	52870132	A	G	ENSG00000114904	NEK4	chr3	52744800	52804965	-	protein_coding	3.99e-09	-	5.26e-06	0.233584	0.0172741	0.00287546	6.00743	1.88e-09	3:52870132	1
3:52870618	3_52870618_T_A	rs4687663	3	52870618	A	T	ENSG00000114904	NEK4	chr3	52744800	52804965	-	protein_coding	3.99e-09	-	5.26e-06	0.23345	0.0172237	0.00287602	5.98874	2.11e-09	3:52870618	1
3:52871929	3_52871929_G_A	rs3733047	3	52871929	A	G	ENSG00000114904	NEK4	chr3	52744800	52804965	-	protein_coding	3.99e-09	-	5.26e-06	0.233426	0.0171495	0.00287603	5.9629	2.48e-09	3:52871929	1
3:52874288	3_52874288_T_C	rs6445538	3	52874288	T	C	ENSG00000114904	NEK4	chr3	52744800	52804965	-	protein_coding	1.21e-08	-	1.44e-05	0.762303	-0.0176525	0.00285793	-6.17667	6.55e-10	3:52874288	1
3:52874296	3_52874296_G_A	rs6445539	3	52874296	A	G	ENSG00000114904	NEK4	chr3	52744800	52804965	-	protein_coding	1.21e-08	-	1.44e-05	0.237609	0.0176638	0.00285877	6.17881	6.46e-10	3:52874296	1
3:52874446	3_52874446_C_T	rs6769789	3	52874446	T	C	ENSG00000114904	NEK4	chr3	52744800	52804965	-	protein_coding	2.93e-08	+	3.19e-05	0.597742	-0.0146512	0.00248069	-5.90607	3.5e-09	3:52874446	1
3:52874446	3_52874446_C_T	rs6769789	3	52874446	T	C	ENSG00000163935	SFMBT1	chr3	52937588	53080766	-	protein_coding	2.27e-05	-	0.0103696	0.597742	-0.0146512	0.00248069	-5.90607	3.5e-09	3:52874446	1
3:52874753	3_52874753_T_C	rs56019197	3	52874753	T	C	ENSG00000114904	NEK4	chr3	52744800	52804965	-	protein_coding	1.09e-08	+	1.31e-05	0.400714	0.0146361	0.00248906	5.88015	4.1e-09	3:52874753	1
3:52874753	3_52874753_T_C	rs56019197	3	52874753	T	C	ENSG00000163935	SFMBT1	chr3	52937588	53080766	-	protein_coding	1.45e-05	-	0.00715686	0.400714	0.0146361	0.00248906	5.88015	4.1e-09	3:52874753	1
3:52874861	3_52874861_G_A	rs7638524	3	52874861	A	G	ENSG00000114904	NEK4	chr3	52744800	52804965	-	protein_coding	1.21e-08	-	1.44e-05	0.238775	0.0175205	0.00286123	6.12343	9.16e-10	3:52874861	1
3:52876389	3_52876389_G_T	rs11719137	3	52876389	T	G	ENSG00000114904	NEK4	chr3	52744800	52804965	-	protein_coding	1.09e-08	+	1.31e-05	0.598855	-0.0147671	0.00248906	-5.93279	2.98e-09	3:52876389	1
3:52876389	3_52876389_G_T	rs11719137	3	52876389	T	G	ENSG00000163935	SFMBT1	chr3	52937588	53080766	-	protein_coding	1.45e-05	-	0.00715686	0.598855	-0.0147671	0.00248906	-5.93279	2.98e-09	3:52876389	1
3:52878600	3_52878600_G_C	rs56214994	3	52878600	C	G	ENSG00000114904	NEK4	chr3	52744800	52804965	-	protein_coding	1.09e-08	+	1.31e-05	0.599506	-0.0144992	0.00249331	-5.81523	6.05e-09	3:52878600	1
3:52878600	3_52878600_G_C	rs56214994	3	52878600	C	G	ENSG00000163935	SFMBT1	chr3	52937588	53080766	-	protein_coding	1.45e-05	-	0.00715686	0.599506	-0.0144992	0.00249331	-5.81523	6.05e-09	3:52878600	1
3:52880128	3_52880128_G_T	rs6445541	3	52880128	T	G	ENSG00000114904	NEK4	chr3	52744800	52804965	-	protein_coding	6.06e-09	-	7.69e-06	0.388268	0.0149854	0.00249585	6.00413	1.92e-09	3:52880128	1
3:52880128	3_52880128_G_T	rs6445541	3	52880128	T	G	ENSG00000163935	SFMBT1	chr3	52937588	53080766	-	protein_coding	6.09e-06	+	0.0034545	0.388268	0.0149854	0.00249585	6.00413	1.92e-09	3:52880128	1
3:52880543	3_52880543_G_A	rs4687672	3	52880543	A	G	ENSG00000114904	NEK4	chr3	52744800	52804965	-	protein_coding	4.64e-09	-	6.05e-06	0.238194	0.0173501	0.00285579	6.07543	1.24e-09	3:52880543	1
3:52883070	3_52883070_C_T	rs11715347	3	52883070	T	C	ENSG00000114904	NEK4	chr3	52744800	52804965	-	protein_coding	1.09e-08	+	1.31e-05	0.599371	-0.0145264	0.00248914	-5.83591	5.35e-09	3:52883070	1
3:52883070	3_52883070_C_T	rs11715347	3	52883070	T	C	ENSG00000163935	SFMBT1	chr3	52937588	53080766	-	protein_coding	1.45e-05	-	0.00715686	0.599371	-0.0145264	0.00248914	-5.83591	5.35e-09	3:52883070	1
3:52886240	3_52886240_C_T	rs2336558	3	52886240	T	C	ENSG00000114904	NEK4	chr3	52744800	52804965	-	protein_coding	1.77e-08	+	2.03e-05	0.59904	-0.0145086	0.00248929	-5.82843	5.6e-09	3:52886240	1
3:52886240	3_52886240_C_T	rs2336558	3	52886240	T	C	ENSG00000163935	SFMBT1	chr3	52937588	53080766	-	protein_coding	1.23e-05	-	0.00623054	0.59904	-0.0145086	0.00248929	-5.82843	5.6e-09	3:52886240	1
3:52886241	3_52886241_G_A	rs12496077	3	52886241	A	G	ENSG00000114904	NEK4	chr3	52744800	52804965	-	protein_coding	4.64e-09	-	6.05e-06	0.238248	0.0171602	0.0028644	5.99086	2.09e-09	3:52886241	1
3:52886605	3_52886605_T_C	rs2276825	3	52886605	T	C	ENSG00000114904	NEK4	chr3	52744800	52804965	-	protein_coding	3.72e-09	-	4.96e-06	0.753668	-0.0170859	0.00282406	-6.05011	1.45e-09	3:52886605	1
3:52886605	3_52886605_T_C	rs2276825	3	52886605	T	C	ENSG00000163935	SFMBT1	chr3	52937588	53080766	-	protein_coding	0.000130228	+	0.0416444	0.753668	-0.0170859	0.00282406	-6.05011	1.45e-09	3:52886605	1
3:52888485	3_52888485_C_T	rs9682464	3	52888485	T	C	ENSG00000114904	NEK4	chr3	52744800	52804965	-	protein_coding	3.72e-09	-	4.96e-06	0.246478	0.0171821	0.0028243	6.08365	1.17e-09	3:52888485	1
3:52888485	3_52888485_C_T	rs9682464	3	52888485	T	C	ENSG00000163935	SFMBT1	chr3	52937588	53080766	-	protein_coding	0.000130228	+	0.0416444	0.246478	0.0171821	0.0028243	6.08365	1.17e-09	3:52888485	1
3:52889771	3_52889771_C_T	rs6803519	3	52889771	T	C	ENSG00000114904	NEK4	chr3	52744800	52804965	-	protein_coding	4.64e-09	-	6.05e-06	0.237901	0.0173035	0.0028588	6.05273	1.42e-09	3:52889771	1
3:52891570	3_52891570_G_C	rs7630552	3	52891570	C	G	ENSG00000114904	NEK4	chr3	52744800	52804965	-	protein_coding	1.68e-08	+	1.94e-05	0.599506	-0.0145986	0.00249491	-5.85136	4.88e-09	3:52891570	1
3:52891570	3_52891570_G_C	rs7630552	3	52891570	C	G	ENSG00000163935	SFMBT1	chr3	52937588	53080766	-	protein_coding	7.83e-06	-	0.0042724	0.599506	-0.0145986	0.00249491	-5.85136	4.88e-09	3:52891570	1
3:52891707	3_52891707_A_G	rs7620690	3	52891707	A	G	ENSG00000114904	NEK4	chr3	52744800	52804965	-	protein_coding	1.68e-08	+	1.94e-05	0.400437	0.014716	0.00249105	5.90756	3.47e-09	3:52891707	1
3:52891707	3_52891707_A_G	rs7620690	3	52891707	A	G	ENSG00000163935	SFMBT1	chr3	52937588	53080766	-	protein_coding	7.83e-06	-	0.0042724	0.400437	0.014716	0.00249105	5.90756	3.47e-09	3:52891707	1
3:52891756	3_52891756_A_T	rs7620706	3	52891756	A	T	ENSG00000114904	NEK4	chr3	52744800	52804965	-	protein_coding	4.64e-09	-	6.05e-06	0.761887	-0.0173469	0.00286677	-6.05103	1.44e-09	3:52891756	1
3:52893426	3_52893426_T_C	rs7612624	3	52893426	T	C	ENSG00000114904	NEK4	chr3	52744800	52804965	-	protein_coding	2.56e-08	+	2.83e-05	0.40041	0.0147506	0.002492	5.91918	3.24e-09	3:52893426	1
3:52893426	3_52893426_T_C	rs7612624	3	52893426	T	C	ENSG00000163935	SFMBT1	chr3	52937588	53080766	-	protein_coding	4.41e-06	-	0.00263192	0.40041	0.0147506	0.002492	5.91918	3.24e-09	3:52893426	1
3:52893465	3_52893465_C_T	rs6798941	3	52893465	T	C	ENSG00000114904	NEK4	chr3	52744800	52804965	-	protein_coding	5.03e-09	-	6.51e-06	0.295762	0.0178738	0.00268013	6.66899	2.58e-11	3:52893465	1
3:52893465	3_52893465_C_T	rs6798941	3	52893465	T	C	ENSG00000163935	SFMBT1	chr3	52937588	53080766	-	protein_coding	2.86e-05	+	0.0125277	0.295762	0.0178738	0.00268013	6.66899	2.58e-11	3:52893465	1
3:52895785	3_52895785_G_A	rs12487379	3	52895785	A	G	ENSG00000114904	NEK4	chr3	52744800	52804965	-	protein_coding	2.85e-08	-	3.11e-05	0.382257	0.0155289	0.00251009	6.18658	6.15e-10	3:52895785	1
3:52895785	3_52895785_G_A	rs12487379	3	52895785	A	G	ENSG00000163935	SFMBT1	chr3	52937588	53080766	-	protein_coding	9.14e-06	+	0.00487372	0.382257	0.0155289	0.00251009	6.18658	6.15e-10	3:52895785	1
3:52896032	3_52896032_C_A	rs13072537	3	52896032	A	C	ENSG00000114904	NEK4	chr3	52744800	52804965	-	protein_coding	2.5e-08	-	2.76e-05	0.387991	0.015576	0.00250339	6.22195	4.91e-10	3:52896032	1
3:52896032	3_52896032_C_A	rs13072537	3	52896032	A	C	ENSG00000163935	SFMBT1	chr3	52937588	53080766	-	protein_coding	1.39e-05	+	0.00687296	0.387991	0.015576	0.00250339	6.22195	4.91e-10	3:52896032	1
3:52897095	3_52897095_A_T	rs6773650	3	52897095	A	T	ENSG00000114904	NEK4	chr3	52744800	52804965	-	protein_coding	7.47e-09	-	9.29e-06	0.622602	-0.0148465	0.00251738	-5.89761	3.69e-09	3:52897095	1
3:52897095	3_52897095_A_T	rs6773650	3	52897095	A	T	ENSG00000163935	SFMBT1	chr3	52937588	53080766	-	protein_coding	3.24e-05	+	0.0138781	0.622602	-0.0148465	0.00251738	-5.89761	3.69e-09	3:52897095	1
3:52897801	3_52897801_C_T	rs4350911	3	52897801	T	C	ENSG00000114904	NEK4	chr3	52744800	52804965	-	protein_coding	7.47e-09	+	9.29e-06	0.619161	-0.0148029	0.00251308	-5.89033	3.85e-09	3:52897801	1
3:52897801	3_52897801_C_T	rs4350911	3	52897801	T	C	ENSG00000163935	SFMBT1	chr3	52937588	53080766	-	protein_coding	3.24e-05	-	0.0138781	0.619161	-0.0148029	0.00251308	-5.89033	3.85e-09	3:52897801	1
3:52897823	3_52897823_C_T	rs6764322	3	52897823	T	C	ENSG00000114904	NEK4	chr3	52744800	52804965	-	protein_coding	7.47e-09	+	9.29e-06	0.619204	-0.0148041	0.00251331	-5.89029	3.86e-09	3:52897823	1
3:52897823	3_52897823_C_T	rs6764322	3	52897823	T	C	ENSG00000163935	SFMBT1	chr3	52937588	53080766	-	protein_coding	3.24e-05	-	0.0138781	0.619204	-0.0148041	0.00251331	-5.89029	3.86e-09	3:52897823	1
3:52897842	3_52897842_C_T	rs4687559	3	52897842	T	C	ENSG00000114904	NEK4	chr3	52744800	52804965	-	protein_coding	2.62e-09	-	3.6e-06	0.24073	0.0171487	0.00285508	6.00637	1.9e-09	3:52897842	1
3:52898121	3_52898121_T_G	rs4687560	3	52898121	T	G	ENSG00000114904	NEK4	chr3	52744800	52804965	-	protein_coding	2.62e-09	-	3.6e-06	0.758843	-0.0172333	0.00285217	-6.04218	1.52e-09	3:52898121	1
3:52899284	3_52899284_G_C	rs4687679	3	52899284	C	G	ENSG00000114904	NEK4	chr3	52744800	52804965	-	protein_coding	8.41e-09	+	1.03e-05	0.62327	-0.0150043	0.00251771	-5.95952	2.53e-09	3:52899284	1
3:52899284	3_52899284_G_C	rs4687679	3	52899284	C	G	ENSG00000163935	SFMBT1	chr3	52937588	53080766	-	protein_coding	3.21e-05	-	0.013778	0.62327	-0.0150043	0.00251771	-5.95952	2.53e-09	3:52899284	1
3:52901974	3_52901974_G_A	rs9825230	3	52901974	A	G	ENSG00000114904	NEK4	chr3	52744800	52804965	-	protein_coding	6.59e-09	-	8.29e-06	0.364403	0.0150744	0.00253452	5.94763	2.72e-09	3:52901974	1
3:52901974	3_52901974_G_A	rs9825230	3	52901974	A	G	ENSG00000163935	SFMBT1	chr3	52937588	53080766	-	protein_coding	1.77e-05	+	0.00842524	0.364403	0.0150744	0.00253452	5.94763	2.72e-09	3:52901974	1
3:52903446	3_52903446_C_T	rs10865977	3	52903446	T	C	ENSG00000114904	NEK4	chr3	52744800	52804965	-	protein_coding	6.39e-08	+	6.41e-05	0.603091	-0.0154321	0.00260804	-5.91712	3.28e-09	NA	NA
3:52903446	3_52903446_C_T	rs10865977	3	52903446	T	C	ENSG00000163935	SFMBT1	chr3	52937588	53080766	-	protein_coding	2.16e-05	-	0.00994507	0.603091	-0.0154321	0.00260804	-5.91712	3.28e-09	NA	NA
3:52904524	3_52904524_G_T	rs9836499	3	52904524	T	G	ENSG00000114904	NEK4	chr3	52744800	52804965	-	protein_coding	7.47e-09	+	9.29e-06	0.619065	-0.014867	0.00250523	-5.93438	2.95e-09	3:52904524	1
3:52904524	3_52904524_G_T	rs9836499	3	52904524	T	G	ENSG00000163935	SFMBT1	chr3	52937588	53080766	-	protein_coding	3.24e-05	-	0.0138781	0.619065	-0.014867	0.00250523	-5.93438	2.95e-09	3:52904524	1
3:52905213	3_52905213_A_G	rs2336664	3	52905213	A	G	ENSG00000114904	NEK4	chr3	52744800	52804965	-	protein_coding	7.47e-09	-	9.29e-06	0.622552	-0.0149303	0.00250905	-5.95057	2.67e-09	3:52905213	1
3:52905213	3_52905213_A_G	rs2336664	3	52905213	A	G	ENSG00000163935	SFMBT1	chr3	52937588	53080766	-	protein_coding	3.24e-05	+	0.0138781	0.622552	-0.0149303	0.00250905	-5.95057	2.67e-09	3:52905213	1
3:52905802	3_52905802_T_C	rs4302374	3	52905802	T	C	ENSG00000114904	NEK4	chr3	52744800	52804965	-	protein_coding	1.78e-09	-	2.54e-06	0.766285	-0.0174044	0.00287501	-6.05369	1.42e-09	3:52905802	1
3:52905917	3_52905917_G_A	rs6797399	3	52905917	A	G	ENSG00000114904	NEK4	chr3	52744800	52804965	-	protein_coding	1.78e-09	-	2.54e-06	0.23412	0.017468	0.00288123	6.0627	1.34e-09	3:52905917	1
3:52907372	3_52907372_G_A	rs4687680	3	52907372	A	G	ENSG00000114904	NEK4	chr3	52744800	52804965	-	protein_coding	1.22e-08	-	1.45e-05	0.366632	0.0152268	0.00252434	6.03197	1.62e-09	3:52907372	1
3:52907372	3_52907372_G_A	rs4687680	3	52907372	A	G	ENSG00000163935	SFMBT1	chr3	52937588	53080766	-	protein_coding	2.22e-05	+	0.0102	0.366632	0.0152268	0.00252434	6.03197	1.62e-09	3:52907372	1
3:52908398	3_52908398_T_C	rs56383738	3	52908398	T	C	ENSG00000114904	NEK4	chr3	52744800	52804965	-	protein_coding	1.65e-08	+	1.9e-05	0.379117	0.0147453	0.00251422	5.86478	4.5e-09	3:52908398	1
3:52908398	3_52908398_T_C	rs56383738	3	52908398	T	C	ENSG00000163935	SFMBT1	chr3	52937588	53080766	-	protein_coding	4.17e-05	-	0.0170489	0.379117	0.0147453	0.00251422	5.86478	4.5e-09	3:52908398	1
3:52908577	3_52908577_T_C	rs6445547	3	52908577	T	C	ENSG00000114904	NEK4	chr3	52744800	52804965	-	protein_coding	1.78e-09	-	2.54e-06	0.766034	-0.0176509	0.0028739	-6.1418	8.16e-10	3:52908577	1
3:52909877	3_52909877_C_T	rs9839035	3	52909877	T	C	ENSG00000114904	NEK4	chr3	52744800	52804965	-	protein_coding	1.78e-09	-	2.54e-06	0.233973	0.0175268	0.00288203	6.08141	1.19e-09	3:52909877	1
3:52912214	3_52912214_G_A	rs9850563	3	52912214	A	G	ENSG00000114904	NEK4	chr3	52744800	52804965	-	protein_coding	4.24e-09	+	5.57e-06	0.623408	-0.0149188	0.00251083	-5.94179	2.82e-09	3:52912214	1
3:52912214	3_52912214_G_A	rs9850563	3	52912214	A	G	ENSG00000163935	SFMBT1	chr3	52937588	53080766	-	protein_coding	1.81e-05	-	0.00858969	0.623408	-0.0149188	0.00251083	-5.94179	2.82e-09	3:52912214	1
3:52912296	3_52912296_C_A	rs12492391	3	52912296	A	C	ENSG00000114904	NEK4	chr3	52744800	52804965	-	protein_coding	4.72e-09	-	6.15e-06	0.364219	0.015178	0.00252814	6.00362	1.93e-09	3:52912296	1
3:52912296	3_52912296_C_A	rs12492391	3	52912296	A	C	ENSG00000163935	SFMBT1	chr3	52937588	53080766	-	protein_coding	1.16e-05	+	0.00595636	0.364219	0.015178	0.00252814	6.00362	1.93e-09	3:52912296	1
3:52913006	3_52913006_C_T	rs3821873	3	52913006	T	C	ENSG00000114904	NEK4	chr3	52744800	52804965	-	protein_coding	4.24e-09	+	5.57e-06	0.626337	-0.0150289	0.00251474	-5.97632	2.28e-09	3:52913006	1
3:52913006	3_52913006_C_T	rs3821873	3	52913006	T	C	ENSG00000163935	SFMBT1	chr3	52937588	53080766	-	protein_coding	1.81e-05	-	0.00858969	0.626337	-0.0150289	0.00251474	-5.97632	2.28e-09	3:52913006	1
3:52913781	3_52913781_C_T	rs9860296	3	52913781	T	C	ENSG00000114904	NEK4	chr3	52744800	52804965	-	protein_coding	8.88e-09	+	1.08e-05	0.630027	-0.0150273	0.00251982	-5.96362	2.47e-09	3:52913781	1
3:52913781	3_52913781_C_T	rs9860296	3	52913781	T	C	ENSG00000163935	SFMBT1	chr3	52937588	53080766	-	protein_coding	1.47e-05	-	0.00725422	0.630027	-0.0150273	0.00251982	-5.96362	2.47e-09	3:52913781	1
3:52915712	3_52915712_C_T	rs2336666	3	52915712	T	C	ENSG00000114904	NEK4	chr3	52744800	52804965	-	protein_coding	2.62e-09	-	3.6e-06	0.24036	0.0170753	0.0028556	5.97958	2.24e-09	3:52915712	1
3:52916363	3_52916363_C_T	rs2336667	3	52916363	T	C	ENSG00000114904	NEK4	chr3	52744800	52804965	-	protein_coding	3.78e-09	+	5.03e-06	0.619303	-0.0147557	0.00251253	-5.87286	4.28e-09	3:52916363	1
3:52916363	3_52916363_C_T	rs2336667	3	52916363	T	C	ENSG00000163935	SFMBT1	chr3	52937588	53080766	-	protein_coding	1.83e-05	-	0.0086915	0.619303	-0.0147557	0.00251253	-5.87286	4.28e-09	3:52916363	1
3:52916916	3_52916916_C_T	rs9876403	3	52916916	T	C	ENSG00000114904	NEK4	chr3	52744800	52804965	-	protein_coding	2.62e-09	-	3.6e-06	0.241014	0.0172125	0.00284553	6.04897	1.46e-09	3:52916916	1
3:52916939	3_52916939_T_C	rs4687682	3	52916939	T	C	ENSG00000114904	NEK4	chr3	52744800	52804965	-	protein_coding	2e-09	+	2.82e-06	0.38109	0.0148481	0.00250532	5.92661	3.09e-09	3:52916939	1
3:52916939	3_52916939_T_C	rs4687682	3	52916939	T	C	ENSG00000163935	SFMBT1	chr3	52937588	53080766	-	protein_coding	1.46e-05	-	0.00717639	0.38109	0.0148481	0.00250532	5.92661	3.09e-09	3:52916939	1
3:52918422	3_52918422_C_T	rs4687562	3	52918422	T	C	ENSG00000114904	NEK4	chr3	52744800	52804965	-	protein_coding	7.99e-09	+	9.88e-06	0.622748	-0.0147074	0.00251727	-5.8426	5.14e-09	3:52918422	1
3:52918422	3_52918422_C_T	rs4687562	3	52918422	T	C	ENSG00000163935	SFMBT1	chr3	52937588	53080766	-	protein_coding	1.5e-05	-	0.00736409	0.622748	-0.0147074	0.00251727	-5.8426	5.14e-09	3:52918422	1
3:52918499	3_52918499_T_G	rs4687683	3	52918499	T	G	ENSG00000114904	NEK4	chr3	52744800	52804965	-	protein_coding	3.78e-09	+	5.03e-06	0.38117	0.0146526	0.00251251	5.83187	5.48e-09	3:52918499	1
3:52918499	3_52918499_T_G	rs4687683	3	52918499	T	G	ENSG00000163935	SFMBT1	chr3	52937588	53080766	-	protein_coding	1.83e-05	-	0.0086915	0.38117	0.0146526	0.00251251	5.83187	5.48e-09	3:52918499	1
3:52918513	3_52918513_C_T	rs4687684	3	52918513	T	C	ENSG00000114904	NEK4	chr3	52744800	52804965	-	protein_coding	3.78e-09	+	5.03e-06	0.61908	-0.0145656	0.00251288	-5.79637	6.78e-09	3:52918513	1
3:52918513	3_52918513_C_T	rs4687684	3	52918513	T	C	ENSG00000163935	SFMBT1	chr3	52937588	53080766	-	protein_coding	1.83e-05	-	0.0086915	0.61908	-0.0145656	0.00251288	-5.79637	6.78e-09	3:52918513	1
3:52919002	3_52919002_T_C	rs2878762	3	52919002	T	C	ENSG00000114904	NEK4	chr3	52744800	52804965	-	protein_coding	2.54e-10	-	4.27e-07	0.73527	-0.015066	0.00276564	-5.44758	5.11e-08	3:52919002	1
3:52919002	3_52919002_T_C	rs2878762	3	52919002	T	C	ENSG00000163935	SFMBT1	chr3	52937588	53080766	-	protein_coding	4.39e-05	+	0.0177461	0.73527	-0.015066	0.00276564	-5.44758	5.11e-08	3:52919002	1
3:52919096	3_52919096_G_T	rs2336668	3	52919096	T	G	ENSG00000114904	NEK4	chr3	52744800	52804965	-	protein_coding	3.78e-09	+	5.03e-06	0.619069	-0.0147959	0.00250565	-5.90502	3.53e-09	3:52919096	1
3:52919096	3_52919096_G_T	rs2336668	3	52919096	T	G	ENSG00000163935	SFMBT1	chr3	52937588	53080766	-	protein_coding	1.83e-05	-	0.0086915	0.619069	-0.0147959	0.00250565	-5.90502	3.53e-09	3:52919096	1
3:52919447	3_52919447_T_A	rs12638968	3	52919447	A	T	ENSG00000114904	NEK4	chr3	52744800	52804965	-	protein_coding	4.27e-09	+	5.61e-06	0.624992	-0.0146568	0.00252087	-5.81418	6.09e-09	3:52919447	1
3:52919447	3_52919447_T_A	rs12638968	3	52919447	A	T	ENSG00000163935	SFMBT1	chr3	52937588	53080766	-	protein_coding	1.19e-05	-	0.00606312	0.624992	-0.0146568	0.00252087	-5.81418	6.09e-09	3:52919447	1
3:52922621	3_52922621_C_T	rs6795646	3	52922621	T	C	ENSG00000114904	NEK4	chr3	52744800	52804965	-	protein_coding	8.88e-09	+	1.08e-05	0.629854	-0.0150664	0.00252041	-5.97775	2.26e-09	3:52922621	1
3:52922621	3_52922621_C_T	rs6795646	3	52922621	T	C	ENSG00000163935	SFMBT1	chr3	52937588	53080766	-	protein_coding	1.47e-05	-	0.00725422	0.629854	-0.0150664	0.00252041	-5.97775	2.26e-09	3:52922621	1
3:52923251	3_52923251_G_C	rs9880978	3	52923251	C	G	ENSG00000114904	NEK4	chr3	52744800	52804965	-	protein_coding	4.24e-09	+	5.57e-06	0.623335	-0.0148566	0.00251176	-5.9148	3.32e-09	3:52923251	1
3:52923251	3_52923251_G_C	rs9880978	3	52923251	C	G	ENSG00000163935	SFMBT1	chr3	52937588	53080766	-	protein_coding	1.81e-05	-	0.00858969	0.623335	-0.0148566	0.00251176	-5.9148	3.32e-09	3:52923251	1
3:52924227	3_52924227_C_T	rs9810807	3	52924227	T	C	ENSG00000114904	NEK4	chr3	52744800	52804965	-	protein_coding	4.24e-09	+	5.57e-06	0.625891	-0.0150673	0.00251464	-5.99185	2.07e-09	3:52924227	1
3:52924227	3_52924227_C_T	rs9810807	3	52924227	T	C	ENSG00000163935	SFMBT1	chr3	52937588	53080766	-	protein_coding	1.81e-05	-	0.00858969	0.625891	-0.0150673	0.00251464	-5.99185	2.07e-09	3:52924227	1
3:52925403	3_52925403_T_C	rs9836178	3	52925403	T	C	ENSG00000114904	NEK4	chr3	52744800	52804965	-	protein_coding	3.12e-09	+	4.22e-06	0.233624	0.017483	0.00288639	6.05706	1.39e-09	3:52925403	1
3:52931971	3_52931971_T_G	rs9844736	3	52931971	T	G	ENSG00000114904	NEK4	chr3	52744800	52804965	-	protein_coding	8.85e-09	+	1.08e-05	0.236398	0.0174095	0.00286346	6.07988	1.2e-09	3:52931971	1
3:52935428	3_52935428_C_A	rs6773040	3	52935428	A	C	ENSG00000114904	NEK4	chr3	52744800	52804965	-	protein_coding	8.85e-09	+	1.08e-05	0.761651	-0.0173195	0.00286316	-6.04909	1.46e-09	3:52935428	1
3:52936763	3_52936763_C_T	rs11922975	3	52936763	T	C	ENSG00000114904	NEK4	chr3	52744800	52804965	-	protein_coding	9.29e-09	+	1.13e-05	0.624405	-0.0150475	0.00251181	-5.99068	2.09e-09	3:52936763	1
3:52936763	3_52936763_C_T	rs11922975	3	52936763	T	C	ENSG00000163935	SFMBT1	chr3	52937588	53080766	-	protein_coding	1.36e-05	-	0.00674859	0.624405	-0.0150475	0.00251181	-5.99068	2.09e-09	3:52936763	1
3:52937774	3_52937774_A_G	rs1134546	3	52937774	A	G	ENSG00000114904	NEK4	chr3	52744800	52804965	-	protein_coding	2.35e-09	-	3.27e-06	0.775879	-0.017309	0.00291833	-5.93114	3.01e-09	3:52937774	1
3:52938092	3_52938092_C_G	rs7626551	3	52938092	C	G	ENSG00000114904	NEK4	chr3	52744800	52804965	-	protein_coding	9.29e-09	+	1.13e-05	0.375837	0.0150206	0.00251202	5.97949	2.24e-09	3:52938092	1
3:52938092	3_52938092_C_G	rs7626551	3	52938092	C	G	ENSG00000163935	SFMBT1	chr3	52937588	53080766	-	protein_coding	1.36e-05	-	0.00674859	0.375837	0.0150206	0.00251202	5.97949	2.24e-09	3:52938092	1
3:52944724	3_52944724_C_T	rs9865248	3	52944724	T	C	ENSG00000114904	NEK4	chr3	52744800	52804965	-	protein_coding	8.36e-09	+	1.03e-05	0.614278	-0.0147163	0.00250634	-5.87162	4.32e-09	3:52944724	1
3:52944724	3_52944724_C_T	rs9865248	3	52944724	T	C	ENSG00000163935	SFMBT1	chr3	52937588	53080766	-	protein_coding	1.38e-05	-	0.00685253	0.614278	-0.0147163	0.00250634	-5.87162	4.32e-09	3:52944724	1
3:52945930	3_52945930_G_A	rs9871175	3	52945930	A	G	ENSG00000114904	NEK4	chr3	52744800	52804965	-	protein_coding	8.36e-09	+	1.03e-05	0.617317	-0.014788	0.00250998	-5.89169	3.82e-09	3:52945930	1
3:52945930	3_52945930_G_A	rs9871175	3	52945930	A	G	ENSG00000163935	SFMBT1	chr3	52937588	53080766	-	protein_coding	1.38e-05	-	0.00685253	0.617317	-0.014788	0.00250998	-5.89169	3.82e-09	3:52945930	1
3:52948332	3_52948332_A_G	rs4687687	3	52948332	A	G	ENSG00000114904	NEK4	chr3	52744800	52804965	-	protein_coding	8.36e-09	+	1.03e-05	0.387163	0.0147474	0.00249761	5.90459	3.54e-09	3:52948332	1
3:52948332	3_52948332_A_G	rs4687687	3	52948332	A	G	ENSG00000163935	SFMBT1	chr3	52937588	53080766	-	protein_coding	1.38e-05	-	0.00685253	0.387163	0.0147474	0.00249761	5.90459	3.54e-09	3:52948332	1
3:52948674	3_52948674_A_C	rs4687689	3	52948674	A	C	ENSG00000114904	NEK4	chr3	52744800	52804965	-	protein_coding	8.36e-09	+	1.03e-05	0.385781	0.0146002	0.00250698	5.82384	5.75e-09	3:52948674	1
3:52948674	3_52948674_A_C	rs4687689	3	52948674	A	C	ENSG00000163935	SFMBT1	chr3	52937588	53080766	-	protein_coding	1.38e-05	-	0.00685253	0.385781	0.0146002	0.00250698	5.82384	5.75e-09	3:52948674	1
3:52950659	3_52950659_T_C	rs12629687	3	52950659	T	C	ENSG00000114904	NEK4	chr3	52744800	52804965	-	protein_coding	8.36e-09	+	1.03e-05	0.382763	0.0148223	0.00250988	5.90557	3.51e-09	3:52950659	1
3:52950659	3_52950659_T_C	rs12629687	3	52950659	T	C	ENSG00000163935	SFMBT1	chr3	52937588	53080766	-	protein_coding	1.38e-05	-	0.00685253	0.382763	0.0148223	0.00250988	5.90557	3.51e-09	3:52950659	1
3:52951519	3_52951519_C_T	rs2336162	3	52951519	T	C	ENSG00000114904	NEK4	chr3	52744800	52804965	-	protein_coding	5.93e-08	+	6.01e-05	0.75461	-0.016814	0.00283572	-5.92937	3.04e-09	3:52951519	1
3:52953055	3_52953055_G_A	rs9880619	3	52953055	A	G	ENSG00000114904	NEK4	chr3	52744800	52804965	-	protein_coding	8.36e-09	+	1.03e-05	0.614535	-0.0146998	0.0025068	-5.86398	4.52e-09	3:52953055	1
3:52953055	3_52953055_G_A	rs9880619	3	52953055	A	G	ENSG00000163935	SFMBT1	chr3	52937588	53080766	-	protein_coding	1.38e-05	-	0.00685253	0.614535	-0.0146998	0.0025068	-5.86398	4.52e-09	3:52953055	1
3:52953844	3_52953844_A_G	rs9985365	3	52953844	A	G	ENSG00000114904	NEK4	chr3	52744800	52804965	-	protein_coding	1.72e-08	+	1.98e-05	0.375955	0.0149965	0.00251192	5.97013	2.37e-09	3:52953844	1
3:52953844	3_52953844_A_G	rs9985365	3	52953844	A	G	ENSG00000163935	SFMBT1	chr3	52937588	53080766	-	protein_coding	1.13e-05	-	0.00580817	0.375955	0.0149965	0.00251192	5.97013	2.37e-09	3:52953844	1
3:52956918	3_52956918_G_A	rs11130331	3	52956918	A	G	ENSG00000114904	NEK4	chr3	52744800	52804965	-	protein_coding	8.36e-09	+	1.03e-05	0.614424	-0.0148483	0.00249955	-5.94038	2.84e-09	3:52956918	1
3:52956918	3_52956918_G_A	rs11130331	3	52956918	A	G	ENSG00000163935	SFMBT1	chr3	52937588	53080766	-	protein_coding	1.38e-05	-	0.00685253	0.614424	-0.0148483	0.00249955	-5.94038	2.84e-09	3:52956918	1
3:52958439	3_52958439_T_C	rs2710342	3	52958439	T	C	ENSG00000114904	NEK4	chr3	52744800	52804965	-	protein_coding	5.93e-08	+	6.01e-05	0.246252	0.0168869	0.00283217	5.96252	2.48e-09	3:52958439	1
3:52959537	3_52959537_A_C	rs9847024	3	52959537	A	C	ENSG00000114904	NEK4	chr3	52744800	52804965	-	protein_coding	4.14e-08	-	4.35e-05	0.758636	-0.017118	0.00285249	-6.00106	1.96e-09	3:52959537	1
3:52960859	3_52960859_C_T	rs2581810	3	52960859	T	C	ENSG00000114904	NEK4	chr3	52744800	52804965	-	protein_coding	2.9e-08	+	3.15e-05	0.746621	-0.0167882	0.00279676	-6.00276	1.94e-09	3:52960859	1
3:52962748	3_52962748_C_G	rs13082061	3	52962748	C	G	ENSG00000114904	NEK4	chr3	52744800	52804965	-	protein_coding	1.53e-08	+	1.78e-05	0.245917	0.0169153	0.00283291	5.97099	2.36e-09	3:52962748	1
3:52965713	3_52965713_G_A	rs2710339	3	52965713	A	G	ENSG00000114904	NEK4	chr3	52744800	52804965	-	protein_coding	4.07e-08	+	4.28e-05	0.645489	-0.0160875	0.0025506	-6.30733	2.84e-10	3:52965713	1
3:52965713	3_52965713_G_A	rs2710339	3	52965713	A	G	ENSG00000163935	SFMBT1	chr3	52937588	53080766	-	protein_coding	0.000155819	-	0.0476502	0.645489	-0.0160875	0.0025506	-6.30733	2.84e-10	3:52965713	1
3:52966558	3_52966558_C_T	rs2581827	3	52966558	T	C	ENSG00000114904	NEK4	chr3	52744800	52804965	-	protein_coding	5.84e-08	+	5.93e-05	0.64794	-0.0162378	0.00255457	-6.35636	2.07e-10	3:52966558	1
3:52968726	3_52968726_T_C	rs2257216	3	52968726	T	C	ENSG00000114904	NEK4	chr3	52744800	52804965	-	protein_coding	5.84e-08	+	5.93e-05	0.351818	0.0164841	0.00254803	6.46937	9.84e-11	3:52968726	1
3:52969128	3_52969128_T_C	rs2710314	3	52969128	T	C	ENSG00000114904	NEK4	chr3	52744800	52804965	-	protein_coding	5.84e-08	+	5.93e-05	0.354519	0.0163709	0.00254358	6.43617	1.23e-10	3:52969128	1
3:52969529	3_52969529_T_A	rs2710313	3	52969529	A	T	ENSG00000114904	NEK4	chr3	52744800	52804965	-	protein_coding	5.84e-08	+	5.93e-05	0.652593	-0.0163592	0.00256273	-6.38349	1.73e-10	3:52969529	1
3:52972468	3_52972468_C_T	rs2581797	3	52972468	T	C	ENSG00000114904	NEK4	chr3	52744800	52804965	-	protein_coding	2.9e-08	+	3.15e-05	0.74684	-0.0168598	0.00280586	-6.0088	1.87e-09	3:52972468	1
3:52972907	3_52972907_G_T	rs2581801	3	52972907	T	G	ENSG00000114904	NEK4	chr3	52744800	52804965	-	protein_coding	2.86e-09	+	3.91e-06	0.756096	-0.0171797	0.00283342	-6.06325	1.33e-09	3:52972907	1
3:52973373	3_52973373_A_T	rs2581802	3	52973373	A	T	ENSG00000114904	NEK4	chr3	52744800	52804965	-	protein_coding	2.86e-09	+	3.91e-06	0.243738	0.017054	0.00284205	6.0006	1.97e-09	3:52973373	1
3:52974152	3_52974152_C_T	rs2710346	3	52974152	T	C	ENSG00000114904	NEK4	chr3	52744800	52804965	-	protein_coding	5.84e-08	+	5.93e-05	0.648159	-0.0163663	0.00255517	-6.40517	1.5e-10	3:52974152	1
3:52976075	3_52976075_T_C	rs2710345	3	52976075	T	C	ENSG00000114904	NEK4	chr3	52744800	52804965	-	protein_coding	2.86e-09	+	3.91e-06	0.243461	0.0170719	0.0028429	6.0051	1.91e-09	3:52976075	1
3:52976469	3_52976469_C_T	rs7621939	3	52976469	T	C	ENSG00000114904	NEK4	chr3	52744800	52804965	-	protein_coding	2.86e-09	-	3.91e-06	0.241799	0.0170222	0.0028497	5.97332	2.32e-09	3:52976469	1
3:52979050	3_52979050_T_C	rs2581805	3	52979050	T	C	ENSG00000114904	NEK4	chr3	52744800	52804965	-	protein_coding	2.86e-09	+	3.91e-06	0.243719	0.0168936	0.00284191	5.94443	2.77e-09	3:52979050	1
3:52979178	3_52979178_A_G	rs35380116	3	52979178	A	G	ENSG00000114904	NEK4	chr3	52744800	52804965	-	protein_coding	1.41e-09	+	2.06e-06	0.25326	0.0168329	0.00280567	5.99962	1.98e-09	3:52979178	1
3:52981119	3_52981119_A_T	rs11130332	3	52981119	A	T	ENSG00000114904	NEK4	chr3	52744800	52804965	-	protein_coding	2.9e-08	+	3.15e-05	0.253025	0.0168733	0.00280651	6.01222	1.83e-09	3:52981119	1
3:52982159	3_52982159_G_C	rs2581815	3	52982159	C	G	ENSG00000114904	NEK4	chr3	52744800	52804965	-	protein_coding	2.9e-08	+	3.15e-05	0.746925	-0.0168847	0.00279862	-6.03321	1.61e-09	3:52982159	1
3:52983246	3_52983246_G_C	rs7648514	3	52983246	C	G	ENSG00000114904	NEK4	chr3	52744800	52804965	-	protein_coding	2.86e-09	+	3.91e-06	0.754556	-0.016952	0.00282737	-5.9957	2.03e-09	3:52983246	1
3:52983434	3_52983434_G_A	rs6445550	3	52983434	A	G	ENSG00000114904	NEK4	chr3	52744800	52804965	-	protein_coding	2.86e-09	-	3.91e-06	0.241902	0.0171224	0.00284133	6.02619	1.68e-09	3:52983434	1
3:52983806	3_52983806_A_G	rs11708223	3	52983806	A	G	ENSG00000114904	NEK4	chr3	52744800	52804965	-	protein_coding	2.86e-09	+	3.91e-06	0.245478	0.0169049	0.00283504	5.96286	2.48e-09	3:52983806	1
3:52985319	3_52985319_G_C	rs9865094	3	52985319	C	G	ENSG00000114904	NEK4	chr3	52744800	52804965	-	protein_coding	2.9e-08	+	3.15e-05	0.746944	-0.0168662	0.00279882	-6.02619	1.68e-09	3:52985319	1
3:52985711	3_52985711_A_T	rs9831409	3	52985711	A	T	ENSG00000114904	NEK4	chr3	52744800	52804965	-	protein_coding	2.9e-08	+	3.15e-05	0.253098	0.0167998	0.00280641	5.98623	2.15e-09	3:52985711	1
3:52986012	3_52986012_T_C	rs36051354	3	52986012	T	C	ENSG00000163933	RFT1	chr3	53122499	53164478	-	protein_coding	0.000130649	-	0.0417458	0.682374	0.0179353	0.00262397	6.83519	8.19e-12	3:52986012	1
3:52987645	3_52987645_T_G	rs9311485	3	52987645	T	G	ENSG00000114904	NEK4	chr3	52744800	52804965	-	protein_coding	2.9e-08	+	3.15e-05	0.252225	0.0167522	0.00280191	5.97887	2.25e-09	3:52987645	1
3:52991189	3_52991189_G_A	rs2439434	3	52991189	A	G	ENSG00000114904	NEK4	chr3	52744800	52804965	-	protein_coding	1.14e-07	+	0.000107808	0.652751	-0.0163289	0.00256322	-6.37046	1.88e-10	3:52991189	1
3:52991189	3_52991189_G_A	rs2439434	3	52991189	A	G	ENSG00000163935	SFMBT1	chr3	52937588	53080766	-	protein_coding	0.000151558	-	0.0466639	0.652751	-0.0163289	0.00256322	-6.37046	1.88e-10	3:52991189	1
3:52991307	3_52991307_A_T	rs2465101	3	52991307	A	T	ENSG00000114904	NEK4	chr3	52744800	52804965	-	protein_coding	1.14e-07	+	0.000107808	0.347157	0.0162292	0.00256353	6.33079	2.44e-10	3:52991307	1
3:52991307	3_52991307_A_T	rs2465101	3	52991307	A	T	ENSG00000163935	SFMBT1	chr3	52937588	53080766	-	protein_coding	0.000151558	-	0.0466639	0.347157	0.0162292	0.00256353	6.33079	2.44e-10	3:52991307	1
3:52994138	3_52994138_A_G	rs2336669	3	52994138	A	G	ENSG00000114904	NEK4	chr3	52744800	52804965	-	protein_coding	5.44e-08	-	5.56e-05	0.757778	-0.0170903	0.00284025	-6.01719	1.77e-09	3:52994138	1
3:52994981	3_52994981_G_A	rs2581803	3	52994981	A	G	ENSG00000114904	NEK4	chr3	52744800	52804965	-	protein_coding	1.14e-07	+	0.000107808	0.652789	-0.0162462	0.00256331	-6.33796	2.33e-10	3:52994981	1
3:52994981	3_52994981_G_A	rs2581803	3	52994981	A	G	ENSG00000163935	SFMBT1	chr3	52937588	53080766	-	protein_coding	0.000151558	-	0.0466639	0.652789	-0.0162462	0.00256331	-6.33796	2.33e-10	3:52994981	1
3:52995416	3_52995416_T_C	rs6770957	3	52995416	T	C	ENSG00000114904	NEK4	chr3	52744800	52804965	-	protein_coding	5.44e-08	-	5.56e-05	0.758132	-0.0169503	0.00284951	-5.94849	2.71e-09	3:52995416	1
3:52995444	3_52995444_T_C	rs2710326	3	52995444	T	C	ENSG00000114904	NEK4	chr3	52744800	52804965	-	protein_coding	5.84e-08	+	5.93e-05	0.351725	0.0162672	0.00255567	6.36513	1.95e-10	3:52995444	1
3:52996032	3_52996032_T_A	rs4515041	3	52996032	A	T	ENSG00000114904	NEK4	chr3	52744800	52804965	-	protein_coding	5.84e-08	+	5.93e-05	0.648282	-0.0162761	0.00255566	-6.36862	1.91e-10	3:52996032	1
3:52997154	3_52997154_C_T	rs7652131	3	52997154	T	C	ENSG00000114904	NEK4	chr3	52744800	52804965	-	protein_coding	5.44e-08	-	5.56e-05	0.241814	0.016943	0.00284969	5.94555	2.76e-09	3:52997154	1
3:52997871	3_52997871_T_C	rs4519686	3	52997871	T	C	ENSG00000114904	NEK4	chr3	52744800	52804965	-	protein_coding	1.53e-08	+	1.78e-05	0.243477	0.0171148	0.0028352	6.03653	1.57e-09	3:52997871	1
3:52998504	3_52998504_T_G	rs2336670	3	52998504	T	G	ENSG00000114904	NEK4	chr3	52744800	52804965	-	protein_coding	5.84e-08	+	5.93e-05	0.35171	0.0164529	0.0025487	6.45541	1.08e-10	3:52998504	1
3:52999789	3_52999789_G_A	rs9812543	3	52999789	A	G	ENSG00000114904	NEK4	chr3	52744800	52804965	-	protein_coding	5.44e-08	-	5.56e-05	0.241634	0.0170709	0.00285077	5.98819	2.12e-09	3:52999789	1
3:53001007	3_53001007_C_T	rs11707576	3	53001007	T	C	ENSG00000114904	NEK4	chr3	52744800	52804965	-	protein_coding	2.16e-08	+	2.43e-05	0.754908	-0.0167825	0.00283578	-5.91814	3.26e-09	3:53001007	1
3:53002150	3_53002150_G_A	rs9823697	3	53002150	A	G	ENSG00000114904	NEK4	chr3	52744800	52804965	-	protein_coding	1.14e-07	+	0.000107808	0.652277	-0.0163536	0.00255565	-6.399	1.56e-10	3:53002150	1
3:53002150	3_53002150_G_A	rs9823697	3	53002150	A	G	ENSG00000163935	SFMBT1	chr3	52937588	53080766	-	protein_coding	0.000151558	-	0.0466639	0.652277	-0.0163536	0.00255565	-6.399	1.56e-10	3:53002150	1
3:53002708	3_53002708_T_C	rs2336671	3	53002708	T	C	ENSG00000114904	NEK4	chr3	52744800	52804965	-	protein_coding	1.53e-08	+	1.78e-05	0.24318	0.017025	0.00284388	5.98654	2.14e-09	3:53002708	1
3:53003021	3_53003021_G_C	rs2245424	3	53003021	C	G	ENSG00000114904	NEK4	chr3	52744800	52804965	-	protein_coding	5.84e-08	+	5.93e-05	0.645485	-0.0162816	0.00254383	-6.40043	1.55e-10	3:53003021	1
3:53004604	3_53004604_G_A	rs6792578	3	53004604	A	G	ENSG00000114904	NEK4	chr3	52744800	52804965	-	protein_coding	2.86e-09	-	3.91e-06	0.241757	0.0169399	0.00284471	5.95489	2.6e-09	3:53004604	1
3:53004620	3_53004620_C_T	rs6768844	3	53004620	T	C	ENSG00000114904	NEK4	chr3	52744800	52804965	-	protein_coding	2.86e-09	-	3.91e-06	0.241714	0.0169284	0.0028449	5.95044	2.67e-09	3:53004620	1
3:53007803	3_53007803_T_C	rs2336672	3	53007803	T	C	ENSG00000114904	NEK4	chr3	52744800	52804965	-	protein_coding	5.84e-08	-	5.93e-05	0.648006	-0.0162587	0.00255556	-6.36206	1.99e-10	3:53007803	1
3:53007995	3_53007995_T_C	rs9846976	3	53007995	T	C	ENSG00000114904	NEK4	chr3	52744800	52804965	-	protein_coding	2.86e-09	-	3.91e-06	0.754876	-0.0169747	0.00282916	-5.99992	1.97e-09	3:53007995	1
3:53009595	3_53009595_T_C	rs6801235	3	53009595	T	C	ENSG00000114904	NEK4	chr3	52744800	52804965	-	protein_coding	1.14e-07	-	0.000107808	0.652974	-0.016203	0.00256452	-6.31816	2.65e-10	3:53009595	1
3:53009595	3_53009595_T_C	rs6801235	3	53009595	T	C	ENSG00000163935	SFMBT1	chr3	52937588	53080766	-	protein_coding	0.000151558	+	0.0466639	0.652974	-0.016203	0.00256452	-6.31816	2.65e-10	3:53009595	1
3:53011050	3_53011050_C_A	rs9842974	3	53011050	A	C	ENSG00000114904	NEK4	chr3	52744800	52804965	-	protein_coding	2.86e-09	-	3.91e-06	0.243038	0.0169176	0.00284575	5.94488	2.77e-09	3:53011050	1
3:53014657	3_53014657_C_T	rs2581816	3	53014657	T	C	ENSG00000114904	NEK4	chr3	52744800	52804965	-	protein_coding	5.84e-08	-	5.93e-05	0.349543	0.0164154	0.00256052	6.41095	1.45e-10	3:53014657	1
3:53016552	3_53016552_C_A	rs2581819	3	53016552	A	C	ENSG00000114904	NEK4	chr3	52744800	52804965	-	protein_coding	5.84e-08	+	5.93e-05	0.649064	-0.0163544	0.00255844	-6.39231	1.63e-10	3:53016552	1
3:53017307	3_53017307_T_C	rs2564930	3	53017307	T	C	ENSG00000114904	NEK4	chr3	52744800	52804965	-	protein_coding	5.84e-08	+	5.93e-05	0.354747	0.0162423	0.00255203	6.36448	1.96e-10	3:53017307	1
3:53020544	3_53020544_A_G	rs2581820	3	53020544	A	G	ENSG00000114904	NEK4	chr3	52744800	52804965	-	protein_coding	1.41e-09	+	2.06e-06	0.253495	0.016526	0.00280706	5.8873	3.93e-09	3:53020544	1
3:53022076	3_53022076_C_G	rs2581823	3	53022076	C	G	ENSG00000114904	NEK4	chr3	52744800	52804965	-	protein_coding	2.86e-09	+	3.91e-06	0.247263	0.0167048	0.00282949	5.90381	3.55e-09	3:53022076	1
3:53026104	3_53026104_T_C	rs6771610	3	53026104	T	C	ENSG00000114904	NEK4	chr3	52744800	52804965	-	protein_coding	1.41e-09	-	2.06e-06	0.756166	-0.017002	0.00283454	-5.99816	2e-09	3:53026104	1
3:53027983	3_53027983_T_C	rs2246556	3	53027983	T	C	ENSG00000114904	NEK4	chr3	52744800	52804965	-	protein_coding	3.11e-09	+	4.21e-06	0.27453	0.0194058	0.00302043	6.42487	1.32e-10	3:53027983	1
3:53027983	3_53027983_T_C	rs2246556	3	53027983	T	C	ENSG00000163935	SFMBT1	chr3	52937588	53080766	-	protein_coding	0.000130558	-	0.0417215	0.27453	0.0194058	0.00302043	6.42487	1.32e-10	3:53027983	1
3:53040546	3_53040546_A_G	rs2581796	3	53040546	A	G	ENSG00000114904	NEK4	chr3	52744800	52804965	-	protein_coding	1.17e-09	+	1.74e-06	0.244727	0.0163411	0.00284057	5.75275	8.78e-09	3:53040546	1
3:53042469	3_53042469_A_C	rs4687692	3	53042469	A	C	ENSG00000114904	NEK4	chr3	52744800	52804965	-	protein_coding	1.17e-09	+	1.74e-06	0.244585	0.016477	0.00284058	5.80058	6.61e-09	3:53042469	1
3:53046216	3_53046216_C_T	rs2564947	3	53046216	T	C	ENSG00000114904	NEK4	chr3	52744800	52804965	-	protein_coding	1.41e-09	+	2.06e-06	0.743861	-0.016623	0.00278874	-5.96075	2.51e-09	3:53046216	1
3:53056199	3_53056199_T_C	rs2581779	3	53056199	T	C	ENSG00000114904	NEK4	chr3	52744800	52804965	-	protein_coding	1.17e-09	+	1.74e-06	0.243977	0.0164745	0.00284141	5.79801	6.71e-09	3:53056199	1
3:53058960	3_53058960_C_T	rs2581780	3	53058960	T	C	ENSG00000114904	NEK4	chr3	52744800	52804965	-	protein_coding	1.17e-09	+	1.74e-06	0.754545	-0.0164957	0.00282799	-5.833	5.44e-09	3:53058960	1
3:53059495	3_53059495_T_C	rs77058023	3	53059495	T	C	ENSG00000114904	NEK4	chr3	52744800	52804965	-	protein_coding	9.32e-07	-	0.000689321	0.878377	-0.0189253	0.0038183	-4.95649	7.18e-07	NA	NA
3:53064022	3_53064022_C_A	rs12489490	3	53064022	A	C	ENSG00000114904	NEK4	chr3	52744800	52804965	-	protein_coding	3.92e-10	-	6.36e-07	0.23591	0.0167741	0.00287697	5.83048	5.53e-09	3:53064022	1
3:53064022	3_53064022_C_A	rs12489490	3	53064022	A	C	ENSG00000163935	SFMBT1	chr3	52937588	53080766	-	protein_coding	0.000147605	+	0.0457743	0.23591	0.0167741	0.00287697	5.83048	5.53e-09	3:53064022	1
3:53067833	3_53067833_C_T	rs71301803	3	53067833	T	C	ENSG00000114904	NEK4	chr3	52744800	52804965	-	protein_coding	3.92e-10	-	6.36e-07	0.235668	0.0165925	0.00288039	5.7605	8.39e-09	3:53067833	1
3:53067833	3_53067833_C_T	rs71301803	3	53067833	T	C	ENSG00000163935	SFMBT1	chr3	52937588	53080766	-	protein_coding	0.000147605	+	0.0457743	0.235668	0.0165925	0.00288039	5.7605	8.39e-09	3:53067833	1
3:53070755	3_53070755_A_G	rs17304995	3	53070755	A	G	ENSG00000114904	NEK4	chr3	52744800	52804965	-	protein_coding	3.92e-10	-	6.36e-07	0.763378	-0.0167164	0.00286799	-5.82861	5.59e-09	3:53070755	1
3:53070755	3_53070755_A_G	rs17304995	3	53070755	A	G	ENSG00000163935	SFMBT1	chr3	52937588	53080766	-	protein_coding	0.000147605	+	0.0457743	0.763378	-0.0167164	0.00286799	-5.82861	5.59e-09	3:53070755	1
3:53078590	3_53078590_C_A	rs34230854	3	53078590	A	C	ENSG00000114904	NEK4	chr3	52744800	52804965	-	protein_coding	3.92e-10	-	6.36e-07	0.240625	0.0163085	0.00286007	5.70215	1.18e-08	3:53078590	1
3:53078590	3_53078590_C_A	rs34230854	3	53078590	A	C	ENSG00000163935	SFMBT1	chr3	52937588	53080766	-	protein_coding	0.000147605	+	0.0457743	0.240625	0.0163085	0.00286007	5.70215	1.18e-08	3:53078590	1
3:53082937	3_53082937_C_T	rs7644973	3	53082937	T	C	ENSG00000114904	NEK4	chr3	52744800	52804965	-	protein_coding	3.92e-10	-	6.36e-07	0.240937	0.0163166	0.00285892	5.70725	1.15e-08	3:53082937	1
3:53082937	3_53082937_C_T	rs7644973	3	53082937	T	C	ENSG00000163935	SFMBT1	chr3	52937588	53080766	-	protein_coding	0.000147605	+	0.0457743	0.240937	0.0163166	0.00285892	5.70725	1.15e-08	3:53082937	1
3:53085475	3_53085475_C_G	rs71301807	3	53085475	C	G	ENSG00000114904	NEK4	chr3	52744800	52804965	-	protein_coding	2.8e-10	-	4.67e-07	0.758575	-0.0165305	0.00285755	-5.78483	7.26e-09	3:53085475	1
3:53092375	3_53092375_A_G	rs9870898	3	53092375	A	G	ENSG00000114904	NEK4	chr3	52744800	52804965	-	protein_coding	2.8e-10	-	4.67e-07	0.758967	-0.0162962	0.00285057	-5.71685	1.09e-08	3:53092375	1
3:53095879	3_53095879_C_T	rs11923572	3	53095879	T	C	ENSG00000114904	NEK4	chr3	52744800	52804965	-	protein_coding	3.24e-09	+	4.38e-06	0.649114	-0.0160408	0.0025622	-6.26057	3.84e-10	3:53095879	1
3:53095879	3_53095879_C_T	rs11923572	3	53095879	T	C	ENSG00000163935	SFMBT1	chr3	52937588	53080766	-	protein_coding	6.61e-05	-	0.0245115	0.649114	-0.0160408	0.0025622	-6.26057	3.84e-10	3:53095879	1
3:53096047	3_53096047_A_G	rs11915851	3	53096047	A	G	ENSG00000114904	NEK4	chr3	52744800	52804965	-	protein_coding	6.9e-09	+	8.65e-06	0.350828	0.016182	0.00255522	6.3329	2.41e-10	3:53096047	1
3:53096047	3_53096047_A_G	rs11915851	3	53096047	A	G	ENSG00000163935	SFMBT1	chr3	52937588	53080766	-	protein_coding	9.01e-05	-	0.0313683	0.350828	0.016182	0.00255522	6.3329	2.41e-10	3:53096047	1
3:53096230	3_53096230_C_T	rs2581789	3	53096230	T	C	ENSG00000114904	NEK4	chr3	52744800	52804965	-	protein_coding	6.9e-09	+	8.65e-06	0.65063	-0.0160001	0.00256552	-6.2366	4.47e-10	3:53096230	1
3:53096230	3_53096230_C_T	rs2581789	3	53096230	T	C	ENSG00000163935	SFMBT1	chr3	52937588	53080766	-	protein_coding	9.01e-05	-	0.0313683	0.65063	-0.0160001	0.00256552	-6.2366	4.47e-10	3:53096230	1
3:53096394	3_53096394_A_G	rs6794389	3	53096394	A	G	ENSG00000114904	NEK4	chr3	52744800	52804965	-	protein_coding	8.12e-10	-	1.24e-06	0.757266	-0.0165942	0.00284376	-5.83531	5.37e-09	3:53096394	1
3:53096552	3_53096552_G_A	rs6805298	3	53096552	A	G	ENSG00000114904	NEK4	chr3	52744800	52804965	-	protein_coding	2.8e-10	-	4.67e-07	0.242653	0.0164993	0.00285216	5.78486	7.26e-09	3:53096552	1
3:53097108	3_53097108_C_T	rs4687698	3	53097108	T	C	ENSG00000114904	NEK4	chr3	52744800	52804965	-	protein_coding	2.8e-10	-	4.67e-07	0.242726	0.0164614	0.0028516	5.7727	7.8e-09	3:53097108	1
3:53098875	3_53098875_T_C	rs59989280	3	53098875	T	C	ENSG00000114904	NEK4	chr3	52744800	52804965	-	protein_coding	2.8e-10	-	4.67e-07	0.756477	-0.0163657	0.00284849	-5.74538	9.17e-09	3:53098875	1
3:53098938	3_53098938_C_G	rs6789219	3	53098938	C	G	ENSG00000114904	NEK4	chr3	52744800	52804965	-	protein_coding	2.8e-10	-	4.67e-07	0.756504	-0.0164864	0.00284072	-5.80361	6.49e-09	3:53098938	1
3:53101224	3_53101224_C_T	rs4687699	3	53101224	T	C	ENSG00000114904	NEK4	chr3	52744800	52804965	-	protein_coding	1.33e-10	-	2.35e-07	0.246405	0.0161334	0.00283828	5.68421	1.31e-08	3:53101224	1
3:53101580	3_53101580_C_T	rs6799185	3	53101580	T	C	ENSG00000114904	NEK4	chr3	52744800	52804965	-	protein_coding	9.71e-10	-	1.46e-06	0.34788	0.0158595	0.00256749	6.17703	6.53e-10	3:53101580	1
3:53101580	3_53101580_C_T	rs6799185	3	53101580	T	C	ENSG00000163935	SFMBT1	chr3	52937588	53080766	-	protein_coding	4.16e-05	+	0.0170144	0.34788	0.0158595	0.00256749	6.17703	6.53e-10	3:53101580	1
3:53160360	3_53160360_G_A	rs11713763	3	53160360	A	G	ENSG00000114904	NEK4	chr3	52744800	52804965	-	protein_coding	4.31e-11	-	8.28e-08	0.3619	0.0142262	0.00254094	5.59878	2.16e-08	3:53160360	1
3:53160360	3_53160360_G_A	rs11713763	3	53160360	A	G	ENSG00000163935	SFMBT1	chr3	52937588	53080766	-	protein_coding	0.000134341	+	0.0426564	0.3619	0.0142262	0.00254094	5.59878	2.16e-08	3:53160360	1
3:64868339	3_64868339_C_T	rs704439	3	64868339	T	C	ENSG00000241158	ADAMTS9-AS1	chr3	64547014	64573878	+	antisense	5.56e-05	+	0.0213857	0.677692	-0.0121833	0.00262526	-4.64081	3.47e-06	NA	NA
3:136036986	3_136036986_T_C	rs664088	3	136036986	T	C	ENSG00000114054	PCCB	chr3	135969148	136056738	+	protein_coding	5.8e-06	+	0.00330964	0.591526	-0.0110697	0.00249285	-4.4406	8.97e-06	NA	NA
3:136097576	3_136097576_T_C	rs655836	3	136097576	T	C	ENSG00000114054	PCCB	chr3	135969148	136056738	+	protein_coding	1e-05	+	0.00527101	0.561276	-0.0110202	0.00245243	-4.49361	7e-06	NA	NA
3:136103349	3_136103349_A_G	rs526574	3	136103349	A	G	ENSG00000114054	PCCB	chr3	135969148	136056738	+	protein_coding	7.87e-05	+	0.0281995	0.580987	-0.0120296	0.00261575	-4.59892	4.25e-06	NA	NA
3:136110018	3_136110018_C_T	rs711972	3	136110018	T	C	ENSG00000114054	PCCB	chr3	135969148	136056738	+	protein_coding	5.26e-06	+	0.00304589	0.444668	0.0108833	0.00245645	4.43049	9.4e-06	NA	NA
3:136137422	3_136137422_G_A	rs10935182	3	136137422	A	G	ENSG00000114054	PCCB	chr3	135969148	136056738	+	protein_coding	5.09e-05	+	0.019966	0.427656	0.0109595	0.00245944	4.45611	8.35e-06	NA	NA
3:155534372	3_155534372_G_A	rs55662848	3	155534372	A	G	ENSG00000169359	SLC33A1	chr3	155538813	155572218	-	protein_coding	7.49e-05	+	0.0270634	0.499534	0.0118084	0.00244819	4.82333	1.41e-06	NA	NA
3:155551990	3_155551990_G_A	rs6809229	3	155551990	A	G	ENSG00000169359	SLC33A1	chr3	155538813	155572218	-	protein_coding	9.9e-05	+	0.0337819	0.506003	0.0113763	0.00244066	4.66115	3.14e-06	NA	NA
3:180373531	3_180373531_G_T	rs13083700	3	180373531	T	G	ENSG00000239516	FLYWCH1P1	chr3	180545765	180547638	-	pseudogene	7.03e-05	+	0.025728	0.0733108	0.0228518	0.00468618	4.87643	1.08e-06	NA	NA
3:180386213	3_180386213_G_A	rs13097883	3	180386213	A	G	ENSG00000239516	FLYWCH1P1	chr3	180545765	180547638	-	pseudogene	7.03e-05	+	0.025728	0.0734378	0.022601	0.00468229	4.82691	1.39e-06	NA	NA
3:180418207	3_180418207_A_G	rs13079402	3	180418207	A	G	ENSG00000239516	FLYWCH1P1	chr3	180545765	180547638	-	pseudogene	7.03e-05	+	0.025728	0.925384	-0.0224163	0.00464677	-4.82406	1.41e-06	NA	NA
3:180437282	3_180437282_G_A	rs78458734	3	180437282	A	G	ENSG00000239516	FLYWCH1P1	chr3	180545765	180547638	-	pseudogene	7.03e-05	+	0.025728	0.0737763	0.022235	0.0046967	4.73418	2.2e-06	NA	NA
3:180441172	3_180441172_G_A	rs13069244	3	180441172	A	G	ENSG00000239516	FLYWCH1P1	chr3	180545765	180547638	-	pseudogene	7.03e-05	+	0.025728	0.0718907	0.0230633	0.00474091	4.86475	1.15e-06	NA	NA
3:180442993	3_180442993_T_C	rs34480923	3	180442993	T	C	ENSG00000239516	FLYWCH1P1	chr3	180545765	180547638	-	pseudogene	9.74e-05	+	0.0333288	0.911424	-0.0217845	0.00434769	-5.01059	5.43e-07	NA	NA
3:180443482	3_180443482_G_A	rs11918562	3	180443482	A	G	ENSG00000239516	FLYWCH1P1	chr3	180545765	180547638	-	pseudogene	7.03e-05	+	0.025728	0.0729261	0.0223273	0.00470904	4.74137	2.12e-06	NA	NA
3:180451879	3_180451879_T_C	rs6799873	3	180451879	T	C	ENSG00000239516	FLYWCH1P1	chr3	180545765	180547638	-	pseudogene	8.82e-05	+	0.0308717	0.926088	-0.0219587	0.00467995	-4.69209	2.7e-06	NA	NA
3:180462975	3_180462975_T_C	rs13074780	3	180462975	T	C	ENSG00000239516	FLYWCH1P1	chr3	180545765	180547638	-	pseudogene	3.86e-05	+	0.0159858	0.927251	-0.0224192	0.00471428	-4.75558	1.98e-06	NA	NA
3:180475828	3_180475828_A_G	rs59408164	3	180475828	A	G	ENSG00000239516	FLYWCH1P1	chr3	180545765	180547638	-	pseudogene	8.82e-05	+	0.0308717	0.928209	-0.021091	0.00476352	-4.42761	9.53e-06	NA	NA
3:180477423	3_180477423_C_G	rs71312125	3	180477423	C	G	ENSG00000239516	FLYWCH1P1	chr3	180545765	180547638	-	pseudogene	8.82e-05	+	0.0308717	0.928209	-0.0211287	0.00476358	-4.43546	9.19e-06	NA	NA
3:180479386	3_180479386_G_A	rs71312126	3	180479386	A	G	ENSG00000239516	FLYWCH1P1	chr3	180545765	180547638	-	pseudogene	8.82e-05	+	0.0308717	0.0708787	0.0214152	0.004792	4.46896	7.86e-06	NA	NA
3:180483429	3_180483429_C_T	rs35973538	3	180483429	T	C	ENSG00000239516	FLYWCH1P1	chr3	180545765	180547638	-	pseudogene	8.82e-05	+	0.0308717	0.0717678	0.0210683	0.00476463	4.4218	9.79e-06	NA	NA
3:180487006	3_180487006_C_T	rs35210194	3	180487006	T	C	ENSG00000239516	FLYWCH1P1	chr3	180545765	180547638	-	pseudogene	2.95e-05	+	0.0128519	0.0708209	0.0214769	0.00478704	4.48646	7.24e-06	NA	NA
3:180487243	3_180487243_G_A	rs4618220	3	180487243	A	G	ENSG00000239516	FLYWCH1P1	chr3	180545765	180547638	-	pseudogene	2.95e-05	+	0.0128519	0.0708787	0.0217186	0.00477969	4.54393	5.52e-06	NA	NA
3:180490822	3_180490822_T_C	rs35341774	3	180490822	T	C	ENSG00000239516	FLYWCH1P1	chr3	180545765	180547638	-	pseudogene	2.95e-05	+	0.0128519	0.928171	-0.0210717	0.0047638	-4.4233	9.72e-06	NA	NA
3:180503287	3_180503287_G_C	rs71312191	3	180503287	C	G	ENSG00000239516	FLYWCH1P1	chr3	180545765	180547638	-	pseudogene	2.95e-05	+	0.0128519	0.0720719	0.0210142	0.00475639	4.41811	9.96e-06	NA	NA
3:180504294	3_180504294_T_C	rs7620120	3	180504294	T	C	ENSG00000239516	FLYWCH1P1	chr3	180545765	180547638	-	pseudogene	2.95e-05	+	0.0128519	0.928879	-0.0213512	0.00478571	-4.46145	8.14e-06	NA	NA
3:180506546	3_180506546_A_G	rs11925675	3	180506546	A	G	ENSG00000239516	FLYWCH1P1	chr3	180545765	180547638	-	pseudogene	8.82e-05	+	0.0308717	0.927959	-0.0212996	0.00474374	-4.49004	7.12e-06	NA	NA
3:180507037	3_180507037_T_C	rs4580552	3	180507037	T	C	ENSG00000239516	FLYWCH1P1	chr3	180545765	180547638	-	pseudogene	8.82e-05	+	0.0308717	0.928032	-0.0211255	0.00475959	-4.43851	9.06e-06	NA	NA
3:184071017	3_184071017_G_A	rs41266265	3	184071017	A	G	ENSG00000175182	FAM131A	chr3	184053714	184064063	+	protein_coding	9.24e-05	-	0.0319694	0.278388	0.0136629	0.00275424	4.96068	7.02e-07	3:184071017	1
3:184071019	3_184071019_T_C	rs11920716	3	184071019	T	C	ENSG00000175182	FAM131A	chr3	184053714	184064063	+	protein_coding	9.24e-05	-	0.0319694	0.718622	-0.0138837	0.00274476	-5.05827	4.23e-07	3:184071019	1
3:184072459	3_184072459_G_A	rs73189624	3	184072459	A	G	ENSG00000175182	FAM131A	chr3	184053714	184064063	+	protein_coding	0.000164799	-	0.0497355	0.276452	0.0133145	0.00276387	4.81733	1.45e-06	3:184072459	1
3:184075958	3_184075958_C_T	rs41266271	3	184075958	T	C	ENSG00000175182	FAM131A	chr3	184053714	184064063	+	protein_coding	7.31e-05	-	0.0265306	0.298065	0.0133473	0.00270538	4.93362	8.07e-07	3:184075958	1
4:696848	4_696848_C_T	rs12646225	4	696848	T	C	ENSG00000185619	PCGF3	chr4	699537	764428	+	protein_coding	0.000134512	-	0.042701	0.113932	0.0244637	0.00389985	6.273	3.54e-10	4:696848	1
4:697615	4_697615_G_C	rs76057807	4	697615	C	G	ENSG00000185619	PCGF3	chr4	699537	764428	+	protein_coding	0.000134512	-	0.042701	0.113951	0.0237332	0.00390974	6.07026	1.28e-09	4:697615	1
4:16284889	4_16284889_C_T	rs112411206	4	16284889	T	C	ENSG00000248138	RP11-446J8.1	chr4	16402053	16513810	+	antisense	0.000119789	-	0.0390808	0.41365	0.0111626	0.00247779	4.50508	6.63e-06	NA	NA
4:106340418	4_106340418_C_T	rs2636712	4	106340418	T	C	ENSG00000138777	PPA2	chr4	106290234	106395238	-	protein_coding	4.74e-05	+	0.0188629	0.402324	-0.011921	0.0024873	-4.79275	1.65e-06	4:106340418	1
4:106352358	4_106352358_T_C	rs7673368	4	106352358	T	C	ENSG00000138777	PPA2	chr4	106290234	106395238	-	protein_coding	9e-05	+	0.0313445	0.597049	0.0118742	0.0024798	4.78835	1.68e-06	4:106352358	1
4:106359985	4_106359985_G_A	rs2713864	4	106359985	A	G	ENSG00000138777	PPA2	chr4	106290234	106395238	-	protein_coding	9e-05	+	0.0313445	0.402801	-0.0118212	0.00248693	-4.75333	2e-06	4:106359985	1
4:106366209	4_106366209_T_C	rs2636751	4	106366209	T	C	ENSG00000138777	PPA2	chr4	106290234	106395238	-	protein_coding	4.73e-05	+	0.0188276	0.592989	0.0117917	0.00247793	4.75869	1.95e-06	4:106366209	1
4:106378284	4_106378284_T_C	rs2522545	4	106378284	T	C	ENSG00000138777	PPA2	chr4	106290234	106395238	-	protein_coding	4.73e-05	-	0.0188276	0.406919	-0.0121254	0.00247994	-4.8894	1.01e-06	4:106378284	1
4:152291184	4_152291184_A_G	rs6844259	4	152291184	A	G	ENSG00000059691	PET112	chr4	152591656	152682175	-	protein_coding	5.01e-05	-	0.0197229	0.455476	0.0143863	0.00246789	5.82938	5.56e-09	4:152291184	1
4:152291689	4_152291689_A_G	rs4696257	4	152291689	A	G	ENSG00000059691	PET112	chr4	152591656	152682175	-	protein_coding	3.64e-05	-	0.0152816	0.448808	0.0137585	0.00247716	5.55414	2.79e-08	4:152291689	1
4:152454334	4_152454334_G_A	rs6814554	4	152454334	A	G	ENSG00000059691	PET112	chr4	152591656	152682175	-	protein_coding	1.19e-05	-	0.00606881	0.461104	-0.0157698	0.00245295	-6.4289	1.29e-10	4:152454334	1
4:152455339	4_152455339_T_C	rs1946999	4	152455339	T	C	ENSG00000059691	PET112	chr4	152591656	152682175	-	protein_coding	1.19e-05	-	0.00606881	0.540107	0.015762	0.00244732	6.44052	1.19e-10	4:152455339	1
4:152455700	4_152455700_G_A	rs6826799	4	152455700	A	G	ENSG00000059691	PET112	chr4	152591656	152682175	-	protein_coding	1.19e-05	-	0.00606881	0.461508	-0.0159165	0.002452	-6.49125	8.51e-11	4:152455700	1
4:152456180	4_152456180_A_G	rs1372978	4	152456180	A	G	ENSG00000059691	PET112	chr4	152591656	152682175	-	protein_coding	1.19e-05	-	0.00606881	0.538492	0.0159442	0.00245153	6.50378	7.83e-11	4:152456180	1
4:152456387	4_152456387_A_G	rs3919716	4	152456387	A	G	ENSG00000059691	PET112	chr4	152591656	152682175	-	protein_coding	8.97e-06	-	0.00479776	0.491001	0.0172909	0.00244661	7.0673	1.58e-12	4:152456387	1
4:152456724	4_152456724_C_T	rs1443094	4	152456724	T	C	ENSG00000059691	PET112	chr4	152591656	152682175	-	protein_coding	1.19e-05	-	0.00606881	0.461012	-0.0159622	0.00245056	-6.51368	7.33e-11	4:152456724	1
4:152457180	4_152457180_T_A	rs2120098	4	152457180	A	T	ENSG00000059691	PET112	chr4	152591656	152682175	-	protein_coding	7.23e-05	-	0.0262951	0.33963	-0.0133878	0.00257856	-5.19197	2.08e-07	4:152457180	1
4:152461995	4_152461995_A_G	rs6831810	4	152461995	A	G	ENSG00000059691	PET112	chr4	152591656	152682175	-	protein_coding	4.5e-05	-	0.0181038	0.664415	0.0131325	0.00258507	5.08012	3.77e-07	4:152461995	1
4:152463421	4_152463421_A_G	rs4696266	4	152463421	A	G	ENSG00000059691	PET112	chr4	152591656	152682175	-	protein_coding	4.5e-05	-	0.0181038	0.663664	0.0131314	0.00257658	5.09647	3.46e-07	4:152463421	1
4:152463716	4_152463716_C_T	rs56319216	4	152463716	T	C	ENSG00000059691	PET112	chr4	152591656	152682175	-	protein_coding	4.5e-05	-	0.0181038	0.33537	-0.0130867	0.00258555	-5.06147	4.16e-07	4:152463716	1
4:152463897	4_152463897_G_T	rs55932132	4	152463897	T	G	ENSG00000059691	PET112	chr4	152591656	152682175	-	protein_coding	4.5e-05	-	0.0181038	0.33604	-0.0130791	0.00258427	-5.06103	4.17e-07	4:152463897	1
4:152464500	4_152464500_A_G	rs4696267	4	152464500	A	G	ENSG00000059691	PET112	chr4	152591656	152682175	-	protein_coding	4.5e-05	-	0.0181038	0.660789	0.0131767	0.00257828	5.11064	3.21e-07	4:152464500	1
4:152464723	4_152464723_G_A	rs4696268	4	152464723	A	G	ENSG00000059691	PET112	chr4	152591656	152682175	-	protein_coding	4.5e-05	-	0.0181038	0.338957	-0.0131805	0.00257167	-5.12528	2.97e-07	4:152464723	1
4:152465002	4_152465002_A_G	rs10021407	4	152465002	A	G	ENSG00000059691	PET112	chr4	152591656	152682175	-	protein_coding	4.5e-05	-	0.0181038	0.660789	0.0131782	0.00257827	5.11124	3.2e-07	4:152465002	1
4:152465501	4_152465501_C_T	rs4696094	4	152465501	T	C	ENSG00000059691	PET112	chr4	152591656	152682175	-	protein_coding	3.21e-05	-	0.0137902	0.333854	-0.0130621	0.0025895	-5.04428	4.55e-07	4:152465501	1
4:152465509	4_152465509_C_T	rs6858483	4	152465509	T	C	ENSG00000059691	PET112	chr4	152591656	152682175	-	protein_coding	3.21e-05	-	0.0137902	0.335659	-0.0130618	0.00258597	-5.05104	4.39e-07	4:152465509	1
4:152465829	4_152465829_T_G	rs6836249	4	152465829	T	G	ENSG00000059691	PET112	chr4	152591656	152682175	-	protein_coding	4.5e-05	-	0.0181038	0.663729	0.0131799	0.00257667	5.1151	3.14e-07	4:152465829	1
4:152466564	4_152466564_C_G	rs62329084	4	152466564	C	G	ENSG00000059691	PET112	chr4	152591656	152682175	-	protein_coding	4.5e-05	-	0.0181038	0.664026	0.0130629	0.00258439	5.05455	4.31e-07	4:152466564	1
4:152467243	4_152467243_A_G	rs4696095	4	152467243	A	G	ENSG00000059691	PET112	chr4	152591656	152682175	-	protein_coding	4.5e-05	-	0.0181038	0.664749	0.0131059	0.00257858	5.08261	3.72e-07	4:152467243	1
4:152468892	4_152468892_G_C	rs9884486	4	152468892	C	G	ENSG00000059691	PET112	chr4	152591656	152682175	-	protein_coding	4.5e-05	-	0.0181038	0.339207	-0.014166	0.00270275	-5.24132	1.59e-07	4:152468892	1
4:152469372	4_152469372_C_A	rs72728171	4	152469372	A	C	ENSG00000059691	PET112	chr4	152591656	152682175	-	protein_coding	4.17e-05	-	0.0170367	0.333458	-0.0130382	0.0025892	-5.03561	4.76e-07	4:152469372	1
4:152469373	4_152469373_C_T	rs72728173	4	152469373	T	C	ENSG00000059691	PET112	chr4	152591656	152682175	-	protein_coding	4.17e-05	-	0.0170367	0.333585	-0.0131858	0.00258897	-5.09307	3.52e-07	4:152469373	1
4:152469917	4_152469917_C_T	rs7680604	4	152469917	T	C	ENSG00000059691	PET112	chr4	152591656	152682175	-	protein_coding	1.69e-06	-	0.0011554	0.496858	-0.0169891	0.0024447	-6.94936	3.67e-12	4:152469917	1
4:152470239	4_152470239_T_G	rs58977077	4	152470239	T	G	ENSG00000059691	PET112	chr4	152591656	152682175	-	protein_coding	4.5e-05	-	0.0181038	0.662651	0.013204	0.00258169	5.11448	3.15e-07	4:152470239	1
4:152470508	4_152470508_A_G	rs62329087	4	152470508	A	G	ENSG00000059691	PET112	chr4	152591656	152682175	-	protein_coding	4.5e-05	-	0.0181038	0.664057	0.0130921	0.00258436	5.0659	4.06e-07	4:152470508	1
4:152470799	4_152470799_A_G	rs9884167	4	152470799	A	G	ENSG00000059691	PET112	chr4	152591656	152682175	-	protein_coding	4.5e-05	-	0.0181038	0.660847	0.0132426	0.00257833	5.13613	2.8e-07	4:152470799	1
4:152471289	4_152471289_C_T	rs62329088	4	152471289	T	C	ENSG00000059691	PET112	chr4	152591656	152682175	-	protein_coding	4.5e-05	-	0.0181038	0.338899	-0.0131597	0.00257888	-5.10288	3.35e-07	4:152471289	1
4:152472227	4_152472227_C_A	rs66852535	4	152472227	A	C	ENSG00000059691	PET112	chr4	152591656	152682175	-	protein_coding	4.5e-05	-	0.0181038	0.338834	-0.0131626	0.0025789	-5.10395	3.33e-07	4:152472227	1
4:152473008	4_152473008_T_C	rs113052419	4	152473008	T	C	ENSG00000059691	PET112	chr4	152591656	152682175	-	protein_coding	4.5e-05	-	0.0181038	0.660997	0.0131949	0.00257857	5.11713	3.1e-07	4:152473008	1
4:152473305	4_152473305_A_G	rs62329091	4	152473305	A	G	ENSG00000059691	PET112	chr4	152591656	152682175	-	protein_coding	4.5e-05	-	0.0181038	0.660905	0.0132093	0.00257839	5.12309	3.01e-07	4:152473305	1
4:152473754	4_152473754_A_G	rs62329092	4	152473754	A	G	ENSG00000059691	PET112	chr4	152591656	152682175	-	protein_coding	4.5e-05	-	0.0181038	0.663802	0.0131289	0.00258386	5.08111	3.75e-07	4:152473754	1
4:152474489	4_152474489_A_G	rs10033405	4	152474489	A	G	ENSG00000059691	PET112	chr4	152591656	152682175	-	protein_coding	4.5e-05	-	0.0181038	0.660797	0.0133014	0.00257818	5.15922	2.48e-07	4:152474489	1
4:152475387	4_152475387_A_G	rs4696096	4	152475387	A	G	ENSG00000059691	PET112	chr4	152591656	152682175	-	protein_coding	4.5e-05	-	0.0181038	0.660897	0.0132356	0.00257127	5.14749	2.64e-07	4:152475387	1
4:152477877	4_152477877_A_G	rs72728179	4	152477877	A	G	ENSG00000059691	PET112	chr4	152591656	152682175	-	protein_coding	4.5e-05	-	0.0181038	0.663837	0.0132466	0.00258355	5.12729	2.94e-07	4:152477877	1
4:152479233	4_152479233_G_A	rs1561917	4	152479233	A	G	ENSG00000059691	PET112	chr4	152591656	152682175	-	protein_coding	4.5e-05	-	0.0181038	0.333489	-0.0132265	0.00258933	-5.10809	3.25e-07	4:152479233	1
4:152479234	4_152479234_C_T	rs1561916	4	152479234	T	C	ENSG00000059691	PET112	chr4	152591656	152682175	-	protein_coding	4.5e-05	-	0.0181038	0.333612	-0.0132415	0.00258903	-5.11448	3.15e-07	4:152479234	1
[truncated: 16,259 more rows]
