# Supplementary material for: Identifying nootropic drug targets via large-scale cognitive GWAS and transcriptomics
Source: Neuropsychopharmacology. 2021 May 25;46(10):1788–801. doi: 10.1038/s41386-021-01023-4 (PMC8357785; doi:10.1038/s41386-021-01023-4)
Supplement: Supplementary file 14 — STable14 [file 41386_2021_1023_MOESM14_ESM.xlsx]

## Sheet: Table S14a
Table S14a
PsychEncode/BrainGVEX Splicing QTL Leafcutter Results
CHR_BP	SNPID	rsID	CHR	BP	A1	A2	splicingID	Distance	qtl_p	Direction	FDR	mtag_freq	mtag_beta	mtag_se	mtag_z	mtag_pvalue	CHR_BP	Within GWAS loci
1:20765245	1_20765245_G_A	rs55841684	1	20765245	A	G	1:20810212:20810860:clu_44944	-44968	9.96e-06	+	0.00482112	0.101147	0.0191719	0.00405621	4.72654	2.28e-06	NA	NA
1:20765245	1_20765245_G_A	rs55841684	1	20765245	A	G	1:20810212:20811707:clu_44944	-44968	9.04e-05	-	0.0305256	0.101147	0.0191719	0.00405621	4.72654	2.28e-06	NA	NA
1:20765507	1_20765507_G_T	rs75988537	1	20765507	T	G	1:20810212:20810860:clu_44944	-44706	9.96e-06	+	0.00482112	0.101424	0.0192925	0.00404919	4.76453	1.89e-06	NA	NA
1:20765507	1_20765507_G_T	rs75988537	1	20765507	T	G	1:20810212:20811707:clu_44944	-44706	9.04e-05	-	0.0305256	0.101424	0.0192925	0.00404919	4.76453	1.89e-06	NA	NA
1:20766364	1_20766364_A_G	rs75164623	1	20766364	A	G	1:20810212:20810860:clu_44944	-43849	9.96e-06	+	0.00482112	0.898165	-0.0186673	0.0040457	-4.61411	3.95e-06	NA	NA
1:20766364	1_20766364_A_G	rs75164623	1	20766364	A	G	1:20810212:20811707:clu_44944	-43849	9.04e-05	-	0.0305256	0.898165	-0.0186673	0.0040457	-4.61411	3.95e-06	NA	NA
1:20771987	1_20771987_T_C	rs11588952	1	20771987	T	C	1:20810212:20810860:clu_44944	-38226	5.85e-06	+	0.00305783	0.909027	-0.0223608	0.00424303	-5.27	1.36e-07	1:20771987	1
1:20771987	1_20771987_T_C	rs11588952	1	20771987	T	C	1:20810212:20811707:clu_44944	-38226	3.2e-05	-	0.0130304	0.909027	-0.0223608	0.00424303	-5.27	1.36e-07	1:20771987	1
1:20775499	1_20775499_C_T	rs112322975	1	20775499	T	C	1:20810212:20810860:clu_44944	-34714	5.94e-06	+	0.00309792	0.0895953	0.0247227	0.00428218	5.77339	7.77e-09	1:20775499	1
1:20775499	1_20775499_C_T	rs112322975	1	20775499	T	C	1:20810212:20811707:clu_44944	-34714	5.56e-05	-	0.0206443	0.0895953	0.0247227	0.00428218	5.77339	7.77e-09	1:20775499	1
1:20777021	1_20777021_G_A	rs74335351	1	20777021	A	G	1:20810212:20810860:clu_44944	-33192	1.04e-06	+	0.000665305	0.0896954	0.0245481	0.00427977	5.73584	9.7e-09	1:20777021	1
1:20777021	1_20777021_G_A	rs74335351	1	20777021	A	G	1:20810212:20811707:clu_44944	-33192	1.47e-05	-	0.00673361	0.0896954	0.0245481	0.00427977	5.73584	9.7e-09	1:20777021	1
1:20780598	1_20780598_T_C	rs28634293	1	20780598	T	C	1:20810212:20810860:clu_44944	-29615	5.18e-05	+	0.0194846	0.828758	-0.0148372	0.00324785	-4.56833	4.92e-06	NA	NA
1:20780598	1_20780598_T_C	rs28634293	1	20780598	T	C	1:20810212:20811707:clu_44944	-29615	0.000154486	-	0.0466768	0.828758	-0.0148372	0.00324785	-4.56833	4.92e-06	NA	NA
1:20786824	1_20786824_T_C	rs112662287	1	20786824	T	C	1:20810212:20810860:clu_44944	-23389	1.04e-06	+	0.000665305	0.909993	-0.0246887	0.00427267	-5.7783	7.55e-09	1:20786824	1
1:20786824	1_20786824_T_C	rs112662287	1	20786824	T	C	1:20810212:20811707:clu_44944	-23389	1.47e-05	-	0.00673361	0.909993	-0.0246887	0.00427267	-5.7783	7.55e-09	1:20786824	1
1:20790806	1_20790806_C_T	rs77167727	1	20790806	T	C	1:20810212:20810860:clu_44944	-19407	1.04e-06	+	0.000665305	0.090261	0.024465	0.00426617	5.73465	9.77e-09	1:20790806	1
1:20790806	1_20790806_C_T	rs77167727	1	20790806	T	C	1:20810212:20811707:clu_44944	-19407	1.47e-05	-	0.00673361	0.090261	0.024465	0.00426617	5.73465	9.77e-09	1:20790806	1
1:20796219	1_20796219_T_G	rs112660177	1	20796219	T	G	1:20810212:20810860:clu_44944	-13994	1.09e-07	+	8.77e-05	0.909358	-0.0247891	0.00425902	-5.82038	5.87e-09	1:20796219	1
1:20796219	1_20796219_T_G	rs112660177	1	20796219	T	G	1:20810212:20811707:clu_44944	-13994	1e-06	-	0.000644843	0.909358	-0.0247891	0.00425902	-5.82038	5.87e-09	1:20796219	1
1:20800758	1_20800758_G_A	rs74335325	1	20800758	A	G	1:20810212:20810860:clu_44944	-9455	1.3e-07	+	0.000103155	0.0810729	0.0244794	0.00448815	5.45423	4.92e-08	1:20800758	1
1:20800758	1_20800758_G_A	rs74335325	1	20800758	A	G	1:20810212:20811707:clu_44944	-9455	1.24e-06	-	0.000781796	0.0810729	0.0244794	0.00448815	5.45423	4.92e-08	1:20800758	1
1:20807073	1_20807073_G_T	rs75810319	1	20807073	T	G	1:20810212:20810860:clu_44944	-3140	1.43e-07	+	0.000112165	0.0945789	0.0245161	0.00417193	5.87644	4.19e-09	1:20807073	1
1:20807073	1_20807073_G_T	rs75810319	1	20807073	T	G	1:20810212:20811707:clu_44944	-3140	2.02e-06	-	0.00119784	0.0945789	0.0245161	0.00417193	5.87644	4.19e-09	1:20807073	1
1:20811184	1_20811184_C_T	rs3767235	1	20811184	T	C	1:20810212:20810860:clu_44944	324	5.63e-12	+	9.12e-09	0.101805	0.0207101	0.00404013	5.12609	2.96e-07	1:20811184	1
1:20811184	1_20811184_C_T	rs3767235	1	20811184	T	C	1:20810212:20811707:clu_44944	0	1.11e-11	-	1.73e-08	0.101805	0.0207101	0.00404013	5.12609	2.96e-07	1:20811184	1
1:20814444	1_20814444_T_C	rs56127503	1	20814444	T	C	1:20810212:20810860:clu_44944	3584	1.62e-12	+	2.81e-09	0.835766	-0.0182404	0.00329667	-5.53298	3.15e-08	1:20814444	1
1:20814444	1_20814444_T_C	rs56127503	1	20814444	T	C	1:20810212:20811707:clu_44944	2737	2.08e-11	-	3.16e-08	0.835766	-0.0182404	0.00329667	-5.53298	3.15e-08	1:20814444	1
1:20816766	1_20816766_G_A	rs56100950	1	20816766	A	G	1:20810212:20810860:clu_44944	5906	1.62e-12	+	2.81e-09	0.164237	0.0182722	0.0032958	5.54409	2.95e-08	1:20816766	1
1:20816766	1_20816766_G_A	rs56100950	1	20816766	A	G	1:20810212:20811707:clu_44944	5059	2.08e-11	-	3.16e-08	0.164237	0.0182722	0.0032958	5.54409	2.95e-08	1:20816766	1
1:20817385	1_20817385_C_T	rs12085103	1	20817385	T	C	1:20810212:20810860:clu_44944	6525	1.62e-12	+	2.81e-09	0.164218	0.0184013	0.00329581	5.58325	2.36e-08	1:20817385	1
1:20817385	1_20817385_C_T	rs12085103	1	20817385	T	C	1:20810212:20811707:clu_44944	5678	2.08e-11	-	3.16e-08	0.164218	0.0184013	0.00329581	5.58325	2.36e-08	1:20817385	1
1:20818659	1_20818659_G_C	rs10916805	1	20818659	C	G	1:20810212:20810860:clu_44944	7799	4.69e-12	+	7.68e-09	0.164322	0.0184784	0.00329492	5.60816	2.04e-08	1:20818659	1
1:20818659	1_20818659_G_C	rs10916805	1	20818659	C	G	1:20810212:20811707:clu_44944	6952	7.35e-11	-	1.03e-07	0.164322	0.0184784	0.00329492	5.60816	2.04e-08	1:20818659	1
1:20818683	1_20818683_G_A	rs77645371	1	20818683	A	G	1:20810212:20810860:clu_44944	7823	8.08e-07	+	0.000532366	0.0847598	0.0250585	0.00439524	5.70129	1.19e-08	1:20818683	1
1:20818683	1_20818683_G_A	rs77645371	1	20818683	A	G	1:20810212:20811707:clu_44944	6976	5.19e-06	-	0.00274942	0.0847598	0.0250585	0.00439524	5.70129	1.19e-08	1:20818683	1
1:20819606	1_20819606_C_A	rs77855246	1	20819606	A	C	1:20810212:20810860:clu_44944	8746	5.63e-12	+	9.12e-09	0.102698	0.0205256	0.00402325	5.10175	3.37e-07	1:20819606	1
1:20819606	1_20819606_C_A	rs77855246	1	20819606	A	C	1:20810212:20811707:clu_44944	7899	1.11e-11	-	1.73e-08	0.102698	0.0205256	0.00402325	5.10175	3.37e-07	1:20819606	1
1:20821180	1_20821180_C_A	rs76480145	1	20821180	A	C	1:20810212:20810860:clu_44944	10320	7.26e-13	+	1.32e-09	0.158127	0.0182162	0.00334577	5.44454	5.19e-08	1:20821180	1
1:20821180	1_20821180_C_A	rs76480145	1	20821180	A	C	1:20810212:20811707:clu_44944	9473	1.19e-11	-	1.86e-08	0.158127	0.0182162	0.00334577	5.44454	5.19e-08	1:20821180	1
1:20821180	1_20821180_C_A	rs76480145	1	20821180	A	C	1:20512646:20517040:clu_44940	304140	0.000161673	-	0.0484409	0.158127	0.0182162	0.00334577	5.44454	5.19e-08	1:20821180	1
1:20821534	1_20821534_A_C	rs74720529	1	20821534	A	C	1:20810212:20810860:clu_44944	10674	1.85e-13	+	3.59e-10	0.826461	-0.0183288	0.00322143	-5.68964	1.27e-08	1:20821534	1
1:20821534	1_20821534_A_C	rs74720529	1	20821534	A	C	1:20810212:20811707:clu_44944	9827	3.58e-12	-	5.93e-09	0.826461	-0.0183288	0.00322143	-5.68964	1.27e-08	1:20821534	1
1:20821965	1_20821965_A_G	rs12076947	1	20821965	A	G	1:20810212:20810860:clu_44944	11105	4.03e-13	+	7.55e-10	0.826373	-0.0182929	0.00321201	-5.69517	1.23e-08	1:20821965	1
1:20821965	1_20821965_A_G	rs12076947	1	20821965	A	G	1:20810212:20811707:clu_44944	10258	7.3e-12	-	1.17e-08	0.826373	-0.0182929	0.00321201	-5.69517	1.23e-08	1:20821965	1
1:20824366	1_20824366_G_A	rs6658554	1	20824366	A	G	1:20810212:20810860:clu_44944	13506	1.61e-12	+	2.8e-09	0.157638	0.0183728	0.00335314	5.47928	4.27e-08	1:20824366	1
1:20824366	1_20824366_G_A	rs6658554	1	20824366	A	G	1:20810212:20811707:clu_44944	12659	2.27e-11	-	3.42e-08	0.157638	0.0183728	0.00335314	5.47928	4.27e-08	1:20824366	1
1:20824366	1_20824366_G_A	rs6658554	1	20824366	A	G	1:20512646:20517040:clu_44940	307326	0.00012149	-	0.0386117	0.157638	0.0183728	0.00335314	5.47928	4.27e-08	1:20824366	1
1:20826243	1_20826243_C_T	rs1044332	1	20826243	T	C	1:20810212:20810860:clu_44944	15383	1.42e-11	+	2.2e-08	0.106484	0.0213645	0.00394841	5.4109	6.27e-08	1:20826243	1
1:20826243	1_20826243_C_T	rs1044332	1	20826243	T	C	1:20810212:20811707:clu_44944	14536	9.61e-11	-	1.32e-07	0.106484	0.0213645	0.00394841	5.4109	6.27e-08	1:20826243	1
1:20829303	1_20829303_A_C	rs111270978	1	20829303	A	C	1:20810212:20810860:clu_44944	18443	1.42e-11	+	2.2e-08	0.893801	-0.0213218	0.00396385	-5.37905	7.49e-08	1:20829303	1
1:20829303	1_20829303_A_C	rs111270978	1	20829303	A	C	1:20810212:20811707:clu_44944	17596	9.61e-11	-	1.32e-07	0.893801	-0.0213218	0.00396385	-5.37905	7.49e-08	1:20829303	1
1:20830127	1_20830127_G_A	rs17412284	1	20830127	A	G	1:20810212:20810860:clu_44944	19267	1.42e-11	+	2.2e-08	0.106276	0.0214294	0.00395172	5.42281	5.87e-08	1:20830127	1
1:20830127	1_20830127_G_A	rs17412284	1	20830127	A	G	1:20810212:20811707:clu_44944	18420	9.61e-11	-	1.32e-07	0.106276	0.0214294	0.00395172	5.42281	5.87e-08	1:20830127	1
1:20831301	1_20831301_T_C	rs80274432	1	20831301	T	C	1:20810212:20810860:clu_44944	20441	1.88e-12	+	3.24e-09	0.8274	-0.0179165	0.00323088	-5.54541	2.93e-08	1:20831301	1
1:20831301	1_20831301_T_C	rs80274432	1	20831301	T	C	1:20810212:20811707:clu_44944	19594	3.65e-11	-	5.35e-08	0.8274	-0.0179165	0.00323088	-5.54541	2.93e-08	1:20831301	1
1:20831301	1_20831301_T_C	rs80274432	1	20831301	T	C	1:20512646:20517040:clu_44940	314261	0.00014292	-	0.0438347	0.8274	-0.0179165	0.00323088	-5.54541	2.93e-08	1:20831301	1
1:20831675	1_20831675_G_A	rs76674902	1	20831675	A	G	1:20810212:20810860:clu_44944	20815	1.42e-11	+	2.2e-08	0.106415	0.0212579	0.00396071	5.36719	8e-08	1:20831675	1
1:20831675	1_20831675_G_A	rs76674902	1	20831675	A	G	1:20810212:20811707:clu_44944	19968	9.61e-11	-	1.32e-07	0.106415	0.0212579	0.00396071	5.36719	8e-08	1:20831675	1
1:20832674	1_20832674_T_G	rs12566937	1	20832674	T	G	1:20810212:20810860:clu_44944	21814	1.88e-12	+	3.24e-09	0.826843	-0.0179827	0.0032179	-5.58834	2.29e-08	1:20832674	1
1:20832674	1_20832674_T_G	rs12566937	1	20832674	T	G	1:20810212:20811707:clu_44944	20967	3.65e-11	-	5.35e-08	0.826843	-0.0179827	0.0032179	-5.58834	2.29e-08	1:20832674	1
1:20832674	1_20832674_T_G	rs12566937	1	20832674	T	G	1:20512646:20517040:clu_44940	315634	0.00014292	-	0.0438347	0.826843	-0.0179827	0.0032179	-5.58834	2.29e-08	1:20832674	1
1:20834789	1_20834789_T_C	rs6669244	1	20834789	T	C	1:20810212:20810860:clu_44944	23929	1.88e-12	+	3.24e-09	0.826954	-0.0177897	0.00321874	-5.52691	3.26e-08	1:20834789	1
1:20834789	1_20834789_T_C	rs6669244	1	20834789	T	C	1:20810212:20811707:clu_44944	23082	3.65e-11	-	5.35e-08	0.826954	-0.0177897	0.00321874	-5.52691	3.26e-08	1:20834789	1
1:20834789	1_20834789_T_C	rs6669244	1	20834789	T	C	1:20512646:20517040:clu_44940	317749	0.00014292	-	0.0438347	0.826954	-0.0177897	0.00321874	-5.52691	3.26e-08	1:20834789	1
1:20835407	1_20835407_A_C	rs79759487	1	20835407	A	C	1:20810212:20810860:clu_44944	24547	1.88e-12	+	3.24e-09	0.826723	-0.0177802	0.00322584	-5.5118	3.55e-08	1:20835407	1
1:20835407	1_20835407_A_C	rs79759487	1	20835407	A	C	1:20810212:20811707:clu_44944	23700	3.65e-11	-	5.35e-08	0.826723	-0.0177802	0.00322584	-5.5118	3.55e-08	1:20835407	1
1:20835407	1_20835407_A_C	rs79759487	1	20835407	A	C	1:20512646:20517040:clu_44940	318367	0.00014292	-	0.0438347	0.826723	-0.0177802	0.00322584	-5.5118	3.55e-08	1:20835407	1
1:20835492	1_20835492_T_C	rs17412396	1	20835492	T	C	1:20810212:20810860:clu_44944	24632	1.88e-12	+	3.24e-09	0.826716	-0.0177422	0.00322579	-5.5001	3.8e-08	1:20835492	1
1:20835492	1_20835492_T_C	rs17412396	1	20835492	T	C	1:20810212:20811707:clu_44944	23785	3.65e-11	-	5.35e-08	0.826716	-0.0177422	0.00322579	-5.5001	3.8e-08	1:20835492	1
1:20835492	1_20835492_T_C	rs17412396	1	20835492	T	C	1:20512646:20517040:clu_44940	318452	0.00014292	-	0.0438347	0.826716	-0.0177422	0.00322579	-5.5001	3.8e-08	1:20835492	1
1:20837080	1_20837080_G_A	rs111700084	1	20837080	A	G	1:20810212:20810860:clu_44944	26220	1.42e-11	+	2.2e-08	0.106511	0.0209456	0.00395911	5.29049	1.22e-07	1:20837080	1
1:20837080	1_20837080_G_A	rs111700084	1	20837080	A	G	1:20810212:20811707:clu_44944	25373	9.61e-11	-	1.32e-07	0.106511	0.0209456	0.00395911	5.29049	1.22e-07	1:20837080	1
1:20837289	1_20837289_C_G	rs12057500	1	20837289	C	G	1:20810212:20810860:clu_44944	26429	1.88e-12	+	3.24e-09	0.826727	-0.0177359	0.00322596	-5.49788	3.84e-08	1:20837289	1
1:20837289	1_20837289_C_G	rs12057500	1	20837289	C	G	1:20810212:20811707:clu_44944	25582	3.65e-11	-	5.35e-08	0.826727	-0.0177359	0.00322596	-5.49788	3.84e-08	1:20837289	1
1:20837289	1_20837289_C_G	rs12057500	1	20837289	C	G	1:20512646:20517040:clu_44940	320249	0.00014292	-	0.0438347	0.826727	-0.0177359	0.00322596	-5.49788	3.84e-08	1:20837289	1
1:20837541	1_20837541_A_C	rs17403898	1	20837541	A	C	1:20810212:20810860:clu_44944	26681	1.88e-12	+	3.24e-09	0.827208	-0.0176787	0.00322942	-5.47426	4.39e-08	1:20837541	1
1:20837541	1_20837541_A_C	rs17403898	1	20837541	A	C	1:20810212:20811707:clu_44944	25834	3.65e-11	-	5.35e-08	0.827208	-0.0176787	0.00322942	-5.47426	4.39e-08	1:20837541	1
1:20837541	1_20837541_A_C	rs17403898	1	20837541	A	C	1:20512646:20517040:clu_44940	320501	0.00014292	-	0.0438347	0.827208	-0.0176787	0.00322942	-5.47426	4.39e-08	1:20837541	1
1:20844074	1_20844074_T_C	rs12094563	1	20844074	T	C	1:20810212:20810860:clu_44944	33214	9.66e-13	+	1.74e-09	0.826816	-0.017734	0.00322665	-5.49612	3.88e-08	1:20844074	1
1:20844074	1_20844074_T_C	rs12094563	1	20844074	T	C	1:20810212:20811707:clu_44944	32367	2.42e-11	-	3.64e-08	0.826816	-0.017734	0.00322665	-5.49612	3.88e-08	1:20844074	1
1:20846625	1_20846625_G_C	rs112684754	1	20846625	C	G	1:20810212:20810860:clu_44944	35765	7.17e-12	+	1.15e-08	0.106849	0.0213678	0.00395398	5.40413	6.51e-08	1:20846625	1
1:20846625	1_20846625_G_C	rs112684754	1	20846625	C	G	1:20810212:20811707:clu_44944	34918	6.45e-11	-	9.08e-08	0.106849	0.0213678	0.00395398	5.40413	6.51e-08	1:20846625	1
1:20850250	1_20850250_A_G	rs77280889	1	20850250	A	G	1:20810212:20810860:clu_44944	39390	5.3e-12	+	8.61e-09	0.8263	-0.017845	0.00322295	-5.53686	3.08e-08	1:20850250	1
1:20850250	1_20850250_A_G	rs77280889	1	20850250	A	G	1:20810212:20811707:clu_44944	38543	8.66e-11	-	1.2e-07	0.8263	-0.017845	0.00322295	-5.53686	3.08e-08	1:20850250	1
1:20851834	1_20851834_T_C	rs7544348	1	20851834	T	C	1:20810212:20810860:clu_44944	40974	6.07e-12	+	9.8e-09	0.81303	-0.0166638	0.0031234	-5.33514	9.55e-08	1:20851834	1
1:20851834	1_20851834_T_C	rs7544348	1	20851834	T	C	1:20810212:20811707:clu_44944	40127	7.26e-11	-	1.02e-07	0.81303	-0.0166638	0.0031234	-5.33514	9.55e-08	1:20851834	1
1:20851834	1_20851834_T_C	rs7544348	1	20851834	T	C	1:20512646:20517040:clu_44940	334794	0.000150725	-	0.0457544	0.81303	-0.0166638	0.0031234	-5.33514	9.55e-08	1:20851834	1
1:20851834	1_20851834_T_C	rs7544348	1	20851834	T	C	1:21014437:21016681:clu_44953	-162604	0.000159047	-	0.0477879	0.81303	-0.0166638	0.0031234	-5.33514	9.55e-08	1:20851834	1
1:20851931	1_20851931_G_A	rs7552144	1	20851931	A	G	1:20810212:20810860:clu_44944	41071	5.3e-12	+	8.61e-09	0.174224	0.0179008	0.00321041	5.57587	2.46e-08	1:20851931	1
1:20851931	1_20851931_G_A	rs7552144	1	20851931	A	G	1:20810212:20811707:clu_44944	40224	8.66e-11	-	1.2e-07	0.174224	0.0179008	0.00321041	5.57587	2.46e-08	1:20851931	1
1:20852207	1_20852207_C_T	rs7530736	1	20852207	T	C	1:20810212:20810860:clu_44944	41347	5.3e-12	+	8.61e-09	0.173777	0.0178793	0.00322252	5.54823	2.89e-08	1:20852207	1
1:20852207	1_20852207_C_T	rs7530736	1	20852207	T	C	1:20810212:20811707:clu_44944	40500	8.66e-11	-	1.2e-07	0.173777	0.0178793	0.00322252	5.54823	2.89e-08	1:20852207	1
1:20853036	1_20853036_G_A	rs77547636	1	20853036	A	G	1:20810212:20810860:clu_44944	42176	7.17e-12	+	1.15e-08	0.106823	0.021283	0.00395478	5.38157	7.38e-08	1:20853036	1
1:20853036	1_20853036_G_A	rs77547636	1	20853036	A	G	1:20810212:20811707:clu_44944	41329	6.45e-11	-	9.08e-08	0.106823	0.021283	0.00395478	5.38157	7.38e-08	1:20853036	1
1:20855188	1_20855188_A_G	rs10916807	1	20855188	A	G	1:20810212:20810860:clu_44944	44328	6.07e-12	+	9.8e-09	0.812883	-0.0166063	0.00312233	-5.31858	1.05e-07	1:20855188	1
1:20855188	1_20855188_A_G	rs10916807	1	20855188	A	G	1:20810212:20811707:clu_44944	43481	7.26e-11	-	1.02e-07	0.812883	-0.0166063	0.00312233	-5.31858	1.05e-07	1:20855188	1
1:20855188	1_20855188_A_G	rs10916807	1	20855188	A	G	1:20512646:20517040:clu_44940	338148	0.000150725	-	0.0457544	0.812883	-0.0166063	0.00312233	-5.31858	1.05e-07	1:20855188	1
1:20855188	1_20855188_A_G	rs10916807	1	20855188	A	G	1:21014437:21016681:clu_44953	-159250	0.000159047	-	0.0477879	0.812883	-0.0166063	0.00312233	-5.31858	1.05e-07	1:20855188	1
1:20855542	1_20855542_T_C	rs10916808	1	20855542	T	C	1:20810212:20810860:clu_44944	44682	6.07e-12	+	9.8e-09	0.812879	-0.0165246	0.0031308	-5.27807	1.31e-07	1:20855542	1
1:20855542	1_20855542_T_C	rs10916808	1	20855542	T	C	1:20810212:20811707:clu_44944	43835	7.26e-11	-	1.02e-07	0.812879	-0.0165246	0.0031308	-5.27807	1.31e-07	1:20855542	1
1:20855542	1_20855542_T_C	rs10916808	1	20855542	T	C	1:20512646:20517040:clu_44940	338502	0.000150725	-	0.0457544	0.812879	-0.0165246	0.0031308	-5.27807	1.31e-07	1:20855542	1
1:20855542	1_20855542_T_C	rs10916808	1	20855542	T	C	1:21014437:21016681:clu_44953	-158896	0.000159047	-	0.0477879	0.812879	-0.0165246	0.0031308	-5.27807	1.31e-07	1:20855542	1
1:20855879	1_20855879_C_T	rs10916809	1	20855879	T	C	1:20810212:20810860:clu_44944	45019	6.07e-12	+	9.8e-09	0.186697	0.0167822	0.00312509	5.37015	7.87e-08	1:20855879	1
1:20855879	1_20855879_C_T	rs10916809	1	20855879	T	C	1:20810212:20811707:clu_44944	44172	7.26e-11	-	1.02e-07	0.186697	0.0167822	0.00312509	5.37015	7.87e-08	1:20855879	1
1:20855879	1_20855879_C_T	rs10916809	1	20855879	T	C	1:20512646:20517040:clu_44940	338839	0.000150725	-	0.0457544	0.186697	0.0167822	0.00312509	5.37015	7.87e-08	1:20855879	1
1:20855879	1_20855879_C_T	rs10916809	1	20855879	T	C	1:21014437:21016681:clu_44953	-158559	0.000159047	-	0.0477879	0.186697	0.0167822	0.00312509	5.37015	7.87e-08	1:20855879	1
1:20856037	1_20856037_C_T	rs10916810	1	20856037	T	C	1:20810212:20810860:clu_44944	45177	6.07e-12	+	9.8e-09	0.187051	0.0165921	0.00312267	5.31345	1.08e-07	1:20856037	1
1:20856037	1_20856037_C_T	rs10916810	1	20856037	T	C	1:20810212:20811707:clu_44944	44330	7.26e-11	-	1.02e-07	0.187051	0.0165921	0.00312267	5.31345	1.08e-07	1:20856037	1
1:20856037	1_20856037_C_T	rs10916810	1	20856037	T	C	1:20512646:20517040:clu_44940	338997	0.000150725	-	0.0457544	0.187051	0.0165921	0.00312267	5.31345	1.08e-07	1:20856037	1
1:20856037	1_20856037_C_T	rs10916810	1	20856037	T	C	1:21014437:21016681:clu_44953	-158401	0.000159047	-	0.0477879	0.187051	0.0165921	0.00312267	5.31345	1.08e-07	1:20856037	1
1:20856845	1_20856845_T_C	rs11811983	1	20856845	T	C	1:20810212:20810860:clu_44944	45985	6.07e-12	+	9.8e-09	0.812603	-0.0165735	0.00312906	-5.29663	1.18e-07	1:20856845	1
1:20856845	1_20856845_T_C	rs11811983	1	20856845	T	C	1:20810212:20811707:clu_44944	45138	7.26e-11	-	1.02e-07	0.812603	-0.0165735	0.00312906	-5.29663	1.18e-07	1:20856845	1
1:20856845	1_20856845_T_C	rs11811983	1	20856845	T	C	1:20512646:20517040:clu_44940	339805	0.000150725	-	0.0457544	0.812603	-0.0165735	0.00312906	-5.29663	1.18e-07	1:20856845	1
1:20856845	1_20856845_T_C	rs11811983	1	20856845	T	C	1:21014437:21016681:clu_44953	-157593	0.000159047	-	0.0477879	0.812603	-0.0165735	0.00312906	-5.29663	1.18e-07	1:20856845	1
1:20857064	1_20857064_G_A	rs6698887	1	20857064	A	G	1:20810212:20810860:clu_44944	46204	5.3e-12	+	8.61e-09	0.174023	0.0179716	0.00321157	5.59591	2.19e-08	1:20857064	1
1:20857064	1_20857064_G_A	rs6698887	1	20857064	A	G	1:20810212:20811707:clu_44944	45357	8.66e-11	-	1.2e-07	0.174023	0.0179716	0.00321157	5.59591	2.19e-08	1:20857064	1
1:20857361	1_20857361_T_A	rs6690792	1	20857361	A	T	1:20810212:20810860:clu_44944	46501	5.3e-12	+	8.61e-09	0.173677	0.0179397	0.00322295	5.56622	2.6e-08	1:20857361	1
1:20857361	1_20857361_T_A	rs6690792	1	20857361	A	T	1:20810212:20811707:clu_44944	45654	8.66e-11	-	1.2e-07	0.173677	0.0179397	0.00322295	5.56622	2.6e-08	1:20857361	1
1:20857643	1_20857643_G_A	rs77110732	1	20857643	A	G	1:20810212:20810860:clu_44944	46783	5.3e-12	+	8.61e-09	0.173965	0.0180009	0.0032211	5.58843	2.29e-08	1:20857643	1
1:20857643	1_20857643_G_A	rs77110732	1	20857643	A	G	1:20810212:20811707:clu_44944	45936	8.66e-11	-	1.2e-07	0.173965	0.0180009	0.0032211	5.58843	2.29e-08	1:20857643	1
1:20860147	1_20860147_G_C	rs75492067	1	20860147	C	G	1:20810212:20810860:clu_44944	49287	2.85e-11	+	4.25e-08	0.102074	0.0220507	0.0040367	5.46255	4.69e-08	1:20860147	1
1:20860147	1_20860147_G_C	rs75492067	1	20860147	C	G	1:20810212:20811707:clu_44944	48440	2.07e-10	-	2.69e-07	0.102074	0.0220507	0.0040367	5.46255	4.69e-08	1:20860147	1
1:20861033	1_20861033_A_G	rs17404136	1	20861033	A	G	1:20810212:20810860:clu_44944	50173	2.85e-11	+	4.25e-08	0.897737	-0.0220896	0.00402248	-5.49154	3.98e-08	1:20861033	1
1:20861033	1_20861033_A_G	rs17404136	1	20861033	A	G	1:20810212:20811707:clu_44944	49326	2.07e-10	-	2.69e-07	0.897737	-0.0220896	0.00402248	-5.49154	3.98e-08	1:20861033	1
1:20863796	1_20863796_G_A	rs12070795	1	20863796	A	G	1:20810212:20810860:clu_44944	52936	1.82e-12	+	3.13e-09	0.187299	0.0165163	0.00313247	5.27262	1.34e-07	1:20863796	1
1:20863796	1_20863796_G_A	rs12070795	1	20863796	A	G	1:20810212:20811707:clu_44944	52089	5.72e-11	-	8.11e-08	0.187299	0.0165163	0.00313247	5.27262	1.34e-07	1:20863796	1
1:20871181	1_20871181_G_T	rs12073420	1	20871181	T	G	1:20810212:20810860:clu_44944	60321	1.3e-08	+	1.24e-05	0.153333	0.0191553	0.00338467	5.65943	1.52e-08	1:20871181	1
1:20871181	1_20871181_G_T	rs12073420	1	20871181	T	G	1:20810212:20811707:clu_44944	59474	2.81e-07	-	0.000205975	0.153333	0.0191553	0.00338467	5.65943	1.52e-08	1:20871181	1
1:20871181	1_20871181_G_T	rs12073420	1	20871181	T	G	1:20512646:20517040:clu_44940	354141	0.000115705	-	0.0371481	0.153333	0.0191553	0.00338467	5.65943	1.52e-08	1:20871181	1
1:20871750	1_20871750_C_T	rs111235962	1	20871750	T	C	1:20810212:20810860:clu_44944	60890	2.87e-07	+	0.000210319	0.0883336	0.0250067	0.00430769	5.80514	6.43e-09	1:20871750	1
1:20871750	1_20871750_C_T	rs111235962	1	20871750	T	C	1:20810212:20811707:clu_44944	60043	2.08e-06	-	0.00122966	0.0883336	0.0250067	0.00430769	5.80514	6.43e-09	1:20871750	1
1:20873804	1_20873804_C_A	rs112456461	1	20873804	A	C	1:20810212:20810860:clu_44944	62944	3.8e-08	+	3.33e-05	0.161433	0.017524	0.00332193	5.27523	1.33e-07	1:20873804	1
1:20873804	1_20873804_C_A	rs112456461	1	20873804	A	C	1:20810212:20811707:clu_44944	62097	6.29e-07	-	0.00042546	0.161433	0.017524	0.00332193	5.27523	1.33e-07	1:20873804	1
1:20873804	1_20873804_C_A	rs112456461	1	20873804	A	C	1:20512646:20517040:clu_44940	356764	0.000115718	-	0.037151	0.161433	0.017524	0.00332193	5.27523	1.33e-07	1:20873804	1
1:20875420	1_20875420_T_C	rs4610976	1	20875420	T	C	1:20810212:20810860:clu_44944	64560	3.8e-08	+	3.33e-05	0.839287	-0.0176964	0.00332742	-5.31834	1.05e-07	1:20875420	1
1:20875420	1_20875420_T_C	rs4610976	1	20875420	T	C	1:20810212:20811707:clu_44944	63713	6.29e-07	-	0.00042546	0.839287	-0.0176964	0.00332742	-5.31834	1.05e-07	1:20875420	1
1:20875420	1_20875420_T_C	rs4610976	1	20875420	T	C	1:20512646:20517040:clu_44940	358380	0.000115718	-	0.037151	0.839287	-0.0176964	0.00332742	-5.31834	1.05e-07	1:20875420	1
1:20875459	1_20875459_T_C	rs4615814	1	20875459	T	C	1:20810212:20810860:clu_44944	64599	2.87e-07	+	0.000210319	0.911697	-0.0251033	0.00430806	-5.82706	5.64e-09	1:20875459	1
1:20875459	1_20875459_T_C	rs4615814	1	20875459	T	C	1:20810212:20811707:clu_44944	63752	2.08e-06	-	0.00122966	0.911697	-0.0251033	0.00430806	-5.82706	5.64e-09	1:20875459	1
1:20875676	1_20875676_G_T	rs74701752	1	20875676	T	G	1:20810212:20810860:clu_44944	64816	2.87e-07	+	0.000210319	0.0884606	0.0250275	0.00430456	5.81419	6.09e-09	1:20875676	1
1:20875676	1_20875676_G_T	rs74701752	1	20875676	T	G	1:20810212:20811707:clu_44944	63969	2.08e-06	-	0.00122966	0.0884606	0.0250275	0.00430456	5.81419	6.09e-09	1:20875676	1
1:20876208	1_20876208_A_G	rs12075943	1	20876208	A	G	1:20810212:20810860:clu_44944	65348	2.88e-08	+	2.58e-05	0.815532	-0.0166779	0.00314966	-5.29515	1.19e-07	1:20876208	1
1:20876208	1_20876208_A_G	rs12075943	1	20876208	A	G	1:20810212:20811707:clu_44944	64501	2.47e-07	-	0.000183261	0.815532	-0.0166779	0.00314966	-5.29515	1.19e-07	1:20876208	1
1:20877026	1_20877026_A_G	rs12069779	1	20877026	A	G	1:20810212:20810860:clu_44944	66166	1.9e-08	+	1.75e-05	0.811864	-0.0165294	0.0031252	-5.28905	1.23e-07	1:20877026	1
1:20877026	1_20877026_A_G	rs12069779	1	20877026	A	G	1:20810212:20811707:clu_44944	65319	1.93e-07	-	0.000146801	0.811864	-0.0165294	0.0031252	-5.28905	1.23e-07	1:20877026	1
1:20877812	1_20877812_T_C	rs12072199	1	20877812	T	C	1:20810212:20810860:clu_44944	66952	3.11e-08	+	2.78e-05	0.811749	-0.0166725	0.00311606	-5.35049	8.77e-08	1:20877812	1
1:20877812	1_20877812_T_C	rs12072199	1	20877812	T	C	1:20810212:20811707:clu_44944	66105	4.24e-07	-	0.000298551	0.811749	-0.0166725	0.00311606	-5.35049	8.77e-08	1:20877812	1
1:20878201	1_20878201_A_C	rs10916812	1	20878201	A	C	1:20810212:20810860:clu_44944	67341	3.11e-08	+	2.78e-05	0.812041	-0.0167199	0.00312634	-5.34806	8.89e-08	1:20878201	1
1:20878201	1_20878201_A_C	rs10916812	1	20878201	A	C	1:20810212:20811707:clu_44944	66494	4.24e-07	-	0.000298551	0.812041	-0.0167199	0.00312634	-5.34806	8.89e-08	1:20878201	1
1:20878692	1_20878692_A_G	rs6675648	1	20878692	A	G	1:20810212:20810860:clu_44944	67832	3.11e-08	+	2.78e-05	0.811764	-0.0164249	0.00312436	-5.25705	1.46e-07	1:20878692	1
1:20878692	1_20878692_A_G	rs6675648	1	20878692	A	G	1:20810212:20811707:clu_44944	66985	4.24e-07	-	0.000298551	0.811764	-0.0164249	0.00312436	-5.25705	1.46e-07	1:20878692	1
1:20879156	1_20879156_A_G	rs111802442	1	20879156	A	G	1:20810212:20810860:clu_44944	68296	3.11e-08	+	2.78e-05	0.811749	-0.0164259	0.00312373	-5.25841	1.45e-07	1:20879156	1
1:20879156	1_20879156_A_G	rs111802442	1	20879156	A	G	1:20810212:20811707:clu_44944	67449	4.24e-07	-	0.000298551	0.811749	-0.0164259	0.00312373	-5.25841	1.45e-07	1:20879156	1
1:20880905	1_20880905_A_G	rs74058407	1	20880905	A	G	1:20810212:20810860:clu_44944	70045	3.11e-08	+	2.78e-05	0.811684	-0.0163338	0.00312126	-5.23308	1.67e-07	1:20880905	1
1:20880905	1_20880905_A_G	rs74058407	1	20880905	A	G	1:20810212:20811707:clu_44944	69198	4.24e-07	-	0.000298551	0.811684	-0.0163338	0.00312126	-5.23308	1.67e-07	1:20880905	1
1:20881309	1_20881309_T_A	rs3795509	1	20881309	A	T	1:20810212:20810860:clu_44944	70449	3.11e-08	+	2.78e-05	0.188332	0.0162982	0.00312114	5.22187	1.77e-07	1:20881309	1
1:20881309	1_20881309_T_A	rs3795509	1	20881309	A	T	1:20810212:20811707:clu_44944	69602	4.24e-07	-	0.000298551	0.188332	0.0162982	0.00312114	5.22187	1.77e-07	1:20881309	1
1:20881754	1_20881754_T_C	rs10799637	1	20881754	T	C	1:20810212:20810860:clu_44944	70894	3.11e-08	+	2.78e-05	0.812588	-0.0168607	0.00312646	-5.39291	6.93e-08	1:20881754	1
1:20881754	1_20881754_T_C	rs10799637	1	20881754	T	C	1:20810212:20811707:clu_44944	70047	4.24e-07	-	0.000298551	0.812588	-0.0168607	0.00312646	-5.39291	6.93e-08	1:20881754	1
1:20882523	1_20882523_A_G	rs6689263	1	20882523	A	G	1:20810212:20810860:clu_44944	71663	3.72e-07	+	0.000265278	0.884243	-0.0224634	0.00380858	-5.89809	3.68e-09	1:20882523	1
1:20882523	1_20882523_A_G	rs6689263	1	20882523	A	G	1:20810212:20811707:clu_44944	70816	1.31e-06	-	0.000816341	0.884243	-0.0224634	0.00380858	-5.89809	3.68e-09	1:20882523	1
1:20882712	1_20882712_C_T	rs6676960	1	20882712	T	C	1:20810212:20810860:clu_44944	71852	1.48e-06	+	0.000908185	0.116245	0.0222907	0.0038166	5.84047	5.21e-09	1:20882712	1
1:20882712	1_20882712_C_T	rs6676960	1	20882712	T	C	1:20810212:20811707:clu_44944	71005	6.98e-06	-	0.00355495	0.116245	0.0222907	0.0038166	5.84047	5.21e-09	1:20882712	1
1:20882766	1_20882766_A_G	rs6691916	1	20882766	A	G	1:20810212:20810860:clu_44944	71906	1.16e-07	+	9.24e-05	0.812812	-0.0169024	0.00313784	-5.38664	7.18e-08	1:20882766	1
1:20882766	1_20882766_A_G	rs6691916	1	20882766	A	G	1:20810212:20811707:clu_44944	71059	1.9e-06	-	0.00113274	0.812812	-0.0169024	0.00313784	-5.38664	7.18e-08	1:20882766	1
1:20882794	1_20882794_G_A	rs6702976	1	20882794	A	G	1:20810212:20810860:clu_44944	71934	6.38e-06	+	0.00329635	0.115587	0.0224551	0.00382956	5.86364	4.53e-09	1:20882794	1
1:20882794	1_20882794_G_A	rs6702976	1	20882794	A	G	1:20810212:20811707:clu_44944	71087	2.24e-05	-	0.00965265	0.115587	0.0224551	0.00382956	5.86364	4.53e-09	1:20882794	1
1:20882864	1_20882864_C_T	rs60860959	1	20882864	T	C	1:20810212:20810860:clu_44944	72004	8.18e-06	+	0.00406917	0.113963	0.022106	0.00385978	5.72727	1.02e-08	1:20882864	1
1:20882864	1_20882864_C_T	rs60860959	1	20882864	T	C	1:20810212:20811707:clu_44944	71157	3.23e-05	-	0.0131299	0.113963	0.022106	0.00385978	5.72727	1.02e-08	1:20882864	1
1:20883582	1_20883582_G_A	rs76440167	1	20883582	A	G	1:20810212:20810860:clu_44944	72722	2.47e-06	+	0.00143332	0.0900345	0.0261619	0.0042776	6.11604	9.59e-10	1:20883582	1
1:20883582	1_20883582_G_A	rs76440167	1	20883582	A	G	1:20810212:20811707:clu_44944	71875	1.96e-05	-	0.00863911	0.0900345	0.0261619	0.0042776	6.11604	9.59e-10	1:20883582	1
1:20883608	1_20883608_C_T	rs79582714	1	20883608	T	C	1:20810212:20810860:clu_44944	72748	6.44e-06	+	0.00332022	0.0905038	0.0260483	0.00426779	6.10347	1.04e-09	1:20883608	1
1:20883608	1_20883608_C_T	rs79582714	1	20883608	T	C	1:20810212:20811707:clu_44944	71901	5.36e-05	-	0.0200408	0.0905038	0.0260483	0.00426779	6.10347	1.04e-09	1:20883608	1
1:20956760	1_20956760_G_A	rs74056307	1	20956760	A	G	1:20810212:20810860:clu_44944	145900	1.27e-05	+	0.00594623	0.087021	0.0252173	0.00437473	5.76431	8.2e-09	1:20956760	1
1:20956760	1_20956760_G_A	rs74056307	1	20956760	A	G	1:20810212:20811707:clu_44944	145053	1.86e-05	-	0.00825007	0.087021	0.0252173	0.00437473	5.76431	8.2e-09	1:20956760	1
1:20975168	1_20975168_C_T	rs71653623	1	20975168	T	C	1:20810212:20811707:clu_44944	163461	7.83e-06	-	0.00392126	0.0526601	0.0286171	0.00557577	5.1324	2.86e-07	NA	NA
1:20975168	1_20975168_C_T	rs71653623	1	20975168	T	C	1:20810212:20810860:clu_44944	164308	1.51e-05	+	0.00687973	0.0526601	0.0286171	0.00557577	5.1324	2.86e-07	NA	NA
1:20976535	1_20976535_G_A	rs17414302	1	20976535	A	G	1:20810212:20810860:clu_44944	165675	2.1e-05	+	0.00915372	0.0826147	0.0257453	0.00448031	5.74632	9.12e-09	1:20976535	1
1:20976535	1_20976535_G_A	rs17414302	1	20976535	A	G	1:20810212:20811707:clu_44944	164828	3.99e-05	-	0.0156847	0.0826147	0.0257453	0.00448031	5.74632	9.12e-09	1:20976535	1
1:22354327	1_22354327_T_C	rs3768571	1	22354327	T	C	1:22379361:22404922:clu_45000	-25035	8.47e-55	+	3.25e-50	0.825364	-0.0151662	0.00321986	-4.71019	2.47e-06	1:22354327	1
1:22354327	1_22354327_T_C	rs3768571	1	22354327	T	C	1:22379235:22404922:clu_45000	-24909	7.67e-14	-	1.58e-10	0.825364	-0.0151662	0.00321986	-4.71019	2.47e-06	1:22354327	1
1:22354327	1_22354327_T_C	rs3768571	1	22354327	T	C	1:22352438:22356773:clu_44999	0	2.64e-11	-	3.95e-08	0.825364	-0.0151662	0.00321986	-4.71019	2.47e-06	1:22354327	1
1:22354327	1_22354327_T_C	rs3768571	1	22354327	T	C	1:22354027:22356773:clu_44999	0	8.38e-09	-	8.25e-06	0.825364	-0.0151662	0.00321986	-4.71019	2.47e-06	1:22354327	1
1:22354327	1_22354327_T_C	rs3768571	1	22354327	T	C	1:22352136:22353907:clu_44999	420	5.16e-05	-	0.0194183	0.825364	-0.0151662	0.00321986	-4.71019	2.47e-06	1:22354327	1
1:22355631	1_22355631_C_T	rs61778044	1	22355631	T	C	1:22379361:22404922:clu_45000	-23731	1.5e-54	+	5.61e-50	0.177846	0.0147581	0.00319886	4.61356	3.96e-06	1:22355631	1
1:22355631	1_22355631_C_T	rs61778044	1	22355631	T	C	1:22379235:22404922:clu_45000	-23605	5.38e-14	-	1.13e-10	0.177846	0.0147581	0.00319886	4.61356	3.96e-06	1:22355631	1
1:22355631	1_22355631_C_T	rs61778044	1	22355631	T	C	1:22352438:22356773:clu_44999	0	2.06e-11	-	3.12e-08	0.177846	0.0147581	0.00319886	4.61356	3.96e-06	1:22355631	1
1:22355631	1_22355631_C_T	rs61778044	1	22355631	T	C	1:22354027:22356773:clu_44999	0	3.66e-09	-	3.84e-06	0.177846	0.0147581	0.00319886	4.61356	3.96e-06	1:22355631	1
1:22355631	1_22355631_C_T	rs61778044	1	22355631	T	C	1:22352136:22353907:clu_44999	1724	6.83e-05	-	0.024419	0.177846	0.0147581	0.00319886	4.61356	3.96e-06	1:22355631	1
1:22360383	1_22360383_G_A	rs12021637	1	22360383	A	G	1:22379361:22404922:clu_45000	-18979	8.25e-15	-	1.9e-11	0.601878	-0.0110449	0.00249607	-4.42493	9.65e-06	NA	NA
1:22360383	1_22360383_G_A	rs12021637	1	22360383	A	G	1:22379235:22404922:clu_45000	-18853	4.74e-05	+	0.0181031	0.601878	-0.0110449	0.00249607	-4.42493	9.65e-06	NA	NA
1:22360970	1_22360970_C_T	rs4655016	1	22360970	T	C	1:22379361:22404922:clu_45000	-18392	8.25e-15	-	1.9e-11	0.603824	-0.0110479	0.00249487	-4.42825	9.5e-06	NA	NA
1:22360970	1_22360970_C_T	rs4655016	1	22360970	T	C	1:22379235:22404922:clu_45000	-18266	4.74e-05	+	0.0181031	0.603824	-0.0110479	0.00249487	-4.42825	9.5e-06	NA	NA
1:22361356	1_22361356_G_C	rs2473280	1	22361356	C	G	1:22379361:22404922:clu_45000	-18006	8.25e-15	-	1.9e-11	0.602271	-0.0113906	0.00252436	-4.51228	6.41e-06	NA	NA
1:22361356	1_22361356_G_C	rs2473280	1	22361356	C	G	1:22379235:22404922:clu_45000	-17880	4.74e-05	+	0.0181031	0.602271	-0.0113906	0.00252436	-4.51228	6.41e-06	NA	NA
1:22361472	1_22361472_C_T	rs2473279	1	22361472	T	C	1:22379361:22404922:clu_45000	-17890	8.25e-15	-	1.9e-11	0.603893	-0.0110576	0.00249466	-4.43248	9.32e-06	NA	NA
1:22361472	1_22361472_C_T	rs2473279	1	22361472	T	C	1:22379235:22404922:clu_45000	-17764	4.74e-05	+	0.0181031	0.603893	-0.0110576	0.00249466	-4.43248	9.32e-06	NA	NA
1:22362194	1_22362194_T_C	rs2473276	1	22362194	T	C	1:22379361:22404922:clu_45000	-17168	8.25e-15	-	1.9e-11	0.397933	0.0110673	0.00249504	4.43574	9.18e-06	NA	NA
1:22362194	1_22362194_T_C	rs2473276	1	22362194	T	C	1:22379235:22404922:clu_45000	-17042	4.74e-05	+	0.0181031	0.397933	0.0110673	0.00249504	4.43574	9.18e-06	NA	NA
1:22362197	1_22362197_A_G	rs2501284	1	22362197	A	G	1:22379361:22404922:clu_45000	-17165	8.25e-15	-	1.9e-11	0.398633	0.0110322	0.00249538	4.42106	9.82e-06	NA	NA
1:22362197	1_22362197_A_G	rs2501284	1	22362197	A	G	1:22379235:22404922:clu_45000	-17039	4.74e-05	+	0.0181031	0.398633	0.0110322	0.00249538	4.42106	9.82e-06	NA	NA
1:22362426	1_22362426_C_T	rs3117046	1	22362426	T	C	1:22379361:22404922:clu_45000	-16936	8.25e-15	-	1.9e-11	0.603967	-0.0110514	0.00249483	-4.42971	9.44e-06	NA	NA
1:22362426	1_22362426_C_T	rs3117046	1	22362426	T	C	1:22379235:22404922:clu_45000	-16810	4.74e-05	+	0.0181031	0.603967	-0.0110514	0.00249483	-4.42971	9.44e-06	NA	NA
1:22362717	1_22362717_C_T	rs2473275	1	22362717	T	C	1:22379361:22404922:clu_45000	-16645	8.25e-15	-	1.9e-11	0.602801	-0.0110453	0.00249587	-4.42541	9.63e-06	NA	NA
1:22362717	1_22362717_C_T	rs2473275	1	22362717	T	C	1:22379235:22404922:clu_45000	-16519	4.74e-05	+	0.0181031	0.602801	-0.0110453	0.00249587	-4.42541	9.63e-06	NA	NA
1:22362805	1_22362805_T_G	rs2038109	1	22362805	T	G	1:22379361:22404922:clu_45000	-16557	8.25e-15	-	1.9e-11	0.399441	0.0112428	0.00249464	4.5068	6.58e-06	NA	NA
1:22362805	1_22362805_T_G	rs2038109	1	22362805	T	G	1:22379235:22404922:clu_45000	-16431	4.74e-05	+	0.0181031	0.399441	0.0112428	0.00249464	4.5068	6.58e-06	NA	NA
1:22362940	1_22362940_G_T	rs2038106	1	22362940	T	G	1:22379361:22404922:clu_45000	-16422	8.25e-15	-	1.9e-11	0.603244	-0.0110287	0.00249415	-4.42185	9.79e-06	NA	NA
1:22362940	1_22362940_G_T	rs2038106	1	22362940	T	G	1:22379235:22404922:clu_45000	-16296	4.74e-05	+	0.0181031	0.603244	-0.0110287	0.00249415	-4.42185	9.79e-06	NA	NA
1:22363039	1_22363039_A_G	rs2038105	1	22363039	A	G	1:22379361:22404922:clu_45000	-16323	8.25e-15	-	1.9e-11	0.396257	0.0110414	0.0024947	4.42594	9.6e-06	NA	NA
1:22363039	1_22363039_A_G	rs2038105	1	22363039	A	G	1:22379235:22404922:clu_45000	-16197	4.74e-05	+	0.0181031	0.396257	0.0110414	0.0024947	4.42594	9.6e-06	NA	NA
1:22363507	1_22363507_A_G	rs3117045	1	22363507	A	G	1:22379361:22404922:clu_45000	-15855	8.25e-15	-	1.9e-11	0.396049	0.0110577	0.00249495	4.43202	9.34e-06	NA	NA
1:22363507	1_22363507_A_G	rs3117045	1	22363507	A	G	1:22379235:22404922:clu_45000	-15729	4.74e-05	+	0.0181031	0.396049	0.0110577	0.00249495	4.43202	9.34e-06	NA	NA
1:22363646	1_22363646_A_C	rs3123459	1	22363646	A	C	1:22379361:22404922:clu_45000	-15716	8.25e-15	-	1.9e-11	0.396314	0.0110524	0.00249466	4.43041	9.41e-06	NA	NA
1:22363646	1_22363646_A_C	rs3123459	1	22363646	A	C	1:22379235:22404922:clu_45000	-15590	4.74e-05	+	0.0181031	0.396314	0.0110524	0.00249466	4.43041	9.41e-06	NA	NA
1:22363918	1_22363918_G_A	rs3117044	1	22363918	A	G	1:22379361:22404922:clu_45000	-15444	8.25e-15	-	1.9e-11	0.603928	-0.0110689	0.00249496	-4.43652	9.14e-06	NA	NA
1:22363918	1_22363918_G_A	rs3117044	1	22363918	A	G	1:22379235:22404922:clu_45000	-15318	4.74e-05	+	0.0181031	0.603928	-0.0110689	0.00249496	-4.43652	9.14e-06	NA	NA
1:22370157	1_22370157_G_A	rs12748456	1	22370157	A	G	1:22379361:22404922:clu_45000	-9205	4.33e-61	+	2.12e-56	0.163308	0.0163688	0.00329592	4.96638	6.82e-07	1:22370157	1
1:22370157	1_22370157_G_A	rs12748456	1	22370157	A	G	1:22379235:22404922:clu_45000	-9079	1.19e-13	-	2.38e-10	0.163308	0.0163688	0.00329592	4.96638	6.82e-07	1:22370157	1
1:22370157	1_22370157_G_A	rs12748456	1	22370157	A	G	1:22352438:22356773:clu_44999	13384	6.42e-10	-	7.7e-07	0.163308	0.0163688	0.00329592	4.96638	6.82e-07	1:22370157	1
1:22370157	1_22370157_G_A	rs12748456	1	22370157	A	G	1:22354027:22356773:clu_44999	13384	1.16e-07	-	9.25e-05	0.163308	0.0163688	0.00329592	4.96638	6.82e-07	1:22370157	1
1:22370421	1_22370421_A_G	rs2473330	1	22370421	A	G	1:22379361:22404922:clu_45000	-8941	1.91e-14	-	4.23e-11	0.404488	0.0110471	0.00248834	4.43954	9.02e-06	NA	NA
1:22370421	1_22370421_A_G	rs2473330	1	22370421	A	G	1:22379235:22404922:clu_45000	-8815	4.25e-05	+	0.0165207	0.404488	0.0110471	0.00248834	4.43954	9.02e-06	NA	NA
1:22373671	1_22373671_T_C	rs6661161	1	22373671	T	C	1:22379361:22404922:clu_45000	-5691	4.07e-62	+	2.09e-57	0.836815	-0.0156438	0.00330413	-4.73463	2.19e-06	1:22373671	1
1:22373671	1_22373671_T_C	rs6661161	1	22373671	T	C	1:22379235:22404922:clu_45000	-5565	5.77e-14	-	1.21e-10	0.836815	-0.0156438	0.00330413	-4.73463	2.19e-06	1:22373671	1
1:22373671	1_22373671_T_C	rs6661161	1	22373671	T	C	1:22352438:22356773:clu_44999	16898	1.86e-10	-	2.44e-07	0.836815	-0.0156438	0.00330413	-4.73463	2.19e-06	1:22373671	1
1:22373671	1_22373671_T_C	rs6661161	1	22373671	T	C	1:22354027:22356773:clu_44999	16898	3.8e-08	-	3.33e-05	0.836815	-0.0156438	0.00330413	-4.73463	2.19e-06	1:22373671	1
1:22374032	1_22374032_C_T	rs71638823	1	22374032	T	C	1:22379361:22404922:clu_45000	-5330	1.18e-73	+	1.04e-68	0.142061	0.0191529	0.00349985	5.4725	4.44e-08	1:22374032	1
1:22374032	1_22374032_C_T	rs71638823	1	22374032	T	C	1:22379235:22404922:clu_45000	-5204	2.47e-14	-	5.42e-11	0.142061	0.0191529	0.00349985	5.4725	4.44e-08	1:22374032	1
1:22374032	1_22374032_C_T	rs71638823	1	22374032	T	C	1:22352438:22356773:clu_44999	17259	8.44e-09	-	8.3e-06	0.142061	0.0191529	0.00349985	5.4725	4.44e-08	1:22374032	1
1:22374032	1_22374032_C_T	rs71638823	1	22374032	T	C	1:22354027:22356773:clu_44999	17259	1.55e-07	-	0.000120702	0.142061	0.0191529	0.00349985	5.4725	4.44e-08	1:22374032	1
1:22374693	1_22374693_A_G	rs11579182	1	22374693	A	G	1:22379361:22404922:clu_45000	-4669	1.18e-73	+	1.04e-68	0.857078	-0.018836	0.00349113	-5.39537	6.84e-08	1:22374693	1
1:22374693	1_22374693_A_G	rs11579182	1	22374693	A	G	1:22379235:22404922:clu_45000	-4543	2.47e-14	-	5.42e-11	0.857078	-0.018836	0.00349113	-5.39537	6.84e-08	1:22374693	1
1:22374693	1_22374693_A_G	rs11579182	1	22374693	A	G	1:22352438:22356773:clu_44999	17920	8.44e-09	-	8.3e-06	0.857078	-0.018836	0.00349113	-5.39537	6.84e-08	1:22374693	1
1:22374693	1_22374693_A_G	rs11579182	1	22374693	A	G	1:22354027:22356773:clu_44999	17920	1.55e-07	-	0.000120702	0.857078	-0.018836	0.00349113	-5.39537	6.84e-08	1:22374693	1
1:22375190	1_22375190_T_C	rs11580039	1	22375190	T	C	1:22379361:22404922:clu_45000	-4172	1.18e-73	+	1.04e-68	0.857443	-0.0190053	0.00349473	-5.43826	5.38e-08	1:22375190	1
1:22375190	1_22375190_T_C	rs11580039	1	22375190	T	C	1:22379235:22404922:clu_45000	-4046	2.47e-14	-	5.42e-11	0.857443	-0.0190053	0.00349473	-5.43826	5.38e-08	1:22375190	1
1:22375190	1_22375190_T_C	rs11580039	1	22375190	T	C	1:22352438:22356773:clu_44999	18417	8.44e-09	-	8.3e-06	0.857443	-0.0190053	0.00349473	-5.43826	5.38e-08	1:22375190	1
1:22375190	1_22375190_T_C	rs11580039	1	22375190	T	C	1:22354027:22356773:clu_44999	18417	1.55e-07	-	0.000120702	0.857443	-0.0190053	0.00349473	-5.43826	5.38e-08	1:22375190	1
1:22376188	1_22376188_G_A	rs10917131	1	22376188	A	G	1:22379361:22404922:clu_45000	-3174	4.07e-62	+	2.09e-57	0.164243	0.0159526	0.00329538	4.84089	1.29e-06	1:22376188	1
1:22376188	1_22376188_G_A	rs10917131	1	22376188	A	G	1:22379235:22404922:clu_45000	-3048	5.77e-14	-	1.21e-10	0.164243	0.0159526	0.00329538	4.84089	1.29e-06	1:22376188	1
1:22376188	1_22376188_G_A	rs10917131	1	22376188	A	G	1:22352438:22356773:clu_44999	19415	1.86e-10	-	2.44e-07	0.164243	0.0159526	0.00329538	4.84089	1.29e-06	1:22376188	1
1:22376188	1_22376188_G_A	rs10917131	1	22376188	A	G	1:22354027:22356773:clu_44999	19415	3.8e-08	-	3.33e-05	0.164243	0.0159526	0.00329538	4.84089	1.29e-06	1:22376188	1
1:22376452	1_22376452_C_T	rs35139465	1	22376452	T	C	1:22379361:22404922:clu_45000	-2910	4.07e-62	+	2.09e-57	0.163566	0.0160615	0.00330097	4.86568	1.14e-06	1:22376452	1
1:22376452	1_22376452_C_T	rs35139465	1	22376452	T	C	1:22379235:22404922:clu_45000	-2784	5.77e-14	-	1.21e-10	0.163566	0.0160615	0.00330097	4.86568	1.14e-06	1:22376452	1
1:22376452	1_22376452_C_T	rs35139465	1	22376452	T	C	1:22352438:22356773:clu_44999	19679	1.86e-10	-	2.44e-07	0.163566	0.0160615	0.00330097	4.86568	1.14e-06	1:22376452	1
1:22376452	1_22376452_C_T	rs35139465	1	22376452	T	C	1:22354027:22356773:clu_44999	19679	3.8e-08	-	3.33e-05	0.163566	0.0160615	0.00330097	4.86568	1.14e-06	1:22376452	1
1:22377543	1_22377543_T_A	rs3754501	1	22377543	A	T	1:22379361:22404922:clu_45000	-1819	1.18e-73	+	1.04e-68	0.142079	0.0193827	0.00349802	5.54104	3.01e-08	1:22377543	1
1:22377543	1_22377543_T_A	rs3754501	1	22377543	A	T	1:22379235:22404922:clu_45000	-1693	2.47e-14	-	5.42e-11	0.142079	0.0193827	0.00349802	5.54104	3.01e-08	1:22377543	1
1:22377543	1_22377543_T_A	rs3754501	1	22377543	A	T	1:22352438:22356773:clu_44999	20770	8.44e-09	-	8.3e-06	0.142079	0.0193827	0.00349802	5.54104	3.01e-08	1:22377543	1
1:22377543	1_22377543_T_A	rs3754501	1	22377543	A	T	1:22354027:22356773:clu_44999	20770	1.55e-07	-	0.000120702	0.142079	0.0193827	0.00349802	5.54104	3.01e-08	1:22377543	1
1:22377718	1_22377718_G_A	rs3754500	1	22377718	A	G	1:22379361:22404922:clu_45000	-1644	1.18e-73	+	1.04e-68	0.141656	0.0192587	0.00350244	5.49863	3.83e-08	1:22377718	1
1:22377718	1_22377718_G_A	rs3754500	1	22377718	A	G	1:22379235:22404922:clu_45000	-1518	2.47e-14	-	5.42e-11	0.141656	0.0192587	0.00350244	5.49863	3.83e-08	1:22377718	1
1:22377718	1_22377718_G_A	rs3754500	1	22377718	A	G	1:22352438:22356773:clu_44999	20945	8.44e-09	-	8.3e-06	0.141656	0.0192587	0.00350244	5.49863	3.83e-08	1:22377718	1
1:22377718	1_22377718_G_A	rs3754500	1	22377718	A	G	1:22354027:22356773:clu_44999	20945	1.55e-07	-	0.000120702	0.141656	0.0192587	0.00350244	5.49863	3.83e-08	1:22377718	1
1:22378670	1_22378670_G_A	rs3754497	1	22378670	A	G	1:22379361:22404922:clu_45000	-692	1.18e-73	+	1.04e-68	0.143177	0.0193983	0.00348682	5.56332	2.65e-08	1:22378670	1
1:22378670	1_22378670_G_A	rs3754497	1	22378670	A	G	1:22379235:22404922:clu_45000	-566	2.47e-14	-	5.42e-11	0.143177	0.0193983	0.00348682	5.56332	2.65e-08	1:22378670	1
1:22378670	1_22378670_G_A	rs3754497	1	22378670	A	G	1:22352438:22356773:clu_44999	21897	8.44e-09	-	8.3e-06	0.143177	0.0193983	0.00348682	5.56332	2.65e-08	1:22378670	1
1:22378670	1_22378670_G_A	rs3754497	1	22378670	A	G	1:22354027:22356773:clu_44999	21897	1.55e-07	-	0.000120702	0.143177	0.0193983	0.00348682	5.56332	2.65e-08	1:22378670	1
1:22379360	1_22379360_G_A	rs16860621	1	22379360	A	G	1:22379361:22404922:clu_45000	-2	1.18e-73	+	1.04e-68	0.142356	0.019245	0.00349511	5.50626	3.67e-08	1:22379360	1
1:22379360	1_22379360_G_A	rs16860621	1	22379360	A	G	1:22379235:22404922:clu_45000	0	2.47e-14	-	5.42e-11	0.142356	0.019245	0.00349511	5.50626	3.67e-08	1:22379360	1
1:22379360	1_22379360_G_A	rs16860621	1	22379360	A	G	1:22352438:22356773:clu_44999	22587	8.44e-09	-	8.3e-06	0.142356	0.019245	0.00349511	5.50626	3.67e-08	1:22379360	1
1:22379360	1_22379360_G_A	rs16860621	1	22379360	A	G	1:22354027:22356773:clu_44999	22587	1.55e-07	-	0.000120702	0.142356	0.019245	0.00349511	5.50626	3.67e-08	1:22379360	1
1:22382739	1_22382739_A_G	rs12729825	1	22382739	A	G	1:22379361:22404922:clu_45000	0	4.05e-73	+	3.49e-68	0.858594	-0.0193237	0.00351355	-5.49977	3.8e-08	1:22382739	1
1:22382739	1_22382739_A_G	rs12729825	1	22382739	A	G	1:22379235:22404922:clu_45000	0	3.38e-14	-	7.28e-11	0.858594	-0.0193237	0.00351355	-5.49977	3.8e-08	1:22382739	1
1:22382739	1_22382739_A_G	rs12729825	1	22382739	A	G	1:22352438:22356773:clu_44999	25966	8.47e-09	-	8.32e-06	0.858594	-0.0193237	0.00351355	-5.49977	3.8e-08	1:22382739	1
1:22382739	1_22382739_A_G	rs12729825	1	22382739	A	G	1:22354027:22356773:clu_44999	25966	1.59e-07	-	0.00012325	0.858594	-0.0193237	0.00351355	-5.49977	3.8e-08	1:22382739	1
1:22386722	1_22386722_T_A	rs16826278	1	22386722	A	T	1:22379361:22404922:clu_45000	0	5.81e-62	+	2.93e-57	0.163697	0.0159535	0.00329959	4.83501	1.33e-06	1:22386722	1
1:22386722	1_22386722_T_A	rs16826278	1	22386722	A	T	1:22379235:22404922:clu_45000	0	7.29e-14	-	1.51e-10	0.163697	0.0159535	0.00329959	4.83501	1.33e-06	1:22386722	1
1:22386722	1_22386722_T_A	rs16826278	1	22386722	A	T	1:22352438:22356773:clu_44999	29949	1.89e-10	-	2.47e-07	0.163697	0.0159535	0.00329959	4.83501	1.33e-06	1:22386722	1
1:22386722	1_22386722_T_A	rs16826278	1	22386722	A	T	1:22354027:22356773:clu_44999	29949	3.85e-08	-	3.37e-05	0.163697	0.0159535	0.00329959	4.83501	1.33e-06	1:22386722	1
1:22386859	1_22386859_A_G	rs16826279	1	22386859	A	G	1:22379361:22404922:clu_45000	0	4.05e-73	+	3.49e-68	0.858567	-0.0192847	0.00351283	-5.48978	4.02e-08	1:22386859	1
1:22386859	1_22386859_A_G	rs16826279	1	22386859	A	G	1:22379235:22404922:clu_45000	0	3.38e-14	-	7.28e-11	0.858567	-0.0192847	0.00351283	-5.48978	4.02e-08	1:22386859	1
1:22386859	1_22386859_A_G	rs16826279	1	22386859	A	G	1:22352438:22356773:clu_44999	30086	8.47e-09	-	8.32e-06	0.858567	-0.0192847	0.00351283	-5.48978	4.02e-08	1:22386859	1
1:22386859	1_22386859_A_G	rs16826279	1	22386859	A	G	1:22354027:22356773:clu_44999	30086	1.59e-07	-	0.00012325	0.858567	-0.0192847	0.00351283	-5.48978	4.02e-08	1:22386859	1
1:22389388	1_22389388_A_G	rs16826309	1	22389388	A	G	1:22379361:22404922:clu_45000	0	4.05e-73	+	3.49e-68	0.859059	-0.0195521	0.00351787	-5.55793	2.73e-08	1:22389388	1
1:22389388	1_22389388_A_G	rs16826309	1	22389388	A	G	1:22379235:22404922:clu_45000	0	3.38e-14	-	7.28e-11	0.859059	-0.0195521	0.00351787	-5.55793	2.73e-08	1:22389388	1
1:22389388	1_22389388_A_G	rs16826309	1	22389388	A	G	1:22352438:22356773:clu_44999	32615	8.47e-09	-	8.32e-06	0.859059	-0.0195521	0.00351787	-5.55793	2.73e-08	1:22389388	1
1:22389388	1_22389388_A_G	rs16826309	1	22389388	A	G	1:22354027:22356773:clu_44999	32615	1.59e-07	-	0.00012325	0.859059	-0.0195521	0.00351787	-5.55793	2.73e-08	1:22389388	1
1:22390078	1_22390078_G_A	rs11583790	1	22390078	A	G	1:22379361:22404922:clu_45000	0	4.05e-73	+	3.49e-68	0.140575	0.0194109	0.00351189	5.52719	3.25e-08	1:22390078	1
1:22390078	1_22390078_G_A	rs11583790	1	22390078	A	G	1:22379235:22404922:clu_45000	0	3.38e-14	-	7.28e-11	0.140575	0.0194109	0.00351189	5.52719	3.25e-08	1:22390078	1
1:22390078	1_22390078_G_A	rs11583790	1	22390078	A	G	1:22352438:22356773:clu_44999	33305	8.47e-09	-	8.32e-06	0.140575	0.0194109	0.00351189	5.52719	3.25e-08	1:22390078	1
1:22390078	1_22390078_G_A	rs11583790	1	22390078	A	G	1:22354027:22356773:clu_44999	33305	1.59e-07	-	0.00012325	0.140575	0.0194109	0.00351189	5.52719	3.25e-08	1:22390078	1
1:22391563	1_22391563_G_C	rs12406669	1	22391563	C	G	1:22379361:22404922:clu_45000	0	4.05e-73	+	3.49e-68	0.140875	0.0192208	0.00351862	5.4626	4.69e-08	1:22391563	1
1:22391563	1_22391563_G_C	rs12406669	1	22391563	C	G	1:22379235:22404922:clu_45000	0	3.38e-14	-	7.28e-11	0.140875	0.0192208	0.00351862	5.4626	4.69e-08	1:22391563	1
1:22391563	1_22391563_G_C	rs12406669	1	22391563	C	G	1:22352438:22356773:clu_44999	34790	8.47e-09	-	8.32e-06	0.140875	0.0192208	0.00351862	5.4626	4.69e-08	1:22391563	1
1:22391563	1_22391563_G_C	rs12406669	1	22391563	C	G	1:22354027:22356773:clu_44999	34790	1.59e-07	-	0.00012325	0.140875	0.0192208	0.00351862	5.4626	4.69e-08	1:22391563	1
1:22393524	1_22393524_C_T	rs12740791	1	22393524	T	C	1:22379361:22404922:clu_45000	0	1.59e-41	+	2.83e-37	0.0998895	0.0196455	0.00409649	4.79571	1.62e-06	1:22393524	1
1:22393524	1_22393524_C_T	rs12740791	1	22393524	T	C	1:22379235:22404922:clu_45000	0	2.89e-12	-	4.86e-09	0.0998895	0.0196455	0.00409649	4.79571	1.62e-06	1:22393524	1
1:22393524	1_22393524_C_T	rs12740791	1	22393524	T	C	1:22354027:22356773:clu_44999	36751	4.32e-06	-	0.00234644	0.0998895	0.0196455	0.00409649	4.79571	1.62e-06	1:22393524	1
1:22393524	1_22393524_C_T	rs12740791	1	22393524	T	C	1:22352438:22356773:clu_44999	36751	1.7e-05	-	0.00762419	0.0998895	0.0196455	0.00409649	4.79571	1.62e-06	1:22393524	1
1:22397248	1_22397248_C_T	rs11807562	1	22397248	T	C	1:22379361:22404922:clu_45000	0	2.3e-72	+	1.96e-67	0.132592	0.0188591	0.00362704	5.19958	2e-07	1:22397248	1
1:22397248	1_22397248_C_T	rs11807562	1	22397248	T	C	1:22379235:22404922:clu_45000	0	7.06e-15	-	1.64e-11	0.132592	0.0188591	0.00362704	5.19958	2e-07	1:22397248	1
1:22397248	1_22397248_C_T	rs11807562	1	22397248	T	C	1:22352438:22356773:clu_44999	40475	4.04e-09	-	4.2e-06	0.132592	0.0188591	0.00362704	5.19958	2e-07	1:22397248	1
1:22397248	1_22397248_C_T	rs11807562	1	22397248	T	C	1:22354027:22356773:clu_44999	40475	8.53e-08	-	7e-05	0.132592	0.0188591	0.00362704	5.19958	2e-07	1:22397248	1
1:22398905	1_22398905_A_G	rs34896897	1	22398905	A	G	1:22379361:22404922:clu_45000	0	6.4e-75	+	5.93e-70	0.859941	-0.0192959	0.00352769	-5.46985	4.5e-08	1:22398905	1
1:22398905	1_22398905_A_G	rs34896897	1	22398905	A	G	1:22379235:22404922:clu_45000	0	9.8e-15	-	2.24e-11	0.859941	-0.0192959	0.00352769	-5.46985	4.5e-08	1:22398905	1
1:22398905	1_22398905_A_G	rs34896897	1	22398905	A	G	1:22352438:22356773:clu_44999	42132	6.51e-09	-	6.54e-06	0.859941	-0.0192959	0.00352769	-5.46985	4.5e-08	1:22398905	1
1:22398905	1_22398905_A_G	rs34896897	1	22398905	A	G	1:22354027:22356773:clu_44999	42132	1.32e-07	-	0.000103974	0.859941	-0.0192959	0.00352769	-5.46985	4.5e-08	1:22398905	1
1:22401024	1_22401024_G_A	rs16826425	1	22401024	A	G	1:22379361:22404922:clu_45000	0	6.4e-75	+	5.93e-70	0.140394	0.0193554	0.00351549	5.50575	3.68e-08	1:22401024	1
1:22401024	1_22401024_G_A	rs16826425	1	22401024	A	G	1:22379235:22404922:clu_45000	0	9.8e-15	-	2.24e-11	0.140394	0.0193554	0.00351549	5.50575	3.68e-08	1:22401024	1
1:22401024	1_22401024_G_A	rs16826425	1	22401024	A	G	1:22352438:22356773:clu_44999	44251	6.51e-09	-	6.54e-06	0.140394	0.0193554	0.00351549	5.50575	3.68e-08	1:22401024	1
1:22401024	1_22401024_G_A	rs16826425	1	22401024	A	G	1:22354027:22356773:clu_44999	44251	1.32e-07	-	0.000103974	0.140394	0.0193554	0.00351549	5.50575	3.68e-08	1:22401024	1
1:22401538	1_22401538_G_A	rs10917139	1	22401538	A	G	1:22379361:22404922:clu_45000	0	6.4e-75	+	5.93e-70	0.139924	0.01952	0.00351933	5.54651	2.91e-08	1:22401538	1
1:22401538	1_22401538_G_A	rs10917139	1	22401538	A	G	1:22379235:22404922:clu_45000	0	9.8e-15	-	2.24e-11	0.139924	0.01952	0.00351933	5.54651	2.91e-08	1:22401538	1
1:22401538	1_22401538_G_A	rs10917139	1	22401538	A	G	1:22352438:22356773:clu_44999	44765	6.51e-09	-	6.54e-06	0.139924	0.01952	0.00351933	5.54651	2.91e-08	1:22401538	1
1:22401538	1_22401538_G_A	rs10917139	1	22401538	A	G	1:22354027:22356773:clu_44999	44765	1.32e-07	-	0.000103974	0.139924	0.01952	0.00351933	5.54651	2.91e-08	1:22401538	1
1:22412645	1_22412645_A_G	rs10917145	1	22412645	A	G	1:22379361:22404922:clu_45000	7723	5.07e-81	+	5.67e-76	0.86003	-0.0195867	0.00350892	-5.58199	2.38e-08	1:22412645	1
1:22412645	1_22412645_A_G	rs10917145	1	22412645	A	G	1:22379235:22404922:clu_45000	7723	6.05e-16	-	1.57e-12	0.86003	-0.0195867	0.00350892	-5.58199	2.38e-08	1:22412645	1
1:22412645	1_22412645_A_G	rs10917145	1	22412645	A	G	1:22352438:22356773:clu_44999	55872	6.3e-09	-	6.35e-06	0.86003	-0.0195867	0.00350892	-5.58199	2.38e-08	1:22412645	1
1:22412645	1_22412645_A_G	rs10917145	1	22412645	A	G	1:22354027:22356773:clu_44999	55872	1.32e-07	-	0.000104152	0.86003	-0.0195867	0.00350892	-5.58199	2.38e-08	1:22412645	1
1:22414070	1_22414070_C_T	rs11800014	1	22414070	T	C	1:22379361:22404922:clu_45000	9148	3.47e-68	+	2.33e-63	0.162735	0.0162238	0.00329716	4.92053	8.63e-07	1:22414070	1
1:22414070	1_22414070_C_T	rs11800014	1	22414070	T	C	1:22379235:22404922:clu_45000	9148	1.67e-15	-	4.16e-12	0.162735	0.0162238	0.00329716	4.92053	8.63e-07	1:22414070	1
1:22414070	1_22414070_C_T	rs11800014	1	22414070	T	C	1:22352438:22356773:clu_44999	57297	1.38e-10	-	1.85e-07	0.162735	0.0162238	0.00329716	4.92053	8.63e-07	1:22414070	1
1:22414070	1_22414070_C_T	rs11800014	1	22414070	T	C	1:22354027:22356773:clu_44999	57297	3.19e-08	-	2.83e-05	0.162735	0.0162238	0.00329716	4.92053	8.63e-07	1:22414070	1
1:22420449	1_22420449_C_T	rs11577378	1	22420449	T	C	1:22379361:22404922:clu_45000	15527	5.07e-81	+	5.67e-76	0.14106	0.0192958	0.00349707	5.51771	3.43e-08	1:22420449	1
1:22420449	1_22420449_C_T	rs11577378	1	22420449	T	C	1:22379235:22404922:clu_45000	15527	6.05e-16	-	1.57e-12	0.14106	0.0192958	0.00349707	5.51771	3.43e-08	1:22420449	1
1:22420449	1_22420449_C_T	rs11577378	1	22420449	T	C	1:22352438:22356773:clu_44999	63676	6.3e-09	-	6.35e-06	0.14106	0.0192958	0.00349707	5.51771	3.43e-08	1:22420449	1
1:22420449	1_22420449_C_T	rs11577378	1	22420449	T	C	1:22354027:22356773:clu_44999	63676	1.32e-07	-	0.000104152	0.14106	0.0192958	0.00349707	5.51771	3.43e-08	1:22420449	1
1:22421113	1_22421113_C_T	rs12740705	1	22421113	T	C	1:22379361:22404922:clu_45000	16191	5.07e-81	+	5.67e-76	0.140775	0.0192507	0.0035002	5.49988	3.8e-08	1:22421113	1
1:22421113	1_22421113_C_T	rs12740705	1	22421113	T	C	1:22379235:22404922:clu_45000	16191	6.05e-16	-	1.57e-12	0.140775	0.0192507	0.0035002	5.49988	3.8e-08	1:22421113	1
1:22421113	1_22421113_C_T	rs12740705	1	22421113	T	C	1:22352438:22356773:clu_44999	64340	6.3e-09	-	6.35e-06	0.140775	0.0192507	0.0035002	5.49988	3.8e-08	1:22421113	1
1:22421113	1_22421113_C_T	rs12740705	1	22421113	T	C	1:22354027:22356773:clu_44999	64340	1.32e-07	-	0.000104152	0.140775	0.0192507	0.0035002	5.49988	3.8e-08	1:22421113	1
1:22421831	1_22421831_C_T	rs10799733	1	22421831	T	C	1:22379361:22404922:clu_45000	16909	7.89e-34	-	8.13e-30	0.769644	-0.0147288	0.00290014	-5.07865	3.8e-07	NA	NA
1:22421831	1_22421831_C_T	rs10799733	1	22421831	T	C	1:22379235:22404922:clu_45000	16909	4.35e-08	+	3.77e-05	0.769644	-0.0147288	0.00290014	-5.07865	3.8e-07	NA	NA
1:22423543	1_22423543_A_G	rs4076750	1	22423543	A	G	1:22379361:22404922:clu_45000	18621	1.49e-67	+	9.69e-63	0.833478	-0.0159747	0.00326706	-4.88963	1.01e-06	1:22423543	1
1:22423543	1_22423543_A_G	rs4076750	1	22423543	A	G	1:22379235:22404922:clu_45000	18621	1.77e-15	-	4.4e-12	0.833478	-0.0159747	0.00326706	-4.88963	1.01e-06	1:22423543	1
1:22423543	1_22423543_A_G	rs4076750	1	22423543	A	G	1:22352438:22356773:clu_44999	66770	1.45e-10	-	1.93e-07	0.833478	-0.0159747	0.00326706	-4.88963	1.01e-06	1:22423543	1
1:22423543	1_22423543_A_G	rs4076750	1	22423543	A	G	1:22354027:22356773:clu_44999	66770	7.98e-08	-	6.58e-05	0.833478	-0.0159747	0.00326706	-4.88963	1.01e-06	1:22423543	1
1:22425642	1_22425642_C_T	rs10917152	1	22425642	T	C	1:22379361:22404922:clu_45000	20720	3.07e-71	+	2.49e-66	0.129018	0.0216496	0.00363385	5.95776	2.56e-09	1:22425642	1
1:22425642	1_22425642_C_T	rs10917152	1	22425642	T	C	1:22379235:22404922:clu_45000	20720	1.05e-14	-	2.39e-11	0.129018	0.0216496	0.00363385	5.95776	2.56e-09	1:22425642	1
1:22425642	1_22425642_C_T	rs10917152	1	22425642	T	C	1:22352438:22356773:clu_44999	68869	1.56e-08	-	1.47e-05	0.129018	0.0216496	0.00363385	5.95776	2.56e-09	1:22425642	1
1:22425642	1_22425642_C_T	rs10917152	1	22425642	T	C	1:22354027:22356773:clu_44999	68869	1.43e-07	-	0.00011233	0.129018	0.0216496	0.00363385	5.95776	2.56e-09	1:22425642	1
1:22426187	1_22426187_C_A	rs1534949	1	22426187	A	C	1:22379361:22404922:clu_45000	21265	1.18e-12	-	2.09e-09	0.588201	-0.0117501	0.00247308	-4.75121	2.02e-06	NA	NA
1:22428701	1_22428701_A_G	rs6672792	1	22428701	A	G	1:22379361:22404922:clu_45000	23779	3.06e-31	-	2.7e-27	0.250872	0.0135306	0.00280751	4.81944	1.44e-06	NA	NA
1:22428701	1_22428701_A_G	rs6672792	1	22428701	A	G	1:22379235:22404922:clu_45000	23779	2.62e-08	+	2.37e-05	0.250872	0.0135306	0.00280751	4.81944	1.44e-06	NA	NA
1:22428701	1_22428701_A_G	rs6672792	1	22428701	A	G	1:22354027:22356773:clu_44999	71928	5.38e-05	+	0.0200974	0.250872	0.0135306	0.00280751	4.81944	1.44e-06	NA	NA
1:22430069	1_22430069_G_A	rs2143103	1	22430069	A	G	1:22379361:22404922:clu_45000	25147	2.54e-70	+	1.95e-65	0.132739	0.0209678	0.00359124	5.8386	5.26e-09	1:22430069	1
1:22430069	1_22430069_G_A	rs2143103	1	22430069	A	G	1:22379235:22404922:clu_45000	25147	1.65e-14	-	3.69e-11	0.132739	0.0209678	0.00359124	5.8386	5.26e-09	1:22430069	1
1:22430069	1_22430069_G_A	rs2143103	1	22430069	A	G	1:22352438:22356773:clu_44999	73296	1.33e-08	-	1.26e-05	0.132739	0.0209678	0.00359124	5.8386	5.26e-09	1:22430069	1
1:22430069	1_22430069_G_A	rs2143103	1	22430069	A	G	1:22354027:22356773:clu_44999	73296	1.11e-07	-	8.92e-05	0.132739	0.0209678	0.00359124	5.8386	5.26e-09	1:22430069	1
1:22431337	1_22431337_C_T	rs11580451	1	22431337	T	C	1:22379361:22404922:clu_45000	26415	3.07e-71	+	2.49e-66	0.127859	0.0215108	0.00365789	5.88067	4.09e-09	1:22431337	1
1:22431337	1_22431337_C_T	rs11580451	1	22431337	T	C	1:22379235:22404922:clu_45000	26415	1.05e-14	-	2.39e-11	0.127859	0.0215108	0.00365789	5.88067	4.09e-09	1:22431337	1
1:22431337	1_22431337_C_T	rs11580451	1	22431337	T	C	1:22352438:22356773:clu_44999	74564	1.56e-08	-	1.47e-05	0.127859	0.0215108	0.00365789	5.88067	4.09e-09	1:22431337	1
1:22431337	1_22431337_C_T	rs11580451	1	22431337	T	C	1:22354027:22356773:clu_44999	74564	1.43e-07	-	0.00011233	0.127859	0.0215108	0.00365789	5.88067	4.09e-09	1:22431337	1
1:22432419	1_22432419_T_C	rs4655022	1	22432419	T	C	1:22379361:22404922:clu_45000	27497	7.69e-29	-	5.57e-25	0.233043	0.014509	0.00288692	5.02575	5.01e-07	NA	NA
1:22432419	1_22432419_T_C	rs4655022	1	22432419	T	C	1:22379235:22404922:clu_45000	27497	2.51e-08	+	2.27e-05	0.233043	0.014509	0.00288692	5.02575	5.01e-07	NA	NA
1:22432419	1_22432419_T_C	rs4655022	1	22432419	T	C	1:22354027:22356773:clu_44999	75646	5.92e-06	+	0.00309094	0.233043	0.014509	0.00288692	5.02575	5.01e-07	NA	NA
1:22433129	1_22433129_A_C	rs34974651	1	22433129	A	C	1:22379361:22404922:clu_45000	28207	4.89e-46	+	1.05e-41	0.900345	-0.0198396	0.00409025	-4.85045	1.23e-06	1:22433129	1
1:22433129	1_22433129_A_C	rs34974651	1	22433129	A	C	1:22379235:22404922:clu_45000	28207	5.58e-14	-	1.17e-10	0.900345	-0.0198396	0.00409025	-4.85045	1.23e-06	1:22433129	1
1:22433129	1_22433129_A_C	rs34974651	1	22433129	A	C	1:22354027:22356773:clu_44999	76356	2.39e-06	-	0.00139317	0.900345	-0.0198396	0.00409025	-4.85045	1.23e-06	1:22433129	1
1:22433129	1_22433129_A_C	rs34974651	1	22433129	A	C	1:22352438:22356773:clu_44999	76356	9.48e-06	-	0.0046196	0.900345	-0.0198396	0.00409025	-4.85045	1.23e-06	1:22433129	1
1:22442025	1_22442025_A_G	rs1474646	1	22442025	A	G	1:22379361:22404922:clu_45000	37103	1.47e-25	-	8.3e-22	0.228391	0.0138295	0.00289919	4.77014	1.84e-06	NA	NA
1:22442025	1_22442025_A_G	rs1474646	1	22442025	A	G	1:22379235:22404922:clu_45000	37103	2.87e-07	+	0.000210063	0.228391	0.0138295	0.00289919	4.77014	1.84e-06	NA	NA
1:22442025	1_22442025_A_G	rs1474646	1	22442025	A	G	1:22354027:22356773:clu_44999	85252	8.86e-06	+	0.00435532	0.228391	0.0138295	0.00289919	4.77014	1.84e-06	NA	NA
1:22442171	1_22442171_G_C	rs34745135	1	22442171	C	G	1:22379361:22404922:clu_45000	37249	4.6e-68	+	3.06e-63	0.122399	0.0203097	0.0037274	5.44875	5.07e-08	1:22442171	1
1:22442171	1_22442171_G_C	rs34745135	1	22442171	C	G	1:22379235:22404922:clu_45000	37249	8.05e-14	-	1.65e-10	0.122399	0.0203097	0.0037274	5.44875	5.07e-08	1:22442171	1
1:22442171	1_22442171_G_C	rs34745135	1	22442171	C	G	1:22352438:22356773:clu_44999	85398	2.81e-08	-	2.52e-05	0.122399	0.0203097	0.0037274	5.44875	5.07e-08	1:22442171	1
1:22442171	1_22442171_G_C	rs34745135	1	22442171	C	G	1:22354027:22356773:clu_44999	85398	1.62e-07	-	0.000125427	0.122399	0.0203097	0.0037274	5.44875	5.07e-08	1:22442171	1
1:22444859	1_22444859_T_G	rs10753528	1	22444859	T	G	1:22379361:22404922:clu_45000	39937	1.47e-25	-	8.3e-22	0.22863	0.013278	0.00290568	4.56969	4.88e-06	NA	NA
1:22444859	1_22444859_T_G	rs10753528	1	22444859	T	G	1:22379235:22404922:clu_45000	39937	2.87e-07	+	0.000210063	0.22863	0.013278	0.00290568	4.56969	4.88e-06	NA	NA
1:22444859	1_22444859_T_G	rs10753528	1	22444859	T	G	1:22354027:22356773:clu_44999	88086	8.86e-06	+	0.00435532	0.22863	0.013278	0.00290568	4.56969	4.88e-06	NA	NA
1:22448448	1_22448448_C_A	rs35923353	1	22448448	A	C	1:22379361:22404922:clu_45000	43526	4.6e-68	+	3.06e-63	0.123258	0.0200822	0.00371784	5.40158	6.61e-08	1:22448448	1
1:22448448	1_22448448_C_A	rs35923353	1	22448448	A	C	1:22379235:22404922:clu_45000	43526	8.05e-14	-	1.65e-10	0.123258	0.0200822	0.00371784	5.40158	6.61e-08	1:22448448	1
1:22448448	1_22448448_C_A	rs35923353	1	22448448	A	C	1:22352438:22356773:clu_44999	91675	2.81e-08	-	2.52e-05	0.123258	0.0200822	0.00371784	5.40158	6.61e-08	1:22448448	1
1:22448448	1_22448448_C_A	rs35923353	1	22448448	A	C	1:22354027:22356773:clu_44999	91675	1.62e-07	-	0.000125427	0.123258	0.0200822	0.00371784	5.40158	6.61e-08	1:22448448	1
1:22448932	1_22448932_C_T	rs11584458	1	22448932	T	C	1:22379361:22404922:clu_45000	44010	9.68e-59	+	4.4e-54	0.152891	0.0170244	0.00339342	5.01688	5.25e-07	1:22448932	1
1:22448932	1_22448932_C_T	rs11584458	1	22448932	T	C	1:22379235:22404922:clu_45000	44010	7.54e-14	-	1.56e-10	0.152891	0.0170244	0.00339342	5.01688	5.25e-07	1:22448932	1
1:22448932	1_22448932_C_T	rs11584458	1	22448932	T	C	1:22352438:22356773:clu_44999	92159	3.65e-10	-	4.55e-07	0.152891	0.0170244	0.00339342	5.01688	5.25e-07	1:22448932	1
1:22448932	1_22448932_C_T	rs11584458	1	22448932	T	C	1:22354027:22356773:clu_44999	92159	4.16e-08	-	3.61e-05	0.152891	0.0170244	0.00339342	5.01688	5.25e-07	1:22448932	1
1:22451845	1_22451845_T_C	rs7526484	1	22451845	T	C	1:22379361:22404922:clu_45000	46923	3.62e-29	-	2.73e-25	0.240929	0.0130281	0.00284636	4.57711	4.71e-06	NA	NA
1:22451845	1_22451845_T_C	rs7526484	1	22451845	T	C	1:22379235:22404922:clu_45000	46923	4.54e-08	+	3.92e-05	0.240929	0.0130281	0.00284636	4.57711	4.71e-06	NA	NA
1:22451845	1_22451845_T_C	rs7526484	1	22451845	T	C	1:22354027:22356773:clu_44999	95072	6.8e-06	+	0.0034796	0.240929	0.0130281	0.00284636	4.57711	4.71e-06	NA	NA
1:22452374	1_22452374_T_C	rs11580864	1	22452374	T	C	1:22379361:22404922:clu_45000	47452	4.57e-64	+	2.51e-59	0.835275	-0.0158498	0.00329186	-4.81486	1.47e-06	1:22452374	1
1:22452374	1_22452374_T_C	rs11580864	1	22452374	T	C	1:22379235:22404922:clu_45000	47452	1.05e-14	-	2.39e-11	0.835275	-0.0158498	0.00329186	-4.81486	1.47e-06	1:22452374	1
1:22452374	1_22452374_T_C	rs11580864	1	22452374	T	C	1:22352438:22356773:clu_44999	95601	1.82e-10	-	2.39e-07	0.835275	-0.0158498	0.00329186	-4.81486	1.47e-06	1:22452374	1
1:22452374	1_22452374_T_C	rs11580864	1	22452374	T	C	1:22354027:22356773:clu_44999	95601	4.42e-08	-	3.83e-05	0.835275	-0.0158498	0.00329186	-4.81486	1.47e-06	1:22452374	1
1:22453626	1_22453626_T_C	rs6676241	1	22453626	T	C	1:22379361:22404922:clu_45000	48704	8.74e-65	+	4.97e-60	0.837018	-0.0160376	0.00330595	-4.85113	1.23e-06	1:22453626	1
1:22453626	1_22453626_T_C	rs6676241	1	22453626	T	C	1:22379235:22404922:clu_45000	48704	4.48e-15	-	1.07e-11	0.837018	-0.0160376	0.00330595	-4.85113	1.23e-06	1:22453626	1
1:22453626	1_22453626_T_C	rs6676241	1	22453626	T	C	1:22352438:22356773:clu_44999	96853	1.8e-10	-	2.36e-07	0.837018	-0.0160376	0.00330595	-4.85113	1.23e-06	1:22453626	1
1:22453626	1_22453626_T_C	rs6676241	1	22453626	T	C	1:22354027:22356773:clu_44999	96853	3.95e-08	-	3.45e-05	0.837018	-0.0160376	0.00330595	-4.85113	1.23e-06	1:22453626	1
1:22453842	1_22453842_T_C	rs6678992	1	22453842	T	C	1:22379361:22404922:clu_45000	48920	8.74e-65	+	4.97e-60	0.836961	-0.0161811	0.00329615	-4.90909	9.15e-07	1:22453842	1
1:22453842	1_22453842_T_C	rs6678992	1	22453842	T	C	1:22379235:22404922:clu_45000	48920	4.48e-15	-	1.07e-11	0.836961	-0.0161811	0.00329615	-4.90909	9.15e-07	1:22453842	1
1:22453842	1_22453842_T_C	rs6678992	1	22453842	T	C	1:22352438:22356773:clu_44999	97069	1.8e-10	-	2.36e-07	0.836961	-0.0161811	0.00329615	-4.90909	9.15e-07	1:22453842	1
1:22453842	1_22453842_T_C	rs6678992	1	22453842	T	C	1:22354027:22356773:clu_44999	97069	3.95e-08	-	3.45e-05	0.836961	-0.0161811	0.00329615	-4.90909	9.15e-07	1:22453842	1
1:22453975	1_22453975_C_G	rs2235527	1	22453975	C	G	1:22379361:22404922:clu_45000	49053	8.74e-65	+	4.97e-60	0.837018	-0.0161859	0.00329671	-4.9097	9.12e-07	1:22453975	1
1:22453975	1_22453975_C_G	rs2235527	1	22453975	C	G	1:22379235:22404922:clu_45000	49053	4.48e-15	-	1.07e-11	0.837018	-0.0161859	0.00329671	-4.9097	9.12e-07	1:22453975	1
1:22453975	1_22453975_C_G	rs2235527	1	22453975	C	G	1:22352438:22356773:clu_44999	97202	1.8e-10	-	2.36e-07	0.837018	-0.0161859	0.00329671	-4.9097	9.12e-07	1:22453975	1
1:22453975	1_22453975_C_G	rs2235527	1	22453975	C	G	1:22354027:22356773:clu_44999	97202	3.95e-08	-	3.45e-05	0.837018	-0.0161859	0.00329671	-4.9097	9.12e-07	1:22453975	1
1:22454001	1_22454001_T_C	rs2235526	1	22454001	T	C	1:22379361:22404922:clu_45000	49079	8.74e-65	+	4.97e-60	0.836996	-0.0161423	0.00329655	-4.89673	9.74e-07	1:22454001	1
1:22454001	1_22454001_T_C	rs2235526	1	22454001	T	C	1:22379235:22404922:clu_45000	49079	4.48e-15	-	1.07e-11	0.836996	-0.0161423	0.00329655	-4.89673	9.74e-07	1:22454001	1
1:22454001	1_22454001_T_C	rs2235526	1	22454001	T	C	1:22352438:22356773:clu_44999	97228	1.8e-10	-	2.36e-07	0.836996	-0.0161423	0.00329655	-4.89673	9.74e-07	1:22454001	1
1:22454001	1_22454001_T_C	rs2235526	1	22454001	T	C	1:22354027:22356773:clu_44999	97228	3.95e-08	-	3.45e-05	0.836996	-0.0161423	0.00329655	-4.89673	9.74e-07	1:22454001	1
1:22454261	1_22454261_T_A	rs6679479	1	22454261	A	T	1:22379361:22404922:clu_45000	49339	1.59e-64	+	8.97e-60	0.162966	0.0159294	0.00330615	4.8181	1.45e-06	1:22454261	1
1:22454261	1_22454261_T_A	rs6679479	1	22454261	A	T	1:22379235:22404922:clu_45000	49339	8.27e-15	-	1.91e-11	0.162966	0.0159294	0.00330615	4.8181	1.45e-06	1:22454261	1
1:22454261	1_22454261_T_A	rs6679479	1	22454261	A	T	1:22352438:22356773:clu_44999	97488	4.83e-10	-	5.91e-07	0.162966	0.0159294	0.00330615	4.8181	1.45e-06	1:22454261	1
1:22454261	1_22454261_T_A	rs6679479	1	22454261	A	T	1:22354027:22356773:clu_44999	97488	9.18e-08	-	7.49e-05	0.162966	0.0159294	0.00330615	4.8181	1.45e-06	1:22454261	1
1:22454325	1_22454325_G_A	rs2235525	1	22454325	A	G	1:22379361:22404922:clu_45000	49403	3.57e-63	+	1.9e-58	0.162878	0.0161657	0.00329765	4.90218	9.48e-07	1:22454325	1
1:22454325	1_22454325_G_A	rs2235525	1	22454325	A	G	1:22379235:22404922:clu_45000	49403	2.61e-14	-	5.71e-11	0.162878	0.0161657	0.00329765	4.90218	9.48e-07	1:22454325	1
1:22454325	1_22454325_G_A	rs2235525	1	22454325	A	G	1:22352438:22356773:clu_44999	97552	6.24e-10	-	7.51e-07	0.162878	0.0161657	0.00329765	4.90218	9.48e-07	1:22454325	1
1:22454325	1_22454325_G_A	rs2235525	1	22454325	A	G	1:22354027:22356773:clu_44999	97552	1.09e-07	-	8.75e-05	0.162878	0.0161657	0.00329765	4.90218	9.48e-07	1:22454325	1
1:22454373	1_22454373_C_G	rs10917158	1	22454373	C	G	1:22379361:22404922:clu_45000	49451	1.83e-63	+	9.8e-59	0.837034	-0.0160786	0.00329676	-4.87708	1.08e-06	1:22454373	1
1:22454373	1_22454373_C_G	rs10917158	1	22454373	C	G	1:22379235:22404922:clu_45000	49451	2.3e-14	-	5.06e-11	0.837034	-0.0160786	0.00329676	-4.87708	1.08e-06	1:22454373	1
1:22454373	1_22454373_C_G	rs10917158	1	22454373	C	G	1:22352438:22356773:clu_44999	97600	3.76e-10	-	4.68e-07	0.837034	-0.0160786	0.00329676	-4.87708	1.08e-06	1:22454373	1
1:22454373	1_22454373_C_G	rs10917158	1	22454373	C	G	1:22354027:22356773:clu_44999	97600	7.56e-08	-	6.26e-05	0.837034	-0.0160786	0.00329676	-4.87708	1.08e-06	1:22454373	1
1:22454791	1_22454791_C_A	rs10917159	1	22454791	A	C	1:22379361:22404922:clu_45000	49869	1.83e-63	+	9.8e-59	0.162973	0.0160154	0.00330625	4.84398	1.27e-06	1:22454791	1
1:22454791	1_22454791_C_A	rs10917159	1	22454791	A	C	1:22379235:22404922:clu_45000	49869	2.3e-14	-	5.06e-11	0.162973	0.0160154	0.00330625	4.84398	1.27e-06	1:22454791	1
1:22454791	1_22454791_C_A	rs10917159	1	22454791	A	C	1:22352438:22356773:clu_44999	98018	3.76e-10	-	4.68e-07	0.162973	0.0160154	0.00330625	4.84398	1.27e-06	1:22454791	1
1:22454791	1_22454791_C_A	rs10917159	1	22454791	A	C	1:22354027:22356773:clu_44999	98018	7.56e-08	-	6.26e-05	0.162973	0.0160154	0.00330625	4.84398	1.27e-06	1:22454791	1
1:22455449	1_22455449_A_G	rs11582100	1	22455449	A	G	1:22379361:22404922:clu_45000	50527	5.14e-62	+	2.59e-57	0.835376	-0.0158039	0.00329351	-4.79852	1.6e-06	1:22455449	1
1:22455449	1_22455449_A_G	rs11582100	1	22455449	A	G	1:22379235:22404922:clu_45000	50527	1.05e-13	-	2.12e-10	0.835376	-0.0158039	0.00329351	-4.79852	1.6e-06	1:22455449	1
1:22455449	1_22455449_A_G	rs11582100	1	22455449	A	G	1:22352438:22356773:clu_44999	98676	2.97e-10	-	3.76e-07	0.835376	-0.0158039	0.00329351	-4.79852	1.6e-06	1:22455449	1
1:22455449	1_22455449_A_G	rs11582100	1	22455449	A	G	1:22354027:22356773:clu_44999	98676	7.19e-08	-	5.98e-05	0.835376	-0.0158039	0.00329351	-4.79852	1.6e-06	1:22455449	1
1:22455588	1_22455588_T_C	rs11582542	1	22455588	T	C	1:22379361:22404922:clu_45000	50666	5.14e-62	+	2.59e-57	0.835591	-0.0160468	0.00328611	-4.88324	1.04e-06	1:22455588	1
1:22455588	1_22455588_T_C	rs11582542	1	22455588	T	C	1:22379235:22404922:clu_45000	50666	1.05e-13	-	2.12e-10	0.835591	-0.0160468	0.00328611	-4.88324	1.04e-06	1:22455588	1
1:22455588	1_22455588_T_C	rs11582542	1	22455588	T	C	1:22352438:22356773:clu_44999	98815	2.97e-10	-	3.76e-07	0.835591	-0.0160468	0.00328611	-4.88324	1.04e-06	1:22455588	1
1:22455588	1_22455588_T_C	rs11582542	1	22455588	T	C	1:22354027:22356773:clu_44999	98815	7.19e-08	-	5.98e-05	0.835591	-0.0160468	0.00328611	-4.88324	1.04e-06	1:22455588	1
1:22456895	1_22456895_A_G	rs877629	1	22456895	A	G	1:22379361:22404922:clu_45000	51973	5.14e-62	+	2.59e-57	0.835541	-0.0157184	0.00329489	-4.77055	1.84e-06	1:22456895	1
1:22456895	1_22456895_A_G	rs877629	1	22456895	A	G	1:22379235:22404922:clu_45000	51973	1.05e-13	-	2.12e-10	0.835541	-0.0157184	0.00329489	-4.77055	1.84e-06	1:22456895	1
1:22456895	1_22456895_A_G	rs877629	1	22456895	A	G	1:22352438:22356773:clu_44999	100122	2.97e-10	-	3.76e-07	0.835541	-0.0157184	0.00329489	-4.77055	1.84e-06	1:22456895	1
1:22456895	1_22456895_A_G	rs877629	1	22456895	A	G	1:22354027:22356773:clu_44999	100122	7.19e-08	-	5.98e-05	0.835541	-0.0157184	0.00329489	-4.77055	1.84e-06	1:22456895	1
1:22456970	1_22456970_C_T	rs909816	1	22456970	T	C	1:22379361:22404922:clu_45000	52048	1.83e-63	+	9.8e-59	0.163324	0.0159537	0.00329526	4.8414	1.29e-06	1:22456970	1
1:22456970	1_22456970_C_T	rs909816	1	22456970	T	C	1:22379235:22404922:clu_45000	52048	2.3e-14	-	5.06e-11	0.163324	0.0159537	0.00329526	4.8414	1.29e-06	1:22456970	1
1:22456970	1_22456970_C_T	rs909816	1	22456970	T	C	1:22352438:22356773:clu_44999	100197	3.76e-10	-	4.68e-07	0.163324	0.0159537	0.00329526	4.8414	1.29e-06	1:22456970	1
1:22456970	1_22456970_C_T	rs909816	1	22456970	T	C	1:22354027:22356773:clu_44999	100197	7.56e-08	-	6.26e-05	0.163324	0.0159537	0.00329526	4.8414	1.29e-06	1:22456970	1
1:22457611	1_22457611_G_A	rs34087879	1	22457611	A	G	1:22379361:22404922:clu_45000	52689	8.74e-65	+	4.97e-60	0.162293	0.0159425	0.0033125	4.81284	1.49e-06	1:22457611	1
1:22457611	1_22457611_G_A	rs34087879	1	22457611	A	G	1:22379235:22404922:clu_45000	52689	4.48e-15	-	1.07e-11	0.162293	0.0159425	0.0033125	4.81284	1.49e-06	1:22457611	1
1:22457611	1_22457611_G_A	rs34087879	1	22457611	A	G	1:22352438:22356773:clu_44999	100838	1.8e-10	-	2.36e-07	0.162293	0.0159425	0.0033125	4.81284	1.49e-06	1:22457611	1
1:22457611	1_22457611_G_A	rs34087879	1	22457611	A	G	1:22354027:22356773:clu_44999	100838	3.95e-08	-	3.45e-05	0.162293	0.0159425	0.0033125	4.81284	1.49e-06	1:22457611	1
1:22458384	1_22458384_C_T	rs1076680	1	22458384	T	C	1:22379361:22404922:clu_45000	53462	8.74e-65	+	4.97e-60	0.162061	0.0159027	0.00331456	4.79783	1.6e-06	1:22458384	1
1:22458384	1_22458384_C_T	rs1076680	1	22458384	T	C	1:22379235:22404922:clu_45000	53462	4.48e-15	-	1.07e-11	0.162061	0.0159027	0.00331456	4.79783	1.6e-06	1:22458384	1
1:22458384	1_22458384_C_T	rs1076680	1	22458384	T	C	1:22352438:22356773:clu_44999	101611	1.8e-10	-	2.36e-07	0.162061	0.0159027	0.00331456	4.79783	1.6e-06	1:22458384	1
1:22458384	1_22458384_C_T	rs1076680	1	22458384	T	C	1:22354027:22356773:clu_44999	101611	3.95e-08	-	3.45e-05	0.162061	0.0159027	0.00331456	4.79783	1.6e-06	1:22458384	1
1:22461627	1_22461627_G_A	rs12727309	1	22461627	A	G	1:22379361:22404922:clu_45000	56705	1.84e-69	+	1.37e-64	0.128125	0.0210378	0.00364748	5.76775	8.03e-09	1:22461627	1
1:22461627	1_22461627_G_A	rs12727309	1	22461627	A	G	1:22379235:22404922:clu_45000	56705	2.77e-15	-	6.77e-12	0.128125	0.0210378	0.00364748	5.76775	8.03e-09	1:22461627	1
1:22461627	1_22461627_G_A	rs12727309	1	22461627	A	G	1:22352438:22356773:clu_44999	104854	1.34e-08	-	1.27e-05	0.128125	0.0210378	0.00364748	5.76775	8.03e-09	1:22461627	1
1:22461627	1_22461627_G_A	rs12727309	1	22461627	A	G	1:22354027:22356773:clu_44999	104854	1.13e-07	-	9.06e-05	0.128125	0.0210378	0.00364748	5.76775	8.03e-09	1:22461627	1
1:22462143	1_22462143_G_A	rs11584713	1	22462143	A	G	1:22379361:22404922:clu_45000	57221	1.84e-69	+	1.37e-64	0.126886	0.0207922	0.00367626	5.65578	1.55e-08	1:22462143	1
1:22462143	1_22462143_G_A	rs11584713	1	22462143	A	G	1:22379235:22404922:clu_45000	57221	2.77e-15	-	6.77e-12	0.126886	0.0207922	0.00367626	5.65578	1.55e-08	1:22462143	1
1:22462143	1_22462143_G_A	rs11584713	1	22462143	A	G	1:22352438:22356773:clu_44999	105370	1.34e-08	-	1.27e-05	0.126886	0.0207922	0.00367626	5.65578	1.55e-08	1:22462143	1
1:22462143	1_22462143_G_A	rs11584713	1	22462143	A	G	1:22354027:22356773:clu_44999	105370	1.13e-07	-	9.06e-05	0.126886	0.0207922	0.00367626	5.65578	1.55e-08	1:22462143	1
1:29333962	1_29333962_G_C	rs2985329	1	29333962	C	G	1:29527101:29533274:clu_45242	-193140	8.34e-05	-	0.0286101	0.1262	-0.0187229	0.00366667	-5.10624	3.29e-07	NA	NA
1:29335039	1_29335039_G_A	rs2985330	1	29335039	A	G	1:29527101:29533274:clu_45242	-192063	8.34e-05	-	0.0286101	0.125954	-0.0191443	0.00366958	-5.21703	1.82e-07	NA	NA
1:29338797	1_29338797_G_A	rs2253958	1	29338797	A	G	1:29527101:29533274:clu_45242	-188305	6.03e-05	-	0.0221007	0.138484	-0.0187274	0.00353528	-5.29729	1.18e-07	NA	NA
1:29339099	1_29339099_A_G	rs2985332	1	29339099	A	G	1:29527101:29533274:clu_45242	-188003	6.03e-05	-	0.0221007	0.861512	0.0186918	0.00352533	5.30214	1.14e-07	NA	NA
1:29341153	1_29341153_T_C	rs2788886	1	29341153	T	C	1:29527101:29533274:clu_45242	-185949	8.34e-05	-	0.0286101	0.870978	0.0186678	0.00364371	5.12331	3e-07	NA	NA
1:29345647	1_29345647_G_A	rs2985335	1	29345647	A	G	1:29527101:29533274:clu_45242	-181455	8.34e-05	-	0.0286101	0.127898	-0.0184883	0.00364679	-5.06976	3.98e-07	NA	NA
1:29346992	1_29346992_C_T	rs2993713	1	29346992	T	C	1:29527101:29533274:clu_45242	-180110	6.82e-05	-	0.0243924	0.117344	-0.0192091	0.00379862	-5.05688	4.26e-07	NA	NA
1:29352653	1_29352653_G_C	rs2788890	1	29352653	C	G	1:29527101:29533274:clu_45242	-174449	8.34e-05	-	0.0286101	0.127863	-0.0186861	0.00364606	-5.12502	2.98e-07	NA	NA
1:29362973	1_29362973_A_G	rs4654385	1	29362973	A	G	1:29527101:29533274:clu_45242	-164129	9.28e-05	-	0.0311803	0.874673	0.0190128	0.00368852	5.15458	2.54e-07	NA	NA
1:29372649	1_29372649_T_A	rs2985342	1	29372649	A	T	1:29527101:29533274:clu_45242	-154453	4.92e-05	-	0.0186755	0.129939	-0.0183192	0.00364458	-5.02644	5e-07	NA	NA
1:29380367	1_29380367_G_A	rs2762683	1	29380367	A	G	1:29527101:29533274:clu_45242	-146735	8.34e-05	-	0.0286101	0.126878	-0.0189842	0.00366796	-5.17569	2.27e-07	NA	NA
1:29381594	1_29381594_T_G	rs3003631	1	29381594	T	G	1:29527101:29533274:clu_45242	-145508	8.34e-05	-	0.0286101	0.872398	0.0187378	0.00364978	5.13394	2.84e-07	NA	NA
1:29388414	1_29388414_C_T	rs9426306	1	29388414	T	C	1:29527101:29533274:clu_45242	-138688	9.28e-05	-	0.0311803	0.124996	-0.0187335	0.00368132	-5.08881	3.6e-07	NA	NA
1:29393160	1_29393160_A_G	rs12072831	1	29393160	A	G	1:29527101:29533274:clu_45242	-133942	6.03e-05	+	0.0221007	0.13845	-0.0189087	0.00352487	-5.36438	8.12e-08	NA	NA
1:29396218	1_29396218_T_C	rs10753332	1	29396218	T	C	1:29527101:29533274:clu_45242	-130884	0.000102463	+	0.0337448	0.12625	-0.0188682	0.00367649	-5.13213	2.86e-07	NA	NA
1:29407230	1_29407230_T_A	rs2503015	1	29407230	A	T	1:29527101:29533274:clu_45242	-119872	0.000102463	+	0.0337448	0.874726	0.0190402	0.00367855	5.17601	2.27e-07	NA	NA
1:29408145	1_29408145_T_C	rs6694981	1	29408145	T	C	1:29527101:29533274:clu_45242	-118957	0.000102463	+	0.0337448	0.126251	-0.0188309	0.00367661	-5.1218	3.03e-07	NA	NA
1:29414108	1_29414108_C_A	rs1767801	1	29414108	A	C	1:29527101:29533274:clu_45242	-112994	7.44e-05	+	0.0261504	0.862536	0.0193149	0.00354613	5.44676	5.13e-08	NA	NA
1:29416028	1_29416028_C_T	rs1175042	1	29416028	T	C	1:29527101:29533274:clu_45242	-111074	0.000102463	+	0.0337448	0.874472	0.0191708	0.00368565	5.20147	1.98e-07	NA	NA
1:29418033	1_29418033_A_G	rs2254241	1	29418033	A	G	1:29527101:29533274:clu_45242	-109069	0.000102463	+	0.0337448	0.125646	-0.0193005	0.00367369	-5.25371	1.49e-07	NA	NA
1:29428170	1_29428170_C_G	rs2452770	1	29428170	C	G	1:29527101:29533274:clu_45242	-98932	0.000102463	+	0.0337448	0.125758	-0.0190237	0.00368294	-5.16536	2.4e-07	NA	NA
1:29434780	1_29434780_A_C	rs7549567	1	29434780	A	C	1:29527101:29533274:clu_45242	-92322	0.000102463	+	0.0337448	0.126739	-0.0185069	0.00367057	-5.04198	4.61e-07	NA	NA
1:29436595	1_29436595_T_C	rs2503022	1	29436595	T	C	1:29527101:29533274:clu_45242	-90507	0.000102463	+	0.0337448	0.125977	-0.0188416	0.00367993	-5.12009	3.05e-07	NA	NA
1:29436742	1_29436742_G_A	rs2493843	1	29436742	A	G	1:29527101:29533274:clu_45242	-90360	0.000102463	+	0.0337448	0.87293	0.0183344	0.00366639	5.00066	5.71e-07	NA	NA
1:29443723	1_29443723_A_G	rs2249138	1	29443723	A	G	1:29527101:29533274:clu_45242	-83379	0.000102463	+	0.0337448	0.126166	-0.0190617	0.00366744	-5.19754	2.02e-07	NA	NA
1:29446811	1_29446811_A_G	rs2452788	1	29446811	A	G	1:29527101:29533274:clu_45242	-80291	6.11e-05	+	0.0223022	0.138942	-0.0185635	0.0035206	-5.27283	1.34e-07	NA	NA
1:29449888	1_29449888_A_G	rs2452769	1	29449888	A	G	1:29527101:29533274:clu_45242	-77214	6.11e-05	+	0.0223022	0.139611	-0.0184878	0.00352397	-5.2463	1.55e-07	NA	NA
1:29450173	1_29450173_A_G	rs1689263	1	29450173	A	G	1:29527101:29533274:clu_45242	-76929	6.11e-05	+	0.0223022	0.139539	-0.0184305	0.0035241	-5.22986	1.7e-07	NA	NA
1:29451502	1_29451502_A_G	rs2993710	1	29451502	A	G	1:29527101:29533274:clu_45242	-75600	0.000102463	+	0.0337448	0.126744	-0.0192562	0.00367155	-5.2447	1.57e-07	NA	NA
1:29451598	1_29451598_A_C	rs3003630	1	29451598	A	C	1:29527101:29533274:clu_45242	-75504	6.11e-05	+	0.0223022	0.139789	-0.0181443	0.00352187	-5.15189	2.58e-07	NA	NA
1:29451895	1_29451895_T_C	rs2503013	1	29451895	T	C	1:29527101:29533274:clu_45242	-75207	6.11e-05	+	0.0223022	0.14007	-0.0182442	0.00351895	-5.18454	2.17e-07	NA	NA
1:29452682	1_29452682_T_C	rs1185776	1	29452682	T	C	1:29527101:29533274:clu_45242	-74420	6.11e-05	+	0.0223022	0.139908	-0.0183638	0.00352166	-5.21452	1.84e-07	NA	NA
1:29455002	1_29455002_G_A	rs2503012	1	29455002	A	G	1:29527101:29533274:clu_45242	-72100	0.000102463	+	0.0337448	0.874157	0.0193623	0.00368328	5.25681	1.47e-07	NA	NA
1:29457885	1_29457885_A_G	rs2483717	1	29457885	A	G	1:29527101:29533274:clu_45242	-69217	0.000102463	+	0.0337448	0.125927	-0.0191382	0.00368257	-5.19696	2.03e-07	NA	NA
1:29460648	1_29460648_G_A	rs755293	1	29460648	A	G	1:29527101:29533274:clu_45242	-66454	7.56e-05	+	0.0265031	0.885815	0.0185249	0.00384192	4.82179	1.42e-06	NA	NA
1:29461580	1_29461580_T_G	rs2493847	1	29461580	T	G	1:29527101:29533274:clu_45242	-65522	7.56e-05	+	0.0265031	0.114069	-0.0204606	0.00408281	-5.0114	5.4e-07	NA	NA
1:29463000	1_29463000_T_G	rs2486196	1	29463000	T	G	1:29527101:29533274:clu_45242	-64102	9.05e-05	+	0.0305571	0.114139	-0.0193058	0.00383012	-5.04052	4.64e-07	NA	NA
1:29463637	1_29463637_T_C	rs2493846	1	29463637	T	C	1:29527101:29533274:clu_45242	-63465	7.61e-05	+	0.0266232	0.115681	-0.0182913	0.00381796	-4.79087	1.66e-06	NA	NA
1:29466002	1_29466002_A_G	rs2483718	1	29466002	A	G	1:29527101:29533274:clu_45242	-61100	6.35e-05	+	0.0230285	0.11453	-0.0185148	0.00383471	-4.82822	1.38e-06	NA	NA
1:29467221	1_29467221_T_C	rs6691387	1	29467221	T	C	1:29527101:29533274:clu_45242	-59881	5.14e-05	+	0.0193551	0.116973	-0.0182466	0.00379803	-4.80423	1.55e-06	NA	NA
1:29474134	1_29474134_A_C	rs2452782	1	29474134	A	C	1:29527101:29533274:clu_45242	-52968	4.17e-05	+	0.0162696	0.117094	-0.0180111	0.00379719	-4.74326	2.1e-06	NA	NA
1:29475648	1_29475648_T_G	rs2230679	1	29475648	T	G	1:29527101:29533274:clu_45242	-51454	4.17e-05	+	0.0162696	0.115812	-0.0184857	0.00380375	-4.85986	1.17e-06	NA	NA
1:29492225	1_29492225_T_C	rs2493845	1	29492225	T	C	1:29527101:29533274:clu_45242	-34877	3.44e-05	+	0.0138455	0.116728	-0.0186757	0.00379065	-4.92679	8.36e-07	NA	NA
1:29499425	1_29499425_T_G	rs2483714	1	29499425	T	G	1:29527101:29533274:clu_45242	-27677	3.44e-05	+	0.0138455	0.11669	-0.0183838	0.0038016	-4.83582	1.33e-06	NA	NA
1:29500815	1_29500815_T_C	rs2428558	1	29500815	T	C	1:29527101:29533274:clu_45242	-26287	3.44e-05	+	0.0138455	0.116639	-0.018424	0.00380231	-4.84548	1.26e-06	NA	NA
1:29505070	1_29505070_A_G	rs2483715	1	29505070	A	G	1:29527101:29533274:clu_45242	-22032	3.44e-05	+	0.0138455	0.118555	-0.0183686	0.00377559	-4.86509	1.14e-06	NA	NA
1:29508621	1_29508621_C_A	rs2428557	1	29508621	A	C	1:29527101:29533274:clu_45242	-18481	3.44e-05	+	0.0138455	0.883287	0.0183264	0.00380133	4.82103	1.43e-06	NA	NA
1:29509603	1_29509603_C_T	rs2428556	1	29509603	T	C	1:29527101:29533274:clu_45242	-17499	3.44e-05	+	0.0138455	0.883329	0.0185888	0.00379141	4.90287	9.44e-07	NA	NA
1:29510732	1_29510732_A_G	rs3123564	1	29510732	A	G	1:29527101:29533274:clu_45242	-16370	3.44e-05	+	0.0138455	0.116859	-0.0183752	0.00379941	-4.83633	1.32e-06	NA	NA
1:29513998	1_29513998_G_A	rs2503019	1	29513998	A	G	1:29527101:29533274:clu_45242	-13104	3.44e-05	+	0.0138455	0.88366	0.0183098	0.00380646	4.81018	1.51e-06	NA	NA
1:29514247	1_29514247_A_G	rs12059677	1	29514247	A	G	1:29527101:29533274:clu_45242	-12855	3.44e-05	+	0.0138455	0.117112	-0.0180982	0.00379554	-4.76828	1.86e-06	NA	NA
1:29516090	1_29516090_A_G	rs3000851	1	29516090	A	G	1:29527101:29533274:clu_45242	-11012	3.44e-05	+	0.0138455	0.116259	-0.0184692	0.003797	-4.86414	1.15e-06	NA	NA
1:29518293	1_29518293_A_G	rs3103882	1	29518293	A	G	1:29527101:29533274:clu_45242	-8809	3.44e-05	+	0.0138455	0.114335	-0.0186886	0.00382476	-4.8862	1.03e-06	NA	NA
1:29519778	1_29519778_T_G	rs2640464	1	29519778	T	G	1:29527101:29533274:clu_45242	-7324	3.44e-05	+	0.0138455	0.116266	-0.01833	0.00379688	-4.82764	1.38e-06	NA	NA
1:29525280	1_29525280_G_C	rs2452772	1	29525280	C	G	1:29527101:29533274:clu_45242	-1822	3.44e-05	+	0.0138455	0.883268	0.0181706	0.00380076	4.78077	1.75e-06	NA	NA
1:29529699	1_29529699_T_C	rs1062924	1	29529699	T	C	1:29527101:29533274:clu_45242	0	3.44e-05	+	0.0138455	0.114292	-0.0187496	0.00382528	-4.9015	9.51e-07	NA	NA
1:29531287	1_29531287_T_C	rs2640463	1	29531287	T	C	1:29527101:29533274:clu_45242	0	3.44e-05	+	0.0138455	0.116324	-0.0185488	0.00379605	-4.88635	1.03e-06	NA	NA
1:29540063	1_29540063_G_C	rs2452784	1	29540063	C	G	1:29527101:29533274:clu_45242	6789	4.18e-05	+	0.0162842	0.864424	0.0159898	0.00356544	4.48467	7.3e-06	NA	NA
1:29540728	1_29540728_C_T	rs140631705	1	29540728	T	C	1:29527101:29533274:clu_45242	7454	0.000165951	-	0.0494065	0.0937728	-0.0190572	0.00419133	-4.54681	5.45e-06	NA	NA
1:29541404	1_29541404_C_T	rs2640468	1	29541404	T	C	1:29527101:29533274:clu_45242	8130	3.44e-05	+	0.0138455	0.883726	0.0185368	0.00379676	4.88227	1.05e-06	NA	NA
1:29542637	1_29542637_A_G	rs1128400	1	29542637	A	G	1:29527101:29533274:clu_45242	9363	3.44e-05	+	0.0138455	0.116324	-0.0182884	0.00379603	-4.81776	1.45e-06	NA	NA
1:29542926	1_29542926_A_T	rs3003636	1	29542926	A	T	1:29527101:29533274:clu_45242	9652	3.44e-05	+	0.0138455	0.11629	-0.0185429	0.00379658	-4.8841	1.04e-06	NA	NA
1:29543800	1_29543800_A_C	rs61783708	1	29543800	A	C	1:29527101:29533274:clu_45242	10526	2.61e-05	+	0.0109755	0.137225	-0.0162214	0.00355253	-4.56616	4.97e-06	NA	NA
1:29546040	1_29546040_A_G	rs2819609	1	29546040	A	G	1:29527101:29533274:clu_45242	12766	3.44e-05	+	0.0138455	0.116178	-0.0182642	0.00380915	-4.79483	1.63e-06	NA	NA
1:29549670	1_29549670_A_G	rs2640470	1	29549670	A	G	1:29527101:29533274:clu_45242	16396	3.44e-05	+	0.0138455	0.116263	-0.0186358	0.00379706	-4.90795	9.2e-07	NA	NA
1:29550902	1_29550902_A_C	rs2250643	1	29550902	A	C	1:29527101:29533274:clu_45242	17628	3.44e-05	+	0.0138455	0.11627	-0.018697	0.00379701	-4.92414	8.47e-07	NA	NA
1:29550973	1_29550973_C_A	rs2250641	1	29550973	A	C	1:29527101:29533274:clu_45242	17699	3.44e-05	+	0.0138455	0.883756	0.0186531	0.00379752	4.91192	9.02e-07	NA	NA
1:29556399	1_29556399_A_G	rs2819606	1	29556399	A	G	1:29527101:29533274:clu_45242	23125	3.23e-05	+	0.0131112	0.135422	-0.0165578	0.00355754	-4.6543	3.25e-06	NA	NA
1:29556413	1_29556413_C_A	rs72649275	1	29556413	A	C	1:29527101:29533274:clu_45242	23139	0.000134483	-	0.0418172	0.0953505	-0.0188723	0.00415905	-4.53765	5.69e-06	NA	NA
1:29557224	1_29557224_C_T	rs2640466	1	29557224	T	C	1:29527101:29533274:clu_45242	23950	3.23e-05	+	0.0131112	0.864651	0.0165058	0.00356822	4.62579	3.73e-06	NA	NA
1:29559397	1_29559397_A_G	rs2503010	1	29559397	A	G	1:29527101:29533274:clu_45242	26123	3.16e-05	+	0.0128679	0.116505	-0.0187588	0.00379421	-4.94406	7.65e-07	NA	NA
1:29559613	1_29559613_C_T	rs2503009	1	29559613	T	C	1:29527101:29533274:clu_45242	26339	3.16e-05	+	0.0128679	0.883518	0.0189764	0.00379455	5.00095	5.7e-07	NA	NA
1:29562070	1_29562070_A_G	rs2503006	1	29562070	A	G	1:29527101:29533274:clu_45242	28796	3.16e-05	+	0.0128679	0.116967	-0.0187448	0.0037884	-4.94794	7.5e-07	NA	NA
1:29562369	1_29562369_A_G	rs2452775	1	29562369	A	G	1:29527101:29533274:clu_45242	29095	3.16e-05	+	0.0128679	0.116967	-0.018563	0.00379898	-4.8863	1.03e-06	NA	NA
1:29566552	1_29566552_A_G	rs2452774	1	29566552	A	G	1:29527101:29533274:clu_45242	33278	2.94e-05	+	0.0121492	0.135518	-0.0170066	0.00356806	-4.76636	1.88e-06	NA	NA
1:29566950	1_29566950_G_A	rs2503020	1	29566950	A	G	1:29527101:29533274:clu_45242	33676	3.16e-05	+	0.0128679	0.882575	0.0186461	0.00379318	4.91569	8.85e-07	NA	NA
1:29566979	1_29566979_T_C	rs2452773	1	29566979	T	C	1:29527101:29533274:clu_45242	33705	3.16e-05	+	0.0128679	0.117267	-0.0187776	0.00379543	-4.94744	7.52e-07	NA	NA
1:29569645	1_29569645_A_G	rs2640465	1	29569645	A	G	1:29527101:29533274:clu_45242	36371	1.76e-05	+	0.00785286	0.116213	-0.0184381	0.00381222	-4.83659	1.32e-06	NA	NA
1:32047632	1_32047632_G_T	rs945213	1	32047632	T	G	1:32136247:32137216:clu_45291	-88616	2.48e-05	+	0.0105068	0.64534	0.0145736	0.00267755	5.44289	5.24e-08	1:32047632	1
1:32047632	1_32047632_G_T	rs945213	1	32047632	T	G	1:32193206:32193783:clu_45300	-145575	0.000147964	+	0.04507	0.64534	0.0145736	0.00267755	5.44289	5.24e-08	1:32047632	1
1:32054094	1_32054094_A_C	rs10914446	1	32054094	A	C	1:32134456:32135412:clu_45291	-80363	6.27e-09	-	6.31e-06	0.310501	-0.0161999	0.00265355	-6.105	1.03e-09	1:32054094	1
1:32054094	1_32054094_A_C	rs10914446	1	32054094	A	C	1:32130835:32131184:clu_45289	-76742	3.94e-07	+	0.000279391	0.310501	-0.0161999	0.00265355	-6.105	1.03e-09	1:32054094	1
1:32054094	1_32054094_A_C	rs10914446	1	32054094	A	C	1:32130835:32131105:clu_45289	-76742	1.09e-06	-	0.0006926	0.310501	-0.0161999	0.00265355	-6.105	1.03e-09	1:32054094	1
1:32054094	1_32054094_A_C	rs10914446	1	32054094	A	C	1:32136247:32137216:clu_45291	-82154	1.12e-06	+	0.000712715	0.310501	-0.0161999	0.00265355	-6.105	1.03e-09	1:32054094	1
1:32056510	1_32056510_A_G	rs10914447	1	32056510	A	G	1:32134456:32135412:clu_45291	-77947	1.07e-08	-	1.03e-05	0.308973	-0.0168482	0.00265623	-6.34291	2.25e-10	1:32056510	1
1:32056510	1_32056510_A_G	rs10914447	1	32056510	A	G	1:32130835:32131184:clu_45289	-74326	4.47e-07	+	0.000313402	0.308973	-0.0168482	0.00265623	-6.34291	2.25e-10	1:32056510	1
1:32056510	1_32056510_A_G	rs10914447	1	32056510	A	G	1:32136247:32137216:clu_45291	-79738	1.18e-06	+	0.000743221	0.308973	-0.0168482	0.00265623	-6.34291	2.25e-10	1:32056510	1
1:32056510	1_32056510_A_G	rs10914447	1	32056510	A	G	1:32130835:32131105:clu_45289	-74326	1.49e-06	-	0.00091633	0.308973	-0.0168482	0.00265623	-6.34291	2.25e-10	1:32056510	1
1:32057186	1_32057186_A_G	rs4949447	1	32057186	A	G	1:32134456:32135412:clu_45291	-77271	2.11e-07	-	0.000159471	0.326017	-0.0159116	0.00261328	-6.08876	1.14e-09	1:32057186	1
1:32057186	1_32057186_A_G	rs4949447	1	32057186	A	G	1:32130835:32131184:clu_45289	-73650	1.91e-06	+	0.00114221	0.326017	-0.0159116	0.00261328	-6.08876	1.14e-09	1:32057186	1
1:32057186	1_32057186_A_G	rs4949447	1	32057186	A	G	1:32130835:32131105:clu_45289	-73650	5.07e-06	-	0.00269591	0.326017	-0.0159116	0.00261328	-6.08876	1.14e-09	1:32057186	1
1:32057186	1_32057186_A_G	rs4949447	1	32057186	A	G	1:32136247:32137216:clu_45291	-79062	1.24e-05	+	0.00583294	0.326017	-0.0159116	0.00261328	-6.08876	1.14e-09	1:32057186	1
1:32059764	1_32059764_T_A	rs12065856	1	32059764	A	T	1:32134456:32135412:clu_45291	-74693	1.66e-08	-	1.55e-05	0.688102	0.0170705	0.00265429	6.4313	1.27e-10	1:32059764	1
1:32059764	1_32059764_T_A	rs12065856	1	32059764	A	T	1:32130835:32131184:clu_45289	-71072	5.03e-07	+	0.000348183	0.688102	0.0170705	0.00265429	6.4313	1.27e-10	1:32059764	1
1:32059764	1_32059764_T_A	rs12065856	1	32059764	A	T	1:32130835:32131105:clu_45289	-71072	1.62e-06	-	0.000985815	0.688102	0.0170705	0.00265429	6.4313	1.27e-10	1:32059764	1
1:32059764	1_32059764_T_A	rs12065856	1	32059764	A	T	1:32136247:32137216:clu_45291	-76484	3.71e-06	+	0.00204992	0.688102	0.0170705	0.00265429	6.4313	1.27e-10	1:32059764	1
1:32061851	1_32061851_T_C	rs7518151	1	32061851	T	C	1:32134456:32135412:clu_45291	-72606	2.12e-08	-	1.95e-05	0.311152	-0.0172815	0.00264628	-6.53048	6.56e-11	1:32061851	1
1:32061851	1_32061851_T_C	rs7518151	1	32061851	T	C	1:32130835:32131184:clu_45289	-68985	3.4e-07	+	0.000244741	0.311152	-0.0172815	0.00264628	-6.53048	6.56e-11	1:32061851	1
1:32061851	1_32061851_T_C	rs7518151	1	32061851	T	C	1:32130835:32131105:clu_45289	-68985	1.31e-06	-	0.000818853	0.311152	-0.0172815	0.00264628	-6.53048	6.56e-11	1:32061851	1
1:32061851	1_32061851_T_C	rs7518151	1	32061851	T	C	1:32136247:32137216:clu_45291	-74397	4.16e-06	+	0.00226636	0.311152	-0.0172815	0.00264628	-6.53048	6.56e-11	1:32061851	1
1:32062066	1_32062066_G_T	rs4949448	1	32062066	T	G	1:32134456:32135412:clu_45291	-72391	6.09e-08	-	5.13e-05	0.454369	0.0145857	0.0024658	5.9152	3.31e-09	1:32062066	1
1:32062066	1_32062066_G_T	rs4949448	1	32062066	T	G	1:32140640:32140733:clu_45292	-78575	7.19e-06	-	0.00364862	0.454369	0.0145857	0.0024658	5.9152	3.31e-09	1:32062066	1
1:32064903	1_32064903_G_A	rs6682016	1	32064903	A	G	1:32134456:32135412:clu_45291	-69554	1.35e-12	-	2.37e-09	0.625145	0.0195671	0.00253605	7.7156	1.2e-14	1:32064903	1
1:32064903	1_32064903_G_A	rs6682016	1	32064903	A	G	1:32130835:32131184:clu_45289	-65933	5.55e-07	+	0.000380328	0.625145	0.0195671	0.00253605	7.7156	1.2e-14	1:32064903	1
1:32064903	1_32064903_G_A	rs6682016	1	32064903	A	G	1:32136247:32137216:clu_45291	-71345	2.89e-06	+	0.00164601	0.625145	0.0195671	0.00253605	7.7156	1.2e-14	1:32064903	1
1:32064903	1_32064903_G_A	rs6682016	1	32064903	A	G	1:32130835:32131105:clu_45289	-65933	3.11e-06	-	0.00175357	0.625145	0.0195671	0.00253605	7.7156	1.2e-14	1:32064903	1
1:32064903	1_32064903_G_A	rs6682016	1	32064903	A	G	1:32134456:32136203:clu_45291	-69554	0.000108926	+	0.035418	0.625145	0.0195671	0.00253605	7.7156	1.2e-14	1:32064903	1
1:32065385	1_32065385_G_A	rs11581611	1	32065385	A	G	1:32134456:32135412:clu_45291	-69072	2.37e-11	-	3.56e-08	0.540844	0.0155879	0.0024613	6.3332	2.4e-10	1:32065385	1
1:32065385	1_32065385_G_A	rs11581611	1	32065385	A	G	1:32130835:32131184:clu_45289	-65451	1.29e-06	+	0.000809669	0.540844	0.0155879	0.0024613	6.3332	2.4e-10	1:32065385	1
1:32065385	1_32065385_G_A	rs11581611	1	32065385	A	G	1:32130835:32131105:clu_45289	-65451	2.3e-06	-	0.0013427	0.540844	0.0155879	0.0024613	6.3332	2.4e-10	1:32065385	1
1:32065385	1_32065385_G_A	rs11581611	1	32065385	A	G	1:32136247:32137216:clu_45291	-70863	9.09e-06	+	0.00445338	0.540844	0.0155879	0.0024613	6.3332	2.4e-10	1:32065385	1
1:32065385	1_32065385_G_A	rs11581611	1	32065385	A	G	1:32193206:32193783:clu_45300	-127822	9.23e-05	+	0.0310387	0.540844	0.0155879	0.0024613	6.3332	2.4e-10	1:32065385	1
1:32065460	1_32065460_A_C	rs11579820	1	32065460	A	C	1:32134456:32135412:clu_45291	-68997	2.37e-11	-	3.56e-08	0.459679	-0.0157124	0.00246088	-6.38486	1.72e-10	1:32065460	1
1:32065460	1_32065460_A_C	rs11579820	1	32065460	A	C	1:32130835:32131184:clu_45289	-65376	1.29e-06	+	0.000809669	0.459679	-0.0157124	0.00246088	-6.38486	1.72e-10	1:32065460	1
1:32065460	1_32065460_A_C	rs11579820	1	32065460	A	C	1:32130835:32131105:clu_45289	-65376	2.3e-06	-	0.0013427	0.459679	-0.0157124	0.00246088	-6.38486	1.72e-10	1:32065460	1
1:32065460	1_32065460_A_C	rs11579820	1	32065460	A	C	1:32136247:32137216:clu_45291	-70788	9.09e-06	+	0.00445338	0.459679	-0.0157124	0.00246088	-6.38486	1.72e-10	1:32065460	1
1:32065460	1_32065460_A_C	rs11579820	1	32065460	A	C	1:32193206:32193783:clu_45300	-127747	9.23e-05	+	0.0310387	0.459679	-0.0157124	0.00246088	-6.38486	1.72e-10	1:32065460	1
1:32068677	1_32068677_T_C	rs7523616	1	32068677	T	C	1:32134456:32135412:clu_45291	-65780	1.81e-12	-	3.12e-09	0.376024	-0.0199539	0.00253092	-7.88403	3.17e-15	1:32068677	1
1:32068677	1_32068677_T_C	rs7523616	1	32068677	T	C	1:32130835:32131184:clu_45289	-62159	1.62e-07	+	0.000125239	0.376024	-0.0199539	0.00253092	-7.88403	3.17e-15	1:32068677	1
1:32068677	1_32068677_T_C	rs7523616	1	32068677	T	C	1:32130835:32131105:clu_45289	-62159	1.18e-06	-	0.000746016	0.376024	-0.0199539	0.00253092	-7.88403	3.17e-15	1:32068677	1
1:32068677	1_32068677_T_C	rs7523616	1	32068677	T	C	1:32136247:32137216:clu_45291	-67571	2.2e-06	+	0.00129332	0.376024	-0.0199539	0.00253092	-7.88403	3.17e-15	1:32068677	1
1:32068843	1_32068843_G_A	rs10914448	1	32068843	A	G	1:32134456:32135412:clu_45291	-65614	2.03e-11	-	3.08e-08	0.54308	0.0158798	0.0024597	6.45601	1.08e-10	1:32068843	1
1:32068843	1_32068843_G_A	rs10914448	1	32068843	A	G	1:32130835:32131184:clu_45289	-61993	1.14e-06	+	0.000723624	0.54308	0.0158798	0.0024597	6.45601	1.08e-10	1:32068843	1
1:32068843	1_32068843_G_A	rs10914448	1	32068843	A	G	1:32130835:32131105:clu_45289	-61993	2.24e-06	-	0.00131687	0.54308	0.0158798	0.0024597	6.45601	1.08e-10	1:32068843	1
1:32068843	1_32068843_G_A	rs10914448	1	32068843	A	G	1:32136247:32137216:clu_45291	-67405	7.83e-06	+	0.00392116	0.54308	0.0158798	0.0024597	6.45601	1.08e-10	1:32068843	1
1:32068843	1_32068843_G_A	rs10914448	1	32068843	A	G	1:32193206:32193783:clu_45300	-124364	5.55e-05	+	0.0205894	0.54308	0.0158798	0.0024597	6.45601	1.08e-10	1:32068843	1
1:32070234	1_32070234_G_A	rs6681414	1	32070234	A	G	1:32134456:32135412:clu_45291	-64223	2.03e-11	-	3.08e-08	0.542714	0.0157751	0.00245244	6.43242	1.26e-10	1:32070234	1
1:32070234	1_32070234_G_A	rs6681414	1	32070234	A	G	1:32130835:32131184:clu_45289	-60602	1.14e-06	+	0.000723624	0.542714	0.0157751	0.00245244	6.43242	1.26e-10	1:32070234	1
1:32070234	1_32070234_G_A	rs6681414	1	32070234	A	G	1:32130835:32131105:clu_45289	-60602	2.24e-06	-	0.00131687	0.542714	0.0157751	0.00245244	6.43242	1.26e-10	1:32070234	1
1:32070234	1_32070234_G_A	rs6681414	1	32070234	A	G	1:32136247:32137216:clu_45291	-66014	7.83e-06	+	0.00392116	0.542714	0.0157751	0.00245244	6.43242	1.26e-10	1:32070234	1
1:32070234	1_32070234_G_A	rs6681414	1	32070234	A	G	1:32193206:32193783:clu_45300	-122973	5.55e-05	+	0.0205894	0.542714	0.0157751	0.00245244	6.43242	1.26e-10	1:32070234	1
1:32070519	1_32070519_G_A	rs4949218	1	32070519	A	G	1:32134456:32135412:clu_45291	-63938	2.03e-11	-	3.08e-08	0.542737	0.0158769	0.00245913	6.4563	1.07e-10	1:32070519	1
1:32070519	1_32070519_G_A	rs4949218	1	32070519	A	G	1:32130835:32131184:clu_45289	-60317	1.14e-06	+	0.000723624	0.542737	0.0158769	0.00245913	6.4563	1.07e-10	1:32070519	1
1:32070519	1_32070519_G_A	rs4949218	1	32070519	A	G	1:32130835:32131105:clu_45289	-60317	2.24e-06	-	0.00131687	0.542737	0.0158769	0.00245913	6.4563	1.07e-10	1:32070519	1
1:32070519	1_32070519_G_A	rs4949218	1	32070519	A	G	1:32136247:32137216:clu_45291	-65729	7.83e-06	+	0.00392116	0.542737	0.0158769	0.00245913	6.4563	1.07e-10	1:32070519	1
1:32070519	1_32070519_G_A	rs4949218	1	32070519	A	G	1:32193206:32193783:clu_45300	-122688	5.55e-05	+	0.0205894	0.542737	0.0158769	0.00245913	6.4563	1.07e-10	1:32070519	1
1:32070766	1_32070766_A_G	rs4949219	1	32070766	A	G	1:32134456:32135412:clu_45291	-63691	1.81e-12	-	3.12e-09	0.376174	-0.0200819	0.0025302	-7.9369	2.07e-15	1:32070766	1
1:32070766	1_32070766_A_G	rs4949219	1	32070766	A	G	1:32130835:32131184:clu_45289	-60070	1.62e-07	+	0.000125239	0.376174	-0.0200819	0.0025302	-7.9369	2.07e-15	1:32070766	1
1:32070766	1_32070766_A_G	rs4949219	1	32070766	A	G	1:32130835:32131105:clu_45289	-60070	1.18e-06	-	0.000746016	0.376174	-0.0200819	0.0025302	-7.9369	2.07e-15	1:32070766	1
1:32070766	1_32070766_A_G	rs4949219	1	32070766	A	G	1:32136247:32137216:clu_45291	-65482	2.2e-06	+	0.00129332	0.376174	-0.0200819	0.0025302	-7.9369	2.07e-15	1:32070766	1
1:32072406	1_32072406_C_G	rs6664789	1	32072406	C	G	1:32134456:32135412:clu_45291	-62051	1.81e-12	-	3.12e-09	0.376217	-0.020239	0.00253	-7.99964	1.25e-15	1:32072406	1
1:32072406	1_32072406_C_G	rs6664789	1	32072406	C	G	1:32130835:32131184:clu_45289	-58430	1.62e-07	+	0.000125239	0.376217	-0.020239	0.00253	-7.99964	1.25e-15	1:32072406	1
1:32072406	1_32072406_C_G	rs6664789	1	32072406	C	G	1:32130835:32131105:clu_45289	-58430	1.18e-06	-	0.000746016	0.376217	-0.020239	0.00253	-7.99964	1.25e-15	1:32072406	1
1:32072406	1_32072406_C_G	rs6664789	1	32072406	C	G	1:32136247:32137216:clu_45291	-63842	2.2e-06	+	0.00129332	0.376217	-0.020239	0.00253	-7.99964	1.25e-15	1:32072406	1
1:32072737	1_32072737_A_G	rs6680160	1	32072737	A	G	1:32134456:32135412:clu_45291	-61720	1.81e-12	-	3.12e-09	0.376678	-0.020085	0.00252936	-7.94078	2.01e-15	1:32072737	1
1:32072737	1_32072737_A_G	rs6680160	1	32072737	A	G	1:32130835:32131184:clu_45289	-58099	1.62e-07	+	0.000125239	0.376678	-0.020085	0.00252936	-7.94078	2.01e-15	1:32072737	1
1:32072737	1_32072737_A_G	rs6680160	1	32072737	A	G	1:32130835:32131105:clu_45289	-58099	1.18e-06	-	0.000746016	0.376678	-0.020085	0.00252936	-7.94078	2.01e-15	1:32072737	1
1:32072737	1_32072737_A_G	rs6680160	1	32072737	A	G	1:32136247:32137216:clu_45291	-63511	2.2e-06	+	0.00129332	0.376678	-0.020085	0.00252936	-7.94078	2.01e-15	1:32072737	1
1:32073766	1_32073766_C_T	rs7525618	1	32073766	T	C	1:32134456:32135412:clu_45291	-60691	2.03e-11	-	3.08e-08	0.542733	0.0157967	0.00245839	6.4256	1.31e-10	1:32073766	1
1:32073766	1_32073766_C_T	rs7525618	1	32073766	T	C	1:32130835:32131184:clu_45289	-57070	1.14e-06	+	0.000723624	0.542733	0.0157967	0.00245839	6.4256	1.31e-10	1:32073766	1
1:32073766	1_32073766_C_T	rs7525618	1	32073766	T	C	1:32130835:32131105:clu_45289	-57070	2.24e-06	-	0.00131687	0.542733	0.0157967	0.00245839	6.4256	1.31e-10	1:32073766	1
1:32073766	1_32073766_C_T	rs7525618	1	32073766	T	C	1:32136247:32137216:clu_45291	-62482	7.83e-06	+	0.00392116	0.542733	0.0157967	0.00245839	6.4256	1.31e-10	1:32073766	1
1:32073766	1_32073766_C_T	rs7525618	1	32073766	T	C	1:32193206:32193783:clu_45300	-119441	5.55e-05	+	0.0205894	0.542733	0.0157967	0.00245839	6.4256	1.31e-10	1:32073766	1
1:32073908	1_32073908_G_A	rs10914451	1	32073908	A	G	1:32134456:32135412:clu_45291	-60549	2.03e-11	-	3.08e-08	0.541956	0.0158248	0.00245809	6.43783	1.21e-10	1:32073908	1
1:32073908	1_32073908_G_A	rs10914451	1	32073908	A	G	1:32130835:32131184:clu_45289	-56928	1.14e-06	+	0.000723624	0.541956	0.0158248	0.00245809	6.43783	1.21e-10	1:32073908	1
1:32073908	1_32073908_G_A	rs10914451	1	32073908	A	G	1:32130835:32131105:clu_45289	-56928	2.24e-06	-	0.00131687	0.541956	0.0158248	0.00245809	6.43783	1.21e-10	1:32073908	1
1:32073908	1_32073908_G_A	rs10914451	1	32073908	A	G	1:32136247:32137216:clu_45291	-62340	7.83e-06	+	0.00392116	0.541956	0.0158248	0.00245809	6.43783	1.21e-10	1:32073908	1
1:32073908	1_32073908_G_A	rs10914451	1	32073908	A	G	1:32193206:32193783:clu_45300	-119299	5.55e-05	+	0.0205894	0.541956	0.0158248	0.00245809	6.43783	1.21e-10	1:32073908	1
1:32074575	1_32074575_G_A	rs10914452	1	32074575	A	G	1:32134456:32135412:clu_45291	-59882	2.03e-11	-	3.08e-08	0.542829	0.0158203	0.00245725	6.43821	1.21e-10	1:32074575	1
1:32074575	1_32074575_G_A	rs10914452	1	32074575	A	G	1:32130835:32131184:clu_45289	-56261	1.14e-06	+	0.000723624	0.542829	0.0158203	0.00245725	6.43821	1.21e-10	1:32074575	1
1:32074575	1_32074575_G_A	rs10914452	1	32074575	A	G	1:32130835:32131105:clu_45289	-56261	2.24e-06	-	0.00131687	0.542829	0.0158203	0.00245725	6.43821	1.21e-10	1:32074575	1
1:32074575	1_32074575_G_A	rs10914452	1	32074575	A	G	1:32136247:32137216:clu_45291	-61673	7.83e-06	+	0.00392116	0.542829	0.0158203	0.00245725	6.43821	1.21e-10	1:32074575	1
1:32074575	1_32074575_G_A	rs10914452	1	32074575	A	G	1:32193206:32193783:clu_45300	-118632	5.55e-05	+	0.0205894	0.542829	0.0158203	0.00245725	6.43821	1.21e-10	1:32074575	1
1:32074747	1_32074747_G_A	rs10798877	1	32074747	A	G	1:32134456:32135412:clu_45291	-59710	1.81e-12	-	3.12e-09	0.623838	0.0200139	0.00252856	7.91513	2.47e-15	1:32074747	1
1:32074747	1_32074747_G_A	rs10798877	1	32074747	A	G	1:32130835:32131184:clu_45289	-56089	1.62e-07	+	0.000125239	0.623838	0.0200139	0.00252856	7.91513	2.47e-15	1:32074747	1
1:32074747	1_32074747_G_A	rs10798877	1	32074747	A	G	1:32130835:32131105:clu_45289	-56089	1.18e-06	-	0.000746016	0.623838	0.0200139	0.00252856	7.91513	2.47e-15	1:32074747	1
1:32074747	1_32074747_G_A	rs10798877	1	32074747	A	G	1:32136247:32137216:clu_45291	-61501	2.2e-06	+	0.00129332	0.623838	0.0200139	0.00252856	7.91513	2.47e-15	1:32074747	1
1:32075036	1_32075036_A_G	rs10914453	1	32075036	A	G	1:32134456:32135412:clu_45291	-59421	1.81e-12	-	3.12e-09	0.376194	-0.0201987	0.0025217	-8.00996	1.15e-15	1:32075036	1
1:32075036	1_32075036_A_G	rs10914453	1	32075036	A	G	1:32130835:32131184:clu_45289	-55800	1.62e-07	+	0.000125239	0.376194	-0.0201987	0.0025217	-8.00996	1.15e-15	1:32075036	1
1:32075036	1_32075036_A_G	rs10914453	1	32075036	A	G	1:32130835:32131105:clu_45289	-55800	1.18e-06	-	0.000746016	0.376194	-0.0201987	0.0025217	-8.00996	1.15e-15	1:32075036	1
1:32075036	1_32075036_A_G	rs10914453	1	32075036	A	G	1:32136247:32137216:clu_45291	-61212	2.2e-06	+	0.00129332	0.376194	-0.0201987	0.0025217	-8.00996	1.15e-15	1:32075036	1
1:32076261	1_32076261_T_C	rs1464306	1	32076261	T	C	1:32134456:32135412:clu_45291	-58196	1.81e-12	-	3.12e-09	0.376262	-0.0199825	0.002528	-7.90446	2.69e-15	1:32076261	1
1:32076261	1_32076261_T_C	rs1464306	1	32076261	T	C	1:32130835:32131184:clu_45289	-54575	1.62e-07	+	0.000125239	0.376262	-0.0199825	0.002528	-7.90446	2.69e-15	1:32076261	1
1:32076261	1_32076261_T_C	rs1464306	1	32076261	T	C	1:32130835:32131105:clu_45289	-54575	1.18e-06	-	0.000746016	0.376262	-0.0199825	0.002528	-7.90446	2.69e-15	1:32076261	1
1:32076261	1_32076261_T_C	rs1464306	1	32076261	T	C	1:32136247:32137216:clu_45291	-59987	2.2e-06	+	0.00129332	0.376262	-0.0199825	0.002528	-7.90446	2.69e-15	1:32076261	1
1:32078940	1_32078940_G_A	rs10914454	1	32078940	A	G	1:32134456:32135412:clu_45291	-55517	2.53e-11	-	3.79e-08	0.540428	0.0159553	0.00245355	6.50296	7.88e-11	1:32078940	1
1:32078940	1_32078940_G_A	rs10914454	1	32078940	A	G	1:32130835:32131184:clu_45289	-51896	1.85e-06	+	0.00111153	0.540428	0.0159553	0.00245355	6.50296	7.88e-11	1:32078940	1
1:32078940	1_32078940_G_A	rs10914454	1	32078940	A	G	1:32130835:32131105:clu_45289	-51896	3.46e-06	-	0.00192629	0.540428	0.0159553	0.00245355	6.50296	7.88e-11	1:32078940	1
1:32078940	1_32078940_G_A	rs10914454	1	32078940	A	G	1:32136247:32137216:clu_45291	-57308	1.12e-05	+	0.00534802	0.540428	0.0159553	0.00245355	6.50296	7.88e-11	1:32078940	1
1:32078940	1_32078940_G_A	rs10914454	1	32078940	A	G	1:32193206:32193783:clu_45300	-114267	2.69e-05	+	0.0112694	0.540428	0.0159553	0.00245355	6.50296	7.88e-11	1:32078940	1
1:32081785	1_32081785_G_A	rs3753614	1	32081785	A	G	1:32134456:32135412:clu_45291	-52672	1.07e-10	-	1.46e-07	0.555586	0.0150016	0.00246184	6.09365	1.1e-09	1:32081785	1
1:32081785	1_32081785_G_A	rs3753614	1	32081785	A	G	1:32130835:32131184:clu_45289	-49051	6.47e-07	+	0.000436143	0.555586	0.0150016	0.00246184	6.09365	1.1e-09	1:32081785	1
1:32081785	1_32081785_G_A	rs3753614	1	32081785	A	G	1:32130835:32131105:clu_45289	-49051	1.93e-06	-	0.00114853	0.555586	0.0150016	0.00246184	6.09365	1.1e-09	1:32081785	1
1:32081785	1_32081785_G_A	rs3753614	1	32081785	A	G	1:32136247:32137216:clu_45291	-54463	4.19e-05	+	0.0163363	0.555586	0.0150016	0.00246184	6.09365	1.1e-09	1:32081785	1
1:32081785	1_32081785_G_A	rs3753614	1	32081785	A	G	1:32193206:32193783:clu_45300	-111422	7.18e-05	+	0.0254235	0.555586	0.0150016	0.00246184	6.09365	1.1e-09	1:32081785	1
1:32082000	1_32082000_T_C	rs3753613	1	32082000	T	C	1:32134456:32135412:clu_45291	-52457	1.9e-11	-	2.89e-08	0.461072	-0.0164744	0.00244316	-6.74306	1.55e-11	1:32082000	1
1:32082000	1_32082000_T_C	rs3753613	1	32082000	T	C	1:32130835:32131184:clu_45289	-48836	1.63e-06	+	0.000990566	0.461072	-0.0164744	0.00244316	-6.74306	1.55e-11	1:32082000	1
1:32082000	1_32082000_T_C	rs3753613	1	32082000	T	C	1:32130835:32131105:clu_45289	-48836	2.78e-06	-	0.00159102	0.461072	-0.0164744	0.00244316	-6.74306	1.55e-11	1:32082000	1
1:32082000	1_32082000_T_C	rs3753613	1	32082000	T	C	1:32136247:32137216:clu_45291	-54248	1.88e-05	+	0.00831471	0.461072	-0.0164744	0.00244316	-6.74306	1.55e-11	1:32082000	1
1:32082000	1_32082000_T_C	rs3753613	1	32082000	T	C	1:32193206:32193783:clu_45300	-111207	2.27e-05	+	0.00978422	0.461072	-0.0164744	0.00244316	-6.74306	1.55e-11	1:32082000	1
1:32082486	1_32082486_C_T	rs3753611	1	32082486	T	C	1:32134456:32135412:clu_45291	-51971	1.22e-12	-	2.16e-09	0.618154	0.02043	0.00251558	8.12141	4.61e-16	1:32082486	1
1:32082486	1_32082486_C_T	rs3753611	1	32082486	T	C	1:32130835:32131184:clu_45289	-48350	3.57e-07	+	0.000255958	0.618154	0.02043	0.00251558	8.12141	4.61e-16	1:32082486	1
1:32082486	1_32082486_C_T	rs3753611	1	32082486	T	C	1:32130835:32131105:clu_45289	-48350	1.78e-06	-	0.00107451	0.618154	0.02043	0.00251558	8.12141	4.61e-16	1:32082486	1
1:32082486	1_32082486_C_T	rs3753611	1	32082486	T	C	1:32136247:32137216:clu_45291	-53762	7.55e-06	+	0.0038046	0.618154	0.02043	0.00251558	8.12141	4.61e-16	1:32082486	1
1:32082486	1_32082486_C_T	rs3753611	1	32082486	T	C	1:32134456:32136203:clu_45291	-51971	8.4e-05	+	0.0287995	0.618154	0.02043	0.00251558	8.12141	4.61e-16	1:32082486	1
1:32082486	1_32082486_C_T	rs3753611	1	32082486	T	C	1:32193206:32193783:clu_45300	-110721	0.00015731	+	0.0473704	0.618154	0.02043	0.00251558	8.12141	4.61e-16	1:32082486	1
1:32083193	1_32083193_G_C	rs11807225	1	32083193	C	G	1:32134456:32135412:clu_45291	-51264	1.12e-12	-	1.99e-09	0.618589	0.021264	0.00263693	8.06395	7.39e-16	1:32083193	1
1:32083193	1_32083193_G_C	rs11807225	1	32083193	C	G	1:32130835:32131184:clu_45289	-47643	1.83e-07	+	0.00013973	0.618589	0.021264	0.00263693	8.06395	7.39e-16	1:32083193	1
1:32083193	1_32083193_G_C	rs11807225	1	32083193	C	G	1:32130835:32131105:clu_45289	-47643	1.05e-06	-	0.000673127	0.618589	0.021264	0.00263693	8.06395	7.39e-16	1:32083193	1
1:32083193	1_32083193_G_C	rs11807225	1	32083193	C	G	1:32136247:32137216:clu_45291	-53055	3.12e-06	+	0.0017573	0.618589	0.021264	0.00263693	8.06395	7.39e-16	1:32083193	1
1:32084904	1_32084904_C_T	rs1056526	1	32084904	T	C	1:32134456:32135412:clu_45291	-49553	9.14e-12	-	1.44e-08	0.539713	0.0164711	0.00244199	6.74496	1.53e-11	1:32084904	1
1:32084904	1_32084904_C_T	rs1056526	1	32084904	T	C	1:32130835:32131184:clu_45289	-45932	6.58e-07	+	0.000443136	0.539713	0.0164711	0.00244199	6.74496	1.53e-11	1:32084904	1
1:32084904	1_32084904_C_T	rs1056526	1	32084904	T	C	1:32130835:32131105:clu_45289	-45932	1.02e-06	-	0.000652802	0.539713	0.0164711	0.00244199	6.74496	1.53e-11	1:32084904	1
1:32084904	1_32084904_C_T	rs1056526	1	32084904	T	C	1:32136247:32137216:clu_45291	-51344	1.04e-05	+	0.00499589	0.539713	0.0164711	0.00244199	6.74496	1.53e-11	1:32084904	1
1:32084904	1_32084904_C_T	rs1056526	1	32084904	T	C	1:32193206:32193783:clu_45300	-108303	1.47e-05	+	0.00672882	0.539713	0.0164711	0.00244199	6.74496	1.53e-11	1:32084904	1
1:32085485	1_32085485_G_A	rs11575883	1	32085485	A	G	1:32134456:32135412:clu_45291	-48972	1.86e-11	-	2.84e-08	0.60432	0.0193095	0.00249747	7.73163	1.06e-14	1:32085485	1
1:32085485	1_32085485_G_A	rs11575883	1	32085485	A	G	1:32130835:32131184:clu_45289	-45351	5.32e-07	+	0.000365651	0.60432	0.0193095	0.00249747	7.73163	1.06e-14	1:32085485	1
1:32085485	1_32085485_G_A	rs11575883	1	32085485	A	G	1:32130835:32131105:clu_45289	-45351	2.16e-06	-	0.00127615	0.60432	0.0193095	0.00249747	7.73163	1.06e-14	1:32085485	1
1:32085485	1_32085485_G_A	rs11575883	1	32085485	A	G	1:32136247:32137216:clu_45291	-50763	1.98e-05	+	0.00868456	0.60432	0.0193095	0.00249747	7.73163	1.06e-14	1:32085485	1
1:32085485	1_32085485_G_A	rs11575883	1	32085485	A	G	1:32140640:32140733:clu_45292	-55156	0.000136	-	0.0421805	0.60432	0.0193095	0.00249747	7.73163	1.06e-14	1:32085485	1
1:32085776	1_32085776_G_A	rs968335	1	32085776	A	G	1:32134456:32135412:clu_45291	-48681	9.14e-12	-	1.44e-08	0.540251	0.016555	0.00244256	6.77772	1.22e-11	1:32085776	1
1:32085776	1_32085776_G_A	rs968335	1	32085776	A	G	1:32130835:32131184:clu_45289	-45060	6.58e-07	+	0.000443136	0.540251	0.016555	0.00244256	6.77772	1.22e-11	1:32085776	1
1:32085776	1_32085776_G_A	rs968335	1	32085776	A	G	1:32130835:32131105:clu_45289	-45060	1.02e-06	-	0.000652802	0.540251	0.016555	0.00244256	6.77772	1.22e-11	1:32085776	1
1:32085776	1_32085776_G_A	rs968335	1	32085776	A	G	1:32136247:32137216:clu_45291	-50472	1.04e-05	+	0.00499589	0.540251	0.016555	0.00244256	6.77772	1.22e-11	1:32085776	1
1:32085776	1_32085776_G_A	rs968335	1	32085776	A	G	1:32193206:32193783:clu_45300	-107431	1.47e-05	+	0.00672882	0.540251	0.016555	0.00244256	6.77772	1.22e-11	1:32085776	1
1:32086089	1_32086089_G_A	rs10753257	1	32086089	A	G	1:32134456:32135412:clu_45291	-48368	7.5e-12	-	1.2e-08	0.604858	0.0192092	0.0024913	7.71053	1.25e-14	1:32086089	1
1:32086089	1_32086089_G_A	rs10753257	1	32086089	A	G	1:32130835:32131184:clu_45289	-44747	3.06e-07	+	0.000222702	0.604858	0.0192092	0.0024913	7.71053	1.25e-14	1:32086089	1
1:32086089	1_32086089_G_A	rs10753257	1	32086089	A	G	1:32130835:32131105:clu_45289	-44747	1.16e-06	-	0.000732332	0.604858	0.0192092	0.0024913	7.71053	1.25e-14	1:32086089	1
1:32086089	1_32086089_G_A	rs10753257	1	32086089	A	G	1:32136247:32137216:clu_45291	-50159	1.5e-05	+	0.00684946	0.604858	0.0192092	0.0024913	7.71053	1.25e-14	1:32086089	1
1:32086089	1_32086089_G_A	rs10753257	1	32086089	A	G	1:32140640:32140733:clu_45292	-54552	8.17e-05	-	0.0281669	0.604858	0.0192092	0.0024913	7.71053	1.25e-14	1:32086089	1
1:32086912	1_32086912_A_C	rs2280386	1	32086912	A	C	1:32134456:32135412:clu_45291	-47545	4.16e-13	-	7.79e-10	0.3811	-0.0203684	0.00250784	-8.12187	4.59e-16	1:32086912	1
1:32086912	1_32086912_A_C	rs2280386	1	32086912	A	C	1:32130835:32131184:clu_45289	-43924	1.02e-07	+	8.26e-05	0.3811	-0.0203684	0.00250784	-8.12187	4.59e-16	1:32086912	1
1:32086912	1_32086912_A_C	rs2280386	1	32086912	A	C	1:32130835:32131105:clu_45289	-43924	5.5e-07	-	0.000377032	0.3811	-0.0203684	0.00250784	-8.12187	4.59e-16	1:32086912	1
1:32086912	1_32086912_A_C	rs2280386	1	32086912	A	C	1:32136247:32137216:clu_45291	-49336	2.29e-06	+	0.00133917	0.3811	-0.0203684	0.00250784	-8.12187	4.59e-16	1:32086912	1
1:32086912	1_32086912_A_C	rs2280386	1	32086912	A	C	1:32193206:32193783:clu_45300	-106295	0.000106926	+	0.034894	0.3811	-0.0203684	0.00250784	-8.12187	4.59e-16	1:32086912	1
1:32086912	1_32086912_A_C	rs2280386	1	32086912	A	C	1:32140640:32140733:clu_45292	-53729	0.00011648	-	0.037348	0.3811	-0.0203684	0.00250784	-8.12187	4.59e-16	1:32086912	1
1:32086912	1_32086912_A_C	rs2280386	1	32086912	A	C	1:32134456:32136203:clu_45291	-47545	0.000145867	+	0.0445414	0.3811	-0.0203684	0.00250784	-8.12187	4.59e-16	1:32086912	1
1:32088171	1_32088171_T_C	rs10914456	1	32088171	T	C	1:32134456:32135412:clu_45291	-46286	3.64e-12	-	6.03e-09	0.390432	-0.0192015	0.00249644	-7.69154	1.45e-14	1:32088171	1
1:32088171	1_32088171_T_C	rs10914456	1	32088171	T	C	1:32130835:32131184:clu_45289	-42665	3.27e-07	+	0.000236531	0.390432	-0.0192015	0.00249644	-7.69154	1.45e-14	1:32088171	1
1:32088171	1_32088171_T_C	rs10914456	1	32088171	T	C	1:32130835:32131105:clu_45289	-42665	1.15e-06	-	0.00072972	0.390432	-0.0192015	0.00249644	-7.69154	1.45e-14	1:32088171	1
1:32088171	1_32088171_T_C	rs10914456	1	32088171	T	C	1:32136247:32137216:clu_45291	-48077	1.29e-05	+	0.00604205	0.390432	-0.0192015	0.00249644	-7.69154	1.45e-14	1:32088171	1
1:32088171	1_32088171_T_C	rs10914456	1	32088171	T	C	1:32140640:32140733:clu_45292	-52470	6.67e-05	-	0.0239507	0.390432	-0.0192015	0.00249644	-7.69154	1.45e-14	1:32088171	1
1:32088534	1_32088534_T_G	rs4949449	1	32088534	T	G	1:32134456:32135412:clu_45291	-45923	3.64e-12	-	6.03e-09	0.390547	-0.0193358	0.00250317	-7.72455	1.12e-14	1:32088534	1
1:32088534	1_32088534_T_G	rs4949449	1	32088534	T	G	1:32130835:32131184:clu_45289	-42302	3.27e-07	+	0.000236531	0.390547	-0.0193358	0.00250317	-7.72455	1.12e-14	1:32088534	1
1:32088534	1_32088534_T_G	rs4949449	1	32088534	T	G	1:32130835:32131105:clu_45289	-42302	1.15e-06	-	0.00072972	0.390547	-0.0193358	0.00250317	-7.72455	1.12e-14	1:32088534	1
1:32088534	1_32088534_T_G	rs4949449	1	32088534	T	G	1:32136247:32137216:clu_45291	-47714	1.29e-05	+	0.00604205	0.390547	-0.0193358	0.00250317	-7.72455	1.12e-14	1:32088534	1
1:32088534	1_32088534_T_G	rs4949449	1	32088534	T	G	1:32140640:32140733:clu_45292	-52107	6.67e-05	-	0.0239507	0.390547	-0.0193358	0.00250317	-7.72455	1.12e-14	1:32088534	1
1:32088675	1_32088675_T_A	rs4949450	1	32088675	A	T	1:32134456:32135412:clu_45291	-45782	1.85e-13	-	3.6e-10	0.623479	0.0205721	0.00252066	8.1614	3.31e-16	1:32088675	1
1:32088675	1_32088675_T_A	rs4949450	1	32088675	A	T	1:32130835:32131184:clu_45289	-42161	1.07e-07	+	8.61e-05	0.623479	0.0205721	0.00252066	8.1614	3.31e-16	1:32088675	1
1:32088675	1_32088675_T_A	rs4949450	1	32088675	A	T	1:32130835:32131105:clu_45289	-42161	5.37e-07	-	0.000368583	0.623479	0.0205721	0.00252066	8.1614	3.31e-16	1:32088675	1
1:32088675	1_32088675_T_A	rs4949450	1	32088675	A	T	1:32136247:32137216:clu_45291	-47573	1.92e-06	+	0.00114469	0.623479	0.0205721	0.00252066	8.1614	3.31e-16	1:32088675	1
1:32088675	1_32088675_T_A	rs4949450	1	32088675	A	T	1:32134456:32136203:clu_45291	-45782	6.6e-05	+	0.0237593	0.623479	0.0205721	0.00252066	8.1614	3.31e-16	1:32088675	1
1:32088675	1_32088675_T_A	rs4949450	1	32088675	A	T	1:32140640:32140733:clu_45292	-51966	9.41e-05	-	0.0315184	0.623479	0.0205721	0.00252066	8.1614	3.31e-16	1:32088675	1
1:32088675	1_32088675_T_A	rs4949450	1	32088675	A	T	1:32193206:32193783:clu_45300	-104532	0.000140457	+	0.0432784	0.623479	0.0205721	0.00252066	8.1614	3.31e-16	1:32088675	1
1:32089839	1_32089839_C_T	rs3134718	1	32089839	T	C	1:32134456:32135412:clu_45291	-44618	9.14e-12	-	1.44e-08	0.540536	0.0165843	0.00244977	6.76973	1.29e-11	1:32089839	1
1:32089839	1_32089839_C_T	rs3134718	1	32089839	T	C	1:32130835:32131184:clu_45289	-40997	6.58e-07	+	0.000443136	0.540536	0.0165843	0.00244977	6.76973	1.29e-11	1:32089839	1
1:32089839	1_32089839_C_T	rs3134718	1	32089839	T	C	1:32130835:32131105:clu_45289	-40997	1.02e-06	-	0.000652802	0.540536	0.0165843	0.00244977	6.76973	1.29e-11	1:32089839	1
1:32089839	1_32089839_C_T	rs3134718	1	32089839	T	C	1:32136247:32137216:clu_45291	-46409	1.04e-05	+	0.00499589	0.540536	0.0165843	0.00244977	6.76973	1.29e-11	1:32089839	1
1:32089839	1_32089839_C_T	rs3134718	1	32089839	T	C	1:32193206:32193783:clu_45300	-103368	1.47e-05	+	0.00672882	0.540536	0.0165843	0.00244977	6.76973	1.29e-11	1:32089839	1
1:32091779	1_32091779_T_G	rs6663012	1	32091779	T	G	1:32134456:32135412:clu_45291	-42678	3.64e-12	-	6.03e-09	0.39051	-0.0193022	0.002496	-7.73326	1.05e-14	1:32091779	1
1:32091779	1_32091779_T_G	rs6663012	1	32091779	T	G	1:32130835:32131184:clu_45289	-39057	3.27e-07	+	0.000236531	0.39051	-0.0193022	0.002496	-7.73326	1.05e-14	1:32091779	1
1:32091779	1_32091779_T_G	rs6663012	1	32091779	T	G	1:32130835:32131105:clu_45289	-39057	1.15e-06	-	0.00072972	0.39051	-0.0193022	0.002496	-7.73326	1.05e-14	1:32091779	1
1:32091779	1_32091779_T_G	rs6663012	1	32091779	T	G	1:32136247:32137216:clu_45291	-44469	1.29e-05	+	0.00604205	0.39051	-0.0193022	0.002496	-7.73326	1.05e-14	1:32091779	1
1:32091779	1_32091779_T_G	rs6663012	1	32091779	T	G	1:32140640:32140733:clu_45292	-48862	6.67e-05	-	0.0239507	0.39051	-0.0193022	0.002496	-7.73326	1.05e-14	1:32091779	1
1:32092525	1_32092525_A_G	rs2271933	1	32092525	A	G	1:32134456:32135412:clu_45291	-41932	7.5e-12	-	1.2e-08	0.394292	-0.0190909	0.00249129	-7.66305	1.82e-14	1:32092525	1
1:32092525	1_32092525_A_G	rs2271933	1	32092525	A	G	1:32130835:32131184:clu_45289	-38311	3.06e-07	+	0.000222702	0.394292	-0.0190909	0.00249129	-7.66305	1.82e-14	1:32092525	1
1:32092525	1_32092525_A_G	rs2271933	1	32092525	A	G	1:32130835:32131105:clu_45289	-38311	1.16e-06	-	0.000732332	0.394292	-0.0190909	0.00249129	-7.66305	1.82e-14	1:32092525	1
1:32092525	1_32092525_A_G	rs2271933	1	32092525	A	G	1:32136247:32137216:clu_45291	-43723	1.5e-05	+	0.00684946	0.394292	-0.0190909	0.00249129	-7.66305	1.82e-14	1:32092525	1
1:32092525	1_32092525_A_G	rs2271933	1	32092525	A	G	1:32140640:32140733:clu_45292	-48116	8.17e-05	-	0.0281669	0.394292	-0.0190909	0.00249129	-7.66305	1.82e-14	1:32092525	1
1:32092735	1_32092735_T_G	rs2176807	1	32092735	T	G	1:32134456:32135412:clu_45291	-41722	9.14e-12	-	1.44e-08	0.458713	-0.0164384	0.00244302	-6.72873	1.71e-11	1:32092735	1
1:32092735	1_32092735_T_G	rs2176807	1	32092735	T	G	1:32130835:32131184:clu_45289	-38101	6.58e-07	+	0.000443136	0.458713	-0.0164384	0.00244302	-6.72873	1.71e-11	1:32092735	1
1:32092735	1_32092735_T_G	rs2176807	1	32092735	T	G	1:32130835:32131105:clu_45289	-38101	1.02e-06	-	0.000652802	0.458713	-0.0164384	0.00244302	-6.72873	1.71e-11	1:32092735	1
1:32092735	1_32092735_T_G	rs2176807	1	32092735	T	G	1:32136247:32137216:clu_45291	-43513	1.04e-05	+	0.00499589	0.458713	-0.0164384	0.00244302	-6.72873	1.71e-11	1:32092735	1
1:32092735	1_32092735_T_G	rs2176807	1	32092735	T	G	1:32193206:32193783:clu_45300	-100472	1.47e-05	+	0.00672882	0.458713	-0.0164384	0.00244302	-6.72873	1.71e-11	1:32092735	1
1:32093167	1_32093167_G_C	rs871634	1	32093167	C	G	1:32134456:32135412:clu_45291	-41290	9.27e-14	-	1.89e-10	0.622344	0.0205618	0.00251278	8.18292	2.77e-16	1:32093167	1
1:32093167	1_32093167_G_C	rs871634	1	32093167	C	G	1:32130835:32131184:clu_45289	-37669	9.88e-08	+	8.01e-05	0.622344	0.0205618	0.00251278	8.18292	2.77e-16	1:32093167	1
1:32093167	1_32093167_G_C	rs871634	1	32093167	C	G	1:32130835:32131105:clu_45289	-37669	4.31e-07	-	0.000303422	0.622344	0.0205618	0.00251278	8.18292	2.77e-16	1:32093167	1
1:32093167	1_32093167_G_C	rs871634	1	32093167	C	G	1:32136247:32137216:clu_45291	-43081	1.42e-06	+	0.000878383	0.622344	0.0205618	0.00251278	8.18292	2.77e-16	1:32093167	1
1:32093167	1_32093167_G_C	rs871634	1	32093167	C	G	1:32134456:32136203:clu_45291	-41290	6.73e-05	+	0.0241338	0.622344	0.0205618	0.00251278	8.18292	2.77e-16	1:32093167	1
1:32093167	1_32093167_G_C	rs871634	1	32093167	C	G	1:32140640:32140733:clu_45292	-47474	0.000116521	-	0.0373569	0.622344	0.0205618	0.00251278	8.18292	2.77e-16	1:32093167	1
1:32093167	1_32093167_G_C	rs871634	1	32093167	C	G	1:32193206:32193783:clu_45300	-100040	0.000131804	+	0.0411738	0.622344	0.0205618	0.00251278	8.18292	2.77e-16	1:32093167	1
1:32093561	1_32093561_C_T	rs6703093	1	32093561	T	C	1:32134456:32135412:clu_45291	-40896	4.58e-12	-	7.52e-09	0.539759	0.0163984	0.00244429	6.70886	1.96e-11	1:32093561	1
1:32093561	1_32093561_C_T	rs6703093	1	32093561	T	C	1:32130835:32131184:clu_45289	-37275	5.94e-07	+	0.000403617	0.539759	0.0163984	0.00244429	6.70886	1.96e-11	1:32093561	1
1:32093561	1_32093561_C_T	rs6703093	1	32093561	T	C	1:32130835:32131105:clu_45289	-37275	8.01e-07	-	0.000527852	0.539759	0.0163984	0.00244429	6.70886	1.96e-11	1:32093561	1
1:32093561	1_32093561_C_T	rs6703093	1	32093561	T	C	1:32136247:32137216:clu_45291	-42687	7.67e-06	+	0.0038559	0.539759	0.0163984	0.00244429	6.70886	1.96e-11	1:32093561	1
1:32093561	1_32093561_C_T	rs6703093	1	32093561	T	C	1:32193206:32193783:clu_45300	-99646	1.36e-05	+	0.00629393	0.539759	0.0163984	0.00244429	6.70886	1.96e-11	1:32093561	1
1:32094261	1_32094261_C_A	rs10914457	1	32094261	A	C	1:32134456:32135412:clu_45291	-40196	8e-09	-	7.91e-06	0.408438	0.014868	0.00249671	5.95505	2.6e-09	1:32094261	1
1:32094261	1_32094261_C_A	rs10914457	1	32094261	A	C	1:32140640:32140733:clu_45292	-46380	0.000144474	-	0.0441976	0.408438	0.014868	0.00249671	5.95505	2.6e-09	1:32094261	1
1:32096265	1_32096265_A_G	rs1061770	1	32096265	A	G	1:32134456:32135412:clu_45291	-38192	5.23e-12	-	8.51e-09	0.454443	-0.0165615	0.00245209	-6.75403	1.44e-11	1:32096265	1
1:32096265	1_32096265_A_G	rs1061770	1	32096265	A	G	1:32130835:32131184:clu_45289	-34571	7.58e-07	+	0.00050267	0.454443	-0.0165615	0.00245209	-6.75403	1.44e-11	1:32096265	1
1:32096265	1_32096265_A_G	rs1061770	1	32096265	A	G	1:32130835:32131105:clu_45289	-34571	1.09e-06	-	0.000696095	0.454443	-0.0165615	0.00245209	-6.75403	1.44e-11	1:32096265	1
1:32096265	1_32096265_A_G	rs1061770	1	32096265	A	G	1:32136247:32137216:clu_45291	-39983	9.54e-06	+	0.00464389	0.454443	-0.0165615	0.00245209	-6.75403	1.44e-11	1:32096265	1
1:32096265	1_32096265_A_G	rs1061770	1	32096265	A	G	1:32193206:32193783:clu_45300	-96942	2.16e-05	+	0.00935565	0.454443	-0.0165615	0.00245209	-6.75403	1.44e-11	1:32096265	1
1:32096746	1_32096746_T_C	rs10914458	1	32096746	T	C	1:32134456:32135412:clu_45291	-37711	3.64e-12	-	6.03e-09	0.389916	-0.0193257	0.00249626	-7.74187	9.8e-15	1:32096746	1
1:32096746	1_32096746_T_C	rs10914458	1	32096746	T	C	1:32130835:32131184:clu_45289	-34090	3.27e-07	+	0.000236531	0.389916	-0.0193257	0.00249626	-7.74187	9.8e-15	1:32096746	1
1:32096746	1_32096746_T_C	rs10914458	1	32096746	T	C	1:32130835:32131105:clu_45289	-34090	1.15e-06	-	0.00072972	0.389916	-0.0193257	0.00249626	-7.74187	9.8e-15	1:32096746	1
1:32096746	1_32096746_T_C	rs10914458	1	32096746	T	C	1:32136247:32137216:clu_45291	-39502	1.29e-05	+	0.00604205	0.389916	-0.0193257	0.00249626	-7.74187	9.8e-15	1:32096746	1
1:32096746	1_32096746_T_C	rs10914458	1	32096746	T	C	1:32140640:32140733:clu_45292	-43895	6.67e-05	-	0.0239507	0.389916	-0.0193257	0.00249626	-7.74187	9.8e-15	1:32096746	1
1:32096815	1_32096815_T_C	rs10798879	1	32096815	T	C	1:32134456:32135412:clu_45291	-37642	1.85e-13	-	3.6e-10	0.375725	-0.0205786	0.00252109	-8.16258	3.28e-16	1:32096815	1
1:32096815	1_32096815_T_C	rs10798879	1	32096815	T	C	1:32130835:32131184:clu_45289	-34021	1.07e-07	+	8.61e-05	0.375725	-0.0205786	0.00252109	-8.16258	3.28e-16	1:32096815	1
1:32096815	1_32096815_T_C	rs10798879	1	32096815	T	C	1:32130835:32131105:clu_45289	-34021	5.37e-07	-	0.000368583	0.375725	-0.0205786	0.00252109	-8.16258	3.28e-16	1:32096815	1
1:32096815	1_32096815_T_C	rs10798879	1	32096815	T	C	1:32136247:32137216:clu_45291	-39433	1.92e-06	+	0.00114469	0.375725	-0.0205786	0.00252109	-8.16258	3.28e-16	1:32096815	1
1:32096815	1_32096815_T_C	rs10798879	1	32096815	T	C	1:32134456:32136203:clu_45291	-37642	6.6e-05	+	0.0237593	0.375725	-0.0205786	0.00252109	-8.16258	3.28e-16	1:32096815	1
1:32096815	1_32096815_T_C	rs10798879	1	32096815	T	C	1:32140640:32140733:clu_45292	-43826	9.41e-05	-	0.0315184	0.375725	-0.0205786	0.00252109	-8.16258	3.28e-16	1:32096815	1
1:32096815	1_32096815_T_C	rs10798879	1	32096815	T	C	1:32193206:32193783:clu_45300	-96392	0.000140457	+	0.0432784	0.375725	-0.0205786	0.00252109	-8.16258	3.28e-16	1:32096815	1
1:32096918	1_32096918_T_C	rs10914459	1	32096918	T	C	1:32134456:32135412:clu_45291	-37539	5.23e-12	-	8.51e-09	0.454493	-0.0165776	0.00245197	-6.76094	1.37e-11	1:32096918	1
1:32096918	1_32096918_T_C	rs10914459	1	32096918	T	C	1:32130835:32131184:clu_45289	-33918	7.58e-07	+	0.00050267	0.454493	-0.0165776	0.00245197	-6.76094	1.37e-11	1:32096918	1
1:32096918	1_32096918_T_C	rs10914459	1	32096918	T	C	1:32130835:32131105:clu_45289	-33918	1.09e-06	-	0.000696095	0.454493	-0.0165776	0.00245197	-6.76094	1.37e-11	1:32096918	1
1:32096918	1_32096918_T_C	rs10914459	1	32096918	T	C	1:32136247:32137216:clu_45291	-39330	9.54e-06	+	0.00464389	0.454493	-0.0165776	0.00245197	-6.76094	1.37e-11	1:32096918	1
1:32096918	1_32096918_T_C	rs10914459	1	32096918	T	C	1:32193206:32193783:clu_45300	-96289	2.16e-05	+	0.00935565	0.454493	-0.0165776	0.00245197	-6.76094	1.37e-11	1:32096918	1
1:32097088	1_32097088_G_T	rs10798880	1	32097088	T	G	1:32134456:32135412:clu_45291	-37369	4.16e-13	-	7.79e-10	0.619278	0.0204323	0.00250779	8.14754	3.71e-16	1:32097088	1
1:32097088	1_32097088_G_T	rs10798880	1	32097088	T	G	1:32130835:32131184:clu_45289	-33748	1.02e-07	+	8.26e-05	0.619278	0.0204323	0.00250779	8.14754	3.71e-16	1:32097088	1
1:32097088	1_32097088_G_T	rs10798880	1	32097088	T	G	1:32130835:32131105:clu_45289	-33748	5.5e-07	-	0.000377032	0.619278	0.0204323	0.00250779	8.14754	3.71e-16	1:32097088	1
1:32097088	1_32097088_G_T	rs10798880	1	32097088	T	G	1:32136247:32137216:clu_45291	-39160	2.29e-06	+	0.00133917	0.619278	0.0204323	0.00250779	8.14754	3.71e-16	1:32097088	1
1:32097088	1_32097088_G_T	rs10798880	1	32097088	T	G	1:32193206:32193783:clu_45300	-96119	0.000106926	+	0.034894	0.619278	0.0204323	0.00250779	8.14754	3.71e-16	1:32097088	1
1:32097088	1_32097088_G_T	rs10798880	1	32097088	T	G	1:32140640:32140733:clu_45292	-43553	0.00011648	-	0.037348	0.619278	0.0204323	0.00250779	8.14754	3.71e-16	1:32097088	1
1:32097088	1_32097088_G_T	rs10798880	1	32097088	T	G	1:32134456:32136203:clu_45291	-37369	0.000145867	+	0.0445414	0.619278	0.0204323	0.00250779	8.14754	3.71e-16	1:32097088	1
1:32099041	1_32099041_G_A	rs4949454	1	32099041	A	G	1:32134456:32135412:clu_45291	-35416	5.23e-12	-	8.51e-09	0.544207	0.016599	0.00244495	6.78906	1.13e-11	1:32099041	1
1:32099041	1_32099041_G_A	rs4949454	1	32099041	A	G	1:32130835:32131184:clu_45289	-31795	7.58e-07	+	0.00050267	0.544207	0.016599	0.00244495	6.78906	1.13e-11	1:32099041	1
1:32099041	1_32099041_G_A	rs4949454	1	32099041	A	G	1:32130835:32131105:clu_45289	-31795	1.09e-06	-	0.000696095	0.544207	0.016599	0.00244495	6.78906	1.13e-11	1:32099041	1
1:32099041	1_32099041_G_A	rs4949454	1	32099041	A	G	1:32136247:32137216:clu_45291	-37207	9.54e-06	+	0.00464389	0.544207	0.016599	0.00244495	6.78906	1.13e-11	1:32099041	1
1:32099041	1_32099041_G_A	rs4949454	1	32099041	A	G	1:32193206:32193783:clu_45300	-94166	2.16e-05	+	0.00935565	0.544207	0.016599	0.00244495	6.78906	1.13e-11	1:32099041	1
1:32101775	1_32101775_G_C	rs10798881	1	32101775	C	G	1:32134456:32135412:clu_45291	-32682	1.85e-13	-	3.6e-10	0.622286	0.0205567	0.00251895	8.16082	3.33e-16	1:32101775	1
1:32101775	1_32101775_G_C	rs10798881	1	32101775	C	G	1:32130835:32131184:clu_45289	-29061	1.07e-07	+	8.61e-05	0.622286	0.0205567	0.00251895	8.16082	3.33e-16	1:32101775	1
1:32101775	1_32101775_G_C	rs10798881	1	32101775	C	G	1:32130835:32131105:clu_45289	-29061	5.37e-07	-	0.000368583	0.622286	0.0205567	0.00251895	8.16082	3.33e-16	1:32101775	1
1:32101775	1_32101775_G_C	rs10798881	1	32101775	C	G	1:32136247:32137216:clu_45291	-34473	1.92e-06	+	0.00114469	0.622286	0.0205567	0.00251895	8.16082	3.33e-16	1:32101775	1
1:32101775	1_32101775_G_C	rs10798881	1	32101775	C	G	1:32134456:32136203:clu_45291	-32682	6.6e-05	+	0.0237593	0.622286	0.0205567	0.00251895	8.16082	3.33e-16	1:32101775	1
1:32101775	1_32101775_G_C	rs10798881	1	32101775	C	G	1:32140640:32140733:clu_45292	-38866	9.41e-05	-	0.0315184	0.622286	0.0205567	0.00251895	8.16082	3.33e-16	1:32101775	1
1:32101775	1_32101775_G_C	rs10798881	1	32101775	C	G	1:32193206:32193783:clu_45300	-91432	0.000140457	+	0.0432784	0.622286	0.0205567	0.00251895	8.16082	3.33e-16	1:32101775	1
1:32105192	1_32105192_C_A	rs7529064	1	32105192	A	C	1:32134456:32135412:clu_45291	-29265	9.14e-12	-	1.44e-08	0.53959	0.0164595	0.00244353	6.73598	1.63e-11	1:32105192	1
1:32105192	1_32105192_C_A	rs7529064	1	32105192	A	C	1:32130835:32131184:clu_45289	-25644	6.58e-07	+	0.000443136	0.53959	0.0164595	0.00244353	6.73598	1.63e-11	1:32105192	1
1:32105192	1_32105192_C_A	rs7529064	1	32105192	A	C	1:32130835:32131105:clu_45289	-25644	1.02e-06	-	0.000652802	0.53959	0.0164595	0.00244353	6.73598	1.63e-11	1:32105192	1
1:32105192	1_32105192_C_A	rs7529064	1	32105192	A	C	1:32136247:32137216:clu_45291	-31056	1.04e-05	+	0.00499589	0.53959	0.0164595	0.00244353	6.73598	1.63e-11	1:32105192	1
1:32105192	1_32105192_C_A	rs7529064	1	32105192	A	C	1:32193206:32193783:clu_45300	-88015	1.47e-05	+	0.00672882	0.53959	0.0164595	0.00244353	6.73598	1.63e-11	1:32105192	1
1:32105447	1_32105447_G_C	rs6425777	1	32105447	C	G	1:32134456:32135412:clu_45291	-29010	3.37e-12	-	5.61e-09	0.610284	0.019183	0.00250848	7.64725	2.05e-14	1:32105447	1
1:32105447	1_32105447_G_C	rs6425777	1	32105447	C	G	1:32130835:32131184:clu_45289	-25389	2.45e-07	+	0.000182298	0.610284	0.019183	0.00250848	7.64725	2.05e-14	1:32105447	1
1:32105447	1_32105447_G_C	rs6425777	1	32105447	C	G	1:32130835:32131105:clu_45289	-25389	1.13e-06	-	0.000717866	0.610284	0.019183	0.00250848	7.64725	2.05e-14	1:32105447	1
1:32105447	1_32105447_G_C	rs6425777	1	32105447	C	G	1:32136247:32137216:clu_45291	-30801	7.49e-06	+	0.00377765	0.610284	0.019183	0.00250848	7.64725	2.05e-14	1:32105447	1
1:32105447	1_32105447_G_C	rs6425777	1	32105447	C	G	1:32140640:32140733:clu_45292	-35194	7.66e-05	-	0.0267536	0.610284	0.019183	0.00250848	7.64725	2.05e-14	1:32105447	1
1:32106494	1_32106494_A_G	rs7546297	1	32106494	A	G	1:32134456:32135412:clu_45291	-27963	1.85e-13	-	3.6e-10	0.376013	-0.0208412	0.00251521	-8.2861	1.17e-16	1:32106494	1
1:32106494	1_32106494_A_G	rs7546297	1	32106494	A	G	1:32130835:32131184:clu_45289	-24342	1.07e-07	+	8.61e-05	0.376013	-0.0208412	0.00251521	-8.2861	1.17e-16	1:32106494	1
1:32106494	1_32106494_A_G	rs7546297	1	32106494	A	G	1:32130835:32131105:clu_45289	-24342	5.37e-07	-	0.000368583	0.376013	-0.0208412	0.00251521	-8.2861	1.17e-16	1:32106494	1
1:32106494	1_32106494_A_G	rs7546297	1	32106494	A	G	1:32136247:32137216:clu_45291	-29754	1.92e-06	+	0.00114469	0.376013	-0.0208412	0.00251521	-8.2861	1.17e-16	1:32106494	1
1:32106494	1_32106494_A_G	rs7546297	1	32106494	A	G	1:32134456:32136203:clu_45291	-27963	6.6e-05	+	0.0237593	0.376013	-0.0208412	0.00251521	-8.2861	1.17e-16	1:32106494	1
1:32106494	1_32106494_A_G	rs7546297	1	32106494	A	G	1:32140640:32140733:clu_45292	-34147	9.41e-05	-	0.0315184	0.376013	-0.0208412	0.00251521	-8.2861	1.17e-16	1:32106494	1
1:32106494	1_32106494_A_G	rs7546297	1	32106494	A	G	1:32193206:32193783:clu_45300	-86713	0.000140457	+	0.0432784	0.376013	-0.0208412	0.00251521	-8.2861	1.17e-16	1:32106494	1
1:32107622	1_32107622_T_C	rs6699558	1	32107622	T	C	1:32134456:32135412:clu_45291	-26835	1.09e-12	-	1.95e-09	0.389962	-0.0194757	0.00250562	-7.77282	7.68e-15	1:32107622	1
1:32107622	1_32107622_T_C	rs6699558	1	32107622	T	C	1:32130835:32131184:clu_45289	-23214	4.21e-07	+	0.000296599	0.389962	-0.0194757	0.00250562	-7.77282	7.68e-15	1:32107622	1
1:32107622	1_32107622_T_C	rs6699558	1	32107622	T	C	1:32130835:32131105:clu_45289	-23214	1.39e-06	-	0.000863361	0.389962	-0.0194757	0.00250562	-7.77282	7.68e-15	1:32107622	1
1:32107622	1_32107622_T_C	rs6699558	1	32107622	T	C	1:32136247:32137216:clu_45291	-28626	5.2e-06	+	0.00275298	0.389962	-0.0194757	0.00250562	-7.77282	7.68e-15	1:32107622	1
1:32107622	1_32107622_T_C	rs6699558	1	32107622	T	C	1:32140640:32140733:clu_45292	-33019	3.94e-05	-	0.0155161	0.389962	-0.0194757	0.00250562	-7.77282	7.68e-15	1:32107622	1
1:32108547	1_32108547_C_G	rs10798882	1	32108547	C	G	1:32134456:32135412:clu_45291	-25910	5.51e-15	-	1.3e-11	0.378694	-0.0201737	0.00251405	-8.02437	1.02e-15	1:32108547	1
1:32108547	1_32108547_C_G	rs10798882	1	32108547	C	G	1:32136247:32137216:clu_45291	-27701	2.23e-07	+	0.000167174	0.378694	-0.0201737	0.00251405	-8.02437	1.02e-15	1:32108547	1
1:32108547	1_32108547_C_G	rs10798882	1	32108547	C	G	1:32130835:32131184:clu_45289	-22289	5.25e-07	+	0.000361421	0.378694	-0.0201737	0.00251405	-8.02437	1.02e-15	1:32108547	1
1:32108547	1_32108547_C_G	rs10798882	1	32108547	C	G	1:32130835:32131105:clu_45289	-22289	2.41e-06	-	0.00140035	0.378694	-0.0201737	0.00251405	-8.02437	1.02e-15	1:32108547	1
1:32108547	1_32108547_C_G	rs10798882	1	32108547	C	G	1:32134456:32136203:clu_45291	-25910	3.21e-05	+	0.0130364	0.378694	-0.0201737	0.00251405	-8.02437	1.02e-15	1:32108547	1
1:32108547	1_32108547_C_G	rs10798882	1	32108547	C	G	1:32140640:32140733:clu_45292	-32094	4.16e-05	-	0.0162183	0.378694	-0.0201737	0.00251405	-8.02437	1.02e-15	1:32108547	1
1:32108547	1_32108547_C_G	rs10798882	1	32108547	C	G	1:32193206:32193783:clu_45300	-84660	6.14e-05	+	0.0223958	0.378694	-0.0201737	0.00251405	-8.02437	1.02e-15	1:32108547	1
1:32108579	1_32108579_C_A	rs7524405	1	32108579	A	C	1:32134456:32135412:clu_45291	-25878	5.51e-15	-	1.3e-11	0.621814	0.0202115	0.0025144	8.03828	9.11e-16	1:32108579	1
1:32108579	1_32108579_C_A	rs7524405	1	32108579	A	C	1:32136247:32137216:clu_45291	-27669	2.23e-07	+	0.000167174	0.621814	0.0202115	0.0025144	8.03828	9.11e-16	1:32108579	1
1:32108579	1_32108579_C_A	rs7524405	1	32108579	A	C	1:32130835:32131184:clu_45289	-22257	5.25e-07	+	0.000361421	0.621814	0.0202115	0.0025144	8.03828	9.11e-16	1:32108579	1
1:32108579	1_32108579_C_A	rs7524405	1	32108579	A	C	1:32130835:32131105:clu_45289	-22257	2.41e-06	-	0.00140035	0.621814	0.0202115	0.0025144	8.03828	9.11e-16	1:32108579	1
1:32108579	1_32108579_C_A	rs7524405	1	32108579	A	C	1:32134456:32136203:clu_45291	-25878	3.21e-05	+	0.0130364	0.621814	0.0202115	0.0025144	8.03828	9.11e-16	1:32108579	1
1:32108579	1_32108579_C_A	rs7524405	1	32108579	A	C	1:32140640:32140733:clu_45292	-32062	4.16e-05	-	0.0162183	0.621814	0.0202115	0.0025144	8.03828	9.11e-16	1:32108579	1
1:32108579	1_32108579_C_A	rs7524405	1	32108579	A	C	1:32193206:32193783:clu_45300	-84628	6.14e-05	+	0.0223958	0.621814	0.0202115	0.0025144	8.03828	9.11e-16	1:32108579	1
1:32109849	1_32109849_G_A	rs7549590	1	32109849	A	G	1:32134456:32135412:clu_45291	-24608	1.54e-12	-	2.68e-09	0.547897	0.0166661	0.00244909	6.80499	1.01e-11	1:32109849	1
1:32109849	1_32109849_G_A	rs7549590	1	32109849	A	G	1:32130835:32131184:clu_45289	-20987	1.62e-07	+	0.000125339	0.547897	0.0166661	0.00244909	6.80499	1.01e-11	1:32109849	1
1:32109849	1_32109849_G_A	rs7549590	1	32109849	A	G	1:32130835:32131105:clu_45289	-20987	2.4e-07	-	0.000178953	0.547897	0.0166661	0.00244909	6.80499	1.01e-11	1:32109849	1
1:32109849	1_32109849_G_A	rs7549590	1	32109849	A	G	1:32136247:32137216:clu_45291	-26399	1.3e-06	+	0.000811261	0.547897	0.0166661	0.00244909	6.80499	1.01e-11	1:32109849	1
1:32109849	1_32109849_G_A	rs7549590	1	32109849	A	G	1:32193206:32193783:clu_45300	-83358	1.61e-05	+	0.00727393	0.547897	0.0166661	0.00244909	6.80499	1.01e-11	1:32109849	1
1:32110813	1_32110813_A_G	rs7542583	1	32110813	A	G	1:32134456:32135412:clu_45291	-23644	1.54e-12	-	2.68e-09	0.448008	-0.0165141	0.00245125	-6.73701	1.62e-11	1:32110813	1
1:32110813	1_32110813_A_G	rs7542583	1	32110813	A	G	1:32130835:32131184:clu_45289	-20023	1.62e-07	+	0.000125339	0.448008	-0.0165141	0.00245125	-6.73701	1.62e-11	1:32110813	1
1:32110813	1_32110813_A_G	rs7542583	1	32110813	A	G	1:32130835:32131105:clu_45289	-20023	2.4e-07	-	0.000178953	0.448008	-0.0165141	0.00245125	-6.73701	1.62e-11	1:32110813	1
1:32110813	1_32110813_A_G	rs7542583	1	32110813	A	G	1:32136247:32137216:clu_45291	-25435	1.3e-06	+	0.000811261	0.448008	-0.0165141	0.00245125	-6.73701	1.62e-11	1:32110813	1
1:32110813	1_32110813_A_G	rs7542583	1	32110813	A	G	1:32193206:32193783:clu_45300	-82394	1.61e-05	+	0.00727393	0.448008	-0.0165141	0.00245125	-6.73701	1.62e-11	1:32110813	1
1:32113217	1_32113217_G_A	rs10914461	1	32113217	A	G	1:32134456:32135412:clu_45291	-21240	2.75e-12	-	4.62e-09	0.543678	0.0160755	0.00245544	6.54688	5.88e-11	1:32113217	1
1:32113217	1_32113217_G_A	rs10914461	1	32113217	A	G	1:32130835:32131184:clu_45289	-17619	1.39e-07	+	0.000109146	0.543678	0.0160755	0.00245544	6.54688	5.88e-11	1:32113217	1
1:32113217	1_32113217_G_A	rs10914461	1	32113217	A	G	1:32130835:32131105:clu_45289	-17619	2.21e-07	-	0.000165805	0.543678	0.0160755	0.00245544	6.54688	5.88e-11	1:32113217	1
1:32113217	1_32113217_G_A	rs10914461	1	32113217	A	G	1:32136247:32137216:clu_45291	-23031	1.41e-06	+	0.000873922	0.543678	0.0160755	0.00245544	6.54688	5.88e-11	1:32113217	1
1:32113217	1_32113217_G_A	rs10914461	1	32113217	A	G	1:32193206:32193783:clu_45300	-79990	1.09e-05	+	0.00521878	0.543678	0.0160755	0.00245544	6.54688	5.88e-11	1:32113217	1
1:32114793	1_32114793_G_A	rs4949455	1	32114793	A	G	1:32134456:32135412:clu_45291	-19664	3.79e-14	-	8.14e-11	0.621147	0.0202757	0.00251375	8.06589	7.27e-16	1:32114793	1
1:32114793	1_32114793_G_A	rs4949455	1	32114793	A	G	1:32130835:32131184:clu_45289	-16043	3.41e-07	+	0.000245694	0.621147	0.0202757	0.00251375	8.06589	7.27e-16	1:32114793	1
1:32114793	1_32114793_G_A	rs4949455	1	32114793	A	G	1:32136247:32137216:clu_45291	-21455	4.37e-07	+	0.0003071	0.621147	0.0202757	0.00251375	8.06589	7.27e-16	1:32114793	1
1:32114793	1_32114793_G_A	rs4949455	1	32114793	A	G	1:32130835:32131105:clu_45289	-16043	1.87e-06	-	0.00112046	0.621147	0.0202757	0.00251375	8.06589	7.27e-16	1:32114793	1
1:32114793	1_32114793_G_A	rs4949455	1	32114793	A	G	1:32193206:32193783:clu_45300	-78414	4.45e-05	+	0.0171675	0.621147	0.0202757	0.00251375	8.06589	7.27e-16	1:32114793	1
1:32114793	1_32114793_G_A	rs4949455	1	32114793	A	G	1:32134456:32136203:clu_45291	-19664	5.47e-05	+	0.0203687	0.621147	0.0202757	0.00251375	8.06589	7.27e-16	1:32114793	1
1:32114793	1_32114793_G_A	rs4949455	1	32114793	A	G	1:32140640:32140733:clu_45292	-25848	8.05e-05	-	0.0278471	0.621147	0.0202757	0.00251375	8.06589	7.27e-16	1:32114793	1
1:32117779	1_32117779_C_T	rs2139539	1	32117779	T	C	1:32134456:32135412:clu_45291	-16678	1.58e-12	-	2.76e-09	0.549963	0.0165686	0.00245017	6.76223	1.36e-11	1:32117779	1
1:32117779	1_32117779_C_T	rs2139539	1	32117779	T	C	1:32130835:32131184:clu_45289	-13057	3.68e-07	+	0.000262906	0.549963	0.0165686	0.00245017	6.76223	1.36e-11	1:32117779	1
1:32117779	1_32117779_C_T	rs2139539	1	32117779	T	C	1:32130835:32131105:clu_45289	-13057	5.02e-07	-	0.000347668	0.549963	0.0165686	0.00245017	6.76223	1.36e-11	1:32117779	1
1:32117779	1_32117779_C_T	rs2139539	1	32117779	T	C	1:32136247:32137216:clu_45291	-18469	9.09e-07	+	0.000592112	0.549963	0.0165686	0.00245017	6.76223	1.36e-11	1:32117779	1
1:32117779	1_32117779_C_T	rs2139539	1	32117779	T	C	1:32193206:32193783:clu_45300	-75428	1.4e-05	+	0.00647979	0.549963	0.0165686	0.00245017	6.76223	1.36e-11	1:32117779	1
1:32119431	1_32119431_T_C	rs3817398	1	32119431	T	C	1:32134456:32135412:clu_45291	-15026	1.58e-12	-	2.76e-09	0.446073	-0.01654	0.00245263	-6.74376	1.54e-11	1:32119431	1
1:32119431	1_32119431_T_C	rs3817398	1	32119431	T	C	1:32130835:32131184:clu_45289	-11405	3.68e-07	+	0.000262906	0.446073	-0.01654	0.00245263	-6.74376	1.54e-11	1:32119431	1
1:32119431	1_32119431_T_C	rs3817398	1	32119431	T	C	1:32130835:32131105:clu_45289	-11405	5.02e-07	-	0.000347668	0.446073	-0.01654	0.00245263	-6.74376	1.54e-11	1:32119431	1
1:32119431	1_32119431_T_C	rs3817398	1	32119431	T	C	1:32136247:32137216:clu_45291	-16817	9.09e-07	+	0.000592112	0.446073	-0.01654	0.00245263	-6.74376	1.54e-11	1:32119431	1
1:32119431	1_32119431_T_C	rs3817398	1	32119431	T	C	1:32193206:32193783:clu_45300	-73776	1.4e-05	+	0.00647979	0.446073	-0.01654	0.00245263	-6.74376	1.54e-11	1:32119431	1
1:32122164	1_32122164_A_G	rs7545321	1	32122164	A	G	1:32134456:32135412:clu_45291	-12293	6.84e-15	-	1.6e-11	0.378271	-0.0202808	0.00252243	-8.04016	8.97e-16	1:32122164	1
1:32122164	1_32122164_A_G	rs7545321	1	32122164	A	G	1:32136247:32137216:clu_45291	-14084	9.8e-08	+	7.94e-05	0.378271	-0.0202808	0.00252243	-8.04016	8.97e-16	1:32122164	1
1:32122164	1_32122164_A_G	rs7545321	1	32122164	A	G	1:32130835:32131184:clu_45289	-8672	5.55e-07	+	0.000380143	0.378271	-0.0202808	0.00252243	-8.04016	8.97e-16	1:32122164	1
1:32122164	1_32122164_A_G	rs7545321	1	32122164	A	G	1:32130835:32131105:clu_45289	-8672	3.09e-06	-	0.00174139	0.378271	-0.0202808	0.00252243	-8.04016	8.97e-16	1:32122164	1
1:32122164	1_32122164_A_G	rs7545321	1	32122164	A	G	1:32140640:32140733:clu_45292	-18477	1.77e-05	-	0.00787526	0.378271	-0.0202808	0.00252243	-8.04016	8.97e-16	1:32122164	1
1:32122164	1_32122164_A_G	rs7545321	1	32122164	A	G	1:32134456:32136203:clu_45291	-12293	2.18e-05	+	0.00943496	0.378271	-0.0202808	0.00252243	-8.04016	8.97e-16	1:32122164	1
1:32122164	1_32122164_A_G	rs7545321	1	32122164	A	G	1:32193206:32193783:clu_45300	-71043	2.93e-05	+	0.0121129	0.378271	-0.0202808	0.00252243	-8.04016	8.97e-16	1:32122164	1
1:32123801	1_32123801_T_C	rs56074668	1	32123801	T	C	1:32134456:32135412:clu_45291	-10656	3.56e-12	-	5.91e-09	0.45789	-0.0157749	0.0024536	-6.4293	1.28e-10	1:32123801	1
1:32123801	1_32123801_T_C	rs56074668	1	32123801	T	C	1:32130835:32131184:clu_45289	-7035	1.44e-07	+	0.000112987	0.45789	-0.0157749	0.0024536	-6.4293	1.28e-10	1:32123801	1
1:32123801	1_32123801_T_C	rs56074668	1	32123801	T	C	1:32130835:32131105:clu_45289	-7035	1.76e-07	-	0.000134966	0.45789	-0.0157749	0.0024536	-6.4293	1.28e-10	1:32123801	1
1:32123801	1_32123801_T_C	rs56074668	1	32123801	T	C	1:32136247:32137216:clu_45291	-12447	6.24e-07	+	0.000422046	0.45789	-0.0157749	0.0024536	-6.4293	1.28e-10	1:32123801	1
1:32123801	1_32123801_T_C	rs56074668	1	32123801	T	C	1:32140640:32140733:clu_45292	-16840	4.1e-05	-	0.0160172	0.45789	-0.0157749	0.0024536	-6.4293	1.28e-10	1:32123801	1
1:32123801	1_32123801_T_C	rs56074668	1	32123801	T	C	1:32193206:32193783:clu_45300	-69406	8.41e-05	+	0.0288013	0.45789	-0.0157749	0.0024536	-6.4293	1.28e-10	1:32123801	1
1:32125943	1_32125943_A_G	rs10914462	1	32125943	A	G	1:32134456:32135412:clu_45291	-8514	3.33e-12	+	5.55e-09	0.575432	0.0164612	0.002465	6.67797	2.42e-11	1:32125943	1
1:32125943	1_32125943_A_G	rs10914462	1	32125943	A	G	1:32130835:32131184:clu_45289	-4893	2.63e-07	-	0.000194536	0.575432	0.0164612	0.002465	6.67797	2.42e-11	1:32125943	1
1:32125943	1_32125943_A_G	rs10914462	1	32125943	A	G	1:32130835:32131105:clu_45289	-4893	1.02e-06	+	0.000655734	0.575432	0.0164612	0.002465	6.67797	2.42e-11	1:32125943	1
1:32125943	1_32125943_A_G	rs10914462	1	32125943	A	G	1:32136247:32137216:clu_45291	-10305	1.49e-06	-	0.000914078	0.575432	0.0164612	0.002465	6.67797	2.42e-11	1:32125943	1
1:32125943	1_32125943_A_G	rs10914462	1	32125943	A	G	1:32193206:32193783:clu_45300	-67264	6.48e-06	-	0.00333831	0.575432	0.0164612	0.002465	6.67797	2.42e-11	1:32125943	1
1:32125943	1_32125943_A_G	rs10914462	1	32125943	A	G	1:32134456:32136203:clu_45291	-8514	0.000114017	-	0.0367207	0.575432	0.0164612	0.002465	6.67797	2.42e-11	1:32125943	1
1:32126135	1_32126135_C_T	rs41263967	1	32126135	T	C	1:32134456:32135412:clu_45291	-8322	5.91e-06	+	0.0030876	0.123922	-0.0203765	0.00395821	-5.14789	2.63e-07	NA	NA
1:32127911	1_32127911_C_T	rs2271927	1	32127911	T	C	1:32134456:32135412:clu_45291	-6546	1.83e-13	+	3.56e-10	0.409984	-0.0176911	0.00247426	-7.15004	8.68e-13	1:32127911	1
1:32127911	1_32127911_C_T	rs2271927	1	32127911	T	C	1:32136247:32137216:clu_45291	-8337	2.38e-07	-	0.00017758	0.409984	-0.0176911	0.00247426	-7.15004	8.68e-13	1:32127911	1
1:32127911	1_32127911_C_T	rs2271927	1	32127911	T	C	1:32130835:32131184:clu_45289	-2925	2.53e-07	-	0.000187586	0.409984	-0.0176911	0.00247426	-7.15004	8.68e-13	1:32127911	1
1:32127911	1_32127911_C_T	rs2271927	1	32127911	T	C	1:32193206:32193783:clu_45300	-65296	5.14e-07	-	0.000354687	0.409984	-0.0176911	0.00247426	-7.15004	8.68e-13	1:32127911	1
1:32127911	1_32127911_C_T	rs2271927	1	32127911	T	C	1:32130835:32131105:clu_45289	-2925	9.59e-07	+	0.000621103	0.409984	-0.0176911	0.00247426	-7.15004	8.68e-13	1:32127911	1
1:32127911	1_32127911_C_T	rs2271927	1	32127911	T	C	1:32134456:32136203:clu_45291	-6546	6.83e-06	-	0.00349161	0.409984	-0.0176911	0.00247426	-7.15004	8.68e-13	1:32127911	1
1:32127953	1_32127953_G_A	rs2271928	1	32127953	A	G	1:32134456:32135412:clu_45291	-6504	1.83e-13	+	3.56e-10	0.409927	-0.017697	0.00247482	-7.15084	8.62e-13	1:32127953	1
1:32127953	1_32127953_G_A	rs2271928	1	32127953	A	G	1:32136247:32137216:clu_45291	-8295	2.38e-07	-	0.00017758	0.409927	-0.017697	0.00247482	-7.15084	8.62e-13	1:32127953	1
1:32127953	1_32127953_G_A	rs2271928	1	32127953	A	G	1:32130835:32131184:clu_45289	-2883	2.53e-07	-	0.000187586	0.409927	-0.017697	0.00247482	-7.15084	8.62e-13	1:32127953	1
1:32127953	1_32127953_G_A	rs2271928	1	32127953	A	G	1:32193206:32193783:clu_45300	-65254	5.14e-07	-	0.000354687	0.409927	-0.017697	0.00247482	-7.15084	8.62e-13	1:32127953	1
1:32127953	1_32127953_G_A	rs2271928	1	32127953	A	G	1:32130835:32131105:clu_45289	-2883	9.59e-07	+	0.000621103	0.409927	-0.017697	0.00247482	-7.15084	8.62e-13	1:32127953	1
1:32127953	1_32127953_G_A	rs2271928	1	32127953	A	G	1:32134456:32136203:clu_45291	-6504	6.83e-06	-	0.00349161	0.409927	-0.017697	0.00247482	-7.15084	8.62e-13	1:32127953	1
1:32129041	1_32129041_A_G	rs12032291	1	32129041	A	G	1:32134456:32135412:clu_45291	-5416	1.83e-13	+	3.56e-10	0.588226	0.0175359	0.00247386	7.08847	1.36e-12	1:32129041	1
1:32129041	1_32129041_A_G	rs12032291	1	32129041	A	G	1:32136247:32137216:clu_45291	-7207	2.38e-07	-	0.00017758	0.588226	0.0175359	0.00247386	7.08847	1.36e-12	1:32129041	1
1:32129041	1_32129041_A_G	rs12032291	1	32129041	A	G	1:32130835:32131184:clu_45289	-1795	2.53e-07	-	0.000187586	0.588226	0.0175359	0.00247386	7.08847	1.36e-12	1:32129041	1
1:32129041	1_32129041_A_G	rs12032291	1	32129041	A	G	1:32193206:32193783:clu_45300	-64166	5.14e-07	-	0.000354687	0.588226	0.0175359	0.00247386	7.08847	1.36e-12	1:32129041	1
1:32129041	1_32129041_A_G	rs12032291	1	32129041	A	G	1:32130835:32131105:clu_45289	-1795	9.59e-07	+	0.000621103	0.588226	0.0175359	0.00247386	7.08847	1.36e-12	1:32129041	1
1:32129041	1_32129041_A_G	rs12032291	1	32129041	A	G	1:32134456:32136203:clu_45291	-5416	6.83e-06	-	0.00349161	0.588226	0.0175359	0.00247386	7.08847	1.36e-12	1:32129041	1
1:32132063	1_32132063_C_T	rs10914463	1	32132063	T	C	1:32134456:32135412:clu_45291	-2394	5.89e-16	-	1.53e-12	0.586924	0.016458	0.0024848	6.62344	3.51e-11	1:32132063	1
1:32132063	1_32132063_C_T	rs10914463	1	32132063	T	C	1:32136247:32137216:clu_45291	-4185	3.47e-08	+	3.06e-05	0.586924	0.016458	0.0024848	6.62344	3.51e-11	1:32132063	1
1:32132063	1_32132063_C_T	rs10914463	1	32132063	T	C	1:32130835:32131184:clu_45289	879	1.28e-07	+	0.00010157	0.586924	0.016458	0.0024848	6.62344	3.51e-11	1:32132063	1
1:32132063	1_32132063_C_T	rs10914463	1	32132063	T	C	1:32130835:32131105:clu_45289	958	4.17e-07	-	0.000294265	0.586924	0.016458	0.0024848	6.62344	3.51e-11	1:32132063	1
1:32132063	1_32132063_C_T	rs10914463	1	32132063	T	C	1:32140640:32140733:clu_45292	-8578	1.42e-06	-	0.000876553	0.586924	0.016458	0.0024848	6.62344	3.51e-11	1:32132063	1
1:32132063	1_32132063_C_T	rs10914463	1	32132063	T	C	1:32134456:32136203:clu_45291	-2394	2.73e-05	+	0.0114064	0.586924	0.016458	0.0024848	6.62344	3.51e-11	1:32132063	1
1:32132063	1_32132063_C_T	rs10914463	1	32132063	T	C	1:32193206:32193783:clu_45300	-61144	4.29e-05	+	0.0166482	0.586924	0.016458	0.0024848	6.62344	3.51e-11	1:32132063	1
1:32132063	1_32132063_C_T	rs10914463	1	32132063	T	C	1:32164207:32164351:clu_45298	-32145	0.000146082	-	0.0445972	0.586924	0.016458	0.0024848	6.62344	3.51e-11	1:32132063	1
1:32132319	1_32132319_G_A	rs10914464	1	32132319	A	G	1:32140640:32140733:clu_45292	-8322	1.44e-09	-	1.62e-06	0.603275	0.0143426	0.00276258	5.19174	2.08e-07	NA	NA
1:32132319	1_32132319_G_A	rs10914464	1	32132319	A	G	1:32134456:32135412:clu_45291	-2138	4.49e-09	-	4.64e-06	0.603275	0.0143426	0.00276258	5.19174	2.08e-07	NA	NA
1:32132319	1_32132319_G_A	rs10914464	1	32132319	A	G	1:32130835:32131184:clu_45289	1135	2.25e-05	+	0.00971435	0.603275	0.0143426	0.00276258	5.19174	2.08e-07	NA	NA
1:32132319	1_32132319_G_A	rs10914464	1	32132319	A	G	1:32130835:32131105:clu_45289	1214	2.53e-05	-	0.0107048	0.603275	0.0143426	0.00276258	5.19174	2.08e-07	NA	NA
1:32132319	1_32132319_G_A	rs10914464	1	32132319	A	G	1:32136247:32137216:clu_45291	-3929	8.76e-05	+	0.029776	0.603275	0.0143426	0.00276258	5.19174	2.08e-07	NA	NA
1:32133737	1_32133737_C_T	rs2292988	1	32133737	T	C	1:32134456:32135412:clu_45291	-720	9.25e-15	+	2.12e-11	0.351218	-0.0204045	0.00255615	-7.98253	1.43e-15	1:32133737	1
1:32133737	1_32133737_C_T	rs2292988	1	32133737	T	C	1:32136247:32137216:clu_45291	-2511	5.36e-08	-	4.56e-05	0.351218	-0.0204045	0.00255615	-7.98253	1.43e-15	1:32133737	1
1:32133737	1_32133737_C_T	rs2292988	1	32133737	T	C	1:32130835:32131184:clu_45289	2553	1.26e-06	-	0.000792889	0.351218	-0.0204045	0.00255615	-7.98253	1.43e-15	1:32133737	1
1:32133737	1_32133737_C_T	rs2292988	1	32133737	T	C	1:32134456:32136203:clu_45291	-720	4.46e-06	-	0.00241345	0.351218	-0.0204045	0.00255615	-7.98253	1.43e-15	1:32133737	1
1:32133737	1_32133737_C_T	rs2292988	1	32133737	T	C	1:32193206:32193783:clu_45300	-59470	9.35e-06	-	0.00456617	0.351218	-0.0204045	0.00255615	-7.98253	1.43e-15	1:32133737	1
1:32133737	1_32133737_C_T	rs2292988	1	32133737	T	C	1:32130835:32131105:clu_45289	2632	1.84e-05	+	0.00815674	0.351218	-0.0204045	0.00255615	-7.98253	1.43e-15	1:32133737	1
1:32133737	1_32133737_C_T	rs2292988	1	32133737	T	C	1:32140640:32140733:clu_45292	-6904	0.000151582	+	0.0459677	0.351218	-0.0204045	0.00255615	-7.98253	1.43e-15	1:32133737	1
1:32134491	1_32134491_C_G	rs2271929	1	32134491	C	G	1:32134456:32135412:clu_45291	0	1.93e-14	-	4.27e-11	0.39011	-0.0197229	0.00268896	-7.33476	2.22e-13	1:32134491	1
1:32134491	1_32134491_C_G	rs2271929	1	32134491	C	G	1:32136247:32137216:clu_45291	-1757	3.32e-09	+	3.51e-06	0.39011	-0.0197229	0.00268896	-7.33476	2.22e-13	1:32134491	1
1:32134491	1_32134491_C_G	rs2271929	1	32134491	C	G	1:32130835:32131184:clu_45289	3307	5.03e-07	+	0.000348286	0.39011	-0.0197229	0.00268896	-7.33476	2.22e-13	1:32134491	1
1:32134491	1_32134491_C_G	rs2271929	1	32134491	C	G	1:32140640:32140733:clu_45292	-6150	7.57e-07	-	0.000501996	0.39011	-0.0197229	0.00268896	-7.33476	2.22e-13	1:32134491	1
1:32134491	1_32134491_C_G	rs2271929	1	32134491	C	G	1:32130835:32131105:clu_45289	3386	3.18e-06	-	0.00178714	0.39011	-0.0197229	0.00268896	-7.33476	2.22e-13	1:32134491	1
1:32134491	1_32134491_C_G	rs2271929	1	32134491	C	G	1:32193206:32193783:clu_45300	-58716	7.74e-05	+	0.0269887	0.39011	-0.0197229	0.00268896	-7.33476	2.22e-13	1:32134491	1
1:32134491	1_32134491_C_G	rs2271929	1	32134491	C	G	1:32134456:32136157:clu_45291	0	0.000120916	+	0.0384715	0.39011	-0.0197229	0.00268896	-7.33476	2.22e-13	1:32134491	1
1:32134763	1_32134763_C_T	rs7512805	1	32134763	T	C	1:32134456:32135412:clu_45291	0	5.84e-12	-	9.46e-09	0.582664	0.0176216	0.00247806	7.11103	1.15e-12	1:32134763	1
1:32134763	1_32134763_C_T	rs7512805	1	32134763	T	C	1:32136247:32137216:clu_45291	-1485	5.22e-08	+	4.45e-05	0.582664	0.0176216	0.00247806	7.11103	1.15e-12	1:32134763	1
1:32134763	1_32134763_C_T	rs7512805	1	32134763	T	C	1:32140640:32140733:clu_45292	-5878	3.55e-07	-	0.000254676	0.582664	0.0176216	0.00247806	7.11103	1.15e-12	1:32134763	1
1:32134763	1_32134763_C_T	rs7512805	1	32134763	T	C	1:32130835:32131184:clu_45289	3579	3.62e-07	+	0.000258954	0.582664	0.0176216	0.00247806	7.11103	1.15e-12	1:32134763	1
1:32134763	1_32134763_C_T	rs7512805	1	32134763	T	C	1:32130835:32131105:clu_45289	3658	2.11e-06	-	0.00124644	0.582664	0.0176216	0.00247806	7.11103	1.15e-12	1:32134763	1
1:32135022	1_32135022_T_A	rs6425778	1	32135022	A	T	1:32134456:32135412:clu_45291	0	1.32e-11	-	2.05e-08	0.604001	0.0187918	0.00252934	7.42953	1.09e-13	1:32135022	1
1:32135022	1_32135022_T_A	rs6425778	1	32135022	A	T	1:32136247:32137216:clu_45291	-1226	4e-08	+	3.48e-05	0.604001	0.0187918	0.00252934	7.42953	1.09e-13	1:32135022	1
1:32135022	1_32135022_T_A	rs6425778	1	32135022	A	T	1:32130835:32131184:clu_45289	3838	3.46e-07	+	0.000248371	0.604001	0.0187918	0.00252934	7.42953	1.09e-13	1:32135022	1
1:32135022	1_32135022_T_A	rs6425778	1	32135022	A	T	1:32130835:32131105:clu_45289	3917	4.25e-06	-	0.00230926	0.604001	0.0187918	0.00252934	7.42953	1.09e-13	1:32135022	1
1:32135022	1_32135022_T_A	rs6425778	1	32135022	A	T	1:32140640:32140733:clu_45292	-5619	4.4e-06	-	0.00238009	0.604001	0.0187918	0.00252934	7.42953	1.09e-13	1:32135022	1
1:32135022	1_32135022_T_A	rs6425778	1	32135022	A	T	1:32135555:32136203:clu_45291	-534	2.8e-05	-	0.0116274	0.604001	0.0187918	0.00252934	7.42953	1.09e-13	1:32135022	1
1:32135495	1_32135495_G_A	rs7537646	1	32135495	A	G	1:32134456:32135412:clu_45291	83	1.36e-13	-	2.7e-10	0.568711	0.0159419	0.00246367	6.47077	9.75e-11	1:32135495	1
1:32135495	1_32135495_G_A	rs7537646	1	32135495	A	G	1:32136247:32137216:clu_45291	-753	3.18e-08	+	2.83e-05	0.568711	0.0159419	0.00246367	6.47077	9.75e-11	1:32135495	1
1:32135495	1_32135495_G_A	rs7537646	1	32135495	A	G	1:32130835:32131184:clu_45289	4311	9.53e-08	+	7.75e-05	0.568711	0.0159419	0.00246367	6.47077	9.75e-11	1:32135495	1
1:32135495	1_32135495_G_A	rs7537646	1	32135495	A	G	1:32140640:32140733:clu_45292	-5146	1.09e-07	-	8.78e-05	0.568711	0.0159419	0.00246367	6.47077	9.75e-11	1:32135495	1
1:32135495	1_32135495_G_A	rs7537646	1	32135495	A	G	1:32130835:32131105:clu_45289	4390	6.56e-07	-	0.000441343	0.568711	0.0159419	0.00246367	6.47077	9.75e-11	1:32135495	1
1:32135495	1_32135495_G_A	rs7537646	1	32135495	A	G	1:32135555:32136203:clu_45291	-61	6.14e-06	-	0.00318613	0.568711	0.0159419	0.00246367	6.47077	9.75e-11	1:32135495	1
1:32135495	1_32135495_G_A	rs7537646	1	32135495	A	G	1:32164207:32164351:clu_45298	-28713	2.8e-05	-	0.0116405	0.568711	0.0159419	0.00246367	6.47077	9.75e-11	1:32135495	1
1:32135495	1_32135495_G_A	rs7537646	1	32135495	A	G	1:32193206:32193783:clu_45300	-57712	9.62e-05	+	0.0320564	0.568711	0.0159419	0.00246367	6.47077	9.75e-11	1:32135495	1
1:32135495	1_32135495_G_A	rs7537646	1	32135495	A	G	1:32134456:32136203:clu_45291	0	0.00014407	+	0.0441057	0.568711	0.0159419	0.00246367	6.47077	9.75e-11	1:32135495	1
1:32135495	1_32135495_G_A	rs7537646	1	32135495	A	G	1:32134456:32136157:clu_45291	0	0.000151375	+	0.0459147	0.568711	0.0159419	0.00246367	6.47077	9.75e-11	1:32135495	1
1:32135773	1_32135773_A_G	rs2292989	1	32135773	A	G	1:32134456:32135412:clu_45291	361	2.95e-14	+	6.41e-11	0.645984	0.0203307	0.0025524	7.96532	1.65e-15	1:32135773	1
1:32135773	1_32135773_A_G	rs2292989	1	32135773	A	G	1:32136247:32137216:clu_45291	-475	1.14e-07	-	9.14e-05	0.645984	0.0203307	0.0025524	7.96532	1.65e-15	1:32135773	1
1:32135773	1_32135773_A_G	rs2292989	1	32135773	A	G	1:32130835:32131184:clu_45289	4589	6.6e-07	-	0.000444329	0.645984	0.0203307	0.0025524	7.96532	1.65e-15	1:32135773	1
1:32135773	1_32135773_A_G	rs2292989	1	32135773	A	G	1:32134456:32136203:clu_45291	0	5.18e-06	-	0.00274528	0.645984	0.0203307	0.0025524	7.96532	1.65e-15	1:32135773	1
1:32135773	1_32135773_A_G	rs2292989	1	32135773	A	G	1:32193206:32193783:clu_45300	-57434	6.76e-06	-	0.00346185	0.645984	0.0203307	0.0025524	7.96532	1.65e-15	1:32135773	1
1:32135773	1_32135773_A_G	rs2292989	1	32135773	A	G	1:32130835:32131105:clu_45289	4668	1.15e-05	+	0.00547168	0.645984	0.0203307	0.0025524	7.96532	1.65e-15	1:32135773	1
1:32135773	1_32135773_A_G	rs2292989	1	32135773	A	G	1:32140640:32140733:clu_45292	-4868	0.000137053	+	0.0424426	0.645984	0.0203307	0.0025524	7.96532	1.65e-15	1:32135773	1
1:32136398	1_32136398_G_A	rs1474182	1	32136398	A	G	1:32134456:32135412:clu_45291	986	1.7e-14	-	3.8e-11	0.569919	0.0160725	0.00246277	6.52618	6.75e-11	1:32136398	1
1:32136398	1_32136398_G_A	rs1474182	1	32136398	A	G	1:32136247:32137216:clu_45291	0	1.37e-08	+	1.3e-05	0.569919	0.0160725	0.00246277	6.52618	6.75e-11	1:32136398	1
1:32136398	1_32136398_G_A	rs1474182	1	32136398	A	G	1:32130835:32131184:clu_45289	5214	3.28e-08	+	2.91e-05	0.569919	0.0160725	0.00246277	6.52618	6.75e-11	1:32136398	1
1:32136398	1_32136398_G_A	rs1474182	1	32136398	A	G	1:32140640:32140733:clu_45292	-4243	2.07e-07	-	0.000156456	0.569919	0.0160725	0.00246277	6.52618	6.75e-11	1:32136398	1
1:32136398	1_32136398_G_A	rs1474182	1	32136398	A	G	1:32130835:32131105:clu_45289	5293	2.56e-07	-	0.000189574	0.569919	0.0160725	0.00246277	6.52618	6.75e-11	1:32136398	1
1:32136398	1_32136398_G_A	rs1474182	1	32136398	A	G	1:32135555:32136203:clu_45291	195	9.06e-06	-	0.00443993	0.569919	0.0160725	0.00246277	6.52618	6.75e-11	1:32136398	1
1:32136398	1_32136398_G_A	rs1474182	1	32136398	A	G	1:32164207:32164351:clu_45298	-27810	1.93e-05	-	0.00849234	0.569919	0.0160725	0.00246277	6.52618	6.75e-11	1:32136398	1
1:32136398	1_32136398_G_A	rs1474182	1	32136398	A	G	1:32193206:32193783:clu_45300	-56809	4.03e-05	+	0.0157903	0.569919	0.0160725	0.00246277	6.52618	6.75e-11	1:32136398	1
1:32136398	1_32136398_G_A	rs1474182	1	32136398	A	G	1:32134456:32136157:clu_45291	241	9.81e-05	+	0.032599	0.569919	0.0160725	0.00246277	6.52618	6.75e-11	1:32136398	1
1:32139635	1_32139635_C_T	rs909002	1	32139635	T	C	1:32134456:32135412:clu_45291	4223	5.93e-14	-	1.24e-10	0.56559	0.0160981	0.00245791	6.54953	5.77e-11	1:32139635	1
1:32139635	1_32139635_C_T	rs909002	1	32139635	T	C	1:32136247:32137216:clu_45291	2419	1.94e-08	+	1.79e-05	0.56559	0.0160981	0.00245791	6.54953	5.77e-11	1:32139635	1
1:32139635	1_32139635_C_T	rs909002	1	32139635	T	C	1:32130835:32131184:clu_45289	8451	4.49e-08	+	3.88e-05	0.56559	0.0160981	0.00245791	6.54953	5.77e-11	1:32139635	1
1:32139635	1_32139635_C_T	rs909002	1	32139635	T	C	1:32140640:32140733:clu_45292	-1006	1.97e-07	-	0.00014995	0.56559	0.0160981	0.00245791	6.54953	5.77e-11	1:32139635	1
1:32139635	1_32139635_C_T	rs909002	1	32139635	T	C	1:32130835:32131105:clu_45289	8530	4.6e-07	-	0.000321665	0.56559	0.0160981	0.00245791	6.54953	5.77e-11	1:32139635	1
1:32139635	1_32139635_C_T	rs909002	1	32139635	T	C	1:32135555:32136203:clu_45291	3432	9.27e-06	-	0.00453167	0.56559	0.0160981	0.00245791	6.54953	5.77e-11	1:32139635	1
1:32139635	1_32139635_C_T	rs909002	1	32139635	T	C	1:32164207:32164351:clu_45298	-24573	1.52e-05	-	0.00693724	0.56559	0.0160981	0.00245791	6.54953	5.77e-11	1:32139635	1
1:32139635	1_32139635_C_T	rs909002	1	32139635	T	C	1:32193206:32193783:clu_45300	-53572	9.97e-05	+	0.0329912	0.56559	0.0160981	0.00245791	6.54953	5.77e-11	1:32139635	1
1:32139635	1_32139635_C_T	rs909002	1	32139635	T	C	1:32134456:32136157:clu_45291	3478	0.000152256	+	0.0461356	0.56559	0.0160981	0.00245791	6.54953	5.77e-11	1:32139635	1
1:32140039	1_32140039_G_A	rs4949456	1	32140039	A	G	1:32134456:32135412:clu_45291	4627	4.6e-14	+	9.75e-11	0.360419	-0.0196454	0.00254153	-7.72973	1.08e-14	1:32140039	1
1:32140039	1_32140039_G_A	rs4949456	1	32140039	A	G	1:32136247:32137216:clu_45291	2823	1.81e-08	-	1.68e-05	0.360419	-0.0196454	0.00254153	-7.72973	1.08e-14	1:32140039	1
1:32140039	1_32140039_G_A	rs4949456	1	32140039	A	G	1:32130835:32131184:clu_45289	8855	4.34e-07	-	0.000304926	0.360419	-0.0196454	0.00254153	-7.72973	1.08e-14	1:32140039	1
1:32140039	1_32140039_G_A	rs4949456	1	32140039	A	G	1:32193206:32193783:clu_45300	-53168	6.8e-06	-	0.00347848	0.360419	-0.0196454	0.00254153	-7.72973	1.08e-14	1:32140039	1
1:32140039	1_32140039_G_A	rs4949456	1	32140039	A	G	1:32130835:32131105:clu_45289	8934	1.01e-05	+	0.00487479	0.360419	-0.0196454	0.00254153	-7.72973	1.08e-14	1:32140039	1
1:32140039	1_32140039_G_A	rs4949456	1	32140039	A	G	1:32134456:32136203:clu_45291	3836	1.9e-05	-	0.00838621	0.360419	-0.0196454	0.00254153	-7.72973	1.08e-14	1:32140039	1
1:32140039	1_32140039_G_A	rs4949456	1	32140039	A	G	1:32140640:32140733:clu_45292	-602	6.38e-05	+	0.0231116	0.360419	-0.0196454	0.00254153	-7.72973	1.08e-14	1:32140039	1
1:32140053	1_32140053_C_T	rs4949457	1	32140053	T	C	1:32134456:32135412:clu_45291	4641	1.95e-14	+	4.31e-11	0.352253	-0.0207825	0.00255428	-8.13635	4.07e-16	1:32140053	1
1:32140053	1_32140053_C_T	rs4949457	1	32140053	T	C	1:32136247:32137216:clu_45291	2837	2.67e-08	-	2.41e-05	0.352253	-0.0207825	0.00255428	-8.13635	4.07e-16	1:32140053	1
1:32140053	1_32140053_C_T	rs4949457	1	32140053	T	C	1:32130835:32131184:clu_45289	8869	9.12e-07	-	0.000593625	0.352253	-0.0207825	0.00255428	-8.13635	4.07e-16	1:32140053	1
1:32140053	1_32140053_C_T	rs4949457	1	32140053	T	C	1:32193206:32193783:clu_45300	-53154	7.58e-06	-	0.00381577	0.352253	-0.0207825	0.00255428	-8.13635	4.07e-16	1:32140053	1
1:32140053	1_32140053_C_T	rs4949457	1	32140053	T	C	1:32134456:32136203:clu_45291	3850	8.78e-06	-	0.00432091	0.352253	-0.0207825	0.00255428	-8.13635	4.07e-16	1:32140053	1
1:32140053	1_32140053_C_T	rs4949457	1	32140053	T	C	1:32130835:32131105:clu_45289	8948	1.51e-05	+	0.00690479	0.352253	-0.0207825	0.00255428	-8.13635	4.07e-16	1:32140053	1
1:32140053	1_32140053_C_T	rs4949457	1	32140053	T	C	1:32140640:32140733:clu_45292	-588	0.000144209	+	0.0441393	0.352253	-0.0207825	0.00255428	-8.13635	4.07e-16	1:32140053	1
1:32140305	1_32140305_C_T	rs10798883	1	32140305	T	C	1:32134456:32135412:clu_45291	4893	5.93e-14	-	1.24e-10	0.565025	0.016193	0.00245747	6.58928	4.42e-11	1:32140305	1
1:32140305	1_32140305_C_T	rs10798883	1	32140305	T	C	1:32136247:32137216:clu_45291	3089	1.94e-08	+	1.79e-05	0.565025	0.016193	0.00245747	6.58928	4.42e-11	1:32140305	1
1:32140305	1_32140305_C_T	rs10798883	1	32140305	T	C	1:32130835:32131184:clu_45289	9121	4.49e-08	+	3.88e-05	0.565025	0.016193	0.00245747	6.58928	4.42e-11	1:32140305	1
1:32140305	1_32140305_C_T	rs10798883	1	32140305	T	C	1:32140640:32140733:clu_45292	-336	1.97e-07	-	0.00014995	0.565025	0.016193	0.00245747	6.58928	4.42e-11	1:32140305	1
1:32140305	1_32140305_C_T	rs10798883	1	32140305	T	C	1:32130835:32131105:clu_45289	9200	4.6e-07	-	0.000321665	0.565025	0.016193	0.00245747	6.58928	4.42e-11	1:32140305	1
1:32140305	1_32140305_C_T	rs10798883	1	32140305	T	C	1:32135555:32136203:clu_45291	4102	9.27e-06	-	0.00453167	0.565025	0.016193	0.00245747	6.58928	4.42e-11	1:32140305	1
1:32140305	1_32140305_C_T	rs10798883	1	32140305	T	C	1:32164207:32164351:clu_45298	-23903	1.52e-05	-	0.00693724	0.565025	0.016193	0.00245747	6.58928	4.42e-11	1:32140305	1
1:32140305	1_32140305_C_T	rs10798883	1	32140305	T	C	1:32193206:32193783:clu_45300	-52902	9.97e-05	+	0.0329912	0.565025	0.016193	0.00245747	6.58928	4.42e-11	1:32140305	1
1:32140305	1_32140305_C_T	rs10798883	1	32140305	T	C	1:32134456:32136157:clu_45291	4148	0.000152256	+	0.0461356	0.565025	0.016193	0.00245747	6.58928	4.42e-11	1:32140305	1
1:32140733	1_32140733_C_T	rs2292993	1	32140733	T	C	1:32134456:32135412:clu_45291	5321	8.12e-14	-	1.66e-10	0.565848	0.0160935	0.00245772	6.54813	5.83e-11	1:32140733	1
1:32140733	1_32140733_C_T	rs2292993	1	32140733	T	C	1:32136247:32137216:clu_45291	3517	1.17e-08	+	1.12e-05	0.565848	0.0160935	0.00245772	6.54813	5.83e-11	1:32140733	1
1:32140733	1_32140733_C_T	rs2292993	1	32140733	T	C	1:32130835:32131184:clu_45289	9549	5.2e-08	+	4.44e-05	0.565848	0.0160935	0.00245772	6.54813	5.83e-11	1:32140733	1
1:32140733	1_32140733_C_T	rs2292993	1	32140733	T	C	1:32140640:32140733:clu_45292	0	2.84e-07	-	0.000207978	0.565848	0.0160935	0.00245772	6.54813	5.83e-11	1:32140733	1
1:32140733	1_32140733_C_T	rs2292993	1	32140733	T	C	1:32130835:32131105:clu_45289	9628	4.92e-07	-	0.000341666	0.565848	0.0160935	0.00245772	6.54813	5.83e-11	1:32140733	1
1:32140733	1_32140733_C_T	rs2292993	1	32140733	T	C	1:32135555:32136203:clu_45291	4530	7.86e-06	-	0.00393467	0.565848	0.0160935	0.00245772	6.54813	5.83e-11	1:32140733	1
1:32140733	1_32140733_C_T	rs2292993	1	32140733	T	C	1:32164207:32164351:clu_45298	-23475	2e-05	-	0.00878473	0.565848	0.0160935	0.00245772	6.54813	5.83e-11	1:32140733	1
1:32140733	1_32140733_C_T	rs2292993	1	32140733	T	C	1:32193206:32193783:clu_45300	-52474	0.000116708	+	0.0374034	0.565848	0.0160935	0.00245772	6.54813	5.83e-11	1:32140733	1
1:32142332	1_32142332_T_G	rs4949458	1	32142332	T	G	1:32134456:32135412:clu_45291	6920	3.84e-08	-	3.36e-05	0.462715	-0.0129802	0.00245548	-5.28623	1.25e-07	1:32142332	1
1:32142332	1_32142332_T_G	rs4949458	1	32142332	T	G	1:32130835:32131184:clu_45289	11148	2.77e-07	+	0.000203899	0.462715	-0.0129802	0.00245548	-5.28623	1.25e-07	1:32142332	1
1:32142332	1_32142332_T_G	rs4949458	1	32142332	T	G	1:32130835:32131105:clu_45289	11227	1.73e-06	-	0.00104337	0.462715	-0.0129802	0.00245548	-5.28623	1.25e-07	1:32142332	1
1:32142332	1_32142332_T_G	rs4949458	1	32142332	T	G	1:32140640:32140733:clu_45292	1599	3.19e-06	-	0.00179236	0.462715	-0.0129802	0.00245548	-5.28623	1.25e-07	1:32142332	1
1:32142354	1_32142354_G_T	rs4949459	1	32142354	T	G	1:32134456:32135412:clu_45291	6942	7.64e-08	-	6.32e-05	0.528607	0.0129422	0.0024522	5.27778	1.31e-07	1:32142354	1
1:32142354	1_32142354_G_T	rs4949459	1	32142354	T	G	1:32130835:32131184:clu_45289	11170	1.92e-07	+	0.000146285	0.528607	0.0129422	0.0024522	5.27778	1.31e-07	1:32142354	1
1:32142354	1_32142354_G_T	rs4949459	1	32142354	T	G	1:32130835:32131105:clu_45289	11249	1.28e-06	-	0.000799634	0.528607	0.0129422	0.0024522	5.27778	1.31e-07	1:32142354	1
1:32142354	1_32142354_G_T	rs4949459	1	32142354	T	G	1:32140640:32140733:clu_45292	1621	2.6e-06	-	0.00150083	0.528607	0.0129422	0.0024522	5.27778	1.31e-07	1:32142354	1
1:32143138	1_32143138_G_A	rs4949460	1	32143138	A	G	1:32134456:32135412:clu_45291	7726	3.92e-07	-	0.000278338	0.555312	0.0148611	0.00245958	6.04214	1.52e-09	1:32143138	1
1:32143138	1_32143138_G_A	rs4949460	1	32143138	A	G	1:32130835:32131184:clu_45289	11954	8.56e-07	+	0.000560747	0.555312	0.0148611	0.00245958	6.04214	1.52e-09	1:32143138	1
1:32143138	1_32143138_G_A	rs4949460	1	32143138	A	G	1:32130835:32131105:clu_45289	12033	7.69e-06	-	0.00386134	0.555312	0.0148611	0.00245958	6.04214	1.52e-09	1:32143138	1
1:32143138	1_32143138_G_A	rs4949460	1	32143138	A	G	1:32140640:32140733:clu_45292	2405	1.47e-05	-	0.00670919	0.555312	0.0148611	0.00245958	6.04214	1.52e-09	1:32143138	1
1:32143138	1_32143138_G_A	rs4949460	1	32143138	A	G	1:32136247:32137216:clu_45291	5922	0.000142936	+	0.0438386	0.555312	0.0148611	0.00245958	6.04214	1.52e-09	1:32143138	1
1:32146425	1_32146425_C_T	rs11590964	1	32146425	T	C	1:32134456:32135412:clu_45291	11013	3.92e-10	-	4.87e-07	0.572784	0.0111007	0.00250343	4.43418	9.24e-06	NA	NA
1:32146425	1_32146425_C_T	rs11590964	1	32146425	T	C	1:32193206:32193783:clu_45300	-46782	5.14e-07	+	0.000354398	0.572784	0.0111007	0.00250343	4.43418	9.24e-06	NA	NA
1:32146425	1_32146425_C_T	rs11590964	1	32146425	T	C	1:32136247:32137216:clu_45291	9209	2.35e-06	+	0.0013695	0.572784	0.0111007	0.00250343	4.43418	9.24e-06	NA	NA
1:32146425	1_32146425_C_T	rs11590964	1	32146425	T	C	1:32130835:32131184:clu_45289	15241	2.73e-05	+	0.0114147	0.572784	0.0111007	0.00250343	4.43418	9.24e-06	NA	NA
1:32146425	1_32146425_C_T	rs11590964	1	32146425	T	C	1:32130835:32131105:clu_45289	15320	5.2e-05	-	0.0195645	0.572784	0.0111007	0.00250343	4.43418	9.24e-06	NA	NA
1:32146764	1_32146764_C_T	rs2297684	1	32146764	T	C	1:32134456:32135412:clu_45291	11352	1.04e-09	-	1.2e-06	0.594812	0.0128531	0.00251982	5.10079	3.38e-07	NA	NA
1:32146764	1_32146764_C_T	rs2297684	1	32146764	T	C	1:32193206:32193783:clu_45300	-46443	1.09e-06	+	0.000696161	0.594812	0.0128531	0.00251982	5.10079	3.38e-07	NA	NA
1:32146764	1_32146764_C_T	rs2297684	1	32146764	T	C	1:32136247:32137216:clu_45291	9548	1.21e-06	+	0.000763772	0.594812	0.0128531	0.00251982	5.10079	3.38e-07	NA	NA
1:32146764	1_32146764_C_T	rs2297684	1	32146764	T	C	1:32130835:32131184:clu_45289	15580	2.75e-05	+	0.0114538	0.594812	0.0128531	0.00251982	5.10079	3.38e-07	NA	NA
1:32146764	1_32146764_C_T	rs2297684	1	32146764	T	C	1:32130835:32131105:clu_45289	15659	7.06e-05	-	0.025081	0.594812	0.0128531	0.00251982	5.10079	3.38e-07	NA	NA
1:32147673	1_32147673_C_T	rs10914465	1	32147673	T	C	1:32134456:32135412:clu_45291	12261	4.11e-11	-	5.98e-08	0.574291	0.0122019	0.00251384	4.85389	1.21e-06	NA	NA
1:32147673	1_32147673_C_T	rs10914465	1	32147673	T	C	1:32193206:32193783:clu_45300	-45534	1.63e-07	+	0.0001262	0.574291	0.0122019	0.00251384	4.85389	1.21e-06	NA	NA
1:32147673	1_32147673_C_T	rs10914465	1	32147673	T	C	1:32136247:32137216:clu_45291	10457	1.15e-06	+	0.000727832	0.574291	0.0122019	0.00251384	4.85389	1.21e-06	NA	NA
1:32147673	1_32147673_C_T	rs10914465	1	32147673	T	C	1:32130835:32131184:clu_45289	16489	4.71e-05	+	0.0179981	0.574291	0.0122019	0.00251384	4.85389	1.21e-06	NA	NA
1:32147673	1_32147673_C_T	rs10914465	1	32147673	T	C	1:32130835:32131105:clu_45289	16568	7.54e-05	-	0.0264418	0.574291	0.0122019	0.00251384	4.85389	1.21e-06	NA	NA
1:37885944	1_37885944_C_T	rs2745483	1	37885944	T	C	1:38155555:38155888:clu_45509	-269612	9.71e-05	-	0.0323179	0.324704	0.0129099	0.00260942	4.94744	7.52e-07	NA	NA
1:37886223	1_37886223_C_T	rs2473616	1	37886223	T	C	1:38155555:38155888:clu_45509	-269333	7.21e-05	-	0.0254994	0.323653	0.01308	0.00260588	5.01943	5.18e-07	NA	NA
1:37886925	1_37886925_G_A	rs2811637	1	37886925	A	G	1:38155555:38155888:clu_45509	-268631	7.21e-05	-	0.0254994	0.324616	0.0127277	0.00261069	4.87521	1.09e-06	NA	NA
1:37889172	1_37889172_G_T	rs4428850	1	37889172	T	G	1:38155555:38155888:clu_45509	-266384	7.21e-05	+	0.0254994	0.674949	-0.0128506	0.00260408	-4.9348	8.02e-07	NA	NA
1:41484151	1_41484151_T_G	rs12736566	1	41484151	T	G	1:41514562:41578955:clu_45639	-30412	0.000153353	+	0.04641	0.975039	0.0399597	0.00794667	5.02849	4.94e-07	NA	NA
1:41544279	1_41544279_G_T	rs2885697	1	41544279	T	G	1:41536393:41578955:clu_45639	0	6.24e-05	-	0.022692	0.673632	0.0116042	0.00260096	4.46151	8.14e-06	NA	NA
1:41544279	1_41544279_G_T	rs2885697	1	41544279	T	G	1:41235087:41236384:clu_45630	307895	0.000128165	-	0.040264	0.673632	0.0116042	0.00260096	4.46151	8.14e-06	NA	NA
1:41624403	1_41624403_C_T	rs12748412	1	41624403	T	C	1:41514562:41578955:clu_45639	45448	0.000153353	+	0.04641	0.0246068	-0.039719	0.00798433	-4.97462	6.54e-07	NA	NA
1:41640477	1_41640477_C_T	rs35613919	1	41640477	T	C	1:41514562:41578955:clu_45639	61522	0.000153353	+	0.04641	0.0245759	-0.0407652	0.00798925	-5.10251	3.35e-07	NA	NA
1:41807416	1_41807416_G_A	rs34805686	1	41807416	A	G	1:41514562:41578955:clu_45639	228461	0.000155485	+	0.0469249	0.0241756	-0.0384441	0.00813312	-4.72685	2.28e-06	NA	NA
1:43771249	1_43771249_C_G	rs61769029	1	43771249	C	G	1:43779639:43782870:clu_45698	-8391	2.84e-05	-	0.0117741	0.986345	0.0542554	0.0110383	4.91519	8.87e-07	NA	NA
1:43771249	1_43771249_C_G	rs61769029	1	43771249	C	G	1:43779639:43780054:clu_45698	-8391	0.00014311	+	0.0438741	0.986345	0.0542554	0.0110383	4.91519	8.87e-07	NA	NA
1:43930738	1_43930738_G_A	rs2842198	1	43930738	A	G	1:43996761:44003869:clu_45729	-66024	6.15e-06	+	0.00319343	0.386638	0.0121708	0.00250955	4.84979	1.24e-06	NA	NA
1:43930738	1_43930738_G_A	rs2842198	1	43930738	A	G	1:43994427:44003869:clu_45729	-63690	1.72e-05	-	0.00768419	0.386638	0.0121708	0.00250955	4.84979	1.24e-06	NA	NA
1:43930738	1_43930738_G_A	rs2842198	1	43930738	A	G	1:44687312:44750507:clu_45782	-756575	0.000121966	+	0.0387357	0.386638	0.0121708	0.00250955	4.84979	1.24e-06	NA	NA
1:43933689	1_43933689_T_C	rs2105029	1	43933689	T	C	1:43996761:44003869:clu_45729	-63073	2.5e-06	+	0.00144868	0.611521	-0.0126671	0.00250981	-5.04705	4.49e-07	NA	NA
1:43933689	1_43933689_T_C	rs2105029	1	43933689	T	C	1:43994427:44003869:clu_45729	-60739	6.16e-06	-	0.00319507	0.611521	-0.0126671	0.00250981	-5.04705	4.49e-07	NA	NA
1:43938801	1_43938801_A_C	rs7413861	1	43938801	A	C	1:43996761:44003869:clu_45729	-57961	4.32e-06	-	0.00234627	0.375208	0.0126372	0.00253065	4.99367	5.92e-07	NA	NA
1:43938801	1_43938801_A_C	rs7413861	1	43938801	A	C	1:43994427:44003869:clu_45729	-55627	1.04e-05	+	0.00499271	0.375208	0.0126372	0.00253065	4.99367	5.92e-07	NA	NA
1:43941352	1_43941352_C_T	rs2105028	1	43941352	T	C	1:43996761:44003869:clu_45729	-55410	6.31e-06	+	0.00326337	0.376281	0.0127538	0.00253645	5.0282	4.95e-07	NA	NA
1:43941352	1_43941352_C_T	rs2105028	1	43941352	T	C	1:43994427:44003869:clu_45729	-53076	1.36e-05	-	0.00629671	0.376281	0.0127538	0.00253645	5.0282	4.95e-07	NA	NA
1:43941927	1_43941927_C_T	rs4660733	1	43941927	T	C	1:43996761:44003869:clu_45729	-54835	4.32e-06	-	0.00234627	0.626563	-0.012651	0.00253353	-4.99345	5.93e-07	NA	NA
1:43941927	1_43941927_C_T	rs4660733	1	43941927	T	C	1:43994427:44003869:clu_45729	-52501	1.04e-05	+	0.00499271	0.626563	-0.012651	0.00253353	-4.99345	5.93e-07	NA	NA
1:43948774	1_43948774_G_A	rs10789433	1	43948774	A	G	1:43996761:44003869:clu_45729	-47988	6.31e-06	-	0.00326337	0.628687	-0.0123875	0.00278842	-4.44249	8.89e-06	NA	NA
1:43948774	1_43948774_G_A	rs10789433	1	43948774	A	G	1:43994427:44003869:clu_45729	-45654	1.36e-05	+	0.00629671	0.628687	-0.0123875	0.00278842	-4.44249	8.89e-06	NA	NA
1:43949718	1_43949718_T_C	rs2992038	1	43949718	T	C	1:43996761:44003869:clu_45729	-47044	3.18e-05	-	0.0129566	0.361567	0.0125539	0.00280376	4.47751	7.55e-06	1:43949718	1
1:43949718	1_43949718_T_C	rs2992038	1	43949718	T	C	1:43994427:44003869:clu_45729	-44710	6.41e-05	+	0.0231814	0.361567	0.0125539	0.00280376	4.47751	7.55e-06	1:43949718	1
1:43949810	1_43949810_A_G	rs2992037	1	43949810	A	G	1:43996761:44003869:clu_45729	-46952	3.25e-06	-	0.00182007	0.312711	0.0133216	0.00290537	4.58517	4.54e-06	1:43949810	1
1:43949810	1_43949810_A_G	rs2992037	1	43949810	A	G	1:43994427:44003869:clu_45729	-44618	3.63e-06	+	0.00200892	0.312711	0.0133216	0.00290537	4.58517	4.54e-06	1:43949810	1
1:43949810	1_43949810_A_G	rs2992037	1	43949810	A	G	1:44687312:44750507:clu_45782	-737503	1.53e-05	-	0.00695569	0.312711	0.0133216	0.00290537	4.58517	4.54e-06	1:43949810	1
1:43949810	1_43949810_A_G	rs2992037	1	43949810	A	G	1:44058272:44064391:clu_45734	-108463	4.24e-05	-	0.0164741	0.312711	0.0133216	0.00290537	4.58517	4.54e-06	1:43949810	1
1:43950265	1_43950265_C_G	rs2782653	1	43950265	C	G	1:43996761:44003869:clu_45729	-46497	5.76e-06	-	0.003016	0.279139	0.0146164	0.00299737	4.8764	1.08e-06	1:43950265	1
1:43950265	1_43950265_C_G	rs2782653	1	43950265	C	G	1:43994427:44003869:clu_45729	-44163	1.71e-05	+	0.0076541	0.279139	0.0146164	0.00299737	4.8764	1.08e-06	1:43950265	1
1:43974091	1_43974091_G_A	rs34898652	1	43974091	A	G	1:43996761:44003869:clu_45729	-22671	2.89e-07	+	0.000211305	0.365546	0.0146297	0.00253682	5.76694	8.07e-09	1:43974091	1
1:43974091	1_43974091_G_A	rs34898652	1	43974091	A	G	1:43994427:44003869:clu_45729	-20337	6.72e-07	-	0.000451368	0.365546	0.0146297	0.00253682	5.76694	8.07e-09	1:43974091	1
1:43974091	1_43974091_G_A	rs34898652	1	43974091	A	G	1:44058272:44064391:clu_45734	-84182	2.55e-05	+	0.010774	0.365546	0.0146297	0.00253682	5.76694	8.07e-09	1:43974091	1
1:43982527	1_43982527_G_A	rs11210860	1	43982527	A	G	1:43996761:44003869:clu_45729	-14235	3.14e-07	+	0.000227807	0.366027	0.0145841	0.00253026	5.76387	8.22e-09	1:43982527	1
1:43982527	1_43982527_G_A	rs11210860	1	43982527	A	G	1:43994427:44003869:clu_45729	-11901	5.98e-07	-	0.000406103	0.366027	0.0145841	0.00253026	5.76387	8.22e-09	1:43982527	1
1:43982527	1_43982527_G_A	rs11210860	1	43982527	A	G	1:44058272:44064391:clu_45734	-75746	2.11e-05	+	0.00919461	0.366027	0.0145841	0.00253026	5.76387	8.22e-09	1:43982527	1
1:43983569	1_43983569_T_C	rs2152113	1	43983569	T	C	1:43996761:44003869:clu_45729	-13193	3.14e-07	-	0.000227807	0.366555	0.0145682	0.00252922	5.75995	8.41e-09	1:43983569	1
1:43983569	1_43983569_T_C	rs2152113	1	43983569	T	C	1:43994427:44003869:clu_45729	-10859	5.98e-07	+	0.000406103	0.366555	0.0145682	0.00252922	5.75995	8.41e-09	1:43983569	1
1:43983569	1_43983569_T_C	rs2152113	1	43983569	T	C	1:44058272:44064391:clu_45734	-74704	2.11e-05	-	0.00919461	0.366555	0.0145682	0.00252922	5.75995	8.41e-09	1:43983569	1
1:43989773	1_43989773_G_A	rs11577403	1	43989773	A	G	1:43996761:44003869:clu_45729	-6989	7.82e-07	+	0.000516615	0.365897	0.0141529	0.00253101	5.5918	2.25e-08	1:43989773	1
1:43989773	1_43989773_G_A	rs11577403	1	43989773	A	G	1:43994427:44003869:clu_45729	-4655	1.65e-06	-	0.00100203	0.365897	0.0141529	0.00253101	5.5918	2.25e-08	1:43989773	1
1:43989773	1_43989773_G_A	rs11577403	1	43989773	A	G	1:44058272:44064391:clu_45734	-68500	1.51e-05	+	0.00687572	0.365897	0.0141529	0.00253101	5.5918	2.25e-08	1:43989773	1
1:44007648	1_44007648_T_C	rs2842189	1	44007648	T	C	1:43996761:44003869:clu_45729	3779	1.53e-06	-	0.000935415	0.362038	0.0159755	0.00253642	6.29845	3.01e-10	1:44007648	1
1:44007648	1_44007648_T_C	rs2842189	1	44007648	T	C	1:43994427:44003869:clu_45729	3779	5.88e-06	+	0.0030741	0.362038	0.0159755	0.00253642	6.29845	3.01e-10	1:44007648	1
1:44007648	1_44007648_T_C	rs2842189	1	44007648	T	C	1:44058272:44064391:clu_45734	-50625	2.47e-05	-	0.010471	0.362038	0.0159755	0.00253642	6.29845	3.01e-10	1:44007648	1
1:44009033	1_44009033_C_T	rs2782640	1	44009033	T	C	1:43996761:44003869:clu_45729	5164	2.09e-06	-	0.00123364	0.629719	-0.015658	0.00252435	-6.20277	5.55e-10	1:44009033	1
1:44009033	1_44009033_C_T	rs2782640	1	44009033	T	C	1:43994427:44003869:clu_45729	5164	7.95e-06	+	0.00397022	0.629719	-0.015658	0.00252435	-6.20277	5.55e-10	1:44009033	1
1:44009033	1_44009033_C_T	rs2782640	1	44009033	T	C	1:44058272:44064391:clu_45734	-49240	3.71e-05	-	0.0147485	0.629719	-0.015658	0.00252435	-6.20277	5.55e-10	1:44009033	1
1:44010571	1_44010571_A_G	rs6695915	1	44010571	A	G	1:44019612:44035261:clu_45730	-9042	1.09e-05	-	0.00521935	0.908855	-0.0210726	0.00435365	-4.84021	1.3e-06	1:44010571	1
1:44010571	1_44010571_A_G	rs6695915	1	44010571	A	G	1:43901000:43903077:clu_45719	107494	1.4e-05	+	0.00644682	0.908855	-0.0210726	0.00435365	-4.84021	1.3e-06	1:44010571	1
1:44011737	1_44011737_G_A	rs951740	1	44011737	A	G	1:43996761:44003869:clu_45729	7868	1.8e-06	-	0.00108429	0.630116	-0.0157687	0.00253121	-6.22971	4.67e-10	1:44011737	1
1:44011737	1_44011737_G_A	rs951740	1	44011737	A	G	1:43994427:44003869:clu_45729	7868	6.94e-06	+	0.00353655	0.630116	-0.0157687	0.00253121	-6.22971	4.67e-10	1:44011737	1
1:44011737	1_44011737_G_A	rs951740	1	44011737	A	G	1:44058272:44064391:clu_45734	-46536	4.15e-05	-	0.016183	0.630116	-0.0157687	0.00253121	-6.22971	4.67e-10	1:44011737	1
1:44013355	1_44013355_G_A	rs2782641	1	44013355	A	G	1:43996761:44003869:clu_45729	9486	7.63e-07	-	0.00050543	0.624005	-0.0145162	0.00251987	-5.76069	8.38e-09	1:44013355	1
1:44013355	1_44013355_G_A	rs2782641	1	44013355	A	G	1:43994427:44003869:clu_45729	9486	2.58e-06	+	0.00148862	0.624005	-0.0145162	0.00251987	-5.76069	8.38e-09	1:44013355	1
1:44013355	1_44013355_G_A	rs2782641	1	44013355	A	G	1:44058272:44064391:clu_45734	-44918	1.42e-05	-	0.00654048	0.624005	-0.0145162	0.00251987	-5.76069	8.38e-09	1:44013355	1
1:44013355	1_44013355_G_A	rs2782641	1	44013355	A	G	1:44058272:44063419:clu_45734	-44918	0.000159471	+	0.0478922	0.624005	-0.0145162	0.00251987	-5.76069	8.38e-09	1:44013355	1
1:44014280	1_44014280_T_C	rs2842188	1	44014280	T	C	1:43996761:44003869:clu_45729	10411	6.61e-07	-	0.000444499	0.357528	0.0165001	0.00254069	6.49436	8.34e-11	1:44014280	1
1:44014280	1_44014280_T_C	rs2842188	1	44014280	T	C	1:43994427:44003869:clu_45729	10411	1.27e-06	+	0.000796004	0.357528	0.0165001	0.00254069	6.49436	8.34e-11	1:44014280	1
1:44014280	1_44014280_T_C	rs2842188	1	44014280	T	C	1:44058272:44064391:clu_45734	-43993	0.000119023	-	0.0380088	0.357528	0.0165001	0.00254069	6.49436	8.34e-11	1:44014280	1
1:44014573	1_44014573_A_T	rs2819333	1	44014573	A	T	1:43996761:44003869:clu_45729	10704	9.99e-07	-	0.000643376	0.363409	0.0163512	0.00253262	6.45623	1.07e-10	1:44014573	1
1:44014573	1_44014573_A_T	rs2819333	1	44014573	A	T	1:43994427:44003869:clu_45729	10704	1.71e-06	+	0.00103574	0.363409	0.0163512	0.00253262	6.45623	1.07e-10	1:44014573	1
1:44014735	1_44014735_C_T	rs2819334	1	44014735	T	C	1:43996761:44003869:clu_45729	10866	9.99e-07	-	0.000643376	0.635587	-0.0163145	0.00252992	-6.44863	1.13e-10	1:44014735	1
1:44014735	1_44014735_C_T	rs2819334	1	44014735	T	C	1:43994427:44003869:clu_45729	10866	1.71e-06	+	0.00103574	0.635587	-0.0163145	0.00252992	-6.44863	1.13e-10	1:44014735	1
1:44014825	1_44014825_A_G	rs2819335	1	44014825	A	G	1:43996761:44003869:clu_45729	10956	6.61e-07	-	0.000444499	0.361092	0.0163164	0.00254175	6.41936	1.37e-10	1:44014825	1
1:44014825	1_44014825_A_G	rs2819335	1	44014825	A	G	1:43994427:44003869:clu_45729	10956	1.27e-06	+	0.000796004	0.361092	0.0163164	0.00254175	6.41936	1.37e-10	1:44014825	1
1:44014825	1_44014825_A_G	rs2819335	1	44014825	A	G	1:44058272:44064391:clu_45734	-43448	0.000119023	-	0.0380088	0.361092	0.0163164	0.00254175	6.41936	1.37e-10	1:44014825	1
1:44014949	1_44014949_T_C	rs2842187	1	44014949	T	C	1:43996761:44003869:clu_45729	11080	6.61e-07	-	0.000444499	0.357251	0.0164673	0.00254053	6.48183	9.06e-11	1:44014949	1
1:44014949	1_44014949_T_C	rs2842187	1	44014949	T	C	1:43994427:44003869:clu_45729	11080	1.27e-06	+	0.000796004	0.357251	0.0164673	0.00254053	6.48183	9.06e-11	1:44014949	1
1:44014949	1_44014949_T_C	rs2842187	1	44014949	T	C	1:44058272:44064391:clu_45734	-43324	0.000119023	-	0.0380088	0.357251	0.0164673	0.00254053	6.48183	9.06e-11	1:44014949	1
1:44015809	1_44015809_T_C	rs2819336	1	44015809	T	C	1:43996761:44003869:clu_45729	11940	8.28e-07	-	0.000543933	0.350683	0.0173309	0.00256021	6.76934	1.29e-11	1:44015809	1
1:44015809	1_44015809_T_C	rs2819336	1	44015809	T	C	1:43994427:44003869:clu_45729	11940	1.79e-06	+	0.00107511	0.350683	0.0173309	0.00256021	6.76934	1.29e-11	1:44015809	1
1:44016015	1_44016015_G_A	rs11580258	1	44016015	A	G	1:43996761:44003869:clu_45729	12146	6.61e-07	+	0.000444499	0.357189	0.0164016	0.00254727	6.43889	1.2e-10	1:44016015	1
1:44016015	1_44016015_G_A	rs11580258	1	44016015	A	G	1:43994427:44003869:clu_45729	12146	1.27e-06	-	0.000796004	0.357189	0.0164016	0.00254727	6.43889	1.2e-10	1:44016015	1
1:44016015	1_44016015_G_A	rs11580258	1	44016015	A	G	1:44058272:44064391:clu_45734	-42258	0.000119023	+	0.0380088	0.357189	0.0164016	0.00254727	6.43889	1.2e-10	1:44016015	1
1:44019731	1_44019731_C_T	rs2842185	1	44019731	T	C	1:43996761:44003869:clu_45729	15862	4.27e-07	-	0.000300578	0.642587	-0.0164098	0.00253885	-6.46348	1.02e-10	1:44019731	1
1:44019731	1_44019731_C_T	rs2842185	1	44019731	T	C	1:43994427:44003869:clu_45729	15862	6.04e-07	+	0.000410057	0.642587	-0.0164098	0.00253885	-6.46348	1.02e-10	1:44019731	1
1:44019731	1_44019731_C_T	rs2842185	1	44019731	T	C	1:44058272:44064391:clu_45734	-38542	0.000101444	-	0.0334669	0.642587	-0.0164098	0.00253885	-6.46348	1.02e-10	1:44019731	1
1:44022027	1_44022027_A_G	rs2842178	1	44022027	A	G	1:43996761:44003869:clu_45729	18158	5.4e-07	-	0.000370439	0.360113	0.016311	0.0025427	6.41484	1.41e-10	1:44022027	1
1:44022027	1_44022027_A_G	rs2842178	1	44022027	A	G	1:43994427:44003869:clu_45729	18158	6.58e-07	+	0.000443055	0.360113	0.016311	0.0025427	6.41484	1.41e-10	1:44022027	1
1:44022027	1_44022027_A_G	rs2842178	1	44022027	A	G	1:44058272:44064391:clu_45734	-36246	0.000116422	-	0.0373313	0.360113	0.016311	0.0025427	6.41484	1.41e-10	1:44022027	1
1:44026040	1_44026040_A_G	rs11210869	1	44026040	A	G	1:43994427:44003869:clu_45729	22171	3.25e-07	-	0.000235229	0.642487	-0.0165576	0.00254011	-6.51844	7.1e-11	1:44026040	1
1:44026040	1_44026040_A_G	rs11210869	1	44026040	A	G	1:43996761:44003869:clu_45729	22171	3.71e-07	+	0.000264596	0.642487	-0.0165576	0.00254011	-6.51844	7.1e-11	1:44026040	1
1:44026040	1_44026040_A_G	rs11210869	1	44026040	A	G	1:44058272:44064391:clu_45734	-32233	0.00013885	+	0.0428758	0.642487	-0.0165576	0.00254011	-6.51844	7.1e-11	1:44026040	1
1:44028913	1_44028913_G_A	rs61769611	1	44028913	A	G	1:43994427:44003869:clu_45729	25044	3.1e-07	-	0.000225291	0.357739	0.0165904	0.00254754	6.51233	7.4e-11	1:44028913	1
1:44028913	1_44028913_G_A	rs61769611	1	44028913	A	G	1:43996761:44003869:clu_45729	25044	3.43e-07	+	0.000246884	0.357739	0.0165904	0.00254754	6.51233	7.4e-11	1:44028913	1
1:44028913	1_44028913_G_A	rs61769611	1	44028913	A	G	1:44058272:44064391:clu_45734	-29360	0.000124952	+	0.0394658	0.357739	0.0165904	0.00254754	6.51233	7.4e-11	1:44028913	1
1:44031793	1_44031793_G_C	rs11586016	1	44031793	C	G	1:43996761:44003869:clu_45729	27924	5.66e-07	+	0.000386715	0.36507	0.0162706	0.00253755	6.41194	1.44e-10	1:44031793	1
1:44031793	1_44031793_G_C	rs11586016	1	44031793	C	G	1:43994427:44003869:clu_45729	27924	5.69e-07	-	0.000388462	0.36507	0.0162706	0.00253755	6.41194	1.44e-10	1:44031793	1
1:44035472	1_44035472_G_A	rs943513	1	44035472	A	G	1:43996761:44003869:clu_45729	31603	1.72e-07	+	0.000132044	0.368976	0.0159033	0.00252906	6.28824	3.21e-10	1:44035472	1
1:44035472	1_44035472_G_A	rs943513	1	44035472	A	G	1:43994427:44003869:clu_45729	31603	1.95e-07	-	0.000148372	0.368976	0.0159033	0.00252906	6.28824	3.21e-10	1:44035472	1
1:44036085	1_44036085_G_A	rs1887402	1	44036085	A	G	1:43996761:44003869:clu_45729	32216	1.11e-07	+	8.89e-05	0.367322	0.016184	0.00252418	6.41159	1.44e-10	1:44036085	1
1:44036085	1_44036085_G_A	rs1887402	1	44036085	A	G	1:43994427:44003869:clu_45729	32216	1.42e-07	-	0.000111274	0.367322	0.016184	0.00252418	6.41159	1.44e-10	1:44036085	1
1:44039850	1_44039850_A_G	rs2842171	1	44039850	A	G	1:43996761:44003869:clu_45729	35981	1.29e-07	+	0.000102233	0.633279	-0.0160586	0.00253348	-6.33856	2.32e-10	1:44039850	1
1:44039850	1_44039850_A_G	rs2842171	1	44039850	A	G	1:43994427:44003869:clu_45729	35981	1.54e-07	-	0.000119796	0.633279	-0.0160586	0.00253348	-6.33856	2.32e-10	1:44039850	1
1:44041744	1_44041744_C_T	rs45605334	1	44041744	T	C	1:43901000:43903077:clu_45719	138667	2e-05	+	0.00877804	0.0751142	0.0225932	0.00471717	4.78956	1.67e-06	1:44041744	1
1:44041744	1_44041744_C_T	rs45605334	1	44041744	T	C	1:44019612:44035261:clu_45730	6483	5.19e-05	-	0.0195234	0.0751142	0.0225932	0.00471717	4.78956	1.67e-06	1:44041744	1
1:44043392	1_44043392_G_A	rs552638	1	44043392	A	G	1:43996761:44003869:clu_45729	39523	1.29e-07	+	0.000102233	0.36821	0.0161409	0.00253135	6.3764	1.81e-10	1:44043392	1
1:44043392	1_44043392_G_A	rs552638	1	44043392	A	G	1:43994427:44003869:clu_45729	39523	1.54e-07	-	0.000119796	0.36821	0.0161409	0.00253135	6.3764	1.81e-10	1:44043392	1
1:44045528	1_44045528_G_A	rs1808730	1	44045528	A	G	1:43996761:44003869:clu_45729	41659	2e-07	+	0.000151481	0.366594	0.01605	0.00253343	6.33529	2.37e-10	1:44045528	1
1:44045528	1_44045528_G_A	rs1808730	1	44045528	A	G	1:43994427:44003869:clu_45729	41659	2.12e-07	-	0.000159914	0.366594	0.01605	0.00253343	6.33529	2.37e-10	1:44045528	1
1:44049156	1_44049156_G_A	rs3791134	1	44049156	A	G	1:43996761:44003869:clu_45729	45287	1.29e-07	+	0.000102233	0.366636	0.0162282	0.00252631	6.42368	1.33e-10	1:44049156	1
1:44049156	1_44049156_G_A	rs3791134	1	44049156	A	G	1:43994427:44003869:clu_45729	45287	1.54e-07	-	0.000119796	0.366636	0.0162282	0.00252631	6.42368	1.33e-10	1:44049156	1
1:44049947	1_44049947_C_T	rs3791136	1	44049947	T	C	1:43994427:44003869:clu_45729	46078	1.14e-07	-	9.1e-05	0.364608	0.0162264	0.00252928	6.41543	1.4e-10	1:44049947	1
1:44049947	1_44049947_C_T	rs3791136	1	44049947	T	C	1:43996761:44003869:clu_45729	46078	1.19e-07	+	9.53e-05	0.364608	0.0162264	0.00252928	6.41543	1.4e-10	1:44049947	1
1:44051574	1_44051574_A_G	rs6698389	1	44051574	A	G	1:43996761:44003869:clu_45729	47705	1.37e-07	+	0.000107852	0.635265	-0.0161766	0.00253619	-6.37832	1.79e-10	1:44051574	1
1:44051574	1_44051574_A_G	rs6698389	1	44051574	A	G	1:43994427:44003869:clu_45729	47705	1.84e-07	-	0.000140543	0.635265	-0.0161766	0.00253619	-6.37832	1.79e-10	1:44051574	1
1:44051630	1_44051630_G_A	rs61769642	1	44051630	A	G	1:43996761:44003869:clu_45729	47761	1.37e-07	+	0.000107852	0.367001	0.0162684	0.00253428	6.41936	1.37e-10	1:44051630	1
1:44051630	1_44051630_G_A	rs61769642	1	44051630	A	G	1:43994427:44003869:clu_45729	47761	1.84e-07	-	0.000140543	0.367001	0.0162684	0.00253428	6.41936	1.37e-10	1:44051630	1
1:44051771	1_44051771_T_C	rs3791139	1	44051771	T	C	1:43996761:44003869:clu_45729	47902	1.4e-07	+	0.000110191	0.633799	-0.0161249	0.00253509	-6.36069	2.01e-10	1:44051771	1
1:44051771	1_44051771_T_C	rs3791139	1	44051771	T	C	1:43994427:44003869:clu_45729	47902	1.73e-07	-	0.000132635	0.633799	-0.0161249	0.00253509	-6.36069	2.01e-10	1:44051771	1
1:44051778	1_44051778_G_A	rs3791140	1	44051778	A	G	1:43996761:44003869:clu_45729	47909	1.4e-07	+	0.000110191	0.364138	0.016207	0.00253829	6.38501	1.71e-10	1:44051778	1
1:44051778	1_44051778_G_A	rs3791140	1	44051778	A	G	1:43994427:44003869:clu_45729	47909	1.73e-07	-	0.000132635	0.364138	0.016207	0.00253829	6.38501	1.71e-10	1:44051778	1
1:44051834	1_44051834_A_C	rs501299	1	44051834	A	C	1:43996761:44003869:clu_45729	47965	1.4e-07	+	0.000110191	0.635273	-0.016284	0.00252926	-6.43823	1.21e-10	1:44051834	1
1:44051834	1_44051834_A_C	rs501299	1	44051834	A	C	1:43994427:44003869:clu_45729	47965	1.73e-07	-	0.000132635	0.635273	-0.016284	0.00252926	-6.43823	1.21e-10	1:44051834	1
1:44058467	1_44058467_C_T	rs605709	1	44058467	T	C	1:43996761:44003869:clu_45729	54598	1.88e-07	+	0.000143692	0.364793	0.0161791	0.00252881	6.39792	1.58e-10	1:44058467	1
1:44058467	1_44058467_C_T	rs605709	1	44058467	T	C	1:43994427:44003869:clu_45729	54598	2.63e-07	-	0.000194511	0.364793	0.0161791	0.00252881	6.39792	1.58e-10	1:44058467	1
1:44059242	1_44059242_G_A	rs72673082	1	44059242	A	G	1:43996761:44003869:clu_45729	55373	1.52e-07	+	0.000118507	0.364481	0.0160687	0.00253615	6.33588	2.36e-10	1:44059242	1
1:44059242	1_44059242_G_A	rs72673082	1	44059242	A	G	1:43994427:44003869:clu_45729	55373	1.82e-07	-	0.000139089	0.364481	0.0160687	0.00253615	6.33588	2.36e-10	1:44059242	1
1:44060483	1_44060483_G_A	rs583040	1	44060483	A	G	1:43996761:44003869:clu_45729	56614	1.52e-07	+	0.000118507	0.364646	0.0160101	0.00253572	6.31381	2.72e-10	1:44060483	1
1:44060483	1_44060483_G_A	rs583040	1	44060483	A	G	1:43994427:44003869:clu_45729	56614	1.82e-07	-	0.000139089	0.364646	0.0160101	0.00253572	6.31381	2.72e-10	1:44060483	1
1:44062154	1_44062154_C_T	rs673253	1	44062154	T	C	1:43996761:44003869:clu_45729	58285	1.37e-05	+	0.00635786	0.421051	0.0148224	0.00247585	5.98678	2.14e-09	1:44062154	1
1:44062154	1_44062154_C_T	rs673253	1	44062154	T	C	1:43994427:44003869:clu_45729	58285	2.24e-05	-	0.00964873	0.421051	0.0148224	0.00247585	5.98678	2.14e-09	1:44062154	1
1:44062159	1_44062159_C_T	rs673242	1	44062159	T	C	1:43996761:44003869:clu_45729	58290	8.53e-08	+	7e-05	0.364308	0.0159277	0.0025369	6.27842	3.42e-10	1:44062159	1
1:44062159	1_44062159_C_T	rs673242	1	44062159	T	C	1:43994427:44003869:clu_45729	58290	1.05e-07	-	8.47e-05	0.364308	0.0159277	0.0025369	6.27842	3.42e-10	1:44062159	1
1:44065148	1_44065148_C_T	rs56175694	1	44065148	T	C	1:43996761:44003869:clu_45729	61279	1.52e-07	+	0.000118507	0.364693	0.0159056	0.00253674	6.27007	3.61e-10	1:44065148	1
1:44065148	1_44065148_C_T	rs56175694	1	44065148	T	C	1:43994427:44003869:clu_45729	61279	1.82e-07	-	0.000139089	0.364693	0.0159056	0.00253674	6.27007	3.61e-10	1:44065148	1
1:44066424	1_44066424_C_A	rs596522	1	44066424	A	C	1:43996761:44003869:clu_45729	62555	1.52e-07	+	0.000118507	0.364539	0.0160228	0.00253016	6.33272	2.41e-10	1:44066424	1
1:44066424	1_44066424_C_A	rs596522	1	44066424	A	C	1:43994427:44003869:clu_45729	62555	1.82e-07	-	0.000139089	0.364539	0.0160228	0.00253016	6.33272	2.41e-10	1:44066424	1
1:44070691	1_44070691_A_G	rs17371903	1	44070691	A	G	1:43996761:44003869:clu_45729	66822	1.11e-07	+	8.94e-05	0.633544	-0.0160173	0.00252893	-6.33362	2.39e-10	1:44070691	1
1:44070691	1_44070691_A_G	rs17371903	1	44070691	A	G	1:43994427:44003869:clu_45729	66822	1.39e-07	-	0.000109418	0.633544	-0.0160173	0.00252893	-6.33362	2.39e-10	1:44070691	1
1:44078602	1_44078602_C_A	rs3791151	1	44078602	A	C	1:43996761:44003869:clu_45729	74733	3.75e-06	+	0.00206718	0.338327	0.0148739	0.00258064	5.76366	8.23e-09	1:44078602	1
1:44078602	1_44078602_C_A	rs3791151	1	44078602	A	C	1:43994427:44003869:clu_45729	74733	5.47e-06	-	0.00288089	0.338327	0.0148739	0.00258064	5.76366	8.23e-09	1:44078602	1
1:44080009	1_44080009_G_A	rs55684236	1	44080009	A	G	1:43996761:44003869:clu_45729	76140	3.75e-06	+	0.00206718	0.338211	0.0148596	0.00258046	5.75853	8.49e-09	1:44080009	1
1:44080009	1_44080009_G_A	rs55684236	1	44080009	A	G	1:43994427:44003869:clu_45729	76140	5.47e-06	-	0.00288089	0.338211	0.0148596	0.00258046	5.75853	8.49e-09	1:44080009	1
1:44097438	1_44097438_G_T	rs12405972	1	44097438	T	G	1:43996761:44003869:clu_45729	93569	3.75e-06	+	0.00206718	0.337227	0.0149485	0.00258158	5.79044	7.02e-09	1:44097438	1
1:44097438	1_44097438_G_T	rs12405972	1	44097438	T	G	1:43994427:44003869:clu_45729	93569	5.47e-06	-	0.00288089	0.337227	0.0149485	0.00258158	5.79044	7.02e-09	1:44097438	1
1:44098506	1_44098506_G_A	rs61769649	1	44098506	A	G	1:43996761:44003869:clu_45729	94637	3.75e-06	+	0.00206718	0.337577	0.0148801	0.0025809	5.76548	8.14e-09	1:44098506	1
1:44098506	1_44098506_G_A	rs61769649	1	44098506	A	G	1:43994427:44003869:clu_45729	94637	5.47e-06	-	0.00288089	0.337577	0.0148801	0.0025809	5.76548	8.14e-09	1:44098506	1
1:44101648	1_44101648_G_A	rs35393217	1	44101648	A	G	1:43996761:44003869:clu_45729	97779	3.45e-06	+	0.0019223	0.337873	0.0146759	0.00258035	5.68755	1.29e-08	1:44101648	1
1:44101648	1_44101648_G_A	rs35393217	1	44101648	A	G	1:43994427:44003869:clu_45729	97779	4.12e-06	-	0.0022462	0.337873	0.0146759	0.00258035	5.68755	1.29e-08	1:44101648	1
1:44103033	1_44103033_G_A	rs35290231	1	44103033	A	G	1:43996761:44003869:clu_45729	99164	3.72e-06	+	0.00205459	0.337938	0.0147516	0.00258033	5.71695	1.08e-08	1:44103033	1
1:44103033	1_44103033_G_A	rs35290231	1	44103033	A	G	1:43994427:44003869:clu_45729	99164	4.98e-06	-	0.0026547	0.337938	0.0147516	0.00258033	5.71695	1.08e-08	1:44103033	1
1:44111212	1_44111212_T_G	rs55666439	1	44111212	T	G	1:43996761:44003869:clu_45729	107343	3.45e-06	+	0.0019223	0.662427	-0.0149396	0.00258102	-5.78827	7.11e-09	1:44111212	1
1:44111212	1_44111212_T_G	rs55666439	1	44111212	T	G	1:43994427:44003869:clu_45729	107343	4.12e-06	-	0.0022462	0.662427	-0.0149396	0.00258102	-5.78827	7.11e-09	1:44111212	1
1:44111963	1_44111963_A_T	rs61768370	1	44111963	A	T	1:43996761:44003869:clu_45729	108094	3.75e-06	+	0.00206718	0.662203	-0.0148669	0.00258037	-5.76155	8.33e-09	1:44111963	1
1:44111963	1_44111963_A_T	rs61768370	1	44111963	A	T	1:43994427:44003869:clu_45729	108094	5.47e-06	-	0.00288089	0.662203	-0.0148669	0.00258037	-5.76155	8.33e-09	1:44111963	1
1:44116466	1_44116466_G_A	rs517191	1	44116466	A	G	1:43996761:44003869:clu_45729	112597	5.6e-06	+	0.00294454	0.340013	0.0146352	0.00257549	5.68248	1.33e-08	1:44116466	1
1:44116466	1_44116466_G_A	rs517191	1	44116466	A	G	1:43994427:44003869:clu_45729	112597	7.33e-06	-	0.0037098	0.340013	0.0146352	0.00257549	5.68248	1.33e-08	1:44116466	1
1:44117006	1_44117006_G_T	rs660899	1	44117006	T	G	1:43996761:44003869:clu_45729	113137	3.75e-06	+	0.00206718	0.339956	0.0147972	0.00256844	5.76116	8.35e-09	1:44117006	1
1:44117006	1_44117006_G_T	rs660899	1	44117006	T	G	1:43994427:44003869:clu_45729	113137	5.47e-06	-	0.00288089	0.339956	0.0147972	0.00256844	5.76116	8.35e-09	1:44117006	1
1:44118406	1_44118406_G_A	rs61768371	1	44118406	A	G	1:43996761:44003869:clu_45729	114537	3.97e-06	+	0.00217671	0.337992	0.014686	0.00257941	5.69355	1.24e-08	1:44118406	1
1:44118406	1_44118406_G_A	rs61768371	1	44118406	A	G	1:43994427:44003869:clu_45729	114537	6.08e-06	-	0.00315986	0.337992	0.014686	0.00257941	5.69355	1.24e-08	1:44118406	1
1:44118644	1_44118644_C_T	rs112476957	1	44118644	T	C	1:43901000:43903077:clu_45719	215567	5.32e-05	+	0.0199078	0.0843628	0.0202017	0.00448107	4.50824	6.54e-06	1:44118644	1
1:44118644	1_44118644_C_T	rs112476957	1	44118644	T	C	1:44019612:44035261:clu_45730	83383	0.00015501	-	0.0468031	0.0843628	0.0202017	0.00448107	4.50824	6.54e-06	1:44118644	1
1:44121557	1_44121557_C_G	rs2274465	1	44121557	C	G	1:43996761:44003869:clu_45729	117688	3.75e-06	+	0.00206718	0.661845	-0.0149049	0.00257255	-5.79381	6.88e-09	1:44121557	1
1:44121557	1_44121557_C_G	rs2274465	1	44121557	C	G	1:43994427:44003869:clu_45729	117688	5.47e-06	-	0.00288089	0.661845	-0.0149049	0.00257255	-5.79381	6.88e-09	1:44121557	1
1:44122473	1_44122473_T_G	rs11589584	1	44122473	T	G	1:43996761:44003869:clu_45729	118604	3.45e-06	+	0.0019223	0.662227	-0.0147584	0.00258045	-5.7193	1.07e-08	1:44122473	1
1:44122473	1_44122473_T_G	rs11589584	1	44122473	T	G	1:43994427:44003869:clu_45729	118604	4.12e-06	-	0.0022462	0.662227	-0.0147584	0.00258045	-5.7193	1.07e-08	1:44122473	1
1:44123988	1_44123988_C_T	rs61768372	1	44123988	T	C	1:43996761:44003869:clu_45729	120119	3.45e-06	+	0.0019223	0.337716	0.0147833	0.00258063	5.72858	1.01e-08	1:44123988	1
1:44123988	1_44123988_C_T	rs61768372	1	44123988	T	C	1:43994427:44003869:clu_45729	120119	4.12e-06	-	0.0022462	0.337716	0.0147833	0.00258063	5.72858	1.01e-08	1:44123988	1
1:44124514	1_44124514_G_T	rs56072551	1	44124514	T	G	1:43901000:43903077:clu_45719	221437	5.32e-05	+	0.0199078	0.077619	0.0206882	0.0046024	4.49508	6.95e-06	1:44124514	1
1:44124514	1_44124514_G_T	rs56072551	1	44124514	T	G	1:44019612:44035261:clu_45730	89253	0.00015501	-	0.0468031	0.077619	0.0206882	0.0046024	4.49508	6.95e-06	1:44124514	1
1:44126709	1_44126709_G_C	rs11590619	1	44126709	C	G	1:43996761:44003869:clu_45729	122840	3.75e-06	+	0.00206718	0.337612	0.0147618	0.00258141	5.71851	1.07e-08	1:44126709	1
1:44126709	1_44126709_G_C	rs11590619	1	44126709	C	G	1:43994427:44003869:clu_45729	122840	5.47e-06	-	0.00288089	0.337612	0.0147618	0.00258141	5.71851	1.07e-08	1:44126709	1
1:44131794	1_44131794_C_T	rs489319	1	44131794	T	C	1:43996761:44003869:clu_45729	127925	2.64e-05	+	0.0110969	0.330545	0.015701	0.00258874	6.06509	1.32e-09	1:44131794	1
1:44131794	1_44131794_C_T	rs489319	1	44131794	T	C	1:43994427:44003869:clu_45729	127925	2.71e-05	-	0.0113453	0.330545	0.015701	0.00258874	6.06509	1.32e-09	1:44131794	1
1:44133299	1_44133299_C_T	rs618678	1	44133299	T	C	1:43996761:44003869:clu_45729	129430	2.64e-05	+	0.0110969	0.327389	0.0156653	0.00259529	6.03604	1.58e-09	1:44133299	1
1:44133299	1_44133299_C_T	rs618678	1	44133299	T	C	1:43994427:44003869:clu_45729	129430	2.71e-05	-	0.0113453	0.327389	0.0156653	0.00259529	6.03604	1.58e-09	1:44133299	1
1:44134077	1_44134077_T_C	rs3791033	1	44134077	T	C	1:43996761:44003869:clu_45729	130208	1.8e-05	+	0.00802356	0.678045	-0.0158781	0.00261376	-6.07481	1.24e-09	1:44134077	1
1:44134077	1_44134077_T_C	rs3791033	1	44134077	T	C	1:43994427:44003869:clu_45729	130208	2.04e-05	-	0.0089365	0.678045	-0.0158781	0.00261376	-6.07481	1.24e-09	1:44134077	1
1:44140075	1_44140075_A_C	rs10789442	1	44140075	A	C	1:43996761:44003869:clu_45729	136206	1.76e-05	+	0.00784708	0.674547	-0.0160311	0.00260208	-6.16089	7.23e-10	1:44140075	1
1:44140075	1_44140075_A_C	rs10789442	1	44140075	A	C	1:43994427:44003869:clu_45729	136206	1.84e-05	-	0.00816178	0.674547	-0.0160311	0.00260208	-6.16089	7.23e-10	1:44140075	1
1:44141149	1_44141149_A_C	rs9787076	1	44141149	A	C	1:43996761:44003869:clu_45729	137280	1.76e-05	+	0.00784708	0.678211	-0.0159626	0.00260835	-6.11982	9.37e-10	1:44141149	1
1:44141149	1_44141149_A_C	rs9787076	1	44141149	A	C	1:43994427:44003869:clu_45729	137280	1.84e-05	-	0.00816178	0.678211	-0.0159626	0.00260835	-6.11982	9.37e-10	1:44141149	1
1:44145130	1_44145130_A_G	rs3791034	1	44145130	A	G	1:43994427:44003869:clu_45729	141261	7.6e-06	-	0.00382551	0.675941	-0.0157865	0.00260463	-6.06094	1.35e-09	1:44145130	1
1:44145130	1_44145130_A_G	rs3791034	1	44145130	A	G	1:43996761:44003869:clu_45729	141261	7.88e-06	+	0.00393975	0.675941	-0.0157865	0.00260463	-6.06094	1.35e-09	1:44145130	1
1:44148168	1_44148168_T_C	rs4660257	1	44148168	T	C	1:44290564:44303891:clu_45750	-142397	8.2e-05	-	0.028234	0.704791	-0.0167519	0.00267064	-6.27264	3.55e-10	1:44148168	1
1:44148168	1_44148168_T_C	rs4660257	1	44148168	T	C	1:43996761:44003869:clu_45729	144299	0.00012144	+	0.0386059	0.704791	-0.0167519	0.00267064	-6.27264	3.55e-10	1:44148168	1
1:44148168	1_44148168_T_C	rs4660257	1	44148168	T	C	1:43994427:44003869:clu_45729	144299	0.000144856	-	0.0442947	0.704791	-0.0167519	0.00267064	-6.27264	3.55e-10	1:44148168	1
1:44148617	1_44148617_A_G	rs4660740	1	44148617	A	G	1:44290564:44303891:clu_45750	-141948	9.39e-05	-	0.03147	0.7517	-0.0135172	0.00282224	-4.78954	1.67e-06	NA	NA
1:44151633	1_44151633_T_G	rs61768374	1	44151633	T	G	1:44290564:44303891:clu_45750	-138932	0.000159754	-	0.0479612	0.704094	-0.0166077	0.0026756	-6.2071	5.4e-10	1:44151633	1
1:44152189	1_44152189_G_A	rs1971342	1	44152189	A	G	1:44290564:44303891:clu_45750	-138376	0.000116155	-	0.0372653	0.294678	0.0166913	0.00267877	6.23094	4.64e-10	1:44152189	1
1:44152189	1_44152189_G_A	rs1971342	1	44152189	A	G	1:43996761:44003869:clu_45729	148320	0.00013184	+	0.041184	0.294678	0.0166913	0.00267877	6.23094	4.64e-10	1:44152189	1
1:44152715	1_44152715_G_A	rs11805774	1	44152715	A	G	1:44290564:44303891:clu_45750	-137850	0.000116155	-	0.0372653	0.294328	0.0167175	0.00267265	6.25504	3.97e-10	1:44152715	1
1:44152715	1_44152715_G_A	rs11805774	1	44152715	A	G	1:43996761:44003869:clu_45729	148846	0.00013184	+	0.041184	0.294328	0.0167175	0.00267265	6.25504	3.97e-10	1:44152715	1
1:44153619	1_44153619_G_C	rs17401357	1	44153619	C	G	1:44290564:44303891:clu_45750	-136946	0.000116155	-	0.0372653	0.29472	0.0167618	0.00267162	6.27403	3.52e-10	1:44153619	1
1:44153619	1_44153619_G_C	rs17401357	1	44153619	C	G	1:43996761:44003869:clu_45729	149750	0.00013184	+	0.041184	0.29472	0.0167618	0.00267162	6.27403	3.52e-10	1:44153619	1
1:44154479	1_44154479_G_C	rs3791035	1	44154479	C	G	1:44290564:44303891:clu_45750	-136086	0.000116155	-	0.0372653	0.294778	0.016705	0.00267142	6.25323	4.02e-10	1:44154479	1
1:44154479	1_44154479_G_C	rs3791035	1	44154479	C	G	1:43996761:44003869:clu_45729	150610	0.00013184	+	0.041184	0.294778	0.016705	0.00267142	6.25323	4.02e-10	1:44154479	1
1:44158129	1_44158129_C_G	rs2270972	1	44158129	C	G	1:44290564:44303891:clu_45750	-132436	0.000159754	-	0.0479612	0.704198	-0.0166517	0.00266773	-6.24188	4.32e-10	1:44158129	1
1:44171211	1_44171211_C_T	rs56319043	1	44171211	T	C	1:44290564:44303891:clu_45750	-119354	8.81e-05	-	0.029909	0.246872	0.0144176	0.002834	5.08737	3.63e-07	NA	NA
1:44173423	1_44173423_G_A	rs112984125	1	44173423	A	G	1:43996761:44003869:clu_45729	169554	7.23e-05	+	0.0255593	0.298403	0.0168193	0.00266697	6.30651	2.85e-10	1:44173423	1
1:44173423	1_44173423_G_A	rs112984125	1	44173423	A	G	1:44290564:44303891:clu_45750	-117142	9.23e-05	-	0.0310376	0.298403	0.0168193	0.00266697	6.30651	2.85e-10	1:44173423	1
1:44173423	1_44173423_G_A	rs112984125	1	44173423	A	G	1:43994427:44003869:clu_45729	169554	9.99e-05	-	0.0330502	0.298403	0.0168193	0.00266697	6.30651	2.85e-10	1:44173423	1
1:44182244	1_44182244_A_G	rs17531412	1	44182244	A	G	1:43996761:44003869:clu_45729	178375	7.23e-05	+	0.0255593	0.70399	-0.0168762	0.00267326	-6.31296	2.74e-10	1:44182244	1
1:44182244	1_44182244_A_G	rs17531412	1	44182244	A	G	1:44290564:44303891:clu_45750	-108321	9.23e-05	-	0.0310376	0.70399	-0.0168762	0.00267326	-6.31296	2.74e-10	1:44182244	1
1:44182244	1_44182244_A_G	rs17531412	1	44182244	A	G	1:43994427:44003869:clu_45729	178375	9.99e-05	-	0.0330502	0.70399	-0.0168762	0.00267326	-6.31296	2.74e-10	1:44182244	1
1:44183923	1_44183923_C_T	rs112361411	1	44183923	T	C	1:43996761:44003869:clu_45729	180054	7.23e-05	+	0.0255593	0.296057	0.0168846	0.00267335	6.31589	2.69e-10	1:44183923	1
1:44183923	1_44183923_C_T	rs112361411	1	44183923	T	C	1:44290564:44303891:clu_45750	-106642	9.23e-05	-	0.0310376	0.296057	0.0168846	0.00267335	6.31589	2.69e-10	1:44183923	1
1:44183923	1_44183923_C_T	rs112361411	1	44183923	T	C	1:43994427:44003869:clu_45729	180054	9.99e-05	-	0.0330502	0.296057	0.0168846	0.00267335	6.31589	2.69e-10	1:44183923	1
1:44186812	1_44186812_A_T	rs11810109	1	44186812	A	T	1:43996761:44003869:clu_45729	182943	7.23e-05	+	0.0255593	0.705017	-0.0170124	0.00267626	-6.35678	2.06e-10	1:44186812	1
1:44186812	1_44186812_A_T	rs11810109	1	44186812	A	T	1:44290564:44303891:clu_45750	-103753	9.23e-05	-	0.0310376	0.705017	-0.0170124	0.00267626	-6.35678	2.06e-10	1:44186812	1
1:44186812	1_44186812_A_T	rs11810109	1	44186812	A	T	1:43994427:44003869:clu_45729	182943	9.99e-05	-	0.0330502	0.705017	-0.0170124	0.00267626	-6.35678	2.06e-10	1:44186812	1
1:44188465	1_44188465_A_C	rs12410155	1	44188465	A	C	1:43996761:44003869:clu_45729	184596	7.23e-05	+	0.0255593	0.702681	-0.0168743	0.0026629	-6.33681	2.35e-10	1:44188465	1
1:44188465	1_44188465_A_C	rs12410155	1	44188465	A	C	1:44290564:44303891:clu_45750	-102100	9.23e-05	-	0.0310376	0.702681	-0.0168743	0.0026629	-6.33681	2.35e-10	1:44188465	1
1:44188465	1_44188465_A_C	rs12410155	1	44188465	A	C	1:43994427:44003869:clu_45729	184596	9.99e-05	-	0.0330502	0.702681	-0.0168743	0.0026629	-6.33681	2.35e-10	1:44188465	1
1:44188719	1_44188719_A_G	rs12410444	1	44188719	A	G	1:43996761:44003869:clu_45729	184850	7.23e-05	+	0.0255593	0.702639	-0.0169224	0.00267019	-6.33753	2.33e-10	1:44188719	1
1:44188719	1_44188719_A_G	rs12410444	1	44188719	A	G	1:44290564:44303891:clu_45750	-101846	9.23e-05	-	0.0310376	0.702639	-0.0169224	0.00267019	-6.33753	2.33e-10	1:44188719	1
1:44188719	1_44188719_A_G	rs12410444	1	44188719	A	G	1:43994427:44003869:clu_45729	184850	9.99e-05	-	0.0330502	0.702639	-0.0169224	0.00267019	-6.33753	2.33e-10	1:44188719	1
1:44198531	1_44198531_A_G	rs6429637	1	44198531	A	G	1:44290564:44303891:clu_45750	-92034	2.74e-05	-	0.0114518	0.687601	-0.0168381	0.00262621	-6.41154	1.44e-10	1:44198531	1
1:44199469	1_44199469_A_C	rs6673970	1	44199469	A	C	1:44290564:44303891:clu_45750	-91096	2.74e-05	-	0.0114518	0.687716	-0.0167466	0.00262633	-6.37643	1.81e-10	1:44199469	1
1:44202733	1_44202733_A_G	rs3791040	1	44202733	A	G	1:44290564:44303891:clu_45750	-87832	2.74e-05	-	0.0114518	0.684488	-0.0165675	0.0026179	-6.32855	2.47e-10	1:44202733	1
1:44207553	1_44207553_C_T	rs1013793	1	44207553	T	C	1:44290564:44303891:clu_45750	-83012	2.74e-05	-	0.0114518	0.313611	0.0165914	0.00262199	6.32777	2.49e-10	1:44207553	1
1:44207899	1_44207899_C_A	rs1029632	1	44207899	A	C	1:44290564:44303891:clu_45750	-82666	2.74e-05	-	0.0114518	0.313596	0.0166397	0.00262888	6.32957	2.46e-10	1:44207899	1
1:44209075	1_44209075_C_T	rs1472661	1	44209075	T	C	1:44290564:44303891:clu_45750	-81490	2.74e-05	-	0.0114518	0.313577	0.0166406	0.00262147	6.34783	2.18e-10	1:44209075	1
1:44210191	1_44210191_C_T	rs59305903	1	44210191	T	C	1:44290564:44303891:clu_45750	-80374	2.74e-05	-	0.0114518	0.313657	0.0167124	0.00262851	6.35813	2.04e-10	1:44210191	1
1:44210387	1_44210387_T_A	rs6696529	1	44210387	A	T	1:44290564:44303891:clu_45750	-80178	2.13e-05	-	0.00927835	0.306683	0.0166502	0.00265293	6.27614	3.47e-10	1:44210387	1
1:44213051	1_44213051_C_G	rs112646031	1	44213051	C	G	1:44290564:44303891:clu_45750	-77514	2.74e-05	-	0.0114518	0.69594	-0.0169128	0.00265118	-6.37937	1.78e-10	1:44213051	1
1:44213482	1_44213482_C_A	rs7551551	1	44213482	A	C	1:44290564:44303891:clu_45750	-77083	2.74e-05	-	0.0114518	0.304067	0.0169013	0.00265111	6.37517	1.83e-10	1:44213482	1
1:44214269	1_44214269_A_T	rs7511800	1	44214269	A	T	1:44290564:44303891:clu_45750	-76296	2.74e-05	-	0.0114518	0.695294	-0.0168395	0.00264964	-6.35542	2.08e-10	1:44214269	1
1:44214888	1_44214888_A_G	rs56338811	1	44214888	A	G	1:44290564:44303891:clu_45750	-75677	2.74e-05	-	0.0114518	0.685531	-0.0165679	0.00262668	-6.30753	2.84e-10	1:44214888	1
1:44215015	1_44215015_G_T	rs56367078	1	44215015	T	G	1:44290564:44303891:clu_45750	-75550	2.74e-05	-	0.0114518	0.313688	0.0166251	0.00262843	6.3251	2.53e-10	1:44215015	1
1:44215412	1_44215412_T_C	rs56701980	1	44215412	T	C	1:44290564:44303891:clu_45750	-75153	2.74e-05	-	0.0114518	0.685581	-0.0165715	0.00262688	-6.30843	2.82e-10	1:44215412	1
1:44215859	1_44215859_A_G	rs12062824	1	44215859	A	G	1:44290564:44303891:clu_45750	-74706	3.87e-05	-	0.0152728	0.685103	-0.016565	0.00262577	-6.30861	2.82e-10	1:44215859	1
1:44216376	1_44216376_T_C	rs6668616	1	44216376	T	C	1:44290564:44303891:clu_45750	-74189	3.87e-05	-	0.0152728	0.685103	-0.0165561	0.00262573	-6.30536	2.88e-10	1:44216376	1
1:44216634	1_44216634_C_T	rs11584382	1	44216634	T	C	1:44290564:44303891:clu_45750	-73931	2.74e-05	-	0.0114518	0.311194	0.016715	0.00263404	6.34575	2.21e-10	1:44216634	1
1:44216887	1_44216887_G_A	rs6700256	1	44216887	A	G	1:44290564:44303891:clu_45750	-73678	3.87e-05	-	0.0152728	0.314847	0.0165595	0.00262583	6.30638	2.86e-10	1:44216887	1
1:44217753	1_44217753_G_A	rs6429639	1	44217753	A	G	1:44290564:44303891:clu_45750	-72812	2.74e-05	-	0.0114518	0.313654	0.0166563	0.0026285	6.3368	2.35e-10	1:44217753	1
1:44219546	1_44219546_G_T	rs3791043	1	44219546	T	G	1:44290564:44303891:clu_45750	-71019	3.87e-05	-	0.0152728	0.314016	0.0166381	0.00262045	6.34931	2.16e-10	1:44219546	1
1:44219933	1_44219933_G_A	rs3791044	1	44219933	A	G	1:44290564:44303891:clu_45750	-70632	2.74e-05	-	0.0114518	0.304256	0.0169003	0.00265069	6.37581	1.82e-10	1:44219933	1
1:44220670	1_44220670_G_A	rs6678767	1	44220670	A	G	1:44290564:44303891:clu_45750	-69895	2.9e-05	-	0.0119849	0.314889	0.016577	0.00262573	6.31328	2.73e-10	1:44220670	1
1:44220737	1_44220737_T_G	rs11210912	1	44220737	T	G	1:44290564:44303891:clu_45750	-69828	2.9e-05	-	0.0119849	0.685199	-0.0166001	0.00262596	-6.32154	2.59e-10	1:44220737	1
1:44220747	1_44220747_G_A	rs61768408	1	44220747	A	G	1:44290564:44303891:clu_45750	-69818	3e-05	-	0.0123247	0.256588	0.0139612	0.00279565	4.99391	5.92e-07	NA	NA
1:44222204	1_44222204_A_G	rs11581514	1	44222204	A	G	1:44290564:44303891:clu_45750	-68361	2.74e-05	-	0.0114518	0.6864	-0.0166413	0.0026286	-6.33086	2.44e-10	1:44222204	1
1:44222570	1_44222570_C_T	rs11587515	1	44222570	T	C	1:44290564:44303891:clu_45750	-67995	2.74e-05	-	0.0114518	0.311206	0.0168037	0.00263388	6.37982	1.77e-10	1:44222570	1
1:44223456	1_44223456_T_C	rs11210914	1	44223456	T	C	1:44290564:44303891:clu_45750	-67109	2.74e-05	-	0.0114518	0.686384	-0.0166648	0.00262864	-6.33972	2.3e-10	1:44223456	1
1:44224688	1_44224688_G_A	rs72678674	1	44224688	A	G	1:44290564:44303891:clu_45750	-65877	7.25e-05	-	0.0256305	0.256288	0.0138327	0.00279884	4.94231	7.72e-07	NA	NA
1:44224985	1_44224985_T_C	rs112518613	1	44224985	T	C	1:44290564:44303891:clu_45750	-65580	3.87e-05	-	0.0152728	0.685161	-0.0165755	0.0026258	-6.31257	2.74e-10	1:44224985	1
1:44225532	1_44225532_T_C	rs6664485	1	44225532	T	C	1:44290564:44303891:clu_45750	-65033	3.87e-05	-	0.0152728	0.684911	-0.0165695	0.00261804	-6.32897	2.47e-10	1:44225532	1
1:44226657	1_44226657_A_G	rs7520053	1	44226657	A	G	1:44290564:44303891:clu_45750	-63908	2.74e-05	-	0.0114518	0.688393	-0.0167486	0.00262597	-6.37805	1.79e-10	1:44226657	1
1:44228016	1_44228016_A_T	rs7551644	1	44228016	A	T	1:44290564:44303891:clu_45750	-62549	3.87e-05	-	0.0152728	0.685946	-0.0167409	0.00262052	-6.38838	1.68e-10	1:44228016	1
1:44231807	1_44231807_C_A	rs3791046	1	44231807	A	C	1:44290564:44303891:clu_45750	-58758	3.87e-05	-	0.0152728	0.313627	0.0166728	0.0026214	6.36028	2.01e-10	1:44231807	1
1:44232926	1_44232926_G_A	rs11210916	1	44232926	A	G	1:44290564:44303891:clu_45750	-57639	3.87e-05	-	0.0152728	0.313527	0.0166178	0.00262893	6.32113	2.6e-10	1:44232926	1
1:44233662	1_44233662_G_C	rs6656457	1	44233662	C	G	1:44290564:44303891:clu_45750	-56903	3.87e-05	-	0.0152728	0.314339	0.0167064	0.002621	6.37408	1.84e-10	1:44233662	1
1:44234076	1_44234076_C_T	rs4660745	1	44234076	T	C	1:44290564:44303891:clu_45750	-56489	3.87e-05	-	0.0152728	0.313873	0.0165397	0.00262925	6.29065	3.16e-10	1:44234076	1
1:44234520	1_44234520_T_A	rs11210917	1	44234520	A	T	1:44290564:44303891:clu_45750	-56045	3.87e-05	-	0.0152728	0.314292	0.0165639	0.00262108	6.31949	2.62e-10	1:44234520	1
1:44236114	1_44236114_A_G	rs3791047	1	44236114	A	G	1:44290564:44303891:clu_45750	-54451	3.87e-05	-	0.0152728	0.69101	-0.0166842	0.00263368	-6.33493	2.37e-10	1:44236114	1
1:44237247	1_44237247_C_T	rs7531165	1	44237247	T	C	1:44290564:44303891:clu_45750	-53318	3.87e-05	-	0.0152728	0.308516	0.0166696	0.00264224	6.30889	2.81e-10	1:44237247	1
1:44237465	1_44237465_C_T	rs7516647	1	44237465	T	C	1:44290564:44303891:clu_45750	-53100	3.87e-05	-	0.0152728	0.304395	0.016845	0.00264479	6.36914	1.9e-10	1:44237465	1
1:44238218	1_44238218_A_G	rs10890280	1	44238218	A	G	1:44290564:44303891:clu_45750	-52347	3.87e-05	-	0.0152728	0.6915	-0.0166003	0.00264239	-6.2823	3.34e-10	1:44238218	1
1:44240221	1_44240221_G_A	rs72678680	1	44240221	A	G	1:44290564:44303891:clu_45750	-50344	0.000103042	-	0.0338931	0.257842	0.0134498	0.00279401	4.81379	1.48e-06	NA	NA
1:44241870	1_44241870_C_T	rs7529895	1	44241870	T	C	1:44290564:44303891:clu_45750	-48695	3.38e-05	-	0.0136235	0.304214	0.0166205	0.00265492	6.26026	3.84e-10	1:44241870	1
1:44243049	1_44243049_T_C	rs11587427	1	44243049	T	C	1:44290564:44303891:clu_45750	-47516	0.000103042	-	0.0338931	0.739759	-0.0135116	0.00278701	-4.84806	1.25e-06	NA	NA
1:44243561	1_44243561_A_T	rs61768432	1	44243561	A	T	1:44290564:44303891:clu_45750	-47004	3.38e-05	-	0.0136235	0.693446	-0.0165382	0.00264955	-6.2419	4.32e-10	1:44243561	1
1:44243658	1_44243658_C_T	rs55695044	1	44243658	T	C	1:44290564:44303891:clu_45750	-46907	3.38e-05	-	0.0136235	0.306996	0.0165349	0.00264851	6.24309	4.29e-10	1:44243658	1
1:44244183	1_44244183_C_T	rs11590279	1	44244183	T	C	1:44290564:44303891:clu_45750	-46382	2.33e-05	-	0.00997871	0.304156	0.0165794	0.00265554	6.2433	4.28e-10	1:44244183	1
1:44244667	1_44244667_G_A	rs2158954	1	44244667	A	G	1:44290564:44303891:clu_45750	-45898	2.33e-05	-	0.00997871	0.306561	0.0164939	0.00264958	6.22512	4.81e-10	1:44244667	1
1:44245049	1_44245049_T_C	rs12083110	1	44245049	T	C	1:44290564:44303891:clu_45750	-45516	2.33e-05	-	0.00997871	0.693473	-0.0164913	0.00264969	-6.22386	4.85e-10	1:44245049	1
1:44245939	1_44245939_C_A	rs10890281	1	44245939	A	C	1:44290564:44303891:clu_45750	-44626	2.33e-05	-	0.00997871	0.306511	0.0164641	0.00264261	6.23025	4.66e-10	1:44245939	1
1:44248272	1_44248272_T_C	rs12354267	1	44248272	T	C	1:44290564:44303891:clu_45750	-42293	2.33e-05	-	0.00997871	0.692261	-0.0159474	0.00264084	-6.03878	1.55e-09	1:44248272	1
1:44253015	1_44253015_C_T	rs3828139	1	44253015	T	C	1:44290564:44303891:clu_45750	-37550	5.63e-05	-	0.0208464	0.472118	0.0133252	0.00244049	5.46003	4.76e-08	1:44253015	1
1:44253015	1_44253015_C_T	rs3828139	1	44253015	T	C	1:43994427:44003869:clu_45729	249146	8.12e-05	-	0.0280283	0.472118	0.0133252	0.00244049	5.46003	4.76e-08	1:44253015	1
1:44253015	1_44253015_C_T	rs3828139	1	44253015	T	C	1:44058272:44064391:clu_45734	188624	0.000159067	+	0.0477928	0.472118	0.0133252	0.00244049	5.46003	4.76e-08	1:44253015	1
1:44254280	1_44254280_C_G	rs11577684	1	44254280	C	G	1:44290564:44303891:clu_45750	-36285	2.44e-06	-	0.00141603	0.649319	-0.0138295	0.00255903	-5.40419	6.51e-08	1:44254280	1
1:44256468	1_44256468_A_G	rs9787240	1	44256468	A	G	1:44290564:44303891:clu_45750	-34097	1.66e-06	-	0.00101062	0.654128	-0.0142403	0.00257194	-5.5368	3.08e-08	1:44256468	1
1:44256468	1_44256468_A_G	rs9787240	1	44256468	A	G	1:43994427:44003869:clu_45729	252599	0.00015979	-	0.0479706	0.654128	-0.0142403	0.00257194	-5.5368	3.08e-08	1:44256468	1
1:44258341	1_44258341_A_T	rs34224911	1	44258341	A	T	1:44290564:44303891:clu_45750	-32224	1.85e-06	-	0.0011087	0.653595	-0.0136264	0.00256579	-5.31079	1.09e-07	1:44258341	1
1:44258341	1_44258341_A_T	rs34224911	1	44258341	A	T	1:43994427:44003869:clu_45729	254472	5.67e-05	-	0.0209712	0.653595	-0.0136264	0.00256579	-5.31079	1.09e-07	1:44258341	1
1:44263415	1_44263415_A_C	rs12401813	1	44263415	A	C	1:44290564:44303891:clu_45750	-27150	1.05e-06	-	0.000673047	0.653683	-0.0135654	0.00255792	-5.30328	1.14e-07	1:44263415	1
1:44263415	1_44263415_A_C	rs12401813	1	44263415	A	C	1:43994427:44003869:clu_45729	259546	8.85e-05	-	0.0300096	0.653683	-0.0135654	0.00255792	-5.30328	1.14e-07	1:44263415	1
1:44274699	1_44274699_C_T	rs246776	1	44274699	T	C	1:44290564:44303891:clu_45750	-15866	2.92e-05	-	0.0120732	0.462062	0.0132613	0.00244646	5.42062	5.94e-08	1:44274699	1
1:44274699	1_44274699_C_T	rs246776	1	44274699	T	C	1:43994427:44003869:clu_45729	270830	0.00011845	-	0.0378658	0.462062	0.0132613	0.00244646	5.42062	5.94e-08	1:44274699	1
1:44274699	1_44274699_C_T	rs246776	1	44274699	T	C	1:44058272:44064391:clu_45734	210308	0.000155699	+	0.0469738	0.462062	0.0132613	0.00244646	5.42062	5.94e-08	1:44274699	1
1:44277548	1_44277548_C_T	rs37471	1	44277548	T	C	1:44290564:44303891:clu_45750	-13017	1.7e-06	-	0.00103072	0.342676	0.0131374	0.00256364	5.1245	2.98e-07	1:44277548	1
1:44277948	1_44277948_G_C	rs37470	1	44277948	C	G	1:44290564:44303891:clu_45750	-12617	1.7e-06	-	0.00103072	0.341572	0.0132766	0.00257273	5.16053	2.46e-07	1:44277948	1
1:44278722	1_44278722_G_A	rs37469	1	44278722	A	G	1:44290564:44303891:clu_45750	-11843	2.92e-05	-	0.0120732	0.464325	0.0131467	0.00243989	5.38823	7.12e-08	1:44278722	1
1:44278722	1_44278722_G_A	rs37469	1	44278722	A	G	1:43994427:44003869:clu_45729	274853	0.00011845	-	0.0378658	0.464325	0.0131467	0.00243989	5.38823	7.12e-08	1:44278722	1
1:44278722	1_44278722_G_A	rs37469	1	44278722	A	G	1:44058272:44064391:clu_45734	214331	0.000155699	+	0.0469738	0.464325	0.0131467	0.00243989	5.38823	7.12e-08	1:44278722	1
1:44284348	1_44284348_G_A	rs37463	1	44284348	A	G	1:44290564:44303891:clu_45750	-6217	2.67e-05	-	0.0111917	0.467034	0.0132268	0.00244567	5.40826	6.36e-08	1:44284348	1
1:44284348	1_44284348_G_A	rs37463	1	44284348	A	G	1:43994427:44003869:clu_45729	280479	0.000102376	-	0.0337279	0.467034	0.0132268	0.00244567	5.40826	6.36e-08	1:44284348	1
1:44284348	1_44284348_G_A	rs37463	1	44284348	A	G	1:44058272:44064391:clu_45734	219957	0.000127886	+	0.0401936	0.467034	0.0132268	0.00244567	5.40826	6.36e-08	1:44284348	1
1:44284859	1_44284859_C_T	rs37461	1	44284859	T	C	1:44290564:44303891:clu_45750	-5706	2.67e-05	-	0.0111917	0.466842	0.0134694	0.00259922	5.18212	2.19e-07	NA	NA
1:44284859	1_44284859_C_T	rs37461	1	44284859	T	C	1:43994427:44003869:clu_45729	280990	0.000102376	-	0.0337279	0.466842	0.0134694	0.00259922	5.18212	2.19e-07	NA	NA
1:44284859	1_44284859_C_T	rs37461	1	44284859	T	C	1:44058272:44064391:clu_45734	220468	0.000127886	+	0.0401936	0.466842	0.0134694	0.00259922	5.18212	2.19e-07	NA	NA
1:44289397	1_44289397_A_G	rs37459	1	44289397	A	G	1:44290564:44303891:clu_45750	-1168	1.7e-06	-	0.00103072	0.656962	-0.0131977	0.00256888	-5.13754	2.78e-07	1:44289397	1
1:44290530	1_44290530_A_G	rs37458	1	44290530	A	G	1:44290564:44303891:clu_45750	-35	1.7e-06	-	0.00103072	0.65286	-0.013122	0.00255468	-5.13646	2.8e-07	1:44290530	1
1:44292989	1_44292989_C_T	rs37456	1	44292989	T	C	1:44290564:44303891:clu_45750	0	1.7e-06	-	0.00103072	0.342942	0.0131896	0.00256213	5.14792	2.63e-07	1:44292989	1
1:44294228	1_44294228_A_G	rs37455	1	44294228	A	G	1:44290564:44303891:clu_45750	0	1.7e-06	-	0.00103072	0.65294	-0.0131252	0.00256287	-5.12129	3.03e-07	1:44294228	1
1:44294411	1_44294411_C_A	rs37454	1	44294411	A	C	1:44290564:44303891:clu_45750	0	1.7e-06	-	0.00103072	0.343023	0.0132185	0.00257371	5.13598	2.81e-07	1:44294411	1
1:44295047	1_44295047_A_G	rs37453	1	44295047	A	G	1:44290564:44303891:clu_45750	0	1.7e-06	-	0.00103072	0.65827	-0.0132375	0.00256598	-5.15886	2.48e-07	1:44295047	1
1:44298564	1_44298564_A_C	rs42962	1	44298564	A	C	1:44386600:44387115:clu_45751	-88037	0.000128591	-	0.040366	0.101432	-0.0265698	0.00415202	-6.39924	1.56e-10	1:44298564	1
1:44299695	1_44299695_C_T	rs246774	1	44299695	T	C	1:44386600:44387115:clu_45751	-86906	0.000128591	-	0.040366	0.902405	0.0265315	0.00411512	6.44732	1.14e-10	1:44299695	1
1:44300249	1_44300249_A_G	rs246773	1	44300249	A	G	1:44386600:44387115:clu_45751	-86352	0.000128591	-	0.040366	0.097607	-0.026696	0.00411485	-6.48772	8.71e-11	1:44300249	1
1:44303329	1_44303329_T_A	rs3011218	1	44303329	A	T	1:44386600:44387115:clu_45751	-83272	0.000128591	-	0.040366	0.898656	0.0267545	0.00404683	6.61123	3.81e-11	1:44303329	1
1:44306559	1_44306559_T_C	rs2906470	1	44306559	T	C	1:44386600:44387115:clu_45751	-80042	0.000128591	-	0.040366	0.09773	-0.0266863	0.00411269	-6.48878	8.65e-11	1:44306559	1
1:44312109	1_44312109_A_G	rs3011221	1	44312109	A	G	1:44386600:44387115:clu_45751	-74492	0.000128591	-	0.040366	0.101706	-0.026374	0.00402906	-6.54594	5.91e-11	1:44312109	1
1:44320476	1_44320476_C_A	rs2906467	1	44320476	A	C	1:44386600:44387115:clu_45751	-66125	0.000128591	-	0.040366	0.902173	0.0268414	0.00409903	6.54823	5.82e-11	1:44320476	1
1:44320934	1_44320934_G_C	rs3124746	1	44320934	C	G	1:44386600:44387115:clu_45751	-65667	0.000128591	-	0.040366	0.902189	0.0268307	0.00409931	6.54517	5.94e-11	1:44320934	1
1:44323736	1_44323736_T_C	rs2906465	1	44323736	T	C	1:44386600:44387115:clu_45751	-62865	0.000128591	-	0.040366	0.0978185	-0.0268309	0.00409917	-6.54544	5.93e-11	1:44323736	1
1:44324060	1_44324060_G_A	rs3011226	1	44324060	A	G	1:44386600:44387115:clu_45751	-62541	0.000128591	-	0.040366	0.902181	0.0268222	0.00411053	6.52523	6.79e-11	1:44324060	1
1:44325409	1_44325409_G_A	rs3011227	1	44325409	A	G	1:44386600:44387115:clu_45751	-61192	0.000128591	-	0.040366	0.894676	0.0260715	0.00396704	6.57203	4.96e-11	1:44325409	1
1:44328017	1_44328017_A_G	rs3011229	1	44328017	A	G	1:44386600:44387115:clu_45751	-58584	0.000128591	-	0.040366	0.101752	-0.026382	0.00402816	-6.54941	5.78e-11	1:44328017	1
1:44329803	1_44329803_C_T	rs2906464	1	44329803	T	C	1:44386600:44387115:clu_45751	-56798	0.000128591	-	0.040366	0.902324	0.0267552	0.00411329	6.50458	7.79e-11	1:44329803	1
1:44330048	1_44330048_A_G	rs2906463	1	44330048	A	G	1:44386600:44387115:clu_45751	-56553	0.000128591	-	0.040366	0.101644	-0.026429	0.00404111	-6.54003	6.15e-11	1:44330048	1
1:44332084	1_44332084_G_A	rs2906462	1	44332084	A	G	1:44386600:44387115:clu_45751	-54517	0.000128591	-	0.040366	0.898309	0.0263696	0.00404033	6.5266	6.73e-11	1:44332084	1
1:44334228	1_44334228_G_C	rs2906461	1	44334228	C	G	1:44386600:44387115:clu_45751	-52373	0.000128591	-	0.040366	0.902277	0.0266857	0.0041015	6.50633	7.7e-11	1:44334228	1
1:44335323	1_44335323_A_G	rs2906460	1	44335323	A	G	1:44386600:44387115:clu_45751	-51278	0.000128591	-	0.040366	0.101675	-0.0263007	0.0040411	-6.5083	7.6e-11	1:44335323	1
1:44335657	1_44335657_A_C	rs2906459	1	44335657	A	C	1:44386600:44387115:clu_45751	-50944	0.000128591	-	0.040366	0.101571	-0.026249	0.00404291	-6.4926	8.44e-11	1:44335657	1
1:44340655	1_44340655_G_T	rs3011230	1	44340655	T	G	1:44386600:44387115:clu_45751	-45946	0.000128591	-	0.040366	0.902227	0.0264231	0.00411109	6.42726	1.3e-10	1:44340655	1
1:44340920	1_44340920_T_C	rs2906456	1	44340920	T	C	1:44386600:44387115:clu_45751	-45681	0.000128591	-	0.040366	0.097707	-0.0267487	0.00410931	-6.50929	7.55e-11	1:44340920	1
1:44341895	1_44341895_T_C	rs2906455	1	44341895	T	C	1:44386600:44387115:clu_45751	-44706	0.000128591	-	0.040366	0.09858	-0.0268783	0.00409697	-6.56054	5.36e-11	1:44341895	1
1:44342235	1_44342235_A_G	rs3011231	1	44342235	A	G	1:44386600:44387115:clu_45751	-44366	0.000128591	-	0.040366	0.0977145	-0.0265039	0.00410168	-6.46173	1.04e-10	1:44342235	1
1:44349381	1_44349381_G_C	rs3791097	1	44349381	C	G	1:44386600:44387115:clu_45751	-37220	0.000139069	+	0.0429359	0.0978186	-0.0264976	0.00411114	-6.44532	1.15e-10	1:44349381	1
1:44353084	1_44353084_A_G	rs17474535	1	44353084	A	G	1:44386600:44387115:clu_45751	-33517	0.000128591	+	0.040366	0.902062	0.0265218	0.00409755	6.47259	9.63e-11	1:44353084	1
1:44356609	1_44356609_A_G	rs61770286	1	44356609	A	G	1:44386600:44387115:clu_45751	-29992	0.000128591	+	0.040366	0.902112	0.0264828	0.00410987	6.44371	1.17e-10	1:44356609	1
1:44359205	1_44359205_C_T	rs61770287	1	44359205	T	C	1:44386600:44387115:clu_45751	-27396	0.000128591	+	0.040366	0.0977993	-0.0267299	0.00411193	-6.50057	8e-11	1:44359205	1
1:44361533	1_44361533_C_T	rs17533707	1	44361533	T	C	1:44386600:44387115:clu_45751	-25068	0.000128591	+	0.040366	0.0977993	-0.0268512	0.00410069	-6.54798	5.83e-11	1:44361533	1
1:44363710	1_44363710_T_C	rs61770289	1	44363710	T	C	1:44386600:44387115:clu_45751	-22891	0.000128591	+	0.040366	0.901819	0.0280371	0.00430124	6.51838	7.11e-11	1:44363710	1
1:44369009	1_44369009_C_T	rs783301	1	44369009	T	C	1:44386600:44387115:clu_45751	-17592	0.000128591	+	0.040366	0.0983573	-0.0263964	0.00410169	-6.4355	1.23e-10	1:44369009	1
1:44369600	1_44369600_G_A	rs2485995	1	44369600	A	G	1:44386600:44387115:clu_45751	-17001	0.000128591	+	0.040366	0.0983997	-0.0263747	0.00410085	-6.43151	1.26e-10	1:44369600	1
1:44373409	1_44373409_A_G	rs2486012	1	44373409	A	G	1:44386600:44387115:clu_45751	-13192	0.000128591	+	0.040366	0.90157	0.0264427	0.0040891	6.46663	1e-10	1:44373409	1
1:44373439	1_44373439_C_T	rs2428963	1	44373439	T	C	1:44386600:44387115:clu_45751	-13162	0.000128591	+	0.040366	0.0984958	-0.0264765	0.00408791	-6.47677	9.37e-11	1:44373439	1
1:44379493	1_44379493_C_T	rs2248305	1	44379493	T	C	1:44386600:44387115:clu_45751	-7108	0.000128591	+	0.040366	0.0984459	-0.0263879	0.00408878	-6.45373	1.09e-10	1:44379493	1
1:44379577	1_44379577_A_G	rs1859725	1	44379577	A	G	1:44386600:44387115:clu_45751	-7024	0.000128591	+	0.040366	0.901562	0.0264222	0.00408895	6.46186	1.03e-10	1:44379577	1
1:44381847	1_44381847_T_C	rs1766964	1	44381847	T	C	1:44386600:44387115:clu_45751	-4754	0.000128591	+	0.040366	0.901443	0.0262452	0.00409776	6.40477	1.51e-10	1:44381847	1
1:44382515	1_44382515_A_G	rs1766966	1	44382515	A	G	1:44386600:44387115:clu_45751	-4086	0.000128591	+	0.040366	0.896547	0.0258063	0.00401062	6.43448	1.24e-10	1:44382515	1
1:44387625	1_44387625_G_A	rs1636877	1	44387625	A	G	1:44386600:44387115:clu_45751	510	0.000128591	+	0.040366	0.0986189	-0.0265425	0.00409654	-6.47925	9.22e-11	1:44387625	1
1:44389959	1_44389959_C_T	rs2245439	1	44389959	T	C	1:44386600:44387115:clu_45751	2844	0.000128591	+	0.040366	0.0987651	-0.0264822	0.00409387	-6.46874	9.88e-11	1:44389959	1
1:44391722	1_44391722_T_C	rs2485991	1	44391722	T	C	1:44386600:44387115:clu_45751	4607	0.000128591	+	0.040366	0.895893	0.0257517	0.00398795	6.45737	1.07e-10	1:44391722	1
1:44392921	1_44392921_C_T	rs2428961	1	44392921	T	C	1:44386600:44387115:clu_45751	5806	0.000128591	+	0.040366	0.098769	-0.026334	0.00409296	-6.43398	1.24e-10	1:44392921	1
1:44393146	1_44393146_A_G	rs2428960	1	44393146	A	G	1:44386600:44387115:clu_45751	6031	0.000128591	+	0.040366	0.901192	0.0263498	0.00409243	6.43866	1.21e-10	1:44393146	1
1:44395224	1_44395224_C_T	rs2428959	1	44395224	T	C	1:44386600:44387115:clu_45751	8109	0.000128591	+	0.040366	0.0990769	-0.026222	0.00408757	-6.41505	1.41e-10	1:44395224	1
1:44396215	1_44396215_T_C	rs1859726	1	44396215	T	C	1:44386600:44387115:clu_45751	9100	0.000128591	+	0.040366	0.9009	0.0263572	0.00407572	6.46688	1e-10	1:44396215	1
1:44396790	1_44396790_G_A	rs2485990	1	44396790	A	G	1:44386600:44387115:clu_45751	9675	0.000128591	+	0.040366	0.0990923	-0.0263746	0.0040867	-6.45376	1.09e-10	1:44396790	1
1:44399608	1_44399608_T_C	rs1548634	1	44399608	T	C	1:44386600:44387115:clu_45751	12493	0.000128591	+	0.040366	0.89557	0.0259998	0.0039819	6.52951	6.6e-11	1:44399608	1
1:44403042	1_44403042_T_C	rs1766968	1	44403042	T	C	1:44386600:44387115:clu_45751	15927	0.00014523	+	0.0443894	0.903066	0.0267831	0.00412904	6.48652	8.78e-11	1:44403042	1
1:44405214	1_44405214_T_G	rs3120804	1	44405214	T	G	1:44386600:44387115:clu_45751	18099	0.00014523	+	0.0443894	0.904251	0.0267642	0.00415195	6.44618	1.15e-10	1:44405214	1
1:44406113	1_44406113_C_T	rs3120805	1	44406113	T	C	1:44386600:44387115:clu_45751	18998	0.00014523	+	0.0443894	0.0957178	-0.0267895	0.00415261	-6.45125	1.11e-10	1:44406113	1
1:44406725	1_44406725_A_G	rs2906597	1	44406725	A	G	1:44386600:44387115:clu_45751	19610	0.00014523	+	0.0443894	0.904267	0.0268755	0.00415229	6.47245	9.64e-11	1:44406725	1
1:44408454	1_44408454_T_C	rs2485989	1	44408454	T	C	1:44386600:44387115:clu_45751	21339	0.00014523	+	0.0443894	0.903574	0.0265714	0.00414068	6.41715	1.39e-10	1:44408454	1
1:44409048	1_44409048_A_G	rs2428957	1	44409048	A	G	1:44386600:44387115:clu_45751	21933	0.00014523	+	0.0443894	0.900438	0.0266163	0.00408078	6.52236	6.92e-11	1:44409048	1
1:44419546	1_44419546_T_C	rs2486014	1	44419546	T	C	1:44386600:44387115:clu_45751	32431	0.00014523	+	0.0443894	0.901849	0.0258666	0.0041068	6.29849	3.01e-10	1:44419546	1
1:44420754	1_44420754_C_T	rs1008137	1	44420754	T	C	1:44386600:44387115:clu_45751	33639	0.00014523	+	0.0443894	0.102615	-0.0253845	0.00401568	-6.32133	2.59e-10	1:44420754	1
1:44434613	1_44434613_A_G	rs2486007	1	44434613	A	G	1:44386600:44387115:clu_45751	47498	0.00014523	+	0.0443894	0.900826	0.0259905	0.00408789	6.35793	2.04e-10	1:44434613	1
1:44440146	1_44440146_G_A	rs4660761	1	44440146	A	G	1:44386600:44387115:clu_45751	53031	0.00015304	-	0.046333	0.808992	0.0165226	0.00309705	5.33494	9.56e-08	1:44440146	1
1:44442521	1_44442521_A_C	rs12410334	1	44442521	A	C	1:44386600:44387115:clu_45751	55406	0.00015304	-	0.046333	0.190689	-0.016529	0.00309868	-5.3342	9.6e-08	1:44442521	1
1:44442930	1_44442930_A_G	rs2428954	1	44442930	A	G	1:44386600:44387115:clu_45751	55815	0.000126594	+	0.0398837	0.886312	0.0224654	0.00383724	5.85456	4.78e-09	1:44442930	1
1:44443459	1_44443459_G_A	rs2428953	1	44443459	A	G	1:44386600:44387115:clu_45751	56344	0.000126594	+	0.0398837	0.109606	-0.0233047	0.0038987	-5.97756	2.27e-09	1:44443459	1
1:44455203	1_44455203_T_C	rs2993619	1	44455203	T	C	1:44386600:44387115:clu_45751	68088	3.96e-05	-	0.015562	0.110711	-0.022614	0.00390459	-5.79164	6.97e-09	1:44455203	1
1:44465419	1_44465419_T_C	rs803619	1	44465419	T	C	1:44386600:44387115:clu_45751	78304	2.22e-05	-	0.00960637	0.106993	-0.0209546	0.004001	-5.23735	1.63e-07	1:44465419	1
1:45802670	1_45802670_A_C	rs3219476	1	45802670	A	C	1:45795109:45796188:clu_45827	6482	1.1e-15	+	2.8e-12	0.350115	0.0117842	0.0025615	4.60052	4.21e-06	NA	NA
1:45802670	1_45802670_A_C	rs3219476	1	45802670	A	C	1:45795740:45796188:clu_45827	6482	8.32e-10	-	9.79e-07	0.350115	0.0117842	0.0025615	4.60052	4.21e-06	NA	NA
1:45802670	1_45802670_A_C	rs3219476	1	45802670	A	C	1:45795109:45795561:clu_45827	7109	4.57e-09	-	4.72e-06	0.350115	0.0117842	0.0025615	4.60052	4.21e-06	NA	NA
1:45802670	1_45802670_A_C	rs3219476	1	45802670	A	C	1:45797228:45797695:clu_45828	4975	3.35e-05	+	0.0135409	0.350115	0.0117842	0.0025615	4.60052	4.21e-06	NA	NA
1:45802670	1_45802670_A_C	rs3219476	1	45802670	A	C	1:45851632:45887397:clu_45833	-48963	0.00011341	+	0.0365712	0.350115	0.0117842	0.0025615	4.60052	4.21e-06	NA	NA
1:45818421	1_45818421_G_A	rs9429075	1	45818421	A	G	1:45795109:45796188:clu_45827	22233	7.03e-10	-	8.38e-07	0.252892	0.0125255	0.00281453	4.4503	8.58e-06	NA	NA
1:45818421	1_45818421_G_A	rs9429075	1	45818421	A	G	1:45851632:45887397:clu_45833	-33212	1.47e-09	-	1.65e-06	0.252892	0.0125255	0.00281453	4.4503	8.58e-06	NA	NA
1:45818421	1_45818421_G_A	rs9429075	1	45818421	A	G	1:45864652:45887397:clu_45833	-46232	3.19e-09	+	3.38e-06	0.252892	0.0125255	0.00281453	4.4503	8.58e-06	NA	NA
1:45818421	1_45818421_G_A	rs9429075	1	45818421	A	G	1:45795740:45796188:clu_45827	22233	2.69e-08	+	2.42e-05	0.252892	0.0125255	0.00281453	4.4503	8.58e-06	NA	NA
1:45818421	1_45818421_G_A	rs9429075	1	45818421	A	G	1:45797228:45797695:clu_45828	20726	2.75e-08	-	2.47e-05	0.252892	0.0125255	0.00281453	4.4503	8.58e-06	NA	NA
1:45818421	1_45818421_G_A	rs9429075	1	45818421	A	G	1:45795109:45795561:clu_45827	22860	2.2e-05	+	0.00951459	0.252892	0.0125255	0.00281453	4.4503	8.58e-06	NA	NA
1:45818421	1_45818421_G_A	rs9429075	1	45818421	A	G	1:45961217:45962228:clu_45838	-142797	6.9e-05	+	0.0246284	0.252892	0.0125255	0.00281453	4.4503	8.58e-06	NA	NA
1:45818421	1_45818421_G_A	rs9429075	1	45818421	A	G	1:46072263:46072993:clu_45846	-253843	0.000121426	-	0.0386025	0.252892	0.0125255	0.00281453	4.4503	8.58e-06	NA	NA
1:45819069	1_45819069_C_T	rs7544178	1	45819069	T	C	1:45795109:45796188:clu_45827	22881	7.03e-10	-	8.38e-07	0.253022	0.012498	0.00281374	4.44178	8.92e-06	NA	NA
1:45819069	1_45819069_C_T	rs7544178	1	45819069	T	C	1:45851632:45887397:clu_45833	-32564	1.47e-09	-	1.65e-06	0.253022	0.012498	0.00281374	4.44178	8.92e-06	NA	NA
1:45819069	1_45819069_C_T	rs7544178	1	45819069	T	C	1:45864652:45887397:clu_45833	-45584	3.19e-09	+	3.38e-06	0.253022	0.012498	0.00281374	4.44178	8.92e-06	NA	NA
1:45819069	1_45819069_C_T	rs7544178	1	45819069	T	C	1:45795740:45796188:clu_45827	22881	2.69e-08	+	2.42e-05	0.253022	0.012498	0.00281374	4.44178	8.92e-06	NA	NA
1:45819069	1_45819069_C_T	rs7544178	1	45819069	T	C	1:45797228:45797695:clu_45828	21374	2.75e-08	-	2.47e-05	0.253022	0.012498	0.00281374	4.44178	8.92e-06	NA	NA
1:45819069	1_45819069_C_T	rs7544178	1	45819069	T	C	1:45795109:45795561:clu_45827	23508	2.2e-05	+	0.00951459	0.253022	0.012498	0.00281374	4.44178	8.92e-06	NA	NA
1:45819069	1_45819069_C_T	rs7544178	1	45819069	T	C	1:45961217:45962228:clu_45838	-142149	6.9e-05	+	0.0246284	0.253022	0.012498	0.00281374	4.44178	8.92e-06	NA	NA
1:45819069	1_45819069_C_T	rs7544178	1	45819069	T	C	1:46072263:46072993:clu_45846	-253195	0.000121426	-	0.0386025	0.253022	0.012498	0.00281374	4.44178	8.92e-06	NA	NA
1:45820149	1_45820149_T_A	rs4660301	1	45820149	A	T	1:45795109:45796188:clu_45827	23961	6.69e-10	-	8e-07	0.253072	0.0124937	0.00281358	4.44051	8.97e-06	NA	NA
1:45820149	1_45820149_T_A	rs4660301	1	45820149	A	T	1:45851632:45887397:clu_45833	-31484	2.03e-09	-	2.24e-06	0.253072	0.0124937	0.00281358	4.44051	8.97e-06	NA	NA
1:45820149	1_45820149_T_A	rs4660301	1	45820149	A	T	1:45864652:45887397:clu_45833	-44504	5.18e-09	+	5.3e-06	0.253072	0.0124937	0.00281358	4.44051	8.97e-06	NA	NA
1:45820149	1_45820149_T_A	rs4660301	1	45820149	A	T	1:45797228:45797695:clu_45828	22454	3.49e-08	-	3.08e-05	0.253072	0.0124937	0.00281358	4.44051	8.97e-06	NA	NA
1:45820149	1_45820149_T_A	rs4660301	1	45820149	A	T	1:45795740:45796188:clu_45827	23961	5.43e-08	+	4.62e-05	0.253072	0.0124937	0.00281358	4.44051	8.97e-06	NA	NA
1:45820149	1_45820149_T_A	rs4660301	1	45820149	A	T	1:45795109:45795561:clu_45827	24588	1.45e-05	+	0.00663186	0.253072	0.0124937	0.00281358	4.44051	8.97e-06	NA	NA
1:45820149	1_45820149_T_A	rs4660301	1	45820149	A	T	1:45961217:45962228:clu_45838	-141069	6.17e-05	+	0.0224826	0.253072	0.0124937	0.00281358	4.44051	8.97e-06	NA	NA
1:45820149	1_45820149_T_A	rs4660301	1	45820149	A	T	1:46072263:46072993:clu_45846	-252115	0.000123794	-	0.0391879	0.253072	0.0124937	0.00281358	4.44051	8.97e-06	NA	NA
1:45823484	1_45823484_C_A	rs9429159	1	45823484	A	C	1:45795109:45796188:clu_45827	27296	6.69e-10	-	8e-07	0.253234	0.0124601	0.00281303	4.42944	9.45e-06	NA	NA
1:45823484	1_45823484_C_A	rs9429159	1	45823484	A	C	1:45851632:45887397:clu_45833	-28149	2.03e-09	-	2.24e-06	0.253234	0.0124601	0.00281303	4.42944	9.45e-06	NA	NA
1:45823484	1_45823484_C_A	rs9429159	1	45823484	A	C	1:45864652:45887397:clu_45833	-41169	5.18e-09	+	5.3e-06	0.253234	0.0124601	0.00281303	4.42944	9.45e-06	NA	NA
1:45823484	1_45823484_C_A	rs9429159	1	45823484	A	C	1:45797228:45797695:clu_45828	25789	3.49e-08	-	3.08e-05	0.253234	0.0124601	0.00281303	4.42944	9.45e-06	NA	NA
1:45823484	1_45823484_C_A	rs9429159	1	45823484	A	C	1:45795740:45796188:clu_45827	27296	5.43e-08	+	4.62e-05	0.253234	0.0124601	0.00281303	4.42944	9.45e-06	NA	NA
1:45823484	1_45823484_C_A	rs9429159	1	45823484	A	C	1:45795109:45795561:clu_45827	27923	1.45e-05	+	0.00663186	0.253234	0.0124601	0.00281303	4.42944	9.45e-06	NA	NA
1:45823484	1_45823484_C_A	rs9429159	1	45823484	A	C	1:45961217:45962228:clu_45838	-137734	6.17e-05	+	0.0224826	0.253234	0.0124601	0.00281303	4.42944	9.45e-06	NA	NA
1:45823484	1_45823484_C_A	rs9429159	1	45823484	A	C	1:46072263:46072993:clu_45846	-248780	0.000123794	-	0.0391879	0.253234	0.0124601	0.00281303	4.42944	9.45e-06	NA	NA
1:45859332	1_45859332_G_A	rs7536135	1	45859332	A	G	1:45795109:45796188:clu_45827	63144	3.72e-10	-	4.64e-07	0.24954	0.0125388	0.00282283	4.4419	8.92e-06	NA	NA
1:45859332	1_45859332_G_A	rs7536135	1	45859332	A	G	1:45851632:45887397:clu_45833	0	1.71e-09	-	1.9e-06	0.24954	0.0125388	0.00282283	4.4419	8.92e-06	NA	NA
1:45859332	1_45859332_G_A	rs7536135	1	45859332	A	G	1:45797228:45797695:clu_45828	61637	3.09e-09	-	3.29e-06	0.24954	0.0125388	0.00282283	4.4419	8.92e-06	NA	NA
1:45859332	1_45859332_G_A	rs7536135	1	45859332	A	G	1:45864652:45887397:clu_45833	-5321	5.56e-09	+	5.66e-06	0.24954	0.0125388	0.00282283	4.4419	8.92e-06	NA	NA
1:45859332	1_45859332_G_A	rs7536135	1	45859332	A	G	1:45795740:45796188:clu_45827	63144	4.43e-08	+	3.83e-05	0.24954	0.0125388	0.00282283	4.4419	8.92e-06	NA	NA
1:45859332	1_45859332_G_A	rs7536135	1	45859332	A	G	1:45795109:45795561:clu_45827	63771	1.4e-05	+	0.00647693	0.24954	0.0125388	0.00282283	4.4419	8.92e-06	NA	NA
1:45859332	1_45859332_G_A	rs7536135	1	45859332	A	G	1:45961217:45962228:clu_45838	-101886	6.71e-05	+	0.0240719	0.24954	0.0125388	0.00282283	4.4419	8.92e-06	NA	NA
1:45859332	1_45859332_G_A	rs7536135	1	45859332	A	G	1:46072263:46072993:clu_45846	-212932	0.00015891	-	0.0477545	0.24954	0.0125388	0.00282283	4.4419	8.92e-06	NA	NA
1:45916061	1_45916061_G_A	rs55642258	1	45916061	A	G	1:45795109:45796188:clu_45827	119873	3.92e-10	-	4.87e-07	0.232789	0.0130535	0.00288804	4.51986	6.19e-06	NA	NA
1:45916061	1_45916061_G_A	rs55642258	1	45916061	A	G	1:45851632:45887397:clu_45833	28664	1.15e-08	-	1.1e-05	0.232789	0.0130535	0.00288804	4.51986	6.19e-06	NA	NA
1:45916061	1_45916061_G_A	rs55642258	1	45916061	A	G	1:45797228:45797695:clu_45828	118366	1.77e-08	-	1.65e-05	0.232789	0.0130535	0.00288804	4.51986	6.19e-06	NA	NA
1:45916061	1_45916061_G_A	rs55642258	1	45916061	A	G	1:45795740:45796188:clu_45827	119873	1.84e-08	+	1.7e-05	0.232789	0.0130535	0.00288804	4.51986	6.19e-06	NA	NA
1:45916061	1_45916061_G_A	rs55642258	1	45916061	A	G	1:45864652:45887397:clu_45833	28664	4.97e-08	+	4.26e-05	0.232789	0.0130535	0.00288804	4.51986	6.19e-06	NA	NA
1:45916061	1_45916061_G_A	rs55642258	1	45916061	A	G	1:45795109:45795561:clu_45827	120500	1.61e-05	+	0.00728781	0.232789	0.0130535	0.00288804	4.51986	6.19e-06	NA	NA
1:45916061	1_45916061_G_A	rs55642258	1	45916061	A	G	1:45961217:45962228:clu_45838	-45157	4.52e-05	+	0.0174083	0.232789	0.0130535	0.00288804	4.51986	6.19e-06	NA	NA
1:45916061	1_45916061_G_A	rs55642258	1	45916061	A	G	1:46072263:46072993:clu_45846	-156203	4.99e-05	-	0.0189031	0.232789	0.0130535	0.00288804	4.51986	6.19e-06	NA	NA
1:45919234	1_45919234_A_C	rs61788285	1	45919234	A	C	1:45795109:45796188:clu_45827	123046	3.92e-10	-	4.87e-07	0.767243	-0.013006	0.00288812	-4.50328	6.69e-06	NA	NA
1:45919234	1_45919234_A_C	rs61788285	1	45919234	A	C	1:45851632:45887397:clu_45833	31837	1.15e-08	-	1.1e-05	0.767243	-0.013006	0.00288812	-4.50328	6.69e-06	NA	NA
1:45919234	1_45919234_A_C	rs61788285	1	45919234	A	C	1:45797228:45797695:clu_45828	121539	1.77e-08	-	1.65e-05	0.767243	-0.013006	0.00288812	-4.50328	6.69e-06	NA	NA
1:45919234	1_45919234_A_C	rs61788285	1	45919234	A	C	1:45795740:45796188:clu_45827	123046	1.84e-08	+	1.7e-05	0.767243	-0.013006	0.00288812	-4.50328	6.69e-06	NA	NA
1:45919234	1_45919234_A_C	rs61788285	1	45919234	A	C	1:45864652:45887397:clu_45833	31837	4.97e-08	+	4.26e-05	0.767243	-0.013006	0.00288812	-4.50328	6.69e-06	NA	NA
1:45919234	1_45919234_A_C	rs61788285	1	45919234	A	C	1:45795109:45795561:clu_45827	123673	1.61e-05	+	0.00728781	0.767243	-0.013006	0.00288812	-4.50328	6.69e-06	NA	NA
1:45919234	1_45919234_A_C	rs61788285	1	45919234	A	C	1:45961217:45962228:clu_45838	-41984	4.52e-05	+	0.0174083	0.767243	-0.013006	0.00288812	-4.50328	6.69e-06	NA	NA
1:45919234	1_45919234_A_C	rs61788285	1	45919234	A	C	1:46072263:46072993:clu_45846	-153030	4.99e-05	-	0.0189031	0.767243	-0.013006	0.00288812	-4.50328	6.69e-06	NA	NA
1:45920406	1_45920406_G_A	rs10890330	1	45920406	A	G	1:45795109:45796188:clu_45827	124218	3.92e-10	-	4.87e-07	0.23275	0.0129038	0.00288017	4.48022	7.46e-06	NA	NA
1:45920406	1_45920406_G_A	rs10890330	1	45920406	A	G	1:45851632:45887397:clu_45833	33009	1.15e-08	-	1.1e-05	0.23275	0.0129038	0.00288017	4.48022	7.46e-06	NA	NA
1:45920406	1_45920406_G_A	rs10890330	1	45920406	A	G	1:45797228:45797695:clu_45828	122711	1.77e-08	-	1.65e-05	0.23275	0.0129038	0.00288017	4.48022	7.46e-06	NA	NA
1:45920406	1_45920406_G_A	rs10890330	1	45920406	A	G	1:45795740:45796188:clu_45827	124218	1.84e-08	+	1.7e-05	0.23275	0.0129038	0.00288017	4.48022	7.46e-06	NA	NA
1:45920406	1_45920406_G_A	rs10890330	1	45920406	A	G	1:45864652:45887397:clu_45833	33009	4.97e-08	+	4.26e-05	0.23275	0.0129038	0.00288017	4.48022	7.46e-06	NA	NA
1:45920406	1_45920406_G_A	rs10890330	1	45920406	A	G	1:45795109:45795561:clu_45827	124845	1.61e-05	+	0.00728781	0.23275	0.0129038	0.00288017	4.48022	7.46e-06	NA	NA
1:45920406	1_45920406_G_A	rs10890330	1	45920406	A	G	1:45961217:45962228:clu_45838	-40812	4.52e-05	+	0.0174083	0.23275	0.0129038	0.00288017	4.48022	7.46e-06	NA	NA
1:45920406	1_45920406_G_A	rs10890330	1	45920406	A	G	1:46072263:46072993:clu_45846	-151858	4.99e-05	-	0.0189031	0.23275	0.0129038	0.00288017	4.48022	7.46e-06	NA	NA
1:45926495	1_45926495_C_G	rs2055145	1	45926495	C	G	1:45795109:45796188:clu_45827	130307	3.92e-10	-	4.87e-07	0.767154	-0.0128786	0.00287845	-4.47416	7.67e-06	NA	NA
1:45926495	1_45926495_C_G	rs2055145	1	45926495	C	G	1:45851632:45887397:clu_45833	39098	1.15e-08	-	1.1e-05	0.767154	-0.0128786	0.00287845	-4.47416	7.67e-06	NA	NA
1:45926495	1_45926495_C_G	rs2055145	1	45926495	C	G	1:45797228:45797695:clu_45828	128800	1.77e-08	-	1.65e-05	0.767154	-0.0128786	0.00287845	-4.47416	7.67e-06	NA	NA
1:45926495	1_45926495_C_G	rs2055145	1	45926495	C	G	1:45795740:45796188:clu_45827	130307	1.84e-08	+	1.7e-05	0.767154	-0.0128786	0.00287845	-4.47416	7.67e-06	NA	NA
1:45926495	1_45926495_C_G	rs2055145	1	45926495	C	G	1:45864652:45887397:clu_45833	39098	4.97e-08	+	4.26e-05	0.767154	-0.0128786	0.00287845	-4.47416	7.67e-06	NA	NA
1:45926495	1_45926495_C_G	rs2055145	1	45926495	C	G	1:45795109:45795561:clu_45827	130934	1.61e-05	+	0.00728781	0.767154	-0.0128786	0.00287845	-4.47416	7.67e-06	NA	NA
1:45926495	1_45926495_C_G	rs2055145	1	45926495	C	G	1:45961217:45962228:clu_45838	-34723	4.52e-05	+	0.0174083	0.767154	-0.0128786	0.00287845	-4.47416	7.67e-06	NA	NA
1:45926495	1_45926495_C_G	rs2055145	1	45926495	C	G	1:46072263:46072993:clu_45846	-145769	4.99e-05	-	0.0189031	0.767154	-0.0128786	0.00287845	-4.47416	7.67e-06	NA	NA
1:45927517	1_45927517_G_T	rs12067642	1	45927517	T	G	1:45795109:45796188:clu_45827	131329	3.92e-10	-	4.87e-07	0.237234	0.0127642	0.00286791	4.45068	8.56e-06	NA	NA
1:45927517	1_45927517_G_T	rs12067642	1	45927517	T	G	1:45851632:45887397:clu_45833	40120	1.15e-08	-	1.1e-05	0.237234	0.0127642	0.00286791	4.45068	8.56e-06	NA	NA
1:45927517	1_45927517_G_T	rs12067642	1	45927517	T	G	1:45797228:45797695:clu_45828	129822	1.77e-08	-	1.65e-05	0.237234	0.0127642	0.00286791	4.45068	8.56e-06	NA	NA
1:45927517	1_45927517_G_T	rs12067642	1	45927517	T	G	1:45795740:45796188:clu_45827	131329	1.84e-08	+	1.7e-05	0.237234	0.0127642	0.00286791	4.45068	8.56e-06	NA	NA
1:45927517	1_45927517_G_T	rs12067642	1	45927517	T	G	1:45864652:45887397:clu_45833	40120	4.97e-08	+	4.26e-05	0.237234	0.0127642	0.00286791	4.45068	8.56e-06	NA	NA
1:45927517	1_45927517_G_T	rs12067642	1	45927517	T	G	1:45795109:45795561:clu_45827	131956	1.61e-05	+	0.00728781	0.237234	0.0127642	0.00286791	4.45068	8.56e-06	NA	NA
1:45927517	1_45927517_G_T	rs12067642	1	45927517	T	G	1:45961217:45962228:clu_45838	-33701	4.52e-05	+	0.0174083	0.237234	0.0127642	0.00286791	4.45068	8.56e-06	NA	NA
1:45927517	1_45927517_G_T	rs12067642	1	45927517	T	G	1:46072263:46072993:clu_45846	-144747	4.99e-05	-	0.0189031	0.237234	0.0127642	0.00286791	4.45068	8.56e-06	NA	NA
1:52438062	1_52438062_C_T	rs77090393	1	52438062	T	C	1:52929449:52930742:clu_45997	-491388	7.09e-08	+	5.9e-05	0.0636034	0.0252049	0.00510062	4.94154	7.75e-07	1:52438062	1
1:52438062	1_52438062_C_T	rs77090393	1	52438062	T	C	1:52927441:52930742:clu_45997	-489380	9.88e-06	-	0.00478628	0.0636034	0.0252049	0.00510062	4.94154	7.75e-07	1:52438062	1
1:52441073	1_52441073_G_T	rs74550598	1	52441073	T	G	1:52929449:52930742:clu_45997	-488377	6.19e-08	+	5.21e-05	0.0635842	0.0256353	0.00510107	5.02548	5.02e-07	1:52441073	1
1:52441073	1_52441073_G_T	rs74550598	1	52441073	T	G	1:52927441:52930742:clu_45997	-486369	4.12e-06	-	0.00224686	0.0635842	0.0256353	0.00510107	5.02548	5.02e-07	1:52441073	1
1:52444583	1_52444583_T_C	rs78014763	1	52444583	T	C	1:52929449:52930742:clu_45997	-484867	6.19e-08	+	5.21e-05	0.936389	-0.0253531	0.00509999	-4.97121	6.65e-07	1:52444583	1
1:52444583	1_52444583_T_C	rs78014763	1	52444583	T	C	1:52927441:52930742:clu_45997	-482859	4.12e-06	-	0.00224686	0.936389	-0.0253531	0.00509999	-4.97121	6.65e-07	1:52444583	1
1:52445520	1_52445520_C_T	rs145238135	1	52445520	T	C	1:52929449:52930742:clu_45997	-483930	6.19e-08	+	5.21e-05	0.0635688	0.0254069	0.00510142	4.98037	6.35e-07	1:52445520	1
1:52445520	1_52445520_C_T	rs145238135	1	52445520	T	C	1:52927441:52930742:clu_45997	-481922	4.12e-06	-	0.00224686	0.0635688	0.0254069	0.00510142	4.98037	6.35e-07	1:52445520	1
1:52448082	1_52448082_C_T	rs111331801	1	52448082	T	C	1:52929449:52930742:clu_45997	-481368	6.19e-08	+	5.21e-05	0.0635149	0.025476	0.00510296	4.9924	5.96e-07	1:52448082	1
1:52448082	1_52448082_C_T	rs111331801	1	52448082	T	C	1:52927441:52930742:clu_45997	-479360	4.12e-06	-	0.00224686	0.0635149	0.025476	0.00510296	4.9924	5.96e-07	1:52448082	1
1:52448425	1_52448425_A_T	rs140260860	1	52448425	A	T	1:52929449:52930742:clu_45997	-481025	1.66e-07	+	0.000128329	0.930981	-0.0233334	0.00508087	-4.59241	4.38e-06	NA	NA
1:52448425	1_52448425_A_T	rs140260860	1	52448425	A	T	1:52927441:52930742:clu_45997	-479017	8.9e-06	-	0.00437341	0.930981	-0.0233334	0.00508087	-4.59241	4.38e-06	NA	NA
1:52450838	1_52450838_G_A	rs78378945	1	52450838	A	G	1:52929449:52930742:clu_45997	-478612	1.42e-07	+	0.000111644	0.0635803	0.0254493	0.00510044	4.98963	6.05e-07	1:52450838	1
1:52450838	1_52450838_G_A	rs78378945	1	52450838	A	G	1:52927441:52930742:clu_45997	-476604	7.02e-06	-	0.00357063	0.0635803	0.0254493	0.00510044	4.98963	6.05e-07	1:52450838	1
1:52454035	1_52454035_C_T	rs12403677	1	52454035	T	C	1:52929449:52930742:clu_45997	-475415	1.42e-07	+	0.000111644	0.0635264	0.0254631	0.00510255	4.99027	6.03e-07	1:52454035	1
1:52454035	1_52454035_C_T	rs12403677	1	52454035	T	C	1:52927441:52930742:clu_45997	-473407	7.02e-06	-	0.00357063	0.0635264	0.0254631	0.00510255	4.99027	6.03e-07	1:52454035	1
1:52457159	1_52457159_G_T	rs1024311	1	52457159	T	G	1:52929449:52930742:clu_45997	-472291	3.87e-07	+	0.000274813	0.0619256	0.0250286	0.00510348	4.90421	9.38e-07	1:52457159	1
1:52457159	1_52457159_G_T	rs1024311	1	52457159	T	G	1:52927441:52930742:clu_45997	-470283	1.75e-05	-	0.00782392	0.0619256	0.0250286	0.00510348	4.90421	9.38e-07	1:52457159	1
1:52457816	1_52457816_G_T	rs7416150	1	52457816	T	G	1:52929449:52930742:clu_45997	-471634	1.42e-07	+	0.000111644	0.063334	0.0251674	0.00509487	4.93976	7.82e-07	1:52457816	1
1:52457816	1_52457816_G_T	rs7416150	1	52457816	T	G	1:52927441:52930742:clu_45997	-469626	7.02e-06	-	0.00357063	0.063334	0.0251674	0.00509487	4.93976	7.82e-07	1:52457816	1
1:52460725	1_52460725_G_A	rs113285205	1	52460725	A	G	1:52929449:52930742:clu_45997	-468725	1.42e-07	+	0.000111644	0.0649388	0.0251746	0.0050513	4.98378	6.24e-07	1:52460725	1
1:52460725	1_52460725_G_A	rs113285205	1	52460725	A	G	1:52927441:52930742:clu_45997	-466717	7.02e-06	-	0.00357063	0.0649388	0.0251746	0.0050513	4.98378	6.24e-07	1:52460725	1
1:52461288	1_52461288_A_G	rs76890462	1	52461288	A	G	1:52929449:52930742:clu_45997	-468162	1.42e-07	+	0.000111644	0.936589	-0.025569	0.00510683	-5.00681	5.53e-07	1:52461288	1
1:52461288	1_52461288_A_G	rs76890462	1	52461288	A	G	1:52927441:52930742:clu_45997	-466154	7.02e-06	-	0.00357063	0.936589	-0.025569	0.00510683	-5.00681	5.53e-07	1:52461288	1
1:52463389	1_52463389_C_T	rs12404984	1	52463389	T	C	1:52929449:52930742:clu_45997	-466061	1.42e-07	+	0.000111644	0.0641153	0.0254804	0.00508082	5.01502	5.3e-07	1:52463389	1
1:52463389	1_52463389_C_T	rs12404984	1	52463389	T	C	1:52927441:52930742:clu_45997	-464053	7.02e-06	-	0.00357063	0.0641153	0.0254804	0.00508082	5.01502	5.3e-07	1:52463389	1
1:52468918	1_52468918_T_A	rs6697922	1	52468918	A	T	1:52929449:52930742:clu_45997	-460532	3.65e-07	+	0.000261236	0.069084	0.0238949	0.00491996	4.85672	1.19e-06	1:52468918	1
1:52468918	1_52468918_T_A	rs6697922	1	52468918	A	T	1:52927441:52930742:clu_45997	-458524	1.47e-05	-	0.00673361	0.069084	0.0238949	0.00491996	4.85672	1.19e-06	1:52468918	1
1:52485091	1_52485091_A_G	rs144414545	1	52485091	A	G	1:52929449:52930742:clu_45997	-444359	5.65e-08	+	4.79e-05	0.940756	-0.0270363	0.00527202	-5.12826	2.92e-07	1:52485091	1
1:52485091	1_52485091_A_G	rs144414545	1	52485091	A	G	1:52927441:52930742:clu_45997	-442351	3.79e-06	-	0.00208866	0.940756	-0.0270363	0.00527202	-5.12826	2.92e-07	1:52485091	1
1:52486104	1_52486104_C_T	rs7512076	1	52486104	T	C	1:52929449:52930742:clu_45997	-443346	9.87e-09	+	9.56e-06	0.0562966	0.0271791	0.0053847	5.04746	4.48e-07	1:52486104	1
1:52486104	1_52486104_C_T	rs7512076	1	52486104	T	C	1:52927441:52930742:clu_45997	-441338	3.59e-07	-	0.000257222	0.0562966	0.0271791	0.0053847	5.04746	4.48e-07	1:52486104	1
1:52487462	1_52487462_C_T	rs17106967	1	52487462	T	C	1:52929449:52930742:clu_45997	-441988	9.87e-09	+	9.56e-06	0.0557271	0.0283251	0.00542583	5.22041	1.79e-07	1:52487462	1
1:52487462	1_52487462_C_T	rs17106967	1	52487462	T	C	1:52927441:52930742:clu_45997	-439980	3.59e-07	-	0.000257222	0.0557271	0.0283251	0.00542583	5.22041	1.79e-07	1:52487462	1
1:52499939	1_52499939_G_A	rs17106988	1	52499939	A	G	1:52929449:52930742:clu_45997	-429511	5.65e-08	+	4.79e-05	0.0607755	0.0264154	0.00519455	5.08522	3.67e-07	1:52499939	1
1:52499939	1_52499939_G_A	rs17106988	1	52499939	A	G	1:52927441:52930742:clu_45997	-427503	3.79e-06	-	0.00208866	0.0607755	0.0264154	0.00519455	5.08522	3.67e-07	1:52499939	1
1:52501152	1_52501152_G_A	rs76511642	1	52501152	A	G	1:52929449:52930742:clu_45997	-428298	9.87e-09	+	9.56e-06	0.0550649	0.0286205	0.0054566	5.24511	1.56e-07	1:52501152	1
1:52501152	1_52501152_G_A	rs76511642	1	52501152	A	G	1:52927441:52930742:clu_45997	-426290	3.59e-07	-	0.000257222	0.0550649	0.0286205	0.0054566	5.24511	1.56e-07	1:52501152	1
1:52504176	1_52504176_G_T	rs12406969	1	52504176	T	G	1:52929449:52930742:clu_45997	-425274	5.65e-08	+	4.79e-05	0.0589167	0.0276818	0.00528581	5.23699	1.63e-07	1:52504176	1
1:52504176	1_52504176_G_T	rs12406969	1	52504176	T	G	1:52927441:52930742:clu_45997	-423266	3.79e-06	-	0.00208866	0.0589167	0.0276818	0.00528581	5.23699	1.63e-07	1:52504176	1
1:52508198	1_52508198_T_G	rs7517383	1	52508198	T	G	1:52929449:52930742:clu_45997	-421252	5.65e-08	+	4.79e-05	0.939255	-0.0270158	0.00521111	-5.18428	2.17e-07	1:52508198	1
1:52508198	1_52508198_T_G	rs7517383	1	52508198	T	G	1:52927441:52930742:clu_45997	-419244	3.79e-06	-	0.00208866	0.939255	-0.0270158	0.00521111	-5.18428	2.17e-07	1:52508198	1
1:52508958	1_52508958_T_C	rs115050652	1	52508958	T	C	1:52929449:52930742:clu_45997	-420492	9.87e-09	+	9.56e-06	0.946378	-0.0287023	0.00547619	-5.24128	1.59e-07	1:52508958	1
1:52508958	1_52508958_T_C	rs115050652	1	52508958	T	C	1:52927441:52930742:clu_45997	-418484	3.59e-07	-	0.000257222	0.946378	-0.0287023	0.00547619	-5.24128	1.59e-07	1:52508958	1
1:52510591	1_52510591_G_A	rs76901998	1	52510591	A	G	1:52929449:52930742:clu_45997	-418859	9.87e-09	+	9.56e-06	0.0550494	0.0289562	0.0054577	5.30557	1.12e-07	1:52510591	1
1:52510591	1_52510591_G_A	rs76901998	1	52510591	A	G	1:52927441:52930742:clu_45997	-416851	3.59e-07	-	0.000257222	0.0550494	0.0289562	0.0054577	5.30557	1.12e-07	1:52510591	1
1:52515629	1_52515629_C_T	rs79251774	1	52515629	T	C	1:52929449:52930742:clu_45997	-413821	9.87e-09	+	9.56e-06	0.0555074	0.0280803	0.00543947	5.16231	2.44e-07	1:52515629	1
1:52515629	1_52515629_C_T	rs79251774	1	52515629	T	C	1:52927441:52930742:clu_45997	-411813	3.59e-07	-	0.000257222	0.0555074	0.0280803	0.00543947	5.16231	2.44e-07	1:52515629	1
1:52526586	1_52526586_A_G	rs17107020	1	52526586	A	G	1:52929449:52930742:clu_45997	-402864	1.4e-09	+	1.58e-06	0.944254	-0.0263727	0.00540823	-4.8764	1.08e-06	1:52526586	1
1:52526586	1_52526586_A_G	rs17107020	1	52526586	A	G	1:52927441:52930742:clu_45997	-400856	4.37e-08	-	3.78e-05	0.944254	-0.0263727	0.00540823	-4.8764	1.08e-06	1:52526586	1
1:52533505	1_52533505_G_A	rs77641225	1	52533505	A	G	1:52929449:52930742:clu_45997	-395945	1.4e-09	+	1.58e-06	0.0569351	0.0260904	0.00537014	4.85843	1.18e-06	1:52533505	1
1:52533505	1_52533505_G_A	rs77641225	1	52533505	A	G	1:52927441:52930742:clu_45997	-393937	4.37e-08	-	3.78e-05	0.0569351	0.0260904	0.00537014	4.85843	1.18e-06	1:52533505	1
1:52538180	1_52538180_C_T	rs79070007	1	52538180	T	C	1:52929449:52930742:clu_45997	-391270	1.4e-09	+	1.58e-06	0.0570661	0.0260432	0.00536433	4.85489	1.2e-06	1:52538180	1
1:52538180	1_52538180_C_T	rs79070007	1	52538180	T	C	1:52927441:52930742:clu_45997	-389262	4.37e-08	-	3.78e-05	0.0570661	0.0260432	0.00536433	4.85489	1.2e-06	1:52538180	1
1:52538755	1_52538755_G_A	rs12409792	1	52538755	A	G	1:52929449:52930742:clu_45997	-390695	1.4e-09	+	1.58e-06	0.0558576	0.0265517	0.00541875	4.89996	9.59e-07	1:52538755	1
1:52538755	1_52538755_G_A	rs12409792	1	52538755	A	G	1:52927441:52930742:clu_45997	-388687	4.37e-08	-	3.78e-05	0.0558576	0.0265517	0.00541875	4.89996	9.59e-07	1:52538755	1
1:52538977	1_52538977_A_T	rs12402556	1	52538977	A	T	1:52929449:52930742:clu_45997	-390473	1.4e-09	+	1.58e-06	0.944546	-0.026867	0.00543878	-4.93989	7.82e-07	1:52538977	1
1:52538977	1_52538977_A_T	rs12402556	1	52538977	A	T	1:52927441:52930742:clu_45997	-388465	4.37e-08	-	3.78e-05	0.944546	-0.026867	0.00543878	-4.93989	7.82e-07	1:52538977	1
1:52538981	1_52538981_C_A	rs12405074	1	52538981	A	C	1:52929449:52930742:clu_45997	-390469	1.4e-09	+	1.58e-06	0.0526548	0.0266039	0.00557509	4.77192	1.82e-06	1:52538981	1
1:52538981	1_52538981_C_A	rs12405074	1	52538981	A	C	1:52927441:52930742:clu_45997	-388461	4.37e-08	-	3.78e-05	0.0526548	0.0266039	0.00557509	4.77192	1.82e-06	1:52538981	1
1:52539856	1_52539856_G_T	rs113907424	1	52539856	T	G	1:52929449:52930742:clu_45997	-389594	1.4e-09	+	1.58e-06	0.0562197	0.0262621	0.00541314	4.85154	1.23e-06	1:52539856	1
1:52539856	1_52539856_G_T	rs113907424	1	52539856	T	G	1:52927441:52930742:clu_45997	-387586	4.37e-08	-	3.78e-05	0.0562197	0.0262621	0.00541314	4.85154	1.23e-06	1:52539856	1
1:52545102	1_52545102_G_A	rs78842843	1	52545102	A	G	1:52929449:52930742:clu_45997	-384348	3.47e-10	+	4.35e-07	0.0550918	0.0263618	0.00541566	4.8677	1.13e-06	1:52545102	1
1:52545102	1_52545102_G_A	rs78842843	1	52545102	A	G	1:52927441:52930742:clu_45997	-382340	1.8e-08	-	1.67e-05	0.0550918	0.0263618	0.00541566	4.8677	1.13e-06	1:52545102	1
1:52546591	1_52546591_A_C	rs142748424	1	52546591	A	C	1:52929449:52930742:clu_45997	-382859	3.47e-10	+	4.35e-07	0.944177	-0.0259782	0.0053822	-4.82668	1.39e-06	1:52546591	1
1:52546591	1_52546591_A_C	rs142748424	1	52546591	A	C	1:52927441:52930742:clu_45997	-380851	1.8e-08	-	1.67e-05	0.944177	-0.0259782	0.0053822	-4.82668	1.39e-06	1:52546591	1
1:52547657	1_52547657_A_G	rs17107036	1	52547657	A	G	1:52929449:52930742:clu_45997	-381793	3.47e-10	+	4.35e-07	0.94283	-0.0260361	0.00532269	-4.89153	1e-06	1:52547657	1
1:52547657	1_52547657_A_G	rs17107036	1	52547657	A	G	1:52927441:52930742:clu_45997	-379785	1.8e-08	-	1.67e-05	0.94283	-0.0260361	0.00532269	-4.89153	1e-06	1:52547657	1
1:52550012	1_52550012_G_A	rs6693475	1	52550012	A	G	1:52929449:52930742:clu_45997	-379438	3.47e-10	+	4.35e-07	0.0572316	0.025692	0.0053195	4.82978	1.37e-06	1:52550012	1
1:52550012	1_52550012_G_A	rs6693475	1	52550012	A	G	1:52927441:52930742:clu_45997	-377430	1.8e-08	-	1.67e-05	0.0572316	0.025692	0.0053195	4.82978	1.37e-06	1:52550012	1
1:52551244	1_52551244_G_A	rs12402478	1	52551244	A	G	1:52929449:52930742:clu_45997	-378206	3.47e-10	+	4.35e-07	0.05717	0.0250979	0.00530782	4.72848	2.26e-06	1:52551244	1
1:52551244	1_52551244_G_A	rs12402478	1	52551244	A	G	1:52927441:52930742:clu_45997	-376198	1.8e-08	-	1.67e-05	0.05717	0.0250979	0.00530782	4.72848	2.26e-06	1:52551244	1
1:52564719	1_52564719_C_A	rs17107037	1	52564719	A	C	1:52929449:52930742:clu_45997	-364731	1.57e-10	+	2.07e-07	0.05657	0.025735	0.00533128	4.82717	1.38e-06	1:52564719	1
1:52564719	1_52564719_C_A	rs17107037	1	52564719	A	C	1:52927441:52930742:clu_45997	-362723	6.94e-09	-	6.93e-06	0.05657	0.025735	0.00533128	4.82717	1.38e-06	1:52564719	1
1:52573788	1_52573788_G_A	rs144939279	1	52573788	A	G	1:52929449:52930742:clu_45997	-355662	1.57e-10	+	2.07e-07	0.0544767	0.0260847	0.00546845	4.77004	1.84e-06	1:52573788	1
1:52573788	1_52573788_G_A	rs144939279	1	52573788	A	G	1:52927441:52930742:clu_45997	-353654	6.94e-09	-	6.93e-06	0.0544767	0.0260847	0.00546845	4.77004	1.84e-06	1:52573788	1
1:52582647	1_52582647_C_A	rs138675362	1	52582647	A	C	1:52929449:52930742:clu_45997	-346803	1.57e-10	+	2.07e-07	0.0581323	0.0262023	0.00527037	4.97163	6.64e-07	1:52582647	1
1:52582647	1_52582647_C_A	rs138675362	1	52582647	A	C	1:52927441:52930742:clu_45997	-344795	6.94e-09	-	6.93e-06	0.0581323	0.0262023	0.00527037	4.97163	6.64e-07	1:52582647	1
1:52591385	1_52591385_C_T	rs140038834	1	52591385	T	C	1:52929449:52930742:clu_45997	-338065	1.57e-10	+	2.07e-07	0.0563579	0.0264304	0.00534772	4.94237	7.72e-07	1:52591385	1
1:52591385	1_52591385_C_T	rs140038834	1	52591385	T	C	1:52927441:52930742:clu_45997	-336057	6.94e-09	-	6.93e-06	0.0563579	0.0264304	0.00534772	4.94237	7.72e-07	1:52591385	1
1:52593533	1_52593533_C_A	rs77626246	1	52593533	A	C	1:52929449:52930742:clu_45997	-335917	1.57e-10	+	2.07e-07	0.0544185	0.0265267	0.00543678	4.87912	1.07e-06	1:52593533	1
1:52593533	1_52593533_C_A	rs77626246	1	52593533	A	C	1:52927441:52930742:clu_45997	-333909	6.94e-09	-	6.93e-06	0.0544185	0.0265267	0.00543678	4.87912	1.07e-06	1:52593533	1
1:52594618	1_52594618_C_T	rs34995079	1	52594618	T	C	1:52929449:52930742:clu_45997	-334832	1.57e-10	+	2.07e-07	0.057551	0.0260027	0.00529535	4.91048	9.09e-07	1:52594618	1
1:52594618	1_52594618_C_T	rs34995079	1	52594618	T	C	1:52927441:52930742:clu_45997	-332824	6.94e-09	-	6.93e-06	0.057551	0.0260027	0.00529535	4.91048	9.09e-07	1:52594618	1
1:52595384	1_52595384_C_T	rs75435269	1	52595384	T	C	1:52929449:52930742:clu_45997	-334066	1.57e-10	+	2.07e-07	0.0557616	0.0268122	0.00537664	4.98681	6.14e-07	1:52595384	1
1:52595384	1_52595384_C_T	rs75435269	1	52595384	T	C	1:52927441:52930742:clu_45997	-332058	6.94e-09	-	6.93e-06	0.0557616	0.0268122	0.00537664	4.98681	6.14e-07	1:52595384	1
1:52597758	1_52597758_C_T	rs12404446	1	52597758	T	C	1:52929449:52930742:clu_45997	-331692	1.57e-10	+	2.07e-07	0.056308	0.0263288	0.0053501	4.92118	8.6e-07	1:52597758	1
1:52597758	1_52597758_C_T	rs12404446	1	52597758	T	C	1:52927441:52930742:clu_45997	-329684	6.94e-09	-	6.93e-06	0.056308	0.0263288	0.0053501	4.92118	8.6e-07	1:52597758	1
1:52598293	1_52598293_A_C	rs137950674	1	52598293	A	C	1:52929449:52930742:clu_45997	-331157	1.57e-10	+	2.07e-07	0.946891	-0.0271836	0.00550243	-4.94029	7.8e-07	1:52598293	1
1:52598293	1_52598293_A_C	rs137950674	1	52598293	A	C	1:52927441:52930742:clu_45997	-329149	6.94e-09	-	6.93e-06	0.946891	-0.0271836	0.00550243	-4.94029	7.8e-07	1:52598293	1
1:52598680	1_52598680_C_T	rs145929659	1	52598680	T	C	1:52929449:52930742:clu_45997	-330770	5.73e-10	+	6.92e-07	0.057648	0.0254202	0.00529818	4.79791	1.6e-06	1:52598680	1
1:52598680	1_52598680_C_T	rs145929659	1	52598680	T	C	1:52927441:52930742:clu_45997	-328762	2.05e-08	-	1.89e-05	0.057648	0.0254202	0.00529818	4.79791	1.6e-06	1:52598680	1
1:52602397	1_52602397_G_A	rs138357728	1	52602397	A	G	1:52929449:52930742:clu_45997	-327053	1.09e-09	+	1.26e-06	0.0525023	0.0258613	0.00553688	4.67073	3e-06	1:52602397	1
1:52602397	1_52602397_G_A	rs138357728	1	52602397	A	G	1:52927441:52930742:clu_45997	-325045	3.87e-08	-	3.39e-05	0.0525023	0.0258613	0.00553688	4.67073	3e-06	1:52602397	1
1:52610799	1_52610799_G_A	rs79956031	1	52610799	A	G	1:52929449:52930742:clu_45997	-318651	1.57e-10	+	2.07e-07	0.0553997	0.0266819	0.00539087	4.94945	7.44e-07	1:52610799	1
1:52610799	1_52610799_G_A	rs79956031	1	52610799	A	G	1:52927441:52930742:clu_45997	-316643	6.94e-09	-	6.93e-06	0.0553997	0.0266819	0.00539087	4.94945	7.44e-07	1:52610799	1
1:52614091	1_52614091_C_T	rs151240627	1	52614091	T	C	1:52929449:52930742:clu_45997	-315359	1.57e-10	+	2.07e-07	0.0553535	0.026642	0.00539308	4.94003	7.81e-07	1:52614091	1
1:52614091	1_52614091_C_T	rs151240627	1	52614091	T	C	1:52927441:52930742:clu_45997	-313351	6.94e-09	-	6.93e-06	0.0553535	0.026642	0.00539308	4.94003	7.81e-07	1:52614091	1
1:52614526	1_52614526_C_T	rs114756152	1	52614526	T	C	1:52929449:52930742:clu_45997	-314924	1.57e-10	+	2.07e-07	0.0565619	0.0263725	0.00533853	4.94003	7.81e-07	1:52614526	1
1:52614526	1_52614526_C_T	rs114756152	1	52614526	T	C	1:52927441:52930742:clu_45997	-312916	6.94e-09	-	6.93e-06	0.0565619	0.0263725	0.00533853	4.94003	7.81e-07	1:52614526	1
1:52622226	1_52622226_C_G	rs77657755	1	52622226	C	G	1:52929449:52930742:clu_45997	-307224	1.57e-10	+	2.07e-07	0.942907	-0.0262869	0.00531511	-4.94569	7.59e-07	1:52622226	1
1:52622226	1_52622226_C_G	rs77657755	1	52622226	C	G	1:52927441:52930742:clu_45997	-305216	6.94e-09	-	6.93e-06	0.942907	-0.0262869	0.00531511	-4.94569	7.59e-07	1:52622226	1
1:52624083	1_52624083_A_T	rs6700495	1	52624083	A	T	1:52929449:52930742:clu_45997	-305367	1.57e-10	+	2.07e-07	0.9435	-0.0264481	0.0053412	-4.95171	7.36e-07	1:52624083	1
1:52624083	1_52624083_A_T	rs6700495	1	52624083	A	T	1:52927441:52930742:clu_45997	-303359	6.94e-09	-	6.93e-06	0.9435	-0.0264481	0.0053412	-4.95171	7.36e-07	1:52624083	1
1:52627634	1_52627634_A_G	rs7520155	1	52627634	A	G	1:52929449:52930742:clu_45997	-301816	1.57e-10	+	2.07e-07	0.942915	-0.0263377	0.00531543	-4.95496	7.23e-07	1:52627634	1
1:52627634	1_52627634_A_G	rs7520155	1	52627634	A	G	1:52927441:52930742:clu_45997	-299808	6.94e-09	-	6.93e-06	0.942915	-0.0263377	0.00531543	-4.95496	7.23e-07	1:52627634	1
1:52634033	1_52634033_C_T	rs912457	1	52634033	T	C	1:52929449:52930742:clu_45997	-295417	1.57e-10	+	2.07e-07	0.0564696	0.0264146	0.00534249	4.94426	7.64e-07	1:52634033	1
1:52634033	1_52634033_C_T	rs912457	1	52634033	T	C	1:52927441:52930742:clu_45997	-293409	6.94e-09	-	6.93e-06	0.0564696	0.0264146	0.00534249	4.94426	7.64e-07	1:52634033	1
1:52634261	1_52634261_C_T	rs115812664	1	52634261	T	C	1:52929449:52930742:clu_45997	-295189	1.57e-10	+	2.07e-07	0.0564696	0.0262432	0.00534253	4.91213	9.01e-07	1:52634261	1
1:52634261	1_52634261_C_T	rs115812664	1	52634261	T	C	1:52927441:52930742:clu_45997	-293181	6.94e-09	-	6.93e-06	0.0564696	0.0262432	0.00534253	4.91213	9.01e-07	1:52634261	1
1:52634666	1_52634666_G_A	rs1324169	1	52634666	A	G	1:52929449:52930742:clu_45997	-294784	1.57e-10	+	2.07e-07	0.0552342	0.0263525	0.0053833	4.89523	9.82e-07	1:52634666	1
1:52634666	1_52634666_G_A	rs1324169	1	52634666	A	G	1:52927441:52930742:clu_45997	-292776	6.94e-09	-	6.93e-06	0.0552342	0.0263525	0.0053833	4.89523	9.82e-07	1:52634666	1
1:52636222	1_52636222_G_T	rs149148937	1	52636222	T	G	1:52929449:52930742:clu_45997	-293228	1.57e-10	+	2.07e-07	0.0570777	0.0262359	0.00531578	4.93547	8e-07	1:52636222	1
1:52636222	1_52636222_G_T	rs149148937	1	52636222	T	G	1:52927441:52930742:clu_45997	-291220	6.94e-09	-	6.93e-06	0.0570777	0.0262359	0.00531578	4.93547	8e-07	1:52636222	1
1:52644042	1_52644042_C_T	rs6671610	1	52644042	T	C	1:52929449:52930742:clu_45997	-285408	1.57e-10	+	2.07e-07	0.0552188	0.0269408	0.00539905	4.98992	6.04e-07	1:52644042	1
1:52644042	1_52644042_C_T	rs6671610	1	52644042	T	C	1:52927441:52930742:clu_45997	-283400	6.94e-09	-	6.93e-06	0.0552188	0.0269408	0.00539905	4.98992	6.04e-07	1:52644042	1
1:52649655	1_52649655_C_T	rs12401694	1	52649655	T	C	1:52929449:52930742:clu_45997	-279795	3.28e-10	+	4.13e-07	0.0582432	0.0248626	0.00525062	4.73518	2.19e-06	1:52649655	1
1:52649655	1_52649655_C_T	rs12401694	1	52649655	T	C	1:52927441:52930742:clu_45997	-277787	1.25e-08	-	1.19e-05	0.0582432	0.0248626	0.00525062	4.73518	2.19e-06	1:52649655	1
1:52653558	1_52653558_C_T	rs12403137	1	52653558	T	C	1:52929449:52930742:clu_45997	-275892	1.57e-10	+	2.07e-07	0.0565196	0.0260332	0.00531803	4.89527	9.82e-07	1:52653558	1
1:52653558	1_52653558_C_T	rs12403137	1	52653558	T	C	1:52927441:52930742:clu_45997	-273884	6.94e-09	-	6.93e-06	0.0565196	0.0260332	0.00531803	4.89527	9.82e-07	1:52653558	1
1:52659814	1_52659814_T_C	rs74739157	1	52659814	T	C	1:52929449:52930742:clu_45997	-269636	1.57e-10	+	2.07e-07	0.944685	-0.0261618	0.00537192	-4.87011	1.12e-06	1:52659814	1
1:52659814	1_52659814_T_C	rs74739157	1	52659814	T	C	1:52927441:52930742:clu_45997	-267628	6.94e-09	-	6.93e-06	0.944685	-0.0261618	0.00537192	-4.87011	1.12e-06	1:52659814	1
1:52661922	1_52661922_T_G	rs79922742	1	52661922	T	G	1:52929449:52930742:clu_45997	-267528	1.57e-10	+	2.07e-07	0.942895	-0.0256726	0.00529217	-4.85106	1.23e-06	1:52661922	1
1:52661922	1_52661922_T_G	rs79922742	1	52661922	T	G	1:52927441:52930742:clu_45997	-265520	6.94e-09	-	6.93e-06	0.942895	-0.0256726	0.00529217	-4.85106	1.23e-06	1:52661922	1
1:52663836	1_52663836_C_G	rs115441632	1	52663836	C	G	1:52929449:52930742:clu_45997	-265614	1.57e-10	+	2.07e-07	0.943611	-0.0262046	0.00531073	-4.93427	8.05e-07	1:52663836	1
1:52663836	1_52663836_C_G	rs115441632	1	52663836	C	G	1:52927441:52930742:clu_45997	-263606	6.94e-09	-	6.93e-06	0.943611	-0.0262046	0.00531073	-4.93427	8.05e-07	1:52663836	1
1:52665234	1_52665234_T_C	rs77243509	1	52665234	T	C	1:52929449:52930742:clu_45997	-264216	1.57e-10	+	2.07e-07	0.943542	-0.0260974	0.00530757	-4.91702	8.79e-07	1:52665234	1
1:52665234	1_52665234_T_C	rs77243509	1	52665234	T	C	1:52927441:52930742:clu_45997	-262208	6.94e-09	-	6.93e-06	0.943542	-0.0260974	0.00530757	-4.91702	8.79e-07	1:52665234	1
1:52672110	1_52672110_A_G	rs17363981	1	52672110	A	G	1:52929449:52930742:clu_45997	-257340	1.57e-10	+	2.07e-07	0.94425	-0.0254724	0.00533682	-4.77294	1.82e-06	1:52672110	1
1:52672110	1_52672110_A_G	rs17363981	1	52672110	A	G	1:52927441:52930742:clu_45997	-255332	6.94e-09	-	6.93e-06	0.94425	-0.0254724	0.00533682	-4.77294	1.82e-06	1:52672110	1
1:52675628	1_52675628_A_G	rs78407568	1	52675628	A	G	1:52929449:52930742:clu_45997	-253822	1.57e-10	+	2.07e-07	0.944623	-0.0263386	0.00535536	-4.91818	8.74e-07	1:52675628	1
1:52675628	1_52675628_A_G	rs78407568	1	52675628	A	G	1:52927441:52930742:clu_45997	-251814	6.94e-09	-	6.93e-06	0.944623	-0.0263386	0.00535536	-4.91818	8.74e-07	1:52675628	1
1:52677789	1_52677789_T_C	rs12402304	1	52677789	T	C	1:52929449:52930742:clu_45997	-251661	1.57e-10	+	2.07e-07	0.94253	-0.02532	0.00526098	-4.81279	1.49e-06	1:52677789	1
1:52677789	1_52677789_T_C	rs12402304	1	52677789	T	C	1:52927441:52930742:clu_45997	-249653	6.94e-09	-	6.93e-06	0.94253	-0.02532	0.00526098	-4.81279	1.49e-06	1:52677789	1
1:52682554	1_52682554_A_G	rs12405232	1	52682554	A	G	1:52929449:52930742:clu_45997	-246896	1.57e-10	+	2.07e-07	0.943399	-0.0256864	0.00528573	-4.85957	1.18e-06	1:52682554	1
1:52682554	1_52682554_A_G	rs12405232	1	52682554	A	G	1:52927441:52930742:clu_45997	-244888	6.94e-09	-	6.93e-06	0.943399	-0.0256864	0.00528573	-4.85957	1.18e-06	1:52682554	1
1:52683038	1_52683038_T_G	rs144484269	1	52683038	T	G	1:52929449:52930742:clu_45997	-246412	1.57e-10	+	2.07e-07	0.944577	-0.0264394	0.00535316	-4.93903	7.85e-07	1:52683038	1
1:52683038	1_52683038_T_G	rs144484269	1	52683038	T	G	1:52927441:52930742:clu_45997	-244404	6.94e-09	-	6.93e-06	0.944577	-0.0264394	0.00535316	-4.93903	7.85e-07	1:52683038	1
1:52683961	1_52683961_G_A	rs34453683	1	52683961	A	G	1:52929449:52930742:clu_45997	-245489	1.57e-10	+	2.07e-07	0.0554154	0.026417	0.00535352	4.93452	8.03e-07	1:52683961	1
1:52683961	1_52683961_G_A	rs34453683	1	52683961	A	G	1:52927441:52930742:clu_45997	-243481	6.94e-09	-	6.93e-06	0.0554154	0.026417	0.00535352	4.93452	8.03e-07	1:52683961	1
1:52692649	1_52692649_C_T	rs112771075	1	52692649	T	C	1:52929449:52930742:clu_45997	-236801	1.57e-10	+	2.07e-07	0.0575133	0.0257463	0.00526063	4.89415	9.87e-07	1:52692649	1
1:52692649	1_52692649_C_T	rs112771075	1	52692649	T	C	1:52927441:52930742:clu_45997	-234793	6.94e-09	-	6.93e-06	0.0575133	0.0257463	0.00526063	4.89415	9.87e-07	1:52692649	1
1:52696159	1_52696159_A_G	rs6657731	1	52696159	A	G	1:52929449:52930742:clu_45997	-233291	1.57e-10	+	2.07e-07	0.942345	-0.0257998	0.00523983	-4.9238	8.49e-07	1:52696159	1
1:52696159	1_52696159_A_G	rs6657731	1	52696159	A	G	1:52927441:52930742:clu_45997	-231283	6.94e-09	-	6.93e-06	0.942345	-0.0257998	0.00523983	-4.9238	8.49e-07	1:52696159	1
1:52701019	1_52701019_G_T	rs75671966	1	52701019	T	G	1:52929449:52930742:clu_45997	-228431	1.57e-10	+	2.07e-07	0.0572589	0.0260129	0.00527147	4.93465	8.03e-07	1:52701019	1
1:52701019	1_52701019_G_T	rs75671966	1	52701019	T	G	1:52927441:52930742:clu_45997	-226423	6.94e-09	-	6.93e-06	0.0572589	0.0260129	0.00527147	4.93465	8.03e-07	1:52701019	1
1:52703491	1_52703491_G_C	rs35385323	1	52703491	C	G	1:52929449:52930742:clu_45997	-225959	1.57e-10	+	2.07e-07	0.0569317	0.0258492	0.00528558	4.89052	1.01e-06	1:52703491	1
1:52703491	1_52703491_G_C	rs35385323	1	52703491	C	G	1:52927441:52930742:clu_45997	-223951	6.94e-09	-	6.93e-06	0.0569317	0.0258492	0.00528558	4.89052	1.01e-06	1:52703491	1
1:52709686	1_52709686_A_G	rs76928255	1	52709686	A	G	1:52929449:52930742:clu_45997	-219764	1.57e-10	+	2.07e-07	0.942918	-0.0261697	0.00527905	-4.95727	7.15e-07	1:52709686	1
1:52709686	1_52709686_A_G	rs76928255	1	52709686	A	G	1:52927441:52930742:clu_45997	-217756	6.94e-09	-	6.93e-06	0.942918	-0.0261697	0.00527905	-4.95727	7.15e-07	1:52709686	1
1:52715348	1_52715348_A_G	rs75223663	1	52715348	A	G	1:52929449:52930742:clu_45997	-214102	1.57e-10	+	2.07e-07	0.942914	-0.0264435	0.00527893	-5.00925	5.46e-07	1:52715348	1
1:52715348	1_52715348_A_G	rs75223663	1	52715348	A	G	1:52927441:52930742:clu_45997	-212094	6.94e-09	-	6.93e-06	0.942914	-0.0264435	0.00527893	-5.00925	5.46e-07	1:52715348	1
1:52718881	1_52718881_A_G	rs10493164	1	52718881	A	G	1:52929449:52930742:clu_45997	-210569	1.57e-10	+	2.07e-07	0.943388	-0.0260174	0.00528481	-4.92306	8.52e-07	1:52718881	1
1:52718881	1_52718881_A_G	rs10493164	1	52718881	A	G	1:52927441:52930742:clu_45997	-208561	6.94e-09	-	6.93e-06	0.943388	-0.0260174	0.00528481	-4.92306	8.52e-07	1:52718881	1
1:52722348	1_52722348_T_C	rs78663067	1	52722348	T	C	1:52929449:52930742:clu_45997	-207102	1.57e-10	+	2.07e-07	0.944666	-0.0268529	0.00535681	-5.01286	5.36e-07	1:52722348	1
1:52722348	1_52722348_T_C	rs78663067	1	52722348	T	C	1:52927441:52930742:clu_45997	-205094	6.94e-09	-	6.93e-06	0.944666	-0.0268529	0.00535681	-5.01286	5.36e-07	1:52722348	1
1:52725375	1_52725375_A_G	rs115206565	1	52725375	A	G	1:52929449:52930742:clu_45997	-204075	1.57e-10	+	2.07e-07	0.944554	-0.0267013	0.00535161	-4.98939	6.06e-07	1:52725375	1
1:52725375	1_52725375_A_G	rs115206565	1	52725375	A	G	1:52927441:52930742:clu_45997	-202067	6.94e-09	-	6.93e-06	0.944554	-0.0267013	0.00535161	-4.98939	6.06e-07	1:52725375	1
1:52729653	1_52729653_A_G	rs75483990	1	52729653	A	G	1:52929449:52930742:clu_45997	-199797	1.57e-10	+	2.07e-07	0.944696	-0.0268477	0.00535803	-5.01075	5.42e-07	1:52729653	1
1:52729653	1_52729653_A_G	rs75483990	1	52729653	A	G	1:52927441:52930742:clu_45997	-197789	6.94e-09	-	6.93e-06	0.944696	-0.0268477	0.00535803	-5.01075	5.42e-07	1:52729653	1
1:52737497	1_52737497_A_G	rs17372640	1	52737497	A	G	1:52929449:52930742:clu_45997	-191953	1.57e-10	+	2.07e-07	0.944974	-0.0264486	0.00535595	-4.93817	7.89e-07	1:52737497	1
1:52737497	1_52737497_A_G	rs17372640	1	52737497	A	G	1:52927441:52930742:clu_45997	-189945	6.94e-09	-	6.93e-06	0.944974	-0.0264486	0.00535595	-4.93817	7.89e-07	1:52737497	1
1:52744022	1_52744022_A_G	rs80318843	1	52744022	A	G	1:52929449:52930742:clu_45997	-185428	1.57e-10	+	2.07e-07	0.943542	-0.0265633	0.00530613	-5.00615	5.55e-07	1:52744022	1
1:52744022	1_52744022_A_G	rs80318843	1	52744022	A	G	1:52927441:52930742:clu_45997	-183420	6.94e-09	-	6.93e-06	0.943542	-0.0265633	0.00530613	-5.00615	5.55e-07	1:52744022	1
1:52745680	1_52745680_C_G	rs17364143	1	52745680	C	G	1:52929449:52930742:clu_45997	-183770	1.57e-10	+	2.07e-07	0.944219	-0.0263025	0.00532161	-4.94259	7.71e-07	1:52745680	1
1:52745680	1_52745680_C_G	rs17364143	1	52745680	C	G	1:52927441:52930742:clu_45997	-181762	6.94e-09	-	6.93e-06	0.944219	-0.0263025	0.00532161	-4.94259	7.71e-07	1:52745680	1
1:52746501	1_52746501_T_G	rs114151376	1	52746501	T	G	1:52929449:52930742:clu_45997	-182949	1.57e-10	+	2.07e-07	0.944635	-0.0270677	0.00535528	-5.05438	4.32e-07	1:52746501	1
1:52746501	1_52746501_T_G	rs114151376	1	52746501	T	G	1:52927441:52930742:clu_45997	-180941	6.94e-09	-	6.93e-06	0.944635	-0.0270677	0.00535528	-5.05438	4.32e-07	1:52746501	1
1:52752512	1_52752512_T_C	rs17364171	1	52752512	T	C	1:52929449:52930742:clu_45997	-176938	1.57e-10	+	2.07e-07	0.944311	-0.0262832	0.00532574	-4.93513	8.01e-07	1:52752512	1
1:52752512	1_52752512_T_C	rs17364171	1	52752512	T	C	1:52927441:52930742:clu_45997	-174930	6.94e-09	-	6.93e-06	0.944311	-0.0262832	0.00532574	-4.93513	8.01e-07	1:52752512	1
1:52753306	1_52753306_G_A	rs79136995	1	52753306	A	G	1:52929449:52930742:clu_45997	-176144	1.57e-10	+	2.07e-07	0.0569508	0.0263908	0.00528458	4.99392	5.92e-07	1:52753306	1
1:52753306	1_52753306_G_A	rs79136995	1	52753306	A	G	1:52927441:52930742:clu_45997	-174136	6.94e-09	-	6.93e-06	0.0569508	0.0263908	0.00528458	4.99392	5.92e-07	1:52753306	1
1:52754974	1_52754974_T_G	rs7541658	1	52754974	T	G	1:52929449:52930742:clu_45997	-174476	1.57e-10	+	2.07e-07	0.944673	-0.0262549	0.00534233	-4.9145	8.9e-07	1:52754974	1
1:52754974	1_52754974_T_G	rs7541658	1	52754974	T	G	1:52927441:52930742:clu_45997	-172468	6.94e-09	-	6.93e-06	0.944673	-0.0262549	0.00534233	-4.9145	8.9e-07	1:52754974	1
1:52756658	1_52756658_C_T	rs2985372	1	52756658	T	C	1:52929449:52930742:clu_45997	-172792	1.57e-10	+	2.07e-07	0.0553498	0.0262835	0.00534135	4.92075	8.62e-07	1:52756658	1
1:52756658	1_52756658_C_T	rs2985372	1	52756658	T	C	1:52927441:52930742:clu_45997	-170784	6.94e-09	-	6.93e-06	0.0553498	0.0262835	0.00534135	4.92075	8.62e-07	1:52756658	1
1:52760050	1_52760050_C_G	rs2820335	1	52760050	C	G	1:52929449:52930742:clu_45997	-169400	1.57e-10	+	2.07e-07	0.942075	-0.0256957	0.00522862	-4.91444	8.9e-07	1:52760050	1
1:52760050	1_52760050_C_G	rs2820335	1	52760050	C	G	1:52927441:52930742:clu_45997	-167392	6.94e-09	-	6.93e-06	0.942075	-0.0256957	0.00522862	-4.91444	8.9e-07	1:52760050	1
1:52765877	1_52765877_T_C	rs12406697	1	52765877	T	C	1:52929449:52930742:clu_45997	-163573	1.57e-10	+	2.07e-07	0.945755	-0.0260415	0.00542131	-4.80354	1.56e-06	1:52765877	1
1:52765877	1_52765877_T_C	rs12406697	1	52765877	T	C	1:52927441:52930742:clu_45997	-161565	6.94e-09	-	6.93e-06	0.945755	-0.0260415	0.00542131	-4.80354	1.56e-06	1:52765877	1
1:52771408	1_52771408_C_G	rs2753402	1	52771408	C	G	1:52929449:52930742:clu_45997	-158042	6.06e-11	+	8.56e-08	0.94074	-0.0244763	0.00519721	-4.70951	2.48e-06	1:52771408	1
1:52771408	1_52771408_C_G	rs2753402	1	52771408	C	G	1:52927441:52930742:clu_45997	-156034	9.7e-10	-	1.13e-06	0.94074	-0.0244763	0.00519721	-4.70951	2.48e-06	1:52771408	1
1:52772620	1_52772620_G_T	rs2820332	1	52772620	T	G	1:52929449:52930742:clu_45997	-156830	6.06e-11	+	8.56e-08	0.0568585	0.0246653	0.00527581	4.67517	2.94e-06	1:52772620	1
1:52772620	1_52772620_G_T	rs2820332	1	52772620	T	G	1:52927441:52930742:clu_45997	-154822	9.7e-10	-	1.13e-06	0.0568585	0.0246653	0.00527581	4.67517	2.94e-06	1:52772620	1
1:52772625	1_52772625_A_G	rs2762830	1	52772625	A	G	1:52929449:52930742:clu_45997	-156825	6.06e-11	+	8.56e-08	0.943126	-0.025112	0.00528979	-4.74725	2.06e-06	1:52772625	1
1:52772625	1_52772625_A_G	rs2762830	1	52772625	A	G	1:52927441:52930742:clu_45997	-154817	9.7e-10	-	1.13e-06	0.943126	-0.025112	0.00528979	-4.74725	2.06e-06	1:52772625	1
1:52777869	1_52777869_A_G	rs2762829	1	52777869	A	G	1:52929449:52930742:clu_45997	-151581	6.06e-11	-	8.56e-08	0.055196	0.0253281	0.00534992	4.7343	2.2e-06	1:52777869	1
1:52777869	1_52777869_A_G	rs2762829	1	52777869	A	G	1:52927441:52930742:clu_45997	-149573	9.7e-10	+	1.13e-06	0.055196	0.0253281	0.00534992	4.7343	2.2e-06	1:52777869	1
1:52779069	1_52779069_G_T	rs74944906	1	52779069	T	G	1:52929449:52930742:clu_45997	-150381	6.06e-11	+	8.56e-08	0.0538797	0.0252102	0.00544008	4.63415	3.58e-06	1:52779069	1
1:52779069	1_52779069_G_T	rs74944906	1	52779069	T	G	1:52927441:52930742:clu_45997	-148373	9.7e-10	-	1.13e-06	0.0538797	0.0252102	0.00544008	4.63415	3.58e-06	1:52779069	1
1:52780335	1_52780335_G_C	rs2762828	1	52780335	C	G	1:52929449:52930742:clu_45997	-149115	6.06e-11	-	8.56e-08	0.940932	-0.0250425	0.00521981	-4.7976	1.61e-06	1:52780335	1
1:52780335	1_52780335_G_C	rs2762828	1	52780335	C	G	1:52927441:52930742:clu_45997	-147107	9.7e-10	+	1.13e-06	0.940932	-0.0250425	0.00521981	-4.7976	1.61e-06	1:52780335	1
1:52785140	1_52785140_C_T	rs2762826	1	52785140	T	C	1:52929449:52930742:clu_45997	-144310	6.06e-11	-	8.56e-08	0.944138	-0.0249772	0.00534795	-4.67043	3.01e-06	1:52785140	1
1:52785140	1_52785140_C_T	rs2762826	1	52785140	T	C	1:52927441:52930742:clu_45997	-142302	9.7e-10	+	1.13e-06	0.944138	-0.0249772	0.00534795	-4.67043	3.01e-06	1:52785140	1
1:52787775	1_52787775_C_T	rs2820329	1	52787775	T	C	1:52929449:52930742:clu_45997	-141675	6.06e-11	-	8.56e-08	0.943176	-0.0242524	0.00529059	-4.58406	4.56e-06	1:52787775	1
1:52787775	1_52787775_C_T	rs2820329	1	52787775	T	C	1:52927441:52930742:clu_45997	-139667	9.7e-10	+	1.13e-06	0.943176	-0.0242524	0.00529059	-4.58406	4.56e-06	1:52787775	1
1:52801061	1_52801061_C_G	rs2820337	1	52801061	C	G	1:52929449:52930742:clu_45997	-128389	6.06e-11	-	8.56e-08	0.05724	0.0243803	0.00525937	4.63559	3.56e-06	1:52801061	1
1:52801061	1_52801061_C_G	rs2820337	1	52801061	C	G	1:52927441:52930742:clu_45997	-126381	9.7e-10	+	1.13e-06	0.05724	0.0243803	0.00525937	4.63559	3.56e-06	1:52801061	1
1:52807780	1_52807780_G_T	rs2820336	1	52807780	T	G	1:52929449:52930742:clu_45997	-121670	6.06e-11	-	8.56e-08	0.942787	-0.024407	0.00526105	-4.63919	3.5e-06	1:52807780	1
1:52807780	1_52807780_G_T	rs2820336	1	52807780	T	G	1:52927441:52930742:clu_45997	-119662	9.7e-10	+	1.13e-06	0.942787	-0.024407	0.00526105	-4.63919	3.5e-06	1:52807780	1
1:52808822	1_52808822_C_A	rs4475695	1	52808822	A	C	1:52929449:52930742:clu_45997	-120628	6.06e-11	-	8.56e-08	0.939462	-0.0243868	0.00517352	-4.71378	2.43e-06	1:52808822	1
1:52808822	1_52808822_C_A	rs4475695	1	52808822	A	C	1:52927441:52930742:clu_45997	-118620	9.7e-10	+	1.13e-06	0.939462	-0.0243868	0.00517352	-4.71378	2.43e-06	1:52808822	1
1:52810393	1_52810393_C_T	rs58745889	1	52810393	T	C	1:52929449:52930742:clu_45997	-119057	6.06e-11	+	8.56e-08	0.0570705	0.02472	0.00528145	4.68053	2.86e-06	1:52810393	1
1:52810393	1_52810393_C_T	rs58745889	1	52810393	T	C	1:52927441:52930742:clu_45997	-117049	9.7e-10	-	1.13e-06	0.0570705	0.02472	0.00528145	4.68053	2.86e-06	1:52810393	1
1:52814170	1_52814170_G_A	rs7546223	1	52814170	A	G	1:52929449:52930742:clu_45997	-115280	6.06e-11	+	8.56e-08	0.0568626	0.0244096	0.0052758	4.62672	3.72e-06	1:52814170	1
1:52814170	1_52814170_G_A	rs7546223	1	52814170	A	G	1:52927441:52930742:clu_45997	-113272	9.7e-10	-	1.13e-06	0.0568626	0.0244096	0.0052758	4.62672	3.72e-06	1:52814170	1
1:52816959	1_52816959_T_C	rs17364363	1	52816959	T	C	1:52929449:52930742:clu_45997	-112491	6.06e-11	+	8.56e-08	0.944384	-0.0247019	0.00533112	-4.63353	3.59e-06	1:52816959	1
1:52816959	1_52816959_T_C	rs17364363	1	52816959	T	C	1:52927441:52930742:clu_45997	-110483	9.7e-10	-	1.13e-06	0.944384	-0.0247019	0.00533112	-4.63353	3.59e-06	1:52816959	1
1:52828384	1_52828384_A_G	rs11555349	1	52828384	A	G	1:52929449:52930742:clu_45997	-101066	6.06e-11	+	8.56e-08	0.943226	-0.025104	0.00529422	-4.74178	2.12e-06	1:52828384	1
1:52828384	1_52828384_A_G	rs11555349	1	52828384	A	G	1:52927441:52930742:clu_45997	-99058	9.7e-10	-	1.13e-06	0.943226	-0.025104	0.00529422	-4.74178	2.12e-06	1:52828384	1
1:52829348	1_52829348_C_T	rs72899812	1	52829348	T	C	1:52929449:52930742:clu_45997	-100102	6.06e-11	+	8.56e-08	0.0557042	0.0253039	0.00534109	4.7376	2.16e-06	1:52829348	1
1:52829348	1_52829348_C_T	rs72899812	1	52829348	T	C	1:52927441:52930742:clu_45997	-98094	9.7e-10	-	1.13e-06	0.0557042	0.0253039	0.00534109	4.7376	2.16e-06	1:52829348	1
1:52834100	1_52834100_C_A	rs72899815	1	52834100	A	C	1:52929449:52930742:clu_45997	-95350	6.06e-11	+	8.56e-08	0.0569819	0.0247208	0.00528438	4.67809	2.9e-06	1:52834100	1
1:52834100	1_52834100_C_A	rs72899815	1	52834100	A	C	1:52927441:52930742:clu_45997	-93342	9.7e-10	-	1.13e-06	0.0569819	0.0247208	0.00528438	4.67809	2.9e-06	1:52834100	1
1:52843747	1_52843747_G_A	rs12035530	1	52843747	A	G	1:52929449:52930742:clu_45997	-85703	6.06e-11	+	8.56e-08	0.0599609	0.0241735	0.00518051	4.66623	3.07e-06	1:52843747	1
1:52843747	1_52843747_G_A	rs12035530	1	52843747	A	G	1:52927441:52930742:clu_45997	-83695	9.7e-10	-	1.13e-06	0.0599609	0.0241735	0.00518051	4.66623	3.07e-06	1:52843747	1
1:52855047	1_52855047_C_T	rs6672059	1	52855047	T	C	1:52929449:52930742:clu_45997	-74403	6.06e-11	+	8.56e-08	0.0541454	0.0242792	0.00539803	4.49778	6.87e-06	1:52855047	1
1:52855047	1_52855047_C_T	rs6672059	1	52855047	T	C	1:52927441:52930742:clu_45997	-72395	9.7e-10	-	1.13e-06	0.0541454	0.0242792	0.00539803	4.49778	6.87e-06	1:52855047	1
1:52856495	1_52856495_C_T	rs11802697	1	52856495	T	C	1:52929449:52930742:clu_45997	-72955	6.06e-11	+	8.56e-08	0.0591448	0.0239234	0.0052135	4.58875	4.46e-06	1:52856495	1
1:52856495	1_52856495_C_T	rs11802697	1	52856495	T	C	1:52927441:52930742:clu_45997	-70947	9.7e-10	-	1.13e-06	0.0591448	0.0239234	0.0052135	4.58875	4.46e-06	1:52856495	1
1:52860110	1_52860110_C_T	rs72899839	1	52860110	T	C	1:52929449:52930742:clu_45997	-69340	6.06e-11	+	8.56e-08	0.0551152	0.0246513	0.00536852	4.59181	4.39e-06	1:52860110	1
1:52860110	1_52860110_C_T	rs72899839	1	52860110	T	C	1:52927441:52930742:clu_45997	-67332	9.7e-10	-	1.13e-06	0.0551152	0.0246513	0.00536852	4.59181	4.39e-06	1:52860110	1
1:52863683	1_52863683_T_G	rs112369447	1	52863683	T	G	1:52929449:52930742:clu_45997	-65767	6.06e-11	+	8.56e-08	0.944585	-0.0245236	0.00535507	-4.5795	4.66e-06	1:52863683	1
1:52863683	1_52863683_T_G	rs112369447	1	52863683	T	G	1:52927441:52930742:clu_45997	-63759	9.7e-10	-	1.13e-06	0.944585	-0.0245236	0.00535507	-4.5795	4.66e-06	1:52863683	1
1:52866332	1_52866332_G_C	rs72899853	1	52866332	C	G	1:52929449:52930742:clu_45997	-63118	6.06e-11	+	8.56e-08	0.0554231	0.0245583	0.00535474	4.58627	4.51e-06	1:52866332	1
1:52866332	1_52866332_G_C	rs72899853	1	52866332	C	G	1:52927441:52930742:clu_45997	-61110	9.7e-10	-	1.13e-06	0.0554231	0.0245583	0.00535474	4.58627	4.51e-06	1:52866332	1
1:52885165	1_52885165_T_G	rs17364517	1	52885165	T	G	1:52929449:52930742:clu_45997	-44285	6.06e-11	+	8.56e-08	0.945539	-0.0243028	0.00538458	-4.51342	6.38e-06	1:52885165	1
1:52885165	1_52885165_T_G	rs17364517	1	52885165	T	G	1:52927441:52930742:clu_45997	-42277	9.7e-10	-	1.13e-06	0.945539	-0.0243028	0.00538458	-4.51342	6.38e-06	1:52885165	1
1:52888836	1_52888836_T_A	rs7552960	1	52888836	A	T	1:52929449:52930742:clu_45997	-40614	1.39e-11	+	2.15e-08	0.0646981	0.0235798	0.00499966	4.71628	2.4e-06	1:52888836	1
1:52888836	1_52888836_T_A	rs7552960	1	52888836	A	T	1:52927441:52930742:clu_45997	-38606	7.77e-10	-	9.18e-07	0.0646981	0.0235798	0.00499966	4.71628	2.4e-06	1:52888836	1
1:52888909	1_52888909_C_T	rs41294508	1	52888909	T	C	1:52929449:52930742:clu_45997	-40541	6.06e-11	+	8.56e-08	0.0557231	0.0247232	0.00535442	4.61734	3.89e-06	1:52888909	1
1:52888909	1_52888909_C_T	rs41294508	1	52888909	T	C	1:52927441:52930742:clu_45997	-38533	9.7e-10	-	1.13e-06	0.0557231	0.0247232	0.00535442	4.61734	3.89e-06	1:52888909	1
1:52889891	1_52889891_A_C	rs17107217	1	52889891	A	C	1:52929449:52930742:clu_45997	-39559	1.39e-11	+	2.15e-08	0.934675	-0.0235078	0.00497805	-4.72229	2.33e-06	1:52889891	1
1:52889891	1_52889891_A_C	rs17107217	1	52889891	A	C	1:52927441:52930742:clu_45997	-37551	7.77e-10	-	9.18e-07	0.934675	-0.0235078	0.00497805	-4.72229	2.33e-06	1:52889891	1
1:52894158	1_52894158_C_T	rs58770079	1	52894158	T	C	1:52929449:52930742:clu_45997	-35292	6.06e-11	+	8.56e-08	0.0557925	0.0247816	0.00535174	4.63057	3.65e-06	1:52894158	1
1:52894158	1_52894158_C_T	rs58770079	1	52894158	T	C	1:52927441:52930742:clu_45997	-33284	9.7e-10	-	1.13e-06	0.0557925	0.0247816	0.00535174	4.63057	3.65e-06	1:52894158	1
1:52898176	1_52898176_T_C	rs11804976	1	52898176	T	C	1:52929449:52930742:clu_45997	-31274	6.06e-11	+	8.56e-08	0.944504	-0.0241938	0.0053496	-4.52254	6.11e-06	1:52898176	1
1:52898176	1_52898176_T_C	rs11804976	1	52898176	T	C	1:52927441:52930742:clu_45997	-29266	9.7e-10	-	1.13e-06	0.944504	-0.0241938	0.0053496	-4.52254	6.11e-06	1:52898176	1
1:52898229	1_52898229_G_A	rs11803338	1	52898229	A	G	1:52929449:52930742:clu_45997	-31221	6.06e-11	+	8.56e-08	0.0554961	0.0242309	0.00534958	4.5295	5.91e-06	1:52898229	1
1:52898229	1_52898229_G_A	rs11803338	1	52898229	A	G	1:52927441:52930742:clu_45997	-29213	9.7e-10	-	1.13e-06	0.0554961	0.0242309	0.00534958	4.5295	5.91e-06	1:52898229	1
1:52899937	1_52899937_C_T	rs7512235	1	52899937	T	C	1:52929449:52930742:clu_45997	-29513	6.06e-11	+	8.56e-08	0.0554961	0.024176	0.00534962	4.51919	6.21e-06	1:52899937	1
1:52899937	1_52899937_C_T	rs7512235	1	52899937	T	C	1:52927441:52930742:clu_45997	-27505	9.7e-10	-	1.13e-06	0.0554961	0.024176	0.00534962	4.51919	6.21e-06	1:52899937	1
1:52901752	1_52901752_T_C	rs17373092	1	52901752	T	C	1:52929449:52930742:clu_45997	-27698	6.06e-11	+	8.56e-08	0.944473	-0.0241387	0.00534829	-4.51335	6.38e-06	1:52901752	1
1:52901752	1_52901752_T_C	rs17373092	1	52901752	T	C	1:52927441:52930742:clu_45997	-25690	9.7e-10	-	1.13e-06	0.944473	-0.0241387	0.00534829	-4.51335	6.38e-06	1:52901752	1
1:52904410	1_52904410_T_C	rs12407818	1	52904410	T	C	1:52929449:52930742:clu_45997	-25040	6.06e-11	+	8.56e-08	0.944346	-0.024206	0.00534265	-4.53072	5.88e-06	1:52904410	1
1:52904410	1_52904410_T_C	rs12407818	1	52904410	T	C	1:52927441:52930742:clu_45997	-23032	9.7e-10	-	1.13e-06	0.944346	-0.024206	0.00534265	-4.53072	5.88e-06	1:52904410	1
1:52908747	1_52908747_G_A	rs12406115	1	52908747	A	G	1:52929449:52930742:clu_45997	-20703	6.06e-11	+	8.56e-08	0.0556462	0.0245701	0.00535787	4.58579	4.52e-06	1:52908747	1
1:52908747	1_52908747_G_A	rs12406115	1	52908747	A	G	1:52927441:52930742:clu_45997	-18695	9.7e-10	-	1.13e-06	0.0556462	0.0245701	0.00535787	4.58579	4.52e-06	1:52908747	1
1:52910109	1_52910109_C_T	rs72903609	1	52910109	T	C	1:52929449:52930742:clu_45997	-19341	6.06e-11	+	8.56e-08	0.0555769	0.0243426	0.00536114	4.54057	5.61e-06	1:52910109	1
1:52910109	1_52910109_C_T	rs72903609	1	52910109	T	C	1:52927441:52930742:clu_45997	-17333	9.7e-10	-	1.13e-06	0.0555769	0.0243426	0.00536114	4.54057	5.61e-06	1:52910109	1
1:52910974	1_52910974_A_C	rs7525340	1	52910974	A	C	1:52929449:52930742:clu_45997	-18476	6.06e-11	+	8.56e-08	0.944369	-0.024131	0.00534356	-4.5159	6.3e-06	1:52910974	1
1:52910974	1_52910974_A_C	rs7525340	1	52910974	A	C	1:52927441:52930742:clu_45997	-16468	9.7e-10	-	1.13e-06	0.944369	-0.024131	0.00534356	-4.5159	6.3e-06	1:52910974	1
1:52912813	1_52912813_T_A	rs6680054	1	52912813	A	T	1:52929449:52930742:clu_45997	-16637	1.39e-11	+	2.15e-08	0.0646904	0.0232374	0.00499998	4.64751	3.36e-06	1:52912813	1
1:52912813	1_52912813_T_A	rs6680054	1	52912813	A	T	1:52927441:52930742:clu_45997	-14629	7.77e-10	-	9.18e-07	0.0646904	0.0232374	0.00499998	4.64751	3.36e-06	1:52912813	1
1:52913903	1_52913903_C_T	rs17364642	1	52913903	T	C	1:52929449:52930742:clu_45997	-15547	6.06e-11	+	8.56e-08	0.0555692	0.0241404	0.00534624	4.51539	6.32e-06	1:52913903	1
1:52913903	1_52913903_C_T	rs17364642	1	52913903	T	C	1:52927441:52930742:clu_45997	-13539	9.7e-10	-	1.13e-06	0.0555692	0.0241404	0.00534624	4.51539	6.32e-06	1:52913903	1
1:52916664	1_52916664_G_A	rs112817320	1	52916664	A	G	1:52929449:52930742:clu_45997	-12786	6.06e-11	+	8.56e-08	0.0545764	0.0242743	0.00540761	4.48891	7.16e-06	1:52916664	1
1:52916664	1_52916664_G_A	rs112817320	1	52916664	A	G	1:52927441:52930742:clu_45997	-10778	9.7e-10	-	1.13e-06	0.0545764	0.0242743	0.00540761	4.48891	7.16e-06	1:52916664	1
1:52917372	1_52917372_G_A	rs12407372	1	52917372	A	G	1:52929449:52930742:clu_45997	-12078	6.06e-11	+	8.56e-08	0.0552615	0.024561	0.00539987	4.54845	5.4e-06	1:52917372	1
1:52917372	1_52917372_G_A	rs12407372	1	52917372	A	G	1:52927441:52930742:clu_45997	-10070	9.7e-10	-	1.13e-06	0.0552615	0.024561	0.00539987	4.54845	5.4e-06	1:52917372	1
1:52917647	1_52917647_T_C	rs78599257	1	52917647	T	C	1:52929449:52930742:clu_45997	-11803	4.5e-10	+	5.53e-07	0.948487	-0.025242	0.00558692	-4.51805	6.24e-06	1:52917647	1
1:52917647	1_52917647_T_C	rs78599257	1	52917647	T	C	1:52927441:52930742:clu_45997	-9795	6.05e-09	-	6.12e-06	0.948487	-0.025242	0.00558692	-4.51805	6.24e-06	1:52917647	1
1:52921448	1_52921448_C_T	rs72903628	1	52921448	T	C	1:52929449:52930742:clu_45997	-8002	1.39e-11	+	2.15e-08	0.0643363	0.0231108	0.00502671	4.5976	4.27e-06	1:52921448	1
1:52921448	1_52921448_C_T	rs72903628	1	52921448	T	C	1:52927441:52930742:clu_45997	-5994	7.77e-10	-	9.18e-07	0.0643363	0.0231108	0.00502671	4.5976	4.27e-06	1:52921448	1
1:52922071	1_52922071_G_A	rs143153805	1	52922071	A	G	1:52929449:52930742:clu_45997	-7379	6.06e-11	+	8.56e-08	0.0665419	0.0251402	0.00544765	4.61487	3.93e-06	1:52922071	1
1:52922071	1_52922071_G_A	rs143153805	1	52922071	A	G	1:52927441:52930742:clu_45997	-5371	9.7e-10	-	1.13e-06	0.0665419	0.0251402	0.00544765	4.61487	3.93e-06	1:52922071	1
1:52929339	1_52929339_G_A	rs41294510	1	52929339	A	G	1:52929449:52930742:clu_45997	-111	1.39e-11	+	2.15e-08	0.0643671	0.023013	0.00502559	4.57916	4.67e-06	1:52929339	1
1:52929339	1_52929339_G_A	rs41294510	1	52929339	A	G	1:52927441:52930742:clu_45997	0	7.77e-10	-	9.18e-07	0.0643671	0.023013	0.00502559	4.57916	4.67e-06	1:52929339	1
1:52931183	1_52931183_T_C	rs7512768	1	52931183	T	C	1:52929449:52930742:clu_45997	441	1.39e-11	+	2.15e-08	0.935641	-0.0226248	0.00501186	-4.51426	6.35e-06	1:52931183	1
1:52931183	1_52931183_T_C	rs7512768	1	52931183	T	C	1:52927441:52930742:clu_45997	441	7.77e-10	-	9.18e-07	0.935641	-0.0226248	0.00501186	-4.51426	6.35e-06	1:52931183	1
1:52933435	1_52933435_C_A	rs72903641	1	52933435	A	C	1:52929449:52930742:clu_45997	2693	6.06e-11	+	8.56e-08	0.0557193	0.0243848	0.00535452	4.55406	5.26e-06	1:52933435	1
1:52933435	1_52933435_C_A	rs72903641	1	52933435	A	C	1:52927441:52930742:clu_45997	2693	9.7e-10	-	1.13e-06	0.0557193	0.0243848	0.00535452	4.55406	5.26e-06	1:52933435	1
1:52935050	1_52935050_G_A	rs72903643	1	52935050	A	G	1:52929449:52930742:clu_45997	4308	6.06e-11	+	8.56e-08	0.055727	0.0243634	0.00535423	4.55031	5.36e-06	1:52935050	1
1:52935050	1_52935050_G_A	rs72903643	1	52935050	A	G	1:52927441:52930742:clu_45997	4308	9.7e-10	-	1.13e-06	0.055727	0.0243634	0.00535423	4.55031	5.36e-06	1:52935050	1
1:52937144	1_52937144_T_C	rs34557235	1	52937144	T	C	1:52929449:52930742:clu_45997	6402	6.06e-11	+	8.56e-08	0.944258	-0.0244936	0.00535349	-4.57525	4.76e-06	1:52937144	1
1:52937144	1_52937144_T_C	rs34557235	1	52937144	T	C	1:52927441:52930742:clu_45997	6402	9.7e-10	-	1.13e-06	0.944258	-0.0244936	0.00535349	-4.57525	4.76e-06	1:52937144	1
1:52948750	1_52948750_T_C	rs72903653	1	52948750	T	C	1:52929449:52930742:clu_45997	18008	6.06e-11	+	8.56e-08	0.934289	-0.0222684	0.00500444	-4.44972	8.6e-06	1:52948750	1
1:52948750	1_52948750_T_C	rs72903653	1	52948750	T	C	1:52927441:52930742:clu_45997	18008	9.7e-10	-	1.13e-06	0.934289	-0.0222684	0.00500444	-4.44972	8.6e-06	1:52948750	1
1:52949594	1_52949594_A_C	rs72903655	1	52949594	A	C	1:52929449:52930742:clu_45997	18852	6.06e-11	+	8.56e-08	0.944258	-0.024522	0.00535347	-4.58058	4.64e-06	1:52949594	1
1:52949594	1_52949594_A_C	rs72903655	1	52949594	A	C	1:52927441:52930742:clu_45997	18852	9.7e-10	-	1.13e-06	0.944258	-0.024522	0.00535347	-4.58058	4.64e-06	1:52949594	1
1:52950551	1_52950551_G_A	rs57663833	1	52950551	A	G	1:52929449:52930742:clu_45997	19809	6.06e-11	+	8.56e-08	0.0557116	0.0244691	0.00535485	4.56951	4.89e-06	1:52950551	1
1:52950551	1_52950551_G_A	rs57663833	1	52950551	A	G	1:52927441:52930742:clu_45997	19809	9.7e-10	-	1.13e-06	0.0557116	0.0244691	0.00535485	4.56951	4.89e-06	1:52950551	1
1:52951323	1_52951323_A_G	rs17107246	1	52951323	A	G	1:52929449:52930742:clu_45997	20581	1.39e-11	+	2.15e-08	0.92503	-0.0240328	0.00514522	-4.6709	3e-06	1:52951323	1
1:52951323	1_52951323_A_G	rs17107246	1	52951323	A	G	1:52927441:52930742:clu_45997	20581	7.77e-10	-	9.18e-07	0.92503	-0.0240328	0.00514522	-4.6709	3e-06	1:52951323	1
1:52952869	1_52952869_G_A	rs12402446	1	52952869	A	G	1:52929449:52930742:clu_45997	22127	1.39e-11	+	2.15e-08	0.061907	0.0231871	0.00512042	4.52835	5.94e-06	1:52952869	1
1:52952869	1_52952869_G_A	rs12402446	1	52952869	A	G	1:52927441:52930742:clu_45997	22127	7.77e-10	-	9.18e-07	0.061907	0.0231871	0.00512042	4.52835	5.94e-06	1:52952869	1
1:52955111	1_52955111_T_C	rs17364950	1	52955111	T	C	1:52929449:52930742:clu_45997	24369	6.06e-11	+	8.56e-08	0.94425	-0.0241219	0.00533811	-4.5188	6.22e-06	1:52955111	1
1:52955111	1_52955111_T_C	rs17364950	1	52955111	T	C	1:52927441:52930742:clu_45997	24369	9.7e-10	-	1.13e-06	0.94425	-0.0241219	0.00533811	-4.5188	6.22e-06	1:52955111	1
1:52959800	1_52959800_C_A	rs11807950	1	52959800	A	C	1:52929449:52930742:clu_45997	29058	6.06e-11	+	8.56e-08	0.0556154	0.0241808	0.00534416	4.52471	6.05e-06	1:52959800	1
1:52959800	1_52959800_C_A	rs11807950	1	52959800	A	C	1:52927441:52930742:clu_45997	29058	9.7e-10	-	1.13e-06	0.0556154	0.0241808	0.00534416	4.52471	6.05e-06	1:52959800	1
1:52960131	1_52960131_A_G	rs11205963	1	52960131	A	G	1:52929449:52930742:clu_45997	29389	6.06e-11	+	8.56e-08	0.944311	-0.0245246	0.0053559	-4.57898	4.67e-06	1:52960131	1
1:52960131	1_52960131_A_G	rs11205963	1	52960131	A	G	1:52927441:52930742:clu_45997	29389	9.7e-10	-	1.13e-06	0.944311	-0.0245246	0.0053559	-4.57898	4.67e-06	1:52960131	1
1:52961888	1_52961888_T_C	rs11205964	1	52961888	T	C	1:52929449:52930742:clu_45997	31146	6.06e-11	+	8.56e-08	0.947064	-0.0243383	0.00547025	-4.4492	8.62e-06	1:52961888	1
1:52961888	1_52961888_T_C	rs11205964	1	52961888	T	C	1:52927441:52930742:clu_45997	31146	9.7e-10	-	1.13e-06	0.947064	-0.0243383	0.00547025	-4.4492	8.62e-06	1:52961888	1
1:52964160	1_52964160_C_T	rs144781018	1	52964160	T	C	1:52929449:52930742:clu_45997	33418	6.06e-11	+	8.56e-08	0.0548654	0.0257019	0.00539452	4.76444	1.89e-06	1:52964160	1
1:52964160	1_52964160_C_T	rs144781018	1	52964160	T	C	1:52927441:52930742:clu_45997	33418	9.7e-10	-	1.13e-06	0.0548654	0.0257019	0.00539452	4.76444	1.89e-06	1:52964160	1
1:52965491	1_52965491_C_T	rs7355078	1	52965491	T	C	1:52929449:52930742:clu_45997	34749	1.39e-11	+	2.15e-08	0.0647135	0.0236595	0.005013	4.71964	2.36e-06	1:52965491	1
1:52965491	1_52965491_C_T	rs7355078	1	52965491	T	C	1:52927441:52930742:clu_45997	34749	7.77e-10	-	9.18e-07	0.0647135	0.0236595	0.005013	4.71964	2.36e-06	1:52965491	1
1:52968914	1_52968914_T_C	rs72903681	1	52968914	T	C	1:52929449:52930742:clu_45997	38172	6.06e-11	+	8.56e-08	0.945351	-0.0248797	0.00540489	-4.60318	4.16e-06	1:52968914	1
1:52968914	1_52968914_T_C	rs72903681	1	52968914	T	C	1:52927441:52930742:clu_45997	38172	9.7e-10	-	1.13e-06	0.945351	-0.0248797	0.00540489	-4.60318	4.16e-06	1:52968914	1
1:52970046	1_52970046_G_A	rs6679448	1	52970046	A	G	1:52929449:52930742:clu_45997	39304	6.06e-11	+	8.56e-08	0.0556385	0.0246101	0.00535818	4.59299	4.37e-06	1:52970046	1
1:52970046	1_52970046_G_A	rs6679448	1	52970046	A	G	1:52927441:52930742:clu_45997	39304	9.7e-10	-	1.13e-06	0.0556385	0.0246101	0.00535818	4.59299	4.37e-06	1:52970046	1
1:52977507	1_52977507_C_T	rs58792030	1	52977507	T	C	1:52929449:52930742:clu_45997	46765	6.06e-11	+	8.56e-08	0.0555846	0.0246872	0.00536065	4.60525	4.12e-06	1:52977507	1
1:52977507	1_52977507_C_T	rs58792030	1	52977507	T	C	1:52927441:52930742:clu_45997	46765	9.7e-10	-	1.13e-06	0.0555846	0.0246872	0.00536065	4.60525	4.12e-06	1:52977507	1
1:52979822	1_52979822_T_A	rs17365027	1	52979822	A	T	1:52929449:52930742:clu_45997	49080	6.06e-11	+	8.56e-08	0.0556	0.0242508	0.0053449	4.53719	5.7e-06	1:52979822	1
1:52979822	1_52979822_T_A	rs17365027	1	52979822	A	T	1:52927441:52930742:clu_45997	49080	9.7e-10	-	1.13e-06	0.0556	0.0242508	0.0053449	4.53719	5.7e-06	1:52979822	1
1:52980317	1_52980317_T_C	rs12407960	1	52980317	T	C	1:52929449:52930742:clu_45997	49575	6.06e-11	+	8.56e-08	0.944392	-0.0246762	0.00535963	-4.60409	4.14e-06	1:52980317	1
1:52980317	1_52980317_T_C	rs12407960	1	52980317	T	C	1:52927441:52930742:clu_45997	49575	9.7e-10	-	1.13e-06	0.944392	-0.0246762	0.00535963	-4.60409	4.14e-06	1:52980317	1
1:52987128	1_52987128_G_A	rs12737682	1	52987128	A	G	1:52929449:52930742:clu_45997	56386	6.06e-11	+	8.56e-08	0.0555846	0.0247473	0.00536084	4.61631	3.91e-06	1:52987128	1
1:52987128	1_52987128_G_A	rs12737682	1	52987128	A	G	1:52927441:52930742:clu_45997	56386	9.7e-10	-	1.13e-06	0.0555846	0.0247473	0.00536084	4.61631	3.91e-06	1:52987128	1
1:52991983	1_52991983_A_G	rs57766167	1	52991983	A	G	1:52929449:52930742:clu_45997	61241	6.06e-11	+	8.56e-08	0.9442	-0.0245964	0.00535114	-4.59647	4.3e-06	1:52991983	1
1:52991983	1_52991983_A_G	rs57766167	1	52991983	A	G	1:52927441:52930742:clu_45997	61241	9.7e-10	-	1.13e-06	0.9442	-0.0245964	0.00535114	-4.59647	4.3e-06	1:52991983	1
1:52992254	1_52992254_A_G	rs72903702	1	52992254	A	G	1:52929449:52930742:clu_45997	61512	6.06e-11	+	8.56e-08	0.944088	-0.0246746	0.00534611	-4.61544	3.92e-06	1:52992254	1
1:52992254	1_52992254_A_G	rs72903702	1	52992254	A	G	1:52927441:52930742:clu_45997	61512	9.7e-10	-	1.13e-06	0.944088	-0.0246746	0.00534611	-4.61544	3.92e-06	1:52992254	1
1:52993646	1_52993646_C_T	rs144543585	1	52993646	T	C	1:52929449:52930742:clu_45997	62904	6.06e-11	+	8.56e-08	0.0557117	0.0244738	0.00535517	4.57012	4.87e-06	1:52993646	1
1:52993646	1_52993646_C_T	rs144543585	1	52993646	T	C	1:52927441:52930742:clu_45997	62904	9.7e-10	-	1.13e-06	0.0557117	0.0244738	0.00535517	4.57012	4.87e-06	1:52993646	1
1:52993712	1_52993712_A_G	rs112426904	1	52993712	A	G	1:52929449:52930742:clu_45997	62970	1.39e-11	+	2.15e-08	0.934929	-0.0238814	0.00500056	-4.77574	1.79e-06	1:52993712	1
1:52993712	1_52993712_A_G	rs112426904	1	52993712	A	G	1:52927441:52930742:clu_45997	62970	7.77e-10	-	9.18e-07	0.934929	-0.0238814	0.00500056	-4.77574	1.79e-06	1:52993712	1
1:52994674	1_52994674_C_T	rs72905605	1	52994674	T	C	1:52929449:52930742:clu_45997	63932	6.06e-11	+	8.56e-08	0.0558541	0.0246719	0.00534879	4.61261	3.98e-06	1:52994674	1
1:52994674	1_52994674_C_T	rs72905605	1	52994674	T	C	1:52927441:52930742:clu_45997	63932	9.7e-10	-	1.13e-06	0.0558541	0.0246719	0.00534879	4.61261	3.98e-06	1:52994674	1
1:52994822	1_52994822_G_A	rs17365082	1	52994822	A	G	1:52929449:52930742:clu_45997	64080	6.06e-11	+	8.56e-08	0.0556731	0.0243299	0.00534193	4.55451	5.25e-06	1:52994822	1
1:52994822	1_52994822_G_A	rs17365082	1	52994822	A	G	1:52927441:52930742:clu_45997	64080	9.7e-10	-	1.13e-06	0.0556731	0.0243299	0.00534193	4.55451	5.25e-06	1:52994822	1
1:52998102	1_52998102_G_A	rs12409239	1	52998102	A	G	1:52929449:52930742:clu_45997	67360	6.06e-11	+	8.56e-08	0.0544647	0.0242626	0.00541309	4.48221	7.39e-06	1:52998102	1
1:52998102	1_52998102_G_A	rs12409239	1	52998102	A	G	1:52927441:52930742:clu_45997	67360	9.7e-10	-	1.13e-06	0.0544647	0.0242626	0.00541309	4.48221	7.39e-06	1:52998102	1
1:53003821	1_53003821_C_T	rs11805462	1	53003821	T	C	1:52929449:52930742:clu_45997	73079	1.39e-11	+	2.15e-08	0.0647597	0.0238683	0.00501169	4.76251	1.91e-06	1:53003821	1
1:53003821	1_53003821_C_T	rs11805462	1	53003821	T	C	1:52927441:52930742:clu_45997	73079	7.77e-10	-	9.18e-07	0.0647597	0.0238683	0.00501169	4.76251	1.91e-06	1:53003821	1
1:53006938	1_53006938_C_T	rs113417544	1	53006938	T	C	1:52929449:52930742:clu_45997	76196	6.06e-11	+	8.56e-08	0.0558886	0.0244977	0.00534721	4.5814	4.62e-06	1:53006938	1
1:53006938	1_53006938_C_T	rs113417544	1	53006938	T	C	1:52927441:52930742:clu_45997	76196	9.7e-10	-	1.13e-06	0.0558886	0.0244977	0.00534721	4.5814	4.62e-06	1:53006938	1
1:53008039	1_53008039_T_C	rs11800551	1	53008039	T	C	1:52929449:52930742:clu_45997	77297	6.06e-11	+	8.56e-08	0.944169	-0.0240534	0.00533485	-4.50873	6.52e-06	1:53008039	1
1:53008039	1_53008039_T_C	rs11800551	1	53008039	T	C	1:52927441:52930742:clu_45997	77297	9.7e-10	-	1.13e-06	0.944169	-0.0240534	0.00533485	-4.50873	6.52e-06	1:53008039	1
1:53012475	1_53012475_C_T	rs59449688	1	53012475	T	C	1:52929449:52930742:clu_45997	81733	6.06e-11	+	8.56e-08	0.0555346	0.0247939	0.00534993	4.63444	3.58e-06	1:53012475	1
1:53012475	1_53012475_C_T	rs59449688	1	53012475	T	C	1:52927441:52930742:clu_45997	81733	9.7e-10	-	1.13e-06	0.0555346	0.0247939	0.00534993	4.63444	3.58e-06	1:53012475	1
1:53013518	1_53013518_G_C	rs72905633	1	53013518	C	G	1:52929449:52930742:clu_45997	82776	6.06e-11	+	8.56e-08	0.0556155	0.0243616	0.00534631	4.55672	5.2e-06	1:53013518	1
1:53013518	1_53013518_G_C	rs72905633	1	53013518	C	G	1:52927441:52930742:clu_45997	82776	9.7e-10	-	1.13e-06	0.0556155	0.0243616	0.00534631	4.55672	5.2e-06	1:53013518	1
1:53018012	1_53018012_G_A	rs7511710	1	53018012	A	G	1:52929449:52930742:clu_45997	87270	6.06e-11	+	8.56e-08	0.0558695	0.0247003	0.00533482	4.63002	3.66e-06	1:53018012	1
1:53018012	1_53018012_G_A	rs7511710	1	53018012	A	G	1:52927441:52930742:clu_45997	87270	9.7e-10	-	1.13e-06	0.0558695	0.0247003	0.00533482	4.63002	3.66e-06	1:53018012	1
1:53021961	1_53021961_A_T	rs6588430	1	53021961	A	T	1:52929449:52930742:clu_45997	91219	6.06e-11	+	8.56e-08	0.943515	-0.0239477	0.00529267	-4.52469	6.05e-06	1:53021961	1
1:53021961	1_53021961_A_T	rs6588430	1	53021961	A	T	1:52927441:52930742:clu_45997	91219	9.7e-10	-	1.13e-06	0.943515	-0.0239477	0.00529267	-4.52469	6.05e-06	1:53021961	1
1:53025850	1_53025850_T_C	rs72905643	1	53025850	T	C	1:52929449:52930742:clu_45997	95108	6.06e-11	+	8.56e-08	0.943465	-0.0244487	0.0053032	-4.61018	4.02e-06	1:53025850	1
1:53025850	1_53025850_T_C	rs72905643	1	53025850	T	C	1:52927441:52930742:clu_45997	95108	9.7e-10	-	1.13e-06	0.943465	-0.0244487	0.0053032	-4.61018	4.02e-06	1:53025850	1
1:53034164	1_53034164_C_T	rs72905655	1	53034164	T	C	1:52929449:52930742:clu_45997	103422	6.06e-11	+	8.56e-08	0.0565237	0.0243219	0.00530568	4.58413	4.56e-06	1:53034164	1
1:53034164	1_53034164_C_T	rs72905655	1	53034164	T	C	1:52927441:52930742:clu_45997	103422	9.7e-10	-	1.13e-06	0.0565237	0.0243219	0.00530568	4.58413	4.56e-06	1:53034164	1
1:53036097	1_53036097_G_A	rs17365252	1	53036097	A	G	1:52929449:52930742:clu_45997	105355	6.06e-11	+	8.56e-08	0.0567777	0.0239994	0.00527986	4.54545	5.48e-06	1:53036097	1
1:53036097	1_53036097_G_A	rs17365252	1	53036097	A	G	1:52927441:52930742:clu_45997	105355	9.7e-10	-	1.13e-06	0.0567777	0.0239994	0.00527986	4.54545	5.48e-06	1:53036097	1
1:53036467	1_53036467_A_T	rs77436971	1	53036467	A	T	1:52929449:52930742:clu_45997	105725	6.06e-11	+	8.56e-08	0.94323	-0.0242708	0.00529481	-4.58389	4.56e-06	1:53036467	1
1:53036467	1_53036467_A_T	rs77436971	1	53036467	A	T	1:52927441:52930742:clu_45997	105725	9.7e-10	-	1.13e-06	0.94323	-0.0242708	0.00529481	-4.58389	4.56e-06	1:53036467	1
1:53039603	1_53039603_T_C	rs17373814	1	53039603	T	C	1:52929449:52930742:clu_45997	108861	6.06e-11	+	8.56e-08	0.943215	-0.0238562	0.00528819	-4.51122	6.45e-06	1:53039603	1
1:53039603	1_53039603_T_C	rs17373814	1	53039603	T	C	1:52927441:52930742:clu_45997	108861	9.7e-10	-	1.13e-06	0.943215	-0.0238562	0.00528819	-4.51122	6.45e-06	1:53039603	1
1:53039717	1_53039717_C_T	rs113788994	1	53039717	T	C	1:52929449:52930742:clu_45997	108975	6.06e-11	+	8.56e-08	0.0565314	0.0243052	0.00530499	4.58158	4.61e-06	1:53039717	1
1:53039717	1_53039717_C_T	rs113788994	1	53039717	T	C	1:52927441:52930742:clu_45997	108975	9.7e-10	-	1.13e-06	0.0565314	0.0243052	0.00530499	4.58158	4.61e-06	1:53039717	1
1:53040968	1_53040968_A_G	rs11205975	1	53040968	A	G	1:52929449:52930742:clu_45997	110226	6.06e-11	+	8.56e-08	0.942895	-0.0237501	0.00526536	-4.51063	6.46e-06	1:53040968	1
1:53040968	1_53040968_A_G	rs11205975	1	53040968	A	G	1:52927441:52930742:clu_45997	110226	9.7e-10	-	1.13e-06	0.942895	-0.0237501	0.00526536	-4.51063	6.46e-06	1:53040968	1
1:53041145	1_53041145_A_G	rs12407692	1	53041145	A	G	1:52929449:52930742:clu_45997	110403	6.06e-11	+	8.56e-08	0.943769	-0.0243082	0.00531836	-4.57063	4.86e-06	1:53041145	1
1:53041145	1_53041145_A_G	rs12407692	1	53041145	A	G	1:52927441:52930742:clu_45997	110403	9.7e-10	-	1.13e-06	0.943769	-0.0243082	0.00531836	-4.57063	4.86e-06	1:53041145	1
1:53044049	1_53044049_C_T	rs72905667	1	53044049	T	C	1:52929449:52930742:clu_45997	113307	6.06e-11	+	8.56e-08	0.0562388	0.0242371	0.00531801	4.55754	5.18e-06	1:53044049	1
1:53044049	1_53044049_C_T	rs72905667	1	53044049	T	C	1:52927441:52930742:clu_45997	113307	9.7e-10	-	1.13e-06	0.0562388	0.0242371	0.00531801	4.55754	5.18e-06	1:53044049	1
1:53055997	1_53055997_C_T	rs111967467	1	53055997	T	C	1:52929449:52930742:clu_45997	125255	6.06e-11	+	8.56e-08	0.0545723	0.0241235	0.00539565	4.47092	7.79e-06	1:53055997	1
1:53055997	1_53055997_C_T	rs111967467	1	53055997	T	C	1:52927441:52930742:clu_45997	125255	9.7e-10	-	1.13e-06	0.0545723	0.0241235	0.00539565	4.47092	7.79e-06	1:53055997	1
1:53068406	1_53068406_C_G	rs35607140	1	53068406	C	G	1:52929449:52930742:clu_45997	137664	5.02e-11	+	7.2e-08	0.940533	-0.0229267	0.0051792	-4.42669	9.57e-06	1:53068406	1
1:53068406	1_53068406_C_G	rs35607140	1	53068406	C	G	1:52927441:52930742:clu_45997	137664	1.11e-08	-	1.07e-05	0.940533	-0.0229267	0.0051792	-4.42669	9.57e-06	1:53068406	1
1:53069463	1_53069463_G_A	rs35455603	1	53069463	A	G	1:52929449:52930742:clu_45997	138721	5.02e-11	+	7.2e-08	0.059144	0.0231294	0.00519255	4.45434	8.42e-06	1:53069463	1
1:53069463	1_53069463_G_A	rs35455603	1	53069463	A	G	1:52927441:52930742:clu_45997	138721	1.11e-08	-	1.07e-05	0.059144	0.0231294	0.00519255	4.45434	8.42e-06	1:53069463	1
1:53070377	1_53070377_C_T	rs34019243	1	53070377	T	C	1:52929449:52930742:clu_45997	139635	5.02e-11	+	7.2e-08	0.0591016	0.0232287	0.00519445	4.47184	7.76e-06	1:53070377	1
1:53070377	1_53070377_C_T	rs34019243	1	53070377	T	C	1:52927441:52930742:clu_45997	139635	1.11e-08	-	1.07e-05	0.0591016	0.0232287	0.00519445	4.47184	7.76e-06	1:53070377	1
1:53073242	1_53073242_G_A	rs35226390	1	53073242	A	G	1:52929449:52930742:clu_45997	142500	5.02e-11	+	7.2e-08	0.0591016	0.0234393	0.0051946	4.51224	6.41e-06	1:53073242	1
1:53073242	1_53073242_G_A	rs35226390	1	53073242	A	G	1:52927441:52930742:clu_45997	142500	1.11e-08	-	1.07e-05	0.0591016	0.0234393	0.0051946	4.51224	6.41e-06	1:53073242	1
1:53074412	1_53074412_A_G	rs1047619	1	53074412	A	G	1:52929449:52930742:clu_45997	143670	5.54e-11	+	7.87e-08	0.935349	-0.0226981	0.0049674	-4.56942	4.89e-06	NA	NA
1:53074412	1_53074412_A_G	rs1047619	1	53074412	A	G	1:52927441:52930742:clu_45997	143670	3.18e-08	-	2.83e-05	0.935349	-0.0226981	0.0049674	-4.56942	4.89e-06	NA	NA
1:53075062	1_53075062_C_T	rs111363630	1	53075062	T	C	1:52929449:52930742:clu_45997	144320	5.54e-11	+	7.87e-08	0.0624193	0.0224706	0.00506419	4.43715	9.12e-06	NA	NA
1:53075062	1_53075062_C_T	rs111363630	1	53075062	T	C	1:52927441:52930742:clu_45997	144320	3.18e-08	-	2.83e-05	0.0624193	0.0224706	0.00506419	4.43715	9.12e-06	NA	NA
1:53079309	1_53079309_G_C	rs60001856	1	53079309	C	G	1:52929449:52930742:clu_45997	148567	5.54e-11	+	7.87e-08	0.0625461	0.0226572	0.00506231	4.47565	7.62e-06	NA	NA
1:53079309	1_53079309_G_C	rs60001856	1	53079309	C	G	1:52927441:52930742:clu_45997	148567	3.18e-08	-	2.83e-05	0.0625461	0.0226572	0.00506231	4.47565	7.62e-06	NA	NA
1:53082829	1_53082829_A_T	rs72907505	1	53082829	A	T	1:52929449:52930742:clu_45997	152087	5.54e-11	+	7.87e-08	0.934787	-0.0226721	0.00496711	-4.56445	5.01e-06	NA	NA
1:53082829	1_53082829_A_T	rs72907505	1	53082829	A	T	1:52927441:52930742:clu_45997	152087	3.18e-08	-	2.83e-05	0.934787	-0.0226721	0.00496711	-4.56445	5.01e-06	NA	NA
1:72618544	1_72618544_C_A	rs2422136	1	72618544	A	C	1:72988203:72999447:clu_46339	-369660	6.09e-05	-	0.0222688	0.512883	0.0183753	0.00243715	7.53968	4.71e-14	1:72618544	1
1:72627031	1_72627031_G_A	rs11209928	1	72627031	A	G	1:72988203:72999447:clu_46339	-361173	5.4e-05	-	0.0201615	0.513041	0.0185446	0.00243874	7.60416	2.87e-14	1:72627031	1
1:72629795	1_72629795_T_C	rs2821296	1	72629795	T	C	1:72988203:72999447:clu_46339	-358409	5.4e-05	-	0.0201615	0.487067	-0.0184339	0.00243423	-7.57281	3.65e-14	1:72629795	1
1:72634986	1_72634986_T_C	rs2630431	1	72634986	T	C	1:72988203:72999447:clu_46339	-353218	5.4e-05	-	0.0201615	0.487036	-0.018285	0.00243436	-7.51122	5.86e-14	1:72634986	1
1:72639856	1_72639856_G_A	rs2821295	1	72639856	A	G	1:72988203:72999447:clu_46339	-348348	5.4e-05	-	0.0201615	0.513064	0.0182844	0.00243449	7.51059	5.89e-14	1:72639856	1
1:72642650	1_72642650_G_A	rs2821293	1	72642650	A	G	1:72988203:72999447:clu_46339	-345554	5.4e-05	-	0.0201615	0.512964	0.0183109	0.00243455	7.52128	5.42e-14	1:72642650	1
1:72642877	1_72642877_A_G	rs11209932	1	72642877	A	G	1:72988203:72999447:clu_46339	-345327	5.4e-05	-	0.0201615	0.486582	-0.0182069	0.0024411	-7.45849	8.75e-14	1:72642877	1
1:72644116	1_72644116_C_T	rs12036585	1	72644116	T	C	1:72988203:72999447:clu_46339	-344088	5.4e-05	-	0.0201615	0.512991	0.0182531	0.00243446	7.4978	6.49e-14	1:72644116	1
1:72645734	1_72645734_G_A	rs6699731	1	72645734	A	G	1:72988203:72999447:clu_46339	-342470	5.4e-05	-	0.0201615	0.513014	0.0182758	0.00243439	7.50732	6.03e-14	1:72645734	1
1:72647443	1_72647443_A_G	rs11209933	1	72647443	A	G	1:72988203:72999447:clu_46339	-340761	5.4e-05	-	0.0201615	0.486916	-0.0183278	0.0024343	-7.52896	5.11e-14	1:72647443	1
1:72650925	1_72650925_G_T	rs6668604	1	72650925	T	G	1:72988203:72999447:clu_46339	-337279	5.4e-05	-	0.0201615	0.512725	0.0181663	0.00244124	7.44144	9.96e-14	1:72650925	1
1:72661104	1_72661104_C_T	rs2821288	1	72661104	T	C	1:72988203:72999447:clu_46339	-327100	5.4e-05	+	0.0201615	0.487478	-0.0184111	0.00243442	-7.56282	3.94e-14	1:72661104	1
1:72667196	1_72667196_C_T	rs2821285	1	72667196	T	C	1:72988203:72999447:clu_46339	-321008	5.4e-05	+	0.0201615	0.487163	-0.0184222	0.00243452	-7.56709	3.82e-14	1:72667196	1
1:72673194	1_72673194_G_A	rs2797540	1	72673194	A	G	1:72988203:72999447:clu_46339	-315010	5.4e-05	+	0.0201615	0.487598	-0.0184164	0.00243468	-7.56423	3.9e-14	1:72673194	1
1:72674489	1_72674489_C_T	rs1858600	1	72674489	T	C	1:72988203:72999447:clu_46339	-313715	5.4e-05	+	0.0201615	0.486836	-0.0184524	0.00243453	-7.57945	3.47e-14	1:72674489	1
1:72681358	1_72681358_A_G	rs1194259	1	72681358	A	G	1:72988203:72999447:clu_46339	-306846	5.4e-05	+	0.0201615	0.512802	0.0183573	0.00244119	7.51982	5.49e-14	1:72681358	1
1:72683226	1_72683226_C_T	rs1675356	1	72683226	T	C	1:72988203:72999447:clu_46339	-304978	5.4e-05	+	0.0201615	0.488237	-0.0184025	0.00243439	-7.55941	4.05e-14	1:72683226	1
1:72688503	1_72688503_G_A	rs1194286	1	72688503	A	G	1:72988203:72999447:clu_46339	-299701	2.56e-05	+	0.010797	0.487509	-0.0181999	0.00243392	-7.47763	7.57e-14	1:72688503	1
1:72695547	1_72695547_G_T	rs1205484	1	72695547	T	G	1:72988203:72999447:clu_46339	-292657	4.03e-05	+	0.015786	0.487328	-0.0182045	0.00244079	-7.45845	8.75e-14	1:72695547	1
1:72696927	1_72696927_C_T	rs1194273	1	72696927	T	C	1:72988203:72999447:clu_46339	-291277	4.03e-05	+	0.015786	0.488487	-0.0182136	0.00244091	-7.46182	8.53e-14	1:72696927	1
1:72701100	1_72701100_G_A	rs2797543	1	72701100	A	G	1:72988203:72999447:clu_46339	-287104	4.03e-05	+	0.015786	0.488918	-0.0183599	0.00243437	-7.54195	4.63e-14	1:72701100	1
1:72701965	1_72701965_A_G	rs1194271	1	72701965	A	G	1:72988203:72999447:clu_46339	-286239	4.03e-05	+	0.015786	0.515662	0.0180984	0.00244149	7.41286	1.24e-13	1:72701965	1
1:72702313	1_72702313_T_C	rs1194270	1	72702313	T	C	1:72988203:72999447:clu_46339	-285891	4.03e-05	+	0.015786	0.515551	0.0181492	0.00243543	7.45218	9.18e-14	1:72702313	1
1:72703860	1_72703860_G_A	rs1194269	1	72703860	A	G	1:72988203:72999447:clu_46339	-284344	4.03e-05	+	0.015786	0.484527	-0.0182921	0.0024394	-7.4986	6.45e-14	1:72703860	1
1:72704526	1_72704526_A_G	rs1194267	1	72704526	A	G	1:72988203:72999447:clu_46339	-283678	4.03e-05	+	0.015786	0.515474	0.018305	0.0024417	7.49684	6.54e-14	1:72704526	1
1:72707226	1_72707226_A_G	rs1194265	1	72707226	A	G	1:72988203:72999447:clu_46339	-280978	4.03e-05	+	0.015786	0.51545	0.018292	0.00244178	7.49126	6.82e-14	1:72707226	1
1:72708584	1_72708584_A_G	rs1026567	1	72708584	A	G	1:72988203:72999447:clu_46339	-279620	4.03e-05	+	0.015786	0.515458	0.0182833	0.00244208	7.48678	7.06e-14	1:72708584	1
1:72709042	1_72709042_G_A	rs1026566	1	72709042	A	G	1:72988203:72999447:clu_46339	-279162	2.56e-05	+	0.010797	0.484415	-0.0183788	0.00244238	-7.52493	5.27e-14	1:72709042	1
1:72712529	1_72712529_A_C	rs1194284	1	72712529	A	C	1:72988203:72999447:clu_46339	-275675	2.56e-05	+	0.010797	0.515481	0.0183922	0.00244444	7.52408	5.31e-14	1:72712529	1
1:72713037	1_72713037_C_T	rs1194283	1	72713037	T	C	1:72988203:72999447:clu_46339	-275167	4.03e-05	+	0.015786	0.484384	-0.0183425	0.00244568	-7.49998	6.38e-14	1:72713037	1
1:72713559	1_72713559_T_C	rs1194282	1	72713559	T	C	1:72988203:72999447:clu_46339	-274645	4.03e-05	+	0.015786	0.511598	0.0184195	0.00245264	7.51008	5.91e-14	1:72713559	1
1:72714003	1_72714003_T_C	rs1194281	1	72714003	T	C	1:72988203:72999447:clu_46339	-274201	4.03e-05	+	0.015786	0.514599	0.0183595	0.00245396	7.48156	7.34e-14	1:72714003	1
1:72714220	1_72714220_C_T	rs1194278	1	72714220	T	C	1:72988203:72999447:clu_46339	-273984	4.03e-05	+	0.015786	0.483785	-0.0184781	0.00245444	-7.52843	5.14e-14	1:72714220	1
1:72717743	1_72717743_A_G	rs1776012	1	72717743	A	G	1:72988203:72999447:clu_46339	-270461	2.93e-05	+	0.0121007	0.498294	0.0155895	0.00244001	6.38911	1.67e-10	1:72717743	1
1:72725344	1_72725344_T_C	rs9424977	1	72725344	T	C	1:72988203:72999447:clu_46339	-262860	3.86e-05	+	0.0152532	0.501362	0.015671	0.00243928	6.42441	1.32e-10	1:72725344	1
1:72735458	1_72735458_T_C	rs12137231	1	72735458	T	C	1:72988203:72999447:clu_46339	-252746	2.67e-05	+	0.0112029	0.511022	0.0154273	0.00243999	6.32269	2.57e-10	1:72735458	1
1:72740634	1_72740634_G_A	rs7549792	1	72740634	A	G	1:72988203:72999447:clu_46339	-247570	3.18e-05	+	0.0129484	0.498557	-0.0156305	0.002446	-6.39024	1.66e-10	1:72740634	1
1:72741829	1_72741829_T_C	rs11584611	1	72741829	T	C	1:72988203:72999447:clu_46339	-246375	3.18e-05	+	0.0129484	0.501347	0.015646	0.0024394	6.41387	1.42e-10	1:72741829	1
1:72742235	1_72742235_G_T	rs9425081	1	72742235	T	G	1:72988203:72999447:clu_46339	-245969	3.18e-05	+	0.0129484	0.498526	-0.0155991	0.00244603	-6.37731	1.8e-10	1:72742235	1
1:72744144	1_72744144_G_A	rs3101340	1	72744144	A	G	1:72988203:72999447:clu_46339	-244060	3.18e-05	+	0.0129484	0.497934	-0.0157353	0.00244023	-6.4483	1.13e-10	1:72744144	1
1:72744996	1_72744996_T_C	rs1870676	1	72744996	T	C	1:72988203:72999447:clu_46339	-243208	2.41e-05	-	0.0102648	0.501402	-0.0157812	0.00243988	-6.46804	9.93e-11	1:72744996	1
1:72747844	1_72747844_C_T	rs3101341	1	72747844	T	C	1:72988203:72999447:clu_46339	-240360	2.95e-05	-	0.01217	0.50025	0.0158876	0.00244759	6.49113	8.52e-11	1:72747844	1
1:72748669	1_72748669_A_C	rs3101339	1	72748669	A	C	1:72986119:73020894:clu_46339	-237451	2.69e-07	-	0.000198779	0.384242	-0.0205795	0.00250966	-8.20011	2.4e-16	1:72748669	1
1:72748669	1_72748669_A_C	rs3101339	1	72748669	A	C	1:72986119:72988086:clu_46339	-237451	3.25e-07	-	0.000235368	0.384242	-0.0205795	0.00250966	-8.20011	2.4e-16	1:72748669	1
1:72748669	1_72748669_A_C	rs3101339	1	72748669	A	C	1:72988203:72999447:clu_46339	-239535	4.04e-07	-	0.000286141	0.384242	-0.0205795	0.00250966	-8.20011	2.4e-16	1:72748669	1
1:72748669	1_72748669_A_C	rs3101339	1	72748669	A	C	1:72986119:72991269:clu_46339	-237451	1.58e-06	-	0.000965379	0.384242	-0.0205795	0.00250966	-8.20011	2.4e-16	1:72748669	1
1:72748669	1_72748669_A_C	rs3101339	1	72748669	A	C	1:72927987:73020894:clu_46339	-179319	2.78e-05	-	0.0115758	0.384242	-0.0205795	0.00250966	-8.20011	2.4e-16	1:72748669	1
1:72750500	1_72750500_A_G	rs11209943	1	72750500	A	G	1:72986119:73020894:clu_46339	-235620	1.77e-07	-	0.00013565	0.389172	-0.0209001	0.00250296	-8.35013	6.82e-17	1:72750500	1
1:72750500	1_72750500_A_G	rs11209943	1	72750500	A	G	1:72988203:72999447:clu_46339	-237704	3.02e-07	-	0.000219567	0.389172	-0.0209001	0.00250296	-8.35013	6.82e-17	1:72750500	1
1:72750500	1_72750500_A_G	rs11209943	1	72750500	A	G	1:72986119:72988086:clu_46339	-235620	4.6e-07	-	0.000321536	0.389172	-0.0209001	0.00250296	-8.35013	6.82e-17	1:72750500	1
1:72750500	1_72750500_A_G	rs11209943	1	72750500	A	G	1:72986119:72991269:clu_46339	-235620	2.05e-06	-	0.00121668	0.389172	-0.0209001	0.00250296	-8.35013	6.82e-17	1:72750500	1
1:72750500	1_72750500_A_G	rs11209943	1	72750500	A	G	1:72927987:73020894:clu_46339	-177488	3.21e-05	-	0.013045	0.389172	-0.0209001	0.00250296	-8.35013	6.82e-17	1:72750500	1
1:72751134	1_72751134_C_T	rs3101337	1	72751134	T	C	1:72986119:73020894:clu_46339	-234986	2.3e-07	-	0.000172195	0.617843	0.0205346	0.00251069	8.17886	2.87e-16	1:72751134	1
1:72751134	1_72751134_C_T	rs3101337	1	72751134	T	C	1:72986119:72988086:clu_46339	-234986	2.61e-07	-	0.000193273	0.617843	0.0205346	0.00251069	8.17886	2.87e-16	1:72751134	1
1:72751134	1_72751134_C_T	rs3101337	1	72751134	T	C	1:72988203:72999447:clu_46339	-237070	3.09e-07	-	0.0002246	0.617843	0.0205346	0.00251069	8.17886	2.87e-16	1:72751134	1
1:72751134	1_72751134_C_T	rs3101337	1	72751134	T	C	1:72986119:72991269:clu_46339	-234986	1.29e-06	-	0.000806854	0.617843	0.0205346	0.00251069	8.17886	2.87e-16	1:72751134	1
1:72751134	1_72751134_C_T	rs3101337	1	72751134	T	C	1:72927987:73020894:clu_46339	-176854	2.43e-05	-	0.0103442	0.617843	0.0205346	0.00251069	8.17886	2.87e-16	1:72751134	1
1:72751185	1_72751185_T_C	rs3101336	1	72751185	T	C	1:72986119:73020894:clu_46339	-234935	2.3e-07	-	0.000172195	0.382149	-0.0208293	0.00250372	-8.31937	8.84e-17	1:72751185	1
1:72751185	1_72751185_T_C	rs3101336	1	72751185	T	C	1:72986119:72988086:clu_46339	-234935	2.61e-07	-	0.000193273	0.382149	-0.0208293	0.00250372	-8.31937	8.84e-17	1:72751185	1
1:72751185	1_72751185_T_C	rs3101336	1	72751185	T	C	1:72988203:72999447:clu_46339	-237019	3.09e-07	-	0.0002246	0.382149	-0.0208293	0.00250372	-8.31937	8.84e-17	1:72751185	1
1:72751185	1_72751185_T_C	rs3101336	1	72751185	T	C	1:72986119:72991269:clu_46339	-234935	1.29e-06	-	0.000806854	0.382149	-0.0208293	0.00250372	-8.31937	8.84e-17	1:72751185	1
1:72751185	1_72751185_T_C	rs3101336	1	72751185	T	C	1:72927987:73020894:clu_46339	-176803	2.43e-05	-	0.0103442	0.382149	-0.0208293	0.00250372	-8.31937	8.84e-17	1:72751185	1
1:72752230	1_72752230_T_C	rs2815765	1	72752230	T	C	1:72986119:73020894:clu_46339	-233890	2.3e-07	-	0.000172195	0.383003	-0.0205424	0.0025098	-8.18489	2.73e-16	1:72752230	1
1:72752230	1_72752230_T_C	rs2815765	1	72752230	T	C	1:72986119:72988086:clu_46339	-233890	2.61e-07	-	0.000193273	0.383003	-0.0205424	0.0025098	-8.18489	2.73e-16	1:72752230	1
1:72752230	1_72752230_T_C	rs2815765	1	72752230	T	C	1:72988203:72999447:clu_46339	-235974	3.09e-07	-	0.0002246	0.383003	-0.0205424	0.0025098	-8.18489	2.73e-16	1:72752230	1
1:72752230	1_72752230_T_C	rs2815765	1	72752230	T	C	1:72986119:72991269:clu_46339	-233890	1.29e-06	-	0.000806854	0.383003	-0.0205424	0.0025098	-8.18489	2.73e-16	1:72752230	1
1:72752230	1_72752230_T_C	rs2815765	1	72752230	T	C	1:72927987:73020894:clu_46339	-175758	2.43e-05	-	0.0103442	0.383003	-0.0205424	0.0025098	-8.18489	2.73e-16	1:72752230	1
1:72755105	1_72755105_C_G	rs2568952	1	72755105	C	G	1:72986119:73020894:clu_46339	-231015	2.3e-07	-	0.000172195	0.382091	-0.0206465	0.00254027	-8.1277	4.38e-16	1:72755105	1
1:72755105	1_72755105_C_G	rs2568952	1	72755105	C	G	1:72986119:72988086:clu_46339	-231015	2.61e-07	-	0.000193273	0.382091	-0.0206465	0.00254027	-8.1277	4.38e-16	1:72755105	1
1:72755105	1_72755105_C_G	rs2568952	1	72755105	C	G	1:72988203:72999447:clu_46339	-233099	3.09e-07	-	0.0002246	0.382091	-0.0206465	0.00254027	-8.1277	4.38e-16	1:72755105	1
1:72755105	1_72755105_C_G	rs2568952	1	72755105	C	G	1:72986119:72991269:clu_46339	-231015	1.29e-06	-	0.000806854	0.382091	-0.0206465	0.00254027	-8.1277	4.38e-16	1:72755105	1
1:72755105	1_72755105_C_G	rs2568952	1	72755105	C	G	1:72927987:73020894:clu_46339	-172883	2.43e-05	-	0.0103442	0.382091	-0.0206465	0.00254027	-8.1277	4.38e-16	1:72755105	1
1:72764376	1_72764376_T_C	rs2568956	1	72764376	T	C	1:72986119:73020894:clu_46339	-221744	1.94e-07	-	0.000147261	0.382922	-0.0205878	0.00250985	-8.20283	2.35e-16	1:72764376	1
1:72764376	1_72764376_T_C	rs2568956	1	72764376	T	C	1:72986119:72988086:clu_46339	-221744	2.42e-07	-	0.000179935	0.382922	-0.0205878	0.00250985	-8.20283	2.35e-16	1:72764376	1
1:72764376	1_72764376_T_C	rs2568956	1	72764376	T	C	1:72988203:72999447:clu_46339	-223828	2.6e-07	-	0.000192588	0.382922	-0.0205878	0.00250985	-8.20283	2.35e-16	1:72764376	1
1:72764376	1_72764376_T_C	rs2568956	1	72764376	T	C	1:72986119:72991269:clu_46339	-221744	1.11e-06	-	0.000702653	0.382922	-0.0205878	0.00250985	-8.20283	2.35e-16	1:72764376	1
1:72764376	1_72764376_T_C	rs2568956	1	72764376	T	C	1:72927987:73020894:clu_46339	-163612	2.32e-05	-	0.0099528	0.382922	-0.0205878	0.00250985	-8.20283	2.35e-16	1:72764376	1
1:72765116	1_72765116_G_A	rs2568958	1	72765116	A	G	1:72988203:72999447:clu_46339	-223088	1.23e-07	-	9.76e-05	0.617802	0.020582	0.00250378	8.22037	2.03e-16	1:72765116	1
1:72765116	1_72765116_G_A	rs2568958	1	72765116	A	G	1:72986119:73020894:clu_46339	-221004	1.74e-07	-	0.000133582	0.617802	0.020582	0.00250378	8.22037	2.03e-16	1:72765116	1
1:72765116	1_72765116_G_A	rs2568958	1	72765116	A	G	1:72986119:72988086:clu_46339	-221004	1.81e-07	-	0.000138765	0.617802	0.020582	0.00250378	8.22037	2.03e-16	1:72765116	1
1:72765116	1_72765116_G_A	rs2568958	1	72765116	A	G	1:72986119:72991269:clu_46339	-221004	9.54e-07	-	0.00061794	0.617802	0.020582	0.00250378	8.22037	2.03e-16	1:72765116	1
1:72765116	1_72765116_G_A	rs2568958	1	72765116	A	G	1:72927987:73020894:clu_46339	-162872	2.18e-05	-	0.00945227	0.617802	0.020582	0.00250378	8.22037	2.03e-16	1:72765116	1
1:72811904	1_72811904_G_T	rs11209948	1	72811904	T	G	1:72986119:73020894:clu_46339	-174216	7.06e-08	-	5.88e-05	0.617266	0.0204766	0.00252144	8.12098	4.62e-16	1:72811904	1
1:72811904	1_72811904_G_T	rs11209948	1	72811904	T	G	1:72986119:72988086:clu_46339	-174216	2.83e-07	-	0.000207789	0.617266	0.0204766	0.00252144	8.12098	4.62e-16	1:72811904	1
1:72811904	1_72811904_G_T	rs11209948	1	72811904	T	G	1:72988203:72999447:clu_46339	-176300	3.33e-07	-	0.000240148	0.617266	0.0204766	0.00252144	8.12098	4.62e-16	1:72811904	1
1:72811904	1_72811904_G_T	rs11209948	1	72811904	T	G	1:72986119:72991269:clu_46339	-174216	1.21e-06	-	0.000759451	0.617266	0.0204766	0.00252144	8.12098	4.62e-16	1:72811904	1
1:72811904	1_72811904_G_T	rs11209948	1	72811904	T	G	1:72927987:73020894:clu_46339	-116084	7.73e-06	-	0.0038785	0.617266	0.0204766	0.00252144	8.12098	4.62e-16	1:72811904	1
1:72812249	1_72812249_A_G	rs2568960	1	72812249	A	G	1:72986119:73020894:clu_46339	-173871	6.7e-08	-	5.61e-05	0.381025	-0.0204932	0.00252283	-8.1231	4.54e-16	1:72812249	1
1:72812249	1_72812249_A_G	rs2568960	1	72812249	A	G	1:72986119:72988086:clu_46339	-173871	2.36e-07	-	0.000176578	0.381025	-0.0204932	0.00252283	-8.1231	4.54e-16	1:72812249	1
1:72812249	1_72812249_A_G	rs2568960	1	72812249	A	G	1:72988203:72999447:clu_46339	-175955	2.64e-07	-	0.000195328	0.381025	-0.0204932	0.00252283	-8.1231	4.54e-16	1:72812249	1
1:72812249	1_72812249_A_G	rs2568960	1	72812249	A	G	1:72986119:72991269:clu_46339	-173871	1.05e-06	-	0.000672146	0.381025	-0.0204932	0.00252283	-8.1231	4.54e-16	1:72812249	1
1:72812249	1_72812249_A_G	rs2568960	1	72812249	A	G	1:72927987:73020894:clu_46339	-115739	6.87e-06	-	0.00350692	0.381025	-0.0204932	0.00252283	-8.1231	4.54e-16	1:72812249	1
1:72812324	1_72812324_G_A	rs2815753	1	72812324	A	G	1:72986119:73020894:clu_46339	-173796	6.7e-08	-	5.61e-05	0.618541	0.0208465	0.00252222	8.26513	1.4e-16	1:72812324	1
1:72812324	1_72812324_G_A	rs2815753	1	72812324	A	G	1:72986119:72988086:clu_46339	-173796	2.36e-07	-	0.000176578	0.618541	0.0208465	0.00252222	8.26513	1.4e-16	1:72812324	1
1:72812324	1_72812324_G_A	rs2815753	1	72812324	A	G	1:72988203:72999447:clu_46339	-175880	2.64e-07	-	0.000195328	0.618541	0.0208465	0.00252222	8.26513	1.4e-16	1:72812324	1
1:72812324	1_72812324_G_A	rs2815753	1	72812324	A	G	1:72986119:72991269:clu_46339	-173796	1.05e-06	-	0.000672146	0.618541	0.0208465	0.00252222	8.26513	1.4e-16	1:72812324	1
1:72812324	1_72812324_G_A	rs2815753	1	72812324	A	G	1:72927987:73020894:clu_46339	-115664	6.87e-06	-	0.00350692	0.618541	0.0208465	0.00252222	8.26513	1.4e-16	1:72812324	1
1:72812440	1_72812440_G_A	rs2815752	1	72812440	A	G	1:72986119:73020894:clu_46339	-173680	1.94e-07	-	0.000147261	0.617659	0.0206999	0.00251402	8.2338	1.81e-16	1:72812440	1
1:72812440	1_72812440_G_A	rs2815752	1	72812440	A	G	1:72986119:72988086:clu_46339	-173680	2.42e-07	-	0.000179935	0.617659	0.0206999	0.00251402	8.2338	1.81e-16	1:72812440	1
1:72812440	1_72812440_G_A	rs2815752	1	72812440	A	G	1:72988203:72999447:clu_46339	-175764	2.6e-07	-	0.000192588	0.617659	0.0206999	0.00251402	8.2338	1.81e-16	1:72812440	1
1:72812440	1_72812440_G_A	rs2815752	1	72812440	A	G	1:72986119:72991269:clu_46339	-173680	1.11e-06	-	0.000702653	0.617659	0.0206999	0.00251402	8.2338	1.81e-16	1:72812440	1
1:72812440	1_72812440_G_A	rs2815752	1	72812440	A	G	1:72927987:73020894:clu_46339	-115548	2.32e-05	-	0.0099528	0.617659	0.0206999	0.00251402	8.2338	1.81e-16	1:72812440	1
1:72812657	1_72812657_A_G	rs2613494	1	72812657	A	G	1:72986119:73020894:clu_46339	-173463	1.55e-07	-	0.000120587	0.381171	-0.0205273	0.00252267	-8.13713	4.05e-16	1:72812657	1
1:72812657	1_72812657_A_G	rs2613494	1	72812657	A	G	1:72986119:72988086:clu_46339	-173463	2.24e-07	-	0.000168045	0.381171	-0.0205273	0.00252267	-8.13713	4.05e-16	1:72812657	1
1:72812657	1_72812657_A_G	rs2613494	1	72812657	A	G	1:72988203:72999447:clu_46339	-175547	2.38e-07	-	0.000177786	0.381171	-0.0205273	0.00252267	-8.13713	4.05e-16	1:72812657	1
1:72812657	1_72812657_A_G	rs2613494	1	72812657	A	G	1:72986119:72991269:clu_46339	-173463	9.95e-07	-	0.000641128	0.381171	-0.0205273	0.00252267	-8.13713	4.05e-16	1:72812657	1
1:72812657	1_72812657_A_G	rs2613494	1	72812657	A	G	1:72927987:73020894:clu_46339	-115331	1.98e-05	-	0.00870854	0.381171	-0.0205273	0.00252267	-8.13713	4.05e-16	1:72812657	1
1:72812747	1_72812747_C_T	rs2568961	1	72812747	T	C	1:72986119:73020894:clu_46339	-173373	1.55e-07	-	0.000120587	0.618779	0.0204861	0.00252286	8.12016	4.66e-16	1:72812747	1
1:72812747	1_72812747_C_T	rs2568961	1	72812747	T	C	1:72986119:72988086:clu_46339	-173373	2.24e-07	-	0.000168045	0.618779	0.0204861	0.00252286	8.12016	4.66e-16	1:72812747	1
1:72812747	1_72812747_C_T	rs2568961	1	72812747	T	C	1:72988203:72999447:clu_46339	-175457	2.38e-07	-	0.000177786	0.618779	0.0204861	0.00252286	8.12016	4.66e-16	1:72812747	1
1:72812747	1_72812747_C_T	rs2568961	1	72812747	T	C	1:72986119:72991269:clu_46339	-173373	9.95e-07	-	0.000641128	0.618779	0.0204861	0.00252286	8.12016	4.66e-16	1:72812747	1
1:72812747	1_72812747_C_T	rs2568961	1	72812747	T	C	1:72927987:73020894:clu_46339	-115241	1.98e-05	-	0.00870854	0.618779	0.0204861	0.00252286	8.12016	4.66e-16	1:72812747	1
1:72813129	1_72813129_C_T	rs1460943	1	72813129	T	C	1:72986119:73020894:clu_46339	-172991	1.19e-07	-	9.48e-05	0.617748	0.0205035	0.00251563	8.15044	3.63e-16	1:72813129	1
1:72813129	1_72813129_C_T	rs1460943	1	72813129	T	C	1:72986119:72988086:clu_46339	-172991	1.32e-07	-	0.000104261	0.617748	0.0205035	0.00251563	8.15044	3.63e-16	1:72813129	1
1:72813129	1_72813129_C_T	rs1460943	1	72813129	T	C	1:72988203:72999447:clu_46339	-175075	1.55e-07	-	0.000120272	0.617748	0.0205035	0.00251563	8.15044	3.63e-16	1:72813129	1
1:72813129	1_72813129_C_T	rs1460943	1	72813129	T	C	1:72986119:72991269:clu_46339	-172991	7.18e-07	-	0.000478841	0.617748	0.0205035	0.00251563	8.15044	3.63e-16	1:72813129	1
1:72813129	1_72813129_C_T	rs1460943	1	72813129	T	C	1:72927987:73020894:clu_46339	-114859	1.65e-05	-	0.00743516	0.617748	0.0205035	0.00251563	8.15044	3.63e-16	1:72813129	1
1:72813218	1_72813218_C_A	rs1432639	1	72813218	A	C	1:72986119:73020894:clu_46339	-172902	1.19e-07	-	9.48e-05	0.613552	0.0204924	0.00251789	8.1387	4e-16	1:72813218	1
1:72813218	1_72813218_C_A	rs1432639	1	72813218	A	C	1:72986119:72988086:clu_46339	-172902	1.32e-07	-	0.000104261	0.613552	0.0204924	0.00251789	8.1387	4e-16	1:72813218	1
1:72813218	1_72813218_C_A	rs1432639	1	72813218	A	C	1:72988203:72999447:clu_46339	-174986	1.55e-07	-	0.000120272	0.613552	0.0204924	0.00251789	8.1387	4e-16	1:72813218	1
1:72813218	1_72813218_C_A	rs1432639	1	72813218	A	C	1:72986119:72991269:clu_46339	-172902	7.18e-07	-	0.000478841	0.613552	0.0204924	0.00251789	8.1387	4e-16	1:72813218	1
1:72813218	1_72813218_C_A	rs1432639	1	72813218	A	C	1:72927987:73020894:clu_46339	-114770	1.65e-05	-	0.00743516	0.613552	0.0204924	0.00251789	8.1387	4e-16	1:72813218	1
1:72813256	1_72813256_A_T	rs1460942	1	72813256	A	T	1:72986119:73020894:clu_46339	-172864	9.51e-08	-	7.73e-05	0.381113	-0.0205855	0.00255421	-8.05945	7.66e-16	1:72813256	1
1:72813256	1_72813256_A_T	rs1460942	1	72813256	A	T	1:72986119:72988086:clu_46339	-172864	1.22e-07	-	9.73e-05	0.381113	-0.0205855	0.00255421	-8.05945	7.66e-16	1:72813256	1
1:72813256	1_72813256_A_T	rs1460942	1	72813256	A	T	1:72988203:72999447:clu_46339	-174948	1.42e-07	-	0.000111105	0.381113	-0.0205855	0.00255421	-8.05945	7.66e-16	1:72813256	1
1:72813256	1_72813256_A_T	rs1460942	1	72813256	A	T	1:72986119:72991269:clu_46339	-172864	6.46e-07	-	0.00043556	0.381113	-0.0205855	0.00255421	-8.05945	7.66e-16	1:72813256	1
1:72813256	1_72813256_A_T	rs1460942	1	72813256	A	T	1:72927987:73020894:clu_46339	-114732	1.41e-05	-	0.00649696	0.381113	-0.0205855	0.00255421	-8.05945	7.66e-16	1:72813256	1
1:72819612	1_72819612_T_C	rs2012697	1	72819612	T	C	1:72986119:73020894:clu_46339	-166508	5.53e-08	-	4.7e-05	0.386281	-0.0204638	0.00251108	-8.14938	3.66e-16	1:72819612	1
1:72819612	1_72819612_T_C	rs2012697	1	72819612	T	C	1:72986119:72988086:clu_46339	-166508	2.03e-07	-	0.000153705	0.386281	-0.0204638	0.00251108	-8.14938	3.66e-16	1:72819612	1
1:72819612	1_72819612_T_C	rs2012697	1	72819612	T	C	1:72988203:72999447:clu_46339	-168592	2.83e-07	-	0.00020756	0.386281	-0.0204638	0.00251108	-8.14938	3.66e-16	1:72819612	1
1:72819612	1_72819612_T_C	rs2012697	1	72819612	T	C	1:72986119:72991269:clu_46339	-166508	1.32e-06	-	0.000825901	0.386281	-0.0204638	0.00251108	-8.14938	3.66e-16	1:72819612	1
1:72819612	1_72819612_T_C	rs2012697	1	72819612	T	C	1:72927987:73020894:clu_46339	-108376	2.74e-05	-	0.0114354	0.386281	-0.0204638	0.00251108	-8.14938	3.66e-16	1:72819612	1
1:72823713	1_72823713_C_T	rs990871	1	72823713	T	C	1:72986119:73020894:clu_46339	-162407	5.53e-08	-	4.7e-05	0.611479	0.0203402	0.00250697	8.11347	4.92e-16	1:72823713	1
1:72823713	1_72823713_C_T	rs990871	1	72823713	T	C	1:72986119:72988086:clu_46339	-162407	2.03e-07	-	0.000153705	0.611479	0.0203402	0.00250697	8.11347	4.92e-16	1:72823713	1
1:72823713	1_72823713_C_T	rs990871	1	72823713	T	C	1:72988203:72999447:clu_46339	-164491	2.83e-07	-	0.00020756	0.611479	0.0203402	0.00250697	8.11347	4.92e-16	1:72823713	1
1:72823713	1_72823713_C_T	rs990871	1	72823713	T	C	1:72986119:72991269:clu_46339	-162407	1.32e-06	-	0.000825901	0.611479	0.0203402	0.00250697	8.11347	4.92e-16	1:72823713	1
1:72823713	1_72823713_C_T	rs990871	1	72823713	T	C	1:72927987:73020894:clu_46339	-104275	2.74e-05	-	0.0114354	0.611479	0.0203402	0.00250697	8.11347	4.92e-16	1:72823713	1
1:72824855	1_72824855_G_A	rs6661921	1	72824855	A	G	1:72986119:73020894:clu_46339	-161265	1.03e-07	-	8.33e-05	0.612576	0.0202248	0.00251647	8.03697	9.21e-16	1:72824855	1
1:72824855	1_72824855_G_A	rs6661921	1	72824855	A	G	1:72986119:72988086:clu_46339	-161265	3.68e-07	-	0.000262936	0.612576	0.0202248	0.00251647	8.03697	9.21e-16	1:72824855	1
1:72824855	1_72824855_G_A	rs6661921	1	72824855	A	G	1:72988203:72999447:clu_46339	-163349	4.95e-07	-	0.000343301	0.612576	0.0202248	0.00251647	8.03697	9.21e-16	1:72824855	1
1:72824855	1_72824855_G_A	rs6661921	1	72824855	A	G	1:72986119:72991269:clu_46339	-161265	2.09e-06	-	0.00123562	0.612576	0.0202248	0.00251647	8.03697	9.21e-16	1:72824855	1
1:72824855	1_72824855_G_A	rs6661921	1	72824855	A	G	1:72927987:73020894:clu_46339	-103133	4.04e-05	-	0.0158467	0.612576	0.0202248	0.00251647	8.03697	9.21e-16	1:72824855	1
1:72824860	1_72824860_C_T	rs6687024	1	72824860	T	C	1:72986119:73020894:clu_46339	-161260	1.03e-07	-	8.33e-05	0.612641	0.0203072	0.00251664	8.06916	7.08e-16	1:72824860	1
1:72824860	1_72824860_C_T	rs6687024	1	72824860	T	C	1:72986119:72988086:clu_46339	-161260	3.68e-07	-	0.000262936	0.612641	0.0203072	0.00251664	8.06916	7.08e-16	1:72824860	1
1:72824860	1_72824860_C_T	rs6687024	1	72824860	T	C	1:72988203:72999447:clu_46339	-163344	4.95e-07	-	0.000343301	0.612641	0.0203072	0.00251664	8.06916	7.08e-16	1:72824860	1
1:72824860	1_72824860_C_T	rs6687024	1	72824860	T	C	1:72986119:72991269:clu_46339	-161260	2.09e-06	-	0.00123562	0.612641	0.0203072	0.00251664	8.06916	7.08e-16	1:72824860	1
1:72824860	1_72824860_C_T	rs6687024	1	72824860	T	C	1:72927987:73020894:clu_46339	-103128	4.04e-05	-	0.0158467	0.612641	0.0203072	0.00251664	8.06916	7.08e-16	1:72824860	1
1:72828221	1_72828221_T_C	rs10889947	1	72828221	T	C	1:72986119:73020894:clu_46339	-157899	5.53e-08	-	4.7e-05	0.391134	-0.0204439	0.00250444	-8.16306	3.27e-16	1:72828221	1
1:72828221	1_72828221_T_C	rs10889947	1	72828221	T	C	1:72986119:72988086:clu_46339	-157899	2.03e-07	-	0.000153705	0.391134	-0.0204439	0.00250444	-8.16306	3.27e-16	1:72828221	1
1:72828221	1_72828221_T_C	rs10889947	1	72828221	T	C	1:72988203:72999447:clu_46339	-159983	2.83e-07	-	0.00020756	0.391134	-0.0204439	0.00250444	-8.16306	3.27e-16	1:72828221	1
1:72828221	1_72828221_T_C	rs10889947	1	72828221	T	C	1:72986119:72991269:clu_46339	-157899	1.32e-06	-	0.000825901	0.391134	-0.0204439	0.00250444	-8.16306	3.27e-16	1:72828221	1
1:72828221	1_72828221_T_C	rs10889947	1	72828221	T	C	1:72927987:73020894:clu_46339	-99767	2.74e-05	-	0.0114354	0.391134	-0.0204439	0.00250444	-8.16306	3.27e-16	1:72828221	1
1:72837239	1_72837239_T_C	rs7531118	1	72837239	T	C	1:72986119:73020894:clu_46339	-148881	2.32e-05	-	0.00996009	0.477019	-0.0208329	0.00250356	-8.32134	8.7e-17	1:72837239	1
1:72837490	1_72837490_C_T	rs11209951	1	72837490	T	C	1:72986119:73020894:clu_46339	-148630	7.32e-08	-	6.08e-05	0.613765	0.0204146	0.00251043	8.13192	4.23e-16	1:72837490	1
1:72837490	1_72837490_C_T	rs11209951	1	72837490	T	C	1:72986119:72988086:clu_46339	-148630	3.46e-07	-	0.000248333	0.613765	0.0204146	0.00251043	8.13192	4.23e-16	1:72837490	1
1:72837490	1_72837490_C_T	rs11209951	1	72837490	T	C	1:72988203:72999447:clu_46339	-150714	4.35e-07	-	0.000306087	0.613765	0.0204146	0.00251043	8.13192	4.23e-16	1:72837490	1
1:72837490	1_72837490_C_T	rs11209951	1	72837490	T	C	1:72986119:72991269:clu_46339	-148630	1.84e-06	-	0.00110293	0.613765	0.0204146	0.00251043	8.13192	4.23e-16	1:72837490	1
1:72837490	1_72837490_C_T	rs11209951	1	72837490	T	C	1:72927987:73020894:clu_46339	-90498	3.29e-05	-	0.0133196	0.613765	0.0204146	0.00251043	8.13192	4.23e-16	1:72837490	1
1:72837500	1_72837500_C_T	rs11209952	1	72837500	T	C	1:72986119:73020894:clu_46339	-148620	1.09e-07	-	8.76e-05	0.608974	0.0203982	0.00250494	8.14318	3.85e-16	1:72837500	1
1:72837500	1_72837500_C_T	rs11209952	1	72837500	T	C	1:72986119:72988086:clu_46339	-148620	4.63e-07	-	0.000323589	0.608974	0.0203982	0.00250494	8.14318	3.85e-16	1:72837500	1
1:72837500	1_72837500_C_T	rs11209952	1	72837500	T	C	1:72988203:72999447:clu_46339	-150704	6.21e-07	-	0.000420018	0.608974	0.0203982	0.00250494	8.14318	3.85e-16	1:72837500	1
1:72837500	1_72837500_C_T	rs11209952	1	72837500	T	C	1:72986119:72991269:clu_46339	-148620	2.49e-06	-	0.00144225	0.608974	0.0203982	0.00250494	8.14318	3.85e-16	1:72837500	1
1:72837500	1_72837500_C_T	rs11209952	1	72837500	T	C	1:72927987:73020894:clu_46339	-90488	4.39e-05	-	0.0169737	0.608974	0.0203982	0.00250494	8.14318	3.85e-16	1:72837500	1
1:72838406	1_72838406_G_A	rs10789336	1	72838406	A	G	1:72986119:73020894:clu_46339	-147714	9.18e-08	-	7.49e-05	0.613584	0.0205244	0.00251003	8.17698	2.91e-16	1:72838406	1
1:72838406	1_72838406_G_A	rs10789336	1	72838406	A	G	1:72986119:72988086:clu_46339	-147714	3.72e-07	-	0.000265641	0.613584	0.0205244	0.00251003	8.17698	2.91e-16	1:72838406	1
1:72838406	1_72838406_G_A	rs10789336	1	72838406	A	G	1:72988203:72999447:clu_46339	-149798	4.75e-07	-	0.000331351	0.613584	0.0205244	0.00251003	8.17698	2.91e-16	1:72838406	1
1:72838406	1_72838406_G_A	rs10789336	1	72838406	A	G	1:72986119:72991269:clu_46339	-147714	2.04e-06	-	0.00120712	0.613584	0.0205244	0.00251003	8.17698	2.91e-16	1:72838406	1
1:72838406	1_72838406_G_A	rs10789336	1	72838406	A	G	1:72927987:73020894:clu_46339	-89582	3.84e-05	-	0.0151807	0.613584	0.0205244	0.00251003	8.17698	2.91e-16	1:72838406	1
1:72940273	1_72940273_A_G	rs10789340	1	72940273	A	G	1:72986119:73020894:clu_46339	-45847	1.45e-07	-	0.000113567	0.361098	-0.0136328	0.00253707	-5.37343	7.73e-08	1:72940273	1
1:72940273	1_72940273_A_G	rs10789340	1	72940273	A	G	1:72986119:72991269:clu_46339	-45847	4.7e-07	-	0.000328086	0.361098	-0.0136328	0.00253707	-5.37343	7.73e-08	1:72940273	1
1:72940273	1_72940273_A_G	rs10789340	1	72940273	A	G	1:72988203:72999447:clu_46339	-47931	3e-06	-	0.00169757	0.361098	-0.0136328	0.00253707	-5.37343	7.73e-08	1:72940273	1
1:72940273	1_72940273_A_G	rs10789340	1	72940273	A	G	1:72986119:72988086:clu_46339	-45847	3e-06	-	0.00169982	0.361098	-0.0136328	0.00253707	-5.37343	7.73e-08	1:72940273	1
1:72940273	1_72940273_A_G	rs10789340	1	72940273	A	G	1:72927987:73020894:clu_46339	0	4.36e-05	-	0.0168842	0.361098	-0.0136328	0.00253707	-5.37343	7.73e-08	1:72940273	1
1:77934778	1_77934778_G_A	rs61784767	1	77934778	A	G	1:77529058:77533769:clu_46396	401009	6.71e-05	+	0.0240822	0.0251734	0.035437	0.00793438	4.46626	7.96e-06	NA	NA
1:90832269	1_90832269_G_C	rs10754302	1	90832269	C	G	1:90861078:90866317:clu_46585	-28810	4.45e-34	+	4.62e-30	0.17884	0.014561	0.00318414	4.57296	4.81e-06	NA	NA
1:90832269	1_90832269_G_C	rs10754302	1	90832269	C	G	1:90843751:90866317:clu_46585	-11483	2.03e-29	-	1.58e-25	0.17884	0.014561	0.00318414	4.57296	4.81e-06	NA	NA
1:90832269	1_90832269_G_C	rs10754302	1	90832269	C	G	1:90843751:90885535:clu_46585	-11483	6.38e-12	-	1.03e-08	0.17884	0.014561	0.00318414	4.57296	4.81e-06	NA	NA
1:90832269	1_90832269_G_C	rs10754302	1	90832269	C	G	1:90866684:90885535:clu_46585	-34416	6.48e-12	-	1.04e-08	0.17884	0.014561	0.00318414	4.57296	4.81e-06	NA	NA
1:90832269	1_90832269_G_C	rs10754302	1	90832269	C	G	1:90866435:90885535:clu_46585	-34167	2.54e-08	-	2.3e-05	0.17884	0.014561	0.00318414	4.57296	4.81e-06	NA	NA
1:90832269	1_90832269_G_C	rs10754302	1	90832269	C	G	1:90843751:90861002:clu_46585	-11483	2.97e-05	+	0.0122435	0.17884	0.014561	0.00318414	4.57296	4.81e-06	NA	NA
1:90835816	1_90835816_C_G	rs7532588	1	90835816	C	G	1:90861078:90866317:clu_46585	-25263	4.45e-34	+	4.62e-30	0.821276	-0.0143273	0.00319406	-4.4856	7.27e-06	NA	NA
1:90835816	1_90835816_C_G	rs7532588	1	90835816	C	G	1:90843751:90866317:clu_46585	-7936	2.03e-29	-	1.58e-25	0.821276	-0.0143273	0.00319406	-4.4856	7.27e-06	NA	NA
1:90835816	1_90835816_C_G	rs7532588	1	90835816	C	G	1:90843751:90885535:clu_46585	-7936	6.38e-12	-	1.03e-08	0.821276	-0.0143273	0.00319406	-4.4856	7.27e-06	NA	NA
1:90835816	1_90835816_C_G	rs7532588	1	90835816	C	G	1:90866684:90885535:clu_46585	-30869	6.48e-12	-	1.04e-08	0.821276	-0.0143273	0.00319406	-4.4856	7.27e-06	NA	NA
1:90835816	1_90835816_C_G	rs7532588	1	90835816	C	G	1:90866435:90885535:clu_46585	-30620	2.54e-08	-	2.3e-05	0.821276	-0.0143273	0.00319406	-4.4856	7.27e-06	NA	NA
[truncated: 211,278+ more rows]

## Sheet: Table S14b
TableS14b
VEP annotations for Splicing Variants
#Uploaded_variation	Location	Allele	Consequence	IMPACT	SYMBOL	Gene	Feature_type	Feature	BIOTYPE
rs739292	22:42368857-42368857	A	upstream_gene_variant	MODIFIER	SEPT3	ENSG00000100167	Transcript	ENST00000291236.11	protein_coding
rs739292	22:42368857-42368857	A	upstream_gene_variant	MODIFIER	SEPT3	ENSG00000100167	Transcript	ENST00000328414.8	protein_coding
rs739292	22:42368857-42368857	A	upstream_gene_variant	MODIFIER	SEPT3	ENSG00000100167	Transcript	ENST00000396417.2	nonsense_mediated_decay
rs739292	22:42368857-42368857	A	upstream_gene_variant	MODIFIER	SEPT3	ENSG00000100167	Transcript	ENST00000396425.3	protein_coding
rs739292	22:42368857-42368857	A	upstream_gene_variant	MODIFIER	SEPT3	ENSG00000100167	Transcript	ENST00000396426.3	protein_coding
rs739292	22:42368857-42368857	A	upstream_gene_variant	MODIFIER	SEPT3	ENSG00000100167	Transcript	ENST00000406029.1	protein_coding
rs739292	22:42368857-42368857	A	upstream_gene_variant	MODIFIER	SEPT3	ENSG00000100167	Transcript	ENST00000449288.1	protein_coding
rs5751191	22:42370991-42370991	A	upstream_gene_variant	MODIFIER	SEPT3	ENSG00000100167	Transcript	ENST00000291236.11	protein_coding
rs5751191	22:42370991-42370991	C	upstream_gene_variant	MODIFIER	SEPT3	ENSG00000100167	Transcript	ENST00000291236.11	protein_coding
rs5751191	22:42370991-42370991	G	upstream_gene_variant	MODIFIER	SEPT3	ENSG00000100167	Transcript	ENST00000291236.11	protein_coding
rs5751191	22:42370991-42370991	A	upstream_gene_variant	MODIFIER	SEPT3	ENSG00000100167	Transcript	ENST00000328414.8	protein_coding
rs5751191	22:42370991-42370991	C	upstream_gene_variant	MODIFIER	SEPT3	ENSG00000100167	Transcript	ENST00000328414.8	protein_coding
rs5751191	22:42370991-42370991	G	upstream_gene_variant	MODIFIER	SEPT3	ENSG00000100167	Transcript	ENST00000328414.8	protein_coding
rs5751191	22:42370991-42370991	A	upstream_gene_variant	MODIFIER	SEPT3	ENSG00000100167	Transcript	ENST00000396417.2	nonsense_mediated_decay
rs5751191	22:42370991-42370991	C	upstream_gene_variant	MODIFIER	SEPT3	ENSG00000100167	Transcript	ENST00000396417.2	nonsense_mediated_decay
rs5751191	22:42370991-42370991	G	upstream_gene_variant	MODIFIER	SEPT3	ENSG00000100167	Transcript	ENST00000396417.2	nonsense_mediated_decay
rs5751191	22:42370991-42370991	A	upstream_gene_variant	MODIFIER	SEPT3	ENSG00000100167	Transcript	ENST00000396425.3	protein_coding
rs5751191	22:42370991-42370991	C	upstream_gene_variant	MODIFIER	SEPT3	ENSG00000100167	Transcript	ENST00000396425.3	protein_coding
rs5751191	22:42370991-42370991	G	upstream_gene_variant	MODIFIER	SEPT3	ENSG00000100167	Transcript	ENST00000396425.3	protein_coding
rs5751191	22:42370991-42370991	A	upstream_gene_variant	MODIFIER	SEPT3	ENSG00000100167	Transcript	ENST00000396426.3	protein_coding
rs5751191	22:42370991-42370991	C	upstream_gene_variant	MODIFIER	SEPT3	ENSG00000100167	Transcript	ENST00000396426.3	protein_coding
rs5751191	22:42370991-42370991	G	upstream_gene_variant	MODIFIER	SEPT3	ENSG00000100167	Transcript	ENST00000396426.3	protein_coding
rs5751191	22:42370991-42370991	A	upstream_gene_variant	MODIFIER	SEPT3	ENSG00000100167	Transcript	ENST00000406029.1	protein_coding
rs5751191	22:42370991-42370991	C	upstream_gene_variant	MODIFIER	SEPT3	ENSG00000100167	Transcript	ENST00000406029.1	protein_coding
rs5751191	22:42370991-42370991	G	upstream_gene_variant	MODIFIER	SEPT3	ENSG00000100167	Transcript	ENST00000406029.1	protein_coding
rs5751191	22:42370991-42370991	A	upstream_gene_variant	MODIFIER	SEPT3	ENSG00000100167	Transcript	ENST00000449288.1	protein_coding
rs5751191	22:42370991-42370991	C	upstream_gene_variant	MODIFIER	SEPT3	ENSG00000100167	Transcript	ENST00000449288.1	protein_coding
rs5751191	22:42370991-42370991	G	upstream_gene_variant	MODIFIER	SEPT3	ENSG00000100167	Transcript	ENST00000449288.1	protein_coding
rs5758527	22:42375761-42375761	G	intron_variant	MODIFIER	SEPT3	ENSG00000100167	Transcript	ENST00000291236.11	protein_coding
rs5758527	22:42375761-42375761	G	intron_variant	MODIFIER	SEPT3	ENSG00000100167	Transcript	ENST00000328414.8	protein_coding
rs5758527	22:42375761-42375761	G	intron_variant,NMD_transcript_variant	MODIFIER	SEPT3	ENSG00000100167	Transcript	ENST00000396417.2	nonsense_mediated_decay
rs5758527	22:42375761-42375761	G	intron_variant	MODIFIER	SEPT3	ENSG00000100167	Transcript	ENST00000396425.3	protein_coding
rs5758527	22:42375761-42375761	G	intron_variant	MODIFIER	SEPT3	ENSG00000100167	Transcript	ENST00000396426.3	protein_coding
rs5758527	22:42375761-42375761	G	intron_variant	MODIFIER	SEPT3	ENSG00000100167	Transcript	ENST00000406029.1	protein_coding
rs5758527	22:42375761-42375761	G	intron_variant	MODIFIER	SEPT3	ENSG00000100167	Transcript	ENST00000449288.1	protein_coding
rs11914200	22:42378070-42378070	A	intron_variant	MODIFIER	SEPT3	ENSG00000100167	Transcript	ENST00000291236.11	protein_coding
rs11914200	22:42378070-42378070	T	intron_variant	MODIFIER	SEPT3	ENSG00000100167	Transcript	ENST00000291236.11	protein_coding
rs11914200	22:42378070-42378070	A	intron_variant	MODIFIER	SEPT3	ENSG00000100167	Transcript	ENST00000328414.8	protein_coding
rs11914200	22:42378070-42378070	T	intron_variant	MODIFIER	SEPT3	ENSG00000100167	Transcript	ENST00000328414.8	protein_coding
rs11914200	22:42378070-42378070	A	intron_variant,NMD_transcript_variant	MODIFIER	SEPT3	ENSG00000100167	Transcript	ENST00000396417.2	nonsense_mediated_decay
rs11914200	22:42378070-42378070	T	intron_variant,NMD_transcript_variant	MODIFIER	SEPT3	ENSG00000100167	Transcript	ENST00000396417.2	nonsense_mediated_decay
rs11914200	22:42378070-42378070	A	intron_variant	MODIFIER	SEPT3	ENSG00000100167	Transcript	ENST00000396425.3	protein_coding
rs11914200	22:42378070-42378070	T	intron_variant	MODIFIER	SEPT3	ENSG00000100167	Transcript	ENST00000396425.3	protein_coding
rs11914200	22:42378070-42378070	A	intron_variant	MODIFIER	SEPT3	ENSG00000100167	Transcript	ENST00000396426.3	protein_coding
rs11914200	22:42378070-42378070	T	intron_variant	MODIFIER	SEPT3	ENSG00000100167	Transcript	ENST00000396426.3	protein_coding
rs11914200	22:42378070-42378070	A	intron_variant	MODIFIER	SEPT3	ENSG00000100167	Transcript	ENST00000406029.1	protein_coding
rs11914200	22:42378070-42378070	T	intron_variant	MODIFIER	SEPT3	ENSG00000100167	Transcript	ENST00000406029.1	protein_coding
rs11914200	22:42378070-42378070	A	intron_variant	MODIFIER	SEPT3	ENSG00000100167	Transcript	ENST00000449288.1	protein_coding
rs11914200	22:42378070-42378070	T	intron_variant	MODIFIER	SEPT3	ENSG00000100167	Transcript	ENST00000449288.1	protein_coding
rs11914200	22:42378070-42378070	A	upstream_gene_variant	MODIFIER	SEPT3	ENSG00000100167	Transcript	ENST00000460267.1	retained_intron
rs11914200	22:42378070-42378070	T	upstream_gene_variant	MODIFIER	SEPT3	ENSG00000100167	Transcript	ENST00000460267.1	retained_intron
rs62241000	22:42378507-42378507	T	intron_variant	MODIFIER	SEPT3	ENSG00000100167	Transcript	ENST00000291236.11	protein_coding
rs62241000	22:42378507-42378507	T	intron_variant	MODIFIER	SEPT3	ENSG00000100167	Transcript	ENST00000328414.8	protein_coding
rs62241000	22:42378507-42378507	T	intron_variant,NMD_transcript_variant	MODIFIER	SEPT3	ENSG00000100167	Transcript	ENST00000396417.2	nonsense_mediated_decay
rs62241000	22:42378507-42378507	T	intron_variant	MODIFIER	SEPT3	ENSG00000100167	Transcript	ENST00000396425.3	protein_coding
rs62241000	22:42378507-42378507	T	intron_variant	MODIFIER	SEPT3	ENSG00000100167	Transcript	ENST00000396426.3	protein_coding
rs62241000	22:42378507-42378507	T	intron_variant	MODIFIER	SEPT3	ENSG00000100167	Transcript	ENST00000406029.1	protein_coding
rs62241000	22:42378507-42378507	T	intron_variant	MODIFIER	SEPT3	ENSG00000100167	Transcript	ENST00000449288.1	protein_coding
rs62241000	22:42378507-42378507	T	upstream_gene_variant	MODIFIER	SEPT3	ENSG00000100167	Transcript	ENST00000460267.1	retained_intron
rs5751195	22:42380001-42380001	C	intron_variant	MODIFIER	SEPT3	ENSG00000100167	Transcript	ENST00000291236.11	protein_coding
rs5751195	22:42380001-42380001	G	intron_variant	MODIFIER	SEPT3	ENSG00000100167	Transcript	ENST00000291236.11	protein_coding
rs5751195	22:42380001-42380001	C	intron_variant	MODIFIER	SEPT3	ENSG00000100167	Transcript	ENST00000328414.8	protein_coding
rs5751195	22:42380001-42380001	G	intron_variant	MODIFIER	SEPT3	ENSG00000100167	Transcript	ENST00000328414.8	protein_coding
rs5751195	22:42380001-42380001	C	intron_variant,NMD_transcript_variant	MODIFIER	SEPT3	ENSG00000100167	Transcript	ENST00000396417.2	nonsense_mediated_decay
rs5751195	22:42380001-42380001	G	intron_variant,NMD_transcript_variant	MODIFIER	SEPT3	ENSG00000100167	Transcript	ENST00000396417.2	nonsense_mediated_decay
rs5751195	22:42380001-42380001	C	intron_variant	MODIFIER	SEPT3	ENSG00000100167	Transcript	ENST00000396425.3	protein_coding
rs5751195	22:42380001-42380001	G	intron_variant	MODIFIER	SEPT3	ENSG00000100167	Transcript	ENST00000396425.3	protein_coding
rs5751195	22:42380001-42380001	C	intron_variant	MODIFIER	SEPT3	ENSG00000100167	Transcript	ENST00000396426.3	protein_coding
rs5751195	22:42380001-42380001	G	intron_variant	MODIFIER	SEPT3	ENSG00000100167	Transcript	ENST00000396426.3	protein_coding
rs5751195	22:42380001-42380001	C	intron_variant	MODIFIER	SEPT3	ENSG00000100167	Transcript	ENST00000406029.1	protein_coding
rs5751195	22:42380001-42380001	G	intron_variant	MODIFIER	SEPT3	ENSG00000100167	Transcript	ENST00000406029.1	protein_coding
rs5751195	22:42380001-42380001	C	intron_variant	MODIFIER	SEPT3	ENSG00000100167	Transcript	ENST00000449288.1	protein_coding
rs5751195	22:42380001-42380001	G	intron_variant	MODIFIER	SEPT3	ENSG00000100167	Transcript	ENST00000449288.1	protein_coding
rs5751195	22:42380001-42380001	C	upstream_gene_variant	MODIFIER	SEPT3	ENSG00000100167	Transcript	ENST00000460267.1	retained_intron
rs5751195	22:42380001-42380001	G	upstream_gene_variant	MODIFIER	SEPT3	ENSG00000100167	Transcript	ENST00000460267.1	retained_intron
rs739294	22:42381726-42381726	C	intron_variant	MODIFIER	SEPT3	ENSG00000100167	Transcript	ENST00000291236.11	protein_coding
rs739294	22:42381726-42381726	C	intron_variant	MODIFIER	SEPT3	ENSG00000100167	Transcript	ENST00000328414.8	protein_coding
rs739294	22:42381726-42381726	C	intron_variant,NMD_transcript_variant	MODIFIER	SEPT3	ENSG00000100167	Transcript	ENST00000396417.2	nonsense_mediated_decay
rs739294	22:42381726-42381726	C	intron_variant	MODIFIER	SEPT3	ENSG00000100167	Transcript	ENST00000396425.3	protein_coding
rs739294	22:42381726-42381726	C	intron_variant	MODIFIER	SEPT3	ENSG00000100167	Transcript	ENST00000396426.3	protein_coding
rs739294	22:42381726-42381726	C	intron_variant	MODIFIER	SEPT3	ENSG00000100167	Transcript	ENST00000406029.1	protein_coding
rs739294	22:42381726-42381726	C	intron_variant	MODIFIER	SEPT3	ENSG00000100167	Transcript	ENST00000449288.1	protein_coding
rs739294	22:42381726-42381726	C	non_coding_transcript_exon_variant	MODIFIER	SEPT3	ENSG00000100167	Transcript	ENST00000460267.1	retained_intron
rs133292	22:42382748-42382748	A	intron_variant	MODIFIER	SEPT3	ENSG00000100167	Transcript	ENST00000291236.11	protein_coding
rs133292	22:42382748-42382748	A	intron_variant	MODIFIER	SEPT3	ENSG00000100167	Transcript	ENST00000328414.8	protein_coding
rs133292	22:42382748-42382748	A	intron_variant,NMD_transcript_variant	MODIFIER	SEPT3	ENSG00000100167	Transcript	ENST00000396417.2	nonsense_mediated_decay
rs133292	22:42382748-42382748	A	intron_variant	MODIFIER	SEPT3	ENSG00000100167	Transcript	ENST00000396425.3	protein_coding
rs133292	22:42382748-42382748	A	intron_variant	MODIFIER	SEPT3	ENSG00000100167	Transcript	ENST00000396426.3	protein_coding
rs133292	22:42382748-42382748	A	intron_variant	MODIFIER	SEPT3	ENSG00000100167	Transcript	ENST00000406029.1	protein_coding
rs133292	22:42382748-42382748	A	intron_variant	MODIFIER	SEPT3	ENSG00000100167	Transcript	ENST00000449288.1	protein_coding
rs133292	22:42382748-42382748	A	intron_variant,non_coding_transcript_variant	MODIFIER	SEPT3	ENSG00000100167	Transcript	ENST00000460267.1	retained_intron
rs133293	22:42382797-42382797	A	intron_variant	MODIFIER	SEPT3	ENSG00000100167	Transcript	ENST00000291236.11	protein_coding
rs133293	22:42382797-42382797	C	intron_variant	MODIFIER	SEPT3	ENSG00000100167	Transcript	ENST00000291236.11	protein_coding
rs133293	22:42382797-42382797	T	intron_variant	MODIFIER	SEPT3	ENSG00000100167	Transcript	ENST00000291236.11	protein_coding
rs133293	22:42382797-42382797	A	intron_variant	MODIFIER	SEPT3	ENSG00000100167	Transcript	ENST00000328414.8	protein_coding
rs133293	22:42382797-42382797	C	intron_variant	MODIFIER	SEPT3	ENSG00000100167	Transcript	ENST00000328414.8	protein_coding
rs133293	22:42382797-42382797	T	intron_variant	MODIFIER	SEPT3	ENSG00000100167	Transcript	ENST00000328414.8	protein_coding
rs133293	22:42382797-42382797	A	intron_variant,NMD_transcript_variant	MODIFIER	SEPT3	ENSG00000100167	Transcript	ENST00000396417.2	nonsense_mediated_decay
rs133293	22:42382797-42382797	C	intron_variant,NMD_transcript_variant	MODIFIER	SEPT3	ENSG00000100167	Transcript	ENST00000396417.2	nonsense_mediated_decay
rs133293	22:42382797-42382797	T	intron_variant,NMD_transcript_variant	MODIFIER	SEPT3	ENSG00000100167	Transcript	ENST00000396417.2	nonsense_mediated_decay
rs133293	22:42382797-42382797	A	intron_variant	MODIFIER	SEPT3	ENSG00000100167	Transcript	ENST00000396425.3	protein_coding
rs133293	22:42382797-42382797	C	intron_variant	MODIFIER	SEPT3	ENSG00000100167	Transcript	ENST00000396425.3	protein_coding
rs133293	22:42382797-42382797	T	intron_variant	MODIFIER	SEPT3	ENSG00000100167	Transcript	ENST00000396425.3	protein_coding
rs133293	22:42382797-42382797	A	intron_variant	MODIFIER	SEPT3	ENSG00000100167	Transcript	ENST00000396426.3	protein_coding
rs133293	22:42382797-42382797	C	intron_variant	MODIFIER	SEPT3	ENSG00000100167	Transcript	ENST00000396426.3	protein_coding
rs133293	22:42382797-42382797	T	intron_variant	MODIFIER	SEPT3	ENSG00000100167	Transcript	ENST00000396426.3	protein_coding
rs133293	22:42382797-42382797	A	intron_variant	MODIFIER	SEPT3	ENSG00000100167	Transcript	ENST00000406029.1	protein_coding
rs133293	22:42382797-42382797	C	intron_variant	MODIFIER	SEPT3	ENSG00000100167	Transcript	ENST00000406029.1	protein_coding
rs133293	22:42382797-42382797	T	intron_variant	MODIFIER	SEPT3	ENSG00000100167	Transcript	ENST00000406029.1	protein_coding
rs133293	22:42382797-42382797	A	intron_variant	MODIFIER	SEPT3	ENSG00000100167	Transcript	ENST00000449288.1	protein_coding
rs133293	22:42382797-42382797	C	intron_variant	MODIFIER	SEPT3	ENSG00000100167	Transcript	ENST00000449288.1	protein_coding
rs133293	22:42382797-42382797	T	intron_variant	MODIFIER	SEPT3	ENSG00000100167	Transcript	ENST00000449288.1	protein_coding
rs133293	22:42382797-42382797	A	intron_variant,non_coding_transcript_variant	MODIFIER	SEPT3	ENSG00000100167	Transcript	ENST00000460267.1	retained_intron
rs133293	22:42382797-42382797	C	intron_variant,non_coding_transcript_variant	MODIFIER	SEPT3	ENSG00000100167	Transcript	ENST00000460267.1	retained_intron
rs133293	22:42382797-42382797	T	intron_variant,non_coding_transcript_variant	MODIFIER	SEPT3	ENSG00000100167	Transcript	ENST00000460267.1	retained_intron
rs133294	22:42382805-42382805	G	intron_variant	MODIFIER	SEPT3	ENSG00000100167	Transcript	ENST00000291236.11	protein_coding
rs133294	22:42382805-42382805	T	intron_variant	MODIFIER	SEPT3	ENSG00000100167	Transcript	ENST00000291236.11	protein_coding
rs133294	22:42382805-42382805	G	intron_variant	MODIFIER	SEPT3	ENSG00000100167	Transcript	ENST00000328414.8	protein_coding
rs133294	22:42382805-42382805	T	intron_variant	MODIFIER	SEPT3	ENSG00000100167	Transcript	ENST00000328414.8	protein_coding
rs133294	22:42382805-42382805	G	intron_variant,NMD_transcript_variant	MODIFIER	SEPT3	ENSG00000100167	Transcript	ENST00000396417.2	nonsense_mediated_decay
rs133294	22:42382805-42382805	T	intron_variant,NMD_transcript_variant	MODIFIER	SEPT3	ENSG00000100167	Transcript	ENST00000396417.2	nonsense_mediated_decay
rs133294	22:42382805-42382805	G	intron_variant	MODIFIER	SEPT3	ENSG00000100167	Transcript	ENST00000396425.3	protein_coding
rs133294	22:42382805-42382805	T	intron_variant	MODIFIER	SEPT3	ENSG00000100167	Transcript	ENST00000396425.3	protein_coding
rs133294	22:42382805-42382805	G	intron_variant	MODIFIER	SEPT3	ENSG00000100167	Transcript	ENST00000396426.3	protein_coding
rs133294	22:42382805-42382805	T	intron_variant	MODIFIER	SEPT3	ENSG00000100167	Transcript	ENST00000396426.3	protein_coding
rs133294	22:42382805-42382805	G	intron_variant	MODIFIER	SEPT3	ENSG00000100167	Transcript	ENST00000406029.1	protein_coding
rs133294	22:42382805-42382805	T	intron_variant	MODIFIER	SEPT3	ENSG00000100167	Transcript	ENST00000406029.1	protein_coding
rs133294	22:42382805-42382805	G	intron_variant	MODIFIER	SEPT3	ENSG00000100167	Transcript	ENST00000449288.1	protein_coding
rs133294	22:42382805-42382805	T	intron_variant	MODIFIER	SEPT3	ENSG00000100167	Transcript	ENST00000449288.1	protein_coding
rs133294	22:42382805-42382805	G	intron_variant,non_coding_transcript_variant	MODIFIER	SEPT3	ENSG00000100167	Transcript	ENST00000460267.1	retained_intron
rs133294	22:42382805-42382805	T	intron_variant,non_coding_transcript_variant	MODIFIER	SEPT3	ENSG00000100167	Transcript	ENST00000460267.1	retained_intron
rs11090065	22:42384171-42384171	C	intron_variant	MODIFIER	SEPT3	ENSG00000100167	Transcript	ENST00000291236.11	protein_coding
rs11090065	22:42384171-42384171	C	intron_variant	MODIFIER	SEPT3	ENSG00000100167	Transcript	ENST00000328414.8	protein_coding
rs11090065	22:42384171-42384171	C	intron_variant,NMD_transcript_variant	MODIFIER	SEPT3	ENSG00000100167	Transcript	ENST00000396417.2	nonsense_mediated_decay
rs11090065	22:42384171-42384171	C	intron_variant	MODIFIER	SEPT3	ENSG00000100167	Transcript	ENST00000396425.3	protein_coding
rs11090065	22:42384171-42384171	C	intron_variant	MODIFIER	SEPT3	ENSG00000100167	Transcript	ENST00000396426.3	protein_coding
rs11090065	22:42384171-42384171	C	intron_variant	MODIFIER	SEPT3	ENSG00000100167	Transcript	ENST00000406029.1	protein_coding
rs11090065	22:42384171-42384171	C	intron_variant	MODIFIER	SEPT3	ENSG00000100167	Transcript	ENST00000449288.1	protein_coding
rs11090065	22:42384171-42384171	C	downstream_gene_variant	MODIFIER	SEPT3	ENSG00000100167	Transcript	ENST00000460267.1	retained_intron
rs6519301	22:42385967-42385967	G	intron_variant	MODIFIER	SEPT3	ENSG00000100167	Transcript	ENST00000291236.11	protein_coding
rs6519301	22:42385967-42385967	G	intron_variant	MODIFIER	SEPT3	ENSG00000100167	Transcript	ENST00000328414.8	protein_coding
rs6519301	22:42385967-42385967	G	intron_variant,NMD_transcript_variant	MODIFIER	SEPT3	ENSG00000100167	Transcript	ENST00000396417.2	nonsense_mediated_decay
rs6519301	22:42385967-42385967	G	intron_variant	MODIFIER	SEPT3	ENSG00000100167	Transcript	ENST00000396425.3	protein_coding
rs6519301	22:42385967-42385967	G	intron_variant	MODIFIER	SEPT3	ENSG00000100167	Transcript	ENST00000396426.3	protein_coding
rs6519301	22:42385967-42385967	G	intron_variant	MODIFIER	SEPT3	ENSG00000100167	Transcript	ENST00000406029.1	protein_coding
rs6519301	22:42385967-42385967	G	downstream_gene_variant	MODIFIER	SEPT3	ENSG00000100167	Transcript	ENST00000449288.1	protein_coding
rs6519301	22:42385967-42385967	G	downstream_gene_variant	MODIFIER	SEPT3	ENSG00000100167	Transcript	ENST00000460267.1	retained_intron
rs58874647	22:42386269-42386269	T	intron_variant	MODIFIER	SEPT3	ENSG00000100167	Transcript	ENST00000291236.11	protein_coding
rs58874647	22:42386269-42386269	T	intron_variant	MODIFIER	SEPT3	ENSG00000100167	Transcript	ENST00000328414.8	protein_coding
rs58874647	22:42386269-42386269	T	intron_variant,NMD_transcript_variant	MODIFIER	SEPT3	ENSG00000100167	Transcript	ENST00000396417.2	nonsense_mediated_decay
rs58874647	22:42386269-42386269	T	intron_variant	MODIFIER	SEPT3	ENSG00000100167	Transcript	ENST00000396425.3	protein_coding
rs58874647	22:42386269-42386269	T	intron_variant	MODIFIER	SEPT3	ENSG00000100167	Transcript	ENST00000396426.3	protein_coding
rs58874647	22:42386269-42386269	T	intron_variant	MODIFIER	SEPT3	ENSG00000100167	Transcript	ENST00000406029.1	protein_coding
rs58874647	22:42386269-42386269	T	downstream_gene_variant	MODIFIER	SEPT3	ENSG00000100167	Transcript	ENST00000449288.1	protein_coding
rs58874647	22:42386269-42386269	T	downstream_gene_variant	MODIFIER	SEPT3	ENSG00000100167	Transcript	ENST00000460267.1	retained_intron
rs56234624	22:42388826-42388826	G	intron_variant	MODIFIER	SEPT3	ENSG00000100167	Transcript	ENST00000291236.11	protein_coding
rs56234624	22:42388826-42388826	G	intron_variant	MODIFIER	SEPT3	ENSG00000100167	Transcript	ENST00000328414.8	protein_coding
rs56234624	22:42388826-42388826	G	intron_variant,NMD_transcript_variant	MODIFIER	SEPT3	ENSG00000100167	Transcript	ENST00000396417.2	nonsense_mediated_decay
rs56234624	22:42388826-42388826	G	intron_variant	MODIFIER	SEPT3	ENSG00000100167	Transcript	ENST00000396425.3	protein_coding
rs56234624	22:42388826-42388826	G	intron_variant	MODIFIER	SEPT3	ENSG00000100167	Transcript	ENST00000396426.3	protein_coding
rs56234624	22:42388826-42388826	G	intron_variant	MODIFIER	SEPT3	ENSG00000100167	Transcript	ENST00000406029.1	protein_coding
rs56234624	22:42388826-42388826	G	downstream_gene_variant	MODIFIER	SEPT3	ENSG00000100167	Transcript	ENST00000449288.1	protein_coding
rs2097561	22:42389431-42389431	C	intron_variant	MODIFIER	SEPT3	ENSG00000100167	Transcript	ENST00000291236.11	protein_coding
rs2097561	22:42389431-42389431	C	intron_variant	MODIFIER	SEPT3	ENSG00000100167	Transcript	ENST00000328414.8	protein_coding
rs2097561	22:42389431-42389431	C	intron_variant,NMD_transcript_variant	MODIFIER	SEPT3	ENSG00000100167	Transcript	ENST00000396417.2	nonsense_mediated_decay
rs2097561	22:42389431-42389431	C	intron_variant	MODIFIER	SEPT3	ENSG00000100167	Transcript	ENST00000396425.3	protein_coding
rs2097561	22:42389431-42389431	C	intron_variant	MODIFIER	SEPT3	ENSG00000100167	Transcript	ENST00000396426.3	protein_coding
rs2097561	22:42389431-42389431	C	intron_variant	MODIFIER	SEPT3	ENSG00000100167	Transcript	ENST00000406029.1	protein_coding
rs2097561	22:42389431-42389431	C	downstream_gene_variant	MODIFIER	SEPT3	ENSG00000100167	Transcript	ENST00000449288.1	protein_coding
rs2097562	22:42389500-42389500	C	intron_variant	MODIFIER	SEPT3	ENSG00000100167	Transcript	ENST00000291236.11	protein_coding
rs2097562	22:42389500-42389500	C	intron_variant	MODIFIER	SEPT3	ENSG00000100167	Transcript	ENST00000328414.8	protein_coding
rs2097562	22:42389500-42389500	C	intron_variant,NMD_transcript_variant	MODIFIER	SEPT3	ENSG00000100167	Transcript	ENST00000396417.2	nonsense_mediated_decay
rs2097562	22:42389500-42389500	C	intron_variant	MODIFIER	SEPT3	ENSG00000100167	Transcript	ENST00000396425.3	protein_coding
rs2097562	22:42389500-42389500	C	intron_variant	MODIFIER	SEPT3	ENSG00000100167	Transcript	ENST00000396426.3	protein_coding
rs2097562	22:42389500-42389500	C	intron_variant	MODIFIER	SEPT3	ENSG00000100167	Transcript	ENST00000406029.1	protein_coding
rs2097562	22:42389500-42389500	C	downstream_gene_variant	MODIFIER	SEPT3	ENSG00000100167	Transcript	ENST00000449288.1	protein_coding
rs133300	22:42389839-42389839	G	intron_variant	MODIFIER	SEPT3	ENSG00000100167	Transcript	ENST00000291236.11	protein_coding
rs133300	22:42389839-42389839	G	intron_variant	MODIFIER	SEPT3	ENSG00000100167	Transcript	ENST00000328414.8	protein_coding
rs133300	22:42389839-42389839	G	intron_variant,NMD_transcript_variant	MODIFIER	SEPT3	ENSG00000100167	Transcript	ENST00000396417.2	nonsense_mediated_decay
rs133300	22:42389839-42389839	G	intron_variant	MODIFIER	SEPT3	ENSG00000100167	Transcript	ENST00000396425.3	protein_coding
rs133300	22:42389839-42389839	G	intron_variant	MODIFIER	SEPT3	ENSG00000100167	Transcript	ENST00000396426.3	protein_coding
rs133300	22:42389839-42389839	G	intron_variant	MODIFIER	SEPT3	ENSG00000100167	Transcript	ENST00000406029.1	protein_coding
rs133300	22:42389839-42389839	G	downstream_gene_variant	MODIFIER	SEPT3	ENSG00000100167	Transcript	ENST00000449288.1	protein_coding
rs739296	22:42389948-42389948	A	intron_variant	MODIFIER	SEPT3	ENSG00000100167	Transcript	ENST00000291236.11	protein_coding
rs739296	22:42389948-42389948	A	intron_variant	MODIFIER	SEPT3	ENSG00000100167	Transcript	ENST00000328414.8	protein_coding
rs739296	22:42389948-42389948	A	intron_variant,NMD_transcript_variant	MODIFIER	SEPT3	ENSG00000100167	Transcript	ENST00000396417.2	nonsense_mediated_decay
rs739296	22:42389948-42389948	A	intron_variant	MODIFIER	SEPT3	ENSG00000100167	Transcript	ENST00000396425.3	protein_coding
rs739296	22:42389948-42389948	A	intron_variant	MODIFIER	SEPT3	ENSG00000100167	Transcript	ENST00000396426.3	protein_coding
rs739296	22:42389948-42389948	A	intron_variant	MODIFIER	SEPT3	ENSG00000100167	Transcript	ENST00000406029.1	protein_coding
rs739296	22:42389948-42389948	A	downstream_gene_variant	MODIFIER	SEPT3	ENSG00000100167	Transcript	ENST00000449288.1	protein_coding
rs133301	22:42390093-42390093	T	intron_variant	MODIFIER	SEPT3	ENSG00000100167	Transcript	ENST00000291236.11	protein_coding
rs133301	22:42390093-42390093	T	intron_variant	MODIFIER	SEPT3	ENSG00000100167	Transcript	ENST00000328414.8	protein_coding
rs133301	22:42390093-42390093	T	intron_variant,NMD_transcript_variant	MODIFIER	SEPT3	ENSG00000100167	Transcript	ENST00000396417.2	nonsense_mediated_decay
rs133301	22:42390093-42390093	T	intron_variant	MODIFIER	SEPT3	ENSG00000100167	Transcript	ENST00000396425.3	protein_coding
rs133301	22:42390093-42390093	T	intron_variant	MODIFIER	SEPT3	ENSG00000100167	Transcript	ENST00000396426.3	protein_coding
rs133301	22:42390093-42390093	T	intron_variant	MODIFIER	SEPT3	ENSG00000100167	Transcript	ENST00000406029.1	protein_coding
rs133301	22:42390093-42390093	T	downstream_gene_variant	MODIFIER	SEPT3	ENSG00000100167	Transcript	ENST00000449288.1	protein_coding
rs7290907	22:42390209-42390209	A	intron_variant	MODIFIER	SEPT3	ENSG00000100167	Transcript	ENST00000291236.11	protein_coding
rs7290907	22:42390209-42390209	A	intron_variant	MODIFIER	SEPT3	ENSG00000100167	Transcript	ENST00000328414.8	protein_coding
rs7290907	22:42390209-42390209	A	intron_variant,NMD_transcript_variant	MODIFIER	SEPT3	ENSG00000100167	Transcript	ENST00000396417.2	nonsense_mediated_decay
rs7290907	22:42390209-42390209	A	intron_variant	MODIFIER	SEPT3	ENSG00000100167	Transcript	ENST00000396425.3	protein_coding
rs7290907	22:42390209-42390209	A	intron_variant	MODIFIER	SEPT3	ENSG00000100167	Transcript	ENST00000396426.3	protein_coding
rs7290907	22:42390209-42390209	A	intron_variant	MODIFIER	SEPT3	ENSG00000100167	Transcript	ENST00000406029.1	protein_coding
rs7290907	22:42390209-42390209	A	downstream_gene_variant	MODIFIER	SEPT3	ENSG00000100167	Transcript	ENST00000449288.1	protein_coding
rs7290655	22:42390225-42390225	G	intron_variant	MODIFIER	SEPT3	ENSG00000100167	Transcript	ENST00000291236.11	protein_coding
rs7290655	22:42390225-42390225	G	intron_variant	MODIFIER	SEPT3	ENSG00000100167	Transcript	ENST00000328414.8	protein_coding
rs7290655	22:42390225-42390225	G	intron_variant,NMD_transcript_variant	MODIFIER	SEPT3	ENSG00000100167	Transcript	ENST00000396417.2	nonsense_mediated_decay
rs7290655	22:42390225-42390225	G	intron_variant	MODIFIER	SEPT3	ENSG00000100167	Transcript	ENST00000396425.3	protein_coding
rs7290655	22:42390225-42390225	G	intron_variant	MODIFIER	SEPT3	ENSG00000100167	Transcript	ENST00000396426.3	protein_coding
rs7290655	22:42390225-42390225	G	intron_variant	MODIFIER	SEPT3	ENSG00000100167	Transcript	ENST00000406029.1	protein_coding
rs7290655	22:42390225-42390225	G	downstream_gene_variant	MODIFIER	SEPT3	ENSG00000100167	Transcript	ENST00000449288.1	protein_coding
rs1062753	22:42392811-42392811	A	downstream_gene_variant	MODIFIER	SEPT3	ENSG00000100167	Transcript	ENST00000291236.11	protein_coding
rs1062753	22:42392811-42392811	A	intron_variant	MODIFIER	SEPT3	ENSG00000100167	Transcript	ENST00000328414.8	protein_coding
rs1062753	22:42392811-42392811	A	intron_variant,NMD_transcript_variant	MODIFIER	SEPT3	ENSG00000100167	Transcript	ENST00000396417.2	nonsense_mediated_decay
rs1062753	22:42392811-42392811	A	3_prime_UTR_variant	MODIFIER	SEPT3	ENSG00000100167	Transcript	ENST00000396425.3	protein_coding
rs1062753	22:42392811-42392811	A	intron_variant	MODIFIER	SEPT3	ENSG00000100167	Transcript	ENST00000396426.3	protein_coding
rs1062753	22:42392811-42392811	A	intron_variant	MODIFIER	SEPT3	ENSG00000100167	Transcript	ENST00000406029.1	protein_coding
rs4822079	22:42394612-42394612	C	downstream_gene_variant	MODIFIER	SEPT3	ENSG00000100167	Transcript	ENST00000291236.11	protein_coding
rs4822079	22:42394612-42394612	C	downstream_gene_variant	MODIFIER	SEPT3	ENSG00000100167	Transcript	ENST00000328414.8	protein_coding
rs4822079	22:42394612-42394612	C	downstream_gene_variant	MODIFIER	SEPT3	ENSG00000100167	Transcript	ENST00000396417.2	nonsense_mediated_decay
rs4822079	22:42394612-42394612	C	downstream_gene_variant	MODIFIER	SEPT3	ENSG00000100167	Transcript	ENST00000396425.3	protein_coding
rs4822079	22:42394612-42394612	C	downstream_gene_variant	MODIFIER	SEPT3	ENSG00000100167	Transcript	ENST00000396426.3	protein_coding
rs4822079	22:42394612-42394612	C	downstream_gene_variant	MODIFIER	SEPT3	ENSG00000100167	Transcript	ENST00000406029.1	protein_coding
rs133305	22:42395960-42395960	G	downstream_gene_variant	MODIFIER	SEPT3	ENSG00000100167	Transcript	ENST00000328414.8	protein_coding
rs133305	22:42395960-42395960	T	downstream_gene_variant	MODIFIER	SEPT3	ENSG00000100167	Transcript	ENST00000328414.8	protein_coding
rs133305	22:42395960-42395960	G	downstream_gene_variant	MODIFIER	SEPT3	ENSG00000100167	Transcript	ENST00000396417.2	nonsense_mediated_decay
rs133305	22:42395960-42395960	T	downstream_gene_variant	MODIFIER	SEPT3	ENSG00000100167	Transcript	ENST00000396417.2	nonsense_mediated_decay
rs133305	22:42395960-42395960	G	downstream_gene_variant	MODIFIER	SEPT3	ENSG00000100167	Transcript	ENST00000396425.3	protein_coding
rs133305	22:42395960-42395960	T	downstream_gene_variant	MODIFIER	SEPT3	ENSG00000100167	Transcript	ENST00000396425.3	protein_coding
rs133305	22:42395960-42395960	G	downstream_gene_variant	MODIFIER	SEPT3	ENSG00000100167	Transcript	ENST00000396426.3	protein_coding
rs133305	22:42395960-42395960	T	downstream_gene_variant	MODIFIER	SEPT3	ENSG00000100167	Transcript	ENST00000396426.3	protein_coding
rs133305	22:42395960-42395960	G	downstream_gene_variant	MODIFIER	SEPT3	ENSG00000100167	Transcript	ENST00000406029.1	protein_coding
rs133305	22:42395960-42395960	T	downstream_gene_variant	MODIFIER	SEPT3	ENSG00000100167	Transcript	ENST00000406029.1	protein_coding
rs133306	22:42396150-42396150	A	downstream_gene_variant	MODIFIER	SEPT3	ENSG00000100167	Transcript	ENST00000328414.8	protein_coding
rs133306	22:42396150-42396150	C	downstream_gene_variant	MODIFIER	SEPT3	ENSG00000100167	Transcript	ENST00000328414.8	protein_coding
rs133306	22:42396150-42396150	A	downstream_gene_variant	MODIFIER	SEPT3	ENSG00000100167	Transcript	ENST00000396417.2	nonsense_mediated_decay
rs133306	22:42396150-42396150	C	downstream_gene_variant	MODIFIER	SEPT3	ENSG00000100167	Transcript	ENST00000396417.2	nonsense_mediated_decay
rs133306	22:42396150-42396150	A	downstream_gene_variant	MODIFIER	SEPT3	ENSG00000100167	Transcript	ENST00000396425.3	protein_coding
rs133306	22:42396150-42396150	C	downstream_gene_variant	MODIFIER	SEPT3	ENSG00000100167	Transcript	ENST00000396425.3	protein_coding
rs133306	22:42396150-42396150	A	downstream_gene_variant	MODIFIER	SEPT3	ENSG00000100167	Transcript	ENST00000396426.3	protein_coding
rs133306	22:42396150-42396150	C	downstream_gene_variant	MODIFIER	SEPT3	ENSG00000100167	Transcript	ENST00000396426.3	protein_coding
rs133306	22:42396150-42396150	A	downstream_gene_variant	MODIFIER	SEPT3	ENSG00000100167	Transcript	ENST00000406029.1	protein_coding
rs133306	22:42396150-42396150	C	downstream_gene_variant	MODIFIER	SEPT3	ENSG00000100167	Transcript	ENST00000406029.1	protein_coding
rs8138080	22:42396371-42396371	A	downstream_gene_variant	MODIFIER	SEPT3	ENSG00000100167	Transcript	ENST00000328414.8	protein_coding
rs8138080	22:42396371-42396371	A	downstream_gene_variant	MODIFIER	SEPT3	ENSG00000100167	Transcript	ENST00000396417.2	nonsense_mediated_decay
rs8138080	22:42396371-42396371	A	downstream_gene_variant	MODIFIER	SEPT3	ENSG00000100167	Transcript	ENST00000396425.3	protein_coding
rs8138080	22:42396371-42396371	A	downstream_gene_variant	MODIFIER	SEPT3	ENSG00000100167	Transcript	ENST00000396426.3	protein_coding
rs8138080	22:42396371-42396371	A	downstream_gene_variant	MODIFIER	SEPT3	ENSG00000100167	Transcript	ENST00000406029.1	protein_coding
rs133307	22:42396568-42396568	A	downstream_gene_variant	MODIFIER	SEPT3	ENSG00000100167	Transcript	ENST00000328414.8	protein_coding
rs133307	22:42396568-42396568	A	downstream_gene_variant	MODIFIER	SEPT3	ENSG00000100167	Transcript	ENST00000396417.2	nonsense_mediated_decay
rs133307	22:42396568-42396568	A	downstream_gene_variant	MODIFIER	SEPT3	ENSG00000100167	Transcript	ENST00000396425.3	protein_coding
rs133307	22:42396568-42396568	A	downstream_gene_variant	MODIFIER	SEPT3	ENSG00000100167	Transcript	ENST00000396426.3	protein_coding
rs133307	22:42396568-42396568	A	downstream_gene_variant	MODIFIER	SEPT3	ENSG00000100167	Transcript	ENST00000406029.1	protein_coding
rs9623489	22:42397026-42397026	G	downstream_gene_variant	MODIFIER	SEPT3	ENSG00000100167	Transcript	ENST00000328414.8	protein_coding
rs9623489	22:42397026-42397026	G	downstream_gene_variant	MODIFIER	SEPT3	ENSG00000100167	Transcript	ENST00000396417.2	nonsense_mediated_decay
rs9623489	22:42397026-42397026	G	downstream_gene_variant	MODIFIER	SEPT3	ENSG00000100167	Transcript	ENST00000396425.3	protein_coding
rs9623489	22:42397026-42397026	G	downstream_gene_variant	MODIFIER	SEPT3	ENSG00000100167	Transcript	ENST00000396426.3	protein_coding
rs9623489	22:42397026-42397026	G	downstream_gene_variant	MODIFIER	SEPT3	ENSG00000100167	Transcript	ENST00000406029.1	protein_coding
rs5758537	22:42397042-42397042	T	downstream_gene_variant	MODIFIER	SEPT3	ENSG00000100167	Transcript	ENST00000328414.8	protein_coding
rs5758537	22:42397042-42397042	T	downstream_gene_variant	MODIFIER	SEPT3	ENSG00000100167	Transcript	ENST00000396417.2	nonsense_mediated_decay
rs5758537	22:42397042-42397042	T	downstream_gene_variant	MODIFIER	SEPT3	ENSG00000100167	Transcript	ENST00000396425.3	protein_coding
rs5758537	22:42397042-42397042	T	downstream_gene_variant	MODIFIER	SEPT3	ENSG00000100167	Transcript	ENST00000396426.3	protein_coding
rs5758537	22:42397042-42397042	T	downstream_gene_variant	MODIFIER	SEPT3	ENSG00000100167	Transcript	ENST00000406029.1	protein_coding
rs11090066	22:42398195-42398195	C	downstream_gene_variant	MODIFIER	SEPT3	ENSG00000100167	Transcript	ENST00000328414.8	protein_coding
rs11090066	22:42398195-42398195	C	downstream_gene_variant	MODIFIER	SEPT3	ENSG00000100167	Transcript	ENST00000396417.2	nonsense_mediated_decay
rs11090066	22:42398195-42398195	C	downstream_gene_variant	MODIFIER	SEPT3	ENSG00000100167	Transcript	ENST00000396425.3	protein_coding
rs11090066	22:42398195-42398195	C	downstream_gene_variant	MODIFIER	SEPT3	ENSG00000100167	Transcript	ENST00000396426.3	protein_coding
rs11090066	22:42398195-42398195	C	downstream_gene_variant	MODIFIER	SEPT3	ENSG00000100167	Transcript	ENST00000406029.1	protein_coding
rs9623490	22:42398266-42398266	C	downstream_gene_variant	MODIFIER	SEPT3	ENSG00000100167	Transcript	ENST00000328414.8	protein_coding
rs9623490	22:42398266-42398266	C	downstream_gene_variant	MODIFIER	SEPT3	ENSG00000100167	Transcript	ENST00000396417.2	nonsense_mediated_decay
rs9623490	22:42398266-42398266	C	downstream_gene_variant	MODIFIER	SEPT3	ENSG00000100167	Transcript	ENST00000396425.3	protein_coding
rs9623490	22:42398266-42398266	C	downstream_gene_variant	MODIFIER	SEPT3	ENSG00000100167	Transcript	ENST00000396426.3	protein_coding
rs9623490	22:42398266-42398266	C	downstream_gene_variant	MODIFIER	SEPT3	ENSG00000100167	Transcript	ENST00000406029.1	protein_coding
rs4793950	17:56593111-56593111	C	downstream_gene_variant	MODIFIER	SEPT4	ENSG00000108387	Transcript	ENST00000317256.6	protein_coding
rs4793950	17:56593111-56593111	C	downstream_gene_variant	MODIFIER	SEPT4	ENSG00000108387	Transcript	ENST00000317268.3	protein_coding
rs4793950	17:56593111-56593111	C	downstream_gene_variant	MODIFIER	SEPT4	ENSG00000108387	Transcript	ENST00000393086.1	protein_coding
rs4793950	17:56593111-56593111	C	downstream_gene_variant	MODIFIER	SEPT4	ENSG00000108387	Transcript	ENST00000412945.3	protein_coding
rs4793950	17:56593111-56593111	C	downstream_gene_variant	MODIFIER	SEPT4	ENSG00000108387	Transcript	ENST00000426861.1	protein_coding
rs4793950	17:56593111-56593111	C	downstream_gene_variant	MODIFIER	SEPT4	ENSG00000108387	Transcript	ENST00000457347.2	protein_coding
rs4793950	17:56593111-56593111	C	downstream_gene_variant	MODIFIER	SEPT4	ENSG00000108387	Transcript	ENST00000577440.1	retained_intron
rs4793950	17:56593111-56593111	C	downstream_gene_variant	MODIFIER	SEPT4	ENSG00000108387	Transcript	ENST00000579371.1	protein_coding
rs4793950	17:56593111-56593111	C	downstream_gene_variant	MODIFIER	SEPT4	ENSG00000108387	Transcript	ENST00000580796.1	retained_intron
rs4793950	17:56593111-56593111	C	downstream_gene_variant	MODIFIER	SEPT4	ENSG00000108387	Transcript	ENST00000580844.1	protein_coding
rs4793950	17:56593111-56593111	C	downstream_gene_variant	MODIFIER	SEPT4	ENSG00000108387	Transcript	ENST00000582270.1	retained_intron
rs4793950	17:56593111-56593111	C	downstream_gene_variant	MODIFIER	SEPT4	ENSG00000108387	Transcript	ENST00000583114.1	protein_coding
rs4793950	17:56593111-56593111	C	downstream_gene_variant	MODIFIER	SEPT4	ENSG00000108387	Transcript	ENST00000583273.1	retained_intron
rs4793950	17:56593111-56593111	C	downstream_gene_variant	MODIFIER	SEPT4	ENSG00000108387	Transcript	ENST00000584488.1	retained_intron
rs3744109	17:56594197-56594197	T	downstream_gene_variant	MODIFIER	SEPT4	ENSG00000108387	Transcript	ENST00000317256.6	protein_coding
rs3744109	17:56594197-56594197	T	downstream_gene_variant	MODIFIER	SEPT4	ENSG00000108387	Transcript	ENST00000317268.3	protein_coding
rs3744109	17:56594197-56594197	T	downstream_gene_variant	MODIFIER	SEPT4	ENSG00000108387	Transcript	ENST00000393086.1	protein_coding
rs3744109	17:56594197-56594197	T	downstream_gene_variant	MODIFIER	SEPT4	ENSG00000108387	Transcript	ENST00000412945.3	protein_coding
rs3744109	17:56594197-56594197	T	downstream_gene_variant	MODIFIER	SEPT4	ENSG00000108387	Transcript	ENST00000426861.1	protein_coding
rs3744109	17:56594197-56594197	T	downstream_gene_variant	MODIFIER	SEPT4	ENSG00000108387	Transcript	ENST00000457347.2	protein_coding
rs3744109	17:56594197-56594197	T	downstream_gene_variant	MODIFIER	SEPT4	ENSG00000108387	Transcript	ENST00000577440.1	retained_intron
rs3744109	17:56594197-56594197	T	downstream_gene_variant	MODIFIER	SEPT4	ENSG00000108387	Transcript	ENST00000577729.1	protein_coding
rs3744109	17:56594197-56594197	T	downstream_gene_variant	MODIFIER	SEPT4	ENSG00000108387	Transcript	ENST00000579371.1	protein_coding
rs3744109	17:56594197-56594197	T	downstream_gene_variant	MODIFIER	SEPT4	ENSG00000108387	Transcript	ENST00000580796.1	retained_intron
rs3744109	17:56594197-56594197	T	downstream_gene_variant	MODIFIER	SEPT4	ENSG00000108387	Transcript	ENST00000580809.1	protein_coding
rs3744109	17:56594197-56594197	T	downstream_gene_variant	MODIFIER	SEPT4	ENSG00000108387	Transcript	ENST00000580844.1	protein_coding
rs3744109	17:56594197-56594197	T	downstream_gene_variant	MODIFIER	SEPT4	ENSG00000108387	Transcript	ENST00000582270.1	retained_intron
rs3744109	17:56594197-56594197	T	downstream_gene_variant	MODIFIER	SEPT4	ENSG00000108387	Transcript	ENST00000583114.1	protein_coding
rs3744109	17:56594197-56594197	T	downstream_gene_variant	MODIFIER	SEPT4	ENSG00000108387	Transcript	ENST00000583273.1	retained_intron
rs3744109	17:56594197-56594197	T	downstream_gene_variant	MODIFIER	SEPT4	ENSG00000108387	Transcript	ENST00000584488.1	retained_intron
rs11079354	17:56594460-56594460	A	downstream_gene_variant	MODIFIER	SEPT4	ENSG00000108387	Transcript	ENST00000317256.6	protein_coding
rs11079354	17:56594460-56594460	A	downstream_gene_variant	MODIFIER	SEPT4	ENSG00000108387	Transcript	ENST00000317268.3	protein_coding
rs11079354	17:56594460-56594460	A	downstream_gene_variant	MODIFIER	SEPT4	ENSG00000108387	Transcript	ENST00000393086.1	protein_coding
rs11079354	17:56594460-56594460	A	downstream_gene_variant	MODIFIER	SEPT4	ENSG00000108387	Transcript	ENST00000412945.3	protein_coding
rs11079354	17:56594460-56594460	A	downstream_gene_variant	MODIFIER	SEPT4	ENSG00000108387	Transcript	ENST00000426861.1	protein_coding
rs11079354	17:56594460-56594460	A	downstream_gene_variant	MODIFIER	SEPT4	ENSG00000108387	Transcript	ENST00000457347.2	protein_coding
rs11079354	17:56594460-56594460	A	downstream_gene_variant	MODIFIER	SEPT4	ENSG00000108387	Transcript	ENST00000577440.1	retained_intron
rs11079354	17:56594460-56594460	A	downstream_gene_variant	MODIFIER	SEPT4	ENSG00000108387	Transcript	ENST00000577729.1	protein_coding
rs11079354	17:56594460-56594460	A	downstream_gene_variant	MODIFIER	SEPT4	ENSG00000108387	Transcript	ENST00000578131.1	nonsense_mediated_decay
rs11079354	17:56594460-56594460	A	downstream_gene_variant	MODIFIER	SEPT4	ENSG00000108387	Transcript	ENST00000579371.1	protein_coding
rs11079354	17:56594460-56594460	A	downstream_gene_variant	MODIFIER	SEPT4	ENSG00000108387	Transcript	ENST00000580796.1	retained_intron
rs11079354	17:56594460-56594460	A	downstream_gene_variant	MODIFIER	SEPT4	ENSG00000108387	Transcript	ENST00000580809.1	protein_coding
rs11079354	17:56594460-56594460	A	downstream_gene_variant	MODIFIER	SEPT4	ENSG00000108387	Transcript	ENST00000580844.1	protein_coding
rs11079354	17:56594460-56594460	A	downstream_gene_variant	MODIFIER	SEPT4	ENSG00000108387	Transcript	ENST00000581615.1	nonsense_mediated_decay
rs11079354	17:56594460-56594460	A	downstream_gene_variant	MODIFIER	SEPT4	ENSG00000108387	Transcript	ENST00000582270.1	retained_intron
rs11079354	17:56594460-56594460	A	downstream_gene_variant	MODIFIER	SEPT4	ENSG00000108387	Transcript	ENST00000583114.1	protein_coding
rs11079354	17:56594460-56594460	A	downstream_gene_variant	MODIFIER	SEPT4	ENSG00000108387	Transcript	ENST00000583273.1	retained_intron
rs11079354	17:56594460-56594460	A	downstream_gene_variant	MODIFIER	SEPT4	ENSG00000108387	Transcript	ENST00000584488.1	retained_intron
rs1057068	17:56598439-56598439	C	synonymous_variant	LOW	SEPT4	ENSG00000108387	Transcript	ENST00000317256.6	protein_coding
rs1057068	17:56598439-56598439	C	synonymous_variant	LOW	SEPT4	ENSG00000108387	Transcript	ENST00000317268.3	protein_coding
rs1057068	17:56598439-56598439	C	synonymous_variant	LOW	SEPT4	ENSG00000108387	Transcript	ENST00000393086.1	protein_coding
rs1057068	17:56598439-56598439	C	synonymous_variant	LOW	SEPT4	ENSG00000108387	Transcript	ENST00000412945.3	protein_coding
rs1057068	17:56598439-56598439	C	3_prime_UTR_variant	MODIFIER	SEPT4	ENSG00000108387	Transcript	ENST00000426861.1	protein_coding
rs1057068	17:56598439-56598439	C	synonymous_variant	LOW	SEPT4	ENSG00000108387	Transcript	ENST00000457347.2	protein_coding
rs1057068	17:56598439-56598439	C	non_coding_transcript_exon_variant	MODIFIER	SEPT4	ENSG00000108387	Transcript	ENST00000577440.1	retained_intron
rs1057068	17:56598439-56598439	C	downstream_gene_variant	MODIFIER	SEPT4	ENSG00000108387	Transcript	ENST00000577729.1	protein_coding
rs1057068	17:56598439-56598439	C	downstream_gene_variant	MODIFIER	SEPT4	ENSG00000108387	Transcript	ENST00000578131.1	nonsense_mediated_decay
rs1057068	17:56598439-56598439	C	synonymous_variant	LOW	SEPT4	ENSG00000108387	Transcript	ENST00000579371.1	protein_coding
rs1057068	17:56598439-56598439	C	non_coding_transcript_exon_variant	MODIFIER	SEPT4	ENSG00000108387	Transcript	ENST00000580796.1	retained_intron
rs1057068	17:56598439-56598439	C	downstream_gene_variant	MODIFIER	SEPT4	ENSG00000108387	Transcript	ENST00000580809.1	protein_coding
rs1057068	17:56598439-56598439	C	synonymous_variant	LOW	SEPT4	ENSG00000108387	Transcript	ENST00000580844.1	protein_coding
rs1057068	17:56598439-56598439	C	downstream_gene_variant	MODIFIER	SEPT4	ENSG00000108387	Transcript	ENST00000581615.1	nonsense_mediated_decay
rs1057068	17:56598439-56598439	C	non_coding_transcript_exon_variant	MODIFIER	SEPT4	ENSG00000108387	Transcript	ENST00000582270.1	retained_intron
rs1057068	17:56598439-56598439	C	synonymous_variant	LOW	SEPT4	ENSG00000108387	Transcript	ENST00000583114.1	protein_coding
rs1057068	17:56598439-56598439	C	non_coding_transcript_exon_variant	MODIFIER	SEPT4	ENSG00000108387	Transcript	ENST00000583273.1	retained_intron
rs1057068	17:56598439-56598439	C	downstream_gene_variant	MODIFIER	SEPT4	ENSG00000108387	Transcript	ENST00000583291.1	protein_coding
rs1057068	17:56598439-56598439	C	non_coding_transcript_exon_variant	MODIFIER	SEPT4	ENSG00000108387	Transcript	ENST00000584488.1	retained_intron
rs1057068	17:56598439-56598439	C	downstream_gene_variant	MODIFIER	SEPT4	ENSG00000108387	Transcript	ENST00000584789.1	retained_intron
rs1057068	17:56598439-56598439	C	downstream_gene_variant	MODIFIER	SEPT4	ENSG00000108387	Transcript	ENST00000585170.1	retained_intron
rs12449365	17:56600660-56600660	G	intron_variant	MODIFIER	SEPT4	ENSG00000108387	Transcript	ENST00000317256.6	protein_coding
rs12449365	17:56600660-56600660	G	intron_variant	MODIFIER	SEPT4	ENSG00000108387	Transcript	ENST00000317268.3	protein_coding
rs12449365	17:56600660-56600660	G	intron_variant	MODIFIER	SEPT4	ENSG00000108387	Transcript	ENST00000393086.1	protein_coding
rs12449365	17:56600660-56600660	G	intron_variant	MODIFIER	SEPT4	ENSG00000108387	Transcript	ENST00000412945.3	protein_coding
rs12449365	17:56600660-56600660	G	intron_variant	MODIFIER	SEPT4	ENSG00000108387	Transcript	ENST00000426861.1	protein_coding
rs12449365	17:56600660-56600660	G	intron_variant	MODIFIER	SEPT4	ENSG00000108387	Transcript	ENST00000457347.2	protein_coding
rs12449365	17:56600660-56600660	G	intron_variant,non_coding_transcript_variant	MODIFIER	SEPT4	ENSG00000108387	Transcript	ENST00000577440.1	retained_intron
rs12449365	17:56600660-56600660	G	intron_variant	MODIFIER	SEPT4	ENSG00000108387	Transcript	ENST00000577729.1	protein_coding
rs12449365	17:56600660-56600660	G	intron_variant,NMD_transcript_variant	MODIFIER	SEPT4	ENSG00000108387	Transcript	ENST00000578131.1	nonsense_mediated_decay
rs12449365	17:56600660-56600660	G	downstream_gene_variant	MODIFIER	SEPT4	ENSG00000108387	Transcript	ENST00000578747.1	retained_intron
rs12449365	17:56600660-56600660	G	intron_variant	MODIFIER	SEPT4	ENSG00000108387	Transcript	ENST00000579371.1	protein_coding
rs12449365	17:56600660-56600660	G	downstream_gene_variant	MODIFIER	SEPT4	ENSG00000108387	Transcript	ENST00000580740.1	processed_transcript
rs12449365	17:56600660-56600660	G	downstream_gene_variant	MODIFIER	SEPT4	ENSG00000108387	Transcript	ENST00000580791.1	processed_transcript
rs12449365	17:56600660-56600660	G	intron_variant,non_coding_transcript_variant	MODIFIER	SEPT4	ENSG00000108387	Transcript	ENST00000580796.1	retained_intron
rs12449365	17:56600660-56600660	G	intron_variant	MODIFIER	SEPT4	ENSG00000108387	Transcript	ENST00000580809.1	protein_coding
rs12449365	17:56600660-56600660	G	intron_variant	MODIFIER	SEPT4	ENSG00000108387	Transcript	ENST00000580844.1	protein_coding
rs12449365	17:56600660-56600660	G	downstream_gene_variant	MODIFIER	SEPT4	ENSG00000108387	Transcript	ENST00000581607.1	protein_coding
rs12449365	17:56600660-56600660	G	intron_variant,NMD_transcript_variant	MODIFIER	SEPT4	ENSG00000108387	Transcript	ENST00000581615.1	nonsense_mediated_decay
rs12449365	17:56600660-56600660	G	downstream_gene_variant	MODIFIER	SEPT4	ENSG00000108387	Transcript	ENST00000581921.1	processed_transcript
rs12449365	17:56600660-56600660	G	downstream_gene_variant	MODIFIER	SEPT4	ENSG00000108387	Transcript	ENST00000582248.1	retained_intron
rs12449365	17:56600660-56600660	G	intron_variant,non_coding_transcript_variant	MODIFIER	SEPT4	ENSG00000108387	Transcript	ENST00000582270.1	retained_intron
rs12449365	17:56600660-56600660	G	intron_variant	MODIFIER	SEPT4	ENSG00000108387	Transcript	ENST00000583114.1	protein_coding
rs12449365	17:56600660-56600660	G	intron_variant,non_coding_transcript_variant	MODIFIER	SEPT4	ENSG00000108387	Transcript	ENST00000583273.1	retained_intron
rs12449365	17:56600660-56600660	G	downstream_gene_variant	MODIFIER	SEPT4	ENSG00000108387	Transcript	ENST00000583291.1	protein_coding
rs12449365	17:56600660-56600660	G	intron_variant,non_coding_transcript_variant	MODIFIER	SEPT4	ENSG00000108387	Transcript	ENST00000584488.1	retained_intron
rs12449365	17:56600660-56600660	G	downstream_gene_variant	MODIFIER	SEPT4	ENSG00000108387	Transcript	ENST00000584528.1	processed_transcript
rs12449365	17:56600660-56600660	G	downstream_gene_variant	MODIFIER	SEPT4	ENSG00000108387	Transcript	ENST00000584789.1	retained_intron
rs12449365	17:56600660-56600660	G	downstream_gene_variant	MODIFIER	SEPT4	ENSG00000108387	Transcript	ENST00000585170.1	retained_intron
rs8066773	17:56601552-56601552	T	intron_variant	MODIFIER	SEPT4	ENSG00000108387	Transcript	ENST00000317256.6	protein_coding
rs8066773	17:56601552-56601552	T	intron_variant	MODIFIER	SEPT4	ENSG00000108387	Transcript	ENST00000317268.3	protein_coding
rs8066773	17:56601552-56601552	T	intron_variant	MODIFIER	SEPT4	ENSG00000108387	Transcript	ENST00000393086.1	protein_coding
rs8066773	17:56601552-56601552	T	intron_variant	MODIFIER	SEPT4	ENSG00000108387	Transcript	ENST00000412945.3	protein_coding
rs8066773	17:56601552-56601552	T	intron_variant	MODIFIER	SEPT4	ENSG00000108387	Transcript	ENST00000426861.1	protein_coding
rs8066773	17:56601552-56601552	T	intron_variant	MODIFIER	SEPT4	ENSG00000108387	Transcript	ENST00000457347.2	protein_coding
rs8066773	17:56601552-56601552	T	intron_variant,non_coding_transcript_variant	MODIFIER	SEPT4	ENSG00000108387	Transcript	ENST00000577440.1	retained_intron
rs8066773	17:56601552-56601552	T	intron_variant	MODIFIER	SEPT4	ENSG00000108387	Transcript	ENST00000577729.1	protein_coding
rs8066773	17:56601552-56601552	T	intron_variant,NMD_transcript_variant	MODIFIER	SEPT4	ENSG00000108387	Transcript	ENST00000578131.1	nonsense_mediated_decay
rs8066773	17:56601552-56601552	T	downstream_gene_variant	MODIFIER	SEPT4	ENSG00000108387	Transcript	ENST00000578747.1	retained_intron
rs8066773	17:56601552-56601552	T	intron_variant	MODIFIER	SEPT4	ENSG00000108387	Transcript	ENST00000579371.1	protein_coding
rs8066773	17:56601552-56601552	T	downstream_gene_variant	MODIFIER	SEPT4	ENSG00000108387	Transcript	ENST00000580740.1	processed_transcript
rs8066773	17:56601552-56601552	T	downstream_gene_variant	MODIFIER	SEPT4	ENSG00000108387	Transcript	ENST00000580791.1	processed_transcript
rs8066773	17:56601552-56601552	T	intron_variant,non_coding_transcript_variant	MODIFIER	SEPT4	ENSG00000108387	Transcript	ENST00000580796.1	retained_intron
rs8066773	17:56601552-56601552	T	intron_variant	MODIFIER	SEPT4	ENSG00000108387	Transcript	ENST00000580809.1	protein_coding
rs8066773	17:56601552-56601552	T	intron_variant	MODIFIER	SEPT4	ENSG00000108387	Transcript	ENST00000580844.1	protein_coding
rs8066773	17:56601552-56601552	T	downstream_gene_variant	MODIFIER	SEPT4	ENSG00000108387	Transcript	ENST00000581607.1	protein_coding
rs8066773	17:56601552-56601552	T	intron_variant,NMD_transcript_variant	MODIFIER	SEPT4	ENSG00000108387	Transcript	ENST00000581615.1	nonsense_mediated_decay
rs8066773	17:56601552-56601552	T	downstream_gene_variant	MODIFIER	SEPT4	ENSG00000108387	Transcript	ENST00000581921.1	processed_transcript
rs8066773	17:56601552-56601552	T	downstream_gene_variant	MODIFIER	SEPT4	ENSG00000108387	Transcript	ENST00000582248.1	retained_intron
rs8066773	17:56601552-56601552	T	intron_variant,non_coding_transcript_variant	MODIFIER	SEPT4	ENSG00000108387	Transcript	ENST00000582270.1	retained_intron
rs8066773	17:56601552-56601552	T	intron_variant	MODIFIER	SEPT4	ENSG00000108387	Transcript	ENST00000583114.1	protein_coding
rs8066773	17:56601552-56601552	T	intron_variant,non_coding_transcript_variant	MODIFIER	SEPT4	ENSG00000108387	Transcript	ENST00000583273.1	retained_intron
rs8066773	17:56601552-56601552	T	downstream_gene_variant	MODIFIER	SEPT4	ENSG00000108387	Transcript	ENST00000583291.1	protein_coding
rs8066773	17:56601552-56601552	T	intron_variant,non_coding_transcript_variant	MODIFIER	SEPT4	ENSG00000108387	Transcript	ENST00000584488.1	retained_intron
rs8066773	17:56601552-56601552	T	downstream_gene_variant	MODIFIER	SEPT4	ENSG00000108387	Transcript	ENST00000584528.1	processed_transcript
rs8066773	17:56601552-56601552	T	downstream_gene_variant	MODIFIER	SEPT4	ENSG00000108387	Transcript	ENST00000584789.1	retained_intron
rs8066773	17:56601552-56601552	T	downstream_gene_variant	MODIFIER	SEPT4	ENSG00000108387	Transcript	ENST00000585170.1	retained_intron
rs2079703	17:56603978-56603978	A	intron_variant	MODIFIER	SEPT4	ENSG00000108387	Transcript	ENST00000317256.6	protein_coding
rs2079703	17:56603978-56603978	C	intron_variant	MODIFIER	SEPT4	ENSG00000108387	Transcript	ENST00000317256.6	protein_coding
rs2079703	17:56603978-56603978	A	intron_variant	MODIFIER	SEPT4	ENSG00000108387	Transcript	ENST00000317268.3	protein_coding
rs2079703	17:56603978-56603978	C	intron_variant	MODIFIER	SEPT4	ENSG00000108387	Transcript	ENST00000317268.3	protein_coding
rs2079703	17:56603978-56603978	A	intron_variant	MODIFIER	SEPT4	ENSG00000108387	Transcript	ENST00000393086.1	protein_coding
rs2079703	17:56603978-56603978	C	intron_variant	MODIFIER	SEPT4	ENSG00000108387	Transcript	ENST00000393086.1	protein_coding
rs2079703	17:56603978-56603978	A	intron_variant	MODIFIER	SEPT4	ENSG00000108387	Transcript	ENST00000412945.3	protein_coding
rs2079703	17:56603978-56603978	C	intron_variant	MODIFIER	SEPT4	ENSG00000108387	Transcript	ENST00000412945.3	protein_coding
rs2079703	17:56603978-56603978	A	intron_variant	MODIFIER	SEPT4	ENSG00000108387	Transcript	ENST00000426861.1	protein_coding
rs2079703	17:56603978-56603978	C	intron_variant	MODIFIER	SEPT4	ENSG00000108387	Transcript	ENST00000426861.1	protein_coding
rs2079703	17:56603978-56603978	A	intron_variant	MODIFIER	SEPT4	ENSG00000108387	Transcript	ENST00000457347.2	protein_coding
rs2079703	17:56603978-56603978	C	intron_variant	MODIFIER	SEPT4	ENSG00000108387	Transcript	ENST00000457347.2	protein_coding
rs2079703	17:56603978-56603978	A	intron_variant,non_coding_transcript_variant	MODIFIER	SEPT4	ENSG00000108387	Transcript	ENST00000577440.1	retained_intron
rs2079703	17:56603978-56603978	C	intron_variant,non_coding_transcript_variant	MODIFIER	SEPT4	ENSG00000108387	Transcript	ENST00000577440.1	retained_intron
rs2079703	17:56603978-56603978	A	intron_variant	MODIFIER	SEPT4	ENSG00000108387	Transcript	ENST00000577729.1	protein_coding
rs2079703	17:56603978-56603978	C	intron_variant	MODIFIER	SEPT4	ENSG00000108387	Transcript	ENST00000577729.1	protein_coding
rs2079703	17:56603978-56603978	A	intron_variant,NMD_transcript_variant	MODIFIER	SEPT4	ENSG00000108387	Transcript	ENST00000578131.1	nonsense_mediated_decay
rs2079703	17:56603978-56603978	C	intron_variant,NMD_transcript_variant	MODIFIER	SEPT4	ENSG00000108387	Transcript	ENST00000578131.1	nonsense_mediated_decay
rs2079703	17:56603978-56603978	A	non_coding_transcript_exon_variant	MODIFIER	SEPT4	ENSG00000108387	Transcript	ENST00000578747.1	retained_intron
rs2079703	17:56603978-56603978	C	non_coding_transcript_exon_variant	MODIFIER	SEPT4	ENSG00000108387	Transcript	ENST00000578747.1	retained_intron
rs2079703	17:56603978-56603978	A	intron_variant	MODIFIER	SEPT4	ENSG00000108387	Transcript	ENST00000579371.1	protein_coding
rs2079703	17:56603978-56603978	C	intron_variant	MODIFIER	SEPT4	ENSG00000108387	Transcript	ENST00000579371.1	protein_coding
rs2079703	17:56603978-56603978	A	non_coding_transcript_exon_variant	MODIFIER	SEPT4	ENSG00000108387	Transcript	ENST00000580740.1	processed_transcript
rs2079703	17:56603978-56603978	C	non_coding_transcript_exon_variant	MODIFIER	SEPT4	ENSG00000108387	Transcript	ENST00000580740.1	processed_transcript
rs2079703	17:56603978-56603978	A	intron_variant,non_coding_transcript_variant	MODIFIER	SEPT4	ENSG00000108387	Transcript	ENST00000580791.1	processed_transcript
rs2079703	17:56603978-56603978	C	intron_variant,non_coding_transcript_variant	MODIFIER	SEPT4	ENSG00000108387	Transcript	ENST00000580791.1	processed_transcript
rs2079703	17:56603978-56603978	A	non_coding_transcript_exon_variant	MODIFIER	SEPT4	ENSG00000108387	Transcript	ENST00000580796.1	retained_intron
rs2079703	17:56603978-56603978	C	non_coding_transcript_exon_variant	MODIFIER	SEPT4	ENSG00000108387	Transcript	ENST00000580796.1	retained_intron
rs2079703	17:56603978-56603978	A	intron_variant	MODIFIER	SEPT4	ENSG00000108387	Transcript	ENST00000580809.1	protein_coding
rs2079703	17:56603978-56603978	C	intron_variant	MODIFIER	SEPT4	ENSG00000108387	Transcript	ENST00000580809.1	protein_coding
rs2079703	17:56603978-56603978	A	intron_variant	MODIFIER	SEPT4	ENSG00000108387	Transcript	ENST00000580844.1	protein_coding
rs2079703	17:56603978-56603978	C	intron_variant	MODIFIER	SEPT4	ENSG00000108387	Transcript	ENST00000580844.1	protein_coding
rs2079703	17:56603978-56603978	A	downstream_gene_variant	MODIFIER	SEPT4	ENSG00000108387	Transcript	ENST00000581607.1	protein_coding
rs2079703	17:56603978-56603978	C	downstream_gene_variant	MODIFIER	SEPT4	ENSG00000108387	Transcript	ENST00000581607.1	protein_coding
rs2079703	17:56603978-56603978	A	intron_variant,NMD_transcript_variant	MODIFIER	SEPT4	ENSG00000108387	Transcript	ENST00000581615.1	nonsense_mediated_decay
rs2079703	17:56603978-56603978	C	intron_variant,NMD_transcript_variant	MODIFIER	SEPT4	ENSG00000108387	Transcript	ENST00000581615.1	nonsense_mediated_decay
rs2079703	17:56603978-56603978	A	intron_variant,non_coding_transcript_variant	MODIFIER	SEPT4	ENSG00000108387	Transcript	ENST00000581921.1	processed_transcript
rs2079703	17:56603978-56603978	C	intron_variant,non_coding_transcript_variant	MODIFIER	SEPT4	ENSG00000108387	Transcript	ENST00000581921.1	processed_transcript
rs2079703	17:56603978-56603978	A	non_coding_transcript_exon_variant	MODIFIER	SEPT4	ENSG00000108387	Transcript	ENST00000582248.1	retained_intron
rs2079703	17:56603978-56603978	C	non_coding_transcript_exon_variant	MODIFIER	SEPT4	ENSG00000108387	Transcript	ENST00000582248.1	retained_intron
rs2079703	17:56603978-56603978	A	intron_variant,non_coding_transcript_variant	MODIFIER	SEPT4	ENSG00000108387	Transcript	ENST00000582270.1	retained_intron
rs2079703	17:56603978-56603978	C	intron_variant,non_coding_transcript_variant	MODIFIER	SEPT4	ENSG00000108387	Transcript	ENST00000582270.1	retained_intron
rs2079703	17:56603978-56603978	A	downstream_gene_variant	MODIFIER	SEPT4	ENSG00000108387	Transcript	ENST00000582976.1	retained_intron
rs2079703	17:56603978-56603978	C	downstream_gene_variant	MODIFIER	SEPT4	ENSG00000108387	Transcript	ENST00000582976.1	retained_intron
rs2079703	17:56603978-56603978	A	intron_variant	MODIFIER	SEPT4	ENSG00000108387	Transcript	ENST00000583114.1	protein_coding
rs2079703	17:56603978-56603978	C	intron_variant	MODIFIER	SEPT4	ENSG00000108387	Transcript	ENST00000583114.1	protein_coding
rs2079703	17:56603978-56603978	A	non_coding_transcript_exon_variant	MODIFIER	SEPT4	ENSG00000108387	Transcript	ENST00000583273.1	retained_intron
[truncated: 198,869 more rows]

## Sheet: Table S14c
TableS14c
Splice Variant Gene List for Protein Coding Genes represented in MTAG results
[truncated: 639 more rows]
