# Supplementary material for: Identifying nootropic drug targets via large-scale cognitive GWAS and transcriptomics
Source: Neuropsychopharmacology. 2021 May 25;46(10):1788–801. doi: 10.1038/s41386-021-01023-4 (PMC8357785; doi:10.1038/s41386-021-01023-4)
Supplement: Supplementary file 15 — STable15 [file 41386_2021_1023_MOESM15_ESM.xlsx]

## Sheet: Table S14
TableS15
MAGMA gene based association test results
GENE	CHR	START	STOP	NSNPS	NPARAM	N	ZSTAT	P	P.Adj	SYMBOL
ENSG00000164068	3	49726932	49758962	66	17	373617	12.106	4.8894e-34	9.15785e-30	RNF123
ENSG00000176095	3	49761727	49823975	125	23	373617	11.831	1.3512e-32	2.5308e-28	IP6K1
ENSG00000187323	18	49866542	51057784	5172	144	373617	11.158	3.2546e-29	6.09587e-25	DCC
ENSG00000183763	3	49866034	49894007	46	10	373617	10.245	6.2211e-25	1.16521e-20	TRAIP
ENSG00000164061	3	49591922	49708978	204	28	373617	10.005	7.2205e-24	1.3524e-19	BSN
ENSG00000196296	16	28889726	28915830	37	9	373617	9.8427	3.6859e-23	6.90369e-19	ATP2A1
ENSG00000131558	7	132937829	133751342	1864	64	373617	9.6156	3.4364e-22	6.43638e-18	EXOC4
ENSG00000172260	1	71861623	72748417	2127	112	373617	9.55	6.4876e-22	1.21513e-17	NEGR1
ENSG00000187492	3	49828165	49837268	26	12	373617	9.374	3.4931e-21	6.54258e-17	CDHR4
ENSG00000173402	3	49506146	49573048	132	20	373617	9.3732	3.5173e-21	6.5879e-17	DAG1
ENSG00000124207	20	47662849	47713489	137	17	373617	9.3403	4.8038e-21	8.99752e-17	CSE1L
ENSG00000164062	3	49711435	49721396	14	7	373617	9.0675	6.0876e-20	1.14021e-15	APEH
ENSG00000124214	20	47729878	47804904	190	30	373617	8.9619	1.5958e-19	2.98893e-15	STAU1
ENSG00000168488	16	28834356	28848558	33	4	373617	8.8331	5.0918e-19	9.53694e-15	ATXN2L
ENSG00000164076	3	49895421	49907655	21	7	373617	8.7607	9.6998e-19	1.81677e-14	CAMKV
ENSG00000145029	3	49460379	49466759	8	4	373617	8.7539	1.0301e-18	1.92938e-14	NICN1
ENSG00000067560	3	49396578	49450431	111	17	373617	8.6527	2.5137e-18	4.70816e-14	RHOA
ENSG00000168769	4	106067032	106200973	406	45	373617	8.5873	4.45e-18	8.33485e-14	TET2
ENSG00000178188	16	28857921	28885526	52	5	373617	8.5454	6.4044e-18	1.19954e-13	SH2B1
ENSG00000145020	3	49454211	49460186	9	2	373617	8.5031	9.2294e-18	1.72867e-13	AMT
ENSG00000107862	10	104005289	104142656	238	35	373617	8.4313	1.7088e-17	3.20058e-13	GBF1
ENSG00000177548	16	28915742	28947847	43	12	373617	8.4074	2.0952e-17	3.92431e-13	RABEP2
ENSG00000164077	3	49946302	49967606	33	12	373617	8.3082	4.8572e-17	9.09754e-13	MON1A
ENSG00000173531	3	49721380	49726934	8	4	373617	8.2622	7.1486e-17	1.33893e-12	MST1
ENSG00000003756	3	50126341	50156454	34	10	373617	8.2452	8.243e-17	1.54391e-12	RBM5
ENSG00000145022	3	49449639	49453908	9	4	373617	8.2274	9.568e-17	1.79209e-12	TCTA
ENSG00000183166	7	71244476	71912136	2239	91	373617	8.2136	1.0737e-16	2.01104e-12	CALN1
ENSG00000175175	17	56833230	57058983	457	41	373617	8.1832	1.382e-16	2.58849e-12	PPM1E
ENSG00000004534	3	49977440	50137478	313	20	373617	8.1138	2.4531e-16	4.59466e-12	RBM6
ENSG00000197165	16	28603264	28608430	24	6	373617	8.1064	2.6068e-16	4.88254e-12	SULT1A2
ENSG00000158321	7	69063905	70258054	3196	107	373617	8.0759	3.3503e-16	6.27511e-12	AUTS2
ENSG00000048471	16	12070594	12668146	3150	166	373617	8.012	5.6426e-16	1.05686e-11	SNX29
ENSG00000081189	5	88013975	88199922	391	39	373617	7.998	6.3227e-16	1.18424e-11	MEF2C
ENSG00000124198	20	47538427	47653230	308	24	373617	7.9306	1.0905e-15	2.04251e-11	ARFGEF2
ENSG00000197157	7	127292234	127732661	913	56	373617	7.9165	1.2217e-15	2.28824e-11	SND1
ENSG00000176476	16	28565236	28603111	99	14	373617	7.7584	4.299e-15	8.05203e-11	CCDC101
ENSG00000164078	3	49924435	49941299	28	9	373617	7.7258	5.558e-15	1.04101e-10	MST1R
ENSG00000182179	3	49842640	49851379	16	7	373617	7.7233	5.6674e-15	1.0615e-10	UBA7
ENSG00000178952	16	28853732	28857729	7	2	373617	7.6646	8.9702e-15	1.68012e-10	TUFM
ENSG00000108395	17	57059999	57184282	279	31	373617	7.6546	9.6983e-15	1.81649e-10	TRIM37
ENSG00000188603	16	28477983	28506896	30	7	373617	7.6339	1.1387e-14	2.13279e-10	CLN3
ENSG00000114861	3	71003844	71633140	1576	145	373617	7.6105	1.3647e-14	2.55608e-10	FOXP1
ENSG00000078328	16	6069095	7763340	11431	529	373617	7.6074	1.3988e-14	2.61995e-10	RBFOX1
ENSG00000118689	6	108881038	109005977	288	29	373617	7.5893	1.6078e-14	3.01141e-10	FOXO3
ENSG00000126091	1	44171495	44396831	584	33	373617	7.5773	1.7648e-14	3.30547e-10	ST3GAL3
ENSG00000174748	3	23958036	23965183	21	12	373617	7.538	2.3858e-14	4.4686e-10	RPL15
ENSG00000233276	3	49394609	49396033	2	1	373617	7.533	2.4787e-14	4.64261e-10	GPX1
ENSG00000167548	12	49412758	49453557	51	15	373617	7.5017	3.1497e-14	5.89939e-10	KMT2D
ENSG00000059915	10	104162376	104181296	31	15	373617	7.4742	3.8824e-14	7.27174e-10	PSD
ENSG00000184730	16	28505970	28510291	8	3	373617	7.4681	4.0684e-14	7.62011e-10	APOBR
ENSG00000108387	17	56597611	56618179	49	14	373617	7.468	4.0697e-14	7.62255e-10	SEPT4
ENSG00000177455	16	28943260	28950667	9	5	373617	7.4637	4.2051e-14	7.87615e-10	CD19
ENSG00000181418	12	49388932	49393092	7	4	373617	7.4606	4.3052e-14	8.06364e-10	DDN
ENSG00000196090	20	40701392	41818610	4027	270	373617	7.4556	4.4737e-14	8.37924e-10	PTPRT
ENSG00000168268	3	52558386	52569070	40	10	373617	7.4239	5.6851e-14	1.06482e-09	NT5DC2
ENSG00000001617	3	50192478	50226508	78	16	373617	7.4232	5.714e-14	1.07023e-09	SEMA3F
ENSG00000084636	1	32117848	32169920	131	31	373617	7.3835	7.7111e-14	1.44429e-09	COL16A1
ENSG00000172264	20	13976015	16033842	7114	364	373617	7.3756	8.1808e-14	1.53226e-09	MACROD2
ENSG00000162517	1	32095463	32110497	26	5	373617	7.3755	8.1869e-14	1.53341e-09	PEF1
ENSG00000106536	7	39017598	39532694	1679	84	373617	7.3594	9.2396e-14	1.73058e-09	POU6F2
ENSG00000143106	1	109941653	109969062	59	14	373617	7.3473	1.0113e-13	1.89416e-09	PSMA5
ENSG00000228008	3	49941278	49954370	15	5	373617	7.3199	1.2411e-13	2.32458e-09	CTD-2330K9.3
ENSG00000151090	3	24158651	24536773	1341	156	373617	7.2974	1.4665e-13	2.74675e-09	THRB
ENSG00000010327	3	52529354	52558511	85	21	373617	7.2851	1.6066e-13	3.00916e-09	STAB1
ENSG00000163938	3	52715172	52728508	34	8	373617	7.2781	1.6922e-13	3.16949e-09	GNL3
ENSG00000170500	2	100889753	100939195	203	19	373617	7.2763	1.7151e-13	3.21238e-09	LONRF2
ENSG00000196502	16	28616903	28634946	39	5	373617	7.2627	1.8972e-13	3.55346e-09	SULT1A1
ENSG00000178662	2	166326157	166545917	501	48	373617	7.2608	1.9235e-13	3.60272e-09	CSRNP3
ENSG00000121764	1	32083287	32098119	37	6	373617	7.2575	1.9718e-13	3.69318e-09	HCRTR1
ENSG00000255524	16	28648975	28670003	3	2	373617	7.2539	2.0243e-13	3.79151e-09	NPIPB8
ENSG00000221986	1	109834987	109849663	46	13	373617	7.2516	2.0592e-13	3.85688e-09	MYBPHL
ENSG00000120049	10	103585731	103603677	37	16	373617	7.2494	2.0937e-13	3.9215e-09	KCNIP2
ENSG00000128268	22	39853349	39888199	64	22	373617	7.2489	2.1008e-13	3.9348e-09	MGAT3
ENSG00000055957	3	52811603	52826078	50	10	373617	7.2472	2.1275e-13	3.98481e-09	ITIH1
ENSG00000181929	12	49396057	49412980	18	6	373617	7.2448	2.1648e-13	4.05467e-09	PRKAG1
ENSG00000075292	2	71503691	71662199	522	28	373617	7.2434	2.1876e-13	4.09737e-09	ZNF638
ENSG00000103479	16	53467889	53525561	119	12	373617	7.2346	2.3343e-13	4.37214e-09	RBL2
ENSG00000134243	1	109852192	109940573	167	20	373617	7.2343	2.3395e-13	4.38188e-09	SORT1
ENSG00000016864	3	52728505	52740048	21	7	373617	7.2184	2.6296e-13	4.92524e-09	GLT8D1
ENSG00000140598	15	82422571	82555104	499	48	373617	7.2154	2.6894e-13	5.03725e-09	EFTUD1
ENSG00000139970	14	60062694	60337684	632	44	373617	7.1794	3.4996e-13	6.55475e-09	RTN1
ENSG00000163939	3	52579368	52719933	423	23	373617	7.16	4.0336e-13	7.55493e-09	PBRM1
ENSG00000168273	3	52568029	52613253	126	18	373617	7.1547	4.1919e-13	7.85143e-09	SMIM4
ENSG00000120306	5	139554227	139661637	233	19	373617	7.1514	4.2952e-13	8.04491e-09	CYSTM1
ENSG00000090905	16	24741016	24838953	248	34	373617	7.1451	4.4951e-13	8.41932e-09	TNRC6A
ENSG00000059691	4	152591656	152682175	248	20	373617	7.1436	4.5469e-13	8.51634e-09	PET112
ENSG00000066135	1	44115829	44171186	115	27	373617	7.1066	5.9477e-13	1.114e-08	KDM4A
ENSG00000113068	5	139624624	139682706	103	13	373617	7.0994	6.2639e-13	1.17323e-08	PFDN1
ENSG00000107859	10	103989943	104001231	20	3	373617	7.0892	6.7444e-13	1.26323e-08	PITX3
ENSG00000166971	16	53524952	53538323	22	6	373617	7.0821	7.1009e-13	1.33e-08	AKTIP
ENSG00000204060	1	41827594	41849262	60	14	373617	7.0787	7.2742e-13	1.36246e-08	FOXO6
ENSG00000121101	17	56634039	56769416	365	30	373617	7.0727	7.5998e-13	1.42344e-08	TEX14
ENSG00000174151	1	110036674	110045554	21	8	373617	7.0694	7.7783e-13	1.45688e-08	CYB561D1
ENSG00000114904	3	52744800	52804965	169	21	373617	7.069	7.8039e-13	1.46167e-08	NEK4
ENSG00000100207	22	42556019	42739622	475	50	373617	7.0649	8.0382e-13	1.50555e-08	TCF20
ENSG00000115896	2	198669426	199437305	1691	92	373617	7.0558	8.5792e-13	1.60688e-08	PLCL1
ENSG00000157985	2	236402733	237040444	1804	162	373617	7.0464	9.1834e-13	1.72005e-08	AGAP1
ENSG00000198218	3	49067140	49131796	97	30	373617	7.0194	1.1141e-12	2.08671e-08	QRICH1
ENSG00000151490	12	15475331	15750333	812	71	373617	7.0155	1.146e-12	2.14646e-08	PTPRO
ENSG00000102984	16	71893583	71929239	85	18	373617	6.9991	1.2884e-12	2.41317e-08	ZNF821
ENSG00000224470	16	71879894	71919171	96	22	373617	6.9928	1.3469e-12	2.52274e-08	ATXN1L
ENSG00000182628	17	57187312	57232630	70	19	373617	6.9857	1.4172e-12	2.65442e-08	SKA2
ENSG00000114316	3	49315264	49378145	100	22	373617	6.9509	1.8143e-12	3.39818e-08	USP4
ENSG00000108375	17	56429861	56494956	144	27	373617	6.938	1.9883e-12	3.72409e-08	RNF43
ENSG00000182149	16	71879899	71962913	210	29	373617	6.9322	2.0715e-12	3.87992e-08	IST1
ENSG00000120029	10	103605356	103815950	364	41	373617	6.9176	2.2971e-12	4.30247e-08	C10orf76
ENSG00000198408	10	103544200	103578696	58	16	373617	6.9175	2.2992e-12	4.3064e-08	MGEA5
ENSG00000124557	6	26501449	26510650	28	9	373617	6.9021	2.5618e-12	4.79825e-08	BTN1A1
ENSG00000176953	16	28962128	28978418	26	7	373617	6.8902	2.7856e-12	5.21743e-08	NFATC2IP
ENSG00000114902	3	52738971	52742182	8	5	373617	6.8729	3.1452e-12	5.89096e-08	SPCS1
ENSG00000075884	2	143848931	144525921	1766	120	373617	6.8568	3.5199e-12	6.59277e-08	ARHGAP15
ENSG00000198216	1	181382238	181777219	1228	113	373617	6.8495	3.7044e-12	6.93834e-08	CACNA1E
ENSG00000112763	6	26458150	26476849	91	20	373617	6.8421	3.9011e-12	7.30676e-08	BTN2A1
ENSG00000109805	4	17812525	17846485	74	11	373617	6.811	4.8455e-12	9.07562e-08	NCAPG
ENSG00000197272	16	28510683	28523372	21	5	373617	6.8068	4.9899e-12	9.34608e-08	IL27
ENSG00000143028	1	110009180	110024759	53	7	373617	6.8063	5.0054e-12	9.37511e-08	SYPL2
ENSG00000055955	3	52846991	52865495	73	15	373617	6.8026	5.1361e-12	9.61992e-08	ITIH4
ENSG00000197635	2	162848751	162931052	237	35	373617	6.7887	5.6571e-12	1.05957e-07	DPP4
ENSG00000183066	22	42394729	42454460	142	18	373617	6.7848	5.811e-12	1.0884e-07	WBP2NL
ENSG00000142949	1	43990858	44089343	304	26	373617	6.7769	6.138e-12	1.14965e-07	PTPRF
ENSG00000169682	16	28985542	28995869	24	8	373617	6.7601	6.8951e-12	1.29145e-07	SPNS1
ENSG00000176020	3	49754267	49761349	7	5	373617	6.7371	8.0794e-12	1.51327e-07	AMIGO3
ENSG00000173540	3	49754277	49761384	7	5	373617	6.7371	8.0794e-12	1.51327e-07	GMPPB
ENSG00000243696	3	52847298	52869745	94	17	373617	6.7357	8.1585e-12	1.52809e-07	RP5-966M1.6
ENSG00000163935	3	52937588	53080766	374	28	373617	6.7348	8.2051e-12	1.53682e-07	SFMBT1
ENSG00000144218	2	100162323	100759201	1518	87	373617	6.7184	9.1841e-12	1.72018e-07	AFF3
ENSG00000162650	1	110026101	110035426	17	7	373617	6.7175	9.2411e-12	1.73086e-07	ATXN7L2
ENSG00000184304	14	30045687	30661104	1885	147	373617	6.7145	9.4351e-12	1.76719e-07	PRKD1
ENSG00000113070	5	139712428	139726216	37	11	373617	6.7112	9.6486e-12	1.80718e-07	HBEGF
ENSG00000188315	3	49306035	49315342	16	6	373617	6.7111	9.6554e-12	1.80846e-07	C3orf62
ENSG00000182197	8	118806729	119124092	941	77	373617	6.6967	1.0662e-11	1.99699e-07	EXT1
ENSG00000100346	22	39966758	40085742	296	34	373617	6.6961	1.0699e-11	2.00392e-07	CACNA1I
ENSG00000173421	3	49235861	49295537	105	20	373617	6.6808	1.188e-11	2.22512e-07	CCDC36
ENSG00000248592	3	52867137	52931578	170	20	373617	6.6719	1.2623e-11	2.36429e-07	TMEM110-MUSTN1
ENSG00000135631	2	73300510	73383849	263	27	373617	6.6477	1.489e-11	2.7889e-07	RAB11FIP5
ENSG00000100324	22	39795746	39833065	71	12	373617	6.6436	1.5305e-11	2.86663e-07	TAB1
ENSG00000213533	3	52870235	52931612	158	20	373617	6.6313	1.6633e-11	3.11536e-07	TMEM110
ENSG00000233822	6	27806323	27823487	43	12	373617	6.6109	1.9102e-11	3.5778e-07	HIST1H2BN
ENSG00000198700	1	201798269	201853422	132	31	373617	6.6103	1.9177e-11	3.59185e-07	IPO9
ENSG00000160957	8	145736667	145743229	27	9	373617	6.6096	1.9272e-11	3.60965e-07	RECQL4
ENSG00000108379	17	44839872	44910520	135	28	373617	6.6038	2.0037e-11	3.75293e-07	WNT3
ENSG00000181754	1	110046797	110052360	10	4	373617	6.6035	2.0084e-11	3.76173e-07	AMIGO1
ENSG00000153707	9	8314246	10612723	11501	536	373617	6.581	2.3367e-11	4.37664e-07	PTPRD
ENSG00000079102	8	92967203	93115514	181	9	373617	6.5767	2.4044e-11	4.50344e-07	RUNX1T1
ENSG00000164142	4	152330368	152584784	564	22	373617	6.5686	2.5403e-11	4.75798e-07	FAM160A1
ENSG00000174738	3	23986751	24022109	102	20	373617	6.5485	2.9053e-11	5.44163e-07	NR1D2
ENSG00000181790	8	143530791	143626370	228	46	373617	6.5228	3.4501e-11	6.46204e-07	BAI1
ENSG00000171988	10	64926981	65225722	915	42	373617	6.5081	3.805e-11	7.12676e-07	JMJD1C
ENSG00000145996	6	20534688	21232635	2539	103	373617	6.5032	3.9314e-11	7.36351e-07	CDKAL1
ENSG00000108272	17	34948228	34957235	16	4	373617	6.4883	4.3395e-11	8.12788e-07	DHRS11
ENSG00000186470	6	26365387	26378546	105	10	373617	6.4811	4.5522e-11	8.52627e-07	BTN3A2
ENSG00000134533	12	15260717	15501609	533	34	373617	6.4753	4.7312e-11	8.86154e-07	RERG
ENSG00000068745	3	48725436	48777786	100	16	373617	6.4696	4.9127e-11	9.20149e-07	IP6K2
ENSG00000175161	3	85008132	86123579	3513	83	373617	6.463	5.1334e-11	9.61486e-07	CADM2
ENSG00000154822	3	16844159	17132086	868	49	373617	6.4445	5.7999e-11	1.08632e-06	PLCL2
ENSG00000090975	12	123468027	123634562	282	39	373617	6.4439	5.8236e-11	1.09076e-06	PITPNM2
ENSG00000166165	14	103985996	103989448	6	2	373617	6.4239	6.6409e-11	1.24384e-06	CKB
ENSG00000116127	2	73612886	73837920	546	23	373617	6.4223	6.7121e-11	1.25718e-06	ALMS1
ENSG00000119866	2	60678302	60780702	189	46	373617	6.4178	6.9133e-11	1.29486e-06	BCL11A
ENSG00000087495	20	58152564	58422766	1024	82	373617	6.3951	8.0238e-11	1.50286e-06	PHACTR3
ENSG00000072195	2	220299568	220363009	150	28	373617	6.3902	8.284e-11	1.55159e-06	SPEG
ENSG00000185053	8	13947373	15095848	7529	222	373617	6.383	8.6803e-11	1.62582e-06	SGCZ
ENSG00000183454	16	9852376	10276611	1955	67	373617	6.3813	8.7797e-11	1.64444e-06	GRIN2A
ENSG00000170142	3	23847394	23932807	201	33	373617	6.3696	9.4778e-11	1.77519e-06	UBE2E1
ENSG00000172733	8	30853321	30891231	70	19	373617	6.3576	1.0244e-10	1.9187e-06	PURG
ENSG00000135250	7	104751151	105039755	691	41	373617	6.337	1.1713e-10	2.19384e-06	SRPK2
ENSG00000163257	4	17802278	17812381	16	4	373617	6.3352	1.185e-10	2.21951e-06	DCAF16
ENSG00000198055	5	176830205	176869902	62	19	373617	6.3352	1.1854e-10	2.22025e-06	GRK6
ENSG00000106331	7	127250346	127255982	17	7	373617	6.328	1.2419e-10	2.32608e-06	PAX4
ENSG00000138777	4	106290234	106395238	465	32	373617	6.3229	1.2832e-10	2.40343e-06	PPA2
ENSG00000160959	8	145743376	145750557	19	8	373617	6.3213	1.2972e-10	2.42966e-06	LRRC14
ENSG00000049618	6	157099063	157531913	1165	97	373617	6.3192	1.3148e-10	2.46262e-06	ARID1B
ENSG00000108557	17	17584787	17714767	242	43	373617	6.3176	1.3284e-10	2.48809e-06	RAI1
ENSG00000118007	3	136055077	136471220	859	44	373617	6.3172	1.3316e-10	2.49409e-06	STAG1
ENSG00000065361	12	56473641	56497289	41	13	373617	6.3162	1.3406e-10	2.51094e-06	ERBB3
ENSG00000149256	11	78363876	79151992	2614	249	373617	6.3116	1.3804e-10	2.58549e-06	TENM4
ENSG00000162989	2	155554811	155714863	567	65	373617	6.2985	1.5027e-10	2.81456e-06	KCNJ3
ENSG00000171045	8	143293441	143484601	790	42	373617	6.2839	1.6514e-10	3.09307e-06	TSNARE1
ENSG00000237515	16	12995477	13334272	1514	102	373617	6.279	1.7034e-10	3.19047e-06	SHISA9
ENSG00000254402	8	145747761	145752416	11	7	373617	6.2708	1.796e-10	3.36391e-06	LRRC24
ENSG00000100167	22	42372276	42394225	82	16	373617	6.2621	1.8989e-10	3.55664e-06	SEPT3
ENSG00000178177	4	17842822	18023499	477	24	373617	6.2602	1.9226e-10	3.60103e-06	LCORL
ENSG00000108384	17	56769934	56811703	104	21	373617	6.2494	2.0605e-10	3.85932e-06	RAD51C
ENSG00000166166	14	103995521	104003410	23	6	373617	6.2376	2.2219e-10	4.16162e-06	TRMT61A
ENSG00000143614	1	153777201	153895451	239	26	373617	6.2373	2.2262e-10	4.16967e-06	GATAD2B
ENSG00000130449	5	60628100	60841997	426	39	373617	6.2351	2.2568e-10	4.22699e-06	ZSWIM6
ENSG00000197885	3	23933151	23988082	202	22	373617	6.234	2.2727e-10	4.25677e-06	NKIRAS1
ENSG00000168131	6	27878963	27880174	4	2	373617	6.2325	2.2946e-10	4.29779e-06	OR2B2
ENSG00000100335	22	39895437	39914137	36	12	373617	6.2048	2.7382e-10	5.12865e-06	MIEF1
ENSG00000005955	17	34900737	34946278	74	13	373617	6.2012	2.8018e-10	5.24777e-06	GGNBP2
ENSG00000120071	17	44107282	44302733	576	10	373617	6.2009	2.8062e-10	5.25601e-06	KANSL1
ENSG00000166037	11	95523129	95565857	164	19	373617	6.1866	3.0739e-10	5.75741e-06	CEP57
ENSG00000159314	17	43471275	43511787	115	10	373617	6.1741	3.3278e-10	6.23297e-06	ARHGAP27
ENSG00000256762	17	44076616	44077060	1	1	373617	6.1725	3.3611e-10	6.29534e-06	STH
ENSG00000256500	14	104029299	104152261	351	29	373617	6.1717	3.3771e-10	6.32531e-06	RP11-73M18.2
ENSG00000063978	4	2463947	2627047	471	51	373617	6.1621	3.5891e-10	6.72238e-06	RNF4
ENSG00000048405	7	126986844	127071978	280	23	373617	6.1614	3.6057e-10	6.75348e-06	ZNF800
ENSG00000108587	17	28804380	28854610	88	20	373617	6.1592	3.6547e-10	6.84525e-06	GOSR1
ENSG00000185909	3	49209044	49213917	9	3	373617	6.1584	3.6746e-10	6.88253e-06	KLHDC8B
ENSG00000100106	22	38093011	38172563	253	28	373617	6.1539	3.7811e-10	7.082e-06	TRIOBP
ENSG00000213246	17	56422539	56430454	27	8	373617	6.1538	3.7825e-10	7.08462e-06	SUPT4H1
ENSG00000179242	20	59827482	60515673	3173	286	373617	6.1535	3.7908e-10	7.10017e-06	CDH4
ENSG00000185658	21	40556102	40693485	403	24	373617	6.153	3.8018e-10	7.12077e-06	BRWD1
ENSG00000008300	3	48673902	48700348	37	8	373617	6.1494	3.8893e-10	7.28466e-06	CELSR3
ENSG00000130751	19	47523077	47549033	34	15	373617	6.1488	3.9031e-10	7.31051e-06	NPAS1
ENSG00000176160	17	56497528	56565745	136	25	373617	6.1436	4.0326e-10	7.55306e-06	HSF5
ENSG00000129282	17	34958001	34965407	16	5	373617	6.1419	4.0782e-10	7.63847e-06	MRM1
ENSG00000213672	3	48701364	48723797	43	8	373617	6.1405	4.1135e-10	7.70459e-06	NCKIPSD
ENSG00000107105	9	23690102	23826335	519	57	373617	6.1375	4.1923e-10	7.85218e-06	ELAVL2
ENSG00000178149	3	49052921	49059726	13	8	373617	6.1336	4.2956e-10	8.04566e-06	DALRD3
ENSG00000176406	8	104512976	105268322	2840	49	373617	6.1321	4.3372e-10	8.12358e-06	RIMS2
ENSG00000102189	12	93164413	93323107	407	27	373617	6.1146	4.8393e-10	9.06401e-06	EEA1
ENSG00000124228	20	47835884	47860614	93	15	373617	6.1125	4.9056e-10	9.18819e-06	DDX27
ENSG00000174579	3	135867764	135916083	80	28	373617	6.1124	4.9066e-10	9.19006e-06	MSL2
ENSG00000143570	1	153931575	153940188	18	8	373617	6.0997	5.3125e-10	9.95031e-06	SLC39A1
ENSG00000272573	3	52867130	52869235	8	3	373617	6.0981	5.3656e-10	1.00498e-05	MUSTN1
ENSG00000214078	20	34213953	34252878	100	11	373617	6.0819	5.9389e-10	1.11236e-05	CPNE1
ENSG00000113448	5	58264865	59817947	4424	204	373617	6.0716	6.3302e-10	1.18565e-05	PDE4D
ENSG00000117410	1	44440159	44443967	10	5	373617	6.0675	6.4957e-10	1.21664e-05	ATP6V0B
ENSG00000171222	20	34541539	34547394	22	7	373617	6.0542	7.054e-10	1.32121e-05	SCAND1
ENSG00000154478	10	125425871	125454123	89	24	373617	6.049	7.2855e-10	1.36457e-05	GPR26
ENSG00000138821	4	103172198	103352415	560	42	373617	6.04	7.7066e-10	1.44345e-05	SLC39A8
ENSG00000185046	12	99120235	100378432	3402	206	373617	6.0379	7.8051e-10	1.4619e-05	ANKS1B
ENSG00000149294	11	112831997	113149158	1121	65	373617	6.0302	8.1874e-10	1.5335e-05	NCAM1
ENSG00000225190	17	43513266	43568115	95	9	373617	6.0256	8.4227e-10	1.57757e-05	PLEKHM1
ENSG00000198911	22	42229109	42303312	215	37	373617	6.0252	8.4474e-10	1.5822e-05	SREBF2
ENSG00000186868	17	43971748	44105700	709	9	373617	6.0249	8.4629e-10	1.5851e-05	MAPT
ENSG00000120088	17	43699267	43913194	1024	11	373617	6.0188	8.7878e-10	1.64595e-05	CRHR1
ENSG00000185294	17	43922256	43924438	20	3	373617	6.0161	8.9348e-10	1.67349e-05	SPPL2C
ENSG00000244462	20	34236847	34252878	44	8	373617	6.0068	9.4619e-10	1.77221e-05	RBM12
ENSG00000182621	20	8112824	8949003	2908	203	373617	6.0036	9.6482e-10	1.80711e-05	PLCB1
ENSG00000113758	5	176883609	176901402	35	8	373617	6.0022	9.7351e-10	1.82338e-05	DBN1
ENSG00000113100	5	26880709	27121257	660	51	373617	5.9981	9.9831e-10	1.86983e-05	CDH9
ENSG00000077458	11	95502106	95523573	80	14	373617	5.9799	1.1165e-09	2.0912e-05	FAM76B
ENSG00000105778	7	32535038	33078516	1702	52	373617	5.969	1.1933e-09	2.23505e-05	AVL9
ENSG00000138083	2	45168902	45173216	19	7	373617	5.9661	1.2151e-09	2.27588e-05	SIX3
ENSG00000165916	11	47440320	47447993	16	6	373617	5.9649	1.2237e-09	2.29199e-05	PSMC3
ENSG00000236980	3	49215065	49229291	27	9	373617	5.9635	1.2343e-09	2.31184e-05	C3orf84
ENSG00000126214	14	104028233	104167888	399	30	373617	5.9595	1.2651e-09	2.36953e-05	KLC1
ENSG00000183527	21	40546695	40555777	41	8	373617	5.954	1.308e-09	2.44988e-05	PSMG1
ENSG00000251322	22	51112843	51171726	147	40	373617	5.9523	1.3223e-09	2.47667e-05	SHANK3
ENSG00000108582	17	28705923	28797007	125	19	373617	5.9342	1.4761e-09	2.76474e-05	CPD
ENSG00000156395	10	106400859	107024993	2494	82	373617	5.9194	1.6158e-09	3.02639e-05	SORCS3
ENSG00000106328	7	127231463	127242198	29	9	373617	5.9189	1.6204e-09	3.03501e-05	FSCN3
ENSG00000188659	15	82555151	82577271	64	19	373617	5.9184	1.6253e-09	3.04419e-05	FAM154B
ENSG00000139910	14	26912299	27066960	313	17	373617	5.9112	1.6986e-09	3.18148e-05	NOVA1
ENSG00000080854	11	133778459	133826880	210	47	373617	5.8987	1.8323e-09	3.4319e-05	IGSF9B
ENSG00000135632	2	73441350	73454365	34	13	373617	5.8922	1.906e-09	3.56994e-05	SMYD5
ENSG00000125386	4	2626988	2734292	393	38	373617	5.8768	2.0918e-09	3.91794e-05	FAM193A
ENSG00000182952	6	26538633	26546482	17	4	373617	5.872	2.1528e-09	4.03219e-05	HMGN4
ENSG00000159217	17	47074774	47133012	105	19	373617	5.8711	2.1644e-09	4.05392e-05	IGF2BP1
ENSG00000073969	17	44668035	44834830	77	9	373617	5.8698	2.182e-09	4.08689e-05	NSF
ENSG00000272305	3	53003135	53133469	394	28	373617	5.8627	2.2765e-09	4.26388e-05	RP11-894J14.5
ENSG00000087053	11	95566046	95658479	270	25	373617	5.859	2.3285e-09	4.36128e-05	MTMR2
ENSG00000113141	5	140026643	140042064	43	11	373617	5.8523	2.4241e-09	4.54034e-05	IK
ENSG00000100321	22	39745930	39781593	135	22	373617	5.8409	2.5963e-09	4.86287e-05	SYNGR1
ENSG00000185920	9	98205262	98279339	208	29	373617	5.8373	2.6524e-09	4.96795e-05	PTCH1
ENSG00000213658	16	28996147	29002104	10	4	373617	5.8328	2.7253e-09	5.10449e-05	LAT
ENSG00000108278	17	34842473	34855154	23	8	373617	5.8292	2.7853e-09	5.21687e-05	ZNHIT3
ENSG00000138600	15	50999506	51058005	227	22	373617	5.8291	2.786e-09	5.21818e-05	SPPL2A
ENSG00000136531	2	166095912	166248818	465	45	373617	5.828	2.8046e-09	5.25302e-05	SCN2A
ENSG00000131188	5	176873446	176883283	13	4	373617	5.8255	2.8467e-09	5.33187e-05	PRR7
ENSG00000143552	1	153965161	154127592	265	22	373617	5.8124	3.0793e-09	5.76753e-05	NUP210L
ENSG00000115159	2	157291802	157470247	423	32	373617	5.8099	3.1263e-09	5.85556e-05	GPD2
ENSG00000160741	1	153920145	153931101	14	5	373617	5.7996	3.3244e-09	6.2266e-05	CRTC2
ENSG00000077150	10	104153867	104162281	19	12	373617	5.7972	3.3708e-09	6.31351e-05	NFKB2
ENSG00000188641	1	97543299	98386605	2409	145	373617	5.7969	3.3772e-09	6.3255e-05	DPYD
ENSG00000107249	9	3824127	4348392	2604	234	373617	5.7904	3.5107e-09	6.57554e-05	GLIS3
ENSG00000124201	20	47854483	47894963	157	19	373617	5.7899	3.521e-09	6.59483e-05	ZNFX1
ENSG00000104112	15	51973550	52013223	109	22	373617	5.7791	3.754e-09	7.03124e-05	SCG3
ENSG00000213341	10	101948055	101989376	100	15	373617	5.7756	3.8335e-09	7.18015e-05	CHUK
ENSG00000184672	8	85095022	85834079	2001	68	373617	5.7749	3.8499e-09	7.21086e-05	RALYL
ENSG00000157064	1	183217372	183387737	550	42	373617	5.7743	3.8638e-09	7.2369e-05	NMNAT2
ENSG00000272897	20	34220262	34262466	103	12	373617	5.7715	3.9276e-09	7.35639e-05	RP1-309K20.6
ENSG00000051825	12	123636867	123728561	293	16	373617	5.7689	3.9897e-09	7.47271e-05	MPHOSPH9
ENSG00000025293	20	34359896	34538303	526	20	373617	5.7621	4.1531e-09	7.77876e-05	PHF20
ENSG00000146872	17	60536019	60692842	216	28	373617	5.7611	4.1787e-09	7.82671e-05	TLK2
ENSG00000160563	9	134735494	134955295	424	47	373617	5.7414	4.6956e-09	8.79486e-05	MED27
ENSG00000146007	5	140078265	140086248	18	5	373617	5.7402	4.7286e-09	8.85667e-05	ZMAT2
ENSG00000131051	20	34291531	34330234	125	11	373617	5.7374	4.8082e-09	9.00576e-05	RBM39
ENSG00000162552	1	22443798	22470462	112	26	373617	5.731	4.992e-09	9.35002e-05	WNT4
ENSG00000100101	22	38077680	38170137	297	32	373617	5.7288	5.0568e-09	9.47139e-05	NOL12
ENSG00000023697	12	16064106	16190220	240	44	373617	5.7236	5.2138e-09	9.76545e-05	DERA
ENSG00000100393	22	41487790	41576081	189	29	373617	5.7203	5.3167e-09	9.95818e-05	EP300
ENSG00000177479	3	48956254	49023815	106	27	373617	5.7191	5.356e-09	0.000100318	ARIH2
ENSG00000150456	13	21302870	21348097	198	22	373617	5.7179	5.3919e-09	0.00010099	N6AMT2
ENSG00000180537	6	13924677	13980533	121	18	373617	5.7134	5.5356e-09	0.000103682	RNF182
ENSG00000256053	14	104029299	104073860	121	18	373617	5.7131	5.5481e-09	0.000103916	APOPT1
ENSG00000145242	4	66185281	66536213	1388	81	373617	5.7092	5.6757e-09	0.000106306	EPHA5
ENSG00000203760	6	126661320	126670021	15	7	373617	5.7086	5.6958e-09	0.000106682	CENPW
ENSG00000134571	11	47352957	47374253	55	18	373617	5.6937	6.2157e-09	0.00011642	MYBPC3
ENSG00000129535	14	24549316	24584223	57	19	373617	5.6931	6.237e-09	0.000116819	NRL
ENSG00000072310	17	17713713	17740325	50	10	373617	5.6902	6.3445e-09	0.000118832	SREBF1
ENSG00000164182	5	60240956	60448853	552	32	373617	5.6883	6.4148e-09	0.000120149	NDUFAF2
ENSG00000103769	15	66018392	66184329	422	38	373617	5.6861	6.4981e-09	0.000121709	RAB11A
ENSG00000112659	6	43149913	43192325	105	18	373617	5.6771	6.8491e-09	0.000128284	CUL9
ENSG00000107833	10	103541082	103543170	4	2	373617	5.6679	7.2269e-09	0.00013536	NPM3
ENSG00000108389	17	56566898	56595266	69	14	373617	5.6624	7.4642e-09	0.000139804	MTMR4
ENSG00000069020	5	65892176	66465423	1796	107	373617	5.6419	8.4111e-09	0.00015754	MAST4
ENSG00000066336	11	47376411	47400127	89	14	373617	5.6405	8.4765e-09	0.000158765	SPI1
ENSG00000225697	3	48663156	48672926	27	8	373617	5.6403	8.4875e-09	0.000158971	SLC26A6
ENSG00000198822	7	86273230	86494200	497	51	373617	5.6373	8.6351e-09	0.000161735	GRM3
ENSG00000122515	7	44788180	44809477	43	14	373617	5.637	8.654e-09	0.000162089	ZMIZ2
ENSG00000137473	4	147627790	147867034	688	39	373617	5.625	9.2777e-09	0.000173771	TTC29
ENSG00000149646	20	34556512	34618622	113	16	373617	5.6243	9.3145e-09	0.000174461	CNBD2
ENSG00000152578	11	105480721	105852819	938	55	373617	5.6232	9.3731e-09	0.000175558	GRIA4
ENSG00000103043	16	70721342	70835064	378	44	373617	5.615	9.8286e-09	0.00018409	VAC14
ENSG00000144048	2	73989311	74007284	20	7	373617	5.6093	1.0159e-08	0.000190278	DUSP11
ENSG00000198837	1	153901977	153919172	23	5	373617	5.604	1.0474e-08	0.000196178	DENND4B
ENSG00000188580	6	124125286	125146803	2987	238	373617	5.6019	1.0601e-08	0.000198557	NKAIN2
ENSG00000111325	12	123459127	123464590	10	4	373617	5.594	1.1094e-08	0.000207791	OGFOD2
ENSG00000119383	9	131873229	131911225	136	12	373617	5.591	1.1288e-08	0.000211424	PPP2R4
ENSG00000181315	6	26636518	26659980	90	16	373617	5.578	1.2168e-08	0.000227907	ZNF322
ENSG00000179562	7	127220672	127233665	44	12	373617	5.5756	1.2336e-08	0.000231053	GCC1
ENSG00000114054	3	135969148	136056738	194	40	373617	5.5744	1.2418e-08	0.000232589	PCCB
ENSG00000133422	22	31321117	31364284	89	15	373617	5.5739	1.2452e-08	0.000233226	MORC2
ENSG00000172037	3	49158547	49170551	20	13	373617	5.5585	1.3603e-08	0.000254784	LAMB2
ENSG00000184983	22	42481529	42486959	13	5	373617	5.5394	1.5175e-08	0.000284228	NDUFA6
ENSG00000100116	22	38203912	38213183	31	7	373617	5.5226	1.6698e-08	0.000312754	GCAT
ENSG00000112874	5	102884556	102898494	40	7	373617	5.5111	1.7834e-08	0.000334031	NUDT12
ENSG00000148572	10	64893050	64914783	59	18	373617	5.5084	1.8104e-08	0.000339088	NRBF2
ENSG00000244005	20	34255977	34287281	90	15	373617	5.5067	1.8278e-08	0.000342347	NFS1
ENSG00000150394	16	61681146	62070939	1093	82	373617	5.503	1.8669e-08	0.00034967	CDH8
ENSG00000099864	19	708953	748329	202	47	373617	5.4999	1.9002e-08	0.000355907	PALM
ENSG00000196782	4	140637907	141075338	1189	147	373617	5.4994	1.9055e-08	0.0003569	MAML3
ENSG00000138095	2	44113647	44223144	347	28	373617	5.4984	1.9159e-08	0.000358848	LRPPRC
ENSG00000168884	4	2743375	2758103	74	18	373617	5.4884	2.0283e-08	0.000379901	TNIP2
ENSG00000198558	6	27840926	27841289	2	1	373617	5.4813	2.1105e-08	0.000395297	HIST1H4L
ENSG00000198951	22	42454358	42466846	28	9	373617	5.4803	2.1232e-08	0.000397675	NAGA
ENSG00000130517	19	18451397	18480760	99	22	373617	5.4685	2.2696e-08	0.000425096	PGPEP1
ENSG00000166747	16	71762913	71843104	227	31	373617	5.4653	2.3111e-08	0.000432869	AP1G1
ENSG00000080802	7	135046547	135194875	321	34	373617	5.465	2.3149e-08	0.000433581	CNOT4
ENSG00000120314	5	140044261	140053709	29	10	373617	5.4617	2.3585e-08	0.000441747	WDR55
ENSG00000197724	9	96338689	96441869	491	36	373617	5.4613	2.3631e-08	0.000442609	PHF2
ENSG00000075413	14	103851729	103970168	340	18	373617	5.4613	2.3635e-08	0.000442684	MARK3
ENSG00000165915	11	47428683	47438047	27	8	373617	5.4607	2.3716e-08	0.000444201	SLC39A13
ENSG00000112855	5	140071011	140078889	19	6	373617	5.4598	2.3837e-08	0.000446467	HARS2
ENSG00000048828	9	96214004	96328397	375	29	373617	5.4584	2.4018e-08	0.000449857	FAM120A
ENSG00000124788	6	16299343	16761722	1634	190	373617	5.4562	2.4319e-08	0.000455495	ATXN1
ENSG00000143578	1	153940010	153946839	15	5	373617	5.4479	2.548e-08	0.00047724	CREB3L4
ENSG00000178035	3	49061758	49066841	7	5	373617	5.4463	2.5713e-08	0.000481604	IMPDH2
ENSG00000069667	15	60780483	61521518	2291	269	373617	5.4417	2.6388e-08	0.000494247	RORA
ENSG00000163431	1	201865580	201915715	129	27	373617	5.4399	2.6649e-08	0.000499136	LMOD1
ENSG00000172053	3	49133365	49142553	16	7	373617	5.4388	2.6817e-08	0.000502282	QARS
ENSG00000095485	10	101992055	102027437	101	11	373617	5.4364	2.7189e-08	0.00050925	CWF19L1
ENSG00000114302	3	48782030	48885279	121	30	373617	5.4339	2.7571e-08	0.000516405	PRKAR2A
ENSG00000095321	9	131857089	131873468	35	6	373617	5.4318	2.7887e-08	0.000522324	CRAT
ENSG00000184349	5	106712590	107006596	815	114	373617	5.4209	2.9648e-08	0.000555307	EFNA5
ENSG00000130956	9	99212483	99253618	96	14	373617	5.4182	3.0096e-08	0.000563698	HABP4
ENSG00000073711	3	135684515	135866733	380	35	373617	5.4173	3.0256e-08	0.000566695	PPP2R3A
ENSG00000187954	8	145674965	145691060	56	12	373617	5.4116	3.1233e-08	0.000584994	CYHR1
ENSG00000115526	2	101008327	101034118	114	17	373617	5.4102	3.1477e-08	0.000589564	CHST10
ENSG00000165392	8	30891317	31031285	364	36	373617	5.405	3.2406e-08	0.000606964	WRN
ENSG00000145743	5	107194736	107717799	1354	50	373617	5.3929	3.4665e-08	0.000649275	FBXL17
ENSG00000140832	16	71660064	71676017	37	9	373617	5.3865	3.5926e-08	0.000672894	MARVELD3
ENSG00000052795	4	159690290	159829201	259	28	373617	5.3835	3.6528e-08	0.000684169	FNIP2
ENSG00000160972	8	145703352	145727504	52	9	373617	5.3831	3.6604e-08	0.000685593	PPP1R16A
ENSG00000133424	22	33558212	34318829	3055	219	373617	5.3828	3.6674e-08	0.000686904	LARGE
ENSG00000006715	7	38762563	38971994	815	37	373617	5.3473	4.4631e-08	0.000835939	VPS41
ENSG00000187510	12	93115281	93166231	120	22	373617	5.3415	4.6081e-08	0.000863097	PLEKHG7
ENSG00000131503	5	139781399	139929163	157	39	373617	5.3397	4.6554e-08	0.000871956	ANKHD1
ENSG00000254996	5	139781493	139929154	157	39	373617	5.3397	4.6554e-08	0.000871956	ANKHD1-EIF4EBP3
ENSG00000103227	16	903634	1031318	696	41	373617	5.3364	4.7415e-08	0.000888083	LMF1
ENSG00000110497	11	46417964	46615675	318	44	373617	5.3349	4.7811e-08	0.0008955	AMBRA1
ENSG00000130921	12	123717463	123742506	82	10	373617	5.3348	4.7824e-08	0.000895744	C12orf65
ENSG00000035499	5	59892739	59996017	213	33	373617	5.3262	5.0138e-08	0.000939085	DEPDC1B
ENSG00000231925	6	33267471	33282164	40	13	373617	5.318	5.2451e-08	0.000982407	TAPBP
ENSG00000214513	2	73429386	73439641	32	7	373617	5.3119	5.4239e-08	0.0010159	NOTO
ENSG00000157077	1	52608046	52812358	401	32	373617	5.3036	5.6767e-08	0.00106325	ZFYVE9
ENSG00000135624	2	73460548	73480149	55	11	373617	5.3027	5.706e-08	0.00106873	CCT7
ENSG00000066032	2	79412357	80875905	5209	338	373617	5.3013	5.7492e-08	0.00107683	CTNNA2
ENSG00000152348	5	81267844	81572676	595	49	373617	5.3	5.7886e-08	0.0010842	ATG10
ENSG00000165917	11	47459308	47470730	45	10	373617	5.2955	5.9359e-08	0.00111179	RAPSN
ENSG00000174485	15	65950384	66084631	326	23	373617	5.2953	5.9411e-08	0.00111277	DENND4A
ENSG00000228696	17	44352150	44439130	12	4	373617	5.2938	5.9912e-08	0.00112215	ARL17B
ENSG00000072182	2	220378892	220403494	72	18	373617	5.2928	6.0231e-08	0.00112813	ASIC4
ENSG00000133315	11	63766030	63933578	440	68	373617	5.2883	6.1733e-08	0.00115626	MACROD1
ENSG00000052802	4	166248775	166264312	87	21	373617	5.2855	6.2664e-08	0.0011737	MSMO1
ENSG00000112305	6	71377479	71571718	445	34	373617	5.2854	6.2719e-08	0.00117473	SMAP1
ENSG00000196072	10	102033713	102046469	23	7	373617	5.2823	6.3776e-08	0.00119452	BLOC1S2
ENSG00000152061	1	174128548	174964445	1852	29	373617	5.2802	6.4522e-08	0.0012085	RABGAP1L
ENSG00000104442	8	66514694	66546442	123	13	373617	5.2702	6.8135e-08	0.00127617	ARMC1
ENSG00000254732	11	57509635	57560715	93	26	373617	5.2688	6.8655e-08	0.00128591	RP11-691N7.6
ENSG00000165118	9	86553226	86571901	51	18	373617	5.264	7.0485e-08	0.00132018	C9orf64
ENSG00000174720	4	113558120	113578748	57	17	373617	5.2631	7.0831e-08	0.00132666	LARP7
ENSG00000162971	2	200794698	200820459	55	14	373617	5.2587	7.2552e-08	0.0013589	TYW5
ENSG00000145362	4	113739265	114304896	1831	141	373617	5.2556	7.376e-08	0.00138152	ANK2
ENSG00000143919	2	44589089	44999731	1318	49	373617	5.2522	7.5153e-08	0.00140762	CAMKMT
ENSG00000114270	3	48601506	48632700	47	20	373617	5.2495	7.6271e-08	0.00142856	COL7A1
ENSG00000170579	18	3496030	4455335	3315	314	373617	5.247	7.7292e-08	0.00144768	DLGAP1
ENSG00000100889	14	24563262	24579807	31	11	373617	5.2468	7.7386e-08	0.00144944	PCK2
ENSG00000164597	7	106842000	107204959	921	30	373617	5.2444	7.8392e-08	0.00146828	COG5
ENSG00000187079	11	12695969	12966298	571	55	373617	5.2312	8.4194e-08	0.00157695	TEAD1
ENSG00000204217	2	203241659	203432474	420	32	373617	5.2309	8.4361e-08	0.00158008	BMPR2
ENSG00000119574	19	59024897	59050278	30	10	373617	5.2296	8.4921e-08	0.00159057	ZBTB45
ENSG00000175662	17	17746828	17875736	257	16	373617	5.229	8.5231e-08	0.00159638	TOM1L2
ENSG00000171735	1	6845384	7829766	2938	238	373617	5.2286	8.5388e-08	0.00159932	CAMTA1
ENSG00000100395	22	41601209	41627275	104	9	373617	5.2167	9.1086e-08	0.00170604	L3MBTL2
ENSG00000167701	8	145728356	145732557	12	4	373617	5.2107	9.4062e-08	0.00176178	GPT
ENSG00000156026	10	74451889	74647452	282	28	373617	5.2093	9.4802e-08	0.00177564	MCU
ENSG00000103723	15	83328033	83378666	147	32	373617	5.2066	9.617e-08	0.00180126	AP3B2
ENSG00000171793	1	41445007	41478235	104	26	373617	5.2035	9.7779e-08	0.0018314	CTPS1
ENSG00000170445	5	140052758	140071609	50	11	373617	5.1991	1.0011e-07	0.00187506	HARS
ENSG00000120054	10	101801950	101841634	141	27	373617	5.1989	1.0024e-07	0.0018775	CPN1
ENSG00000134516	5	169064251	169510386	1647	143	373617	5.1961	1.0175e-07	0.00190578	DOCK2
ENSG00000011028	17	60704762	60770958	121	22	373617	5.1909	1.0465e-07	0.00196009	MRC2
ENSG00000196482	1	216676588	217311097	2315	176	373617	5.1908	1.0468e-07	0.00196066	ESRRG
ENSG00000213523	5	139916925	139937895	31	12	373617	5.1822	1.0965e-07	0.00205374	SRA1
ENSG00000099308	19	18208603	18262502	195	22	373617	5.1805	1.1066e-07	0.00207266	MAST3
ENSG00000181013	17	56618948	56621729	6	3	373617	5.1778	1.1227e-07	0.00210282	C17orf47
ENSG00000085840	1	52838501	52870131	50	15	373617	5.1773	1.1255e-07	0.00210806	ORC1
ENSG00000243729	6	29323007	29399744	595	38	373617	5.1712	1.1633e-07	0.00217886	OR5V1
ENSG00000099326	19	59073298	59084942	23	7	373617	5.1711	1.1634e-07	0.00217905	MZF1
ENSG00000090432	1	20825943	20834654	33	12	373617	5.1698	1.1717e-07	0.00219459	MUL1
ENSG00000145075	3	180320646	180588793	896	65	373617	5.1645	1.2055e-07	0.0022579	CCDC39
ENSG00000247121	5	96149731	96271513	600	35	373617	5.159	1.2414e-07	0.00232514	CTD-2260A17.2
ENSG00000091536	17	18012020	18083116	182	32	373617	5.1561	1.2608e-07	0.00236148	MYO15A
ENSG00000175866	17	79008948	79091232	416	63	373617	5.1531	1.2809e-07	0.00239913	BAIAP2
ENSG00000131495	5	140018325	140027370	36	10	373617	5.1502	1.3012e-07	0.00243715	NDUFA2
ENSG00000116698	1	183441351	183567381	285	41	373617	5.1501	1.302e-07	0.00243865	SMG7
ENSG00000140396	8	71021997	71316040	611	32	373617	5.1475	1.3197e-07	0.0024718	NCOA2
ENSG00000132589	17	27206353	27224697	29	8	373617	5.1459	1.331e-07	0.00249296	FLOT2
ENSG00000117335	1	207925402	207968858	107	18	373617	5.1458	1.3316e-07	0.00249409	CD46
ENSG00000107874	10	104183002	104192418	14	4	373617	5.1247	1.4898e-07	0.0027904	CUEDC2
ENSG00000106415	7	8008425	8133902	444	32	373617	5.1202	1.5257e-07	0.00285764	GLCCI1
ENSG00000107077	9	6720863	7175648	2261	126	373617	5.1161	1.5593e-07	0.00292057	KDM4C
ENSG00000164308	5	96211643	96255420	219	16	373617	5.1153	1.5661e-07	0.00293331	ERAP2
ENSG00000154928	3	134316643	134979309	2225	178	373617	5.1144	1.5739e-07	0.00294791	EPHB1
ENSG00000164181	5	60047618	60140216	297	30	373617	5.1132	1.5834e-07	0.00296571	ELOVL7
ENSG00000180210	11	46740730	46761056	69	14	373617	5.1091	1.6186e-07	0.00303164	F2
ENSG00000141293	17	46210802	46507637	788	35	373617	5.1047	1.6567e-07	0.003103	SKAP1
ENSG00000164123	4	159814286	159959912	494	36	373617	5.1028	1.6735e-07	0.00313447	C4orf45
ENSG00000213023	19	51124564	51171651	124	25	373617	5.1021	1.6793e-07	0.00314533	SYT3
ENSG00000040199	16	71671738	71758604	230	32	373617	5.0971	1.7249e-07	0.00323074	PHLPP2
ENSG00000233041	15	40643234	40648635	18	7	373617	5.0928	1.7638e-07	0.0033036	PHGR1
ENSG00000139990	14	69517598	69619867	187	27	373617	5.0898	1.7919e-07	0.00335623	DCAF5
ENSG00000178074	2	200775979	200820658	102	18	373617	5.0884	1.8056e-07	0.00338189	C2orf69
ENSG00000254462	11	57480077	57559058	145	29	373617	5.0874	1.8155e-07	0.00340043	TMX2-CTNND1
ENSG00000109466	4	166128770	166244308	326	26	373617	5.086	1.8289e-07	0.00342553	KLHL2
ENSG00000157542	21	38979678	39288749	1044	88	373617	5.0829	1.8585e-07	0.00348097	KCNJ6
ENSG00000227057	6	33246885	33257304	35	12	373617	5.0818	1.869e-07	0.00350064	WDR46
ENSG00000184903	7	110303110	111202573	2119	96	373617	5.0805	1.8826e-07	0.00352611	IMMP2L
ENSG00000115504	2	62900986	63273622	616	54	373617	5.0796	1.8908e-07	0.00354147	EHBP1
ENSG00000021574	2	32288680	32382706	301	28	373617	5.0785	1.9024e-07	0.0035632	SPAST
ENSG00000114859	3	184063973	184079439	51	18	373617	5.0774	1.9127e-07	0.00358249	CLCN2
ENSG00000047579	6	15523032	15663289	431	36	373617	5.0774	1.9134e-07	0.0035838	DTNBP1
ENSG00000184357	6	27834570	27835359	8	4	373617	5.0705	1.9843e-07	0.00371659	HIST1H1B
ENSG00000108576	17	28521337	28563020	86	20	373617	5.0662	2.0289e-07	0.00380013	SLC6A4
ENSG00000168036	3	41236328	41301587	107	18	373617	5.0661	2.0304e-07	0.00380294	CTNNB1
ENSG00000120705	5	137841784	137878989	93	26	373617	5.0626	2.0675e-07	0.00387243	ETF1
ENSG00000198081	18	5289018	5297052	20	4	373617	5.06	2.0965e-07	0.00392674	ZBTB14
ENSG00000156599	11	57435219	57468659	67	18	373617	5.0562	2.138e-07	0.00400447	ZDHHC5
ENSG00000172985	2	109745804	110262207	1623	96	373617	5.0533	2.1715e-07	0.00406722	SH3RF3
ENSG00000110880	12	109038885	109125372	223	32	373617	5.0471	2.2426e-07	0.00420039	CORO1C
ENSG00000188483	9	131937835	131940540	4	2	373617	5.038	2.3519e-07	0.00440511	IER5L
ENSG00000261086	15	83209620	83231124	59	19	373617	5.0377	2.3563e-07	0.00441335	RP11-379H8.1
ENSG00000103264	16	87360593	87425748	247	50	373617	5.0373	2.3611e-07	0.00442234	FBXO31
ENSG00000158023	12	122355768	122441833	226	25	373617	5.0319	2.4278e-07	0.00454727	WDR66
ENSG00000083807	19	58990879	59023780	75	13	373617	5.0317	2.4304e-07	0.00455214	SLC27A5
ENSG00000126653	17	28442539	28513493	128	17	373617	5.0316	2.4319e-07	0.00455495	NSRP1
ENSG00000105647	19	18263928	18281350	34	8	373617	5.0289	2.4663e-07	0.00461938	PIK3R2
ENSG00000189079	12	46123448	46301823	192	39	373617	5.0246	2.5219e-07	0.00472352	ARID2
ENSG00000165113	9	86354336	86444431	197	16	373617	5.0187	2.6006e-07	0.00487092	GKAP1
ENSG00000150967	12	123405498	123466196	80	21	373617	5.0169	2.6253e-07	0.00491719	ABCB9
ENSG00000184029	21	39323728	39493454	442	60	373617	5.0168	2.6263e-07	0.00491906	DSCR4
ENSG00000172458	13	21276266	21297237	53	10	373617	5.0151	2.6497e-07	0.00496289	IL17D
ENSG00000085415	18	12947132	12987535	133	24	373617	5.0118	2.6963e-07	0.00505017	SEH1L
ENSG00000159023	1	29213603	29446553	520	33	373617	5.0054	2.7879e-07	0.00522174	EPB41
ENSG00000104093	15	51739908	51915030	439	27	373617	5.0045	2.8008e-07	0.0052459	DMXL2
ENSG00000235109	6	28292470	28324048	147	27	373617	4.9983	2.8923e-07	0.00541728	ZSCAN31
ENSG00000132953	13	21351469	21477187	390	27	373617	4.998	2.8959e-07	0.00542402	XPO4
ENSG00000128595	7	128379346	128411861	94	12	373617	4.993	2.9721e-07	0.00556674	CALU
ENSG00000153093	2	111490150	111875799	1267	80	373617	4.989	3.0346e-07	0.00568381	ACOXL
ENSG00000155093	7	157331750	158380480	4228	299	373617	4.9889	3.0366e-07	0.00568755	PTPRN2
ENSG00000255408	5	140180783	140391929	594	32	373617	4.9862	3.0789e-07	0.00576678	PCDHA3
ENSG00000157388	3	53528683	53847760	900	99	373617	4.9836	3.1203e-07	0.00584432	CACNA1D
ENSG00000030419	2	213864429	214017151	500	44	373617	4.9809	3.1645e-07	0.00592711	IKZF2
ENSG00000162367	1	47681962	47697892	44	13	373617	4.9786	3.2015e-07	0.00599641	TAL1
ENSG00000116353	1	29519385	29557454	113	22	373617	4.9783	3.2072e-07	0.00600709	MECR
ENSG00000170558	18	25530930	25757410	551	45	373617	4.9747	3.2682e-07	0.00612134	CDH2
ENSG00000153250	2	161128662	161350305	598	46	373617	4.9717	3.3192e-07	0.00621686	RBMS1
ENSG00000205464	5	81575281	81682796	240	37	373617	4.9661	3.4156e-07	0.00639742	ATP6AP1L
ENSG00000010803	1	41492872	41707826	589	29	373617	4.9642	3.4493e-07	0.00646054	SCMH1
ENSG00000049167	5	60169658	60240900	200	28	373617	4.9621	3.4873e-07	0.00653171	ERCC8
ENSG00000178252	3	49044495	49053386	11	6	373617	4.9553	3.6102e-07	0.0067619	WDR6
ENSG00000118900	16	4896666	4932361	156	27	373617	4.9542	3.6306e-07	0.00680011	UBN1
ENSG00000186298	12	111157485	111180744	62	13	373617	4.9496	3.7189e-07	0.0069655	PPP1CC
ENSG00000169764	2	64068074	64118696	146	33	373617	4.9488	3.7338e-07	0.00699341	UGP2
ENSG00000187626	6	28212401	28227011	45	16	373617	4.9428	3.8507e-07	0.00721236	ZKSCAN4
ENSG00000135617	2	73455134	73460366	13	4	373617	4.9418	3.8695e-07	0.00724757	PRADC1
ENSG00000105866	7	21467652	21554440	342	37	373617	4.9403	3.8992e-07	0.0073032	SP4
ENSG00000125975	20	34111014	34117481	13	5	373617	4.9392	3.9228e-07	0.0073474	C20orf173
ENSG00000154222	1	52811395	52831865	52	20	373617	4.9378	3.9509e-07	0.00740004	CC2D1B
ENSG00000107745	10	74127098	74385899	571	19	373617	4.9354	3.9995e-07	0.00749106	MICU1
ENSG00000061656	20	34203814	34208971	8	4	373617	4.9345	4.0181e-07	0.0075259	SPAG4
ENSG00000067715	12	79257773	79845788	1625	84	373617	4.9259	4.1982e-07	0.00786323	SYT1
ENSG00000204970	5	140165876	140391929	634	30	373617	4.925	4.2189e-07	0.007902	PCDHA1
ENSG00000152910	16	76311176	76593135	1268	63	373617	4.9223	4.2769e-07	0.00801063	CNTNAP4
ENSG00000140015	14	63173287	63568755	1314	84	373617	4.917	4.3937e-07	0.0082294	KCNH5
ENSG00000130520	19	18417040	18434084	44	10	373617	4.9143	4.4557e-07	0.00834553	LSM4
ENSG00000130338	6	158733692	158932860	773	36	373617	4.9129	4.4873e-07	0.00840471	TULP4
ENSG00000125995	20	34287194	34288906	5	3	373617	4.9086	4.5869e-07	0.00859126	ROMO1
ENSG00000113073	5	139739787	139754728	23	12	373617	4.9083	4.5923e-07	0.00860138	SLC4A9
ENSG00000172046	3	49145479	49158371	21	11	373617	4.9079	4.603e-07	0.00862142	USP19
ENSG00000197183	20	31030862	31172876	287	29	373617	4.9053	4.664e-07	0.00873567	C20orf112
ENSG00000107829	10	103370423	103455052	149	26	373617	4.9049	4.6729e-07	0.00875234	FBXW4
ENSG00000142910	1	32042116	32053288	13	8	373617	4.9025	4.7302e-07	0.00885966	TINAGL1
ENSG00000053254	14	89591215	90085493	1454	172	373617	4.9017	4.7506e-07	0.00889787	FOXN3
ENSG00000117407	1	44398992	44402913	11	5	373617	4.9015	4.7556e-07	0.00890724	ARTN
ENSG00000138658	4	113460492	113558151	216	32	373617	4.9012	4.7615e-07	0.00891829	C4orf21
ENSG00000146038	6	24171984	24358280	961	63	373617	4.9005	4.7803e-07	0.0089535	DCDC2
ENSG00000149131	11	57364860	57382326	47	8	373617	4.8993	4.8085e-07	0.00900632	SERPING1
ENSG00000203780	10	127585108	127698161	309	20	373617	4.8934	4.9548e-07	0.00928034	FANK1
ENSG00000138246	3	132136370	132257876	274	27	373617	4.8925	4.9789e-07	0.00932548	DNAJC13
ENSG00000198561	11	57520715	57587018	120	26	373617	4.8879	5.0962e-07	0.00954518	CTNND1
ENSG00000176769	10	132890654	133109984	1301	157	373617	4.8816	5.2625e-07	0.00985666	TCERG1L
ENSG00000214575	15	83211951	83317612	356	37	373617	4.8782	5.3542e-07	0.0100284	CPEB1
ENSG00000070759	1	45809555	45956872	308	25	373617	4.8758	5.4189e-07	0.0101496	TESK2
ENSG00000108591	17	17991200	18011285	44	9	373617	4.8756	5.4243e-07	0.0101597	DRG2
ENSG00000107282	9	72042446	72287222	629	45	373617	4.8728	5.5017e-07	0.0103047	APBA1
ENSG00000236104	6	33282183	33285719	6	3	373617	4.8725	5.5104e-07	0.010321	ZBTB22
ENSG00000005513	16	1031808	1036979	25	7	373617	4.8719	5.5258e-07	0.0103498	SOX8
ENSG00000249471	19	58962971	58969200	12	4	373617	4.8627	5.79e-07	0.0108447	ZNF324B
ENSG00000111540	12	56367697	56388490	45	9	373617	4.861	5.8399e-07	0.0109381	RAB5B
ENSG00000204209	6	33286335	33297046	26	12	373617	4.8589	5.9015e-07	0.0110535	DAXX
ENSG00000081138	18	63417488	63548638	466	28	373617	4.8548	6.0243e-07	0.0112835	CDH7
ENSG00000084710	2	25264999	25378243	313	39	373617	4.8532	6.0734e-07	0.0113755	EFR3B
ENSG00000102837	13	53602894	53626192	85	24	373617	4.851	6.1425e-07	0.0115049	OLFM4
ENSG00000006451	7	39663082	39747723	213	38	373617	4.8505	6.1578e-07	0.0115336	RALA
ENSG00000164114	4	156263810	156298122	134	16	373617	4.8498	6.1802e-07	0.0115755	MAP9
ENSG00000144591	2	220363589	220371710	17	9	373617	4.8382	6.551e-07	0.01227	GMPPA
ENSG00000165119	9	86582998	86595569	22	8	373617	4.8382	6.5516e-07	0.0122711	HNRNPK
ENSG00000132613	16	70695107	70719969	88	18	373617	4.8374	6.578e-07	0.0123206	MTSS1L
ENSG00000139218	12	46312914	46385903	111	27	373617	4.8368	6.5982e-07	0.0123584	SCAF11
ENSG00000091106	2	32449522	32490923	111	19	373617	4.8352	6.6502e-07	0.0124558	NLRC4
ENSG00000125633	2	118673054	118771709	348	30	373617	4.8337	6.7017e-07	0.0125523	CCDC93
ENSG00000089177	20	16252749	16554078	1303	77	373617	4.8294	6.8471e-07	0.0128246	KIF16B
ENSG00000171790	1	41481269	41488909	37	14	373617	4.8293	6.8514e-07	0.0128327	SLFNL1
ENSG00000175216	11	46764598	46867847	192	31	373617	4.8272	6.923e-07	0.0129668	CKAP5
ENSG00000140264	15	44069285	44094787	57	15	373617	4.826	6.9638e-07	0.0130432	SERF2
ENSG00000197721	1	207818458	207911761	361	25	373617	4.8235	7.0529e-07	0.0132101	CR1L
ENSG00000178966	9	86595626	86618985	47	16	373617	4.8224	7.0936e-07	0.0132863	RMI1
ENSG00000181322	3	137980279	138048728	83	33	373617	4.8205	7.1596e-07	0.0134099	NME9
ENSG00000121871	3	164904508	164914897	21	7	373617	4.8188	7.2203e-07	0.0135236	SLITRK3
ENSG00000149091	11	46354455	46402104	95	27	373617	4.8166	7.3001e-07	0.0136731	DGKZ
ENSG00000136327	14	37049784	37051812	3	1	373617	4.8124	7.4566e-07	0.0139662	NKX2-8
ENSG00000108465	17	46045176	46059140	45	10	373617	4.8087	7.5957e-07	0.0142267	CDK5RAP3
ENSG00000137338	6	28249314	28270326	86	21	373617	4.8069	7.6637e-07	0.0143541	PGBD1
ENSG00000117408	1	44412611	44433694	35	7	373617	4.8067	7.6709e-07	0.0143676	IPO13
ENSG00000176887	2	5832799	5841516	13	7	373617	4.8025	7.8356e-07	0.0146761	SOX11
ENSG00000165476	10	65281123	65384883	306	28	373617	4.8002	7.9254e-07	0.0148443	REEP3
ENSG00000205581	21	40714241	40721573	27	5	373617	4.7989	7.9767e-07	0.0149404	HMGN1
ENSG00000171303	2	26915619	26956288	85	15	373617	4.7983	8.0011e-07	0.0149861	KCNK3
ENSG00000140538	15	88418230	88799999	1012	87	373617	4.7961	8.0891e-07	0.0151509	NTRK3
ENSG00000183114	1	20878932	20881512	4	1	373617	4.7935	8.1934e-07	0.0153462	FAM43B
ENSG00000126500	11	63870660	63886645	55	14	373617	4.7902	8.3299e-07	0.0156019	FLRT1
ENSG00000151789	3	21459915	22414812	4879	273	373617	4.7876	8.4392e-07	0.0158066	ZNF385D
ENSG00000125510	20	62711526	62731996	45	14	373617	4.7856	8.5238e-07	0.0159651	OPRL1
ENSG00000203685	1	226736501	226796915	198	37	373617	4.785	8.5497e-07	0.0160136	C1orf95
ENSG00000105767	19	44126520	44143991	34	10	373617	4.7834	8.6193e-07	0.0161439	CADM4
ENSG00000114349	3	50229045	50233949	2	1	373617	4.7827	8.649e-07	0.0161996	GNAT1
ENSG00000130724	19	59062933	59066491	7	4	373617	4.7783	8.8373e-07	0.0165523	CHMP2A
ENSG00000100147	22	42196683	42222303	67	16	373617	4.7761	8.9363e-07	0.0167377	CCDC134
ENSG00000111328	12	123745528	123756881	33	9	373617	4.7549	9.9266e-07	0.0185925	CDK2AP1
ENSG00000176124	13	50656307	51297372	1921	131	373617	4.7535	9.9965e-07	0.0187234	DLEU1
ENSG00000170289	8	87566205	87755903	629	63	373617	4.7535	9.9977e-07	0.0187257	CNGB3
ENSG00000111801	6	26440700	26453643	47	15	373617	4.7534	9.9998e-07	0.0187296	BTN3A3
ENSG00000141905	19	3359561	3469215	382	56	373617	4.7483	1.0258e-06	0.0192132	NFIC
ENSG00000167183	17	46029333	46035244	24	8	373617	4.7472	1.0315e-06	0.01932	PRR15L
ENSG00000262560	15	44064815	44091331	60	16	373617	4.7418	1.0593e-06	0.0198407	RP11-296A16.1
ENSG00000198060	10	94050920	94113721	107	23	373617	4.7409	1.0638e-06	0.019925	MARCH5
ENSG00000146243	6	79577189	79656157	161	25	373617	4.7387	1.0757e-06	0.0201479	IRAK1BP1
ENSG00000160973	8	145698795	145701718	5	3	373617	4.7374	1.0822e-06	0.0202696	FOXH1
ENSG00000113013	5	137890571	137911133	51	13	373617	4.7325	1.1089e-06	0.0207697	HSPA9
ENSG00000162267	3	52828784	52843025	59	10	373617	4.7325	1.109e-06	0.0207716	ITIH3
ENSG00000137261	6	24544332	24646383	430	64	373617	4.7266	1.1415e-06	0.0213803	KIAA0319
ENSG00000008441	19	13106422	13209610	204	31	373617	4.7245	1.1535e-06	0.0216051	NFIX
ENSG00000182095	7	5346421	5465045	413	66	373617	4.7237	1.1577e-06	0.0216837	TNRC18
ENSG00000142230	19	47616531	47713886	136	33	373617	4.7172	1.1955e-06	0.0223917	SAE1
ENSG00000170381	7	82993222	83278326	1027	48	373617	4.7153	1.2065e-06	0.0225977	SEMA3E
ENSG00000140836	16	72816784	73093597	969	139	373617	4.7154	1.2065e-06	0.0225977	ZFHX3
ENSG00000196453	7	149128454	149158214	70	14	373617	4.7137	1.2161e-06	0.0227776	ZNF777
ENSG00000151320	14	32798479	33300567	1703	165	373617	4.7113	1.2307e-06	0.023051	AKAP6
ENSG00000204969	5	140174444	140391929	609	28	373617	4.7077	1.2527e-06	0.0234631	PCDHA2
ENSG00000126001	20	34042985	34099804	127	14	373617	4.7046	1.2716e-06	0.0238171	CEP250
ENSG00000146247	6	79645584	79787953	288	23	373617	4.7042	1.2745e-06	0.0238714	PHIP
ENSG00000101639	18	12991361	13125051	444	28	373617	4.7027	1.2835e-06	0.02404	CEP192
ENSG00000178568	2	212240446	213403565	4828	232	373617	4.7017	1.2902e-06	0.0241654	ERBB4
ENSG00000180376	3	56591189	56655846	276	23	373617	4.701	1.2945e-06	0.024246	CCDC66
ENSG00000147592	8	71547553	71581409	110	18	373617	4.6987	1.3093e-06	0.0245232	LACTB2
ENSG00000107566	10	101909851	101948091	84	12	373617	4.6977	1.3153e-06	0.0246356	ERLIN1
ENSG00000221947	8	71581600	71702606	387	20	373617	4.6935	1.3429e-06	0.0251525	XKR9
ENSG00000135365	11	45950871	46142985	379	27	373617	4.6931	1.3456e-06	0.0252031	PHF21A
ENSG00000134986	5	110998318	111333161	1246	87	373617	4.6909	1.3603e-06	0.0254784	NREP
ENSG00000198198	1	43855553	43918321	119	17	373617	4.6835	1.4104e-06	0.0264168	SZT2
ENSG00000081377	9	99252523	99382112	241	44	373617	4.6786	1.4444e-06	0.0270536	CDC14B
ENSG00000121653	11	45907202	45928016	50	23	373617	4.6675	1.5248e-06	0.0285595	MAPK8IP1
ENSG00000028116	2	58134786	58387055	627	50	373617	4.6646	1.5459e-06	0.0289547	VRK2
ENSG00000170903	11	105866350	105893130	55	12	373617	4.6622	1.564e-06	0.0292937	MSANTD4
ENSG00000118946	13	58205944	58303445	228	36	373617	4.6561	1.6113e-06	0.0301796	PCDH17
ENSG00000137824	15	41028082	41048049	40	9	373617	4.6547	1.6225e-06	0.0303894	RMDN3
ENSG00000100678	14	70510934	70655787	662	52	373617	4.65	1.6593e-06	0.0310787	SLC8A3
ENSG00000172262	5	43065278	43192123	443	33	373617	4.6498	1.6612e-06	0.0311143	ZNF131
ENSG00000134744	1	52873954	53019159	264	20	373617	4.6473	1.6813e-06	0.0314907	ZCCHC11
ENSG00000176927	17	28256218	28435470	260	20	373617	4.6404	1.7388e-06	0.0325677	EFCAB5
ENSG00000100412	22	41865129	41924993	110	30	373617	4.637	1.7676e-06	0.0331071	ACO2
ENSG00000095564	10	93683526	93790082	222	23	373617	4.6365	1.7717e-06	0.0331839	BTAF1
ENSG00000178773	16	89642176	89663654	91	25	373617	4.6317	1.8131e-06	0.0339594	CPNE7
ENSG00000242866	15	43891596	44010458	135	20	373617	4.6299	1.8288e-06	0.0342534	STRC
ENSG00000165905	11	45943172	45950647	19	8	373617	4.6285	1.8415e-06	0.0344913	GYLTL1B
ENSG00000165699	9	135766735	135820020	146	28	373617	4.6266	1.8585e-06	0.0348097	TSC1
ENSG00000110514	11	47290712	47351582	162	22	373617	4.6261	1.8632e-06	0.0348977	MADD
ENSG00000103066	16	68279207	68294961	48	12	373617	4.6219	1.9008e-06	0.035602	PLA2G15
ENSG00000178694	3	93781760	93847389	93	37	373617	4.6219	1.9016e-06	0.035617	NSUN3
ENSG00000115421	2	60983365	61029220	117	20	373617	4.6191	1.9268e-06	0.036089	PAPOLG
ENSG00000175604	16	12180603	12184159	18	3	373617	4.6184	1.9336e-06	0.0362163	RP11-276H1.3
ENSG00000174453	2	215275789	215443683	512	40	373617	4.6177	1.9405e-06	0.0363456	VWC2L
ENSG00000111229	12	110872630	110888227	57	14	373617	4.6164	1.9522e-06	0.0365647	ARPC3
ENSG00000080709	5	113696642	113832337	385	57	373617	4.6156	1.9596e-06	0.0367033	KCNN2
ENSG00000146109	6	26597180	26600278	17	7	373617	4.6151	1.9642e-06	0.0367895	ABT1
ENSG00000175224	11	46638826	46696368	94	22	373617	4.6135	1.9799e-06	0.0370835	ATG13
ENSG00000196532	6	26045639	26046097	3	2	373617	4.6134	1.9811e-06	0.037106	HIST1H3C
ENSG00000204120	2	233562009	233725285	404	25	373617	4.6111	2.003e-06	0.0375162	GIGYF2
ENSG00000198909	17	61699775	61773663	108	11	373617	4.6095	2.0184e-06	0.0378046	MAP3K3
ENSG00000187833	2	74011316	74044274	8	4	373617	4.6079	2.0339e-06	0.0380949	C2orf78
ENSG00000166762	15	43920701	43960316	65	13	373617	4.6035	2.0771e-06	0.0389041	CATSPER2
ENSG00000185721	22	31795509	31924726	373	37	373617	4.6028	2.0847e-06	0.0390464	DRG1
ENSG00000162944	2	198432948	198540769	204	27	373617	4.5995	2.118e-06	0.0396701	RFTN2
ENSG00000058085	1	183155373	183214035	240	25	373617	4.5968	2.1452e-06	0.0401796	LAMC2
ENSG00000108100	10	35535953	35860852	694	46	373617	4.5937	2.1776e-06	0.0407864	CCNY
ENSG00000117114	1	81771845	82458120	2589	199	373617	4.5899	2.2174e-06	0.0415319	LPHN2
ENSG00000007402	3	50400233	50541675	322	26	373617	4.5898	2.2187e-06	0.0415563	CACNA2D2
ENSG00000107679	10	124134212	124191867	180	26	373617	4.5881	2.237e-06	0.041899	PLEKHA1
ENSG00000152208	4	93225550	94695707	4157	148	373617	4.5878	2.2395e-06	0.0419458	GRID2
ENSG00000051180	15	40986972	41024354	91	14	373617	4.5861	2.2583e-06	0.042298	RAD51
ENSG00000204713	6	28870779	28891766	79	21	373617	4.5846	2.2738e-06	0.0425883	TRIM27
ENSG00000163879	1	38022520	38032458	41	13	373617	4.5835	2.2863e-06	0.0428224	DNALI1
ENSG00000113119	5	140019012	140024993	20	6	373617	4.5806	2.3178e-06	0.0434124	TMCO6
ENSG00000179526	8	145153536	145163027	20	4	373617	4.5787	2.3394e-06	0.043817	SHARPIN
ENSG00000100197	22	42522501	42526908	18	11	373617	4.5757	2.3729e-06	0.0444444	CYP2D6
ENSG00000100401	22	41641615	41682255	88	14	373617	4.5731	2.4033e-06	0.0450138	RANGAP1
ENSG00000140323	15	40650436	40663257	36	12	373617	4.5729	2.4048e-06	0.0450419	DISP2
ENSG00000151164	12	110939460	110969891	95	18	373617	4.5728	2.4065e-06	0.0450737	RAD9B
ENSG00000187778	12	49950327	49961936	23	8	373617	4.5726	2.409e-06	0.0451206	MCRS1
ENSG00000126461	19	50145382	50161899	26	11	373617	4.5705	2.433e-06	0.0455701	SCAF1
ENSG00000198650	16	71599563	71611033	30	12	373617	4.5701	2.4378e-06	0.04566	TAT
ENSG00000141298	17	27952956	28257294	417	29	373617	4.5691	2.4485e-06	0.0458604	SSH2
ENSG00000137185	6	28192664	28201260	43	15	373617	4.5609	2.5466e-06	0.0476978	ZSCAN9
ENSG00000066855	8	66556969	66683496	401	34	373617	4.5608	2.5477e-06	0.0477184	MTFR1
ENSG00000105856	7	106809406	106842974	66	9	373617	4.5595	2.5633e-06	0.0480106	HBP1
ENSG00000198315	6	28109688	28127250	63	13	373617	4.5573	2.5912e-06	0.0485332	ZKSCAN8
ENSG00000158691	6	28346732	28367511	84	15	373617	4.5558	2.6094e-06	0.0488741	ZSCAN12
ENSG00000164989	9	15552895	16061661	1710	41	373617	4.5452	2.7445e-06	0.0514045	CCDC171
ENSG00000185130	6	27775257	27775709	2	1	373617	4.5422	2.7836e-06	0.0521368	HIST1H2BL
ENSG00000185662	5	171212876	171221602	37	11	373617	4.5414	2.7939e-06	0.0523297	SMIM23
ENSG00000184500	3	93591881	93692910	139	44	373617	4.5354	2.8752e-06	0.0538525	PROS1
ENSG00000221866	7	131808091	132333447	2048	160	373617	4.5339	2.8958e-06	0.0542383	PLXNA4
ENSG00000122986	12	111065646	111142755	181	21	373617	4.5337	2.8982e-06	0.0542833	HVCN1
ENSG00000134825	11	61535973	61560274	45	13	373617	4.5337	2.8984e-06	0.054287	TMEM258
ENSG00000171467	6	43274872	43337216	125	28	373617	4.5324	2.9159e-06	0.0546148	ZNF318
ENSG00000112234	6	99316420	99395849	173	27	373617	4.5323	2.9174e-06	0.0546429	FBXL4
ENSG00000198373	16	69796209	69975644	594	31	373617	4.527	2.9908e-06	0.0560177	WWP2
ENSG00000204967	5	140186659	140391929	569	29	373617	4.5223	3.0587e-06	0.0572895	PCDHA4
ENSG00000112462	6	29341200	29343068	12	6	373617	4.5218	3.0659e-06	0.0574243	OR12D3
ENSG00000222007	2	236682499	236692031	44	5	373617	4.5211	3.0757e-06	0.0576079	AC064874.1
ENSG00000144460	2	226265364	226518734	538	51	373617	4.5203	3.0869e-06	0.0578176	NYAP2
ENSG00000132671	20	23016057	23017314	10	4	373617	4.5134	3.1893e-06	0.0597356	SSTR4
ENSG00000220205	17	8062467	8066864	11	3	373617	4.5117	3.2159e-06	0.0602338	VAMP2
ENSG00000085719	8	87497059	87573726	244	27	373617	4.5113	3.2216e-06	0.0603406	CPNE3
ENSG00000143952	2	64119280	64246206	493	50	373617	4.5109	3.2273e-06	0.0604473	VPS54
ENSG00000067167	8	71485677	71520622	91	17	373617	4.5071	3.2852e-06	0.0615318	TRAM1
ENSG00000029639	6	155578643	155635627	262	24	373617	4.5037	3.3391e-06	0.0625413	TFB1M
ENSG00000149485	11	61567099	61596790	45	8	373617	4.5005	3.3901e-06	0.0634966	FADS1
ENSG00000121680	11	45931220	45940363	18	4	373617	4.4998	3.4012e-06	0.0637045	PEX16
ENSG00000136144	13	50106082	50159719	284	15	373617	4.4964	3.4557e-06	0.0647253	RCBTB1
ENSG00000187609	9	140201348	140317714	398	85	373617	4.4961	3.461e-06	0.0648245	EXD3
ENSG00000114268	3	48555117	48599448	72	19	373617	4.495	3.4777e-06	0.0651373	PFKFB4
ENSG00000178951	19	4044362	4066943	40	8	373617	4.4935	3.5032e-06	0.0656149	ZBTB7A
ENSG00000246366	8	71520812	71575514	172	21	373617	4.4929	3.5132e-06	0.0658022	RP11-382J12.1
ENSG00000196510	12	110810705	110841535	97	15	373617	4.4927	3.5158e-06	0.0658509	ANAPC7
ENSG00000136485	17	61627822	61671639	63	18	373617	4.487	3.6124e-06	0.0676603	DCAF7
ENSG00000137812	15	40886218	40956540	155	18	373617	4.4864	3.6224e-06	0.0678476	CASC5
ENSG00000158258	3	139654027	140296239	2111	180	373617	4.4848	3.6486e-06	0.0683383	CLSTN2
ENSG00000151322	14	33404139	34273382	2966	298	373617	4.484	3.6632e-06	0.0686117	NPAS3
ENSG00000005379	17	56378592	56406152	95	20	373617	4.4837	3.6681e-06	0.0687035	BZRAP1
ENSG00000030066	11	47799639	47870107	198	23	373617	4.4834	3.6728e-06	0.0687915	NUP160
ENSG00000263620	17	8054134	8066293	31	8	373617	4.4812	3.7106e-06	0.0694995	RP11-599B13.6
ENSG00000126215	14	104163946	104181841	41	13	373617	4.4753	3.8156e-06	0.0714662	XRCC3
ENSG00000248383	5	140306302	140391929	234	29	373617	4.4729	3.858e-06	0.0722603	PCDHAC1
ENSG00000144034	2	73956231	73964527	9	2	373617	4.4714	3.8857e-06	0.0727792	TPRKB
ENSG00000111231	12	110890289	110907073	47	12	373617	4.4711	3.8905e-06	0.0728691	GPN3
ENSG00000164100	4	118954773	119179803	804	33	373617	4.4705	3.9012e-06	0.0730695	NDST3
ENSG00000169218	1	38076951	38100595	83	20	373617	4.4704	3.904e-06	0.0731219	RSPO1
ENSG00000150867	10	22823778	23003484	699	51	373617	4.4658	3.989e-06	0.074714	PIP4K2A
ENSG00000152430	2	198591603	198651486	88	18	373617	4.4639	4.0246e-06	0.0753808	BOLL
ENSG00000183049	10	12391481	12877545	2183	210	373617	4.4608	4.0836e-06	0.0764858	CAMK1D
ENSG00000088808	14	104200089	104313927	314	20	373617	4.4605	4.0876e-06	0.0765607	PPP1R13B
ENSG00000254004	19	37001597	37019562	48	10	373617	4.4591	4.1156e-06	0.0770852	ZNF260
ENSG00000106771	9	111777432	111882225	414	32	373617	4.4584	4.1291e-06	0.077338	TMEM245
ENSG00000167004	15	44038590	44065477	54	11	373617	4.4581	4.1343e-06	0.0774354	PDIA3
ENSG00000177096	22	42470255	42475445	12	3	373617	4.4578	4.141e-06	0.0775609	FAM109B
ENSG00000114455	3	108015376	108097132	329	28	373617	4.4566	4.1641e-06	0.0779936	HHLA2
ENSG00000182611	6	27782112	27782607	5	3	373617	4.4502	4.2887e-06	0.0803274	HIST1H2AJ
ENSG00000182196	12	123464607	123467456	2	1	373617	4.4494	4.3049e-06	0.0806308	ARL6IP4
ENSG00000213593	11	57480072	57508445	50	13	373617	4.4491	4.3113e-06	0.0807506	TMX2
ENSG00000179094	17	8043790	8059824	37	12	373617	4.4482	4.3287e-06	0.0810766	PER1
ENSG00000165548	14	77582911	77725838	611	53	373617	4.4476	4.3415e-06	0.0813163	TMEM63C
ENSG00000206527	3	123209667	123304032	303	21	373617	4.4449	4.3975e-06	0.0823652	PTPLB
ENSG00000163013	2	73481810	73511559	52	20	373617	4.4414	4.4694e-06	0.0837119	FBXO41
ENSG00000130749	19	47567444	47617009	121	21	373617	4.4408	4.4805e-06	0.0839198	ZC3H4
ENSG00000105583	19	12778885	12782170	6	3	373617	4.4401	4.4957e-06	0.0842045	WDR83OS
ENSG00000222017	2	198557830	198639547	117	17	373617	4.4397	4.5045e-06	0.0843693	AC011997.1
ENSG00000108219	10	82213922	82292879	209	39	373617	4.4335	4.6363e-06	0.0868379	TSPAN14
ENSG00000112715	6	43737921	43754224	43	12	373617	4.4331	4.6454e-06	0.0870083	VEGFA
ENSG00000182667	11	131240373	132206716	3405	282	373617	4.4309	4.6916e-06	0.0878737	NTM
ENSG00000179698	8	145162629	145173218	27	6	373617	4.4278	4.7597e-06	0.0891492	KIAA1875
ENSG00000162599	1	61330931	61928465	1732	203	373617	4.4229	4.8689e-06	0.0911945	NFIA
ENSG00000198026	20	44577292	44600833	91	26	373617	4.4229	4.8693e-06	0.091202	ZNF335
ENSG00000204406	2	148778580	149275805	1201	67	373617	4.4225	4.8787e-06	0.0913781	MBD5
ENSG00000133740	8	86089460	86129387	73	12	373617	4.4221	4.8868e-06	0.0915298	E2F5
ENSG00000112964	5	42423879	42721979	749	60	373617	4.421	4.9114e-06	0.0919905	GHR
ENSG00000172379	15	80696692	80890278	633	78	373617	4.4192	4.9539e-06	0.0927865	ARNT2
ENSG00000140941	16	87417601	87438385	90	24	373617	4.4179	4.9828e-06	0.0933278	MAP1LC3B
ENSG00000188725	5	60453536	60458301	7	5	373617	4.4179	4.9829e-06	0.0933297	SMIM15
ENSG00000044524	3	89156674	89531284	844	40	373617	4.417	5.003e-06	0.0937062	EPHA3
ENSG00000198728	10	103867317	103880210	30	14	373617	4.4165	5.0148e-06	0.0939272	LDB1
ENSG00000140945	16	82660408	83830204	7383	395	373617	4.4141	5.0707e-06	0.0949742	CDH13
ENSG00000173848	10	5454514	5500426	91	9	373617	4.4118	5.1266e-06	0.0960212	NET1
ENSG00000134697	1	38032417	38061536	86	20	373617	4.4109	5.1465e-06	0.0963939	GNL2
ENSG00000124126	20	47240790	47444420	741	46	373617	4.409	5.192e-06	0.0972462	PREX1
ENSG00000268870	19	12502763	12551896	214	7	373617	4.4086	5.2024e-06	0.097441	CTD-3105H18.16
ENSG00000139644	12	50101508	50158717	230	20	373617	4.4084	5.2079e-06	0.097544	TMBIM6
ENSG00000068878	2	54091204	54197977	346	29	373617	4.4053	5.2828e-06	0.0989468	PSME4
ENSG00000108423	17	57936851	57970304	71	14	373617	4.405	5.2901e-06	0.0990836	TUBD1
ENSG00000108443	17	57970447	58027925	87	13	373617	4.4037	5.3216e-06	0.0996736	RPS6KB1
ENSG00000134569	11	46878419	46940193	133	20	373617	4.4032	5.3341e-06	0.0999077	LRP4
ENSG00000141034	17	17942606	17971718	57	6	373617	4.3982	5.4581e-06	0.10223	GID4
ENSG00000114480	3	81538850	81811312	632	47	373617	4.3958	5.5177e-06	0.103347	GBE1
ENSG00000257923	7	101458959	101927249	1336	87	373617	4.3955	5.5266e-06	0.103513	CUX1
ENSG00000169925	9	136895427	136933657	174	27	373617	4.3937	5.5726e-06	0.104375	BRD3
ENSG00000205269	6	11537938	11583757	151	19	373617	4.3923	5.6068e-06	0.105015	TMEM170B
ENSG00000146013	5	137588068	137610360	54	20	373617	4.3913	5.6328e-06	0.105502	GFRA3
ENSG00000163362	1	200860176	200884863	88	24	373617	4.3874	5.735e-06	0.107417	C1orf106
ENSG00000196358	9	135037334	135119921	184	32	373617	4.383	5.8515e-06	0.109599	NTNG2
ENSG00000023839	10	101542489	101611949	180	28	373617	4.3817	5.8872e-06	0.110267	ABCC2
ENSG00000112667	6	43193367	43197222	10	6	373617	4.3793	5.9526e-06	0.111492	DNPH1
ENSG00000012779	10	45869661	45941561	259	31	373617	4.3782	5.9832e-06	0.112065	ALOX5
ENSG00000176472	19	44029649	44040282	27	10	373617	4.377	6.0167e-06	0.112693	ZNF575
ENSG00000125991	20	34129770	34145405	39	8	373617	4.3726	6.1388e-06	0.11498	ERGIC3
ENSG00000143862	1	202102532	202113869	19	8	373617	4.3716	6.1665e-06	0.115499	ARL8A
ENSG00000214215	12	93096619	93102325	19	9	373617	4.37	6.2134e-06	0.116377	C12orf74
ENSG00000103174	16	5074845	5084142	35	11	373617	4.3699	6.2155e-06	0.116416	NAGPA
ENSG00000140455	15	63796793	63886839	256	23	373617	4.3693	6.2313e-06	0.116712	USP3
ENSG00000180304	15	64979772	64995480	35	11	373617	4.3653	6.346e-06	0.118861	OAZ2
ENSG00000187391	7	77646393	79082890	5631	298	373617	4.3609	6.4773e-06	0.12132	MAGI2
ENSG00000198807	14	37126773	37148920	70	14	373617	4.3608	6.4779e-06	0.121331	PAX9
ENSG00000140259	15	44096690	44117000	38	8	373617	4.3584	6.551e-06	0.1227	MFAP1
ENSG00000162624	1	75594119	75627218	74	17	373617	4.3557	6.6325e-06	0.124227	LHX8
ENSG00000005243	17	46103533	46115392	29	13	373617	4.3542	6.6792e-06	0.125101	COPZ2
ENSG00000172209	7	107110463	107116098	9	4	373617	4.3529	6.7163e-06	0.125796	GPR22
ENSG00000162972	2	200820040	200873263	120	25	373617	4.3512	6.7685e-06	0.126774	C2orf47
ENSG00000023330	3	52232102	52248343	32	7	373617	4.343	7.0268e-06	0.131612	ALAS1
ENSG00000173366	3	52255097	52265206	20	9	373617	4.3419	7.064e-06	0.132309	TLR9
ENSG00000134375	1	201924619	201939789	41	9	373617	4.3385	7.1743e-06	0.134375	TIMM17A
ENSG00000174456	12	110465872	110511491	136	27	373617	4.338	7.1891e-06	0.134652	C12orf76
ENSG00000171962	17	17876127	17920203	81	11	373617	4.3378	7.1968e-06	0.134796	LRRC48
ENSG00000223417	11	89644279	89654935	8	3	373617	4.336	7.2545e-06	0.135877	TRIM49D1
ENSG00000179029	17	8076555	8079717	12	4	373617	4.3344	7.3069e-06	0.136858	TMEM107
ENSG00000011347	11	61282785	61348620	123	16	373617	4.3333	7.3435e-06	0.137544	SYT7
ENSG00000006071	11	17414432	17498449	319	38	373617	4.3316	7.4004e-06	0.138609	ABCC8
ENSG00000157578	21	40777770	40817731	127	13	373617	4.3297	7.4665e-06	0.139848	LCA5L
ENSG00000100711	14	104182067	104200005	57	18	373617	4.329	7.4889e-06	0.140267	ZFYVE21
ENSG00000211450	11	57508825	57510986	7	4	373617	4.3253	7.6151e-06	0.142631	C11orf31
ENSG00000092929	17	73823306	73840798	75	14	373617	4.3244	7.6472e-06	0.143232	UNC13D
ENSG00000239389	5	140261793	140391929	402	30	373617	4.324	7.661e-06	0.143491	PCDHA13
ENSG00000113441	5	96271098	96373219	315	21	373617	4.3238	7.6676e-06	0.143614	LNPEP
ENSG00000115163	2	26987157	27023935	75	10	373617	4.3186	7.8523e-06	0.147074	CENPA
ENSG00000150625	4	176554085	176923815	1332	108	373617	4.3097	8.1724e-06	0.153069	GPM6A
ENSG00000155256	10	99496878	99520664	102	14	373617	4.3093	8.187e-06	0.153343	ZFYVE27
ENSG00000183955	12	123868320	123893905	64	14	373617	4.308	8.2366e-06	0.154272	SETD8
ENSG00000133739	8	86019382	86058311	73	16	373617	4.3063	8.2986e-06	0.155433	LRRCC1
ENSG00000258847	14	66424015	66471241	160	34	373617	4.3055	8.3293e-06	0.156008	CTD-2014B16.3
ENSG00000010165	1	171750788	171783163	106	10	373617	4.3006	8.5169e-06	0.159522	METTL13
ENSG00000124380	2	70120692	70132707	17	5	373617	4.3006	8.5175e-06	0.159533	SNRNP27
ENSG00000010256	3	48636435	48648409	20	12	373617	4.2991	8.5731e-06	0.160574	UQCRC1
ENSG00000185015	8	86132816	86196302	130	20	373617	4.2953	8.721e-06	0.163344	CA13
ENSG00000150054	10	28339922	28623415	1345	48	373617	4.2938	8.7803e-06	0.164455	MPP7
ENSG00000173406	1	57460451	59012406	5477	327	373617	4.2938	8.7813e-06	0.164474	DAB1
ENSG00000189298	6	28317691	28336947	82	19	373617	4.2938	8.7815e-06	0.164477	ZKSCAN3
ENSG00000170236	15	50792759	50838905	153	18	373617	4.2916	8.8708e-06	0.16615	USP50
ENSG00000171681	12	14518610	14651697	395	33	373617	4.2869	9.0602e-06	0.169698	ATF7IP
ENSG00000153944	17	55333212	55762046	1375	195	373617	4.2866	9.0724e-06	0.169926	MSI2
ENSG00000171456	20	30946155	31027122	121	14	373617	4.2833	9.2072e-06	0.172451	ASXL1
ENSG00000185149	4	156129781	156138230	16	6	373617	4.2831	9.2149e-06	0.172595	NPY2R
ENSG00000108433	17	45000483	45105003	356	25	373617	4.2802	9.3343e-06	0.174831	GOSR2
ENSG00000171953	17	17880723	17942523	95	11	373617	4.2786	9.4029e-06	0.176116	ATPAF2
ENSG00000204856	12	110906169	110928190	67	14	373617	4.2779	9.4346e-06	0.17671	FAM216A
ENSG00000105755	19	44010871	44031396	59	12	373617	4.275	9.5568e-06	0.178999	ETHE1
ENSG00000165078	8	68334360	68658620	1001	82	373617	4.2743	9.5883e-06	0.179589	CPA6
ENSG00000262633	17	45000499	45124520	368	25	373617	4.2737	9.6121e-06	0.180035	RP11-156P1.2
ENSG00000152291	2	85545147	85555548	43	7	373617	4.2716	9.7055e-06	0.181784	TGOLN2
ENSG00000103671	15	64679947	64747502	144	26	373617	4.2704	9.7583e-06	0.182773	TRIP4
ENSG00000119915	10	103986085	103989346	6	3	373617	4.27	9.7749e-06	0.183084	ELOVL3
ENSG00000117411	1	44444615	44456840	24	9	373617	4.2665	9.9282e-06	0.185955	B4GALT2
ENSG00000144040	2	73169165	73302747	293	22	373617	4.2654	9.9769e-06	0.186867	SFXN5
ENSG00000168781	15	43825660	43882430	52	15	373617	4.2632	1.0074e-05	0.188686	PPIP5K1
ENSG00000138439	2	203499901	203634480	245	49	373617	4.2614	1.0158e-05	0.190259	FAM117B
ENSG00000109920	11	47738072	47788995	153	20	373617	4.261	1.0174e-05	0.190559	FNBP4
ENSG00000184005	1	76540404	77100286	1811	152	373617	4.2605	1.02e-05	0.191046	ST6GALNAC3
ENSG00000204965	5	140201222	140391929	542	27	373617	4.2598	1.0231e-05	0.191627	PCDHA5
ENSG00000123154	19	12777614	12786646	21	11	373617	4.2574	1.0342e-05	0.193706	WDR83
ENSG00000112658	6	43139037	43149243	14	5	373617	4.2562	1.0398e-05	0.194755	SRF
ENSG00000050628	1	71318036	71513491	652	56	373617	4.2557	1.0419e-05	0.195148	PTGER3
ENSG00000269383	2	100986705	100987007	3	1	373617	4.2545	1.0478e-05	0.196253	AC012493.2
ENSG00000179284	19	13075973	13085567	22	10	373617	4.2518	1.0602e-05	0.198575	DAND5
ENSG00000134121	3	238279	451090	987	88	373617	4.2516	1.0611e-05	0.198744	CHL1
ENSG00000251664	5	140255058	140391929	419	30	373617	4.2512	1.0633e-05	0.199156	PCDHA12
ENSG00000092439	15	50844670	50979012	411	24	373617	4.2505	1.0663e-05	0.199718	TRPM7
ENSG00000180855	19	12540521	12551926	70	5	373617	4.2487	1.0752e-05	0.201385	ZNF443
ENSG00000158186	3	138066539	138124375	172	22	373617	4.2452	1.092e-05	0.204532	MRAS
ENSG00000084093	4	57774075	57802010	97	22	373617	4.2449	1.0934e-05	0.204794	REST
ENSG00000138346	10	70173821	70231879	229	24	373617	4.2433	1.1012e-05	0.206255	DNA2
ENSG00000144821	3	108099216	108248169	479	56	373617	4.2422	1.1068e-05	0.207304	MYH15
ENSG00000112893	5	109025067	109205326	685	34	373617	4.2415	1.1101e-05	0.207922	MAN2A1
ENSG00000111237	12	110928902	110939922	24	6	373617	4.2415	1.1101e-05	0.207922	VPS29
ENSG00000178537	3	48894369	48936426	49	14	373617	4.2386	1.1247e-05	0.210656	SLC25A20
ENSG00000256453	5	140050379	140053171	4	2	373617	4.2353	1.1414e-05	0.213784	DND1
ENSG00000183876	5	149675906	149718870	108	20	373617	4.2337	1.1495e-05	0.215301	ARSI
ENSG00000115540	2	198380295	198418423	70	20	373617	4.2335	1.1504e-05	0.21547	MOB4
ENSG00000116350	1	29474255	29508499	79	21	373617	4.2317	1.1598e-05	0.217231	SRSF4
ENSG00000253304	1	29445940	29450447	12	5	373617	4.2315	1.1606e-05	0.21738	TMEM200B
ENSG00000154678	7	31790793	32338941	2152	140	373617	4.2307	1.1646e-05	0.21813	PDE1C
ENSG00000164879	8	86285665	86361269	167	27	373617	4.2228	1.2066e-05	0.225996	CA3
ENSG00000158553	6	27253682	27279949	127	28	373617	4.2203	1.22e-05	0.228506	POM121L2
ENSG00000118705	20	35806813	35870022	215	15	373617	4.2197	1.2231e-05	0.229087	RPN2
ENSG00000144290	2	162280843	162841792	1446	43	373617	4.2197	1.2232e-05	0.229105	SLC4A10
ENSG00000110429	11	33762485	33796089	107	16	373617	4.2189	1.2273e-05	0.229873	FBXO3
ENSG00000148737	10	114710009	114927437	531	74	373617	4.2184	1.2304e-05	0.230454	TCF7L2
ENSG00000107938	10	127408084	127452712	55	10	373617	4.2178	1.2338e-05	0.231091	EDRF1
ENSG00000160145	3	123798870	124445172	2386	128	373617	4.2169	1.2385e-05	0.231971	KALRN
ENSG00000182963	17	42875816	42908184	70	18	373617	4.2159	1.2438e-05	0.232964	GJC1
ENSG00000112655	6	43044006	43129457	242	49	373617	4.2105	1.2742e-05	0.238658	PTK7
ENSG00000173320	4	184774584	184944679	527	78	373617	4.2052	1.3041e-05	0.244258	STOX2
ENSG00000185760	6	73331520	73908574	1637	128	373617	4.205	1.3056e-05	0.244539	KCNQ5
ENSG00000146676	7	44915896	44924960	14	8	373617	4.2048	1.3068e-05	0.244764	PURB
ENSG00000178467	3	49027319	49044587	25	12	373617	4.2034	1.3147e-05	0.246243	P4HTM
ENSG00000085063	11	33719807	33757991	140	27	373617	4.1999	1.3354e-05	0.25012	CD59
ENSG00000135519	12	49932940	49952091	49	9	373617	4.1978	1.3478e-05	0.252443	KCNH3
ENSG00000144229	2	137523115	138435287	3445	129	373617	4.1965	1.3554e-05	0.253866	THSD7B
ENSG00000081842	5	140207563	140391929	533	27	373617	4.1941	1.37e-05	0.256601	PCDHA6
ENSG00000106692	9	108320411	108403399	168	31	373617	4.1907	1.3907e-05	0.260478	FKTN
ENSG00000126456	19	50162826	50169132	15	4	373617	4.1899	1.3954e-05	0.261358	IRF3
ENSG00000197329	2	64319786	64371588	139	20	373617	4.1865	1.4164e-05	0.265292	PELI1
ENSG00000163877	1	38000050	38019903	55	15	373617	4.1863	1.4174e-05	0.265479	SNIP1
ENSG00000112701	6	76311225	76427997	377	31	373617	4.1856	1.4221e-05	0.266359	SENP6
ENSG00000187051	22	39925098	39928860	4	2	373617	4.1849	1.4267e-05	0.267221	RPS19BP1
ENSG00000180357	15	64752941	64978264	553	31	373617	4.1841	1.4314e-05	0.268101	ZNF609
ENSG00000107872	10	104178946	104182893	6	4	373617	4.1824	1.4422e-05	0.270124	FBXL15
ENSG00000128617	7	128412545	128415844	13	5	373617	4.1824	1.4423e-05	0.270143	OPN1SW
ENSG00000182359	11	105921825	105948492	60	13	373617	4.1799	1.4584e-05	0.273158	KBTBD3
ENSG00000241127	7	39605975	39649919	180	27	373617	4.1792	1.4624e-05	0.273908	YAE1D1
ENSG00000181291	17	32907768	32966337	135	34	373617	4.1792	1.4628e-05	0.273982	TMEM132E
ENSG00000109472	4	166282346	166419472	635	39	373617	4.1788	1.4651e-05	0.274413	CPE
ENSG00000108578	17	28575218	28619074	79	17	373617	4.1782	1.4691e-05	0.275162	BLMH
ENSG00000082898	2	61704984	61765761	145	23	373617	4.1774	1.4742e-05	0.276118	XPO1
ENSG00000196812	6	28092338	28097860	22	8	373617	4.1758	1.485e-05	0.278141	ZSCAN16
ENSG00000115464	2	61414598	61697904	794	42	373617	4.171	1.5165e-05	0.28404	USP34
ENSG00000178971	17	8130191	8151362	61	13	373617	4.17	1.523e-05	0.285258	CTC1
ENSG00000179632	8	145159402	145162514	6	2	373617	4.163	1.5705e-05	0.294155	MAF1
ENSG00000131849	19	58944181	58951589	22	8	373617	4.16	1.5916e-05	0.298107	ZNF132
ENSG00000134014	8	27947190	28048673	255	20	373617	4.1567	1.6147e-05	0.302433	ELP3
ENSG00000152683	2	32390933	32449448	179	29	373617	4.1554	1.6235e-05	0.304082	SLC30A6
ENSG00000100979	20	44527399	44540794	40	19	373617	4.1548	1.6276e-05	0.304849	PLTP
ENSG00000196176	6	26021907	26022278	2	1	373617	4.1545	1.6302e-05	0.305336	HIST1H4A
ENSG00000197142	10	114133776	114188138	132	20	373617	4.1516	1.6511e-05	0.309251	ACSL5
ENSG00000107831	10	103529899	103535854	3	2	373617	4.1509	1.6555e-05	0.310075	FGF8
ENSG00000114416	3	180585929	180700541	332	29	373617	4.1498	1.6638e-05	0.31163	FXR1
ENSG00000184584	5	138855119	138862520	11	3	373617	4.1473	1.6818e-05	0.315001	TMEM173
ENSG00000143543	1	153946745	153950164	2	1	373617	4.1464	1.6886e-05	0.316275	JTB
ENSG00000197858	8	145137493	145141119	6	2	373617	4.1457	1.6942e-05	0.317324	GPAA1
ENSG00000139531	12	56390964	56400425	14	8	373617	4.1456	1.6948e-05	0.317436	SUOX
ENSG00000168702	2	140988992	142889270	8315	299	373617	4.1439	1.707e-05	0.319721	LRP1B
ENSG00000163947	3	56761446	57113357	1139	109	373617	4.1438	1.7079e-05	0.31989	ARHGEF3
ENSG00000114439	3	107241783	107530171	714	59	373617	4.1437	1.7086e-05	0.320021	BBX
ENSG00000196132	20	62783144	62873604	315	56	373617	4.1429	1.7147e-05	0.321163	MYT1
ENSG00000184708	22	31832963	31892094	179	37	373617	4.1401	1.7359e-05	0.325134	EIF4ENIF1
ENSG00000064199	11	124543694	124567414	42	9	373617	4.1393	1.7418e-05	0.326239	SPA17
ENSG00000175928	3	3841121	3889387	171	28	373617	4.1363	1.7647e-05	0.330528	LRRN1
ENSG00000106554	7	132469629	132766848	655	35	373617	4.1346	1.7776e-05	0.332944	CHCHD3
ENSG00000133742	8	86239837	86291243	104	24	373617	4.1344	1.7793e-05	0.333263	CA1
ENSG00000269883	14	77607026	77609339	6	2	373617	4.1336	1.786e-05	0.334518	AC007375.1
ENSG00000107954	10	105253736	105352309	281	35	373617	4.133	1.7904e-05	0.335342	NEURL1
ENSG00000205334	2	27928653	27938599	23	10	373617	4.1311	1.8052e-05	0.338114	AC074091.13
ENSG00000253110	5	171200656	171201743	5	2	373617	4.1252	1.8521e-05	0.346898	CTB-78H18.1
ENSG00000094880	5	137523339	137549032	59	18	373617	4.1247	1.8565e-05	0.347722	CDC23
ENSG00000144035	2	73867959	73869520	8	5	373617	4.1238	1.8634e-05	0.349015	NAT8
ENSG00000145012	3	187871072	188608460	2143	233	373617	4.1224	1.8748e-05	0.35115	LPP
ENSG00000152954	6	24126350	24155128	100	38	373617	4.1224	1.8749e-05	0.351169	NRSN1
ENSG00000189007	6	143743969	143771810	101	8	373617	4.1208	1.888e-05	0.353622	ADAT2
ENSG00000097033	1	87170259	87213867	112	21	373617	4.1207	1.8886e-05	0.353735	SH3GLB1
ENSG00000134824	11	61560452	61634826	190	26	373617	4.1201	1.8937e-05	0.35469	FADS2
ENSG00000250120	5	140235595	140391929	489	30	373617	4.1177	1.9136e-05	0.358417	PCDHA10
ENSG00000126453	19	50168823	50177173	15	5	373617	4.1154	1.9327e-05	0.361995	BCL2L12
ENSG00000174514	1	205538013	205572046	136	27	373617	4.1153	1.9335e-05	0.362145	MFSD4
ENSG00000143851	1	202116141	202130716	41	16	373617	4.1125	1.9569e-05	0.366527	PTPN7
ENSG00000122733	9	34957484	34982541	70	22	373617	4.112	1.9611e-05	0.367314	KIAA1045
ENSG00000178922	1	43916824	43919660	9	5	373617	4.1097	1.9809e-05	0.371023	HYI
ENSG00000130748	19	47549165	47551888	7	3	373617	4.1046	2.0249e-05	0.379264	TMEM160
ENSG00000139793	13	97873688	98046374	435	47	373617	4.104	2.03e-05	0.380219	MBNL2
ENSG00000167378	19	44088521	44100287	24	12	373617	4.0998	2.0673e-05	0.387205	IRGQ
ENSG00000174564	3	136665072	136729927	133	18	373617	4.099	2.0749e-05	0.388629	IL20RB
ENSG00000198682	10	89419370	89507462	321	40	373617	4.0966	2.096e-05	0.392581	PAPSS2
ENSG00000155897	8	131792547	132054672	1115	80	373617	4.0946	2.1146e-05	0.396065	ADCY8
ENSG00000176204	2	76974845	77820445	3391	144	373617	4.0917	2.1412e-05	0.401047	LRRTM4
ENSG00000100523	14	53510686	53620000	220	21	373617	4.0893	2.1631e-05	0.405149	DDHD1
ENSG00000131116	19	44111371	44124026	27	10	373617	4.0891	2.1656e-05	0.405617	ZNF428
ENSG00000072736	16	68118654	68263162	318	21	373617	4.0884	2.1721e-05	0.406834	NFATC3
ENSG00000167553	12	49582519	49667114	216	43	373617	4.0852	2.2024e-05	0.41251	TUBA1C
ENSG00000163946	3	56654161	56717265	266	22	373617	4.0844	2.2095e-05	0.413839	FAM208A
ENSG00000181751	5	102594403	102614361	53	6	373617	4.0801	2.251e-05	0.421612	C5orf30
ENSG00000010704	6	26087509	26098571	40	17	373617	4.08	2.2514e-05	0.421687	HFE
ENSG00000160838	1	156890442	156902886	40	8	373617	4.0792	2.2593e-05	0.423167	LRRC71
ENSG00000166171	10	103330317	103369425	80	12	373617	4.0788	2.2634e-05	0.423935	DPCD
ENSG00000162928	2	61244360	61279125	77	23	373617	4.0781	2.2699e-05	0.425152	PEX13
ENSG00000186628	15	83424114	83474822	145	31	373617	4.0772	2.2791e-05	0.426875	FSD2
ENSG00000168016	3	36868311	36986548	297	28	373617	4.0737	2.3131e-05	0.433244	TRANK1
ENSG00000178623	2	241544848	241570676	112	34	373617	4.0732	2.3187e-05	0.434293	GPR35
ENSG00000124151	20	46130601	46285621	361	23	373617	4.0726	2.3243e-05	0.435341	NCOA3
ENSG00000175220	11	46698630	46722165	46	21	373617	4.0724	2.3265e-05	0.435753	ARHGAP1
ENSG00000235863	6	33244917	33252609	23	9	373617	4.0723	2.3277e-05	0.435978	B3GALT4
ENSG00000103056	16	68392231	68482591	212	32	373617	4.07	2.3504e-05	0.44023	SMPD3
ENSG00000167130	9	131843379	131852717	21	8	373617	4.0695	2.3553e-05	0.441148	DOLPP1
ENSG00000165923	11	47681143	47736941	148	20	373617	4.0695	2.3557e-05	0.441223	AGBL2
ENSG00000215045	7	6537093	6591067	182	45	373617	4.0682	2.3693e-05	0.44377	GRID2IP
ENSG00000163882	3	184079506	184086384	17	6	373617	4.0673	2.3782e-05	0.445437	POLR2H
ENSG00000139914	14	24600484	24602058	2	1	373617	4.064	2.4122e-05	0.451805	FITM1
ENSG00000137204	6	43263432	43273276	19	8	373617	4.0638	2.4143e-05	0.452198	SLC22A7
ENSG00000187398	11	24518516	25104150	2750	120	373617	4.0619	2.4335e-05	0.455795	LUZP2
ENSG00000111727	12	104458235	104498639	109	21	373617	4.0605	2.448e-05	0.45851	HCFC2
ENSG00000179930	1	182023705	182030847	14	4	373617	4.0588	2.4667e-05	0.462013	ZNF648
ENSG00000120733	5	137688285	137772717	222	33	373617	4.0578	2.4766e-05	0.463867	KDM3B
ENSG00000151025	10	25463991	25891155	1888	73	373617	4.057	2.485e-05	0.465441	GPR158
ENSG00000182093	21	40752170	40800454	121	15	373617	4.0567	2.4884e-05	0.466077	WRB
ENSG00000166167	10	103113820	103317078	479	29	373617	4.0533	2.5245e-05	0.472839	BTRC
ENSG00000112343	6	25963030	25987384	88	30	373617	4.0526	2.5328e-05	0.474393	TRIM38
ENSG00000166006	12	75433857	75603648	467	38	373617	4.0523	2.5357e-05	0.474937	KCNC2
ENSG00000124172	20	57600522	57607437	20	11	373617	4.0482	2.5808e-05	0.483384	ATP5E
ENSG00000156113	10	78629359	79398353	2546	198	373617	4.0482	2.5811e-05	0.48344	KCNMA1
ENSG00000142330	2	241526133	241557122	170	23	373617	4.0472	2.5921e-05	0.4855	CAPN10
ENSG00000176567	11	48285413	48286330	8	4	373617	4.0455	2.6102e-05	0.48889	OR4X1
ENSG00000150977	12	123899936	123921264	57	15	373617	4.0455	2.6103e-05	0.488909	RILPL2
ENSG00000166170	14	104022881	104029168	12	3	373617	4.0455	2.6103e-05	0.488909	BAG5
ENSG00000110801	12	122326637	122356203	71	12	373617	4.0444	2.6223e-05	0.491157	PSMD9
ENSG00000196396	20	49126891	49201299	223	37	373617	4.0441	2.6259e-05	0.491831	PTPN1
ENSG00000161326	17	35849937	35873603	62	14	373617	4.0427	2.6422e-05	0.494884	DUSP14
ENSG00000147862	9	14081842	14398982	931	141	373617	4.0423	2.6463e-05	0.495652	NFIB
ENSG00000149403	11	120382468	120859613	1496	149	373617	4.0419	2.6515e-05	0.496626	GRIK4
ENSG00000244694	6	47845764	48036425	735	64	373617	4.0388	2.6862e-05	0.503125	PTCHD4
ENSG00000204961	5	140227048	140391929	504	26	373617	4.0365	2.7129e-05	0.508126	PCDHA9
ENSG00000050438	12	51785101	51902980	255	19	373617	4.0345	2.7362e-05	0.51249	SLC4A8
ENSG00000115053	2	232318242	232348352	100	18	373617	4.033	2.7533e-05	0.515693	NCL
ENSG00000105851	7	106505723	106547590	84	22	373617	4.0328	2.7559e-05	0.51618	PIK3CG
ENSG00000136560	2	161993419	162092732	216	28	373617	4.0294	2.7957e-05	0.523635	TANK
ENSG00000162885	1	235613238	235667781	142	19	373617	4.0275	2.8184e-05	0.527886	B3GALNT2
ENSG00000175215	12	58213710	58240522	59	15	373617	4.0264	2.8314e-05	0.530321	CTDSP2
ENSG00000120057	10	99526508	99531709	11	4	373617	4.0246	2.8538e-05	0.534517	SFRP5
ENSG00000101336	20	30639991	30689659	133	24	373617	4.0243	2.8571e-05	0.535135	HCK
ENSG00000180596	6	26115101	26124154	52	15	373617	4.0227	2.8772e-05	0.5389	HIST1H2BC
ENSG00000260836	15	83208783	83224682	42	16	373617	4.0223	2.8821e-05	0.539817	RP11-152F13.10
ENSG00000143951	2	63348518	64054977	1847	49	373617	4.0221	2.8839e-05	0.540154	WDPCP
ENSG00000198892	1	201857808	201861434	9	5	373617	4.0202	2.9075e-05	0.544575	SHISA4
ENSG00000158435	2	101869264	101886778	30	13	373617	4.0187	2.9257e-05	0.547984	CNOT11
ENSG00000119599	14	73393040	73426411	136	22	373617	4.0183	2.9308e-05	0.548939	DCAF4
ENSG00000141140	17	34851477	34899284	90	14	373617	4.0162	2.9575e-05	0.55394	MYO19
ENSG00000258256	8	86134675	86157946	44	13	373617	4.0102	3.0338e-05	0.568231	RP11-219B4.5
ENSG00000025434	11	47269851	47290396	56	11	373617	4.0096	3.0406e-05	0.569504	NR1H3
ENSG00000198954	10	70748487	70776738	100	20	373617	4.0069	3.0755e-05	0.576041	KIAA1279
ENSG00000179915	2	50145643	51259674	3922	165	373617	4.0065	3.0817e-05	0.577202	NRXN1
ENSG00000189306	22	42905974	42915808	31	5	373617	4.0052	3.0981e-05	0.580274	RRP7A
ENSG00000112149	6	14117872	14137149	63	17	373617	4.004	3.1135e-05	0.583159	CD83
ENSG00000171217	6	155585147	155597682	68	11	373617	4.0033	3.1226e-05	0.584863	CLDN20
ENSG00000180423	11	46624411	46639459	19	7	373617	4.0031	3.1255e-05	0.585406	HARBI1
ENSG00000103657	15	63900817	64126141	642	28	373617	4.0021	3.1397e-05	0.588066	HERC1
ENSG00000178722	5	60933535	61047590	395	40	373617	4.0009	3.1556e-05	0.591044	C5orf64
ENSG00000117523	1	171454651	171562650	305	25	373617	4.0005	3.1602e-05	0.591905	PRRC2C
ENSG00000223572	15	43985084	43991420	7	3	373617	4.0003	3.1629e-05	0.592411	CKMT1A
ENSG00000119771	2	23608088	23931481	1238	129	373617	3.9974	3.2018e-05	0.599697	KLHL29
ENSG00000144619	3	2140497	3099645	4217	343	373617	3.9963	3.2173e-05	0.6026	CNTN4
ENSG00000160710	1	154554538	154600475	93	13	373617	3.9957	3.2248e-05	0.604005	ADAR
ENSG00000188981	4	3246096	3273465	122	17	373617	3.9952	3.2318e-05	0.605316	MSANTD1
ENSG00000036257	2	225334867	225450110	318	22	373617	3.9936	3.254e-05	0.609474	CUL3
ENSG00000183715	11	132284871	133402414	4387	327	373617	3.9931	3.2606e-05	0.61071	OPCML
ENSG00000249158	5	140248689	140391929	439	28	373617	3.9929	3.2632e-05	0.611197	PCDHA11
ENSG00000073050	19	44047192	44084625	137	24	373617	3.9927	3.2656e-05	0.611647	XRCC1
ENSG00000171574	19	58912871	58929694	68	8	373617	3.9894	3.3122e-05	0.620375	ZNF584
ENSG00000196628	18	52889562	53332018	928	81	373617	3.988	3.3313e-05	0.623952	TCF4
ENSG00000188636	22	44888452	44894178	21	3	373617	3.9791	3.4595e-05	0.647964	LDOC1L
ENSG00000168209	10	74033678	74035794	6	3	373617	3.9782	3.4713e-05	0.650174	DDIT4
ENSG00000261701	16	72088522	72111145	76	23	373617	3.9771	3.4882e-05	0.65334	HPR
ENSG00000184384	11	95709762	96076344	1419	165	373617	3.9768	3.4917e-05	0.653995	MAML2
ENSG00000162670	1	190066792	190446759	841	53	373617	3.9761	3.5032e-05	0.656149	BRINP3
ENSG00000183379	14	74872596	74892805	58	12	373617	3.9751	3.5182e-05	0.658959	SYNDIG1L
ENSG00000256950	12	122326715	122359376	81	13	373617	3.9748	3.5217e-05	0.659614	RP11-87C12.2
ENSG00000197111	12	53835525	53874946	53	17	373617	3.9733	3.5443e-05	0.663847	PCBP2
ENSG00000099917	22	20850200	20941919	227	19	373617	3.9709	3.5794e-05	0.670422	MED15
ENSG00000113108	5	139937853	139973337	53	19	373617	3.9684	3.6177e-05	0.677595	APBB3
ENSG00000062716	17	57784553	57919616	220	24	373617	3.9651	3.6686e-05	0.687129	VMP1
ENSG00000171503	4	159593277	159630775	58	28	373617	3.965	3.6699e-05	0.687372	ETFDH
ENSG00000257962	8	86158524	86162077	11	4	373617	3.9647	3.6737e-05	0.688084	RP11-219B4.6
ENSG00000006114	17	35874900	35969544	197	42	373617	3.9639	3.6861e-05	0.690407	SYNRG
ENSG00000213699	2	26987152	27004099	25	6	373617	3.9638	3.6883e-05	0.690819	SLC35F6
ENSG00000148935	11	22647188	22834601	457	42	373617	3.9626	3.707e-05	0.694321	GAS2
ENSG00000176046	16	28548606	28550495	7	2	373617	3.9606	3.7377e-05	0.700071	NUPR1
ENSG00000163875	1	37958176	37980375	84	17	373617	3.9604	3.7413e-05	0.700745	MEAF6
ENSG00000112309	6	71566382	71666741	346	50	373617	3.96	3.7475e-05	0.701907	B3GAT2
ENSG00000111271	12	112123857	112194903	94	15	373617	3.9586	3.7689e-05	0.705915	ACAD10
ENSG00000214106	7	154720208	154741618	47	7	373617	3.9582	3.7755e-05	0.707151	PAXIP1-AS2
ENSG00000268402	6	143759575	143764295	10	2	373617	3.9551	3.8247e-05	0.716366	AL031320.1
ENSG00000168787	6	29364416	29365448	13	5	373617	3.9545	3.8344e-05	0.718183	OR12D2
ENSG00000112981	5	137450866	137475132	62	19	373617	3.9529	3.8608e-05	0.723128	NME5
ENSG00000131097	17	42923721	42927848	14	7	373617	3.9517	3.8802e-05	0.726761	HIGD1B
ENSG00000184886	17	34890847	34895159	5	2	373617	3.9514	3.885e-05	0.727661	PIGW
ENSG00000149177	11	48002113	48189670	417	32	373617	3.9501	3.9056e-05	0.731519	PTPRJ
ENSG00000119929	10	101462315	101515891	102	25	373617	3.9484	3.9338e-05	0.736801	CUTC
ENSG00000178700	3	93766680	93782233	18	8	373617	3.9455	3.9817e-05	0.745772	DHFRL1
ENSG00000100908	14	24608174	24610797	6	3	373617	3.9451	3.9887e-05	0.747084	EMC9
ENSG00000059728	2	70124820	70170077	86	9	373617	3.9445	3.9977e-05	0.748769	MXD1
ENSG00000269755	19	12543917	12595630	196	12	373617	3.9383	4.1025e-05	0.768398	CTD-3105H18.18
ENSG00000105650	19	18318771	18366229	132	19	373617	3.9374	4.1185e-05	0.771395	PDE4C
ENSG00000106701	9	108210077	108314714	249	36	373617	3.9359	4.1436e-05	0.776096	FSD1L
ENSG00000078902	11	1295601	1330884	133	30	373617	3.9346	4.1666e-05	0.780404	TOLLIP
ENSG00000138031	2	25042038	25142708	432	33	373617	3.9339	4.1782e-05	0.782577	ADCY3
ENSG00000170234	5	159488808	159546430	124	23	373617	3.9308	4.2324e-05	0.792729	PWWP2A
ENSG00000178462	10	5435061	5446793	43	7	373617	3.9305	4.2379e-05	0.793759	TUBAL3
ENSG00000138942	22	31556168	31603005	152	27	373617	3.9272	4.2976e-05	0.80494	RNF185
ENSG00000075624	7	5566782	5603415	142	38	373617	3.927	4.2998e-05	0.805353	ACTB
ENSG00000132694	1	156904632	157015162	277	22	373617	3.9258	4.3228e-05	0.80966	ARHGEF11
ENSG00000106346	7	6144515	6201195	231	33	373617	3.9209	4.4117e-05	0.826311	USP42
ENSG00000145687	5	80708840	81047616	829	51	373617	3.9207	4.4145e-05	0.826836	SSBP2
ENSG00000204293	11	124252291	124253258	2	1	373617	3.92	4.4274e-05	0.829252	OR8B2
ENSG00000100897	14	24583404	24594451	21	5	373617	3.9199	4.4291e-05	0.82957	DCAF11
ENSG00000204963	5	140213969	140391929	521	25	373617	3.9193	4.44e-05	0.831612	PCDHA7
ENSG00000173486	11	64008475	64011604	8	5	373617	3.9188	4.4493e-05	0.833354	FKBP2
ENSG00000095066	19	12873817	12983554	293	31	373617	3.9187	4.4513e-05	0.833728	HOOK2
ENSG00000115295	2	29320571	29412509	286	36	373617	3.9187	4.4521e-05	0.833878	CLIP4
ENSG00000175970	12	121148238	121161443	58	14	373617	3.9176	4.4723e-05	0.837662	UNC119B
ENSG00000257218	12	120884241	120899389	47	12	373617	3.9158	4.5058e-05	0.843936	GATC
ENSG00000160551	17	27717482	27878922	280	18	373617	3.9142	4.536e-05	0.849593	TAOK1
ENSG00000144339	2	192813769	193060435	484	64	373617	3.9134	4.5505e-05	0.852309	TMEFF2
ENSG00000146426	6	155153831	155578857	1480	187	373617	3.913	4.5582e-05	0.853751	TIAM2
ENSG00000170921	17	61086917	61505060	705	35	373617	3.9116	4.5843e-05	0.858639	TANC2
ENSG00000103126	16	337440	402673	310	33	373617	3.9107	4.6014e-05	0.861842	AXIN1
ENSG00000196712	17	29421945	29709134	483	20	373617	3.9102	4.6114e-05	0.863715	NF1
ENSG00000186468	5	81569177	81574396	23	7	373617	3.9094	4.6262e-05	0.866487	RPS23
ENSG00000270757	2	198365137	198415450	81	19	373617	3.9064	4.684e-05	0.877313	HSPE1-MOB4
ENSG00000138767	4	78634541	78740769	229	29	373617	3.9057	4.6984e-05	0.88001	CNOT6L
ENSG00000157782	12	121078355	121105127	104	21	373617	3.9033	4.7453e-05	0.888795	CABP1
ENSG00000197467	10	71561644	71724031	859	138	373617	3.9005	4.7998e-05	0.899003	COL13A1
ENSG00000140694	16	14529558	14726585	382	35	373617	3.8988	4.8343e-05	0.905464	PARN
ENSG00000147588	8	82352561	82359758	14	4	373617	3.897	4.8698e-05	0.912114	PMP2
ENSG00000107864	10	93806449	94050844	459	40	373617	3.8944	4.9212e-05	0.921741	CPEB3
ENSG00000167264	16	68021649	68113223	203	30	373617	3.8942	4.9271e-05	0.922846	DUS2
ENSG00000198231	17	61850963	61896677	101	11	373617	3.8933	4.9444e-05	0.926086	DDX42
ENSG00000065809	10	14560556	14816896	1111	109	373617	3.8917	4.9767e-05	0.932136	FAM107B
ENSG00000136492	17	59758627	59940882	315	27	373617	3.8908	4.9967e-05	0.935882	BRIP1
ENSG00000138028	2	27321757	27341995	43	13	373617	3.8897	5.0181e-05	0.93989	CGREF1
ENSG00000070831	1	22379120	22419437	129	24	373617	3.8881	5.0513e-05	0.946108	CDC42
ENSG00000153310	8	130851839	131029375	414	52	373617	3.8871	5.0721e-05	0.950004	FAM49B
ENSG00000140830	16	72078188	72128330	175	32	373617	3.8869	5.0765e-05	0.950828	TXNL4B
ENSG00000197153	6	27858093	27860884	10	4	373617	3.8868	5.0793e-05	0.951353	HIST1H3J
ENSG00000259030	1	74663919	75009666	725	66	373617	3.886	5.0964e-05	0.954556	FPGT-TNNI3K
ENSG00000116783	1	74663947	75010112	725	66	373617	3.886	5.0964e-05	0.954556	TNNI3K
ENSG00000108588	17	61822610	61853711	68	7	373617	3.8825	5.1702e-05	0.968378	CCDC47
ENSG00000145191	3	183852826	184402546	1978	197	373617	3.8808	5.206e-05	0.975084	EIF2B5
ENSG00000254858	19	18303992	18307758	12	3	373617	3.8776	5.2754e-05	0.988082	MPV17L2
ENSG00000269891	10	98757795	99052413	1055	101	373617	3.8755	5.3197e-05	0.99638	ARHGAP19-SLIT1
ENSG00000167549	17	27941774	27949925	9	3	373617	3.875	5.3317e-05	0.998627	CORO6
ENSG00000269308	1	818043	819983	5	3	373617	0.086157	0.46567	1	AL645608.2
ENSG00000187634	1	860260	879955	80	18	373617	1.067	0.14298	1	SAMD11
ENSG00000268179	1	861264	866445	25	6	373617	0.73665	0.23067	1	AL645608.1
ENSG00000188976	1	879584	894689	64	11	373617	-0.092844	0.53699	1	NOC2L
ENSG00000187961	1	895967	901095	20	5	373617	0.14088	0.44398	1	KLHL17
ENSG00000187583	1	901877	911245	30	14	373617	1.7613	0.039093	1	PLEKHN1
ENSG00000187642	1	910579	917497	25	6	373617	2.1002	0.017857	1	C1orf170
ENSG00000188290	1	934342	935552	5	2	373617	3.2122	0.0006587	1	HES4
ENSG00000187608	1	948803	949920	6	2	373617	1.939	0.026252	1	ISG15
ENSG00000188157	1	955503	991496	158	26	373617	1.62	0.05262	1	AGRN
ENSG00000237330	1	1006346	1009687	10	4	373617	1.8025	0.035732	1	RNF223
ENSG00000131591	1	1017198	1051741	110	14	373617	0.26353	0.39607	1	C1orf159
ENSG00000162571	1	1109264	1133315	128	17	373617	2.3543	0.0092797	1	TTLL10
ENSG00000186891	1	1138888	1142071	10	2	373617	-0.52642	0.7007	1	TNFRSF18
ENSG00000186827	1	1146706	1149518	9	4	373617	0.62767	0.26511	1	TNFRSF4
ENSG00000078808	1	1152288	1167411	91	5	373617	1.5315	0.062822	1	SDF4
ENSG00000176022	1	1167629	1170421	9	3	373617	-0.47931	0.68414	1	B3GALT6
ENSG00000184163	1	1177826	1182102	13	3	373617	1.0604	0.14448	1	FAM132A
ENSG00000160087	1	1189289	1209265	59	11	373617	-0.49963	0.69133	1	UBE2J2
ENSG00000162572	1	1215816	1227409	45	16	373617	1.2051	0.11408	1	SCNN1D
ENSG00000131584	1	1227756	1244989	70	17	373617	0.095434	0.46199	1	ACAP3
ENSG00000169972	1	1243947	1247057	9	4	373617	-1.4672	0.92884	1	PUSL1
ENSG00000127054	1	1246965	1260071	27	8	373617	0.63058	0.26416	1	CPSF3L
ENSG00000224051	1	1260136	1264277	18	6	373617	1.1801	0.11897	1	GLTPD1
ENSG00000169962	1	1266694	1270686	17	7	373617	1.8436	0.032622	1	TAS1R3
ENSG00000107404	1	1270656	1284730	38	9	373617	1.3296	0.091822	1	DVL1
ENSG00000162576	1	1288069	1297157	30	7	373617	1.1034	0.13493	1	MXRA8
ENSG00000175756	1	1309110	1310875	10	4	373617	0.75482	0.22518	1	AURKAIP1
ENSG00000221978	1	1321091	1334708	25	10	373617	1.2316	0.10904	1	CCNL2
ENSG00000224870	1	1334902	1337426	9	3	373617	0.73509	0.23114	1	RP4-758J18.2
ENSG00000242485	1	1337288	1342693	17	7	373617	1.3125	0.094676	1	MRPL20
ENSG00000235098	1	1353800	1357149	6	2	373617	0.98789	0.1616	1	ANKRD65
ENSG00000205116	1	1361508	1363167	6	2	373617	0.34803	0.36391	1	TMEM88B
ENSG00000179403	1	1370241	1378262	6	2	373617	-0.46792	0.68008	1	VWA1
ENSG00000215915	1	1385069	1405538	13	3	373617	1.2504	0.10557	1	ATAD3C
ENSG00000160072	1	1407143	1433228	54	5	373617	-0.68299	0.75269	1	ATAD3B
ENSG00000197785	1	1447531	1470067	49	7	373617	1.5719	0.057982	1	ATAD3A
ENSG00000205090	1	1470554	1475833	5	2	373617	-0.61904	0.73206	1	TMEM240
ENSG00000160075	1	1477053	1510249	88	10	373617	-0.6918	0.75547	1	SSU72
ENSG00000215014	1	1510355	1511373	3	1	373617	0.023578	0.49059	1	AL645728.1
ENSG00000228594	1	1533392	1535476	2	1	373617	-1.3118	0.9052	1	C1orf233
ENSG00000197530	1	1550795	1565990	21	5	373617	0.55966	0.28786	1	MIB2
ENSG00000248333	1	1570603	1590473	16	3	373617	3.4101	0.00032472	1	CDK11B
ENSG00000189339	1	1592939	1624167	27	7	373617	1.7869	0.036979	1	SLC35E2B
ENSG00000215790	1	1656277	1677431	4	1	373617	-0.15095	0.55999	1	SLC35E2
ENSG00000008130	1	1682671	1711896	70	11	373617	1.4824	0.069115	1	NADK
ENSG00000078369	1	1716729	1822495	140	19	373617	1.8687	0.030834	1	GNB1
ENSG00000169885	1	1846266	1848735	12	4	373617	0.96839	0.16643	1	CALML6
ENSG00000178821	1	1849029	1850712	6	3	373617	1.266	0.10277	1	TMEM52
ENSG00000142609	1	1853396	1935276	259	22	373617	-0.040574	0.51618	1	C1orf222
ENSG00000187730	1	1950780	1962192	15	2	373617	1.0143	0.15521	1	GABRD
ENSG00000067606	1	1981909	2116834	490	43	373617	-0.27329	0.60768	1	PRKCZ
ENSG00000162585	1	2115903	2144159	64	17	373617	-0.92319	0.82205	1	C1orf86
ENSG00000269554	1	2121237	2123179	4	2	373617	-0.36155	0.64115	1	AL590822.2
ENSG00000203301	1	2143360	2145620	5	3	373617	0.60503	0.27258	1	AL590822.1
ENSG00000157933	1	2160134	2241558	264	48	373617	0.56571	0.2858	1	SKI
ENSG00000116151	1	2252692	2323146	345	52	373617	1.2391	0.10766	1	MORN1
ENSG00000269753	1	2258581	2259042	1	1	373617	1.0407	0.14901	1	AL589739.1
ENSG00000157916	1	2323267	2336883	41	15	373617	0.0044982	0.49821	1	RER1
ENSG00000157911	1	2336236	2345236	35	13	373617	0.16069	0.43617	1	PEX10
ENSG00000149527	1	2357419	2436969	291	44	373617	0.69388	0.24388	1	PLCH2
ENSG00000157881	1	2439972	2458039	68	14	373617	0.58252	0.28011	1	PANK4
ENSG00000197921	1	2460184	2461684	5	3	373617	1.3625	0.086522	1	HES5
ENSG00000157873	1	2487078	2496821	29	8	373617	0.28687	0.38711	1	TNFRSF14
ENSG00000157870	1	2517930	2522908	18	9	373617	-0.013568	0.50541	1	FAM213B
ENSG00000142606	1	2522078	2564481	182	16	373617	-0.28294	0.61139	1	MMEL1
ENSG00000215912	1	2567415	2718286	137	18	373617	0.5255	0.29962	1	TTC34
ENSG00000169717	1	2938046	2939465	6	3	373617	-0.45135	0.67413	1	ACTRT2
ENSG00000142611	1	2985732	3355185	1437	163	373617	2.0909	0.018269	1	PRDM16
ENSG00000130762	1	3370990	3397677	94	12	373617	0.53918	0.29488	1	ARHGEF16
ENSG00000162591	1	3406484	3528059	463	76	373617	0.60485	0.27264	1	MEGF6
ENSG00000158109	1	3541566	3546691	14	5	373617	-0.85247	0.80302	1	TPRG1L
ENSG00000116213	1	3547331	3569325	41	11	373617	-1.4048	0.91996	1	WRAP73
ENSG00000078900	1	3569084	3652765	266	45	373617	0.52631	0.29934	1	TP73
ENSG00000162592	1	3668962	3688209	70	16	373617	1.2089	0.11334	1	CCDC27
ENSG00000235169	1	3689352	3692546	11	5	373617	0.84439	0.19923	1	SMIM1
ENSG00000130764	1	3696784	3713068	75	14	373617	2.0888	0.018362	1	LRRC47
ENSG00000116198	1	3728645	3773778	275	17	373617	1.3932	0.081786	1	CEP104
ENSG00000169598	1	3773845	3801993	149	20	373617	0.7205	0.23561	1	DFFB
ENSG00000198912	1	3805689	3816857	48	10	373617	-1.3896	0.91767	1	C1orf174
ENSG00000196581	1	4714792	4852594	755	95	373617	2.3402	0.0096359	1	AJAP1
ENSG00000131697	1	5922871	6052533	482	34	373617	0.63363	0.26316	1	NPHP4
ENSG00000069424	1	6051526	6161253	334	57	373617	1.3389	0.090307	1	KCNAB2
ENSG00000268332	1	6100630	6101399	4	2	373617	1.3145	0.094332	1	AL035406.1
ENSG00000116254	1	6161853	6240183	285	33	373617	2.8847	0.0019589	1	CHD5
ENSG00000116251	1	6241329	6269449	67	14	373617	2.8216	0.002389	1	RPL22
ENSG00000158286	1	6265535	6281359	47	8	373617	0.49848	0.30907	1	RNF207
ENSG00000116237	1	6281253	6296032	40	8	373617	1.2212	0.11101	1	ICMT
ENSG00000173673	1	6304252	6305638	6	3	373617	-0.37987	0.64798	1	HES3
ENSG00000158292	1	6307406	6321035	37	3	373617	-0.23485	0.59284	1	GPR153
ENSG00000097021	1	6324329	6454451	482	29	373617	0.48093	0.31528	1	ACOT7
ENSG00000069812	1	6472478	6484730	37	7	373617	0.95485	0.16983	1	HES2
ENSG00000187017	1	6484848	6521430	110	14	373617	1.814	0.034843	1	ESPN
ENSG00000215788	1	6521211	6526255	14	6	373617	0.75016	0.22658	1	TNFRSF25
ENSG00000171680	1	6526152	6580121	169	35	373617	0.79581	0.21307	1	PLEKHG5
ENSG00000162408	1	6581407	6614595	128	7	373617	1.027	0.1522	1	NOL9
ENSG00000173662	1	6615241	6639817	69	15	373617	0.2552	0.39928	1	TAS1R1
ENSG00000204859	1	6640061	6649340	19	10	373617	1.0379	0.14966	1	ZBTB48
ENSG00000162413	1	6650784	6674667	78	25	373617	1.4523	0.073205	1	KLHL21
ENSG00000116273	1	6673745	6684093	26	7	373617	1.2514	0.10539	1	PHF13
ENSG00000041988	1	6684926	6695646	40	10	373617	1.9455	0.02586	1	THAP3
ENSG00000007923	1	6694228	6761984	187	32	373617	2.4332	0.0074826	1	DNAJC11
ENSG00000049245	1	7831329	7841492	39	12	373617	0.40981	0.34097	1	VAMP3
ENSG00000049246	1	7844380	7905237	252	27	373617	0.51355	0.30378	1	PER3
ENSG00000049247	1	7903143	7913572	43	14	373617	0.22742	0.41005	1	UTS2
ENSG00000049249	1	7979907	8000926	51	9	373617	1.2193	0.11137	1	TNFRSF9
ENSG00000116288	1	8014351	8045565	78	17	373617	0.34211	0.36613	1	PARK7
ENSG00000116285	1	8064464	8086368	41	10	373617	0.19058	0.42443	1	ERRFI1
ENSG00000162426	1	8377886	8404227	89	17	373617	2.5276	0.005742	1	SLC45A1
ENSG00000142599	1	8412457	8877702	844	39	373617	3.2955	0.00049121	1	RERE
ENSG00000074800	1	8921061	8939308	34	9	373617	1.0795	0.14017	1	ENO1
ENSG00000131686	1	9005926	9035151	134	30	373617	0.97127	0.16571	1	CA6
ENSG00000197241	1	9063359	9086404	71	22	373617	-1.1565	0.87626	1	SLC2A7
ENSG00000142583	1	9095166	9148537	195	31	373617	-0.14256	0.55668	1	SLC2A5
ENSG00000180758	1	9160364	9189229	88	16	373617	-0.52189	0.69913	1	GPR157
ENSG00000049239	1	9294834	9331396	103	21	373617	0.90205	0.18352	1	H6PD
ENSG00000171621	1	9352939	9429591	380	67	373617	0.42122	0.3368	1	SPSB1
ENSG00000171612	1	9599541	9645237	61	10	373617	0.576	0.28231	1	SLC25A33
ENSG00000188807	1	9648932	9674935	48	11	373617	1.1362	0.12793	1	TMEM201
ENSG00000171608	1	9711790	9789172	205	46	373617	0.59129	0.27716	1	PIK3CD
ENSG00000179840	1	9712668	9714644	7	3	373617	0.15266	0.43933	1	C1orf200
ENSG00000171603	1	9789084	9884584	188	30	373617	-0.78131	0.78269	1	CLSTN1
ENSG00000178585	1	9908334	9970394	131	25	373617	-0.78827	0.78473	1	CTNNBIP1
ENSG00000162441	1	9982173	10003465	50	12	373617	-0.94327	0.82723	1	LZIC
ENSG00000173614	1	10003486	10045559	93	17	373617	-1.3523	0.91186	1	NMNAT1
ENSG00000162444	1	10057264	10076078	49	8	373617	-0.42648	0.66512	1	RBP7
ENSG00000130939	1	10092890	10241297	396	27	373617	0.27412	0.392	1	UBE4B
ENSG00000054523	1	10270863	10441661	590	21	373617	-0.073725	0.52939	1	KIF1B
ENSG00000142657	1	10458649	10480201	54	11	373617	-0.68307	0.75272	1	PGD
ENSG00000251503	1	10490159	10512210	58	10	373617	0.42791	0.33436	1	APITD1-CORT
ENSG00000175279	1	10490159	10512210	58	10	373617	0.42791	0.33436	1	APITD1
ENSG00000241563	1	10509776	10511959	4	2	373617	0.15084	0.44005	1	CORT
ENSG00000160049	1	10516579	10532583	34	11	373617	2.3284	0.0099452	1	DFFA
ENSG00000142655	1	10532345	10690815	429	34	373617	0.92891	0.17647	1	PEX14
ENSG00000130940	1	10696661	10856707	412	80	373617	-0.00533	0.50213	1	CASZ1
ENSG00000175262	1	11006528	11042094	128	18	373617	-0.33783	0.63226	1	C1orf127
ENSG00000120948	1	11072414	11085796	21	4	373617	1.1071	0.13412	1	TARDBP
ENSG00000009724	1	11086580	11107290	66	11	373617	-0.073918	0.52946	1	MASP2
ENSG00000116649	1	11114641	11120081	8	3	373617	-0.80918	0.79079	1	SRM
ENSG00000171824	1	11126675	11159938	91	6	373617	-0.91715	0.82047	1	EXOSC10
ENSG00000198793	1	11166592	11322564	338	12	373617	-1.04	0.85082	1	MTOR
ENSG00000171819	1	11249398	11256038	17	4	373617	-1.2346	0.89151	1	ANGPTL7
ENSG00000120942	1	11333263	11356106	37	6	373617	1.1258	0.13013	1	UBIAD1
ENSG00000204624	1	11539223	11597641	160	18	373617	1.5908	0.055826	1	PTCHD2
ENSG00000116661	1	11708424	11715842	12	6	373617	-2.4968	0.99373	1	FBXO2
ENSG00000132879	1	11714432	11723384	24	8	373617	-0.75387	0.77454	1	FBXO44
ENSG00000116663	1	11724181	11734411	32	10	373617	-1.3086	0.90467	1	FBXO6
ENSG00000116670	1	11734537	11751707	60	13	373617	-0.99686	0.84058	1	MAD2L2
ENSG00000162490	1	11751786	11785914	81	17	373617	0.76646	0.2217	1	DRAXIN
ENSG00000177674	1	11796141	11814859	54	9	373617	-0.7562	0.77523	1	AGTRAP
ENSG00000215910	1	11821844	11849642	144	11	373617	-1.3039	0.90387	1	C1orf167
ENSG00000177000	1	11845780	11866977	81	12	373617	-0.91096	0.81884	1	MTHFR
ENSG00000011021	1	11866207	11903201	183	14	373617	-0.88163	0.81101	1	CLCN6
ENSG00000175206	1	11905766	11908402	13	5	373617	-0.8712	0.80818	1	NPPA
ENSG00000120937	1	11917521	11918988	3	2	373617	-0.61011	0.72911	1	NPPB
ENSG00000116685	1	11979648	11986485	22	7	373617	0.97349	0.16516	1	KIAA2013
ENSG00000083444	1	11994262	12035595	134	17	373617	-0.29691	0.61673	1	PLOD1
ENSG00000116688	1	12040238	12073571	84	11	373617	-0.6285	0.73516	1	MFN2
ENSG00000116691	1	12079523	12092102	23	5	373617	0.67035	0.25132	1	MIIP
ENSG00000120949	1	12123434	12204264	175	33	373617	-0.024673	0.50984	1	TNFRSF8
ENSG00000028137	1	12227060	12269285	118	16	373617	-0.83129	0.7971	1	TNFRSF1B
ENSG00000048707	1	12290124	12572099	617	28	373617	-0.84746	0.80163	1	VPS13D
ENSG00000162496	1	12627939	12677737	167	35	373617	-0.82524	0.79538	1	DHRS3
ENSG00000204518	1	12704566	12727097	53	6	373617	0.55007	0.29113	1	AADACL4
ENSG00000188984	1	12776118	12788726	45	7	373617	-0.35376	0.63824	1	AADACL3
ENSG00000157330	1	12806163	12823847	45	8	373617	-0.43989	0.66999	1	C1orf158
ENSG00000116726	1	12834984	12838049	6	2	373617	-0.13077	0.55202	1	PRAMEF12
ENSG00000116721	1	12851546	12856777	3	1	373617	-0.81243	0.79173	1	PRAMEF1
ENSG00000179172	1	12907261	12908578	4	2	373617	-0.89719	0.81519	1	HNRNPCL1
ENSG00000120952	1	12916941	12921764	21	4	373617	-0.83647	0.79855	1	PRAMEF2
ENSG00000243073	1	12939045	12946025	1	1	373617	0.84968	0.19775	1	PRAMEF4
ENSG00000162494	1	13801445	13840543	145	31	373617	-0.90597	0.81752	1	LRRC38
ENSG00000162493	1	13909960	13944452	120	28	373617	-0.012438	0.50496	1	PDPN
ENSG00000116731	1	14026693	14151574	412	33	373617	1.5519	0.06034	1	PRDM2
ENSG00000189337	1	14925200	15444539	1984	215	373617	2.3039	0.010613	1	KAZN
ENSG00000171729	1	15479028	15546976	351	29	373617	-0.66101	0.7457	1	TMEM51
ENSG00000204464	1	15490840	15497813	28	8	373617	-1.4678	0.92893	1	C1orf195
ENSG00000142621	1	15573768	15726779	497	64	373617	-1.6601	0.95155	1	FHAD1
ENSG00000142634	1	15736391	15756839	76	19	373617	0.75617	0.22477	1	EFHD2
ENSG00000162438	1	15764935	15775737	32	12	373617	1.2048	0.11414	1	CTRC
ENSG00000142615	1	15783223	15798586	62	11	373617	0.48334	0.31443	1	CELA2A
ENSG00000215704	1	15792404	15817895	90	18	373617	0.92259	0.17811	1	CELA2B
ENSG00000132906	1	15817327	15853029	137	12	373617	1.0255	0.15257	1	CASP9
ENSG00000116138	1	15853308	15918874	216	19	373617	0.63352	0.2632	1	DNAJC16
ENSG00000116771	1	15898848	15911605	55	9	373617	0.31462	0.37652	1	AGMAT
ENSG00000197312	1	15943995	15995539	131	11	373617	-0.86153	0.80553	1	DDI2
ENSG00000215695	1	15986364	15988217	5	3	373617	1.3645	0.086208	1	RSC1A1
ENSG00000116786	1	16010827	16061264	168	18	373617	-1.1232	0.86933	1	PLEKHM2
ENSG00000162461	1	16062900	16067891	8	4	373617	-0.1649	0.56549	1	SLC25A34
ENSG00000162460	1	16068917	16074477	23	7	373617	0.28002	0.38973	1	TMEM82
ENSG00000162458	1	16083102	16113089	109	20	373617	0.60731	0.27182	1	FBLIM1
ENSG00000065526	1	16174359	16266955	199	29	373617	1.0482	0.14727	1	SPEN
ENSG00000116809	1	16268364	16302627	72	20	373617	2.181	0.014593	1	ZBTB17
ENSG00000183888	1	16330731	16335302	22	9	373617	1.2407	0.10735	1	C1orf64
ENSG00000173641	1	16340523	16346089	45	6	373617	3.1827	0.00072949	1	HSPB7
ENSG00000186510	1	16345370	16360545	89	16	373617	2.2636	0.011801	1	CLCNKA
ENSG00000184908	1	16370272	16383803	112	16	373617	-0.77847	0.78185	1	CLCNKB
ENSG00000185519	1	16384264	16400127	60	10	373617	-0.64281	0.73983	1	FAM131C
ENSG00000142627	1	16450832	16482582	67	17	373617	0.70309	0.241	1	EPHA2
ENSG00000142632	1	16524349	16539104	60	9	373617	-0.11731	0.54669	1	ARHGEF19
ENSG00000204377	1	16555368	16556038	3	1	373617	0.5438	0.29329	1	C1orf134
ENSG00000132881	1	16558195	16563657	19	9	373617	0.31155	0.37769	1	RSG1
ENSG00000037637	1	16573334	16678949	247	19	373617	-0.073796	0.52941	1	FBXO42
ENSG00000055070	1	16679070	16724640	113	17	373617	-1.402	0.91955	1	SZRD1
ENSG00000187144	1	16713612	16763919	137	25	373617	0.28161	0.38912	1	SPATA21
ENSG00000157191	1	16767167	16786573	47	12	373617	-0.29422	0.61571	1	NECAP2
ENSG00000058453	1	17066768	17299474	147	15	373617	2.432	0.0075075	1	CROCC
ENSG00000117122	1	17300997	17307330	14	5	373617	0.8577	0.19553	1	MFAP2
ENSG00000159363	1	17312453	17338423	58	15	373617	-0.30635	0.62033	1	ATP13A2
ENSG00000117118	1	17345217	17380665	124	14	373617	1.2066	0.11379	1	SDHB
ENSG00000117115	1	17393256	17445948	270	18	373617	1.8966	0.028942	1	PADI2
ENSG00000142623	1	17531621	17572500	144	39	373617	-0.13655	0.55431	1	PADI1
ENSG00000142619	1	17575593	17610728	183	31	373617	1.4415	0.074726	1	PADI3
ENSG00000159339	1	17634690	17690499	280	25	373617	0.13393	0.44673	1	PADI4
ENSG00000269468	1	17655507	17676070	142	14	373617	-0.071963	0.52868	1	AC004824.2
ENSG00000179051	1	17733256	17766220	101	21	373617	2.9414	0.0016339	1	RCC2
ENSG00000074964	1	17866330	18024369	385	47	373617	0.011669	0.49534	1	ARHGEF10L
ENSG00000117148	1	18081808	18153558	205	25	373617	-0.38636	0.65039	1	ACTL8
ENSG00000117154	1	18434240	18704977	963	132	373617	0.58278	0.28002	1	IGSF21
ENSG00000179023	1	18807424	18812478	26	6	373617	-2.359	0.99084	1	KLHDC7A
ENSG00000009709	1	18957500	19075360	353	65	373617	-0.7162	0.76307	1	PAX7
ENSG00000179002	1	19166093	19186176	128	25	373617	0.80565	0.21022	1	TAS1R2
ENSG00000255275	1	19175767	19247615	393	50	373617	1.9071	0.028253	1	RP13-279N23.2
ENSG00000159423	1	19197926	19229275	165	28	373617	0.093496	0.46275	1	ALDH4A1
ENSG00000169991	1	19230775	19283180	214	40	373617	-0.53633	0.70413	1	IFFO2
ENSG00000127481	1	19401000	19536770	338	28	373617	-0.85736	0.80438	1	UBR4
ENSG00000127463	1	19542158	19578046	128	19	373617	-1.3797	0.91616	1	EMC1
ENSG00000053372	1	19578033	19586622	54	9	373617	-1.3237	0.9072	1	MRTO4
ENSG00000162482	1	19609052	19615744	27	5	373617	-0.22287	0.58818	1	AKR7A3
ENSG00000053371	1	19630459	19638640	25	10	373617	-1.0402	0.85088	1	AKR7A2
ENSG00000040487	1	19638820	19655794	91	15	373617	-0.73463	0.76872	1	PQLC2
ENSG00000077549	1	19665267	19812066	665	34	373617	-1.0635	0.85622	1	CAPZB
ENSG00000270136	1	19923473	19984549	249	33	373617	1.0019	0.1582	1	MINOS1-NBL1
ENSG00000173436	1	19923477	19956314	131	14	373617	0.5718	0.28373	1	MINOS1
ENSG00000158747	1	19967048	19984945	67	22	373617	1.5747	0.057658	1	NBL1
ENSG00000158748	1	19991780	20006055	47	11	373617	2.2498	0.01223	1	HTR6
ENSG00000162542	1	20008706	20126438	396	54	373617	1.898	0.028851	1	TMCO4
ENSG00000178828	1	20140523	20141771	7	4	373617	1.1527	0.12452	1	RNF186
ENSG00000169914	1	20209006	20239438	80	17	373617	0.092267	0.46324	1	OTUD3
ENSG00000188784	1	20246502	20250110	22	8	373617	0.66573	0.25279	1	PLA2G2E
ENSG00000188257	1	20301925	20306932	17	8	373617	0.40976	0.34099	1	PLA2G2A
ENSG00000127472	1	20354672	20417683	221	31	373617	0.3649	0.35759	1	PLA2G5
ENSG00000117215	1	20438432	20446050	22	10	373617	1.5922	0.055671	1	PLA2G2D
ENSG00000158786	1	20465819	20476879	19	8	373617	0.47211	0.31842	1	PLA2G2F
ENSG00000187980	1	20487746	20503917	56	13	373617	1.2913	0.098293	1	PLA2G2C
ENSG00000162543	1	20512578	20522541	13	6	373617	-0.04589	0.5183	1	UBXN10
ENSG00000158816	1	20617412	20681387	272	29	373617	0.84156	0.20002	1	VWA5B1
ENSG00000162545	1	20808884	20812713	5	3	373617	3.726	9.7287e-05	1	CAMK2N1
ENSG00000158825	1	20915441	20945401	120	21	373617	1.2537	0.10497	1	CDA
ENSG00000158828	1	20959948	20978004	73	12	373617	2.0146	0.021974	1	PINK1
ENSG00000244038	1	20978270	20988000	32	8	373617	1.7808	0.037474	1	DDOST
ENSG00000117245	1	20990507	21044510	219	52	373617	1.2476	0.10609	1	KIF17
ENSG00000189410	1	21046225	21059330	39	11	373617	0.42881	0.33403	1	SH2D5
ENSG00000127483	1	21069154	21113816	100	20	373617	1.4577	0.072463	1	HP1BP3
ENSG00000075151	1	21132963	21503377	812	38	373617	0.70628	0.24001	1	EIF4G3
ENSG00000117298	1	21543740	21671997	436	55	373617	-0.86016	0.80515	1	ECE1
ENSG00000142794	1	21766621	21811498	153	18	373617	-0.6419	0.73953	1	NBPF3
ENSG00000162551	1	21835858	21904905	325	38	373617	-0.29777	0.61706	1	ALPL
ENSG00000076864	1	21922708	21995801	301	50	373617	0.32336	0.37321	1	RAP1GAP
ENSG00000090686	1	22004791	22110099	409	41	373617	0.76659	0.22166	1	USP48
ENSG00000187942	1	22138758	22151714	44	19	373617	0.93526	0.17483	1	LDLRAD2
ENSG00000142798	1	22148738	22263790	432	46	373617	1.3053	0.095898	1	HSPG2
ENSG00000219073	1	22303514	22325135	106	18	373617	1.609	0.053804	1	CELA3B
ENSG00000142789	1	22328149	22339032	36	9	373617	2.0932	0.018164	1	CELA3A
ENSG00000184677	1	22778344	22857650	190	29	373617	-0.45228	0.67447	1	ZBTB40
ENSG00000070886	1	22890057	22930087	163	30	373617	2.2064	0.013679	1	EPHA8
ENSG00000173372	1	22962999	22966101	7	3	373617	1.5678	0.058469	1	C1QA
ENSG00000159189	1	22970123	22974603	22	5	373617	0.82606	0.20439	1	C1QC
ENSG00000173369	1	22979255	22988031	30	10	373617	3.5815	0.00017084	1	C1QB
ENSG00000133216	1	23037332	23241818	515	66	373617	1.5606	0.059309	1	EPHB2
ENSG00000215906	1	23279536	23291831	41	12	373617	2.1367	0.016312	1	LACTBL1
ENSG00000227868	1	23337327	23342343	10	4	373617	2.2173	0.013302	1	C1orf234
ENSG00000004487	1	23345941	23410182	84	13	373617	1.8187	0.034481	1	KDM1A
ENSG00000169641	1	23410516	23504301	194	28	373617	2.1893	0.014288	1	LUZP1
ENSG00000179546	1	23516993	23521222	11	4	373617	2.1534	0.015644	1	HTR1D
ENSG00000125944	1	23630264	23670829	57	15	373617	3.5298	0.00020791	1	HNRNPR
ENSG00000125945	1	23685941	23695935	33	8	373617	3.6745	0.00011917	1	ZNF436
ENSG00000249087	1	23695490	23698332	4	2	373617	2.2418	0.012487	1	C1orf213
ENSG00000204219	1	23707554	23751233	136	25	373617	0.55092	0.29084	1	TCEA3
ENSG00000088280	1	23755056	23811061	158	26	373617	0.49338	0.31087	1	ASAP3
ENSG00000007968	1	23832922	23857712	52	10	373617	0.52471	0.29989	1	E2F2
ENSG00000117318	1	23884409	23886285	7	3	373617	0.71666	0.23679	1	ID3
ENSG00000197880	1	23907985	23967058	109	27	373617	-1.7507	0.96	1	MDS2
ENSG00000142676	1	24018269	24022915	12	4	373617	0.63806	0.26172	1	RPL11
ENSG00000011007	1	24069645	24088549	33	11	373617	0.66146	0.25416	1	TCEB3
ENSG00000057757	1	24104895	24114722	12	7	373617	0.67197	0.2508	1	PITHD1
ENSG00000011009	1	24117460	24122029	4	2	373617	1.0621	0.1441	1	LYPLA2
ENSG00000117308	1	24122089	24127271	1	1	373617	1.373	0.084875	1	GALE
ENSG00000117305	1	24128375	24165110	50	7	373617	1.3305	0.091672	1	HMGCL
ENSG00000179163	1	24171567	24194784	39	8	373617	0.092647	0.46309	1	FUCA1
ENSG00000188822	1	24197016	24285549	181	14	373617	1.7097	0.043659	1	CNR2
ENSG00000188529	1	24291294	24307417	1	1	373617	0.074209	0.47042	1	SRSF10
ENSG00000142661	1	24382525	24438665	189	27	373617	0.81289	0.20814	1	MYOM3
ENSG00000142677	1	24446261	24469611	77	19	373617	-2.047	0.97967	1	IL22RA1
ENSG00000185436	1	24480647	24514449	137	22	373617	-1.0286	0.84817	1	IFNLR1
ENSG00000158055	1	24645812	24690972	119	28	373617	-0.31338	0.623	1	GRHL3
ENSG00000001460	1	24683489	24743424	180	23	373617	0.46781	0.31996	1	STPG1
ENSG00000001461	1	24742284	24799466	202	25	373617	0.69563	0.24333	1	NIPAL3
ENSG00000117602	1	24829387	24867530	133	21	373617	-0.82879	0.79639	1	RCAN3
ENSG00000184454	1	24882602	24935819	236	36	373617	-0.90148	0.81633	1	NCMAP
ENSG00000133226	1	24958207	24999758	50	11	373617	0.30573	0.37991	1	SRRM1
ENSG00000169504	1	25071848	25170815	129	21	373617	1.2226	0.11074	1	CLIC4
ENSG00000020633	1	25226002	25291612	147	34	373617	-0.61151	0.72957	1	RUNX3
ENSG00000117614	1	25549170	25558993	10	5	373617	-1.3406	0.90997	1	SYF2
ENSG00000117616	1	25568728	25664704	36	13	373617	-1.1521	0.87537	1	C1orf63
ENSG00000187010	1	25598884	25656936	3	2	373617	0.50808	0.3057	1	RHD
ENSG00000183726	1	25664408	25688852	47	8	373617	-0.10323	0.54111	1	TMEM50A
ENSG00000188672	1	25688740	25756683	110	13	373617	1.1167	0.13206	1	RHCE
ENSG00000204178	1	25757388	25826700	91	6	373617	1.6216	0.052445	1	TMEM57
ENSG00000157978	1	25870071	25895377	76	12	373617	-0.63842	0.7384	1	LDLRAP1
ENSG00000117643	1	25943959	26112698	296	26	373617	0.52433	0.30002	1	MAN1C1
ENSG00000162430	1	26126667	26144713	48	6	373617	0.36357	0.35809	1	SEPN1
ENSG00000255054	1	26137961	26150235	36	5	373617	0.46693	0.32028	1	RP1-317E23.6
ENSG00000117640	1	26145131	26159432	31	3	373617	0.62587	0.2657	1	MTFR1L
ENSG00000223474	1	26145212	26147288	6	2	373617	0.94157	0.17321	1	AL020996.1
ENSG00000127423	1	26158414	26185903	65	3	373617	0.46888	0.31958	1	AUNIP
ENSG00000182749	1	26187701	26197744	10	4	373617	0.082549	0.4671	1	PAQR7
ENSG00000117632	1	26210672	26233482	32	8	373617	-0.30123	0.61838	1	STMN1
ENSG00000158006	1	26286258	26324648	99	10	373617	-0.23283	0.59205	1	PAFAH2
ENSG00000158008	1	26346375	26362955	41	14	373617	0.13358	0.44687	1	EXTL1
ENSG00000158014	1	26363743	26372624	23	6	373617	0.38023	0.35189	1	SLC30A2
ENSG00000158022	1	26377795	26394927	52	10	373617	-0.37634	0.64667	1	TRIM63
ENSG00000175087	1	26437664	26452034	29	2	373617	-0.73251	0.76807	1	PDIK1L
ENSG00000197245	1	26485511	26489119	12	6	373617	0.69128	0.2447	1	FAM110D
ENSG00000142684	1	26496362	26498551	10	3	373617	0.28146	0.38918	1	ZNF593
ENSG00000142675	1	26503894	26516377	32	11	373617	-0.99351	0.83977	1	CNKSR1
ENSG00000188782	1	26517052	26529459	67	12	373617	0.10798	0.45701	1	CATSPER4
ENSG00000130695	1	26560691	26605299	157	17	373617	1.2356	0.10831	1	CEP85
ENSG00000142669	1	26605667	26608007	6	3	373617	0.69052	0.24493	1	SH3BGRL3
ENSG00000158062	1	26607819	26644854	141	14	373617	1.4892	0.06822	1	UBXN11
ENSG00000169442	1	26644448	26647014	12	4	373617	1.6126	0.053421	1	CD52
ENSG00000176092	1	26648350	26680621	104	17	373617	2.6723	0.0037669	1	AIM1L
ENSG00000176083	1	26688125	26701013	56	12	373617	1.4586	0.072332	1	ZNF683
ENSG00000131914	1	26737269	26756213	41	14	373617	3.3227	0.0004457	1	LIN28A
ENSG00000117682	1	26758773	26797785	75	21	373617	2.676	0.0037253	1	DHDDS
ENSG00000198830	1	26798941	26802463	6	3	373617	0.089295	0.46442	1	HMGN2
ENSG00000117676	1	26856252	26901521	122	21	373617	3.2331	0.00061229	1	RPS6KA1
ENSG00000117713	1	27022524	27108595	134	11	373617	3.0185	0.0012701	1	ARID1A
ENSG00000060642	1	27113963	27124889	17	6	373617	2.6503	0.0040213	1	PIGV
ENSG00000204160	1	27153201	27184093	56	11	373617	2.7435	0.0030398	1	ZDHHC18
ENSG00000175793	1	27189633	27190947	1	1	373617	2.181	0.014592	1	SFN
ENSG00000142751	1	27202624	27216788	24	6	373617	2.7291	0.0031754	1	GPN2
ENSG00000198746	1	27216979	27226957	17	8	373617	2.3863	0.0085093	1	GPATCH3
ENSG00000090273	1	27226729	27273353	77	14	373617	2.6591	0.0039176	1	NUDC
ENSG00000131910	1	27237980	27240457	7	4	373617	0.58841	0.27813	1	NR0B2
ENSG00000175707	1	27276053	27286897	14	4	373617	2.7516	0.0029657	1	C1orf172
ENSG00000253368	1	27320198	27327389	8	4	373617	1.5281	0.063241	1	TRNP1
ENSG00000158246	1	27331511	27339327	11	4	373617	0.60229	0.27349	1	FAM46B
ENSG00000090020	1	27425306	27493472	88	12	373617	0.0026498	0.49894	1	SLC9A1
ENSG00000142784	1	27561007	27635110	112	18	373617	-0.17023	0.56758	1	WDTC1
ENSG00000186501	1	27648651	27662891	40	12	373617	0.043562	0.48263	1	TMEM222
ENSG00000142765	1	27668513	27680421	34	12	373617	0.0082814	0.4967	1	SYTL1
ENSG00000142733	1	27681675	27693383	33	11	373617	0.09271	0.46307	1	MAP3K6
ENSG00000142748	1	27695603	27701315	12	8	373617	-0.60197	0.7264	1	FCN3
ENSG00000174950	1	27705666	27709870	7	2	373617	-0.25746	0.60159	1	CD164L2
ENSG00000181773	1	27719148	27722318	7	5	373617	-1.0451	0.85201	1	GPR3
ENSG00000158195	1	27730730	27816669	169	18	373617	0.11617	0.45376	1	WASF2
ENSG00000126705	1	27860546	27930942	86	17	373617	2.0878	0.018409	1	AHDC1
ENSG00000000938	1	27938575	27961788	43	8	373617	0.7869	0.21567	1	FGR
ENSG00000126709	1	27992572	27998729	12	3	373617	-0.69444	0.7563	1	IFI6
ENSG00000009780	1	28052490	28089633	82	6	373617	0.21498	0.41489	1	FAM76A
ENSG00000117758	1	28099694	28150963	73	10	373617	-0.58422	0.72046	1	STX12
ENSG00000117751	1	28157289	28178187	32	8	373617	-1.1308	0.87094	1	PPP1R8
ENSG00000130775	1	28199055	28213196	54	12	373617	0.61749	0.26845	1	THEMIS2
ENSG00000117748	1	28218035	28241257	73	11	373617	1.7527	0.039825	1	RPA2
ENSG00000130768	1	28261504	28285668	87	17	373617	1.117	0.132	1	SMPDL3B
ENSG00000158156	1	28285973	28294607	28	11	373617	0.91716	0.17953	1	XKR8
ENSG00000158161	1	28296855	28415207	372	32	373617	0.36571	0.35729	1	EYA3
ENSG00000169403	1	28473677	28520447	82	27	373617	2.2696	0.011615	1	PTAFR
ENSG00000126698	1	28525967	28559536	112	18	373617	1.7346	0.041403	1	DNAJC8
ENSG00000215902	1	28527013	28527152	1	1	373617	0.67647	0.24937	1	AL353354.1
ENSG00000269804	1	28527070	28527419	1	1	373617	0.67647	0.24937	1	AL353354.2
ENSG00000130770	1	28562620	28573417	38	5	373617	0.45497	0.32457	1	ATPIF1
ENSG00000130766	1	28586038	28609002	77	22	373617	2.3254	0.010025	1	SESN2
ENSG00000130772	1	28655513	28662476	13	8	373617	1.3165	0.094005	1	MED18
ENSG00000204138	1	28696114	28826881	425	15	373617	2.5289	0.0057214	1	PHACTR4
ENSG00000180198	1	28832455	28865812	93	18	373617	2.2111	0.013515	1	RCC1
ENSG00000180098	1	28879597	28905051	51	11	373617	2.3968	0.0082686	1	TRNAU1AP
ENSG00000120656	1	28915835	28969597	94	23	373617	1.6269	0.051884	1	TAF12
ENSG00000188060	1	28918712	28921955	11	7	373617	0.44015	0.32992	1	RAB42
ENSG00000162419	1	28995244	29045865	95	17	373617	0.60435	0.27281	1	GMEB1
ENSG00000198492	1	29063133	29096287	68	17	373617	0.15997	0.43645	1	YTHDF2
ENSG00000116329	1	29138654	29190208	188	29	373617	1.6519	0.049278	1	OPRD1
ENSG00000060656	1	29563028	29653325	271	37	373617	3.7957	7.3601e-05	1	PTPRU
ENSG00000162510	1	31184124	31196434	30	5	373617	-0.75102	0.77368	1	MATN1
ENSG00000162511	1	31205316	31230667	54	16	373617	0.61694	0.26864	1	LAPTM5
ENSG00000162512	1	31342314	31381608	100	36	373617	0.64712	0.25878	1	SDC3
ENSG00000134644	1	31404353	31538838	375	30	373617	1.481	0.069301	1	PUM1
ENSG00000084628	1	31652592	31712401	219	19	373617	1.5566	0.059784	1	NKAIN1
ENSG00000060688	1	31732417	31769662	120	12	373617	0.59301	0.27659	1	SNRNP40
ENSG00000121766	1	31769842	31837783	187	16	373617	0.54072	0.29435	1	ZCCHC17
ENSG00000121769	1	31838472	31849697	25	11	373617	0.74447	0.2283	1	FABP3
ENSG00000168528	1	31882412	31907525	82	13	373617	2.072	0.01913	1	SERINC2
ENSG00000268950	1	31902192	31902614	3	2	373617	1.8932	0.029164	1	AC114494.1
ENSG00000121753	1	32192718	32230494	94	17	373617	2.8348	0.0022925	1	BAI2
ENSG00000134668	1	32256023	32281652	75	17	373617	2.3999	0.008199	1	SPOCD1
ENSG00000184007	1	32372022	32410457	67	19	373617	2.2494	0.012242	1	PTP4A2
ENSG00000212673	1	32379174	32380745	1	1	373617	1.4696	0.070831	1	AL136115.1
ENSG00000121774	1	32479430	32526451	55	35	373617	0.044932	0.48208	1	KHDRBS1
ENSG00000121775	1	32537632	32568467	58	13	373617	2.7038	0.0034272	1	TMEM39B
ENSG00000025800	1	32573639	32642169	111	22	373617	2.7971	0.0025784	1	KPNA6
ENSG00000084652	1	32645287	32663886	37	14	373617	2.4277	0.0075985	1	TXLNA
ENSG00000160050	1	32665987	32670988	6	4	373617	0.37205	0.35493	1	CCDC28B
ENSG00000160051	1	32671236	32674288	9	4	373617	2.7286	0.0031802	1	IQCC
ENSG00000222046	1	32674695	32681797	20	12	373617	2.5714	0.0050644	1	DCDC2B
ENSG00000160055	1	32680073	32687972	17	7	373617	2.0115	0.022136	1	TMEM234
ENSG00000084623	1	32687529	32697205	18	5	373617	2.5642	0.0051711	1	EIF3I
ENSG00000183615	1	32712834	32714457	2	1	373617	2.1948	0.014088	1	FAM167B
ENSG00000182866	1	32716840	32751766	56	29	373617	1.8129	0.034926	1	LCK
ENSG00000116478	1	32757687	32799236	45	28	373617	0.9375	0.17425	1	HDAC1
ENSG00000175130	1	32799433	32801980	1	1	373617	-0.99071	0.83909	1	MARCKSL1
ENSG00000162526	1	32817122	32829913	8	6	373617	1.3085	0.095348	1	TSSK3
ENSG00000225828	1	32826871	32829879	1	1	373617	1.4954	0.067401	1	FAM229A
ENSG00000160058	1	32830704	32860332	36	23	373617	0.93618	0.17459	1	BSDC1
ENSG00000254553	1	32930658	33066393	309	15	373617	0.64069	0.26086	1	RP1-27O5.3
ENSG00000273274	1	32930670	32962287	40	13	373617	0.20198	0.41997	1	ZBTB8B
ENSG00000160062	1	33005028	33071540	179	12	373617	0.99643	0.15952	1	ZBTB8A
ENSG00000176261	1	33065773	33116504	160	14	373617	3.0186	0.0012699	1	ZBTB8OS
ENSG00000162521	1	33116743	33151812	94	8	373617	3.1807	0.00073466	1	RBBP4
ENSG00000162520	1	33145507	33169197	59	7	373617	3.2127	0.00065758	1	SYNC
ENSG00000162522	1	33207486	33240571	65	21	373617	0.65048	0.25769	1	KIAA1522
ENSG00000134684	1	33240840	33283754	91	17	373617	1.293	0.09801	1	YARS
ENSG00000116497	1	33282368	33324476	97	23	373617	2.0663	0.0194	1	S100PBP
ENSG00000160097	1	33327869	33338083	15	6	373617	0.88362	0.18845	1	FNDC5
ENSG00000121905	1	33351595	33364042	25	9	373617	1.1986	0.11535	1	HPCA
ENSG00000121900	1	33360195	33367039	14	5	373617	-0.70083	0.7583	1	TMEM54
ENSG00000116514	1	33402046	33430286	69	13	373617	1.0564	0.1454	1	RNF19B
ENSG00000004455	1	33473585	33546597	162	21	373617	-0.49172	0.68854	1	AK2
ENSG00000142920	1	33546705	33586131	82	23	373617	-0.89373	0.81427	1	ADC
ENSG00000116525	1	33611003	33647660	101	12	373617	0.084313	0.4664	1	TRIM62
ENSG00000160094	1	33722146	33766320	92	19	373617	-0.17764	0.5705	1	ZNF362
ENSG00000184389	1	33772367	33786699	36	11	373617	0.01309	0.49478	1	A3GALT2
ENSG00000134686	1	33789224	33896653	319	26	373617	0.26891	0.394	1	PHC2
ENSG00000121903	1	33938246	33962107	55	9	373617	-0.25762	0.60165	1	ZSCAN20
ENSG00000121904	1	33979609	34631443	1898	188	373617	2.1828	0.014527	1	CSMD2
ENSG00000176256	1	34326076	34330392	11	6	373617	0.47919	0.3159	1	HMGB4
ENSG00000142698	1	34632484	34684732	232	37	373617	1.9284	0.026904	1	C1orf94
ENSG00000163866	1	35178338	35325417	568	80	373617	0.48459	0.31398	1	SMIM12
ENSG00000189280	1	35220648	35224113	14	8	373617	1.105	0.13457	1	GJB5
ENSG00000189433	1	35225342	35229325	20	11	373617	-0.36319	0.64177	1	GJB4
ENSG00000188910	1	35246790	35251970	16	6	373617	-0.32429	0.62714	1	GJB3
ENSG00000187513	1	35258599	35261348	14	5	373617	0.49833	0.30912	1	GJA4
ENSG00000116544	1	35331037	35395186	90	28	373617	0.82902	0.20355	1	DLGAP3
ENSG00000271741	1	35447134	35497342	92	8	373617	0.66722	0.25232	1	RP11-244H3.4
ENSG00000243749	1	35447136	35450954	9	3	373617	1.2506	0.10554	1	ZMYM6NB
ENSG00000163867	1	35449523	35497569	86	8	373617	0.55962	0.28787	1	ZMYM6
ENSG00000197056	1	35525387	35581460	91	12	373617	2.0033	0.022574	1	ZMYM1
ENSG00000116560	1	35641979	35658749	44	6	373617	0.29042	0.38575	1	SFPQ
ENSG00000146463	1	35734568	35887659	300	23	373617	0.32861	0.37123	1	ZMYM4
ENSG00000142687	1	35899091	36023551	236	32	373617	-0.35545	0.63888	1	KIAA0319L
ENSG00000020129	1	36023074	36032875	22	8	373617	-0.91206	0.81913	1	NCDN
ENSG00000116819	1	36038971	36060929	38	13	373617	-0.2202	0.58714	1	TFAP2E
ENSG00000126067	1	36067185	36107445	52	16	373617	0.44796	0.32709	1	PSMB2
ENSG00000142686	1	36179476	36185073	9	5	373617	-0.19008	0.57538	1	C1orf216
ENSG00000092853	1	36185819	36235568	59	10	373617	-0.51472	0.69662	1	CLSPN
ENSG00000134698	1	36273773	36323491	69	15	373617	-0.18895	0.57493	1	AGO4
ENSG00000092847	1	36335409	36395211	94	21	373617	0.15764	0.43737	1	AGO1
ENSG00000126070	1	36396319	36538101	153	17	373617	-0.11836	0.54711	1	AGO3
ENSG00000092850	1	36549676	36553876	7	3	373617	1.2241	0.11046	1	TEKT2
ENSG00000116863	1	36554476	36559533	7	3	373617	-0.31754	0.62458	1	ADPRHL2
ENSG00000171812	1	36560837	36590821	79	15	373617	-1.1467	0.87425	1	COL8A2
ENSG00000054116	1	36602173	36615098	30	5	373617	0.39502	0.34642	1	TRAPPC3
ENSG00000116871	1	36621180	36646450	49	11	373617	1.0827	0.13947	1	MAP7D1
ENSG00000054118	1	36690017	36770958	104	12	373617	1.0502	0.14682	1	THRAP3
ENSG00000214193	1	36771988	36790484	22	7	373617	1.1198	0.13141	1	SH3D21
ENSG00000142694	1	36787632	36789755	4	2	373617	1.4673	0.071142	1	EVA1B
ENSG00000116883	1	36789335	36794822	14	4	373617	0.60161	0.27372	1	RP11-268J15.5
ENSG00000196182	1	36805225	36851497	61	9	373617	0.96032	0.16845	1	STK40
ENSG00000181817	1	36856839	36863493	35	6	373617	1.8331	0.033395	1	LSM10
ENSG00000116885	1	36881428	36916086	161	11	373617	0.21657	0.41427	1	OSCP1
ENSG00000116898	1	36921319	36930038	45	9	373617	0.43601	0.33141	1	MRPS15
ENSG00000119535	1	36931644	36948879	52	17	373617	0.13411	0.44666	1	CSF3R
ENSG00000163873	1	37261128	37499730	525	60	373617	-0.14864	0.55908	1	GRIK3
ENSG00000163874	1	37940153	37949980	24	12	373617	2.6863	0.0036127	1	ZC3H12A
ENSG00000116922	1	38147242	38157914	40	7	373617	-0.46542	0.67919	1	C1orf109
ENSG00000134690	1	38158090	38175391	55	13	373617	0.67615	0.24947	1	CDCA8
ENSG00000183317	1	38179552	38230805	204	26	373617	0.47815	0.31627	1	EPHA10
ENSG00000185090	1	38259474	38266809	9	5	373617	2.5787	0.0049586	1	MANEAL
ENSG00000196449	1	38268616	38273857	11	3	373617	0.44974	0.32645	1	YRDC
ENSG00000197982	1	38272651	38275126	1	1	373617	2.4242	0.0076721	1	C1orf122
ENSG00000188786	1	38275239	38325292	101	26	373617	2.3117	0.010396	1	MTF1
ENSG00000230610	1	38292232	38293886	1	1	373617	0.92103	0.17852	1	AL929472.1
ENSG00000204084	1	38326369	38412729	229	36	373617	1.9972	0.022901	1	INPP5B
ENSG00000183431	1	38422647	38456593	110	18	373617	1.2048	0.11413	1	SF3A3
ENSG00000183386	1	38462442	38471278	15	9	373617	3.6032	0.00015718	1	FHL3
ENSG00000183520	1	38474930	38490496	28	12	373617	-0.14209	0.5565	1	UTP11L
ENSG00000185668	1	38509523	38512450	1	1	373617	-0.68183	0.75233	1	POU3F1
ENSG00000116954	1	39303870	39325495	51	13	373617	1.421	0.077662	1	RRAGC
ENSG00000214114	1	39328636	39347289	49	11	373617	1.4859	0.068655	1	MYCBP
ENSG00000131233	1	39330175	39347289	47	10	373617	1.4281	0.076627	1	GJA9
ENSG00000158315	1	39351479	39407471	181	31	373617	1.3709	0.08521	1	RHBDL2
ENSG00000174574	1	39456895	39471731	51	8	373617	0.16837	0.43315	1	AKIRIN1
ENSG00000168653	1	39491990	39500308	28	5	373617	1.8079	0.035314	1	NDUFS5
ENSG00000127603	1	39546988	39952849	1033	42	373617	1.8152	0.034744	1	MACF1
ENSG00000255103	1	39876151	39882154	15	8	373617	2.1069	0.017563	1	KIAA0754
ENSG00000183682	1	39957318	39991607	83	22	373617	2.2469	0.012324	1	BMP8A
ENSG00000090621	1	40026488	40042462	46	16	373617	1.1382	0.12753	1	PABPC4
ENSG00000163909	1	40089825	40105617	49	21	373617	0.21888	0.41337	1	HEYL
ENSG00000116981	1	40124793	40137710	20	8	373617	0.40277	0.34356	1	NT5C1A
ENSG00000116983	1	40144320	40157361	74	14	373617	0.00041744	0.49983	1	HPCAL4
ENSG00000084072	1	40157854	40229586	204	39	373617	1.8882	0.029499	1	PPIE
ENSG00000116985	1	40222854	40254533	96	19	373617	0.45994	0.32278	1	BMP8B
ENSG00000043514	1	40306723	40349183	137	19	373617	1.4372	0.075324	1	TRIT1
ENSG00000116990	1	40361098	40367928	15	8	373617	1.8143	0.034819	1	MYCL
ENSG00000168389	1	40420802	40435638	21	10	373617	0.17663	0.4299	1	MFSD2A
ENSG00000131236	1	40505905	40538321	117	10	373617	1.087	0.13852	1	CAP1
ENSG00000131238	1	40538379	40563375	97	13	373617	0.26988	0.39363	1	PPT1
ENSG00000117000	1	40627045	40706593	109	22	373617	0.55518	0.28939	1	RLF
ENSG00000188800	1	40711619	40717363	9	6	373617	-0.62693	0.73465	1	TMCO2
ENSG00000084073	1	40723779	40759856	47	15	373617	0.42223	0.33643	1	ZMPSTE24
ENSG00000049089	1	40766159	40783488	70	13	373617	1.9309	0.026747	1	COL9A2
ENSG00000084070	1	40810522	40888998	207	41	373617	0.40285	0.34353	1	SMAP2
ENSG00000187801	1	40915774	40929390	60	21	373617	-0.75027	0.77345	1	ZFP69B
ENSG00000187815	1	40942887	40962015	51	12	373617	0.51264	0.3041	1	ZFP69
ENSG00000164002	1	40974413	40982228	26	7	373617	-0.11304	0.545	1	EXO5
ENSG00000117010	1	40997233	41013841	63	11	373617	-0.38981	0.65166	1	ZNF684
ENSG00000117016	1	41086351	41131329	133	23	373617	0.31146	0.37773	1	RIMS3
ENSG00000066136	1	41157320	41237275	220	24	373617	1.1313	0.12896	1	NFYC
ENSG00000117013	1	41249684	41306124	178	43	373617	1.2138	0.11241	1	KCNQ4
ENSG00000179862	1	41326729	41328018	8	3	373617	0.79977	0.21192	1	CITED4
ENSG00000127129	1	41944446	41950344	18	6	373617	-0.28394	0.61177	1	EDN2
ENSG00000127124	1	41972036	42501596	1662	89	373617	1.349	0.088668	1	HIVEP3
ENSG00000044012	1	42619092	42621495	10	5	373617	0.38116	0.35154	1	GUCA2B
ENSG00000197273	1	42628362	42630389	6	4	373617	-1.7187	0.95716	1	GUCA2A
ENSG00000198815	1	42642210	42801548	341	21	373617	0.57862	0.28142	1	FOXJ3
ENSG00000177181	1	42846466	42888249	155	13	373617	-0.59333	0.72352	1	RIMKLA
ENSG00000066185	1	42896000	42921938	94	11	373617	-0.65404	0.74346	1	ZMYND12
ENSG00000127125	1	42921788	42939056	40	7	373617	-0.88537	0.81202	1	PPCS
ENSG00000186409	1	42929001	43120335	638	27	373617	-1.0609	0.85562	1	CCDC30
ENSG00000171960	1	43124096	43142429	40	12	373617	0.50152	0.308	1	PPIH
ENSG00000065978	1	43148098	43168020	43	15	373617	-0.68524	0.7534	1	YBX1
ENSG00000164007	1	43198764	43205925	23	8	373617	-0.31436	0.62338	1	CLDN19
ENSG00000117385	1	43212006	43232755	55	18	373617	0.9899	0.16111	1	LEPRE1
ENSG00000164008	1	43232940	43263968	78	23	373617	-1.7389	0.95897	1	C1orf50
ENSG00000177868	1	43272723	43282954	33	12	373617	-1.1084	0.86615	1	CCDC23
ENSG00000164010	1	43282795	43310660	70	24	373617	-1.2251	0.88973	1	ERMAP
ENSG00000164011	1	43312280	43318148	10	5	373617	-0.54528	0.70722	1	ZNF691
ENSG00000117394	1	43391052	43424530	133	20	373617	0.38163	0.35137	1	SLC2A1
ENSG00000186973	1	43610824	43622067	53	11	373617	0.48063	0.31539	1	FAM183A
ENSG00000117395	1	43629846	43736607	430	38	373617	2.4639	0.0068724	1	EBNA1BP2
ENSG00000243710	1	43637820	43720029	338	29	373617	2.2961	0.010834	1	WDR65
ENSG00000179178	1	43735665	43739673	11	6	373617	1.8941	0.029104	1	TMEM125
ENSG00000253313	1	43747554	43751288	7	4	373617	1.538	0.062023	1	C1orf210
ENSG00000066056	1	43766664	43788779	32	6	373617	2.97	0.0014888	1	TIE1
ENSG00000117400	1	43803478	43818443	17	5	373617	3.0332	0.0012098	1	MPL
ENSG00000117399	1	43824626	43828874	7	4	373617	3.0613	0.0011018	1	CDC20
ENSG00000066322	1	43829068	43833696	7	4	373617	3.104	0.00095476	1	ELOVL1
ENSG00000159479	1	43849588	43855479	5	3	373617	1.6865	0.045853	1	MED8
ENSG00000132768	1	44435672	44439041	4	2	373617	3.5894	0.00016574	1	DPH2
ENSG00000159214	1	44457031	44462200	10	4	373617	3.2698	0.00053809	1	CCDC24
ENSG00000196517	1	44457172	44497139	102	23	373617	1.7222	0.042513	1	SLC6A9
ENSG00000171872	1	44584522	44600812	65	18	373617	2.0975	0.017977	1	KLF17
ENSG00000178028	1	44679127	44686353	18	10	373617	2.2343	0.012732	1	DMAP1
ENSG00000117419	1	44686742	44820932	288	27	373617	1.9108	0.028018	1	ERI3
ENSG00000187147	1	44870866	45117396	755	98	373617	2.5626	0.0051952	1	RNF220
ENSG00000126106	1	45100910	45140227	130	18	373617	0.4217	0.33662	1	TMEM53
ENSG00000198520	1	45140364	45191263	136	46	373617	0.91511	0.18007	1	C1orf228
ENSG00000142945	1	45205490	45233439	82	17	373617	1.4266	0.076855	1	KIF2C
ENSG00000142937	1	45240923	45244451	10	7	373617	-0.0099216	0.50396	1	RPS8
ENSG00000142959	1	45249257	45253377	2	1	373617	0.25365	0.39988	1	BEST4
ENSG00000173846	1	45265897	45271662	17	6	373617	2.081	0.018719	1	PLK3
ENSG00000188396	1	45271585	45272957	4	2	373617	2.5297	0.0057082	1	TCTEX1D4
ENSG00000222009	1	45274154	45281257	21	7	373617	1.5089	0.065656	1	BTBD19
ENSG00000117425	1	45285516	45308735	75	15	373617	0.35066	0.36292	1	PTCH2
ENSG00000070785	1	45316450	45452282	460	24	373617	1.0338	0.15062	1	EIF2B3
ENSG00000126107	1	45468212	45477001	34	9	373617	1.6696	0.047502	1	HECTD3
ENSG00000126088	1	45477819	45481247	13	7	373617	0.76008	0.2236	1	UROD
ENSG00000162415	1	45482071	45771881	631	35	373617	1.6467	0.049808	1	ZSWIM5
ENSG00000132781	1	45794835	45806142	22	11	373617	3.8319	6.3586e-05	1	MUTYH
ENSG00000132773	1	45805342	45809647	7	5	373617	3.7183	0.00010027	1	TOE1
ENSG00000236624	1	45959538	45965751	16	5	373617	2.3924	0.0083701	1	CCDC163P
ENSG00000132763	1	45965725	45976739	22	8	373617	3.79	7.5312e-05	1	MMACHC
ENSG00000117450	1	45976708	45988719	40	6	373617	2.6779	0.0037048	1	PRDX1
ENSG00000117448	1	46016215	46035721	68	13	373617	1.8301	0.033614	1	AKR1A1
ENSG00000132780	1	46049518	46084566	122	13	373617	1.2486	0.1059	1	NASP
ENSG00000159588	1	46085716	46089729	12	3	373617	0.60763	0.27172	1	CCDC17
ENSG00000159592	1	46092976	46153785	177	17	373617	1.0622	0.14406	1	GPBP1L1
ENSG00000159596	1	46152886	46160115	19	4	373617	1.2589	0.10403	1	TMEM69
ENSG00000197429	1	46159996	46216322	141	13	373617	1.2995	0.09689	1	IPP
ENSG00000086015	1	46252659	46501796	678	27	373617	1.2452	0.10652	1	MAST2
ENSG00000117461	1	46505812	46642160	347	26	373617	1.4605	0.072073	1	PIK3R3
ENSG00000117472	1	46640745	46651630	22	7	373617	2.4634	0.0068809	1	TSPAN1
ENSG00000085998	1	46654354	46685977	64	16	373617	1.8118	0.035009	1	POMGNT1
ENSG00000171357	1	46669006	46686933	32	15	373617	2.5655	0.0051508	1	LURAP1
ENSG00000085999	1	46713360	46744145	57	22	373617	0.84086	0.20021	1	RAD54L
ENSG00000132128	1	46726868	46769280	61	24	373617	1.013	0.15553	1	LRRC41
ENSG00000173660	1	46769303	46782448	23	9	373617	0.12973	0.44839	1	UQCRH
ENSG00000117481	1	46805849	46830824	161	5	373617	0.72928	0.23291	1	NSUN4
ENSG00000117480	1	46859937	46879520	39	11	373617	1.6129	0.053385	1	FAAH
ENSG00000197587	1	46972668	46979898	36	12	373617	1.0201	0.15383	1	DMBX1
ENSG00000162456	1	47011316	47017199	26	9	373617	0.39775	0.34541	1	KNCN
ENSG00000079277	1	47023090	47082515	150	22	373617	0.0014833	0.49941	1	MKNK1
ENSG00000142961	1	47073387	47082563	22	5	373617	-0.2586	0.60203	1	MOB3C
ENSG00000123472	1	47098409	47139539	136	11	373617	1.6053	0.054218	1	ATPAF1
ENSG00000159658	1	47124366	47184824	160	15	373617	1.9439	0.025956	1	EFCAB14
ENSG00000186118	1	47134527	47139266	11	5	373617	1.5495	0.060628	1	TEX38
ENSG00000142973	1	47223510	47285085	145	28	373617	0.17617	0.43008	1	CYP4B1
ENSG00000187048	1	47394849	47407156	36	8	373617	0.63496	0.26273	1	CYP4A11
ENSG00000186377	1	47427036	47516423	218	29	373617	1.2027	0.11454	1	CYP4X1
ENSG00000186160	1	47533160	47583991	125	8	373617	1.412	0.078971	1	CYP4Z1
ENSG00000162365	1	47603107	47615413	50	8	373617	0.78302	0.21681	1	CYP4A22
ENSG00000162366	1	47649265	47656716	18	9	373617	2.7962	0.0025856	1	PDZK1IP1
ENSG00000123473	1	47715811	47779819	220	24	373617	2.0855	0.018512	1	STIL
ENSG00000162368	1	47799469	47844511	158	22	373617	2.4635	0.0068801	1	CMPK1
ENSG00000186790	1	47881744	47883723	3	2	373617	1.0368	0.14992	1	FOXE3
ENSG00000186564	1	47901689	47906363	9	5	373617	2.1273	0.016699	1	FOXD2
ENSG00000269113	1	48226200	48462567	744	49	373617	0.17613	0.43009	1	TRABD2B
ENSG00000273395	1	48226979	48227290	1	1	373617	1.1554	0.12396	1	FLJ00388
ENSG00000269709	1	48569306	48569878	1	1	373617	-1.1015	0.86465	1	AL109659.1
ENSG00000117834	1	48688357	48714316	68	17	373617	-1.1506	0.87505	1	SLC5A9
ENSG00000132122	1	48761044	48937845	487	37	373617	-0.33552	0.63138	1	SPATA6
ENSG00000186094	1	48998527	50489585	2673	75	373617	0.016201	0.49354	1	AGBL4
ENSG00000162373	1	49193195	49242641	89	19	373617	-0.60373	0.72699	1	BEND5
ENSG00000227839	1	50459990	50461874	3	2	373617	0.82499	0.20469	1	AL645730.2
ENSG00000162374	1	50513686	50669458	253	41	373617	0.78014	0.21765	1	ELAVL4
ENSG00000142700	1	50883222	50889172	5	3	373617	1.0092	0.15645	1	DMRTA2
ENSG00000185104	1	50905150	51425935	992	52	373617	0.44959	0.3265	1	FAF1
ENSG00000123080	1	51426417	51440305	18	7	373617	-0.2765	0.60892	1	CDKN2C
ENSG00000204006	1	51567906	51613752	136	23	373617	2.82	0.0024014	1	C1orf185
ENSG00000123091	1	51701943	51739127	114	9	373617	3.3409	0.00041757	1	RNF11
ENSG00000085831	1	51752930	51810788	177	38	373617	3.6857	0.00011402	1	TTC39A
ENSG00000085832	1	51819935	51985000	589	24	373617	3.2158	0.00065049	1	EPS15
ENSG00000117859	1	52042851	52254889	425	41	373617	0.75207	0.226	1	OSBPL9
ENSG00000078618	1	52254863	52344477	233	30	373617	2.093	0.018175	1	NRD1
ENSG00000169213	1	52373628	52456436	220	28	373617	3.3585	0.00039178	1	RAB3B
ENSG00000117862	1	52485803	52521843	72	11	373617	3.4168	0.00031675	1	TXNDC12
ENSG00000198841	1	52497775	52499488	4	2	373617	1.0303	0.15144	1	KTI12
ENSG00000134717	1	52521797	52556388	92	16	373617	3.8624	5.6146e-05	1	BTF3L4
ENSG00000134748	1	52870236	52886511	17	6	373617	2.1235	0.016858	1	PRPF38A
ENSG00000116157	1	53068044	53074723	20	5	373617	3.4964	0.00023579	1	GPX7
ENSG00000182183	1	53099016	53135355	92	22	373617	2.255	0.012065	1	FAM159A
ENSG00000162377	1	53152508	53164038	33	9	373617	-0.87747	0.80989	1	COA7
ENSG00000162378	1	53192126	53293014	295	20	373617	0.48428	0.31409	1	ZYG11B
ENSG00000203995	1	53308183	53360670	135	15	373617	1.0831	0.13939	1	ZYG11A
ENSG00000121310	1	53361656	53392884	47	14	373617	1.6752	0.046946	1	ECHDC2
ENSG00000116171	1	53392901	53517375	500	28	373617	1.4676	0.071102	1	SCP2
ENSG00000174348	1	53527854	53551174	121	16	373617	1.4114	0.079069	1	PODN
ENSG00000162383	1	53552855	53608289	315	43	373617	1.5375	0.062086	1	SLC1A7
ENSG00000157184	1	53662101	53679869	31	9	373617	1.788	0.036891	1	CPT2
ENSG00000162384	1	53679771	53686289	15	5	373617	2.6873	0.0036019	1	C1orf123
ENSG00000162385	1	53692564	53704282	28	9	373617	3.2362	0.00060561	1	MAGOH
ENSG00000157193	1	53711217	53793742	213	38	373617	3.777	7.9355e-05	1	LRP8
ENSG00000143006	1	53925072	53933161	32	9	373617	-0.022663	0.50904	1	DMRTB1
ENSG00000174332	1	53971910	54199877	729	56	373617	0.53767	0.2954	1	GLIS1
ENSG00000058804	1	54231133	54304533	142	15	373617	0.061399	0.47552	1	NDC1
ENSG00000058799	1	54317392	54356407	128	14	373617	-0.8301	0.79676	1	YIPF1
ENSG00000211452	1	54356912	54376759	81	12	373617	-0.17533	0.56959	1	DIO1
ENSG00000081870	1	54382247	54411602	71	9	373617	2.0893	0.018341	1	HSPB11
ENSG00000116212	1	54411750	54433841	51	18	373617	0.98951	0.16121	1	LRRC42
ENSG00000203985	1	54474412	54483856	27	7	373617	0.57694	0.28199	1	LDLRAD1
ENSG00000116209	1	54497347	54519177	53	14	373617	0.45646	0.32403	1	TMEM59
ENSG00000116205	1	54519260	54578192	165	25	373617	0.19144	0.42409	1	TCEANC2
ENSG00000212670	1	54569968	54571750	4	2	373617	0.085018	0.46612	1	AL161915.1
ENSG00000157211	1	54598747	54619443	93	18	373617	0.92617	0.17718	1	CDCP2
ENSG00000256407	1	54606897	54665746	211	43	373617	0.56793	0.28504	1	RP11-446E24.4
ENSG00000248835	1	54635333	54637997	14	5	373617	-1.0687	0.8574	1	AL357673.1
ENSG00000215883	1	54638009	54665709	82	23	373617	-0.13021	0.5518	1	CYB5RL
ENSG00000116221	1	54649714	54691137	145	33	373617	-0.096639	0.53849	1	MRPL37
ENSG00000157216	1	54691105	54879152	591	96	373617	3.2099	0.00066379	1	SSBP3
ENSG00000198711	1	54703710	54704736	6	3	373617	-1.02	0.84613	1	SSBP3-AS1
ENSG00000162390	1	55007930	55104865	406	40	373617	2.4803	0.0065645	1	ACOT11
ENSG00000162391	1	55074855	55089229	50	15	373617	2.0758	0.018957	1	FAM151A
ENSG00000271723	1	55107459	55207981	447	49	373617	0.26329	0.39616	1	MROH7-TTC4
ENSG00000184313	1	55107463	55175939	251	47	373617	0.99747	0.15927	1	MROH7
ENSG00000243725	1	55181495	55208330	173	7	373617	-0.54017	0.70546	1	TTC4
ENSG00000162396	1	55222571	55230187	26	7	373617	1.0272	0.15217	1	PARS2
ENSG00000006555	1	55245385	55266940	77	17	373617	-0.44183	0.67069	1	TTC22
ENSG00000162398	1	55271736	55307925	152	13	373617	-0.14886	0.55917	1	C1orf177
ENSG00000116133	1	55315306	55352891	138	21	373617	-0.95141	0.8293	1	DHCR24
ENSG00000143001	1	55446465	55457966	49	7	373617	0.22926	0.40933	1	TMEM61
ENSG00000162399	1	55464606	55476556	46	11	373617	0.45796	0.32349	1	BSND
ENSG00000169174	1	55505221	55530525	122	26	373617	-0.39998	0.65541	1	PCSK9
ENSG00000162402	1	55532032	55680786	377	30	373617	1.6615	0.048305	1	USP24
ENSG00000162407	1	56960419	57110974	507	48	373617	1.3136	0.094489	1	PPAP2B
ENSG00000162409	1	57110995	57181008	243	22	373617	0.69308	0.24413	1	PRKAA2
ENSG00000187889	1	57184477	57285369	362	57	373617	0.46043	0.3226	1	C1orf168
ENSG00000157131	1	57320479	57383894	278	33	373617	2.5723	0.0050517	1	C8A
ENSG00000021852	1	57394883	57431813	142	31	373617	1.0365	0.14997	1	C8B
ENSG00000162600	1	58881056	59012474	577	49	373617	-0.44097	0.67038	1	OMA1
ENSG00000184292	1	59041099	59043166	13	4	373617	-1.5722	0.94205	1	TACSTD2
ENSG00000162601	1	59120411	59165764	181	17	373617	0.15808	0.4372	1	MYSM1
ENSG00000177606	1	59246465	59249785	3	2	373617	1.91	0.028068	1	JUN
ENSG00000172456	1	59762310	60233347	1135	95	373617	1.302	0.096464	1	FGGY
ENSG00000134709	1	60280458	60342050	149	24	373617	1.7214	0.042591	1	HOOK1
ENSG00000134716	1	60358980	60392462	78	16	373617	1.1778	0.11944	1	CYP2J2
ENSG00000162598	1	60452941	60539442	233	48	373617	0.49989	0.30858	1	C1orf87
ENSG00000162604	1	62146718	62191095	122	17	373617	0.46932	0.31942	1	TM2D1
ENSG00000132849	1	62208149	62629592	1516	108	373617	2.022	0.021589	1	INADL
ENSG00000240563	1	62660503	62678000	113	21	373617	1.9748	0.024146	1	L1TD1
ENSG00000132854	1	62702651	62785085	379	34	373617	0.30833	0.37892	1	KANK4
ENSG00000162607	1	62901968	62917475	33	4	373617	1.9729	0.024253	1	USP1
ENSG00000116641	1	62920399	63153969	381	18	373617	2.0818	0.018678	1	DOCK7
ENSG00000132855	1	63063158	63071830	6	2	373617	0.89333	0.18584	1	ANGPTL3
ENSG00000269624	1	63073437	63075249	2	1	373617	1.8621	0.031297	1	AL138847.1
ENSG00000125703	1	63249806	63331184	176	17	373617	1.048	0.14732	1	ATG4C
ENSG00000187140	1	63788730	63790797	4	2	373617	-0.001249	0.5005	1	FOXD3
ENSG00000088035	1	63833261	63904233	181	26	373617	0.65388	0.25659	1	ALG6
ENSG00000142856	1	63906441	64059392	384	21	373617	0.79873	0.21222	1	ITGB3BP
ENSG00000203965	1	63989043	64038364	130	17	373617	0.79312	0.21385	1	EFCAB7
ENSG00000116652	1	64014588	64015405	2	1	373617	-0.035353	0.5141	1	DLEU2L
ENSG00000079739	1	64058947	64125916	213	40	373617	0.98334	0.16272	1	PGM1
ENSG00000185483	1	64239693	64647181	1048	82	373617	0.65543	0.25609	1	ROR1
ENSG00000177414	1	64669310	64733051	172	23	373617	1.2459	0.10641	1	UBE2U
ENSG00000158966	1	64936428	65158741	479	72	373617	0.62842	0.26486	1	CACHD1
ENSG00000162437	1	65210778	65298915	189	26	373617	3.0787	0.0010394	1	RAVER2
ENSG00000162434	1	65298912	65432187	406	34	373617	3.2698	0.00053819	1	JAK1
ENSG00000162433	1	65613232	65697828	201	21	373617	3.3502	0.00040375	1	AK4
ENSG00000116675	1	65713902	65881552	496	40	373617	-0.27123	0.60689	1	DNAJC6
ENSG00000116678	1	65886248	66107242	625	30	373617	3.0536	0.0011305	1	LEPR
ENSG00000213625	1	65886270	65901690	48	14	373617	1.1557	0.1239	1	LEPROT
ENSG00000184588	1	66258197	66840259	1566	101	373617	1.842	0.032741	1	PDE4B
ENSG00000118473	1	66999066	67213982	792	29	373617	2.6266	0.0043119	1	SGIP1
ENSG00000248458	1	67131547	67142710	35	9	373617	3.1056	0.00094931	1	AL139147.1
ENSG00000152760	1	67218142	67244470	78	11	373617	2.6527	0.0039928	1	TCTEX1D1
ENSG00000172410	1	67263424	67266939	9	3	373617	0.088217	0.46485	1	INSL5
ENSG00000152763	1	67278568	67390570	233	34	373617	-0.24723	0.59763	1	WDR78
ENSG00000198160	1	67390578	67454302	146	16	373617	0.10211	0.45933	1	MIER1
ENSG00000116704	1	67465015	67519782	172	18	373617	-0.28639	0.61271	1	SLC35D1
ENSG00000203963	1	67557848	67697536	459	37	373617	0.65173	0.25729	1	C1orf141
ENSG00000162594	1	67632083	67725662	272	32	373617	0.9388	0.17392	1	IL23R
ENSG00000081985	1	67773047	67862583	252	20	373617	-1.0553	0.85437	1	IL12RB2
ENSG00000142864	1	67873493	67896098	31	13	373617	-1.081	0.86016	1	SERBP1
ENSG00000116717	1	68150744	68154021	9	4	373617	2.8427	0.0022369	1	GADD45A
ENSG00000172380	1	68167149	68299150	392	47	373617	3.0247	0.0012445	1	GNG12
ENSG00000162595	1	68511645	68517314	13	4	373617	-0.43693	0.66892	1	DIRAS3
ENSG00000116729	1	68564142	68698803	591	73	373617	1.5641	0.058894	1	WLS
ENSG00000116745	1	68894505	68915642	73	14	373617	0.88951	0.18687	1	RPE65
ENSG00000024526	1	68939835	68962904	69	11	373617	-0.42077	0.66304	1	DEPDC1
ENSG00000033122	1	70034081	70617628	1700	92	373617	1.7109	0.043549	1	LRRC7
ENSG00000066557	1	70610488	70671303	121	21	373617	1.8677	0.030899	1	LRRC40
ENSG00000116754	1	70671365	70718735	87	15	373617	0.034055	0.48642	1	SRSF11
ENSG00000118454	1	70726271	70820417	190	36	373617	0.61908	0.26793	1	ANKRD13C
ENSG00000197568	1	70820488	70851022	80	16	373617	1.1563	0.12378	1	HHLA3
ENSG00000116761	1	70876901	70905534	90	25	373617	1.4762	0.069943	1	CTH
ENSG00000132485	1	71528974	71546980	39	13	373617	2.1578	0.015473	1	ZRANB2
ENSG00000162620	1	74491699	74663871	317	21	373617	2.736	0.0031092	1	LRRIQ3
ENSG00000254685	1	74663896	74699770	92	11	373617	3.2579	0.00056115	1	FPGT
ENSG00000162621	1	74935562	74978298	81	11	373617	0.6159	0.26898	1	LRRC53
ENSG00000178965	1	75033795	75139422	169	22	373617	0.20041	0.42058	1	C1orf173
ENSG00000116791	1	75171170	75199092	89	22	373617	2.0009	0.022702	1	CRYZ
ENSG00000162623	1	75198836	75232362	113	17	373617	2.625	0.004333	1	TYW3
ENSG00000137968	1	75667816	76076801	1207	59	373617	1.8263	0.0339	1	SLC44A5
ENSG00000117054	1	76190036	76253260	271	20	373617	-0.18829	0.57468	1	ACADM
ENSG00000137955	1	76251879	76260764	25	9	373617	1.2541	0.1049	1	RABGGTB
ENSG00000057468	1	76262567	76378923	442	29	373617	1.9606	0.024964	1	MSH4
ENSG00000154007	1	76384558	76398116	56	12	373617	0.83446	0.20201	1	ASB17
ENSG00000117069	1	77333126	77531396	512	44	373617	2.9471	0.001604	1	ST6GALNAC5
ENSG00000142892	1	77554675	77685115	367	24	373617	0.50818	0.30566	1	PIGK
ENSG00000154027	1	77747736	78025651	1176	95	373617	2.0833	0.018614	1	AK5
ENSG00000036549	1	78028101	78149104	257	29	373617	2.2541	0.012096	1	ZZZ3
ENSG00000077254	1	78161672	78225537	127	33	373617	3.2225	0.00063544	1	USP33
ENSG00000180488	1	78245309	78344106	207	43	373617	3.5113	0.00022292	1	FAM73A
ENSG00000162614	1	78354198	78409580	121	26	373617	1.4032	0.080271	1	NEXN
ENSG00000162613	1	78409740	78444794	84	18	373617	1.405	0.08001	1	FUBP1
ENSG00000162616	1	78444859	78483648	106	28	373617	0.8083	0.20946	1	DNAJB4
ENSG00000137960	1	78445226	78604133	453	49	373617	1.2891	0.098683	1	GIPC2
ENSG00000122420	1	78769568	79005434	793	60	373617	0.51506	0.30326	1	PTGFR
ENSG00000137959	1	79085607	79111830	64	16	373617	0.91568	0.17992	1	IFI44L
ENSG00000137965	1	79115481	79129763	29	9	373617	0.59803	0.27491	1	IFI44
ENSG00000162618	1	79355449	79472403	527	28	373617	-0.6955	0.75663	1	ELTD1
ENSG00000137941	1	84330711	84464833	357	17	373617	3.0116	0.0012995	1	TTLL7
ENSG00000142875	1	84543745	84704181	253	26	373617	2.5498	0.0053886	1	PRKACB
ENSG00000203943	1	84764049	84855640	225	31	373617	0.65912	0.25491	1	SAMD13
ENSG00000137976	1	84864215	84880701	71	13	373617	0.4342	0.33207	1	DNASE2B
ENSG00000117133	1	84944942	84963473	94	22	373617	0.023063	0.4908	1	RPF1
ENSG00000174021	1	84964008	84972248	30	11	373617	-0.25413	0.6003	1	GNG5
ENSG00000117151	1	85015289	85040163	89	19	373617	1.996	0.022967	1	CTBS
ENSG00000180869	1	85093913	85100703	20	9	373617	0.16983	0.43257	1	C1orf180
ENSG00000117155	1	85109390	85156486	135	20	373617	0.18338	0.42725	1	SSX2IP
ENSG00000171517	1	85277285	85358896	305	54	373617	-0.31391	0.62321	1	LPAR3
ENSG00000153898	1	85391268	85462796	241	22	373617	0.18533	0.42648	1	MCOLN2
ENSG00000162643	1	85464830	85598821	393	41	373617	-0.8709	0.8081	1	WDR63
ENSG00000055732	1	85483765	85514182	70	16	373617	-1.0622	0.85592	1	MCOLN3
ENSG00000097096	1	85622556	85666729	130	17	373617	-1.5118	0.93471	1	SYDE2
ENSG00000162642	1	85715639	85725355	31	12	373617	1.3444	0.089402	1	C1orf52
ENSG00000142867	1	85731931	85742773	43	15	373617	0.072578	0.47107	1	BCL10
ENSG00000153904	1	85784164	86043933	808	66	373617	2.802	0.0025395	1	DDAH1
ENSG00000142871	1	86046444	86049645	8	5	373617	0.86642	0.19313	1	CYR61
ENSG00000117174	1	86115106	86174116	145	28	373617	1.8042	0.035601	1	ZNHIT6
ENSG00000171502	1	86194916	86622626	1619	77	373617	0.052076	0.47923	1	COL24A1
ENSG00000122417	1	86814344	86862023	195	24	373617	-0.67173	0.74912	1	ODF2L
ENSG00000137975	1	86889769	86922241	193	28	373617	0.080492	0.46792	1	CLCA2
ENSG00000016490	1	86934051	86965972	132	32	373617	0.92031	0.1787	1	CLCA1
ENSG00000016602	1	87012761	87046437	87	17	373617	3.3094	0.00046741	1	CLCA4
ENSG00000183291	1	87328132	87380107	184	20	373617	2.757	0.0029171	1	SEP15
ENSG00000153936	1	87380331	87602334	666	27	373617	2.4843	0.0064901	1	HS2ST1
ENSG00000267561	1	87458692	87634884	504	32	373617	2.1453	0.015965	1	RP5-1052I5.2
ENSG00000143013	1	87794151	87814606	53	15	373617	2.7364	0.0031056	1	LMO4
ENSG00000065243	1	89149905	89301938	475	19	373617	1.1866	0.1177	1	PKN2
ENSG00000137947	1	89318615	89357627	137	15	373617	1.1435	0.12641	1	GTF2B
ENSG00000137944	1	89401456	89458636	126	18	373617	3.0712	0.0010661	1	CCBL2
ENSG00000213516	1	89445139	89458643	25	16	373617	0.1485	0.44098	1	RBMXL1
ENSG00000117226	1	89472349	89488577	37	11	373617	0.71165	0.23834	1	GBP3
ENSG00000117228	1	89518002	89531043	51	12	373617	-0.15353	0.56101	1	GBP1
ENSG00000162645	1	89571815	89616139	138	16	373617	-0.99324	0.8397	1	GBP2
ENSG00000213512	1	89597434	89641723	112	19	373617	-0.91059	0.81874	1	GBP7
ENSG00000162654	1	89646831	89664615	51	15	373617	-0.53726	0.70446	1	GBP4
ENSG00000154451	1	89724633	89738544	30	13	373617	0.79543	0.21318	1	GBP5
ENSG00000183347	1	89829617	89852020	80	17	373617	-0.48227	0.68519	1	GBP6
ENSG00000197147	1	89990395	90063423	212	23	373617	0.72299	0.23484	1	LRRC8B
ENSG00000171488	1	90098631	90235462	267	23	373617	2.4037	0.0081158	1	LRRC8C
ENSG00000271949	1	90098699	90398809	605	59	373617	2.8264	0.002354	1	RP11-302M6.4
ENSG00000171492	1	90286573	90402170	201	49	373617	2.1034	0.017715	1	LRRC8D
ENSG00000162664	1	90460671	90501090	58	14	373617	0.72846	0.23317	1	ZNF326
ENSG00000143032	1	91177096	91182794	13	8	373617	2.8179	0.0024173	1	BARHL2
ENSG00000122482	1	91380859	91487829	237	28	373617	2.3501	0.0093849	1	ZNF644
ENSG00000162669	1	91726323	91870426	354	31	373617	0.40161	0.34399	1	HFM1
ENSG00000097046	1	91966408	91991321	56	13	373617	1.1834	0.11833	1	CDC7
ENSG00000069702	1	92145902	92371892	789	70	373617	0.094163	0.46249	1	TGFBR3
ENSG00000137948	1	92414928	92479983	215	21	373617	-0.078879	0.53144	1	BRDT
ENSG00000172031	1	92495539	92529093	86	18	373617	0.018617	0.49257	1	EPHX4
ENSG00000189195	1	92545862	92613393	186	22	373617	-0.24137	0.59537	1	BTBD8
ENSG00000069712	1	92632542	92650280	39	9	373617	-0.25036	0.59885	1	KIAA1107
ENSG00000203910	1	92683497	92711370	50	13	373617	-0.4554	0.67559	1	C1orf146
ENSG00000174842	1	92711959	92764544	97	21	373617	-0.71516	0.76275	1	GLMN
ENSG00000122484	1	92764522	92867613	254	30	373617	-0.78149	0.78274	1	RPAP2
ENSG00000162676	1	92940319	92952433	39	14	373617	-0.0013634	0.50054	1	GFI1
ENSG00000067208	1	92974253	93257961	830	29	373617	0.21969	0.41306	1	EVI5
ENSG00000122406	1	93297582	93307481	18	9	373617	0.28077	0.38944	1	RPL5
ENSG00000154511	1	93307724	93427057	257	17	373617	1.1391	0.12733	1	FAM69A
ENSG00000143033	1	93544792	93604638	126	20	373617	1.828	0.033772	1	MTF2
ENSG00000117500	1	93615299	93646285	85	17	373617	2.2924	0.010942	1	TMED5
ENSG00000122483	1	93645476	93744287	284	23	373617	2.1712	0.014957	1	CCDC18
ENSG00000117505	1	93811445	93835055	65	13	373617	1.0669	0.14301	1	DR1
ENSG00000137942	1	93913688	94020218	164	37	373617	1.1372	0.12773	1	FNBP1L
ENSG00000137936	1	94027347	94312706	974	46	373617	2.4148	0.0078724	1	BCAR3
ENSG00000067334	1	94333373	94345474	49	10	373617	2.2477	0.012297	1	DNTTIP2
ENSG00000023909	1	94350761	94374966	68	13	373617	2.955	0.0015635	1	GCLM
ENSG00000198691	1	94458393	94586688	512	83	373617	0.63334	0.26326	1	ABCA4
ENSG00000137962	1	94614544	94740624	253	39	373617	-1.0058	0.84274	1	ARHGAP29
ENSG00000117528	1	94883933	94984222	151	28	373617	0.37781	0.35278	1	ABCD3
ENSG00000117525	1	94994781	95007356	38	13	373617	-0.042127	0.5168	1	F3
ENSG00000143036	1	95285898	95360802	309	55	373617	0.71945	0.23593	1	SLC44A3
ENSG00000117519	1	95362507	95392834	132	33	373617	1.2288	0.10957	1	CNN3
ENSG00000172339	1	95439963	95538501	311	37	373617	0.11282	0.45509	1	ALG14
ENSG00000152078	1	95582894	95663163	267	33	373617	1.3139	0.094441	1	TMEM56
ENSG00000271092	1	95583479	95712781	432	42	373617	1.0345	0.15045	1	TMEM56-RWDD3
ENSG00000122481	1	95699711	95712781	48	16	373617	0.49146	0.31155	1	RWDD3
ENSG00000237435	1	96403457	96488436	338	38	373617	3.6568	0.00012768	1	RP11-147C23.1
ENSG00000117569	1	97187221	97289294	314	31	373617	0.10045	0.45999	1	PTBP2
ENSG00000162627	1	99127236	99226056	367	25	373617	-0.59602	0.72442	1	SNX7
ENSG00000117598	1	99355806	99470588	492	55	373617	1.2481	0.10599	1	LPPR5
ENSG00000117600	1	99729509	99775146	155	30	373617	0.65599	0.25591	1	LPPR4
ENSG00000099260	1	100111499	100160097	174	25	373617	0.31946	0.37469	1	PALMD
ENSG00000156869	1	100174259	100232187	253	13	373617	1.2659	0.10278	1	FRRS1
ENSG00000162688	1	100315640	100389579	266	24	373617	1.4975	0.067137	1	AGL
ENSG00000117620	1	100435345	100492535	181	16	373617	1.9139	0.027814	1	SLC35A3
ENSG00000156875	1	100503653	100548933	143	19	373617	1.8045	0.035579	1	HIAT1
ENSG00000156876	1	100549119	100598511	138	18	373617	0.71543	0.23717	1	SASS6
ENSG00000122435	1	100598706	100616053	52	14	373617	0.87071	0.19196	1	TRMT13
ENSG00000122477	1	100614409	100643771	69	16	373617	0.035953	0.48566	1	LRRC39
ENSG00000137992	1	100652475	100715390	139	13	373617	-0.13826	0.55498	1	DBT
ENSG00000137996	1	100731763	100758325	79	10	373617	0.97364	0.16512	1	RTCA
ENSG00000079335	1	100810584	100985833	376	30	373617	0.91267	0.18071	1	CDC14A
ENSG00000181656	1	101003693	101007574	9	4	373617	0.019181	0.49235	1	GPR88
ENSG00000162692	1	101185298	101204601	31	13	373617	-0.24133	0.59535	1	VCAM1
ENSG00000162694	1	101337943	101361554	32	11	373617	0.38015	0.35192	1	EXTL2
ENSG00000162695	1	101361632	101447309	151	20	373617	0.64939	0.25804	1	SLC30A7
ENSG00000117543	1	101455179	101491644	59	10	373617	0.46033	0.32264	1	DPH5
ENSG00000170989	1	101702444	101707074	9	4	373617	-0.51845	0.69793	1	S1PR1
ENSG00000118733	1	102268130	102462586	690	75	373617	0.52578	0.29952	1	OLFM3
ENSG00000060718	1	103342023	103574052	1021	37	373617	3.6222	0.00014606	1	COL11A1
ENSG00000185946	1	104068313	104097861	45	11	373617	-0.80053	0.7883	1	RNPC3
ENSG00000240038	1	104096437	104122156	31	13	373617	-0.35293	0.63793	1	AMY2B
ENSG00000198890	1	107599267	107601916	5	3	373617	0.68423	0.24692	1	PRMT6
ENSG00000162631	1	107682629	108026080	858	90	373617	-0.33116	0.62974	1	NTNG1
ENSG00000134215	1	108113782	108507766	1528	104	373617	-2.0607	0.98033	1	VAV3
ENSG00000085491	1	108676658	108743471	208	26	373617	-1.2538	0.89504	1	SLC25A24
ENSG00000196427	1	108765963	108786689	2	1	373617	-1.3491	0.91135	1	NBPF4
ENSG00000186086	1	108918421	109013624	4	1	373617	-0.39058	0.65195	1	NBPF6
ENSG00000162636	1	109102711	109187522	158	12	373617	-0.81653	0.7929	1	FAM102B
ENSG00000162639	1	109190912	109204148	22	11	373617	0.11718	0.45336	1	HENMT1
ENSG00000134186	1	109234945	109244425	9	6	373617	-2.8117	0.99754	1	PRPF38B
ENSG00000143107	1	109255279	109285365	80	24	373617	-0.27892	0.60985	1	FNDC7
ENSG00000116266	1	109289296	109352148	214	14	373617	1.042	0.14872	1	STXBP3
ENSG00000162641	1	109358520	109506106	556	39	373617	1.6974	0.044809	1	AKNAD1
ENSG00000121957	1	109417972	109477167	181	25	373617	0.42571	0.33516	1	GPSM2
ENSG00000121940	1	109472130	109506111	128	28	373617	0.68292	0.24733	1	CLCC1
ENSG00000085433	1	109512836	109584850	217	27	373617	-0.22332	0.58836	1	WDR47
ENSG00000197780	1	109605108	109618624	49	13	373617	0.92702	0.17696	1	TAF13
ENSG00000215717	1	109632425	109639556	25	7	373617	1.1259	0.13009	1	TMEM167B
ENSG00000179902	1	109648573	109656479	32	8	373617	0.75586	0.22487	1	C1orf194
ENSG00000116299	1	109656301	109749401	342	39	373617	0.32341	0.37319	1	KIAA1324
ENSG00000031698	1	109756540	109780791	42	13	373617	0.22258	0.41193	1	SARS
ENSG00000143126	1	109792641	109818372	89	20	373617	-1.0769	0.85923	1	CELSR2
ENSG00000134222	1	109822178	109825808	14	9	373617	1.4253	0.077042	1	PSRC1
ENSG00000156097	1	110082494	110091028	18	7	373617	1.6195	0.052668	1	GPR61
ENSG00000065135	1	110091233	110136975	107	23	373617	1.5841	0.056588	1	GNAI3
ENSG00000134183	1	110145889	110155679	28	11	373617	1.4922	0.067829	1	GNAT2
ENSG00000116337	1	110158726	110174673	40	11	373617	3.455	0.00027515	1	AMPD2
ENSG00000168765	1	110198703	110208118	23	8	373617	3.5583	0.0001866	1	GSTM4
ENSG00000213366	1	110210644	110252171	67	21	373617	1.7293	0.04188	1	GSTM2
ENSG00000134184	1	110230436	110251661	33	10	373617	1.288	0.09887	1	GSTM1
ENSG00000134201	1	110254864	110318050	155	29	373617	0.64182	0.26049	1	GSTM5
ENSG00000134202	1	110276554	110284384	16	4	373617	-0.40051	0.65561	1	GSTM3
ENSG00000198758	1	110292702	110306649	41	13	373617	0.97497	0.16479	1	EPS8L3
ENSG00000184371	1	110452864	110473614	52	17	373617	1.5823	0.056788	1	CSF1
ENSG00000168710	1	110527308	110566357	67	12	373617	1.5706	0.058139	1	AHCYL1
ENSG00000143093	1	110574199	110617263	124	18	373617	3.3184	0.00045264	1	STRIP1
ENSG00000156150	1	110602616	110613322	34	8	373617	3.1775	0.00074269	1	ALX3
ENSG00000186150	1	110655062	110656569	3	2	373617	-0.55316	0.70992	1	UBL4B
ENSG00000197106	1	110693108	110744824	103	17	373617	1.9383	0.026291	1	SLC6A17
ENSG00000116396	1	110753965	110825722	218	29	373617	0.87946	0.18957	1	KCNC4
ENSG00000162775	1	110881128	110889299	12	6	373617	0.61255	0.27009	1	RBM15
ENSG00000168679	1	110905470	110933704	69	17	373617	0.033325	0.48671	1	SLC16A4
ENSG00000134248	1	110943871	110950564	16	6	373617	0.88435	0.18825	1	LAMTOR5
ENSG00000143125	1	110993822	110999976	23	7	373617	-0.70531	0.75969	1	PROK1
ENSG00000143105	1	111059839	111061797	8	4	373617	2.1205	0.016983	1	KCNA10
ENSG00000177301	1	111136202	111174096	111	16	373617	0.20666	0.41814	1	KCNA2
ENSG00000177272	1	111214310	111217655	2	1	373617	-0.48424	0.68589	1	KCNA3
ENSG00000143119	1	111415775	111442550	89	14	373617	-0.43251	0.66731	1	CD53
ENSG00000121931	1	111489807	111506701	28	12	373617	-0.99853	0.84099	1	LRIF1
ENSG00000156171	1	111659955	111682838	61	11	373617	-1.0512	0.85342	1	DRAM2
ENSG00000134255	1	111682249	111727724	96	26	373617	-0.83995	0.79953	1	CEPT1
ENSG00000162777	1	111729796	111747157	49	19	373617	0.070062	0.47207	1	DENND2D
ENSG00000064886	1	111743393	111786062	158	27	373617	1.7434	0.04063	1	CHI3L2
ENSG00000134216	1	111833484	111863188	212	26	373617	0.36305	0.35828	1	CHIA
ENSG00000173947	1	111888910	111895635	31	6	373617	0.1182	0.45295	1	PIFO
ENSG00000085465	1	111956936	111970399	56	12	373617	-0.69887	0.75768	1	OVGP1
ENSG00000116455	1	111982512	111991998	23	8	373617	-0.8284	0.79628	1	WDR77
[truncated: 16,731 more rows]
