# Supplementary material for: Identifying nootropic drug targets via large-scale cognitive GWAS and transcriptomics
Source: Neuropsychopharmacology. 2021 May 25;46(10):1788–801. doi: 10.1038/s41386-021-01023-4 (PMC8357785; doi:10.1038/s41386-021-01023-4)
Supplement: Supplementary file 17 — STable17 [file 41386_2021_1023_MOESM17_ESM.xlsx]

## Sheet: Table S17
TableS17
Drug Annotations from DGIdb, KI and Finan et al., 2017
gene_name	drug_claim_primary_name	Database	Druggability Tier (Finan et al., 2017)		Gene	Target	Tier
A2M	COBALT	DGI	Tier 3B		DRD1	Y	Tier 1
A2M	PROSTAGLANDIN E1	DGI	Tier 3B		DRD3	Y	Tier 1
A2M	THROMBIN	DGI	Tier 3B		HTR7	Y	Tier 1
AAK1	BAY-43-9006	KI	Tier 1		ADRA2A	Y	Tier 1
AAK1	BIRB-796	KI	Tier 1		ADRA2C	Y	Tier 1
AAK1	CI-1033	KI	Tier 1		CACNA1D	Y	Tier 1
AAK1	EKB-569	KI	Tier 1		CACNA1C	Y	Tier 1
AAK1	Flavopiridol	KI	Tier 1		CACNA1F	Y	Tier 1
AAK1	Gleevec	KI	Tier 1		SLC6A4	Y	Tier 1
AAK1	GW-2016	KI	Tier 1		SLC6A2	Y	Tier 1
AAK1	Iressa	KI	Tier 1		SLC6A3	Y	Tier 1
AAK1	LY-333531	KI	Tier 1		OPRK1	Y	Tier 1
AAK1	MLN-518	KI	Tier 1		OPRM1	Y	Tier 1
AAK1	Roscovitine	KI	Tier 1		OPRD1	Y	Tier 1
AAK1	SB202190	KI	Tier 1		CNR2	Y	Tier 1
AAK1	SB203580	KI	Tier 1		HRH2	Y	Tier 1
AAK1	SP600125	KI	Tier 1		HRH3	Y	Tier 1
AAK1	SU11248	KI	Tier 1		HTR2A	Y	Tier 1
AAK1	Tarceva	KI	Tier 1		CHRM4	Y	Tier 1
AAK1	Vatalanib	KI	Tier 1		CHRM5	Y	Tier 1
AAK1	VX-745	KI	Tier 1		CHRM3	Y	Tier 1
AAK1	ZD-6474	KI	Tier 1		CHRM1	Y	Tier 1
AANAT	ANTIDEPRESSANT	DGI			CHRM2	Y	Tier 1
AANAT	FLUOXETINE	DGI			ADRA2B	Y	Tier 1
AANAT	GLUCOCORTICOID	DGI			ADRB3	Y	Tier 1
AANAT	ISOPROTERENOL	DGI			ADRA1B	Y	Tier 1
AANAT	MELATONIN	DGI			ADRB2	Y	Tier 1
ABAT	DIVALPROEX SODIUM	DGI	Tier 1		ADRA1A	Y	Tier 1
ABAT	DIVALPROEX SODIUM	DGI	Tier 1		HTR1A	Y	Tier 1
ABAT	DIVALPROEX SODIUM	DGI	Tier 1		HRH1	Y	Tier 1
ABAT	TIAGABINE	DGI	Tier 1		SIGMAR1	Y	Tier 1
ABAT	TIAGABINE	DGI	Tier 1		SLC10A1	Y	Tier 1
ABAT	VALPROIC ACID	DGI	Tier 1		HTR5A	Y	Tier 1
ABAT	VALPROIC ACID	DGI	Tier 1		DRD2	Y	Tier 1
ABAT	VIGABATRIN	DGI	Tier 1		DRD4	Y	Tier 1
ABAT	VIGABATRIN	DGI	Tier 1		HTR2C	Y	Tier 1
ABAT	VIGABATRIN	DGI	Tier 1		DRD5	Y	Tier 1
ABAT	VIGABATRIN	DGI	Tier 1		HTR2B	Y	Tier 1
ABAT	VIGABATRIN	DGI	Tier 1		SERPINA3	Y	Tier 3A
ABCA1	CSA	DGI	Tier 1		GRM7	Y	Tier 2
ABCA1	PROBUCOL	DGI	Tier 1		GRM3	Y	Tier 1
ABCA1	PROBUCOL	DGI	Tier 1		GRM2	Y	Tier 1
ABCB1	5-FU	DGI	Tier 1		PGR	Y	Tier 1
ABCB1	ADRIAMYCIN	DGI	Tier 1		NR3C2	Y	Tier 1
ABCB1	ANTHRACYCLINES	DGI	Tier 1		AR	Y	Tier 1
ABCB1	ANTIFOLATES	DGI	Tier 1		ADORA1	Y	Tier 1
ABCB1	ANTIHISTAMINE	DGI	Tier 1		ADORA2A	Y	Tier 1
ABCB1	ATORVASTATIN	DGI	Tier 1		ADORA3	Y	Tier 1
ABCB1	AZT	DGI	Tier 1		HTR1B	Y	Tier 1
ABCB1	BIOCHANIN A	DGI	Tier 1		HTR1D	Y	Tier 1
ABCB1	BROMOCRIPTINE	DGI	Tier 1		HTR1E	Y	Tier 1
ABCB1	CAMPTOTHECIN	DGI	Tier 1		HTR3A	Y	Tier 1
ABCB1	CAPSAICIN	DGI	Tier 1		HTR6	Y	Tier 1
ABCB1	CARBOPLATIN	DGI	Tier 1		HRH4	Y	Tier 1
ABCB1	CAROTENOIDS	DGI	Tier 1		GRM6	Y	Tier 2
ABCB1	CHLORPROMAZINE	DGI	Tier 1		GRM8	Y	Tier 1
ABCB1	CLARITHROMYCIN	DGI	Tier 1		OXTR	Y	Tier 1
ABCB1	COLCHICINE	DGI	Tier 1		AVPR1A	Y	Tier 1
ABCB1	CORTISOL	DGI	Tier 1		AVPR1B	Y	Tier 1
ABCB1	CURCUMIN	DGI	Tier 1		AVPR2	Y	Tier 1
ABCB1	CYCLOSPORINE	DGI	Tier 1		SSTR1	Y	Tier 1
ABCB1	DAUNORUBICIN	DGI	Tier 1		SSTR2	Y	Tier 1
ABCB1	DESFERRIOXAMINE	DGI	Tier 1		SSTR4	Y	Tier 1
ABCB1	DEXTROMETHORPHAN	DGI	Tier 1		SSTR5	Y	Tier 1
ABCB1	DIGOXIN	DGI	Tier 1		SSTR3	Y	Tier 1
ABCB1	DIMETHYL SULFOXIDE	DGI	Tier 1		PRKCD	Y	Tier 1
ABCB1	DOMPERIDONE	DGI	Tier 1		PRKCQ	Y	Tier 1
ABCB1	DOXORUBICIN	DGI	Tier 1		PRKCZ	Y	Tier 1
ABCB1	DOXYCYCLINE	DGI	Tier 1		PRKCE	Y	Tier 1
ABCB1	EPIRUBICIN	DGI	Tier 1		PRKD3	Y	Tier 1
ABCB1	FENOFIBRATE	DGI	Tier 1		CHEK1	Y	Tier 1
ABCB1	FEXOFENADINE HYDROCHLORIDE	DGI	Tier 1		CDK6	Y	Tier 1
ABCB1	GABAPENTIN	DGI	Tier 1		PRKCI	Y	Tier 1
ABCB1	GARLIC	DGI	Tier 1		PRKCG	Y	Tier 1
ABCB1	G-CSF	DGI	Tier 1		PRKCA	Y	Tier 1
ABCB1	GEFITINIB	DGI	Tier 1		CDK4	Y	Tier 1
ABCB1	GINKGO BILOBA	DGI	Tier 1		PRKD1	Y	Tier 1
ABCB1	GLEEVEC	DGI	Tier 1		PRKCB	Y	Tier 1
ABCB1	H2O2	DGI	Tier 1		CDK2	Y	Tier 1
ABCB1	HISTONE DEACETYLASE INHIBITOR	DGI	Tier 1		PRKCH	Y	Tier 1
ABCB1	IBUPROFEN	DGI	Tier 1		PDK1	Y	Tier 2
ABCB1	IL-3	DGI	Tier 1		GABRR2	Y	Tier 2
ABCB1	IL-6	DGI	Tier 1		GABRR3	Y	Tier 3B
ABCB1	IMATINIB	DGI	Tier 1		GABRR1	Y	Tier 2
ABCB1	ITRACONAZOLE	DGI	Tier 1		HTR1F	Y	Tier 1
ABCB1	LIPOSOMAL DOXORUBICIN	DGI	Tier 1		HTR4	Y	Tier 1
ABCB1	LONAFARNIB	DGI	Tier 1		FAAH	Y	Tier 1
ABCB1	LOVASTATIN	DGI	Tier 1		PTGS1	Y	Tier 1
ABCB1	MARIJUANA	DGI	Tier 1		CPT2	Y	Tier 2
ABCB1	MEGESTROL ACETATE	DGI	Tier 1		ADORA2B	Y	Tier 1
ABCB1	METHADONE	DGI	Tier 1		GRM4	Y	Tier 2
ABCB1	MICONAZOLE	DGI	Tier 1		GRIN2A	Y	Tier 1
ABCB1	MILTEFOSINE	DGI	Tier 1		GRIN2B	Y	Tier 1
ABCB1	NICOTINE	DGI	Tier 1		GRIN2C	Y	Tier 1
ABCB1	NIFEDIPINE	DGI	Tier 1		ADRB1	Y	Tier 1
ABCB1	NIMODIPINE	DGI	Tier 1		ADRA1D	Y	Tier 1
ABCB1	PACLITAXEL	DGI	Tier 1		GRIA1	Y	Tier 1
ABCB1	PACLITAXEL	DGI	Tier 1		GRIA2	Y	Tier 1
ABCB1	PHENOBARBITAL	DGI	Tier 1		GRIA4	Y	Tier 1
ABCB1	PHENOTHIAZINE	DGI	Tier 1		NR3C1	Y	Tier 1
ABCB1	POLYPHENOL	DGI	Tier 1		GABRA4	Y	Tier 1
ABCB1	PRAVASTATIN	DGI	Tier 1		GABRA5	Y	Tier 1
ABCB1	PROBENECID	DGI	Tier 1		GABRA6	Y	Tier 1
ABCB1	PROPRANOLOL	DGI	Tier 1		GABRA1	Y	Tier 1
ABCB1	PSC-833	DGI	Tier 1		GABRA3	Y	Tier 1
ABCB1	QUINIDINE	DGI	Tier 1		GABRA2	Y	Tier 1
ABCB1	QUINONE	DGI	Tier 1		GALR3	Y	Tier 2
ABCB1	RANITIDINE	DGI	Tier 1		GALR1	Y	Tier 3A
ABCB1	RITUXIMAB	DGI	Tier 1		GALR2	Y	Tier 3B
ABCB1	RO 31-8220	DGI	Tier 1		CCR1	Y	Tier 1
ABCB1	SIMVASTATIN	DGI	Tier 1		CCR5	Y	Tier 1
ABCB1	SIROLIMUS	DGI	Tier 1		CCR3	Y	Tier 2
ABCB1	SPIRONOLACTONE	DGI	Tier 1		CCR2	Y	Tier 1
ABCB1	TARIQUIDAR	DGI	Tier 1		CHRNA4	Y	Tier 1
ABCB1	TARIQUIDAR	DGI	Tier 1		AMH	Y	Tier 3A
ABCB1	TERFENADINE	DGI	Tier 1		CHRNA2	Y	Tier 1
ABCB1	TESMILIFENE	DGI	Tier 1		CHRNA9	Y	Tier 3A
ABCB1	THC	DGI	Tier 1		CHRNA7	Y	Tier 1
ABCB1	TRICHOSTATIN A	DGI	Tier 1		CHRNA1	Y	Tier 1
ABCB1	TRIMETREXATE	DGI	Tier 1		MC4R	Y	Tier 1
ABCB1	VCR	DGI	Tier 1		MC5R	Y	Tier 1
ABCB1	VERAPAMIL	DGI	Tier 1		MC1R	Y	Tier 1
ABCB1	VITAMIN E	DGI	Tier 1		MC3R	Y	Tier 1
ABCB11	PROBUCOL	DGI	Tier 1		VIPR2	Y	Tier 2
ABCB4	ADRENOMEDULLIN	DGI	Tier 1		VIPR1	Y	Tier 2
ABCB4	ADRENOMEDULLIN 2/INTERMEDIN	DGI	Tier 1		ADCYAP1R1	Y	Tier 2
ABCB4	AMYLIN	DGI	Tier 1		SLC38A5	Y
ABCB4	AMYLIN	DGI	Tier 1		SLC15A3	Y
ABCB4	BENZQUINAMIDE	DGI	Tier 1		SLC15A4	Y
ABCB4	CALCITONIN	DGI	Tier 1		SLCO1C1	Y	Tier 1
ABCB4	CYCLOSPORINE	DGI	Tier 1		SLCO1B3	Y	Tier 1
ABCB4	Î±-CGRP	DGI	Tier 1		SLCO1A2	Y	Tier 1
ABCB4	MITOMYCIN-C	DGI	Tier 1		SLC1A6	Y	Tier 2
ABCB4	ORTATAXEL	DGI	Tier 1		SLC1A7	Y	Tier 2
ABCB4	PRAMLINTIDE	DGI	Tier 1		SLC1A2	Y	Tier 2
ABCB4	TARIQUIDAR	DGI	Tier 1		SLC1A3	Y	Tier 2
ABCB4	VINBLASTINE	DGI	Tier 1		SLCO1B1	Y	Tier 1
ABCB4	VINCRISTINE	DGI	Tier 1		SLC38A4	Y
ABCC1	ADRIAMYCIN	DGI	Tier 1		PTGER4	Y	Tier 1
ABCC1	AZITHROMYCIN	DGI	Tier 1		PTGER1	Y	Tier 1
ABCC1	BUTHIONINE SULFOXIMINE	DGI	Tier 1		PTGER2	Y	Tier 1
ABCC1	CDDP	DGI	Tier 1		SLCO2A1	Y	Tier 1
ABCC1	CPT-11	DGI	Tier 1		PTGER3	Y	Tier 1
ABCC1	CSA	DGI	Tier 1		AKR1B1P4	Y
ABCC1	CYCLOSPORIN A	DGI	Tier 1		GLRA3	Y	Tier 2
ABCC1	CYTOKINES	DGI	Tier 1		ALMS1	Y
ABCC1	DAUNORUBICIN	DGI	Tier 1		ARVD3	Y
ABCC1	DIPYRIDAMOLE	DGI	Tier 1		GRIK4	Y	Tier 1
ABCC1	DROLOXIFENE	DGI	Tier 1		GRIK1	Y	Tier 1
ABCC1	EGCG	DGI	Tier 1		GRIK2	Y	Tier 1
ABCC1	ERYTHROMYCIN	DGI	Tier 1		AGTR1	Y	Tier 1
ABCC1	ETOPOSIDE	DGI	Tier 1		AGTR2	Y	Tier 1
ABCC1	FLAVOPIRIDOL	DGI	Tier 1		BDKRB1	Y	Tier 1
ABCC1	LAMIVUDINE	DGI	Tier 1		BDKRB2	Y	Tier 1
ABCC1	MELPHALAN	DGI	Tier 1		CNR1	Y	Tier 1
ABCC1	NOVOBIOCIN	DGI	Tier 1		CCKBR	Y	Tier 1
ABCC1	OFLOXACIN	DGI	Tier 1		CRHR1	Y	Tier 1
ABCC1	PILOCARPINE	DGI	Tier 1		EDNRA	Y	Tier 1
ABCC1	PROBENECID	DGI	Tier 1		EDNRB	Y	Tier 1
ABCC1	PROTEASE INHIBITORS	DGI	Tier 1		GRIA3	Y	Tier 1
ABCC1	PSC-833	DGI	Tier 1		Glutamate kainate	Y
ABCC1	RITONAVIR	DGI	Tier 1		IL8RA	Y
ABCC1	SODIUM BUTYRATE	DGI	Tier 1		IL8RB	Y
ABCC1	SULFINPYRAZONE	DGI	Tier 1		CXCR3	Y	Tier 2
ABCC1	SULFINPYRAZONE	DGI	Tier 1		TACR1	Y	Tier 1
ABCC1	SULFINPYRAZONE	DGI	Tier 1		TACR2	Y	Tier 1
ABCC1	THYMIDINE	DGI	Tier 1		TACR3	Y	Tier 1
ABCC1	TRAIL	DGI	Tier 1		ANXA5	Y
ABCC1	VP-16	DGI	Tier 1		ANXA2P3	Y
ABCC10	PACLITAXEL	DGI	Tier 1		ANXA3	Y
ABCC2	SULFINPYRAZONE	DGI	Tier 1		NPY4R	Y	Tier 3B
ABCC2	SULFINPYRAZONE	DGI	Tier 1		NPY1R	Y	Tier 2
ABCC3	PACLITAXEL	DGI	Tier 1		NPY2R	Y	Tier 2
ABCC4	6-THIOGUANINE	DGI	Tier 1		NPY5R	Y	Tier 1
ABCC4	ANTIVIRAL	DGI	Tier 1		PPYR1	Y
ABCC4	CISPLATIN	DGI	Tier 1		BRS3	Y	Tier 2
ABCC4	GANCICLOVIR	DGI	Tier 1		GRPR	Y	Tier 3B
ABCC4	LEUCOVORIN	DGI	Tier 1		NMBR	Y	Tier 2
ABCC4	METHOTREXATE	DGI	Tier 1		EDG1	Y
ABCC4	MTX	DGI	Tier 1		EDG3	Y
ABCC5	SILDENAFIL	DGI	Tier 1		EDG6	Y
ABCC6	CHONDROITIN SULFATE	DGI	Tier 1		EDG8	Y
ABCC6	HEPARAN SULFATE	DGI	Tier 1		FGFR1	Y	Tier 1
ABCC6	SALINE	DGI	Tier 1		KDR	Y	Tier 1
ABCC8	ACETOHEXAMIDE	DGI	Tier 1		FLT1	Y	Tier 1
ABCC8	CHLORPROPAMIDE	DGI	Tier 1		FLT4	Y	Tier 1
ABCC8	GLIMEPIRIDE	DGI	Tier 1		ARAF	Y	Tier 2
ABCC8	GLIMEPIRIDE	DGI	Tier 1		BRAF	Y	Tier 1
ABCC8	GLIPIZIDE	DGI	Tier 1		RAF1	Y	Tier 1
ABCC8	GLYBURIDE	DGI	Tier 1		MYB	Y
ABCC8	GLYBURIDE	DGI	Tier 1		BDNF	Y	Tier 3A
ABCC8	MITIGLINIDE	DGI	Tier 1		CAST	Y
ABCC8	NAMINIDIL	DGI	Tier 1		E2F1	Y
ABCC8	NATEGLINIDE	DGI	Tier 1		FOS	Y	Tier 2
ABCC8	NATEGLINIDE	DGI	Tier 1		SPP1	Y	Tier 1
ABCC8	REPAGLINIDE	DGI	Tier 1		RET	Y	Tier 1
ABCC8	REPAGLINIDE	DGI	Tier 1		STAT2	Y
ABCC8	SARAKALIM	DGI	Tier 1		TG	Y	Tier 3A
ABCC8	TOLAZAMIDE	DGI	Tier 1		TGFB1	Y	Tier 1
ABCC8	TOLBUTAMIDE	DGI	Tier 1		BCL2	Y	Tier 1
ABCC9	MINOXIDIL	DGI	Tier 1		HP	Y	Tier 3A
ABCC9	NAMINIDIL	DGI	Tier 1		VDR	Y	Tier 1
ABCC9	SARAKALIM	DGI	Tier 1		PLAU	Y	Tier 2
ABCG2	CHLORPROMAZINE	DGI	Tier 1		NTRK1	Y	Tier 1
ABCG2	CICLOSPORIN	DGI	Tier 1		PTH1R	Y	Tier 1
ABCG2	CSA	DGI	Tier 1		SLC2A1	Y	Tier 2
ABCG2	CYCLOSPORIN A	DGI	Tier 1		TAT	Y
ABCG2	CYCLOSPORIN A	DGI	Tier 1		PIK3CA	Y	Tier 1
ABCG2	FLAVOPIRIDOL	DGI	Tier 1		XIAP	Y	Tier 1
ABCG2	FOLIC ACID	DGI	Tier 1		ESR1	Y	Tier 1
ABCG2	GENISTEIN	DGI	Tier 1		GPER1	Y	Tier 1
ABCG2	GLEEVEC	DGI	Tier 1		KCNMA1	Y	Tier 2
ABCG2	HUMAN CHORIONIC GONADOTROPIN	DGI	Tier 1		HLA-DRB5	Y	Tier 1
ABCG2	IMATINIB	DGI	Tier 1		HLA-DRB3	Y
ABCG2	IMATINIB MESYLATE	DGI	Tier 1		HLA-DRB4	Y
ABCG2	ITRACONAZOLE	DGI	Tier 1		ADA	Y	Tier 1
ABCG2	KETOCONAZOLE	DGI	Tier 1		ADK	Y	Tier 2
ABCG2	KINASE INHIBITOR	DGI	Tier 1		DCK	Y	Tier 2
ABCG2	MITOXANTRONE	DGI	Tier 1		NR1H2	Y	Tier 2
ABCG2	PRAVASTATIN	DGI	Tier 1		NR1H4	Y	Tier 1
ABCG2	SIROLIMUS	DGI	Tier 1		NR1H3	Y	Tier 2
ABCG2	TACROLIMUS	DGI	Tier 1		GPR183	Y	Tier 3B
ABCG4	HORMONES	DGI			TRPM2	Y	Tier 3B
ABL1	5-AZACYTIDINE	DGI	Tier 1		TRPC7	Y	Tier 3B
ABL1	ACYCLOVIR	DGI	Tier 1		TRPM3	Y	Tier 3B
ABL1	ARRY-614	DGI	Tier 1		TRPV1	Y	Tier 1
ABL1	AS703569	DGI	Tier 1		TRPC5	Y	Tier 3A
ABL1	AT9283	DGI	Tier 1		TRPC1	Y	Tier 3A
ABL1	AT-9283	DGI	Tier 1		TRPV6	Y	Tier 3B
ABL1	Axitinib	DGI	Tier 1		TRPM6	Y	Tier 2
ABL1	BAFETINIB	DGI	Tier 1		TRPC3	Y	Tier 3B
ABL1	BAFETINIB	DGI	Tier 1		TRPC4	Y	Tier 3A
ABL1	BAFETINIB	DGI	Tier 1		TRPC6	Y	Tier 3B
ABL1	BAY-43-9006	KI	Tier 1		IL2RA	Y	Tier 1
ABL1	BIRB-796	KI	Tier 1		BCL2L2	Y	Tier 2
ABL1	Blinatumomab	DGI	Tier 1		CDKN1A	Y	Tier 2
ABL1	BOSUTINIB	DGI	Tier 1		P2RY12	Y	Tier 1
ABL1	BOSUTINIB	DGI	Tier 1		P2RY1	Y	Tier 2
ABL1	BOSUTINIB	DGI	Tier 1		P2RY13	Y	Tier 3B
ABL1	BOSUTINIB	DGI	Tier 1		P2RY11	Y
ABL1	BOSUTINIB	DGI	Tier 1		P2RY6	Y	Tier 2
ABL1	Bosutinib	DGI	Tier 1		ATF2	Y
ABL1	Bosutinib	DGI	Tier 1		PTEN	Y
ABL1	Busulfan	DGI	Tier 1		TUBB1	Y	Tier 1
ABL1	Cabozantinib	DGI	Tier 1		CTGF	Y	Tier 1
ABL1	CELECOXIB	DGI	Tier 1		MAPK14	Y	Tier 1
ABL1	CI-1033	KI	Tier 1		MAPK8	Y	Tier 1
ABL1	COMPOUND 2C [PMID: 24900538]	DGI	Tier 1		HTR3B	Y	Tier 1
ABL1	COMPOUND 8H [PMID: 21561767]	DGI	Tier 1		HPSE	Y	Tier 2
ABL1	Crizotinib	DGI	Tier 1		F10	Y	Tier 1
ABL1	DASATINIB	DGI	Tier 1		SERPINC1	Y	Tier 1
ABL1	Dasatinib	DGI	Tier 1		GPR35	Y	Tier 1
ABL1	DASATINIB	DGI	Tier 1		LPAR2	Y	Tier 1
ABL1	DASATINIB	DGI	Tier 1		LPAR3	Y	Tier 2
ABL1	DASATINIB	DGI	Tier 1		LPAR1	Y	Tier 1
ABL1	DASATINIB	DGI	Tier 1		OPRL1	Y	Tier 1
ABL1	Dasatinib	DGI	Tier 1		MAPK11	Y	Tier 1
ABL1	DASATINIB	DGI	Tier 1		MAPK12	Y	Tier 1
ABL1	Dasatinib	DGI	Tier 1		APOA1	Y	Tier 3A
ABL1	DASATINIB	DGI	Tier 1		ENOSF1	Y
ABL1	Dasatinib	DGI	Tier 1		HPRT1	Y	Tier 2
ABL1	ECF506	DGI	Tier 1		CSF2	Y	Tier 1
ABL1	EKB-569	KI	Tier 1		DHFR	Y	Tier 1
ABL1	ENMD-2076	DGI	Tier 1		MMP2	Y	Tier 1
ABL1	Flavopiridol	KI	Tier 1		GSTP1	Y	Tier 1
ABL1	GENISTEIN	DGI	Tier 1		TGM2	Y	Tier 2
ABL1	GLEEVEC	DGI	Tier 1		IL2	Y	Tier 1
ABL1	Gleevec	KI	Tier 1		HDAC1	Y	Tier 1
ABL1	GLUCOCORTICOID	DGI	Tier 1		HDAC8	Y	Tier 1
ABL1	GW-2016	KI	Tier 1		HDAC2	Y	Tier 1
ABL1	HYDROXYUREA	DGI	Tier 1		VEGFA	Y	Tier 1
ABL1	IMATINIB	DGI	Tier 1		FLT3	Y	Tier 1
ABL1	Imatinib	DGI	Tier 1		HDAC3	Y	Tier 1
ABL1	IMATINIB	DGI	Tier 1		AURKB	Y	Tier 1
ABL1	IMATINIB	DGI	Tier 1		Serotonin	Y
ABL1	IMATINIB	DGI	Tier 1		THBS1	Y	Tier 3A
ABL1	IMATINIB	DGI	Tier 1		CDKN2D	Y
ABL1	Imatinib	DGI	Tier 1		MAGEA1	Y
ABL1	Imatinib	DGI	Tier 1		CYP27B1	Y	Tier 1
ABL1	Imatinib	DGI	Tier 1		NR5A1	Y	Tier 2
ABL1	IMATINIB MESYLATE	DGI	Tier 1		APC	Y
ABL1	IMATINIB MESYLATE	DGI	Tier 1		MUC2	Y	Tier 3B
ABL1	Iressa	KI	Tier 1		LIF	Y	Tier 3A
ABL1	KW-2449	DGI	Tier 1		CTAG1B	Y
ABL1	KW-2449	DGI	Tier 1		CR2	Y	Tier 3A
ABL1	LY-333531	KI	Tier 1		CCND2	Y	Tier 1
ABL1	MASITINIB	DGI	Tier 1		GATA2	Y
ABL1	MELPHALAN	DGI	Tier 1		TAGLN	Y
ABL1	MLN-518	KI	Tier 1		GGT1	Y	Tier 3A
ABL1	NILOTINIB	DGI	Tier 1		MGMT	Y	Tier 1
ABL1	NILOTINIB	DGI	Tier 1		CD247	Y	Tier 3A
ABL1	NILOTINIB	DGI	Tier 1		MYC	Y
ABL1	NILOTINIB	DGI	Tier 1		TRIT1	Y
ABL1	Nilotinib	DGI	Tier 1		DNMT1	Y	Tier 1
ABL1	Nilotinib	DGI	Tier 1		AFP	Y	Tier 1
ABL1	NILOTINIB	DGI	Tier 1		ABL1	Y	Tier 1
ABL1	Nilotinib	DGI	Tier 1		SMAD4	Y
ABL1	NILOTINIB	DGI	Tier 1		IL11	Y	Tier 3A
ABL1	Nilotinib	DGI	Tier 1		TPT1	Y	Tier 3A
ABL1	OXALIPLATIN	DGI	Tier 1		BAX	Y
ABL1	PONATINIB	DGI	Tier 1		ALCAM	Y	Tier 3B
ABL1	Ponatinib	DGI	Tier 1		DPYD	Y	Tier 1
ABL1	PONATINIB	DGI	Tier 1		FAS	Y	Tier 3A
ABL1	Ponatinib	DGI	Tier 1		TYMS	Y	Tier 1
ABL1	PONATINIB	DGI	Tier 1		GNAS	Y	Tier 3A
ABL1	PONATINIB	DGI	Tier 1		HSPA5	Y	Tier 2
ABL1	PONATINIB	DGI	Tier 1		DKK1	Y	Tier 1
ABL1	PP121	DGI	Tier 1		MTHFR	Y
ABL1	PROGESTERONE	DGI	Tier 1		AURKA	Y	Tier 1
ABL1	QUERCETIN	DGI	Tier 1		ITGAL	Y	Tier 1
ABL1	REBASTINIB	DGI	Tier 1		CYP3A4	Y	Tier 1
ABL1	REBASTINIB	DGI	Tier 1		ABCB1	Y	Tier 1
ABL1	REGORAFENIB	DGI	Tier 1		DTYMK	Y
ABL1	Roscovitine	KI	Tier 1		FPGS	Y	Tier 2
ABL1	SARACATINIB	DGI	Tier 1		CDC25C	Y	Tier 2
ABL1	SARACATINIB	DGI	Tier 1		CYP2E1	Y	Tier 1
ABL1	SB202190	KI	Tier 1		PTPRC	Y	Tier 1
ABL1	SB203580	KI	Tier 1		IL6R	Y	Tier 1
ABL1	SP600125	KI	Tier 1		ERCC1	Y
ABL1	Staurosporine	KI	Tier 1		TSHB	Y	Tier 3B
ABL1	SU11248	KI	Tier 1		BIRC5	Y	Tier 2
ABL1	Tarceva	KI	Tier 1		CYP1A1	Y	Tier 1
ABL1	Trametinib	DGI	Tier 1		CYP1A2	Y	Tier 1
ABL1	Vandetanib	DGI	Tier 1		CYP1B1	Y	Tier 1
ABL1	Vatalanib	KI	Tier 1		MTNR1B	Y	Tier 1
ABL1	Venetoclax	DGI	Tier 1		MTNR1A	Y	Tier 1
ABL1	VX-745	KI	Tier 1		TRAR1	Y
ABL1	XL228	DGI	Tier 1		SLC36A1	Y
ABL1	XL228	DGI	Tier 1		NAT1	Y	Tier 1
ABL1	XL-228	DGI	Tier 1		SOAT1	Y	Tier 2
ABL1	ZD-6474	KI	Tier 1		HPD	Y	Tier 1
ABL2	BAY-43-9006	KI	Tier 1		DDIT3	Y
ABL2	BIRB-796	KI	Tier 1		MAPK9	Y	Tier 1
ABL2	BOSUTINIB	DGI	Tier 1		SYP	Y
ABL2	CI-1033	KI	Tier 1		NT5C2	Y
ABL2	DASATINIB	DGI	Tier 1		VCAM1	Y	Tier 2
ABL2	DASATINIB	DGI	Tier 1		SLC29A2	Y	Tier 1
ABL2	DASATINIB	DGI	Tier 1		PIK3CG	Y	Tier 1
ABL2	EKB-569	KI	Tier 1		KCNA2	Y	Tier 3B
ABL2	Flavopiridol	KI	Tier 1		GNRH1	Y	Tier 3B
ABL2	Gleevec	KI	Tier 1		ITGAM	Y	Tier 3A
ABL2	GW-2016	KI	Tier 1		MAPK10	Y	Tier 1
ABL2	IMATINIB	DGI	Tier 1		LPL	Y	Tier 2
ABL2	Iressa	KI	Tier 1		ACHE	Y	Tier 1
ABL2	LY-333531	KI	Tier 1		ABCC4	Y	Tier 1
ABL2	MLN-518	KI	Tier 1		TPM3	Y
ABL2	NILOTINIB	DGI	Tier 1		GRM5	Y	Tier 1
ABL2	Roscovitine	KI	Tier 1		MARK1	Y	Tier 1
ABL2	SB202190	KI	Tier 1		LCK	Y	Tier 1
ABL2	SB203580	KI	Tier 1		PDPK1	Y	Tier 1
ABL2	SP600125	KI	Tier 1		MARK3	Y	Tier 1
ABL2	Staurosporine	KI	Tier 1		CHEK2	Y	Tier 1
ABL2	SU11248	KI	Tier 1		CDK1	Y	Tier 1
ABL2	Tarceva	KI	Tier 1		GSK3B	Y	Tier 1
ABL2	Vatalanib	KI	Tier 1		TAC1	Y	Tier 3B
ABL2	VX-745	KI	Tier 1		FEN1	Y	Tier 2
ABL2	ZD-6474	KI	Tier 1		SERPINE1	Y	Tier 2
ACACB	METFORMIN	DGI	Tier 2		CETP	Y	Tier 1
ACADM	HORMONES	DGI			ERBB2	Y	Tier 1
ACADSB	VALPROIC ACID	DGI			SFTPA1	Y	Tier 3B
ACAT1	SULFASALAZINE	DGI			CGA	Y	Tier 3B
ACAT1	SULFASALAZINE	DGI			P2RY2	Y	Tier 1
ACE	BENAZEPRIL	DGI	Tier 1		CD34	Y	Tier 3A
ACE	BENAZEPRIL	DGI	Tier 1		TBXA2R	Y	Tier 1
ACE	BENAZEPRIL	DGI	Tier 1		PHKG1	Y	Tier 1
ACE	CANDOXATRIL	DGI	Tier 1		AKT3	Y	Tier 1
ACE	CANDOXATRIL	DGI	Tier 1		CDC42BPB	Y	Tier 2
ACE	CAPTOPRIL	DGI	Tier 1		KRAS	Y
ACE	CAPTOPRIL	DGI	Tier 1		AKT2	Y	Tier 1
ACE	CAPTOPRIL	DGI	Tier 1		AKT1	Y	Tier 1
ACE	CAPTOPRIL	DGI	Tier 1		GNRHR	Y	Tier 1
ACE	CAPTOPRIL	DGI	Tier 1		KLK3	Y	Tier 2
ACE	CILAZAPRIL	DGI	Tier 1		CD80	Y	Tier 1
ACE	CILAZAPRIL	DGI	Tier 1		CD86	Y	Tier 1
ACE	CILAZAPRIL	DGI	Tier 1		SPHK1	Y	Tier 2
ACE	DESERPIDINE	DGI	Tier 1		SPHK2	Y
ACE	DESERPIDINE	DGI	Tier 1		ITGA2	Y	Tier 1
ACE	ENALAPRIL	DGI	Tier 1		ITGAV	Y	Tier 1
ACE	ENALAPRIL	DGI	Tier 1		ITGA2B	Y	Tier 1
ACE	ENALAPRIL	DGI	Tier 1		ITGB3	Y	Tier 1
ACE	ENZYME INHIBITOR	DGI	Tier 1		TP53	Y	Tier 1
ACE	FOSINOPRIL	DGI	Tier 1		NRAS	Y
ACE	FOSINOPRIL	DGI	Tier 1		CDKN2A	Y
ACE	FOSINOPRIL	DGI	Tier 1		CYP17A1	Y	Tier 1
ACE	GLUCOCORTICOID	DGI	Tier 1		ADGRG3	Y
ACE	ILEPATRIL	DGI	Tier 1		BCL2L1	Y	Tier 1
ACE	INDOMETHACIN	DGI	Tier 1		CD47	Y	Tier 3B
ACE	LISINOPRIL	DGI	Tier 1		CD36	Y	Tier 3A
ACE	LISINOPRIL	DGI	Tier 1		FGF2	Y	Tier 1
ACE	LISINOPRIL	DGI	Tier 1		ERBB4	Y	Tier 1
ACE	MOEXIPRIL	DGI	Tier 1		EGFR	Y	Tier 1
ACE	MOEXIPRIL	DGI	Tier 1		ERBB3	Y	Tier 1
ACE	MOEXIPRIL	DGI	Tier 1		PDGFRB	Y	Tier 1
ACE	PERINDOPRIL	DGI	Tier 1		PDGFRA	Y	Tier 1
ACE	PERINDOPRIL	DGI	Tier 1		CSF1R	Y	Tier 1
ACE	PERINDOPRIL	DGI	Tier 1		KIT	Y	Tier 1
ACE	QUINAPRIL	DGI	Tier 1		TRPM8	Y	Tier 1
ACE	QUINAPRIL	DGI	Tier 1		TXK	Y	Tier 1
ACE	RAMIPRIL	DGI	Tier 1		JAK3	Y	Tier 1
ACE	RAMIPRIL	DGI	Tier 1		SRC	Y	Tier 1
ACE	RAMIPRIL	DGI	Tier 1		ITK	Y	Tier 1
ACE	RAMIPRIL	DGI	Tier 1		FYN	Y	Tier 1
ACE	RESCINNAMINE	DGI	Tier 1		TEC	Y	Tier 1
ACE	RESCINNAMINE	DGI	Tier 1		BLK	Y	Tier 1
ACE	SPIRAPRIL	DGI	Tier 1		LYN	Y	Tier 1
ACE	SPIRAPRIL	DGI	Tier 1		BMX	Y	Tier 1
ACE	SPIRAPRIL	DGI	Tier 1		BTK	Y	Tier 1
ACE	TRANDOLAPRIL	DGI	Tier 1		GRIN1	Y	Tier 1
ACE	TRANDOLAPRIL	DGI	Tier 1		GABRB3	Y	Tier 1
ACE	TRANDOLAPRIL	DGI	Tier 1		GRIN3A	Y	Tier 1
ACE	TRANDOLAPRIL	DGI	Tier 1		GABRB2	Y	Tier 1
ACE	VASOPRESSIN	DGI	Tier 1		GRIN2D	Y	Tier 1
ACE2	LISINOPRIL	DGI	Tier 2		GABRG2	Y	Tier 1
ACHE	6-THIOGUANINE	DGI	Tier 1		GABRG1	Y	Tier 1
ACHE	AMBENONIUM	DGI	Tier 1		GABRB1	Y	Tier 1
ACHE	AMBENONIUM	DGI	Tier 1		GABRQ	Y	Tier 3B
ACHE	AMBENONIUM	DGI	Tier 1		GABRG3	Y	Tier 1
ACHE	BETAMETHASONE	DGI	Tier 1		GABRE	Y	Tier 3B
ACHE	DEMECARIUM BROMIDE	DGI	Tier 1		GABRD	Y	Tier 3B
ACHE	DEMECARIUM BROMIDE	DGI	Tier 1		GRIN3B	Y	Tier 1
ACHE	DEMECARIUM BROMIDE	DGI	Tier 1		GABRP	Y	Tier 3B
ACHE	DEMECARIUM BROMIDE	DGI	Tier 1		AMY2A	Y	Tier 1
ACHE	DONEPEZIL	DGI	Tier 1		MGA	Y
ACHE	DONEPEZIL	DGI	Tier 1		MGAM	Y	Tier 1
ACHE	DONEPEZIL	DGI	Tier 1		GAA	Y	Tier 1
ACHE	DONEPEZIL	DGI	Tier 1		SI	Y	Tier 1
ACHE	ECHOTHIOPHATE IODIDE	DGI	Tier 1		SLC2A4	Y	Tier 1
ACHE	EDROPHONIUM	DGI	Tier 1		APOE	Y	Tier 3A
ACHE	EDROPHONIUM	DGI	Tier 1		CXCL8	Y
ACHE	EDROPHONIUM	DGI	Tier 1		VKORC1	Y	Tier 1
ACHE	EDROPHONIUM	DGI	Tier 1		PTGS2	Y	Tier 1
ACHE	GALANTAMINE	DGI	Tier 1		CCND1	Y	Tier 1
ACHE	GALANTAMINE	DGI	Tier 1		CYP7B1	Y	Tier 1
ACHE	GALANTAMINE	DGI	Tier 1		HSPA8	Y
ACHE	GALANTAMINE	DGI	Tier 1		UGT1A4	Y	Tier 1
ACHE	ISOFLUROPHATE	DGI	Tier 1		CA2	Y	Tier 1
ACHE	ISOFLUROPHATE	DGI	Tier 1		NOS1	Y	Tier 1
ACHE	LATREPIRDINE	DGI	Tier 1		CA12	Y	Tier 1
ACHE	METHADONE	DGI	Tier 1		CA7	Y	Tier 1
ACHE	NEOSTIGMINE	DGI	Tier 1		CA3	Y	Tier 1
ACHE	NEOSTIGMINE	DGI	Tier 1		CA1	Y	Tier 1
ACHE	NEOSTIGMINE	DGI	Tier 1		AQP1	Y	Tier 3A
ACHE	NEOSTIGMINE	DGI	Tier 1		CA4	Y	Tier 1
ACHE	PHYSOSTIGMINE	DGI	Tier 1		CA14	Y	Tier 1
ACHE	PHYSOSTIGMINE	DGI	Tier 1		KCNJ10	Y	Tier 3A
ACHE	PHYSOSTIGMINE	DGI	Tier 1		KCNJ1	Y	Tier 2
ACHE	PHYSOSTIGMINE	DGI	Tier 1		KCNJ11	Y	Tier 1
ACHE	PYRIDOSTIGMINE	DGI	Tier 1		ABCC8	Y	Tier 1
ACHE	PYRIDOSTIGMINE	DGI	Tier 1		ATP1A1	Y	Tier 1
ACHE	PYRIDOSTIGMINE	DGI	Tier 1		FXYD2	Y	Tier 3B
ACHE	PYRIDOSTIGMINE	DGI	Tier 1		ATP1A2	Y	Tier 1
ACHE	RIVASTIGMINE	DGI	Tier 1		ATP1B2	Y	Tier 3B
ACHE	RIVASTIGMINE	DGI	Tier 1		ATP1B3	Y	Tier 3B
ACHE	RIVASTIGMINE	DGI	Tier 1		ATP1A3	Y	Tier 1
ACHE	RIVASTIGMINE	DGI	Tier 1		ATP1A4	Y	Tier 1
ACHE	RIVASTIGMINE	DGI	Tier 1		ATP1B1	Y	Tier 3B
ACHE	TACRINE	DGI	Tier 1		UGDH	Y
ACHE	TACRINE	DGI	Tier 1		SST	Y	Tier 1
ACHE	TACRINE	DGI	Tier 1		RXRB	Y	Tier 1
ACHE	TACRINE	DGI	Tier 1		STAT3	Y	Tier 1
ACHE	Tacrine	KI	Tier 1		IL1B	Y	Tier 1
ACK1	BAY-43-9006	KI			RXRG	Y	Tier 1
ACK1	BIRB-796	KI			RARA	Y	Tier 1
ACK1	CI-1033	KI			RARB	Y	Tier 1
ACK1	EKB-569	KI			RXRA	Y	Tier 1
ACK1	Flavopiridol	KI			RARG	Y	Tier 1
ACK1	Gleevec	KI			TOP2B	Y	Tier 1
ACK1	GW-2016	KI			SMN1	Y	Tier 1
ACK1	Iressa	KI			FGFR2	Y	Tier 1
ACK1	LY-333531	KI			FGFR4	Y	Tier 1
ACK1	MLN-518	KI			RPS6KB1	Y	Tier 1
ACK1	Roscovitine	KI			FGFR3	Y	Tier 1
ACK1	SB202190	KI			LDLR	Y	Tier 2
ACK1	SB203580	KI			CYP2D6	Y	Tier 1
ACK1	SP600125	KI			NTF3	Y	Tier 3B
ACK1	Staurosporine	KI			COIL	Y
ACK1	SU11248	KI			CEL	Y	Tier 2
ACK1	Tarceva	KI			TOP2A	Y	Tier 1
ACK1	Vatalanib	KI			TNFRSF1B	Y	Tier 3B
ACK1	VX-745	KI			BGLAP	Y	Tier 3B
ACK1	ZD-6474	KI			TNFRSF8	Y	Tier 1
ACKR3	CXCL11	DGI	Tier 2		GRB2	Y
ACKR3	CXCL12Î±	DGI	Tier 2		CSF1	Y	Tier 1
ACKR3	PLERIXAFOR	DGI	Tier 2		NRG1	Y	Tier 3A
ACKR4	CCL19	DGI	Tier 3B		PIK3CB	Y	Tier 1
ACLY	GLUCAGON	DGI	Tier 2		TFPI	Y	Tier 3A
ACO1	ANTIOXIDANT	DGI			CD5	Y	Tier 1
ACO1	ANTISERUM	DGI			CALCA	Y	Tier 1
ACO1	N-ACETYLCYSTEINE	DGI			WT1	Y	Tier 1
ACP5	ANALGESICS	DGI	Tier 3A		DNTT	Y
ACP5	G-CSF	DGI	Tier 3A		SLC15A1	Y	Tier 1
ACP5	M-CSF	DGI	Tier 3A		IL10	Y	Tier 1
ACP5	STREPTOZOTOCIN	DGI	Tier 3A		TNF	Y	Tier 1
ACP5	TPA	DGI	Tier 3A		TRPM4	Y	Tier 3B
ACTA1	THYMOSIN BETA-4	DGI			PI4K2A	Y
ACTB	CYCLOPHOSPHAMIDE	DGI			PI4K2B	Y
ACTB	ETHINYLESTRADIOL	DGI			PLAUR	Y	Tier 2
ACTC1	DEXAMETHASONE	DGI			CCL21	Y	Tier 3A
ACTC1	GLUCOCORTICOID	DGI			HRAS	Y	Tier 1
ACTG1	THYMOSIN BETA-4	DGI			CYP19A1	Y	Tier 1
ACTG1P4	R-SPONDIN-1	DGI			IL5	Y	Tier 1
ACTG1P4	R-SPONDIN-1	DGI			GFAP	Y
ACTG1P4	R-SPONDIN-2	DGI			AGT	Y	Tier 3B
ACTG1P4	R-SPONDIN-2	DGI			MLANA	Y
ACTG1P4	R-SPONDIN-3	DGI			FST	Y	Tier 3B
ACTG1P4	R-SPONDIN-3	DGI			HK1	Y
ACTG1P4	R-SPONDIN-4	DGI			TSPO	Y	Tier 2
ACTG1P4	R-SPONDIN-4	DGI			HMGB1	Y	Tier 3A
ACTL6A	SPHINGOSINE 1-PHOSPHATE	DGI			EPCAM	Y	Tier 1
ACTR2	ETOPOSIDE	DGI			SHBG	Y	Tier 1
ACTR2	MCP-1	DGI			TLR4	Y	Tier 2
ACVR1	COMPOUND 13A [PMID: 23639540]	DGI	Tier 1		STRAP	Y
ACVR1	COMPOUND 13D [PMID: 23639540]	DGI	Tier 1		CCL3	Y	Tier 3B
ACVR1	COMPOUND 13R [PMID: 23639540]	DGI	Tier 1		IL1R1	Y	Tier 1
ACVR1	LDN-214117	DGI	Tier 1		SRI	Y
ACVR1	ML347	DGI	Tier 1		CTAG2	Y
ACVR1B	COMPOUND 13D [PMID: 23639540]	DGI	Tier 1		HLA-C	Y	Tier 3A
ACVR1B	COMPOUND 13R [PMID: 23639540]	DGI	Tier 1		RAMP3	Y	Tier 3B
ACVR2A	BIMAGRUMAB	DGI	Tier 2		CALCRL	Y	Tier 1
ACVR2B	BIMAGRUMAB	DGI	Tier 2		ABCB4	Y	Tier 1
ACVR2B	BIMAGRUMAB	DGI	Tier 2		TAP2	Y
ACVRL1	DALANTERCEPT	DGI	Tier 1		ABCC1	Y	Tier 1
ACVRL1	DALANTERCEPT	DGI	Tier 1		UGCG	Y	Tier 1
ACVRL1	Panulisib	DGI	Tier 1		UGT1A5	Y	Tier 1
AD5	AVAGACESTAT	DGI			PLA2G1B	Y	Tier 2
AD5	BEGACESTAT	DGI			FASN	Y	Tier 1
AD5	SEMAGACESTAT	DGI			CKM	Y
AD5	TARENFLURBIL	DGI			MMP9	Y	Tier 1
ADA	2,3-DIDEOXYADENOSINE	DGI	Tier 1		GNA11	Y
ADA	AMITRIPTYLINE	DGI	Tier 1		GNAQ	Y
ADA	CHELATORS	DGI	Tier 1		IL13RA2	Y	Tier 3B
ADA	CLADRIBINE	DGI	Tier 1		IL4R	Y	Tier 1
ADA	COBALT	DGI	Tier 1		IL13RA1	Y	Tier 3B
ADA	DIFFERENTIATING AGENTS	DGI	Tier 1		TUBB2A	Y	Tier 1
ADA	DIPYRIDAMOLE	DGI	Tier 1		SCN11A	Y	Tier 1
ADA	DIPYRIDAMOLE	DGI	Tier 1		SCN10A	Y	Tier 1
ADA	DIPYRIDAMOLE	DGI	Tier 1		EML4	Y
ADA	FLUDARABINE	DGI	Tier 1		MET	Y	Tier 1
ADA	GARLIC	DGI	Tier 1		S1PR4	Y	Tier 1
ADA	H2O2	DGI	Tier 1		S1PR1	Y	Tier 1
ADA	HYDROCORTISONE	DGI	Tier 1		S1PR3	Y	Tier 1
ADA	L-DOPA	DGI	Tier 1		ESRRG	Y	Tier 2
ADA	METHOTREXATE	DGI	Tier 1		ESR2	Y	Tier 1
ADA	NG-MONOMETHYL-L-ARGININE	DGI	Tier 1		PGF	Y	Tier 1
ADA	PENTOSTATIN	DGI	Tier 1		SCN5A	Y	Tier 1
ADA	PENTOSTATIN	DGI	Tier 1		SCN3A	Y	Tier 1
ADA	PENTOSTATIN	DGI	Tier 1		SCN2A	Y	Tier 1
ADA	PENTOSTATIN	DGI	Tier 1		SCN1A	Y	Tier 1
ADA	PENTOSTATIN	DGI	Tier 1		SCN4A	Y	Tier 1
ADA	PROTHYMOSIN ALPHA	DGI	Tier 1		SCN8A	Y	Tier 1
ADA	RECOMBINANT INTERLEUKIN	DGI	Tier 1		IDH1	Y
ADA	SELENIUM	DGI	Tier 1		PTGDR	Y	Tier 1
ADAM10	ILOMASTAT	DGI	Tier 1		PTGFR	Y	Tier 1
ADAM12	ILOMASTAT	DGI	Tier 1		PTGIR	Y	Tier 1
ADAM17	ILOMASTAT	DGI	Tier 1		MDH2	Y
ADAM9	ILOMASTAT	DGI	Tier 1		CD58	Y	Tier 3A
ADAMTS4	CHONDROITIN SULFATE	DGI	Tier 2		DBP	Y
ADAMTS5	TUMOR NECROSIS FACTOR	DGI	Tier 2		THRSP	Y
ADARB2	BUTYRIC ACID	DGI			HNF4A	Y	Tier 1
ADCY6	SPHINGOSINE 1-PHOSPHATE	DGI			GRP	Y	Tier 3B
ADCYAP1	ENZYME INHIBITOR	DGI	Tier 3A		HIST3H2A	Y
ADCYAP1	PROPRANOLOL	DGI	Tier 3A		LTA4H	Y	Tier 1
ADCYAP1	STREPTOZOTOCIN	DGI	Tier 3A		SLC9A3	Y	Tier 1
ADCYAP1R1	[125I]PACAP-27	DGI	Tier 2		STAB2	Y
ADCYAP1R1	[125I]VIP (HUMAN, MOUSE, RAT)	DGI	Tier 2		ANXA1	Y	Tier 3A
ADCYAP1R1	[ALA11,22,28]VIP	DGI	Tier 2		SERPINA6	Y	Tier 3A
ADCYAP1R1	[ARG16]CHICKEN SECRETIN	DGI	Tier 2		IL2RB	Y	Tier 1
ADCYAP1R1	[LYS15,ARG16,LEU27]VIP-(1-7)/GRF-(8-27)-NH2	DGI	Tier 2		IL2RG	Y	Tier 3B
ADCYAP1R1	BAY 55-9837	DGI	Tier 2		ALK	Y	Tier 1
ADCYAP1R1	IL-6	DGI	Tier 2		NPM1	Y	Tier 2
ADCYAP1R1	INSULIN	DGI	Tier 2		CD2	Y	Tier 1
ADCYAP1R1	MCP-1	DGI	Tier 2		PPARG	Y	Tier 1
ADCYAP1R1	MK-0893	DGI	Tier 2		PPARA	Y	Tier 1
ADCYAP1R1	NALOXONE	DGI	Tier 2		CD52	Y	Tier 1
ADCYAP1R1	N-STEARYL-[NLE17] NEUROTENSIN-(6-11)/VIP-(7-28)	DGI	Tier 2		FDPS	Y	Tier 1
ADCYAP1R1	PACAP-27	DGI	Tier 2		PTPRS	Y	Tier 2
ADCYAP1R1	PACAP-38	DGI	Tier 2		PTPN4	Y
ADCYAP1R1	PG 97-269	DGI	Tier 2		FGG	Y	Tier 1
ADCYAP1R1	PG 99-465	DGI	Tier 2		FGA	Y	Tier 1
ADCYAP1R1	RO 25-1553	DGI	Tier 2		FGB	Y	Tier 1
ADCYAP1R1	VIP	DGI	Tier 2		CCNE1	Y	Tier 1
ADGRG3	ABT-239	DGI			REN	Y	Tier 1
ADH1A	FOMEPIZOLE	DGI	Tier 1		XDH	Y	Tier 1
ADH1A	FOMEPIZOLE	DGI	Tier 1		IFNG	Y	Tier 1
ADH1A	FOMEPIZOLE	DGI	Tier 1		PML	Y
ADH1B	FOMEPIZOLE	DGI	Tier 1		CDKN1B	Y
ADH1B	FOMEPIZOLE	DGI	Tier 1		GLI1	Y
ADH1B	FOMEPIZOLE	DGI	Tier 1		MYCN	Y
ADH1C	FOMEPIZOLE	DGI	Tier 1		HES1	Y
ADH1C	FOMEPIZOLE	DGI	Tier 1		HCRTR1	Y	Tier 1
ADH1C	FOMEPIZOLE	DGI	Tier 1		HCRTR2	Y	Tier 1
ADH1C	RETINOIC ACID	DGI	Tier 1		S12	Y
ADH4	ETHANOL	DGI	Tier 1		KIF11	Y	Tier 1
ADIPOQ	FENOFIBRATE	DGI	Tier 3A		DPP4	Y	Tier 1
ADIPOQ	INSULIN	DGI	Tier 3A		CDK5	Y	Tier 1
ADIPOQ	NEVIRAPINE	DGI	Tier 3A		GSK3A	Y	Tier 1
ADIPOQ	SPIRONOLACTONE	DGI	Tier 3A		PIK3CD	Y	Tier 1
ADK	2,3-DIDEOXYADENOSINE	DGI	Tier 2		EPO	Y	Tier 3A
ADK	BLEOMYCIN	DGI	Tier 2		ELANE	Y	Tier 1
ADK	BUSULFAN	DGI	Tier 2		PTH	Y	Tier 3B
ADK	DACARBAZINE	DGI	Tier 2		PRL	Y	Tier 3A
ADM	INDOMETHACIN	DGI	Tier 3A		JUN	Y	Tier 2
ADM	INSULIN	DGI	Tier 3A		IFNA1	Y	Tier 1
ADM	PD-98059	DGI	Tier 3A		UCP1	Y
ADM	TPA	DGI	Tier 3A		XRCC1	Y
ADORA1	(1R,2R,3S,4R,5S)-4-(2-Chloro-6-(((1R)-cyclopropyl-2- methylpropyl)amino)-9H-purin-9-yl)-1-(hydroxymethyl)bicyclo- [3.1.0]hexane-2,3-diol	KI	Tier 1		PLTP	Y	Tier 3A
ADORA1	(1R,2R,3S,4R,5S)-4-(2-Chloro-6-(((1R)-cyclopropylpropyl)amino)- 9H-purin-9-yl)-1-(hydroxymethyl)bicyclo[3.1.0]hexane-2,3-diol	KI	Tier 1		CXCR2	Y	Tier 1
ADORA1	(1R,2R,3S,4R,5S)-4-(2-Chloro-6-(((1S)-cyclopropyl-2- methylpropyl)amino)-9H-purin-9-yl)-1-(hydroxymethyl)bicyclo- [3.1.0]hexane-2,3-diol	KI	Tier 1		APOB	Y	Tier 1
ADORA1	(1R,2R,3S,4R,5S)-4-(2-Chloro-6-(((R)-cyclobutyl(cyclopropyl)- methyl)amino)-9H-purin-9-yl)-1-(hydroxymethyl)bicyclo[3.1.0]- hexane-2,3-diol	KI	Tier 1		SLC18A2	Y	Tier 1
ADORA1	(1R,2R,3S,4R,5S)-4-(2-Chloro-6-(((S)-cyclobutyl(cyclopropyl)- methyl)amino)-9H-purin-9-yl)-1-(hydroxymethyl)bicyclo[3.1.0]- hexane-2,3-diol	KI	Tier 1		PLG	Y	Tier 1
ADORA1	(1R,2R,3S,4R,5S)-4-(2-Chloro-6-((1-cyclopropylpropyl)amino)-9Hpurin-9-yl)-1-(hydroxymethyl)bicyclo[3.1.0]hexane-2,3-diol	KI	Tier 1		NTRK2	Y	Tier 1
ADORA1	(1R,2R,3S,4R,5S)-4-(2-Chloro-6-((dicyclopropylmethyl)amino)- 9H-purin-9-yl)-1-(hydroxymethyl)bicyclo[3.1.0]hexane-2,3-diol	KI	Tier 1		TEK	Y	Tier 1
ADORA1	(1R,2R,3S,4R,5S)-4-(2-Chloro-6-((dicyclopropylmethyl)amino)- 9H-purin-9-yl)-1-(hydroxymethyl)bicyclo[3.1.0]hexane-2,3-diol(1R,2R,3S,4R,5S)-4-(2-Chloro-6-(pentan-3-ylamino)-9H-purin-9- yl)-1-(hydroxymethyl)bicyclo[3.1.0]hexane-2,3-diol	KI	Tier 1		NTRK3	Y	Tier 1
ADORA1	(1S,2R,3S,4R,5S)-2,3-Dihydroxy-4-(2-((4-(hydroxymethyl)phenyl)- ethynyl)-6-(methylamino)-9H-purin-9-yl)-N-methylbicyclo[3.1.0]- hexane-1-carboxamide	KI	Tier 1		ETV6	Y
ADORA1	(1S,2R,3S,4R,5S)-2,3-Dihydroxy-N-methyl-4-(2-((1-methyl-1H-pyrazol-4-yl)ethynyl)-6-(methylamino)-9H-purin-9-yl)bicyclo[3.1.0]- hexane-1-carboxamide	KI	Tier 1		IL7	Y	Tier 3A
ADORA1	(1S,2R,3S,4R,5S)-2,3-Dihydroxy-N-methyl-4-(6-(methylamino)-2- (pyridazin-3-ylethynyl)-9H-purin-9-yl)bicyclo[3.1.0]hexane-1-carboxamide	KI	Tier 1		IL17F	Y	Tier 1
ADORA1	(1S,2R,3S,4R,5S)-2,3-Dihydroxy-N-methyl-4-(6-(methylamino)-2- (pyridin-3-ylethynyl)-9H-purin-9-yl)bicyclo[3.1.0]hexane-1-carboxamide	KI	Tier 1		SMARCB1	Y
ADORA1	(1S,2R,3S,4R,5S)-2,3-Dihydroxy-N-methyl-4-(6-(methylamino)-2- (pyridin-4-ylethynyl)-9H-purin-9-yl)bicyclo[3.1.0]hexane-1-carboxamide	KI	Tier 1		CDK9	Y	Tier 1
ADORA1	(1S,2R,3S,4R,5S)-4-(2-((1H-Pyrazol-3-yl)ethynyl)-6-(methylamino)- 9H-purin-9-yl)-2,3-dihydroxy-N-methylbicyclo[3.1.0]hexane-1-carboxamide	KI	Tier 1		CDK7	Y	Tier 1
ADORA1	(1S,2R,3S,4R,5S)-4-(2-((Ferrocen-yl)ethynyl)-6-(methylamino)-9Hpurin-9-yl)-2,3-dihydroxy-N-methylbicyclo[3.1.0]hexane-1-carboxamide	KI	Tier 1		CDK3	Y	Tier 2
ADORA1	(1S,2R,3S,4R,5S)-4-(2-(Biphenyl-4-ylethynyl)-6-(methylamino)- 9H-purin-9-yl)-2,3-dihydroxy-N-methylbicyclo[3.1.0]hexane-1-carboxamide	KI	Tier 1		CDK10	Y	Tier 3B
ADORA1	(1S,2R,3S,4R,5S)-4-(2-Chloro-6-((dicyclopropylmethyl)amino)-9Hpurin-9-yl)-2,3-dihydroxy-N-methylbicyclo[3.1.0]hexane-1-carboxamide	KI	Tier 1		CDK8	Y	Tier 1
ADORA1	(1S,2R,3S,4R,5S)-4-(6-((3-chlorobenzyl)amino)-2-iodo-9H-purin-9-yl)-2,3-dihydroxy-N-methylbicyclo[3.1.0]hexane-1-carboxamide	KI	Tier 1		LPAR4	Y	Tier 3B
ADORA1	(1S,2R,3S,4R,5S)-4-(6-(3-Chlorobenzylamino)-2-((3,4- difluorophenyl)ethynyl)-9H-purin-9-yl)-2,3-dihydroxy-Nmethylbicyclo[3.1.0]hexane-1-carboxamide	KI	Tier 1		AURKC	Y	Tier 1
ADORA1	(1S,2R,3S,4R,5S)-N-(2-Acetamidoethyl)-4-(2-chloro-6- ((dicyclopropylmethyl)amino)-9H-purin-9-yl)-2,3-dihydroxybicyclo- [3.1.0]hexane-1-carboxamide	KI	Tier 1		ALPPL2	Y	Tier 2
ADORA1	(1S,2R,3S,4R,5S)-N-(2-Aminoethyl)-4-(2-chloro-6- ((dicyclopropylmethyl)amino)-9H-purin-9-yl)-2,3-dihydroxybicyclo- [3.1.0]hexane-1-carboxamide	KI	Tier 1		SMAD2	Y
ADORA1	(1S,2S,3R,4R,5S)-2,3-Dihydroxy-N-methyl-4-(6-(methylamino)-2- ((3-(trifluoromethyl)phenyl)ethynyl)-9H-purin-9-yl)bicyclo[3.1.0]- hexane-1-carboxamide	KI	Tier 1		GSR	Y	Tier 1
ADORA1	(1S,2S,3R,4R,5S)-2,3-dihydroxy-N-methyl-4-(6-(methylamino)-2- (thiazol-2-ylethynyl)-9H-purin-9-yl)bicyclo[3.1.0]hexane-1-carboxamide	KI	Tier 1		B2M	Y	Tier 3B
ADORA1	(R)-PIA	DGI	Tier 1		ASGR1	Y	Tier 3A
ADORA1	(R,S)-PHPNECA	DGI	Tier 1		ASIC2	Y	Tier 3A
ADORA1	(S)-PIA	DGI	Tier 1		SCNN1D	Y	Tier 3A
ADORA1	[5-Fluoro-2-methyl-1-(4-methanesulfonyl-benzenesulfonyl)-1H-indol-3-yl]-acetic acid	KI	Tier 1		SCNN1B	Y	Tier 2
ADORA1	1, HENECA	KI	Tier 1		KCNJ5	Y	Tier 3A
ADORA1	1,3-dimethyl-9-phenethyl-6,7,8,9-tetrahydropyrimido[1,2-a]purine-2,4(1H,3H)-dione	KI	Tier 1		SCNN1A	Y	Tier 1
ADORA1	1-Ethyl-8-(4-(4-(3-fluorobenzyl)piperazine-1-sulfonyl)phenyl)-3,7-dihydropurine-2,6-dione	KI	Tier 1		SCNN1G	Y	Tier 2
ADORA1	1-Ethyl-8-(4-(4-(3-trifluoromethylbenzyl)piperazine-1-sulfonyl)phenyl)-3,7-dihydropurine-2,6-dione	KI	Tier 1		ASIC3	Y	Tier 2
ADORA1	1-Ethyl-8-(4-(4-(4-fluorobenzyl)piperazine-1-sulfonyl)phenyl)-3,7-dihydropurine-2,6-dione	KI	Tier 1		SLC9A5	Y
ADORA1	1-Ethyl-8-(4-(4-(4-methoxybenzyl)piperazine-1-sulfonyl)phenyl)-3,7-dihydropurine-2,6-dione	KI	Tier 1		TRPV2	Y	Tier 2
ADORA1	1-Ethyl-8-(4-(4-(4-trifluoromethylbenzyl)piperazine-1-sulfonyl)phenyl)-3,7-dihydropurine-2,6-dione	KI	Tier 1		ASIC1	Y	Tier 2
ADORA1	1-Propyl-8-(4-(4-(3-trifluoromethylbenzyl)piperazine-1-sulfonyl)phenyl)-3,7-dihydropurine-2,6-dione	KI	Tier 1		PKD2L1	Y	Tier 2
ADORA1	1-Propyl-8-(4-(4-(4-trifluoromethylbenzyl)piperazine-1-sulfonyl)phenyl)-3,7-dihydropurine-2,6-dione	KI	Tier 1		PLAT	Y	Tier 1
ADORA1	2,4-Bis-n-propyl-4,9-dihydro-2,4,5,9-tetraaza-fluorene-1,3-dione	KI	Tier 1		TFF3	Y	Tier 3A
ADORA1	2,4-bis-n-propyl-4,9-dihydro-2,4,7,-9-tetraaza-fluorene-1,3-dione	KI	Tier 1		CYP11A1	Y	Tier 1
ADORA1	2,4-Bis-n-propyl-4,9-dihydro-5-n-propyloxy-2,4,7,9-tetraaza-fluorene-1,3-dione	KI	Tier 1		HEXB	Y
ADORA1	2,4-Bis-n-propyl-4,9-dihydro-7-n-propyloxy-2,4,5,-9-tetraaza-fluorene-1,3-dione	KI	Tier 1		GDNF	Y	Tier 3B
ADORA1	2,4-dimethyl-4,9-dihydro-2,4,5,9-tetraaza-fluorene-1,3-dione	KI	Tier 1		PDE4A	Y	Tier 1
ADORA1	2,4-dimethyl-4,9-dihydro-2,4,7,9-tetraaza-fluorene-1,3-dione	KI	Tier 1		PDE4D	Y	Tier 1
ADORA1	2,5,9-trimethyl-4,9-dihydro-2,4,5,9-tetraaza-fluorene-1,3-dione	KI	Tier 1		PDE3A	Y	Tier 1
ADORA1	2-CHLOROADENOSINE	DGI	Tier 1		PDE3B	Y	Tier 1
ADORA1	2-HEXYNYL-NECA	DGI	Tier 1		PDE4C	Y	Tier 1
ADORA1	3-Propylxanthine (enprofylline)	KI	Tier 1		PDE4B	Y	Tier 1
ADORA1	4a	KI	Tier 1		KCNH2	Y	Tier 1
ADORA1	4c	KI	Tier 1		KCNA7	Y	Tier 3B
ADORA1	4d	KI	Tier 1		S1PR2	Y	Tier 1
ADORA1	6-Hydroxy-2,5,7,9-tetramethyl-9H-beta-carbolin-2-ium	KI	Tier 1		S1PR5	Y	Tier 1
ADORA1	6-Hydroxy-2,5,7-trimethyl-9H-beta-carbolin-2-ium	KI	Tier 1		TBK1	Y	Tier 1
ADORA1	6-Hydroxy-5,7,9-trimethyl-beta-carboline	KI	Tier 1		IKBKE	Y	Tier 1
ADORA1	6-Hydroxy-5,7-dimethyl-beta-carboline	KI	Tier 1		CACNA1S	Y	Tier 1
ADORA1	7-bromo-eudistomin D	KI	Tier 1		CACNA2D1	Y	Tier 1
ADORA1	8-(1-(3-(trifluoromethyl)benzyl)-1H-pyrazol-4-yl)-3-ethyl-1-propyl-1H-purine-2,6(3H,7H)-dione	KI	Tier 1		CACNA1B	Y	Tier 1
ADORA1	8-(4-(1-(4-(5-chlorobenzo[d]thiazol-2-yl)piperazin-1-yl)-2-methyl-1-oxopropan-2-yloxy)phenyl)-1,3-dimethyl-1H-purine-2,6(3H,7H)-dione	KI	Tier 1		CACNG1	Y	Tier 3B
ADORA1	8-(4-(4-(3-Chlorobenzyl)piperazine-1-sulfonyl)phenyl)-1-propyl-3,7-dihydropurine-2,6-dione	KI	Tier 1		CACNB2	Y	Tier 3A
ADORA1	8-(4-(4-(3-Fluorobenzyl)piperazine-1-sulfonyl)phenyl)-1-propyl-3,7-dihydropurine-2,6-dione	KI	Tier 1		INSR	Y	Tier 1
ADORA1	8-(4-(4-(4-chlorobenzyl)piperazin-1-ylsulfonyl)phenyl)-1-ethyl-1H-purine-2,6(3H,7H)-dione	KI	Tier 1		JAK2	Y	Tier 1
ADORA1	8-(4-(4-(4-chlorobenzyl)piperazin-1-ylsulfonyl)phenyl)-1-propyl-1H-purine-2,6(3H,7H)-dione	KI	Tier 1		FGR	Y	Tier 1
ADORA1	8-(4-(4-(4-Chlorophenyl)piperazine-1-sulfonyl)phenyl)-1-ethyl-3,7-dihydropurine-2,6-dione	KI	Tier 1		FRK	Y	Tier 1
ADORA1	8-(4-(4-(4-Chlorophenyl)piperazine-1-sulfonyl)phenyl)-1-propyl-3,7-dihydropurine-2,6-dione	KI	Tier 1		EPHB1	Y	Tier 1
ADORA1	8-(4-(4-(4-Methoxybenzyl)piperazine-1-sulfonyl)phenyl)-1-propyl-3,7-dihydropurine-2,6-dione	KI	Tier 1		EPHB4	Y	Tier 1
ADORA1	8-(4-(4-(4-Methoxyphenyl)piperazine-1-sulfonyl)phenyl)-1-propyl-3,7-dihydropurine-2,6-dione	KI	Tier 1		HTT	Y	Tier 1
ADORA1	8-(4-(4-Benzo[1,3]dioxol-5-ylmethylpiperazine-1-sulfonyl)phenyl)-1-ethyl-3,7-dihydropurine-2,6-dione	KI	Tier 1		CARTPT	Y	Tier 3B
ADORA1	8-(4-(4-Benzo[1,3]dioxol-5-ylmethylpiperazine-1-sulfonyl)phenyl)-1-propyl-3,7-dihydropurine-2,6-dione	KI	Tier 1		TAAR1	Y	Tier 1
ADORA1	8-(4-(4-benzylpiperazin-1-ylsulfonyl)phenyl)-1-ethyl-1H-purine-2,6(3H,7H)-dione	KI	Tier 1		PC	Y
ADORA1	8-(4-(4-Phenethylpiperazine-1-sulfonyl)phenyl)-1-propyl-3,7-dihydropurine-2,6-dione	KI	Tier 1		RLN2	Y	Tier 3B
ADORA1	8-[4-(4-benzylpiperazide-1-sulfonyl)phenyl]-1-propylxanthine	KI	Tier 1		BTF3P11	Y
ADORA1	8-Hydroxy-5,7,9-trimethyl-delta-carboline	KI	Tier 1		RAD51	Y	Tier 2
ADORA1	8-Hydroxy-7,9-dimethyl-delta-carboline	KI	Tier 1		IL1R2	Y	Tier 1
ADORA1	9-(2-(1H-indol-3-yl)ethyl)-1,3-dimethyl-6,7,8,9-tetrahydropyrimido[1,2-a]purine-2,4(1H,3H)-dione	KI	Tier 1		NLRP3	Y	Tier 2
ADORA1	9-(4-hydroxyphenethyl)-1,3-dimethyl-6,7,8,9-tetrahydropyrimido[1,2-a]purine-2,4(1H,3H)-dione	KI	Tier 1		ACP5	Y	Tier 3A
ADORA1	9, PENECA	KI	Tier 1		GPR55	Y	Tier 2
ADORA1	ADENOSINE	DGI	Tier 1		CACNA1I	Y	Tier 1
ADORA1	ADENOSINE	DGI	Tier 1		GPR18	Y	Tier 3B
ADORA1	AMINOPHYLLINE	DGI	Tier 1		CACNA1G	Y	Tier 1
ADORA1	APADENOSON	DGI	Tier 1		KCNK9	Y	Tier 1
ADORA1	ATL802	DGI	Tier 1		KCNK3	Y	Tier 1
ADORA1	BAY 60-6583	DGI	Tier 1		IGF2	Y	Tier 1
ADORA1	BINODENOSON	DGI	Tier 1		JMJD6	Y
ADORA1	C18H15N9O3	KI	Tier 1		AKR1C3	Y	Tier 1
ADORA1	CAFFEINE	DGI	Tier 1		AQP9	Y
ADORA1	CAFFEINE	DGI	Tier 1		GADD45G	Y
ADORA1	CAFFEINE	DGI	Tier 1		CD9	Y	Tier 3A
ADORA1	CAFFEINE	DGI	Tier 1		FOLH1	Y	Tier 1
ADORA1	CAFFEINE	DGI	Tier 1		NPPC	Y	Tier 3A
ADORA1	Caffeine (1,3,7-trimethylxanthine)	KI	Tier 1		GAPDH	Y	Tier 2
ADORA1	CAFFEINE, CITRATED	DGI	Tier 1		BCHE	Y	Tier 1
ADORA1	CCPA	DGI	Tier 1		GGCX	Y	Tier 1
ADORA1	CGS 15943	DGI	Tier 1		GC	Y	Tier 1
ADORA1	CGS 15943	KI	Tier 1		FPR3	Y	Tier 3B
ADORA1	CGS 21680	DGI	Tier 1		FPR1	Y	Tier 2
ADORA1	CL-IB-MECA	DGI	Tier 1		FPR2	Y	Tier 2
ADORA1	CPA	KI	Tier 1		BRCA1	Y	Tier 2
ADORA1	CPX	KI	Tier 1		LDHA	Y	Tier 2
ADORA1	CVT-6883	DGI	Tier 1		GYPA	Y	Tier 3B
ADORA1	CYCLOPENTYLADENOSINE	DGI	Tier 1		GATA4	Y
ADORA1	Derenofylline	DGI	Tier 1		GLS	Y
ADORA1	DERENOFYLLINE	DGI	Tier 1		TCIM	Y
ADORA1	Desvenlafaxine	KI	Tier 1		MDM2	Y	Tier 1
ADORA1	DPCPX	DGI	Tier 1		CALR	Y	Tier 3A
ADORA1	DPCPX	KI	Tier 1		ANPEP	Y	Tier 2
ADORA1	Enprofylline	KI	Tier 1		SDHB	Y
ADORA1	Ethyl (1S,2R,3S,4R,5S)-4-(2-Chloro-6-((dicyclopropylmethyl)- amino)-9H-purin-9-yl)-2,3-dihydroxybicyclo[3.1.0]hexane-1-carboxylate	KI	Tier 1		CXCL10	Y	Tier 1
ADORA1	FK-453	DGI	Tier 1		ITGB2	Y	Tier 1
ADORA1	GS9667	DGI	Tier 1		CTLA4	Y	Tier 1
ADORA1	HEMADO	DGI	Tier 1		CD3G	Y	Tier 3B
ADORA1	I-ABOPX	KI	Tier 1		CD3D	Y	Tier 3B
ADORA1	ILOPERIDONE	KI	Tier 1		CD3E	Y	Tier 1
ADORA1	ISTRADEFYLLINE	DGI	Tier 1		MPO	Y	Tier 1
ADORA1	KF26777	DGI	Tier 1		LEP	Y	Tier 3B
ADORA1	LAS38096	DGI	Tier 1		EDN1	Y	Tier 3B
ADORA1	LUF5981	DGI	Tier 1		GSTM1	Y	Tier 1
ADORA1	Methyl (1S,2R,3S,4R,5S)-4-(2-Chloro-6-((dicyclopropylmethyl)- amino)-9H-purin-9-yl)-2,3-dihydroxybicyclo[3.1.0]hexane-1-carboxylate	KI	Tier 1		NT5E	Y	Tier 1
ADORA1	MRE 2029F20	DGI	Tier 1		EPHX1	Y	Tier 1
ADORA1	MRE 3008F20	DGI	Tier 1		GCG	Y	Tier 3A
ADORA1	MRE 3008F20	KI	Tier 1		GRM1	Y	Tier 1
ADORA1	MRS1191	DGI	Tier 1		GABBR1	Y	Tier 1
ADORA1	MRS1523	DGI	Tier 1		AANAT	Y
ADORA1	MRS1754	DGI	Tier 1		MAOB	Y	Tier 1
ADORA1	MRS3558	DGI	Tier 1		CAMK2G	Y	Tier 1
ADORA1	MRS5151	DGI	Tier 1		NOS2	Y	Tier 1
ADORA1	MSX-2	DGI	Tier 1		BCAR3	Y
ADORA1	MSX-2	KI	Tier 1		TH	Y	Tier 1
ADORA1	N-(1-Benzylpiperidin-4-yl)-4-(2,6-dioxo-1-propyl-2,3,6,7-tetrahydro-1H-purin-8-yl)benzenesulfonamide	KI	Tier 1		SMAD3	Y	Tier 2
ADORA1	N-(2-(2-phenyl-6-(4-(3-phenylpropyl)piperazine-1-carbonyl)-7H-pyrrolo[2,3-d]pyrimidin-4-ylamino)ethyl)acetamide	KI	Tier 1		FOLR1	Y	Tier 1
ADORA1	N-(4-cyanophenyl)-2-(4-(2,4-dioxo-1,3-dipropyl-2,3,4,5-tetrahydro-1H-pyrrolo[3,2-d]pyrimidin-6-yl)phenoxy)acetamide	KI	Tier 1		STS	Y	Tier 1
ADORA1	N-(5-(4-Methylbenzoyl)-4-phenylthiazol-2-yl)benzamide	KI	Tier 1		PTPN13	Y	Tier 2
ADORA1	N-(5-Benzoyl-4-phenylthiazol-2-yl)furan-2-carboxamide	KI	Tier 1		F9	Y	Tier 2
ADORA1	N-Benzo[1,3]dioxol-5-yl-2-[5-(2,6-dioxo-1,3-dipropyl-2,3,6,7-tetrahydro-1H-purin-8-yl)-1-methyl-1H-pyrazol-3-yloxy]-acetamide	KI	Tier 1		VWF	Y	Tier 1
ADORA1	NECA	DGI	Tier 1		CHI3L1	Y	Tier 3A
ADORA1	NECA	KI	Tier 1		HSPB2	Y
ADORA1	OXTRIPHYLLINE	DGI	Tier 1		HSPA4	Y
ADORA1	PENECA	DGI	Tier 1		PRKAB1	Y	Tier 2
ADORA1	PENTOXIFYLLINE	DGI	Tier 1		GCLM	Y
ADORA1	PICLIDENOSON	DGI	Tier 1		TP73	Y
ADORA1	PRELADENANT	DGI	Tier 1		UCP2	Y
ADORA1	Propyl (1S,2R,3S,4R,5S)-4-(2-Chloro-6-((dicyclopropylmethyl)- amino)-9H-purin-9-yl)-2,3-dihydroxybicyclo[3.1.0]hexane-1-carboxylate	KI	Tier 1		SOD2	Y	Tier 1
ADORA1	PSB-10	DGI	Tier 1		PRDX1	Y
ADORA1	PSB-11	DGI	Tier 1		PDHX	Y
ADORA1	PSB1115	DGI	Tier 1		GCLC	Y	Tier 2
ADORA1	PSB603	DGI	Tier 1		HMOX2	Y
ADORA1	REGADENOSON	DGI	Tier 1		DIABLO	Y
ADORA1	ROLOFYLLINE	DGI	Tier 1		ACO1	Y
ADORA1	ROLOFYLLINE	DGI	Tier 1		CYP2C9	Y	Tier 1
ADORA1	ROLOFYLLINE	DGI	Tier 1		RELA	Y	Tier 2
ADORA1	ROLOFYLLINE	DGI	Tier 1		CCL1	Y	Tier 3B
ADORA1	SCH 58261	DGI	Tier 1		CYR61	Y	Tier 3B
ADORA1	SCH442416	DGI	Tier 1		PLK1	Y	Tier 1
ADORA1	SCH58261	KI	Tier 1		S100A2	Y
ADORA1	sodium 4-(2,6-dioxo-1-propyl-2,3,6,7-tetrahydro-1H-purin-8-yl)benzenesulfonate	KI	Tier 1		CBL	Y
ADORA1	SR 144528	KI	Tier 1		RUNX2	Y
ADORA1	SR 147778	KI	Tier 1		MAT1A	Y	Tier 1
ADORA1	ST-1535	DGI	Tier 1		MCL1	Y	Tier 2
ADORA1	TCPA	DGI	Tier 1		CD4	Y	Tier 1
ADORA1	TECADENOSON	DGI	Tier 1		SERPINH1	Y
ADORA1	TECADENOSON	DGI	Tier 1		CEACAM5	Y	Tier 1
ADORA1	TECADENOSON	DGI	Tier 1		CTSK	Y	Tier 1
ADORA1	THEOPHYLLINE	DGI	Tier 1		PXN	Y
ADORA1	THEOPHYLLINE	DGI	Tier 1		LRP1	Y	Tier 3A
ADORA1	THEOPHYLLINE	DGI	Tier 1		TERT	Y	Tier 2
ADORA1	THEOPHYLLINE	DGI	Tier 1		INPPL1	Y
ADORA1	theophylline	KI	Tier 1		NR4A3	Y	Tier 3B
ADORA1	Theophylline (1,3-dimethylxanthine)	KI	Tier 1		RTN4	Y	Tier 1
ADORA1	THEOPHYLLINE SODIUM GLYCINATE	DGI	Tier 1		GFRA1	Y
ADORA1	TONAPOFYLLINE	DGI	Tier 1		DUSP1	Y
ADORA1	TONAPOFYLLINE	DGI	Tier 1		CDKN2C	Y
ADORA1	Tonapofylline	KI	Tier 1		SOCS3	Y
ADORA1	VIPADENANT	DGI	Tier 1		IGFBP6	Y	Tier 2
ADORA1	XAC	KI	Tier 1		CCL28	Y	Tier 3B
ADORA1	XANTHINE AMINE CONGENER	DGI	Tier 1		AKR1B1	Y	Tier 1
ADORA1	ZM 241385	KI	Tier 1		PAPPA	Y	Tier 3A
ADORA1	ZM-241385	DGI	Tier 1		CRH	Y	Tier 3B
ADORA2A	(1R,2R,3S,4R,5S)-4-(2-Chloro-6-(((1R)-cyclopropyl-2- methylpropyl)amino)-9H-purin-9-yl)-1-(hydroxymethyl)bicyclo- [3.1.0]hexane-2,3-diol	KI	Tier 1		CPD	Y
ADORA2A	(1R,2R,3S,4R,5S)-4-(2-Chloro-6-(((1R)-cyclopropylpropyl)amino)- 9H-purin-9-yl)-1-(hydroxymethyl)bicyclo[3.1.0]hexane-2,3-diol	KI	Tier 1		HBEGF	Y	Tier 1
ADORA2A	(1R,2R,3S,4R,5S)-4-(2-Chloro-6-(((1S)-cyclopropyl-2- methylpropyl)amino)-9H-purin-9-yl)-1-(hydroxymethyl)bicyclo- [3.1.0]hexane-2,3-diol	KI	Tier 1		ALB	Y	Tier 2
ADORA2A	(1R,2R,3S,4R,5S)-4-(2-Chloro-6-(((R)-cyclobutyl(cyclopropyl)- methyl)amino)-9H-purin-9-yl)-1-(hydroxymethyl)bicyclo[3.1.0]- hexane-2,3-diol	KI	Tier 1		TSHR	Y	Tier 1
ADORA2A	(1R,2R,3S,4R,5S)-4-(2-Chloro-6-(((S)-cyclobutyl(cyclopropyl)- methyl)amino)-9H-purin-9-yl)-1-(hydroxymethyl)bicyclo[3.1.0]- hexane-2,3-diol	KI	Tier 1		PCBD1	Y
ADORA2A	(1R,2R,3S,4R,5S)-4-(2-Chloro-6-((1-cyclopropylpropyl)amino)-9Hpurin-9-yl)-1-(hydroxymethyl)bicyclo[3.1.0]hexane-2,3-diol	KI	Tier 1		CEACAM6	Y	Tier 1
ADORA2A	(1R,2R,3S,4R,5S)-4-(2-Chloro-6-((dicyclopropylmethyl)amino)- 9H-purin-9-yl)-1-(hydroxymethyl)bicyclo[3.1.0]hexane-2,3-diol	KI	Tier 1		GHRH	Y	Tier 3B
ADORA2A	(1R,2R,3S,4R,5S)-4-(2-Chloro-6-((dicyclopropylmethyl)amino)- 9H-purin-9-yl)-1-(hydroxymethyl)bicyclo[3.1.0]hexane-2,3-diol(1R,2R,3S,4R,5S)-4-(2-Chloro-6-(pentan-3-ylamino)-9H-purin-9- yl)-1-(hydroxymethyl)bicyclo[3.1.0]hexane-2,3-diol	KI	Tier 1		YY1	Y
ADORA2A	(1S,2R,3S,4R,5S)-2,3-Dihydroxy-4-(2-((4-(hydroxymethyl)phenyl)- ethynyl)-6-(methylamino)-9H-purin-9-yl)-N-methylbicyclo[3.1.0]- hexane-1-carboxamide	KI	Tier 1		NPTN	Y	Tier 3B
ADORA2A	(1S,2R,3S,4R,5S)-2,3-Dihydroxy-N-methyl-4-(2-((1-methyl-1H-pyrazol-4-yl)ethynyl)-6-(methylamino)-9H-purin-9-yl)bicyclo[3.1.0]- hexane-1-carboxamide	KI	Tier 1		PDYN	Y	Tier 3A
ADORA2A	(1S,2R,3S,4R,5S)-2,3-Dihydroxy-N-methyl-4-(6-(methylamino)-2- (pyridazin-3-ylethynyl)-9H-purin-9-yl)bicyclo[3.1.0]hexane-1-carboxamide	KI	Tier 1		CUBN	Y
ADORA2A	(1S,2R,3S,4R,5S)-2,3-Dihydroxy-N-methyl-4-(6-(methylamino)-2- (pyridin-3-ylethynyl)-9H-purin-9-yl)bicyclo[3.1.0]hexane-1-carboxamide	KI	Tier 1		CST4	Y	Tier 3B
ADORA2A	(1S,2R,3S,4R,5S)-2,3-Dihydroxy-N-methyl-4-(6-(methylamino)-2- (pyridin-4-ylethynyl)-9H-purin-9-yl)bicyclo[3.1.0]hexane-1-carboxamide	KI	Tier 1		INHA	Y	Tier 3B
ADORA2A	(1S,2R,3S,4R,5S)-4-(2-((1H-Pyrazol-3-yl)ethynyl)-6-(methylamino)- 9H-purin-9-yl)-2,3-dihydroxy-N-methylbicyclo[3.1.0]hexane-1-carboxamide	KI	Tier 1		NR6A1	Y	Tier 3B
ADORA2A	(1S,2R,3S,4R,5S)-4-(2-((Ferrocen-yl)ethynyl)-6-(methylamino)-9Hpurin-9-yl)-2,3-dihydroxy-N-methylbicyclo[3.1.0]hexane-1-carboxamide	KI	Tier 1		CDH1	Y	Tier 3A
ADORA2A	(1S,2R,3S,4R,5S)-4-(2-(Biphenyl-4-ylethynyl)-6-(methylamino)- 9H-purin-9-yl)-2,3-dihydroxy-N-methylbicyclo[3.1.0]hexane-1-carboxamide	KI	Tier 1		POSTN	Y	Tier 3B
ADORA2A	(1S,2R,3S,4R,5S)-4-(2-Chloro-6-((dicyclopropylmethyl)amino)-9Hpurin-9-yl)-2,3-dihydroxy-N-methylbicyclo[3.1.0]hexane-1-carboxamide	KI	Tier 1		F11	Y	Tier 2
ADORA2A	(1S,2R,3S,4R,5S)-4-(6-((3-chlorobenzyl)amino)-2-iodo-9H-purin-9-yl)-2,3-dihydroxy-N-methylbicyclo[3.1.0]hexane-1-carboxamide	KI	Tier 1		F12	Y	Tier 3A
ADORA2A	(1S,2R,3S,4R,5S)-4-(6-(3-Chlorobenzylamino)-2-((3,4- difluorophenyl)ethynyl)-9H-purin-9-yl)-2,3-dihydroxy-Nmethylbicyclo[3.1.0]hexane-1-carboxamide	KI	Tier 1		KLKB1	Y	Tier 1
ADORA2A	(1S,2S,3R,4R,5S)-2,3-Dihydroxy-N-methyl-4-(6-(methylamino)-2- ((3-(trifluoromethyl)phenyl)ethynyl)-9H-purin-9-yl)bicyclo[3.1.0]- hexane-1-carboxamide	KI	Tier 1		C1S	Y	Tier 2
ADORA2A	(1S,2S,3R,4R,5S)-2,3-dihydroxy-N-methyl-4-(6-(methylamino)-2- (thiazol-2-ylethynyl)-9H-purin-9-yl)bicyclo[3.1.0]hexane-1-carboxamide	KI	Tier 1		F2	Y	Tier 1
ADORA2A	(R)-PIA	DGI	Tier 1		MR1	Y	Tier 3A
ADORA2A	(R,S)-PHPNECA	DGI	Tier 1		CD1A	Y	Tier 3B
ADORA2A	(S)-PIA	DGI	Tier 1		FCGR2B	Y	Tier 1
ADORA2A	[5-Fluoro-2-methyl-1-(4-methanesulfonyl-benzenesulfonyl)-1H-indol-3-yl]-acetic acid	KI	Tier 1		ITGB1	Y	Tier 1
ADORA2A	1, HENECA	KI	Tier 1		KRT18	Y	Tier 1
ADORA2A	1,3-dimethyl-9-phenethyl-6,7,8,9-tetrahydropyrimido[1,2-a]purine-2,4(1H,3H)-dione	KI	Tier 1		GZMA	Y	Tier 3B
ADORA2A	1-Ethyl-8-(4-(4-(3-fluorobenzyl)piperazine-1-sulfonyl)phenyl)-3,7-dihydropurine-2,6-dione	KI	Tier 1		IL18	Y	Tier 1
ADORA2A	1-Ethyl-8-(4-(4-(3-trifluoromethylbenzyl)piperazine-1-sulfonyl)phenyl)-3,7-dihydropurine-2,6-dione	KI	Tier 1		ROS1	Y	Tier 1
ADORA2A	1-Ethyl-8-(4-(4-(4-fluorobenzyl)piperazine-1-sulfonyl)phenyl)-3,7-dihydropurine-2,6-dione	KI	Tier 1		NQO1	Y	Tier 1
ADORA2A	1-Ethyl-8-(4-(4-(4-methoxybenzyl)piperazine-1-sulfonyl)phenyl)-3,7-dihydropurine-2,6-dione	KI	Tier 1		MARK2	Y	Tier 1
ADORA2A	1-Ethyl-8-(4-(4-(4-trifluoromethylbenzyl)piperazine-1-sulfonyl)phenyl)-3,7-dihydropurine-2,6-dione	KI	Tier 1		CSK	Y	Tier 1
ADORA2A	1-Propyl-8-(4-(4-(3-trifluoromethylbenzyl)piperazine-1-sulfonyl)phenyl)-3,7-dihydropurine-2,6-dione	KI	Tier 1		PIK3R2	Y
ADORA2A	1-Propyl-8-(4-(4-(4-trifluoromethylbenzyl)piperazine-1-sulfonyl)phenyl)-3,7-dihydropurine-2,6-dione	KI	Tier 1		PIK3R3	Y
ADORA2A	2,4-Bis-n-propyl-4,9-dihydro-2,4,5,9-tetraaza-fluorene-1,3-dione	KI	Tier 1		SYK	Y	Tier 1
ADORA2A	2,4-bis-n-propyl-4,9-dihydro-2,4,7,-9-tetraaza-fluorene-1,3-dione	KI	Tier 1		PIK3R1	Y	Tier 2
ADORA2A	2,4-Bis-n-propyl-4,9-dihydro-5-n-propyloxy-2,4,7,9-tetraaza-fluorene-1,3-dione	KI	Tier 1		MTOR	Y	Tier 1
ADORA2A	2,4-Bis-n-propyl-4,9-dihydro-7-n-propyloxy-2,4,5,-9-tetraaza-fluorene-1,3-dione	KI	Tier 1		MAP3K9	Y	Tier 1
ADORA2A	2,4-dimethyl-4,9-dihydro-2,4,5,9-tetraaza-fluorene-1,3-dione	KI	Tier 1		PIK3R5	Y
ADORA2A	2,4-dimethyl-4,9-dihydro-2,4,7,9-tetraaza-fluorene-1,3-dione	KI	Tier 1		TRPA1	Y	Tier 1
ADORA2A	2,5,9-trimethyl-4,9-dihydro-2,4,5,9-tetraaza-fluorene-1,3-dione	KI	Tier 1		CALY	Y
ADORA2A	2-CHLOROADENOSINE	DGI	Tier 1		SPR	Y
ADORA2A	2-HEXYNYL-NECA	DGI	Tier 1		HDAC6	Y	Tier 1
ADORA2A	3-Propylxanthine (enprofylline)	KI	Tier 1		HDAC10	Y	Tier 1
ADORA2A	4-(2-phenyl-7H-pyrrolo[2,3-d]pyrimidin-4-ylamino)cyclohexanol	KI	Tier 1		HDAC9	Y	Tier 1
ADORA2A	4a	KI	Tier 1		FBXW7	Y
ADORA2A	4c	KI	Tier 1		HDAC5	Y	Tier 1
ADORA2A	4d	KI	Tier 1		HDAC11	Y	Tier 1
ADORA2A	6-Hydroxy-2,5,7,9-tetramethyl-9H-beta-carbolin-2-ium	KI	Tier 1		HDAC4	Y	Tier 1
ADORA2A	6-Hydroxy-2,5,7-trimethyl-9H-beta-carbolin-2-ium	KI	Tier 1		HDAC7	Y	Tier 1
ADORA2A	6-Hydroxy-5,7,9-trimethyl-beta-carboline	KI	Tier 1		SLC29A1	Y	Tier 1
ADORA2A	6-Hydroxy-5,7-dimethyl-beta-carboline	KI	Tier 1		FCGR3B	Y	Tier 3B
ADORA2A	7-bromo-eudistomin D	KI	Tier 1		FCGR3A	Y	Tier 3A
ADORA2A	8-(1-(3-(trifluoromethyl)benzyl)-1H-pyrazol-4-yl)-3-ethyl-1-propyl-1H-purine-2,6(3H,7H)-dione	KI	Tier 1		CDA	Y	Tier 1
ADORA2A	8-(4-(1-(4-(5-chlorobenzo[d]thiazol-2-yl)piperazin-1-yl)-2-methyl-1-oxopropan-2-yloxy)phenyl)-1,3-dimethyl-1H-purine-2,6(3H,7H)-dione	KI	Tier 1		KCNK4	Y	Tier 3B
ADORA2A	8-(4-(4-(3-Chlorobenzyl)piperazine-1-sulfonyl)phenyl)-1-propyl-3,7-dihydropurine-2,6-dione	KI	Tier 1		KCNJ4	Y	Tier 3B
ADORA2A	8-(4-(4-(3-Fluorobenzyl)piperazine-1-sulfonyl)phenyl)-1-propyl-3,7-dihydropurine-2,6-dione	KI	Tier 1		KCNK18	Y	Tier 1
ADORA2A	8-(4-(4-(4-chlorobenzyl)piperazin-1-ylsulfonyl)phenyl)-1-ethyl-1H-purine-2,6(3H,7H)-dione	KI	Tier 1		GABBR2	Y	Tier 1
ADORA2A	8-(4-(4-(4-chlorobenzyl)piperazin-1-ylsulfonyl)phenyl)-1-propyl-1H-purine-2,6(3H,7H)-dione	KI	Tier 1		CEACAM1	Y	Tier 3B
ADORA2A	8-(4-(4-(4-Chlorophenyl)piperazine-1-sulfonyl)phenyl)-1-ethyl-3,7-dihydropurine-2,6-dione	KI	Tier 1		CEACAM3	Y	Tier 1
ADORA2A	8-(4-(4-(4-Chlorophenyl)piperazine-1-sulfonyl)phenyl)-1-propyl-3,7-dihydropurine-2,6-dione	KI	Tier 1		SERPIND1	Y	Tier 3B
ADORA2A	8-(4-(4-(4-Methoxybenzyl)piperazine-1-sulfonyl)phenyl)-1-propyl-3,7-dihydropurine-2,6-dione	KI	Tier 1		UGT1A1	Y	Tier 1
ADORA2A	8-(4-(4-(4-Methoxyphenyl)piperazine-1-sulfonyl)phenyl)-1-propyl-3,7-dihydropurine-2,6-dione	KI	Tier 1		F2R	Y	Tier 1
ADORA2A	8-(4-(4-Benzo[1,3]dioxol-5-ylmethylpiperazine-1-sulfonyl)phenyl)-1-ethyl-3,7-dihydropurine-2,6-dione	KI	Tier 1		QPRT	Y
ADORA2A	8-(4-(4-Benzo[1,3]dioxol-5-ylmethylpiperazine-1-sulfonyl)phenyl)-1-propyl-3,7-dihydropurine-2,6-dione	KI	Tier 1		HCAR3	Y	Tier 2
ADORA2A	8-(4-(4-benzylpiperazin-1-ylsulfonyl)phenyl)-1-ethyl-1H-purine-2,6(3H,7H)-dione	KI	Tier 1		DGAT2	Y
ADORA2A	8-(4-(4-Phenethylpiperazine-1-sulfonyl)phenyl)-1-propyl-3,7-dihydropurine-2,6-dione	KI	Tier 1		HCAR2	Y	Tier 1
ADORA2A	8-[4-(4-benzylpiperazide-1-sulfonyl)phenyl]-1-propylxanthine	KI	Tier 1		NNMT	Y	Tier 1
ADORA2A	8-Hydroxy-5,7,9-trimethyl-delta-carboline	KI	Tier 1		CYP2D7	Y
ADORA2A	8-Hydroxy-7,9-dimethyl-delta-carboline	KI	Tier 1		SIK3	Y	Tier 1
ADORA2A	9-(2-(1H-indol-3-yl)ethyl)-1,3-dimethyl-6,7,8,9-tetrahydropyrimido[1,2-a]purine-2,4(1H,3H)-dione	KI	Tier 1		SIK1	Y	Tier 1
ADORA2A	9-(4-hydroxyphenethyl)-1,3-dimethyl-6,7,8,9-tetrahydropyrimido[1,2-a]purine-2,4(1H,3H)-dione	KI	Tier 1		SIK2	Y	Tier 1
ADORA2A	9, PENECA	KI	Tier 1		MAP2K2	Y	Tier 1
ADORA2A	ADENOSINE	DGI	Tier 1		MAP2K1	Y	Tier 1
ADORA2A	ADENOSINE	DGI	Tier 1		MAPK13	Y	Tier 1
ADORA2A	AMINOPHYLLINE	DGI	Tier 1		TXNRD1	Y	Tier 1
ADORA2A	APADENOSON	DGI	Tier 1		IL6	Y	Tier 1
ADORA2A	APADENOSON	DGI	Tier 1		SMO	Y	Tier 1
ADORA2A	ATL802	DGI	Tier 1		GSTO1	Y	Tier 1
ADORA2A	BAY 60-6583	DGI	Tier 1		MAPK1	Y	Tier 1
ADORA2A	BINODENOSON	DGI	Tier 1		MAPK3	Y	Tier 1
ADORA2A	BINODENOSON	DGI	Tier 1		IKBKB	Y	Tier 1
ADORA2A	C18H15N9O3	KI	Tier 1		SCN7A	Y	Tier 1
ADORA2A	CAFFEINE	DGI	Tier 1		SCN9A	Y	Tier 1
ADORA2A	CAFFEINE	DGI	Tier 1		CACNB1	Y	Tier 3B
ADORA2A	CAFFEINE	DGI	Tier 1		CACNB3	Y	Tier 3A
ADORA2A	CAFFEINE	DGI	Tier 1		CACNB4	Y	Tier 3B
ADORA2A	Caffeine (1,3,7-trimethylxanthine)	KI	Tier 1		FN1	Y	Tier 1
ADORA2A	CAFFEINE, CITRATED	DGI	Tier 1		IL12RB2	Y	Tier 3B
ADORA2A	CCPA	DGI	Tier 1		NFE2L2	Y
ADORA2A	CGS 15943	DGI	Tier 1		G6PD	Y	Tier 2
ADORA2A	CGS 15943	KI	Tier 1		LPO	Y	Tier 3B
ADORA2A	CGS 21680	DGI	Tier 1		SP7	Y
ADORA2A	CGS 21680	KI	Tier 1		ARSB	Y
ADORA2A	CL-IB-MECA	DGI	Tier 1		DCN	Y	Tier 3B
ADORA2A	CPA	KI	Tier 1		CHRNB4	Y	Tier 1
ADORA2A	CPX	KI	Tier 1		CHRNA3	Y	Tier 1
ADORA2A	CVT-6883	DGI	Tier 1		HGF	Y	Tier 1
ADORA2A	CYCLOPENTYLADENOSINE	DGI	Tier 1		COL18A1	Y	Tier 3A
ADORA2A	DERENOFYLLINE	DGI	Tier 1		NAT2	Y	Tier 1
ADORA2A	DPCPX	DGI	Tier 1		IRS2	Y
ADORA2A	DPCPX	KI	Tier 1		ME3	Y
ADORA2A	Enprofylline	KI	Tier 1		HMOX1	Y	Tier 3A
ADORA2A	Ethyl (1S,2R,3S,4R,5S)-4-(2-Chloro-6-((dicyclopropylmethyl)- amino)-9H-purin-9-yl)-2,3-dihydroxybicyclo[3.1.0]hexane-1-carboxylate	KI	Tier 1		KCNH1	Y	Tier 3B
ADORA2A	FK-453	DGI	Tier 1		BAD	Y	Tier 2
ADORA2A	GS9667	DGI	Tier 1		ROCK2	Y	Tier 1
ADORA2A	HEMADO	DGI	Tier 1		ROCK1	Y	Tier 1
ADORA2A	I-ABOPX	KI	Tier 1		MAPKAPK2	Y	Tier 2
ADORA2A	IB-MECA	KI	Tier 1		HSP90AA1	Y	Tier 1
ADORA2A	ILOPERIDONE	KI	Tier 1		HSP90AB1	Y	Tier 1
ADORA2A	ISTRADEFYLLINE	DGI	Tier 1		BIRC2	Y	Tier 1
ADORA2A	ISTRADEFYLLINE	DGI	Tier 1		BIRC3	Y	Tier 1
ADORA2A	KF26777	DGI	Tier 1		BIRC7	Y
ADORA2A	LAS38096	DGI	Tier 1		CDK11B	Y	Tier 2
ADORA2A	LUF5981	DGI	Tier 1		CDK12	Y	Tier 3B
ADORA2A	MRE 2029F20	DGI	Tier 1		CDK14	Y	Tier 2
ADORA2A	MRE 3008F20	DGI	Tier 1		CDK15	Y	Tier 2
ADORA2A	MRE 3008F20	KI	Tier 1		CDK20	Y	Tier 3B
ADORA2A	MRS1191	DGI	Tier 1		CDK16	Y	Tier 1
ADORA2A	MRS1523	DGI	Tier 1		CDK19	Y	Tier 1
ADORA2A	MRS1754	DGI	Tier 1		CDKN3	Y
ADORA2A	MRS3558	DGI	Tier 1		CDK13	Y	Tier 1
ADORA2A	MRS5151	DGI	Tier 1		CDK18	Y	Tier 2
ADORA2A	MSX-2	DGI	Tier 1		CDK17	Y	Tier 2
ADORA2A	MSX-2	KI	Tier 1		RPS6KA3	Y	Tier 1
ADORA2A	N-(1-Benzylpiperidin-4-yl)-4-(2,6-dioxo-1-propyl-2,3,6,7-tetrahydro-1H-purin-8-yl)benzenesulfonamide	KI	Tier 1		YES1	Y	Tier 1
ADORA2A	N-(2-(2-phenyl-6-(4-(3-phenylpropyl)piperazine-1-carbonyl)-7H-pyrrolo[2,3-d]pyrimidin-4-ylamino)ethyl)acetamide	KI	Tier 1		TYK2	Y	Tier 1
ADORA2A	N-(4-cyanophenyl)-2-(4-(2,4-dioxo-1,3-dipropyl-2,3,4,5-tetrahydro-1H-pyrrolo[3,2-d]pyrimidin-6-yl)phenoxy)acetamide	KI	Tier 1		RPS6KA6	Y	Tier 1
ADORA2A	N-(5-(4-Methylbenzoyl)-4-phenylthiazol-2-yl)benzamide	KI	Tier 1		STK17A	Y	Tier 1
ADORA2A	N-(5-Benzoyl-4-phenylthiazol-2-yl)furan-2-carboxamide	KI	Tier 1		TNFSF13B	Y	Tier 1
ADORA2A	N(6)-CYCLOHEXYLADENOSINE	DGI	Tier 1		TNFSF13	Y	Tier 3A
ADORA2A	N-Benzo[1,3]dioxol-5-yl-2-[5-(2,6-dioxo-1,3-dipropyl-2,3,6,7-tetrahydro-1H-purin-8-yl)-1-methyl-1H-pyrazol-3-yloxy]-acetamide	KI	Tier 1		CACNA2D4	Y	Tier 3B
ADORA2A	NECA	DGI	Tier 1		CACNG3	Y	Tier 3B
ADORA2A	NECA	KI	Tier 1		CACNA2D2	Y	Tier 1
ADORA2A	OXTRIPHYLLINE	DGI	Tier 1		CACNG4	Y	Tier 3B
ADORA2A	PENECA	DGI	Tier 1		CACNA2D3	Y	Tier 3B
ADORA2A	PENTOXIFYLLINE	DGI	Tier 1		CACNG7	Y	Tier 3B
ADORA2A	PICLIDENOSON	DGI	Tier 1		CACNG2	Y	Tier 3B
ADORA2A	PRELADENANT	DGI	Tier 1		CACNA1A	Y	Tier 2
ADORA2A	PRELADENANT	DGI	Tier 1		CACNA1E	Y	Tier 3B
ADORA2A	PSB-10	DGI	Tier 1		CACNA1H	Y	Tier 1
ADORA2A	PSB-11	DGI	Tier 1		CACNG5	Y	Tier 3B
ADORA2A	PSB36	DGI	Tier 1		CACNG6	Y	Tier 3B
ADORA2A	PSB603	DGI	Tier 1		GPR24	Y
ADORA2A	REGADENOSON	DGI	Tier 1		GJA1	Y
ADORA2A	REGADENOSON	DGI	Tier 1		CD274	Y	Tier 1
ADORA2A	REGADENOSON	DGI	Tier 1		MSH2	Y
ADORA2A	ROLOFYLLINE	DGI	Tier 1		MSH3	Y
ADORA2A	SCH 58261	DGI	Tier 1		CX3CL1	Y	Tier 3B
ADORA2A	SCH442416	DGI	Tier 1		MLH1	Y
ADORA2A	ST-1535	DGI	Tier 1		HLA-DRA	Y	Tier 1
ADORA2A	TCPA	DGI	Tier 1		PMS2	Y
ADORA2A	THEOPHYLLINE	DGI	Tier 1		MSH6	Y
ADORA2A	THEOPHYLLINE	DGI	Tier 1		PPARD	Y	Tier 1
ADORA2A	THEOPHYLLINE	DGI	Tier 1		CD40LG	Y	Tier 1
ADORA2A	theophylline	KI	Tier 1		HMGCR	Y	Tier 1
ADORA2A	Theophylline (1,3-dimethylxanthine)	KI	Tier 1		LIPC	Y	Tier 3A
ADORA2A	THEOPHYLLINE SODIUM GLYCINATE	DGI	Tier 1		HSPD1	Y	Tier 3B
ADORA2A	TONAPOFYLLINE	DGI	Tier 1		P2RX7	Y	Tier 2
ADORA2A	Tonapofylline	KI	Tier 1		RYR3	Y	Tier 1
ADORA2A	TOZADENANT	DGI	Tier 1		TRPM7	Y	Tier 3A
ADORA2A	TOZADENANT	DGI	Tier 1		P2RX1	Y	Tier 1
ADORA2A	VIPADENANT	DGI	Tier 1		RYR1	Y	Tier 1
ADORA2A	VIPADENANT	DGI	Tier 1		GPR17	Y	Tier 1
ADORA2A	XANTHINE AMINE CONGENER	DGI	Tier 1		P2RY4	Y	Tier 3B
ADORA2A	ZM-241385	DGI	Tier 1		RYR2	Y	Tier 2
ADORA2B	(R)-PIA	DGI	Tier 1		FUS	Y
ADORA2B	(S)-PIA	DGI	Tier 1		CHRNE	Y	Tier 1
ADORA2B	1,3-dimethyl-9-phenethyl-6,7,8,9-tetrahydropyrimido[1,2-a]purine-2,4(1H,3H)-dione	KI	Tier 1		CHRND	Y	Tier 1
ADORA2B	2-CHLOROADENOSINE	DGI	Tier 1		CHRNG	Y	Tier 1
ADORA2B	2-HEXYNYL-NECA	DGI	Tier 1		CHRNB1	Y	Tier 1
ADORA2B	3-Propylxanthine (enprofylline)	KI	Tier 1		CYP3A5	Y	Tier 1
ADORA2B	4-(2-phenyl-7H-pyrrolo[2,3-d]pyrimidin-4-ylamino)cyclohexanol	KI	Tier 1		GUCA2A	Y	Tier 3B
ADORA2B	4a	KI	Tier 1		HSP90AA2P	Y
ADORA2B	4c	KI	Tier 1		PSENEN	Y	Tier 1
ADORA2B	4d	KI	Tier 1		PSEN1	Y	Tier 1
ADORA2B	8-(1-(3-(trifluoromethyl)benzyl)-1H-pyrazol-4-yl)-3-ethyl-1-propyl-1H-purine-2,6(3H,7H)-dione	KI	Tier 1		APH1B	Y	Tier 1
ADORA2B	8-(4-(1-(4-(5-chlorobenzo[d]thiazol-2-yl)piperazin-1-yl)-2-methyl-1-oxopropan-2-yloxy)phenyl)-1,3-dimethyl-1H-purine-2,6(3H,7H)-dione	KI	Tier 1		AD5	Y
ADORA2B	8-(4-(4-Phenethylpiperazine-1-sulfonyl)phenyl)-1-propyl-3,7-dihydropurine-2,6-dione	KI	Tier 1		APH1A	Y	Tier 1
ADORA2B	8-[4-(4-benzylpiperazide-1-sulfonyl)phenyl]-1-propylxanthine	KI	Tier 1		NCSTN	Y	Tier 1
ADORA2B	9-(2-(1H-indol-3-yl)ethyl)-1,3-dimethyl-6,7,8,9-tetrahydropyrimido[1,2-a]purine-2,4(1H,3H)-dione	KI	Tier 1		VHL	Y
ADORA2B	9-(4-hydroxyphenethyl)-1,3-dimethyl-6,7,8,9-tetrahydropyrimido[1,2-a]purine-2,4(1H,3H)-dione	KI	Tier 1		PDGFB	Y	Tier 3A
ADORA2B	ADENOSINE	DGI	Tier 1		PLK4	Y	Tier 1
ADORA2B	ADENOSINE	DGI	Tier 1		IL17A	Y	Tier 1
ADORA2B	AMINOPHYLLINE	DGI	Tier 1		NPPA	Y	Tier 1
ADORA2B	AS101	DGI	Tier 1		TET2	Y
ADORA2B	ATL802	DGI	Tier 1		ASXL1	Y
ADORA2B	BAY 60-6583	DGI	Tier 1		DNMT3A	Y	Tier 1
ADORA2B	BINODENOSON	DGI	Tier 1		VIP	Y	Tier 3B
ADORA2B	BINODENOSON	DGI	Tier 1		SMOX	Y
ADORA2B	C18H15N9O3	KI	Tier 1		NTS	Y	Tier 3B
ADORA2B	CAFFEINE	DGI	Tier 1		PPAT	Y	Tier 1
ADORA2B	CAFFEINE	DGI	Tier 1		IMPDH1	Y	Tier 1
ADORA2B	CAFFEINE	DGI	Tier 1		TPMT	Y	Tier 1
ADORA2B	Caffeine (1,3,7-trimethylxanthine)	KI	Tier 1		PIM3	Y	Tier 1
ADORA2B	CAFFEINE, CITRATED	DGI	Tier 1		PIM2	Y	Tier 1
ADORA2B	CCPA	DGI	Tier 1		PIM1	Y	Tier 1
ADORA2B	CGS 15943	DGI	Tier 1		MMP12	Y
ADORA2B	CGS 15943	KI	Tier 1		ERG	Y	Tier 2
ADORA2B	CGS 21680	DGI	Tier 1		CHRNB2	Y	Tier 1
ADORA2B	CGS 21680	KI	Tier 1		JAK1	Y	Tier 1
ADORA2B	CL-IB-MECA	DGI	Tier 1		PTGDR2	Y	Tier 1
ADORA2B	CPA	KI	Tier 1		BRCA2	Y
ADORA2B	CPX	KI	Tier 1		IGF1R	Y	Tier 1
ADORA2B	CVT-6883	DGI	Tier 1		MAP2K5	Y	Tier 1
ADORA2B	CVT-6883	DGI	Tier 1		MAP2K7	Y	Tier 1
ADORA2B	CYCLOPENTYLADENOSINE	DGI	Tier 1		MAP2K3	Y	Tier 1
ADORA2B	DERENOFYLLINE	DGI	Tier 1		MAP2K4	Y	Tier 1
ADORA2B	DPCPX	DGI	Tier 1		MAP2K6	Y	Tier 1
ADORA2B	DPCPX	KI	Tier 1		ATM	Y	Tier 2
ADORA2B	Enprofylline	KI	Tier 1		MMP13	Y	Tier 1
ADORA2B	FK-453	DGI	Tier 1		ATR	Y	Tier 2
ADORA2B	GS9667	DGI	Tier 1		RAD50	Y
ADORA2B	HEMADO	DGI	Tier 1		RPTOR	Y
ADORA2B	I-ABOPX	KI	Tier 1		MLST8	Y
ADORA2B	IB-MECA	KI	Tier 1		RICTOR	Y
ADORA2B	ISTRADEFYLLINE	DGI	Tier 1		AKT1S1	Y	Tier 2
ADORA2B	ISTRADEFYLLINE	DGI	Tier 1		DEPTOR	Y
ADORA2B	KF26777	DGI	Tier 1		STK11	Y	Tier 1
ADORA2B	LAS38096	DGI	Tier 1		MAPKAP1	Y
ADORA2B	LUF5981	DGI	Tier 1		MLNR	Y	Tier 1
ADORA2B	MRE 2029F20	DGI	Tier 1		KCNH8	Y	Tier 3B
ADORA2B	MRE 3008F20	DGI	Tier 1		KCNJ13	Y	Tier 3B
ADORA2B	MRE 3008F20	KI	Tier 1		KCNJ14	Y	Tier 3B
ADORA2B	MRS1191	DGI	Tier 1		KCNJ3	Y	Tier 3B
ADORA2B	MRS1523	DGI	Tier 1		KCNA10	Y	Tier 3B
ADORA2B	MRS1754	DGI	Tier 1		KCNT2	Y	Tier 3A
ADORA2B	MRS3558	DGI	Tier 1		LTF	Y	Tier 3A
ADORA2B	MSX-2	DGI	Tier 1		IDE	Y	Tier 2
ADORA2B	N-(1-Benzylpiperidin-4-yl)-4-(2,6-dioxo-1-propyl-2,3,6,7-tetrahydro-1H-purin-8-yl)benzenesulfonamide	KI	Tier 1		CGB3	Y
ADORA2B	N-(5-(4-Methylbenzoyl)-4-phenylthiazol-2-yl)benzamide	KI	Tier 1		ECE1	Y	Tier 2
ADORA2B	N-(5-Benzoyl-4-phenylthiazol-2-yl)furan-2-carboxamide	KI	Tier 1		TNFRSF13B	Y	Tier 3A
ADORA2B	N(6)-CYCLOHEXYLADENOSINE	DGI	Tier 1		GRK4	Y	Tier 1
ADORA2B	N-Benzo[1,3]dioxol-5-yl-2-[5-(2,6-dioxo-1,3-dipropyl-2,3,6,7-tetrahydro-1H-purin-8-yl)-1-methyl-1H-pyrazol-3-yloxy]-acetamide	KI	Tier 1		GRK1	Y	Tier 1
ADORA2B	NECA	DGI	Tier 1		GRK6	Y	Tier 3A
ADORA2B	NECA	KI	Tier 1		GRK7	Y	Tier 1
ADORA2B	OXTRIPHYLLINE	DGI	Tier 1		CSRP2P1	Y
ADORA2B	PENTOXIFYLLINE	DGI	Tier 1		CSRP2	Y
ADORA2B	PENTOXIFYLLINE	DGI	Tier 1		ALOX5	Y	Tier 1
ADORA2B	PENTOXIFYLLINE	DGI	Tier 1		TNFSF14	Y	Tier 1
ADORA2B	PICLIDENOSON	DGI	Tier 1		LTB	Y	Tier 1
ADORA2B	PRELADENANT	DGI	Tier 1		LTA	Y	Tier 1
ADORA2B	PRELADENANT	DGI	Tier 1		KEAP1	Y	Tier 1
ADORA2B	PSB1115	DGI	Tier 1		HEBP1	Y	Tier 3B
ADORA2B	PSB36	DGI	Tier 1		CD7	Y	Tier 3B
ADORA2B	PSB603	DGI	Tier 1		MMP1	Y	Tier 1
ADORA2B	REGADENOSON	DGI	Tier 1		MMP7	Y	Tier 1
ADORA2B	REGADENOSON	DGI	Tier 1		CCND3	Y	Tier 1
ADORA2B	ROLOFYLLINE	DGI	Tier 1		ABL2	Y	Tier 1
ADORA2B	SCH 58261	DGI	Tier 1		EPHA2	Y	Tier 1
ADORA2B	SCH442416	DGI	Tier 1		EPHA3	Y	Tier 1
ADORA2B	SCH58261	KI	Tier 1		EPHA4	Y	Tier 1
ADORA2B	sodium 4-(2,6-dioxo-1-propyl-2,3,6,7-tetrahydro-1H-purin-8-yl)benzenesulfonate	KI	Tier 1		EPHA5	Y	Tier 1
ADORA2B	ST-1535	DGI	Tier 1		EPHA6	Y	Tier 1
ADORA2B	TCPA	DGI	Tier 1		EPHA7	Y	Tier 1
ADORA2B	THEOPHYLLINE	DGI	Tier 1		EPHA8	Y	Tier 1
ADORA2B	THEOPHYLLINE	DGI	Tier 1		LIMK1	Y	Tier 2
ADORA2B	THEOPHYLLINE	DGI	Tier 1		MAP4K5	Y	Tier 1
ADORA2B	THEOPHYLLINE	DGI	Tier 1		MKNK2	Y	Tier 1
ADORA2B	THEOPHYLLINE	DGI	Tier 1		MYLK2	Y	Tier 1
ADORA2B	theophylline	KI	Tier 1		RIPK2	Y	Tier 1
ADORA2B	Theophylline (1,3-dimethylxanthine)	KI	Tier 1		SLK	Y	Tier 1
ADORA2B	THEOPHYLLINE SODIUM GLYCINATE	DGI	Tier 1		STK10	Y	Tier 1
ADORA2B	TONAPOFYLLINE	DGI	Tier 1		STK18	Y
ADORA2B	Tonapofylline	KI	Tier 1		STK36	Y	Tier 2
ADORA2B	TOZADENANT	DGI	Tier 1		AAK1	Y	Tier 1
ADORA2B	VIPADENANT	DGI	Tier 1		ACK1	Y
ADORA2B	XAC	KI	Tier 1		STK6	Y
ADORA2B	XANTHINE AMINE CONGENER	DGI	Tier 1		BMP2K	Y	Tier 1
ADORA2B	ZM 241385	KI	Tier 1		CAMK1	Y	Tier 2
ADORA2B	ZM-241385	DGI	Tier 1		CAMK1D	Y	Tier 1
ADORA3	(1R,2R,3S,4R,5S)-4-(2-Chloro-6-(((1R)-cyclopropyl-2- methylpropyl)amino)-9H-purin-9-yl)-1-(hydroxymethyl)bicyclo- [3.1.0]hexane-2,3-diol	KI	Tier 1		CAMK1G	Y	Tier 2
ADORA3	(1R,2R,3S,4R,5S)-4-(2-Chloro-6-(((1R)-cyclopropylpropyl)amino)- 9H-purin-9-yl)-1-(hydroxymethyl)bicyclo[3.1.0]hexane-2,3-diol	KI	Tier 1		CAMK2A	Y	Tier 1
ADORA3	(1R,2R,3S,4R,5S)-4-(2-Chloro-6-(((1S)-cyclopropyl-2- methylpropyl)amino)-9H-purin-9-yl)-1-(hydroxymethyl)bicyclo- [3.1.0]hexane-2,3-diol	KI	Tier 1		CAMK2B	Y	Tier 1
ADORA3	(1R,2R,3S,4R,5S)-4-(2-Chloro-6-(((R)-cyclobutyl(cyclopropyl)- methyl)amino)-9H-purin-9-yl)-1-(hydroxymethyl)bicyclo[3.1.0]- hexane-2,3-diol	KI	Tier 1		CAMK2D	Y	Tier 1
ADORA3	(1R,2R,3S,4R,5S)-4-(2-Chloro-6-(((S)-cyclobutyl(cyclopropyl)- methyl)amino)-9H-purin-9-yl)-1-(hydroxymethyl)bicyclo[3.1.0]- hexane-2,3-diol	KI	Tier 1		CAMKK1	Y	Tier 1
ADORA3	(1R,2R,3S,4R,5S)-4-(2-Chloro-6-((1-cyclopropylpropyl)amino)-9Hpurin-9-yl)-1-(hydroxymethyl)bicyclo[3.1.0]hexane-2,3-diol	KI	Tier 1		CAMKK2	Y	Tier 1
ADORA3	(1R,2R,3S,4R,5S)-4-(2-Chloro-6-((dicyclopropylmethyl)amino)- 9H-purin-9-yl)-1-(hydroxymethyl)bicyclo[3.1.0]hexane-2,3-diol	KI	Tier 1		CLK1	Y	Tier 1
ADORA3	(1R,2R,3S,4R,5S)-4-(2-Chloro-6-((dicyclopropylmethyl)amino)- 9H-purin-9-yl)-1-(hydroxymethyl)bicyclo[3.1.0]hexane-2,3-diol(1R,2R,3S,4R,5S)-4-(2-Chloro-6-(pentan-3-ylamino)-9H-purin-9- yl)-1-(hydroxymethyl)bicyclo[3.1.0]hexane-2,3-diol	KI	Tier 1		CLK2	Y	Tier 1
ADORA3	(1R,2R,3S,4R,5S)-4-(2-Chloro-6-(dimethylamino)-9H-purin-9-yl)- 1-(hydroxymethyl)bicyclo[3.1.0]hexane-2,3-diol	KI	Tier 1		CLK3	Y	Tier 2
ADORA3	(1S,2R,3S,4R,5S)-2,3-Dihydroxy-4-(2-((4-(hydroxymethyl)phenyl)- ethynyl)-6-(methylamino)-9H-purin-9-yl)-N-methylbicyclo[3.1.0]- hexane-1-carboxamide	KI	Tier 1		CLK4	Y	Tier 1
ADORA3	(1S,2R,3S,4R,5S)-2,3-Dihydroxy-N-methyl-4-(2-((1-methyl-1H-pyrazol-4-yl)ethynyl)-6-(methylamino)-9H-purin-9-yl)bicyclo[3.1.0]- hexane-1-carboxamide	KI	Tier 1		CSNK1E	Y	Tier 1
ADORA3	(1S,2R,3S,4R,5S)-2,3-Dihydroxy-N-methyl-4-(6-(methylamino)-2- (pyridazin-3-ylethynyl)-9H-purin-9-yl)bicyclo[3.1.0]hexane-1-carboxamide	KI	Tier 1		CSNK1G1	Y	Tier 2
ADORA3	(1S,2R,3S,4R,5S)-2,3-Dihydroxy-N-methyl-4-(6-(methylamino)-2- (pyridin-3-ylethynyl)-9H-purin-9-yl)bicyclo[3.1.0]hexane-1-carboxamide	KI	Tier 1		CSNK1G2	Y	Tier 2
ADORA3	(1S,2R,3S,4R,5S)-2,3-Dihydroxy-N-methyl-4-(6-(methylamino)-2- (pyridin-4-ylethynyl)-9H-purin-9-yl)bicyclo[3.1.0]hexane-1-carboxamide	KI	Tier 1		DAPK2	Y	Tier 1
ADORA3	(1S,2R,3S,4R,5S)-4-(2-((1H-Pyrazol-3-yl)ethynyl)-6-(methylamino)- 9H-purin-9-yl)-2,3-dihydroxy-N-methylbicyclo[3.1.0]hexane-1-carboxamide	KI	Tier 1		DAPK3	Y	Tier 1
ADORA3	(1S,2R,3S,4R,5S)-4-(2-((Ferrocen-yl)ethynyl)-6-(methylamino)-9Hpurin-9-yl)-2,3-dihydroxy-N-methylbicyclo[3.1.0]hexane-1-carboxamide	KI	Tier 1		FER	Y	Tier 1
ADORA3	(1S,2R,3S,4R,5S)-4-(2-(Biphenyl-4-ylethynyl)-6-(methylamino)- 9H-purin-9-yl)-2,3-dihydroxy-N-methylbicyclo[3.1.0]hexane-1-carboxamide	KI	Tier 1		GAK	Y	Tier 1
ADORA3	(1S,2R,3S,4R,5S)-4-(2-Chloro-6-((dicyclopropylmethyl)amino)-9Hpurin-9-yl)-2,3-dihydroxybicyclo[3.1.0]hexane-1-carboxylic acid	KI	Tier 1		HCK	Y	Tier 1
ADORA3	(1S,2R,3S,4R,5S)-4-(2-Chloro-6-((dicyclopropylmethyl)amino)-9Hpurin-9-yl)-2,3-dihydroxy-N-methylbicyclo[3.1.0]hexane-1-carboxamide	KI	Tier 1		MAP3K4	Y	Tier 1
ADORA3	(1S,2R,3S,4R,5S)-4-(2-Chloro-6-(dimethylamino)-9H-purin-9-yl)- 2,3-dihydroxybicyclo [3.1.0]hexane-1-carboxylic acid	KI	Tier 1		MAP3K5	Y	Tier 1
ADORA3	(1S,2R,3S,4R,5S)-4-(2-Chloro-6-(dimethylamino)-9H-purin-9-yl)- 2,3-dihydroxy-N-methylbicyclo[3.1.0]hexane-1-carboxamide	KI	Tier 1		NEK2	Y	Tier 1
ADORA3	(1S,2R,3S,4R,5S)-4-(6-((3-chlorobenzyl)amino)-2-iodo-9H-purin-9-yl)-2,3-dihydroxy-N-methylbicyclo[3.1.0]hexane-1-carboxamide	KI	Tier 1		NEK9	Y	Tier 2
ADORA3	(1S,2R,3S,4R,5S)-4-(6-(3-Chlorobenzylamino)-2-((3,4- difluorophenyl)ethynyl)-9H-purin-9-yl)-2,3-dihydroxy-Nmethylbicyclo[3.1.0]hexane-1-carboxamide	KI	Tier 1		PAK1	Y	Tier 1
ADORA3	(1S,2R,3S,4R,5S)-N-(2-Acetamidoethyl)-4-(2-chloro-6- ((dicyclopropylmethyl)amino)-9H-purin-9-yl)-2,3-dihydroxybicyclo- [3.1.0]hexane-1-carboxamide	KI	Tier 1		PAK3	Y	Tier 1
ADORA3	(1S,2R,3S,4R,5S)-N-(2-Aminoethyl)-4-(2-chloro-6- ((dicyclopropylmethyl)amino)-9H-purin-9-yl)-2,3-dihydroxybicyclo- [3.1.0]hexane-1-carboxamide	KI	Tier 1		PAK4	Y	Tier 1
ADORA3	(1S,2R,3S,4R,5S)-N-(3-Acetamidopropyl)-4-(2-chloro-6- ((dicyclopropylmethyl)amino)-9H-purin-9-yl)-2,3-dihydroxybicyclo- [3.1.0]hexane-1-carboxamide	KI	Tier 1		PAK6	Y	Tier 1
ADORA3	(1S,2S,3R,4R,5S)-2,3-Dihydroxy-N-methyl-4-(6-(methylamino)-2- ((3-(trifluoromethyl)phenyl)ethynyl)-9H-purin-9-yl)bicyclo[3.1.0]- hexane-1-carboxamide	KI	Tier 1		PAK7	Y	Tier 1
ADORA3	(1S,2S,3R,4R,5S)-2,3-dihydroxy-N-methyl-4-(6-(methylamino)-2- (thiazol-2-ylethynyl)-9H-purin-9-yl)bicyclo[3.1.0]hexane-1-carboxamide	KI	Tier 1		PCTK1	Y
ADORA3	(R)-PIA	DGI	Tier 1		PHKG2	Y	Tier 1
ADORA3	(R,S)-PHPNECA	DGI	Tier 1		PRKAA1	Y	Tier 1
ADORA3	(S)-PIA	DGI	Tier 1		PRKACA	Y	Tier 1
ADORA3	[5-Fluoro-2-methyl-1-(4-methanesulfonyl-benzenesulfonyl)-1H-indol-3-yl]-acetic acid	KI	Tier 1		PTK2	Y	Tier 1
ADORA3	1, HENECA	KI	Tier 1		PTK6	Y	Tier 1
ADORA3	1,3-dimethyl-9-phenethyl-6,7,8,9-tetrahydropyrimido[1,2-a]purine-2,4(1H,3H)-dione	KI	Tier 1		RPS6KA2	Y	Tier 1
ADORA3	1-Ethyl-8-(4-(4-(3-fluorobenzyl)piperazine-1-sulfonyl)phenyl)-3,7-dihydropurine-2,6-dione	KI	Tier 1		RPS6KA5	Y	Tier 1
ADORA3	1-Ethyl-8-(4-(4-(3-trifluoromethylbenzyl)piperazine-1-sulfonyl)phenyl)-3,7-dihydropurine-2,6-dione	KI	Tier 1		STK16	Y	Tier 1
ADORA3	1-Ethyl-8-(4-(4-(4-fluorobenzyl)piperazine-1-sulfonyl)phenyl)-3,7-dihydropurine-2,6-dione	KI	Tier 1		STK17b	Y	Tier 1
ADORA3	1-Ethyl-8-(4-(4-(4-methoxybenzyl)piperazine-1-sulfonyl)phenyl)-3,7-dihydropurine-2,6-dione	KI	Tier 1		STK3 mouse	Y
ADORA3	1-Ethyl-8-(4-(4-(4-trifluoromethylbenzyl)piperazine-1-sulfonyl)phenyl)-3,7-dihydropurine-2,6-dione	KI	Tier 1		STK38L	Y	Tier 2
ADORA3	1-Propyl-8-(4-(4-(3-trifluoromethylbenzyl)piperazine-1-sulfonyl)phenyl)-3,7-dihydropurine-2,6-dione	KI	Tier 1		STK4	Y	Tier 1
ADORA3	1-Propyl-8-(4-(4-(4-trifluoromethylbenzyl)piperazine-1-sulfonyl)phenyl)-3,7-dihydropurine-2,6-dione	KI	Tier 1		KIAA0551	Y
ADORA3	2,4-Bis-n-propyl-4,9-dihydro-2,4,5,9-tetraaza-fluorene-1,3-dione	KI	Tier 1		TTK	Y	Tier 1
ADORA3	2,4-bis-n-propyl-4,9-dihydro-2,4,7,-9-tetraaza-fluorene-1,3-dione	KI	Tier 1		PKMYT1	Y	Tier 2
ADORA3	2,4-Bis-n-propyl-4,9-dihydro-5-n-propyloxy-2,4,7,9-tetraaza-fluorene-1,3-dione	KI	Tier 1		PIK3C2B	Y	Tier 2
ADORA3	2,4-Bis-n-propyl-4,9-dihydro-7-n-propyloxy-2,4,5,-9-tetraaza-fluorene-1,3-dione	KI	Tier 1		PIK3C2A	Y	Tier 2
ADORA3	2,4-dimethyl-4,9-dihydro-2,4,5,9-tetraaza-fluorene-1,3-dione	KI	Tier 1		PIK3R6	Y
ADORA3	2,4-dimethyl-4,9-dihydro-2,4,7,9-tetraaza-fluorene-1,3-dione	KI	Tier 1		PIK3C2G	Y	Tier 2
ADORA3	2,5,9-trimethyl-4,9-dihydro-2,4,5,9-tetraaza-fluorene-1,3-dione	KI	Tier 1		PIK3R4	Y	Tier 3B
ADORA3	2-HEXYNYL-NECA	DGI	Tier 1		PIK3C3	Y	Tier 2
ADORA3	3-Propylxanthine (enprofylline)	KI	Tier 1		CXCL2	Y	Tier 3A
ADORA3	4-(2-phenyl-7H-pyrrolo[2,3-d]pyrimidin-4-ylamino)cyclohexanol	KI	Tier 1		HLA-B	Y	Tier 3A
ADORA3	4a	KI	Tier 1		IL15	Y	Tier 1
ADORA3	4c	KI	Tier 1		EIF2AK2	Y	Tier 2
ADORA3	4d	KI	Tier 1		NGFR	Y	Tier 1
ADORA3	6-Hydroxy-2,5,7,9-tetramethyl-9H-beta-carbolin-2-ium	KI	Tier 1		NTF4	Y
ADORA3	6-Hydroxy-2,5,7-trimethyl-9H-beta-carbolin-2-ium	KI	Tier 1		STAR	Y
ADORA3	6-Hydroxy-5,7,9-trimethyl-beta-carboline	KI	Tier 1		TOP1	Y	Tier 1
ADORA3	6-Hydroxy-5,7-dimethyl-beta-carboline	KI	Tier 1		CD28	Y	Tier 1
ADORA3	7-bromo-eudistomin D	KI	Tier 1		KMT2A	Y	Tier 1
ADORA3	8-(1-(3-(trifluoromethyl)benzyl)-1H-pyrazol-4-yl)-3-ethyl-1-propyl-1H-purine-2,6(3H,7H)-dione	KI	Tier 1		ACE	Y	Tier 1
ADORA3	8-(4-(1-(4-(5-chlorobenzo[d]thiazol-2-yl)piperazin-1-yl)-2-methyl-1-oxopropan-2-yloxy)phenyl)-1,3-dimethyl-1H-purine-2,6(3H,7H)-dione	KI	Tier 1		SLC12A3	Y	Tier 1
ADORA3	8-(4-(4-(3-Chlorobenzyl)piperazine-1-sulfonyl)phenyl)-1-propyl-3,7-dihydropurine-2,6-dione	KI	Tier 1		SLC12A1	Y	Tier 1
ADORA3	8-(4-(4-(3-Fluorobenzyl)piperazine-1-sulfonyl)phenyl)-1-propyl-3,7-dihydropurine-2,6-dione	KI	Tier 1		FCER1G	Y
ADORA3	8-(4-(4-(4-chlorobenzyl)piperazin-1-ylsulfonyl)phenyl)-1-ethyl-1H-purine-2,6(3H,7H)-dione	KI	Tier 1		FCER1A	Y	Tier 3A
ADORA3	8-(4-(4-(4-chlorobenzyl)piperazin-1-ylsulfonyl)phenyl)-1-propyl-1H-purine-2,6(3H,7H)-dione	KI	Tier 1		KCNQ1	Y	Tier 1
ADORA3	8-(4-(4-(4-Chlorophenyl)piperazine-1-sulfonyl)phenyl)-1-ethyl-3,7-dihydropurine-2,6-dione	KI	Tier 1		KCNQ4	Y	Tier 1
ADORA3	8-(4-(4-(4-Chlorophenyl)piperazine-1-sulfonyl)phenyl)-1-propyl-3,7-dihydropurine-2,6-dione	KI	Tier 1		TNNC1	Y	Tier 2
ADORA3	8-(4-(4-(4-Methoxybenzyl)piperazine-1-sulfonyl)phenyl)-1-propyl-3,7-dihydropurine-2,6-dione	KI	Tier 1		CALM1	Y	Tier 2
ADORA3	8-(4-(4-(4-Methoxyphenyl)piperazine-1-sulfonyl)phenyl)-1-propyl-3,7-dihydropurine-2,6-dione	KI	Tier 1		VEGFC	Y	Tier 3B
ADORA3	8-(4-(4-Benzo[1,3]dioxol-5-ylmethylpiperazine-1-sulfonyl)phenyl)-1-ethyl-3,7-dihydropurine-2,6-dione	KI	Tier 1		NF1	Y
ADORA3	8-(4-(4-Benzo[1,3]dioxol-5-ylmethylpiperazine-1-sulfonyl)phenyl)-1-propyl-3,7-dihydropurine-2,6-dione	KI	Tier 1		NF2	Y
ADORA3	8-(4-(4-benzylpiperazin-1-ylsulfonyl)phenyl)-1-ethyl-1H-purine-2,6(3H,7H)-dione	KI	Tier 1		THBS2	Y	Tier 3B
ADORA3	8-(4-(4-Phenethylpiperazine-1-sulfonyl)phenyl)-1-propyl-3,7-dihydropurine-2,6-dione	KI	Tier 1		VEGFB	Y	Tier 1
ADORA3	8-[4-(4-benzylpiperazide-1-sulfonyl)phenyl]-1-propylxanthine	KI	Tier 1		MPL	Y	Tier 1
ADORA3	8-Hydroxy-5,7,9-trimethyl-delta-carboline	KI	Tier 1		TGFBR3	Y	Tier 3A
ADORA3	8-Hydroxy-7,9-dimethyl-delta-carboline	KI	Tier 1		PLK2	Y	Tier 2
ADORA3	9-(2-(1H-indol-3-yl)ethyl)-1,3-dimethyl-6,7,8,9-tetrahydropyrimido[1,2-a]purine-2,4(1H,3H)-dione	KI	Tier 1		PLK3	Y	Tier 2
ADORA3	9-(4-hydroxyphenethyl)-1,3-dimethyl-6,7,8,9-tetrahydropyrimido[1,2-a]purine-2,4(1H,3H)-dione	KI	Tier 1		BRD4	Y	Tier 2
ADORA3	9, PENECA	KI	Tier 1		GPR10	Y
ADORA3	ADENOSINE	DGI	Tier 1		KMT2D	Y
ADORA3	ADENOSINE	DGI	Tier 1		CYP2B6	Y	Tier 1
ADORA3	ADENOSINE	DGI	Tier 1		CFLAR	Y
ADORA3	AMINOPHYLLINE	DGI	Tier 1		KCNN1	Y	Tier 2
ADORA3	APADENOSON	DGI	Tier 1		RPS6KA1	Y	Tier 1
ADORA3	ATL802	DGI	Tier 1		GLRB	Y	Tier 3B
ADORA3	BAY 60-6583	DGI	Tier 1		ACVR2B	Y	Tier 2
ADORA3	BINODENOSON	DGI	Tier 1		ACVR2A	Y	Tier 2
ADORA3	C18H15N9O3	KI	Tier 1		SELE	Y	Tier 1
ADORA3	CAFFEINE	DGI	Tier 1		SELL	Y	Tier 1
ADORA3	CAFFEINE	DGI	Tier 1		SELP	Y	Tier 1
ADORA3	Caffeine (1,3,7-trimethylxanthine)	KI	Tier 1		ESRRA	Y	Tier 1
ADORA3	CAFFEINE, CITRATED	DGI	Tier 1		ESRRB	Y	Tier 1
ADORA3	CCPA	DGI	Tier 1		MBP	Y
ADORA3	CGS 15943	DGI	Tier 1		ALPP	Y	Tier 3B
ADORA3	CGS 15943	KI	Tier 1		SLC6A9	Y	Tier 1
ADORA3	CGS 21680	DGI	Tier 1		SLC6A5	Y	Tier 2
ADORA3	CGS 21680	KI	Tier 1		TGFBR1	Y	Tier 1
ADORA3	CL-IB-MECA	DGI	Tier 1		MAPK7	Y	Tier 2
ADORA3	CPA	KI	Tier 1		CCL17	Y	Tier 3B
ADORA3	CPX	KI	Tier 1		WRN	Y
ADORA3	CVT-6883	DGI	Tier 1		LIG1	Y	Tier 2
ADORA3	CYCLOPENTYLADENOSINE	DGI	Tier 1		CD19	Y	Tier 1
ADORA3	DERENOFYLLINE	DGI	Tier 1		BCR	Y	Tier 1
ADORA3	DPCPX	DGI	Tier 1		PARP2	Y	Tier 1
ADORA3	DPCPX	KI	Tier 1		PARP1	Y	Tier 1
ADORA3	Enprofylline	KI	Tier 1		PSEN2	Y	Tier 1
ADORA3	Ethyl (1S,2R,3S,4R,5S)-4-(2-Chloro-6-((dicyclopropylmethyl)- amino)-9H-purin-9-yl)-2,3-dihydroxybicyclo[3.1.0]hexane-1-carboxylate	KI	Tier 1		AXL	Y	Tier 1
ADORA3	FK-453	DGI	Tier 1		TYRO3	Y	Tier 1
ADORA3	GS9667	DGI	Tier 1		MST1R	Y	Tier 1
ADORA3	HEMADO	DGI	Tier 1		MERTK	Y	Tier 1
ADORA3	I-ABOPX	KI	Tier 1		PSMC2	Y
ADORA3	IB-MECA	KI	Tier 1		PSMD11	Y
ADORA3	ILOPERIDONE	KI	Tier 1		PSMD4P1	Y
ADORA3	ISTRADEFYLLINE	DGI	Tier 1		PSMB3	Y	Tier 3B
ADORA3	KF26777	DGI	Tier 1		PSMD3	Y
ADORA3	LAS38096	DGI	Tier 1		PSMD2	Y
ADORA3	LUF5981	DGI	Tier 1		PSMA8	Y	Tier 3B
ADORA3	Methyl (1S,2R,3S,4R,5S)-4-(2-Chloro-6-((dicyclopropylmethyl)- amino)-9H-purin-9-yl)-2,3-dihydroxybicyclo[3.1.0]hexane-1-carboxylate	KI	Tier 1		PSMC3IP	Y
ADORA3	MRE 2029F20	DGI	Tier 1		PSMB10	Y	Tier 3B
ADORA3	MRE 3008F20	DGI	Tier 1		PSMD14	Y	Tier 2
ADORA3	MRE 3008F20	KI	Tier 1		PSMD8	Y
ADORA3	MRS1191	DGI	Tier 1		PSMB1	Y	Tier 1
ADORA3	MRS1523	DGI	Tier 1		PSMD13	Y
ADORA3	MRS1754	DGI	Tier 1		PSMB5	Y	Tier 1
ADORA3	MRS3558	DGI	Tier 1		PSMC1P1	Y
ADORA3	MRS5151	DGI	Tier 1		PSMD10P2	Y
ADORA3	MRS5698	KI	Tier 1		PSMD9	Y
ADORA3	MRS5979	KI	Tier 1		PMAIP1	Y
ADORA3	MSX-2	DGI	Tier 1		PSME3	Y
ADORA3	MSX-2	KI	Tier 1		PSMD10P3	Y
ADORA3	N-(1-Benzylpiperidin-4-yl)-4-(2,6-dioxo-1-propyl-2,3,6,7-tetrahydro-1H-purin-8-yl)benzenesulfonamide	KI	Tier 1		PSMC3	Y
ADORA3	N-(2-(2-phenyl-6-(4-(3-phenylpropyl)piperazine-1-carbonyl)-7H-pyrrolo[2,3-d]pyrimidin-4-ylamino)ethyl)acetamide	KI	Tier 1		RB1	Y	Tier 2
ADORA3	N-(4-cyanophenyl)-2-(4-(2,4-dioxo-1,3-dipropyl-2,3,4,5-tetrahydro-1H-pyrrolo[3,2-d]pyrimidin-6-yl)phenoxy)acetamide	KI	Tier 1		PSMD12	Y
ADORA3	N-(5-(4-Methylbenzoyl)-4-phenylthiazol-2-yl)benzamide	KI	Tier 1		PSMD6	Y
ADORA3	N-(5-Benzoyl-4-phenylthiazol-2-yl)furan-2-carboxamide	KI	Tier 1		PSME2P2	Y
ADORA3	N(6)-CYCLOHEXYLADENOSINE	DGI	Tier 1		NOTCH1	Y	Tier 1
ADORA3	N-Benzo[1,3]dioxol-5-yl-2-[5-(2,6-dioxo-1,3-dipropyl-2,3,6,7-tetrahydro-1H-purin-8-yl)-1-methyl-1H-pyrazol-3-yloxy]-acetamide	KI	Tier 1		PSMA1	Y	Tier 3B
ADORA3	NECA	DGI	Tier 1		PSMD4	Y
ADORA3	NECA	KI	Tier 1		PSMC4	Y
ADORA3	NICARDIPINE	DGI	Tier 1		PSMB8	Y	Tier 1
ADORA3	OXTRIPHYLLINE	DGI	Tier 1		PSME1	Y
ADORA3	PENECA	DGI	Tier 1		PSMD10	Y
ADORA3	PICLIDENOSON	DGI	Tier 1		PSMD5	Y
ADORA3	PRELADENANT	DGI	Tier 1		PSMA3	Y	Tier 3B
ADORA3	Propyl (1S,2R,3S,4R,5S)-4-(2-Chloro-6-((dicyclopropylmethyl)- amino)-9H-purin-9-yl)-2,3-dihydroxybicyclo[3.1.0]hexane-1-carboxylate	KI	Tier 1		PSMD1	Y
ADORA3	PSB-10	DGI	Tier 1		PSMA6	Y	Tier 3B
ADORA3	PSB-11	DGI	Tier 1		PSMA4	Y	Tier 3B
ADORA3	PSB1115	DGI	Tier 1		PSME2	Y
ADORA3	PSB36	DGI	Tier 1		PSMC5	Y
ADORA3	PSB603	DGI	Tier 1		PSMB6	Y	Tier 3B
ADORA3	REGADENOSON	DGI	Tier 1		PSMC1	Y
ADORA3	ROLOFYLLINE	DGI	Tier 1		PSMB4	Y	Tier 3B
ADORA3	SCH 58261	DGI	Tier 1		PSMB9	Y	Tier 3B
ADORA3	SCH442416	DGI	Tier 1		PSME4	Y
ADORA3	SCH58261	KI	Tier 1		PSMA2	Y	Tier 3B
ADORA3	sodium 4-(2,6-dioxo-1-propyl-2,3,6,7-tetrahydro-1H-purin-8-yl)benzenesulfonate	KI	Tier 1		PSMB7	Y	Tier 3B
ADORA3	ST-1535	DGI	Tier 1		PSMD7	Y
ADORA3	TCPA	DGI	Tier 1		PSMB2	Y	Tier 1
ADORA3	THEOPHYLLINE	DGI	Tier 1		PSMB11	Y	Tier 2
ADORA3	THEOPHYLLINE	DGI	Tier 1		ADRM1	Y
ADORA3	theophylline	KI	Tier 1		PSMA7	Y	Tier 3B
ADORA3	Theophylline (1,3-dimethylxanthine)	KI	Tier 1		PSMA5	Y	Tier 3B
ADORA3	THEOPHYLLINE SODIUM GLYCINATE	DGI	Tier 1		NFKB1	Y	Tier 1
ADORA3	TONAPOFYLLINE	DGI	Tier 1		PSMF1	Y
ADORA3	Tonapofylline	KI	Tier 1		PSMC6	Y
ADORA3	VIPADENANT	DGI	Tier 1		PIPSL	Y
ADORA3	XAC	KI	Tier 1		PSMD10P1	Y
ADORA3	XANTHINE AMINE CONGENER	DGI	Tier 1		SEM1	Y
ADORA3	ZM 241385	KI	Tier 1		STK24	Y	Tier 1
ADORA3	ZM-241385	DGI	Tier 1		TNK2	Y	Tier 1
ADRA1A	(-)-ADRENALINE	DGI	Tier 1		SNAP25	Y	Tier 1
ADRA1A	(-)-Cimbi-772	KI	Tier 1		SYT2	Y
ADRA1A	(-)-Cimbi-775	KI	Tier 1		VAMP2	Y	Tier 1
ADRA1A	(-)-NORADRENALINE	DGI	Tier 1		VAMP1	Y	Tier 2
ADRA1A	(-)-SYA 09	KI	Tier 1		GSTT1	Y	Tier 1
ADRA1A	(+)-Cimbi-772	KI	Tier 1		PRKD2	Y	Tier 1
ADRA1A	(+)-Cimbi-775	KI	Tier 1		TUBB2B	Y	Tier 1
ADRA1A	(+)-SYA 09	KI	Tier 1		TUBB6	Y	Tier 1
ADRA1A	(1R,3S)-1-phenyl-2,3,4,9-tetrahydro-1H-pyrido[3,4-b]indole-3-carboxylic acid	KI	Tier 1		TUBB8	Y	Tier 2
ADRA1A	(1S,3S)-1-(3,4,5-trimethoxyphenyl)-2,3,4,9-tetrahydro-1H-pyrido[3,4-b]indole-3-carboxylic acid	KI	Tier 1		TUBA4A	Y	Tier 3B
ADRA1A	(2S,5R,6R)-5-methyl-6-(3-morpholinophenyl)piperidine-2-carboxylic acid	KI	Tier 1		TUBB3	Y	Tier 2
ADRA1A	(2S,5R,6R)-6-(4-(3-methoxyprop-1-ynyl)phenyl)-5-methylpiperidine-2-carboxylic acid	KI	Tier 1		TUBB	Y	Tier 1
ADRA1A	(2S,5R,6R)-6-(4-(furan-2-yl)phenyl)-5-methylpiperidine-2-carboxylic acid	KI	Tier 1		TUBA1C	Y	Tier 3B
ADRA1A	(2S,5R,6R)-6-(4-acetamidophenyl)-5-methylpiperidine-2-carboxylic acid	KI	Tier 1		TUBA3E	Y	Tier 3B
ADRA1A	(2S,5R,6R)-6-(4'-methoxybiphenyl-2-yl)-5-methylpiperidine-2-carboxylic acid	KI	Tier 1		TUBA1A	Y	Tier 3B
ADRA1A	(2S,5S,6S)-5-methyl-6-(3-(2-oxopyrrolidin-1-yl)phenyl)piperidine-2-carboxylic acid	KI	Tier 1		TUBA1B	Y	Tier 3A
ADRA1A	(2S,5S,6S)-6-(3-allylphenyl)-5-methylpiperidine-2-carboxylic acid	KI	Tier 1		TUBB4B	Y	Tier 1
ADRA1A	(2S,5S,6S)-6-(3-methoxyphenyl)-5-methylpiperidine-2-carboxylic acid	KI	Tier 1		TUBA3D	Y	Tier 3B
ADRA1A	(2S,5S,6S)-6-(4-(3-(dimethylamino)prop-1-ynyl)phenyl)-5-methylpiperidine-2-carboxylic acid	KI	Tier 1		IL12B	Y	Tier 1
ADRA1A	(3R,4R,6aS,9R,10R,12aS)-3,9-dimethyl-4,10-bis(3-morpholinophenyl)octahydrodipyrido[1,2-a:1',2'-d]pyrazine-6,12(6aH,12aH)-dione	KI	Tier 1		IL23A	Y	Tier 1
ADRA1A	(3R,4R,6aS,9R,10R,12aS)-4-(3-bromophenyl)-3,9-dimethyl-10-(3-morpholinophenyl)octahydrodipyrido[1,2-a:1',2'-d]pyrazine-6,12(6aH,12aH)-dione	KI	Tier 1		IL12A	Y	Tier 3A
ADRA1A	(3R,4R,6aS,9R,10R,12aS)-4,10-bis(3-bromophenyl)-3,9-dimethyloctahydrodipyrido[1,2-a:1',2'-d]pyrazine-6,12(6aH,12aH)-dione	KI	Tier 1		SV2A	Y	Tier 1
ADRA1A	(3R,4R,6aS,9R,10R,12aS)-4,10-bis(4-(3-methoxyprop-1-ynyl)phenyl)-3,9-dimethyloctahydrodipyrido[1,2-a:1',2'-d]pyrazine-6,12(6aH,12aH)-dione	KI	Tier 1		CYP2C19	Y	Tier 1
ADRA1A	(3R,4R,6aS,9R,10R,12aS)-4,10-bis(4-(furan-2-yl)phenyl)-3,9-dimethyloctahydrodipyrido[1,2-a:1',2'-d]pyrazine-6,12(6aH,12aH)-dione	KI	Tier 1		SAG	Y
ADRA1A	(3R,4R,6aS,9S,10S,12aS)-4-(4-(furan-2-yl)phenyl)-3,9-dimethyl-10-(3-(2-oxopyrrolidin-1-yl)phenyl)octahydrodipyrido[1,2-a:1',2'-d]pyrazine-6,12(6aH,12aH)-dione	KI	Tier 1		NPY	Y	Tier 3B
ADRA1A	(3S,4S,6aS,9S,10S,12aS)-3,9-dimethyl-4,10-bis(3-(2-oxopyrrolidin-1-yl)phenyl)octahydrodipyrido[1,2-a:1',2'-d]pyrazine-6,12(6aH,12aH)-dione	KI	Tier 1		HOXB1	Y
ADRA1A	(3S,4S,6aS,9S,10S,12aS)-4-(2-bromophenyl)-10-(4-(3-(dimethylamino)prop-1-ynyl)phenyl)-3,9-dimethyloctahydrodipyrido[1,2-a:1',2'-d]pyrazine-6,12(6aH,12aH)-dione	KI	Tier 1		TSPYL2	Y
ADRA1A	(3S,4S,6aS,9S,10S,12aS)-4,10-bis(2-bromophenyl)-3,9-dimethyloctahydrodipyrido[1,2-a:1',2'-d]pyrazine-6,12(6aH,12aH)-dione	KI	Tier 1		PRRT2	Y
ADRA1A	(3S,4S,6aS,9S,10S,12aS)-4,10-bis(3-allylphenyl)-3,9-dimethyloctahydrodipyrido[1,2-a:1',2'-d]pyrazine-6,12(6aH,12aH)-dione	KI	Tier 1		MAPK15	Y	Tier 1
ADRA1A	(3S,4S,6aS,9S,10S,12aS)-4,10-bis(4-(3-(dimethylamino)prop-1-ynyl)phenyl)-3,9-dimethyloctahydrodipyrido[1,2-a:1',2'-d]pyrazine-6,12(6aH,12aH)-dione	KI	Tier 1		MT1G	Y
ADRA1A	(3S,4S,7S,8S,9aS,10aS)-4,8-Bis-(3-methoxy-phenyl)-3,7-dimethyl-octahydro-4a,8a-diaza-anthraquinone	KI	Tier 1		CP	Y	Tier 3A
ADRA1A	(3S,6S,7S,9aS)-3-isopropyl-6-(3-methoxyphenyl)-2,7-dimethylhexahydro-1H-pyrido[1,2-a]pyrazine-1,4(6H)-dione	KI	Tier 1		SLC12A2	Y	Tier 2
ADRA1A	(5aS,8R,9R,11aS)-9-(4-bromophenyl)-8-methylhexahydro-1H-pyrido[1,2-a]pyrrolo[1,2-d]pyrazine-5,11(5aH,11aH)-dione	KI	Tier 1		SLC12A5	Y	Tier 2
ADRA1A	(S)-1-(2-Amino-2-carboxyethyl)-3-(2-carboxy-5-phenylthiophene-3-yl-methylpyrimidine-2,4-dione	KI	Tier 1		SLC12A4	Y	Tier 3A
ADRA1A	1-(2,4-difluorophenyl)-3-(4-(4-(2-isopropoxyphenyl)piperazin-1-yl)cyclohexyl)urea	KI	Tier 1		KCNA1	Y	Tier 3B
ADRA1A	1-(2,4-dimethoxyphenyl)-3-(4-(4-(2-isopropoxyphenyl)piperazin-1-yl)cyclohexyl)urea	KI	Tier 1		MYOD1	Y
ADRA1A	1-(2,5-difluorophenyl)-3-(4-(4-(2-isopropoxyphenyl)piperazin-1-yl)cyclohexyl)urea	KI	Tier 1		FGF6	Y	Tier 3B
ADRA1A	1-(2,6-dichlorophenyl)-3-(4-(4-(2-isopropoxyphenyl)piperazin-1-yl)cyclohexyl)urea	KI	Tier 1		KCNA5	Y	Tier 2
ADRA1A	1-(2,6-difluorophenyl)-3-(4-(4-(2-isopropoxyphenyl)piperazin-1-yl)cyclohexyl)urea	KI	Tier 1		IGFBP1	Y	Tier 2
ADRA1A	1-(2-chlorophenyl)-3-(4-(4-(2-isopropoxyphenyl)piperazin-1-yl)cyclohexyl)urea	KI	Tier 1		GALC	Y	Tier 3A
ADRA1A	1-(3,4-difluorophenyl)-3-(4-(4-(2-isopropoxyphenyl)piperazin-1-yl)cyclohexyl)urea	KI	Tier 1		THPO	Y	Tier 1
ADRA1A	1-(3-chlorophenyl)-3-(4-(4-(2-isopropoxyphenyl)piperazin-1-yl)cyclohexyl)urea	KI	Tier 1		SLC16A1	Y	Tier 1
ADRA1A	1-(3-fluorobenzyl)-3-(4-(4-(2-isopropoxyphenyl)piperazin-1-yl)cyclohexyl)urea	KI	Tier 1		MT1IP	Y
ADRA1A	1-(4-(4-(2-isopropoxyphenyl)piperazin-1-yl)cyclohexyl)-3-(2,4,6-trichlorophenyl)urea	KI	Tier 1		RBP3	Y	Tier 3B
ADRA1A	1-(4-(4-(2-isopropoxyphenyl)piperazin-1-yl)cyclohexyl)-3-(2-methoxyphenyl)urea	KI	Tier 1		ZFP36L2	Y
ADRA1A	1-(5-chloro-2-methoxyphenyl)-3-(4-(4-(2-isopropoxyphenyl)piperazin-1-yl)cyclohexyl)urea	KI	Tier 1		SLC25A5	Y
ADRA1A	11-(Piperazin-1-yl)-5H-dibenzo[b,e][1,4]diazepine	KI	Tier 1		LIPE	Y	Tier 2
ADRA1A	18F-Mefway	KI	Tier 1		FFAR2	Y	Tier 2
ADRA1A	2,4-dichloro-N-((1s,4s)-4-(4-(2-isopropoxyphenyl)piperazin-1-yl)cyclohexyl)benzenesulfonamide	KI	Tier 1		ADARB2	Y
ADRA1A	2-{4-[4-(3-Methoxyphenyl)-1-piperazinyl]butyl}-4-methyl-1,2,4-triazine-3,5(2H,4H)-dione	KI	Tier 1		PRKAR2B	Y
ADRA1A	2-CI-DPH	KI	Tier 1		SGK1	Y	Tier 2
ADRA1A	2-Cl-diphenidine	KI	Tier 1		F8	Y	Tier 1
ADRA1A	2-cyano-N-((1s,4s)-4-(4-(2-isopropoxyphenyl)piperazin-1-yl)cyclohexyl)benzenesulfonamide	KI	Tier 1		C5AR1	Y	Tier 2
ADRA1A	2-fluoro-N-((1s,4s)-4-(4-(2-isopropoxyphenyl)piperazin-1-yl)cyclohexyl)benzenesulfonamide	KI	Tier 1		C5AR2	Y	Tier 3B
ADRA1A	2-methoxy-diphenidine	KI	Tier 1		CPB2	Y	Tier 2
ADRA1A	2-MXP	KI	Tier 1		ZACN	Y	Tier 3B
ADRA1A	3-(difluoromethoxy)-N-((1r,4r)-4-(4-(2-(2,2,2-trifluoroethoxy)phenyl)piperidin-1-yl)cyclohexyl)benzenesulfonamide	KI	Tier 1		GJC2	Y
ADRA1A	3-(difluoromethoxy)-N-((1s,4s)-4-(4-(2-(2,2,2-trifluoroethoxy)phenyl)piperidin-1-yl)cyclohexyl)benzenesulfonamide	KI	Tier 1		KCNN2	Y	Tier 2
ADRA1A	3,4-difluoro-N-((1s,4s)-4-(4-(2-isopropoxyphenyl)piperidin-1-yl)cyclohexyl)benzenesulfonamide	KI	Tier 1		C1R	Y	Tier 2
ADRA1A	3,4-dimethoxy-N-((1r,4r)-4-(4-(2-(2,2,2-trifluoroethoxy)phenyl)piperidin-1-yl)cyclohexyl)benzenesulfonamide	KI	Tier 1		GJE1	Y
ADRA1A	3-chloro-2-fluoro-N-((1s,4s)-4-(4-(2-isopropoxyphenyl)piperazin-1-yl)cyclohexyl)benzenesulfonamide	KI	Tier 1		GJA8	Y
ADRA1A	3-chloro-N-((1s,4s)-4-(4-(2-isopropoxyphenyl)piperazin-1-yl)cyclohexyl)-4-methylbenzenesulfonamide	KI	Tier 1		ART1	Y	Tier 3B
ADRA1A	3-fluoro-N-((1s,4s)-4-(4-(2-isopropoxyphenyl)piperazin-1-yl)cyclohexyl)benzenesulfonamide	KI	Tier 1		GJA4	Y
ADRA1A	3-methoxy-diphenidine	KI	Tier 1		OSGIN2	Y
ADRA1A	3-MXP	KI	Tier 1		GJB3	Y
ADRA1A	4-(1-phenylcyclohexyl)morpholine	KI	Tier 1		GJB5	Y
ADRA1A	4-(8-Chloro-5H-dibenzo[b,e][1,4]diazepin-11-yl)-1-ethylpiperazine N-oxide	KI	Tier 1		ANO1	Y
ADRA1A	4-(8-Chloro-5H-dibenzo[b,e][1,4]diazepin-11-yl)-1-isopropylpiperazine N-oxide	KI	Tier 1		GJD2	Y
ADRA1A	4-(difluoromethoxy)-N-((1r,4r)-4-(4-(2-(2,2,2-trifluoroethoxy)phenyl)piperidin-1-yl)cyclohexyl)benzenesulfonamide	KI	Tier 1		KCNN4	Y	Tier 1
ADRA1A	4-(difluoromethoxy)-N-((1s,4s)-4-(4-(2-(2,2,2-trifluoroethoxy)phenyl)piperidin-1-yl)cyclohexyl)benzenesulfonamide	KI	Tier 1		GJB6	Y
ADRA1A	4-[1-(1,3-benzodioxol-5-yl)cyclohexyl]morpholine	KI	Tier 1		GJB4	Y
ADRA1A	4-[1-(2-methoxyphenyl)cyclohexyl]morpholine	KI	Tier 1		GJD4	Y
ADRA1A	4-[1-(3-Methoxyphenyl)cyclohexyl]morpholine	KI	Tier 1		CASR	Y	Tier 1
ADRA1A	4-[1-(3-methylphenyl)cyclohexyl]morpholine	KI	Tier 1		C7	Y	Tier 3B
ADRA1A	4-[1-(4-methoxyphenyl)cyclohexyl]morpholine	KI	Tier 1		C6	Y	Tier 3A
ADRA1A	4-[3-(4-Chlorophenyl)-3-hydroxy-8-azabicyclo[3.2.1]oct-8-yl]-1-(4-fluorophenyl)-1-butanone	KI	Tier 1		GJD3	Y
ADRA1A	4-[5-trans-hydroxy-5-cis-(4&#8242;-chlorophenyl)-2-azabicyclo[3.2.1]octanyl]-4&#8243;-fluorobutyrophenone	KI	Tier 1		GJA5	Y
ADRA1A	4-chloro-2-fluoro-N-((1r,4r)-4-(4-(2-isopropoxyphenyl)piperazin-1-yl)cyclohexyl)benzenesulfonamide	KI	Tier 1		GJB2	Y
ADRA1A	4-chloro-2-fluoro-N-((1s,4s)-4-(4-(2-isopropoxyphenyl)piperazin-1-yl)cyclohexyl)benzenesulfonamide	KI	Tier 1		ITPR2	Y	Tier 3B
ADRA1A	4-fluoro-N-((1s,4s)-4-(4-(2-isopropoxyphenyl)piperazin-1-yl)cyclohexyl)benzenesulfonamide	KI	Tier 1		ITPR3	Y	Tier 3B
ADRA1A	4-methoxy-diphenidine	KI	Tier 1		C8G	Y	Tier 3A
ADRA1A	4-MXP	KI	Tier 1		OGG1	Y
ADRA1A	5-bromo-6-chloro-N-((1r,4r)-4-(4-(2-isopropoxyphenyl)piperazin-1-yl)cyclohexyl)pyridine-3-sulfonamide	KI	Tier 1		MYO9B	Y
ADRA1A	5-bromo-6-chloro-N-((1s,4s)-4-(4-(2-isopropoxyphenyl)piperazin-1-yl)cyclohexyl)pyridine-3-sulfonamide	KI	Tier 1		SHH	Y	Tier 1
ADRA1A	5-bromo-N-((1r,4r)-4-(4-(2-isopropoxyphenyl)piperazin-1-yl)cyclohexyl)-2-methoxybenzenesulfonamide	KI	Tier 1		CALCR	Y	Tier 1
ADRA1A	5-chloro-2-fluoro-N-((1r,4r)-4-(4-(2-(2,2,2-trifluoroethoxy)phenyl)piperidin-1-yl)cyclohexyl)benzenesulfonamide	KI	Tier 1		PCSK1	Y	Tier 3A
ADRA1A	5-chloro-2-fluoro-N-((1s,4s)-4-(4-(2-(2,2,2-trifluoroethoxy)phenyl)piperidin-1-yl)cyclohexyl)benzenesulfonamide	KI	Tier 1		GDF15	Y	Tier 3A
ADRA1A	5-chloro-2-fluoro-N-((1s,4s)-4-(4-(2-isopropoxyphenyl)piperazin-1-yl)cyclohexyl)benzenesulfonamide	KI	Tier 1		PHEX	Y
ADRA1A	5-chloro-2-methoxy-N-((1r,4r)-4-(4-(2-(2,2,2-trifluoroethoxy)phenyl)piperidin-1-yl)cyclohexyl)benzenesulfonamide	KI	Tier 1		CTSC	Y	Tier 2
ADRA1A	5-chloro-2-methoxy-N-((1s,4s)-4-(4-(2-(2,2,2-trifluoroethoxy)phenyl)piperidin-1-yl)cyclohexyl)benzenesulfonamide	KI	Tier 1		MYLK	Y	Tier 1
ADRA1A	5-chloro-N-((1r,4r)-4-(4-(2-cyclopropoxyphenyl)piperidin-1-yl)cyclohexyl)-2-fluorobenzenesulfonamide	KI	Tier 1		PDE1B	Y	Tier 2
ADRA1A	5-chloro-N-((1r,4r)-4-(4-(2-cyclopropoxyphenyl)piperidin-1-yl)cyclohexyl)-2-methoxybenzenesulfonamide	KI	Tier 1		PDE1C	Y	Tier 2
ADRA1A	5-chloro-N-((1r,4r)-4-(4-(2-isopropoxyphenyl)piperazin-1-yl)cyclohexyl)-2-methoxybenzenesulfonamide	KI	Tier 1		CBX4	Y
ADRA1A	5-chloro-N-((1s,4s)-4-(4-(2-(cyclopropylmethoxy)phenyl)piperazin-1-yl)cyclohexyl)-2-fluorobenzenesulfonamide	KI	Tier 1		PDE1A	Y	Tier 2
ADRA1A	5-chloro-N-((1s,4s)-4-(4-(2-(cyclopropylmethoxy)phenyl)piperazin-1-yl)cyclohexyl)-2-methoxybenzenesulfonamide	KI	Tier 1		XRCC5	Y
ADRA1A	5-chloro-N-((1s,4s)-4-(4-(2-isopropoxyphenyl)piperazin-1-yl)cyclohexyl)-2-methoxybenzenesulfonamide	KI	Tier 1		HUS1	Y
ADRA1A	5-fluoro-N-((1r,4r)-4-(4-(2-isopropoxyphenyl)piperazin-1-yl)cyclohexyl)-2-methoxybenzenesulfonamide	KI	Tier 1		STAG2	Y
ADRA1A	5-fluoro-N-((1s,4s)-4-(4-(2-isopropoxyphenyl)piperazin-1-yl)cyclohexyl)-2-methoxybenzenesulfonamide	KI	Tier 1		SLC5A2	Y	Tier 1
ADRA1A	8-Chloro-11-(4-ethylpiperazin-1-yl)-5H-dibenzo[b,e][1,4]diazepine	KI	Tier 1		SLC5A1	Y	Tier 1
ADRA1A	8-Chloro-11-(4-isopropylpiperazin-1-yl)-5H-dibenzo[b,e][1,4]diazepine	KI	Tier 1		MME	Y	Tier 1
ADRA1A	8-Chloro-11-[4-(1,1-dideutrioethyl)piperazin-1-yl]-5H-dibenzo[b,e][1,4]diazepine	KI	Tier 1		SCG5	Y	Tier 3A
ADRA1A	9-OH-risperidone	KI	Tier 1		CFTR	Y	Tier 1
ADRA1A	Acetylsalicylic acid	KI	Tier 1		EPOR	Y	Tier 1
ADRA1A	AGN-214868	DGI	Tier 1		PCNA	Y
ADRA1A	ALFUZOSIN	DGI	Tier 1		RNASEH2A	Y
ADRA1A	ALFUZOSIN	DGI	Tier 1		HLA-A	Y	Tier 1
ADRA1A	ALFUZOSIN	DGI	Tier 1		PANX3	Y
ADRA1A	ALFUZOSIN HYDROCHLORIDE	DGI	Tier 1		PANX1	Y
ADRA1A	ALFUZOSIN HYDROCHLORIDE	DGI	Tier 1		NAAA	Y	Tier 2
ADRA1A	ALSEROXYLON	DGI	Tier 1		DDC	Y	Tier 1
ADRA1A	ALSEROXYLON	DGI	Tier 1		TPO	Y	Tier 1
ADRA1A	Amentoflavone	KI	Tier 1		ATP7A	Y	Tier 1
ADRA1A	AMIODARONE	DGI	Tier 1		ATP7B	Y	Tier 1
ADRA1A	AMIODARONE	DGI	Tier 1		ERCC2	Y
ADRA1A	Amisulpride	KI	Tier 1		NPR2	Y	Tier 3B
ADRA1A	AMITRIPTYLINE	KI	Tier 1		NPR3	Y
ADRA1A	AMPHETAMINE	DGI	Tier 1		NPR1	Y	Tier 1
ADRA1A	APOMORPHINE	KI	Tier 1		CCRL2	Y	Tier 3B
ADRA1A	ARIPIPRAZOLE	KI	Tier 1		CCR7	Y	Tier 3A
ADRA1A	ASENAPINE	DGI	Tier 1		ACKR4	Y	Tier 3B
ADRA1A	BENZPHETAMINE	DGI	Tier 1		GPR75	Y	Tier 3B
ADRA1A	BENZPHETAMINE	DGI	Tier 1		BRSK2	Y	Tier 1
ADRA1A	Beta-LT	KI	Tier 1		BRSK1	Y	Tier 1
ADRA1A	BETHANIDINE	DGI	Tier 1		NALCN	Y
ADRA1A	BETHANIDINE	DGI	Tier 1		HVCN1	Y
ADRA1A	BMY 7378	KI	Tier 1		CLCN1	Y	Tier 2
ADRA1A	BMY-7378	DGI	Tier 1		TPCN1	Y	Tier 3B
ADRA1A	BROMOCRIPTINE	KI	Tier 1		CD83	Y	Tier 3A
ADRA1A	BUPROPION	KI	Tier 1		CD40	Y	Tier 1
ADRA1A	CABERGOLINE	DGI	Tier 1		TERC	Y
ADRA1A	Cabergoline	KI	Tier 1		GHRL	Y	Tier 1
ADRA1A	CARVEDILOL	DGI	Tier 1		DLX3	Y
ADRA1A	CARVEDILOL	DGI	Tier 1		STK3	Y	Tier 1
ADRA1A	CARVEDILOL	DGI	Tier 1		MAP3K7	Y	Tier 1
ADRA1A	CARVEDILOL	DGI	Tier 1		MAP3K13	Y	Tier 1
ADRA1A	CARVEDILOL PHOSPHATE	DGI	Tier 1		MAP3K12	Y	Tier 1
ADRA1A	CARVEDILOL PHOSPHATE	DGI	Tier 1		MAP3K11	Y	Tier 1
ADRA1A	Cathinone, (-)	KI	Tier 1		MAP3K10	Y	Tier 1
ADRA1A	CELECOXIB	KI	Tier 1		NUAK1	Y	Tier 1
ADRA1A	Cimbi-712	KI	Tier 1		TSSK1B	Y	Tier 1
ADRA1A	Cimbi-717	KI	Tier 1		CCKAR	Y	Tier 1
ADRA1A	Cimbi-772	KI	Tier 1		TPSD1	Y	Tier 3B
ADRA1A	Cimbi-775	KI	Tier 1		PTP4A3	Y
ADRA1A	CITALOPRAM	KI	Tier 1		EREG	Y	Tier 1
ADRA1A	CLOMIPRAMINE	KI	Tier 1		VPS37A	Y
ADRA1A	CLONIDINE	KI	Tier 1		EGF	Y	Tier 3A
ADRA1A	CLOZAPINE	DGI	Tier 1		AREG	Y	Tier 2
ADRA1A	COCAINE	KI	Tier 1		MMP3	Y	Tier 1
ADRA1A	CYPROHEPTADINE	DGI	Tier 1		MMP25	Y	Tier 2
ADRA1A	DAPIPRAZOLE	DGI	Tier 1		MMP8	Y	Tier 1
ADRA1A	DAPIPRAZOLE	DGI	Tier 1		MMP14	Y	Tier 1
ADRA1A	D-cystine	KI	Tier 1		KCNA6	Y	Tier 3B
ADRA1A	DEBRISOQUIN	DGI	Tier 1		KCNA3	Y	Tier 2
ADRA1A	DEBRISOQUIN	DGI	Tier 1		GADD45A	Y
ADRA1A	DESIPRAMINE	KI	Tier 1		CXCR4	Y	Tier 1
ADRA1A	Desmethylcitalopram	KI	Tier 1		CXCR5	Y	Tier 1
ADRA1A	Desmethyldesipramine	KI	Tier 1		CCL22	Y	Tier 3B
ADRA1A	Dexmedetomidine	KI	Tier 1		CCL14	Y	Tier 3B
ADRA1A	D-homocysteic acid	KI	Tier 1		GPBAR1	Y	Tier 1
ADRA1A	D-homocysteine sulfinic acid	KI	Tier 1		FANCC	Y
ADRA1A	D-homocysteine thiolactone	KI	Tier 1		ALDH5A1	Y	Tier 1
ADRA1A	DIAZEPAM	DGI	Tier 1		CCK	Y	Tier 3A
ADRA1A	Diclofenac sodium salt	KI	Tier 1		ABCG2	Y	Tier 1
ADRA1A	Diphenidine	KI	Tier 1		CYP3A43	Y	Tier 1
ADRA1A	DIPIVEFRIN HYDROCHLORIDE	DGI	Tier 1		CYP27A1	Y	Tier 1
ADRA1A	DIPIVEFRIN HYDROCHLORIDE	DGI	Tier 1		CHST11	Y	Tier 1
ADRA1A	DL-homocysteic acid	KI	Tier 1		ADAMTS4	Y	Tier 2
ADRA1A	DL-homocysteine	KI	Tier 1		B3GAT1	Y
ADRA1A	D-methionine	KI	Tier 1		ABCC6	Y	Tier 1
ADRA1A	DOXAZOSIN	DGI	Tier 1		LHCGR	Y	Tier 1
ADRA1A	DOXAZOSIN	DGI	Tier 1		FSHR	Y	Tier 1
ADRA1A	DOXAZOSIN	DGI	Tier 1		DPEP1	Y	Tier 1
ADRA1A	DOXAZOSIN MESYLATE	DGI	Tier 1		ITGB5	Y	Tier 1
ADRA1A	DOXAZOSIN MESYLATE	DGI	Tier 1		ITGA5	Y	Tier 1
ADRA1A	DPH	KI	Tier 1		HCN3	Y	Tier 3B
ADRA1A	DRONEDARONE	DGI	Tier 1		HCN2	Y	Tier 3B
ADRA1A	DRONEDARONE	DGI	Tier 1		HCN1	Y	Tier 2
ADRA1A	DROXIDOPA	DGI	Tier 1		HCN4	Y	Tier 2
ADRA1A	DROXIDOPA	DGI	Tier 1		THBD	Y	Tier 3B
ADRA1A	Duloxetine	KI	Tier 1		SLC29A4	Y
ADRA1A	EPHEDRINE	DGI	Tier 1		SLC47A1	Y	Tier 1
ADRA1A	EPHEDRINE	DGI	Tier 1		CYSLTR1	Y	Tier 1
ADRA1A	Ephedrine,(-)	KI	Tier 1		PPY	Y	Tier 3A
ADRA1A	Ephedrine,(+)	KI	Tier 1		RRM1	Y	Tier 1
ADRA1A	EPINEPHRINE	DGI	Tier 1		FANCA	Y
ADRA1A	EPINEPHRINE	DGI	Tier 1		DRAM1	Y
ADRA1A	EPINEPHRINE	DGI	Tier 1		ERCC4	Y
ADRA1A	EPINEPHRINE	DGI	Tier 1		MT1H	Y
ADRA1A	EPINEPHRINE BITARTRATE	DGI	Tier 1		DFFB	Y
ADRA1A	EPINEPHRINE BITARTRATE	DGI	Tier 1		SMARCA4	Y
ADRA1A	ERGOLOID MESYLATE	DGI	Tier 1		GABPA	Y
ADRA1A	ERGOLOID MESYLATE	DGI	Tier 1		KRT20	Y
ADRA1A	ERGOLOID MESYLATES	DGI	Tier 1		ERCC6	Y
ADRA1A	ERGOLOID MESYLATES	DGI	Tier 1		RECQL	Y	Tier 1
ADRA1A	ERGOTAMINE	KI	Tier 1		MT1F	Y
ADRA1A	ERGOTAMINE TARTRATE	DGI	Tier 1		FXN	Y
ADRA1A	ERGOTAMINE TARTRATE	DGI	Tier 1		CDH17	Y
ADRA1A	Escitalopram	KI	Tier 1		PTPRD	Y
ADRA1A	ETORICOXIB	KI	Tier 1		CCL4	Y	Tier 3B
ADRA1A	FECIMBI-36	KI	Tier 1		SLC25A6	Y
ADRA1A	Fenfluramine	KI	Tier 1		SLC25A4	Y
ADRA1A	Fenfluramine (-)	KI	Tier 1		RRM2	Y	Tier 1
ADRA1A	Fenfluramine (+)	KI	Tier 1		POLE	Y	Tier 1
ADRA1A	Fluorocarazolol,(R)	KI	Tier 1		POLA1	Y	Tier 1
ADRA1A	Fluorocarazolol,(S)	KI	Tier 1		RRM2B	Y	Tier 3B
ADRA1A	FLUOXETINE	KI	Tier 1		POLD1	Y	Tier 1
ADRA1A	Fluparoxan	KI	Tier 1		SCD	Y	Tier 2
ADRA1A	FLUPHENAZINE	KI	Tier 1		FABP1	Y	Tier 1
ADRA1A	Haldol	KI	Tier 1		KCNT1	Y	Tier 3B
ADRA1A	HALOPERIDOL	KI	Tier 1		SLC22A1	Y	Tier 1
ADRA1A	HYDROXYAMPHETAMINE HYDROBROMIDE	DGI	Tier 1		NISCH	Y	Tier 1
ADRA1A	HYDROXYAMPHETAMINE HYDROBROMIDE	DGI	Tier 1		NR1I3	Y	Tier 1
ADRA1A	Hyperforin	KI	Tier 1		SLC1A1	Y	Tier 1
ADRA1A	Hypericin	KI	Tier 1		JUND	Y
ADRA1A	Hyperoside	KI	Tier 1		SLC11A1	Y
ADRA1A	ibuprofen	KI	Tier 1		A2M	Y	Tier 3B
ADRA1A	ibuprofen solid, (S)-(+)	KI	Tier 1		HIF1A	Y	Tier 1
ADRA1A	ILOPERIDONE	DGI	Tier 1		CYP3A7	Y	Tier 1
ADRA1A	IMIPRAMINE	KI	Tier 1		CH25H	Y
ADRA1A	Isoquercitrin	KI	Tier 1		SLC6A1	Y	Tier 1
ADRA1A	KETANSERIN	DGI	Tier 1		MAP2	Y
ADRA1A	Ketorolac tris salt	KI	Tier 1		COL2A1	Y	Tier 3A
ADRA1A	LABETALOL	DGI	Tier 1		COL3A1	Y	Tier 3B
ADRA1A	LABETALOL	DGI	Tier 1		COL1A2	Y	Tier 3A
ADRA1A	LABETALOL HYDROCHLORIDE	DGI	Tier 1		COL1A1	Y	Tier 3A
ADRA1A	LABETALOL HYDROCHLORIDE	DGI	Tier 1		COL15A1	Y	Tier 3B
ADRA1A	L-cysteic acid	KI	Tier 1		COL5A1	Y	Tier 3A
ADRA1A	L-cysteine	KI	Tier 1		COL6A3	Y	Tier 3A
ADRA1A	L-cysteine sulfinic acid	KI	Tier 1		COL6A6	Y	Tier 3B
ADRA1A	L-cystine	KI	Tier 1		COL24A1	Y	Tier 3A
ADRA1A	L-homocysteic acid	KI	Tier 1		COL4A2	Y	Tier 3A
ADRA1A	L-homocysteine sulfinic acid	KI	Tier 1		COL4A1	Y	Tier 3A
ADRA1A	L-homocysteine thiolactone	KI	Tier 1		COL6A2	Y	Tier 3B
ADRA1A	LISDEXAMFETAMINE	DGI	Tier 1		COL27A1	Y	Tier 3A
ADRA1A	LISDEXAMFETAMINE	DGI	Tier 1		COL11A2	Y	Tier 3A
ADRA1A	LISURIDE	DGI	Tier 1		COL11A1	Y	Tier 3A
ADRA1A	LISURIDE	KI	Tier 1		COL4A3	Y	Tier 3A
ADRA1A	L-methionine	KI	Tier 1		COL6A1	Y	Tier 3A
ADRA1A	LOXAPINE	KI	Tier 1		COL4A5	Y	Tier 3B
ADRA1A	mCPP	KI	Tier 1		COL5A2	Y	Tier 3B
ADRA1A	MDL 100907	KI	Tier 1		COL6A5	Y	Tier 3B
ADRA1A	MDL 11,939	KI	Tier 1		COL5A3	Y	Tier 3B
ADRA1A	MDMA	KI	Tier 1		COL28A1	Y	Tier 3A
ADRA1A	Mellpaladine A	KI	Tier 1		COL4A4	Y	Tier 3A
ADRA1A	Mellpaladine B	KI	Tier 1		COL4A6	Y	Tier 3B
ADRA1A	Meloxicam sodium	KI	Tier 1		STK33	Y	Tier 1
ADRA1A	Memantine	KI	Tier 1		MAP3K19	Y	Tier 1
ADRA1A	MEPHENTERMINE SULFATE	DGI	Tier 1		TAOK3	Y	Tier 1
ADRA1A	MEPHENTERMINE SULFATE	DGI	Tier 1		CDC7	Y	Tier 2
ADRA1A	METARAMINOL BITARTRATE	DGI	Tier 1		SMG1	Y	Tier 2
ADRA1A	METARAMINOL BITARTRATE	DGI	Tier 1		PLA2G2A	Y	Tier 1
ADRA1A	METHAMPHETAMINE	DGI	Tier 1		PLA2G10	Y	Tier 1
ADRA1A	Methcathinone, (-)	KI	Tier 1		PLA2G2E	Y	Tier 1
ADRA1A	METHOTRIMEPRAZINE	DGI	Tier 1		FABP3	Y
ADRA1A	METHOTRIMEPRAZINE	DGI	Tier 1		FABP5	Y
ADRA1A	METHOXAMINE	DGI	Tier 1		FABP4	Y	Tier 2
ADRA1A	METHOXAMINE	DGI	Tier 1		BMPR2	Y	Tier 2
ADRA1A	METHOXAMINE	DGI	Tier 1		TGFBR2	Y	Tier 1
ADRA1A	METHOXAMINE HYDROCHLORIDE	DGI	Tier 1		BMPR1A	Y	Tier 2
ADRA1A	METHOXAMINE HYDROCHLORIDE	DGI	Tier 1		ACVR1	Y	Tier 1
ADRA1A	METHYLPHENIDATE	KI	Tier 1		ACVR1B	Y	Tier 1
ADRA1A	METHYSERGIDE	KI	Tier 1		CSNK1G3	Y	Tier 2
ADRA1A	MIANSERIN	DGI	Tier 1		SGK2	Y	Tier 2
ADRA1A	MIDODRINE	DGI	Tier 1		SGK3	Y	Tier 1
ADRA1A	MIDODRINE	DGI	Tier 1		MAP3K20	Y
ADRA1A	MIDODRINE HYDROCHLORIDE	DGI	Tier 1		MAPKAPK3	Y	Tier 2
ADRA1A	MIDODRINE HYDROCHLORIDE	DGI	Tier 1		MAPKAPK5	Y	Tier 2
ADRA1A	Miquelianin	KI	Tier 1		SIRT1	Y	Tier 1
ADRA1A	mirtazapine	KI	Tier 1		SIRT2	Y	Tier 2
ADRA1A	mirtazepine	KI	Tier 1		SIRT3	Y	Tier 2
ADRA1A	Mitragynine	KI	Tier 1		DYRK1B	Y	Tier 1
ADRA1A	MOLINDONE	KI	Tier 1		DYRK1A	Y	Tier 1
ADRA1A	MRS3558	KI	Tier 1		ERAP2	Y
ADRA1A	MRS5202	KI	Tier 1		ERAP1	Y	Tier 3A
ADRA1A	MRS5474	KI	Tier 1		LNPEP	Y	Tier 2
ADRA1A	MRS5676	KI	Tier 1		TAOK1	Y	Tier 1
ADRA1A	MRS5678	KI	Tier 1		CSNK2A1	Y	Tier 1
ADRA1A	MRS5697	KI	Tier 1		HIPK2	Y	Tier 1
ADRA1A	MRS5698	KI	Tier 1		DYRK3	Y	Tier 2
ADRA1A	MRS5755	KI	Tier 1		MUSK	Y	Tier 1
ADRA1A	MRS5923	KI	Tier 1		GRK5	Y	Tier 2
ADRA1A	MRS5930	KI	Tier 1		PKN1	Y	Tier 1
ADRA1A	N-((1r,4r)-4-(4-(2-(2,2,2-trifluoroethoxy)phenyl)piperidin-1-yl)cyclohexyl)-2,3-dihydrobenzo[b][1,4]dioxine-6-sulfonamide	KI	Tier 1		NEK7	Y	Tier 2
ADRA1A	N-((1r,4r)-4-(4-(2-(2,2-difluoroethoxy)phenyl)piperidin-1-yl)cyclohexyl)-3,4-dimethoxybenzenesulfonamide	KI	Tier 1		NEK6	Y	Tier 2
ADRA1A	N-((1r,4r)-4-(4-(2-(2-fluoroethoxy)phenyl)piperidin-1-yl)cyclohexyl)-3,4-dimethoxybenzenesulfonamide	KI	Tier 1		DPP8	Y	Tier 2
ADRA1A	N-((1r,4r)-4-(4-(2-cyclopropoxyphenyl)piperidin-1-yl)cyclohexyl)-3,4-dimethoxybenzenesulfonamide	KI	Tier 1		DPP9	Y	Tier 1
ADRA1A	N-((1r,4r)-4-(4-(2-cyclopropoxyphenyl)piperidin-1-yl)cyclohexyl)benzo[d][1,3]dioxole-5-sulfonamide	KI	Tier 1		STK31	Y
ADRA1A	N-((1r,4r)-4-(4-(2-isopropoxyphenyl)piperazin-1-yl)cyclohexyl)(phenyl)methanesulfonamide	KI	Tier 1		NEK3	Y	Tier 2
ADRA1A	N-((1r,4r)-4-(4-(2-isopropoxyphenyl)piperazin-1-yl)cyclohexyl)-2,5-dimethoxybenzenesulfonamide	KI	Tier 1		SRPK3	Y	Tier 1
ADRA1A	N-((1r,4r)-4-(4-(2-isopropoxyphenyl)piperazin-1-yl)cyclohexyl)-2-methoxy-5-(trifluoromethyl)benzenesulfonamide	KI	Tier 1		NEK11	Y	Tier 2
ADRA1A	N-((1r,4r)-4-(4-(2-isopropoxyphenyl)piperazin-1-yl)cyclohexyl)-3-(trifluoromethyl)benzenesulfonamide	KI	Tier 1		WNK2	Y	Tier 3B
ADRA1A	N-((1r,4r)-4-(4-(2-isopropoxyphenyl)piperazin-1-yl)cyclohexyl)-3,4-dimethoxybenzenesulfonamide	KI	Tier 1		NLK	Y	Tier 2
ADRA1A	N-((1r,4r)-4-(4-(2-isopropoxyphenyl)piperazin-1-yl)cyclohexyl)-4-(methylsulfonyl)benzenesulfonamide	KI	Tier 1		FES	Y	Tier 2
ADRA1A	N-((1r,4r)-4-(4-(2-isopropoxyphenyl)piperazin-1-yl)cyclohexyl)-4-(trifluoromethoxy)benzenesulfonamide	KI	Tier 1		WNK3	Y	Tier 2
ADRA1A	N-((1r,4r)-4-(4-(2-isopropoxyphenyl)piperazin-1-yl)cyclohexyl)-4-methoxypyridine-3-sulfonamide	KI	Tier 1		TSSK2	Y	Tier 2
ADRA1A	N-((1r,4r)-4-(4-(2-isopropoxyphenyl)piperazin-1-yl)cyclohexyl)benzenesulfonamide	KI	Tier 1		CPM	Y	Tier 2
ADRA1A	N-((1r,4r)-4-(4-(2-isopropoxyphenyl)piperazin-1-yl)cyclohexyl)pyridine-3-sulfonamide	KI	Tier 1		CPN1	Y	Tier 2
ADRA1A	N-((1r,4r)-4-(4-(2-isopropoxyphenyl)piperidin-1-yl)cyclohexyl)-3,4-dimethoxybenzenesulfonamide	KI	Tier 1		CPB1	Y	Tier 2
ADRA1A	N-((1r,4r)-4-(4-(4-fluoro-2-isopropoxyphenyl)piperidin-1-yl)cyclohexyl)-3,4-dimethoxybenzenesulfonamide	KI	Tier 1		KLK7	Y	Tier 3B
ADRA1A	N-((1r,4r)-4-(4-(5-fluoro-2-isopropoxyphenyl)piperidin-1-yl)cyclohexyl)-3,4-dimethoxybenzenesulfonamide	KI	Tier 1		KLK5	Y	Tier 3A
ADRA1A	N-((1s,4s)-4-(4-(2-(2,2,2-trifluoroethoxy)phenyl)piperidin-1-yl)cyclohexyl)-2,3-dihydrobenzo[b][1,4]dioxine-6-sulfonamide	KI	Tier 1		ST14	Y	Tier 2
ADRA1A	N-((1s,4s)-4-(4-(2-(2,2-difluoroethoxy)phenyl)piperidin-1-yl)cyclohexyl)-3,4-dimethoxybenzenesulfonamide	KI	Tier 1		KLK14	Y	Tier 3B
ADRA1A	N-((1s,4s)-4-(4-(2-(2-fluoroethoxy)phenyl)piperidin-1-yl)cyclohexyl)-3,4-dimethoxybenzenesulfonamide	KI	Tier 1		CTSD	Y	Tier 1
ADRA1A	N-((1s,4s)-4-(4-(2-(cyclopropylmethoxy)phenyl)piperazin-1-yl)cyclohexyl)-3,4-dimethoxybenzenesulfonamide	KI	Tier 1		CTSE	Y	Tier 1
ADRA1A	N-((1s,4s)-4-(4-(2-cyclopropoxyphenyl)piperidin-1-yl)cyclohexyl)benzo[d][1,3]dioxole-5-sulfonamide	KI	Tier 1		PGC	Y	Tier 3B
ADRA1A	N-((1s,4s)-4-(4-(2-isopropoxyphenyl)piperazin-1-yl)cyclohexyl)-2,5-dimethoxybenzenesulfonamide	KI	Tier 1		PGA5	Y	Tier 1
ADRA1A	N-((1s,4s)-4-(4-(2-isopropoxyphenyl)piperazin-1-yl)cyclohexyl)-2-methoxy-5-(trifluoromethyl)benzenesulfonamide	KI	Tier 1		TESK2	Y	Tier 2
ADRA1A	N-((1s,4s)-4-(4-(2-isopropoxyphenyl)piperazin-1-yl)cyclohexyl)-2-methoxy-5-methylbenzenesulfonamide	KI	Tier 1		LIMK2	Y	Tier 1
ADRA1A	N-((1s,4s)-4-(4-(2-isopropoxyphenyl)piperazin-1-yl)cyclohexyl)-2-methoxy-5-nitrobenzenesulfonamide	KI	Tier 1		TESK1	Y	Tier 1
ADRA1A	N-((1s,4s)-4-(4-(2-isopropoxyphenyl)piperazin-1-yl)cyclohexyl)-2-nitrobenzenesulfonamide	KI	Tier 1		PRKG2	Y	Tier 1
ADRA1A	N-((1s,4s)-4-(4-(2-isopropoxyphenyl)piperazin-1-yl)cyclohexyl)-3-(trifluoromethyl)benzenesulfonamide	KI	Tier 1		PKN2	Y	Tier 1
ADRA1A	N-((1s,4s)-4-(4-(2-isopropoxyphenyl)piperazin-1-yl)cyclohexyl)-3,4-dimethoxybenzenesulfonamide	KI	Tier 1		STK38	Y	Tier 2
ADRA1A	N-((1s,4s)-4-(4-(2-isopropoxyphenyl)piperazin-1-yl)cyclohexyl)-4-(methylsulfonyl)benzenesulfonamide	KI	Tier 1		LATS2	Y	Tier 1
ADRA1A	N-((1s,4s)-4-(4-(2-isopropoxyphenyl)piperazin-1-yl)cyclohexyl)-4-(trifluoromethoxy)benzenesulfonamide	KI	Tier 1		BRD3	Y	Tier 2
ADRA1A	N-((1s,4s)-4-(4-(2-isopropoxyphenyl)piperazin-1-yl)cyclohexyl)-4-methoxypyridine-3-sulfonamide	KI	Tier 1		BRD2	Y	Tier 2
ADRA1A	N-((1s,4s)-4-(4-(2-isopropoxyphenyl)piperazin-1-yl)cyclohexyl)benzenesulfonamide	KI	Tier 1		DYRK2	Y	Tier 1
ADRA1A	N-((1s,4s)-4-(4-(2-isopropoxyphenyl)piperazin-1-yl)cyclohexyl)pyridine-3-sulfonamide	KI	Tier 1		CASP8	Y	Tier 1
ADRA1A	N-((1s,4s)-4-(4-(2-isopropoxyphenyl)piperidin-1-yl)cyclohexyl)-3,4-dimethoxybenzenesulfonamide	KI	Tier 1		CASP7	Y	Tier 2
ADRA1A	N-((1s,4s)-4-(4-(4-fluoro-2-isopropoxyphenyl)piperidin-1-yl)cyclohexyl)-3,4-dimethoxybenzenesulfonamide	KI	Tier 1		CASP3	Y	Tier 2
ADRA1A	N-((1s,4s)-4-(4-(5-fluoro-2-isopropoxyphenyl)piperidin-1-yl)cyclohexyl)-3,4-dimethoxybenzenesulfonamide	KI	Tier 1		CASP2	Y	Tier 2
ADRA1A	N-(3-(cis-3,5-Dimethylpiperidin-1-yl)propyl)-1-((2-(2-chloro-6-methylphenyl)-5-methyloxazol-4-yl)methyl)piperidine-4-carboxamide	KI	Tier 1		PAK2	Y	Tier 1
ADRA1A	N-(4-Acetamidophenyl)indomethacinamide	KI	Tier 1		PAK5	Y
ADRA1A	N,N'-(4,4'-((3R,4R,6aS,9R,10R,12aS)-3,9-dimethyl-6,12-dioxododecahydrodipyrido[1,2-a:1',2'-d]pyrazine-4,10-diyl)bis(4,1-phenylene))diacetamide	KI	Tier 1		PRTN3	Y	Tier 3B
ADRA1A	N-[(3R)-1-Benzyl-3-pyrrolidinyl]-3-(3-thienyl)benzamide	KI	Tier 1		CTSG	Y	Tier 2
ADRA1A	N-[(3R)-1-Benzyl-3-pyrrolidinyl]-4-(2-thienyl)benzamide	KI	Tier 1		CECR2	Y
ADRA1A	N-[(3R)-1-Benzyl-3-pyrrolidinyl]-4-(3-thienyl)benzamide	KI	Tier 1		CREBBP	Y	Tier 2
ADRA1A	N-[(3S)-1-Benzyl-3-pyrrolidinyl]-4-(3-thienyl)benzamide	KI	Tier 1		BRD9	Y
ADRA1A	NAN 190	DGI	Tier 1		CYP2C8	Y	Tier 1
ADRA1A	NAPHAZOLINE HYDROCHLORIDE	DGI	Tier 1		DCLK3	Y	Tier 1
ADRA1A	NAPHAZOLINE HYDROCHLORIDE	DGI	Tier 1		MAP3K3	Y	Tier 1
ADRA1A	Naproxen	KI	Tier 1		EPHB3	Y	Tier 1
ADRA1A	Naproxen sodium,(-)	KI	Tier 1		EPHA1	Y	Tier 1
ADRA1A	N-DESMETHYLCLOZAPINE	KI	Tier 1		EPHB2	Y	Tier 1
ADRA1A	NEFAZODONE	DGI	Tier 1		EGLN1	Y	Tier 1
ADRA1A	NEFAZODONE	DGI	Tier 1		EGLN2	Y	Tier 1
ADRA1A	Nefazodone	KI	Tier 1		EGLN3	Y	Tier 1
ADRA1A	Niguldipine(+)	KI	Tier 1		OXSR1	Y	Tier 2
ADRA1A	nimesulide	KI	Tier 1		STK32B	Y	Tier 2
ADRA1A	NORADRENALINE	DGI	Tier 1		PRKDC	Y	Tier 2
ADRA1A	NORADRENALINE	DGI	Tier 1		LTK	Y	Tier 1
ADRA1A	Norephedrine, (-)	KI	Tier 1		MAP4K3	Y	Tier 1
ADRA1A	Norephedrine, (+)	KI	Tier 1		CDKL1	Y	Tier 2
ADRA1A	NOREPINEPHRINE	DGI	Tier 1		IRAK3	Y	Tier 1
ADRA1A	NOREPINEPHRINE	DGI	Tier 1		TIE1	Y	Tier 1
ADRA1A	NOREPINEPHRINE	KI	Tier 1		SBK3	Y	Tier 2
ADRA1A	Norfenfluramine	KI	Tier 1		ULK1	Y	Tier 1
ADRA1A	Norfenfluramine (-)	KI	Tier 1		TNFRSF10B	Y	Tier 1
ADRA1A	Norfenfluramine (+)	KI	Tier 1		CGB5	Y	Tier 3B
ADRA1A	OLANZAPINE	DGI	Tier 1		LOH19CR1	Y
ADRA1A	OLANZAPINE	KI	Tier 1		TSC22D3	Y
ADRA1A	Ondansetron HCl	KI	Tier 1		CCL7	Y	Tier 3A
ADRA1A	ORG-5222	KI	Tier 1		CRHR2	Y	Tier 3B
ADRA1A	OXYMETAZOLINE	DGI	Tier 1		MC2R	Y	Tier 1
ADRA1A	OXYMETAZOLINE	DGI	Tier 1		GAL	Y	Tier 3B
ADRA1A	OXYMETAZOLINE	DGI	Tier 1		JAG1	Y	Tier 3A
ADRA1A	OXYMETAZOLINE HYDROCHLORIDE	DGI	Tier 1		HSD11B2	Y	Tier 1
ADRA1A	OXYMETAZOLINE HYDROCHLORIDE	DGI	Tier 1		DEFA1	Y	Tier 3A
ADRA1A	PARDOPRUNOX	DGI	Tier 1		GRK3	Y
ADRA1A	PARECOXIB	KI	Tier 1		CTSB	Y	Tier 1
ADRA1A	PAROXETINE	KI	Tier 1		TLR8	Y	Tier 2
ADRA1A	PBR28	KI	Tier 1		TLR9	Y	Tier 1
ADRA1A	pdspTestCompound1	KI	Tier 1		TLR7	Y	Tier 1
ADRA1A	pdspTestCompound3	KI	Tier 1		PDK3	Y
ADRA1A	pdspTestCompound4	KI	Tier 1		PDK4	Y
ADRA1A	PERGOLIDE	KI	Tier 1		PDK2	Y
ADRA1A	PERPHENAZINE	KI	Tier 1		PDHA1	Y
ADRA1A	PHENDIMETRAZINE	DGI	Tier 1		PDHB	Y
ADRA1A	PHENDIMETRAZINE	DGI	Tier 1		PDHA2	Y
ADRA1A	PHENOXYBENZAMINE	DGI	Tier 1		PDE7A	Y	Tier 1
ADRA1A	PHENOXYBENZAMINE	DGI	Tier 1		KCNH3	Y	Tier 3B
ADRA1A	PHENOXYBENZAMINE HYDROCHLORIDE	DGI	Tier 1		ICAM3	Y	Tier 1
ADRA1A	PHENOXYBENZAMINE HYDROCHLORIDE	DGI	Tier 1		ILF3	Y
ADRA1A	PHENTOLAMINE	DGI	Tier 1		PPIA	Y	Tier 1
ADRA1A	PHENTOLAMINE	DGI	Tier 1		ABCA1	Y	Tier 1
ADRA1A	PHENTOLAMINE MESYLATE	DGI	Tier 1		HSPG2	Y	Tier 3B
ADRA1A	PHENTOLAMINE MESYLATE	DGI	Tier 1		VCAN	Y	Tier 3A
ADRA1A	PHENYLEPHRINE	DGI	Tier 1		EP300	Y	Tier 2
ADRA1A	PHENYLEPHRINE	DGI	Tier 1		UGT1A7	Y	Tier 1
ADRA1A	PHENYLEPHRINE	DGI	Tier 1		CSNK2A2	Y	Tier 2
ADRA1A	PHENYLEPHRINE BITARTRATE	DGI	Tier 1		HIPK3	Y	Tier 1
ADRA1A	PHENYLEPHRINE BITARTRATE	DGI	Tier 1		ACKR3	Y	Tier 2
ADRA1A	PHENYLEPHRINE HYDROCHLORIDE	DGI	Tier 1		CNGA1	Y	Tier 3B
ADRA1A	PHENYLEPHRINE HYDROCHLORIDE	DGI	Tier 1		CNGA3	Y	Tier 3B
ADRA1A	PHENYLPROPANOLAMINE	DGI	Tier 1		PDE2A	Y	Tier 2
ADRA1A	PHENYLPROPANOLAMINE	DGI	Tier 1		APLN	Y	Tier 3B
ADRA1A	PIMOZIDE	KI	Tier 1		TNFRSF1A	Y	Tier 1
ADRA1A	PIRIBEDIL	DGI	Tier 1		ACTB	Y
ADRA1A	Piribedil	KI	Tier 1		AIFM1	Y
ADRA1A	Piroxicam	KI	Tier 1		IBSP	Y	Tier 3A
ADRA1A	PL-3-016	KI	Tier 1		PPIB	Y	Tier 1
ADRA1A	PL-3-017	KI	Tier 1		NR4A1	Y	Tier 2
ADRA1A	PL-3-025	KI	Tier 1		MUC16	Y	Tier 1
ADRA1A	PL-3-048-4	KI	Tier 1		CAMLG	Y
ADRA1A	PPP, R(+)-3	KI	Tier 1		PPP3R2	Y
ADRA1A	PPP, S(-)-3	KI	Tier 1		PAEP	Y	Tier 3B
ADRA1A	Pramipexole	KI	Tier 1		RUNX1	Y
ADRA1A	PRAZOSIN	DGI	Tier 1		GATA1	Y
ADRA1A	PRAZOSIN	DGI	Tier 1		POLB	Y	Tier 2
ADRA1A	PRAZOSIN	DGI	Tier 1		JUNB	Y
ADRA1A	PRAZOSIN HYDROCHLORIDE	DGI	Tier 1		IRF1	Y
ADRA1A	PRAZOSIN HYDROCHLORIDE	DGI	Tier 1		SLC2A3	Y
ADRA1A	PROMAZINE	DGI	Tier 1		LTB4R	Y	Tier 1
ADRA1A	PROMAZINE	DGI	Tier 1		DEFA4	Y	Tier 3A
ADRA1A	PROPERICIAZINE	DGI	Tier 1		MATK	Y	Tier 1
ADRA1A	PROPERICIAZINE	DGI	Tier 1		SLPI	Y	Tier 3B
ADRA1A	PROPIOMAZINE	DGI	Tier 1		CCL8	Y	Tier 3B
ADRA1A	PROPIOMAZINE	DGI	Tier 1		ATXN1L	Y
ADRA1A	PSEUDOEPHEDRINE	DGI	Tier 1		RAC1	Y
ADRA1A	PSEUDOEPHEDRINE	DGI	Tier 1		EZH2	Y
ADRA1A	Pseudoephedrine, (-)	KI	Tier 1		POLA2	Y
ADRA1A	Pseudoephedrine,(+)	KI	Tier 1		ACVRL1	Y	Tier 1
ADRA1A	Pseudohypericin	KI	Tier 1		BMP10	Y	Tier 3A
ADRA1A	Pseudonorephedrine, (-) [cathine, (-)]	KI	Tier 1		GDF2	Y	Tier 3B
ADRA1A	Pseudonorephedrine, (+) [cathine, (+)]	KI	Tier 1		KCNB2	Y	Tier 2
ADRA1A	PSILOCIN	KI	Tier 1		KCNC4	Y	Tier 3B
ADRA1A	PSILOCYBIN	KI	Tier 1		KCNS3	Y	Tier 3B
ADRA1A	Quercetin	KI	Tier 1		KCNS2	Y	Tier 3B
ADRA1A	Quercitrin	KI	Tier 1		KCNH6	Y	Tier 2
ADRA1A	Quetiapine	KI	Tier 1		KCNV2	Y	Tier 3B
ADRA1A	Quinelorane	KI	Tier 1		KCNH7	Y	Tier 2
ADRA1A	QUINPIROLE	KI	Tier 1		KCNH4	Y	Tier 3B
ADRA1A	RAUWOLFIA SERPENTINA	DGI	Tier 1		KCNG2	Y	Tier 3B
ADRA1A	RAUWOLFIA SERPENTINA	DGI	Tier 1		KCNQ2	Y	Tier 1
ADRA1A	Reboxetine	KI	Tier 1		KCNC3	Y	Tier 3B
ADRA1A	Rec 15/3079	KI	Tier 1		KCND3	Y	Tier 3B
ADRA1A	Rec 27/0224	KI	Tier 1		KCNQ5	Y	Tier 1
ADRA1A	RISPERIDONE	DGI	Tier 1		KCNQ3	Y	Tier 1
ADRA1A	RISPERIDONE	KI	Tier 1		KCND2	Y	Tier 3A
ADRA1A	RITANSERIN	DGI	Tier 1		KCNS1	Y	Tier 3B
ADRA1A	ROFECOXIB	KI	Tier 1		KCND1	Y	Tier 3B
ADRA1A	Ropinirole	KI	Tier 1		KCNA4	Y	Tier 3B
ADRA1A	ROXINDOLE	DGI	Tier 1		KCNH5	Y	Tier 3B
ADRA1A	Roxindole	KI	Tier 1		KCNC2	Y	Tier 3B
ADRA1A	RU 24213	KI	Tier 1		KCNB1	Y	Tier 3B
ADRA1A	Rutin	KI	Tier 1		KCNC1	Y	Tier 3B
ADRA1A	RWAY,(-)	KI	Tier 1		KCNV1	Y	Tier 3B
ADRA1A	S18616	KI	Tier 1		KCNG1	Y	Tier 3B
ADRA1A	S32504	KI	Tier 1		KCNF1	Y	Tier 3B
ADRA1A	S33005	KI	Tier 1		KCNG3	Y	Tier 3B
ADRA1A	Salvinorin A	KI	Tier 1		KDM2A	Y	Tier 2
ADRA1A	SERTINDOLE	DGI	Tier 1		PHF8	Y	Tier 2
ADRA1A	SERTINDOLE	DGI	Tier 1		KDM7A	Y
ADRA1A	SERTRALINE	KI	Tier 1		MBL2	Y	Tier 3A
ADRA1A	SILODOSIN	DGI	Tier 1		GNRHR2	Y
ADRA1A	SILODOSIN	DGI	Tier 1		P4HTM	Y	Tier 1
ADRA1A	SILODOSIN	DGI	Tier 1		PLA2G7	Y	Tier 1
ADRA1A	SILODOSIN	DGI	Tier 1		CD38	Y	Tier 1
ADRA1A	SK&F 83822	KI	Tier 1		DDR2	Y	Tier 1
ADRA1A	SK&F 83959	KI	Tier 1		STAT5B	Y	Tier 2
ADRA1A	SOU-001	DGI	Tier 1		ARID1A	Y
ADRA1A	SPIPERONE	DGI	Tier 1		IDH2	Y
ADRA1A	SPIPERONE	KI	Tier 1		SRMS	Y	Tier 1
ADRA1A	SPIROXATRINE	DGI	Tier 1		CSF3R	Y	Tier 1
ADRA1A	stepholidine	KI	Tier 1		RPSA	Y
ADRA1A	Talipexole	KI	Tier 1		RAMP1	Y	Tier 1
ADRA1A	TAMSULOSIN	DGI	Tier 1		TK2	Y	Tier 2
ADRA1A	TAMSULOSIN	DGI	Tier 1		HTR3C	Y	Tier 1
ADRA1A	TAMSULOSIN	DGI	Tier 1		HTR3E	Y	Tier 1
ADRA1A	TAMSULOSIN HYDROCHLORIDE	DGI	Tier 1		HTR3D	Y	Tier 1
ADRA1A	TAMSULOSIN HYDROCHLORIDE	DGI	Tier 1		NEUROD1	Y
ADRA1A	TEDATIOXETINE	DGI	Tier 1		DLL4	Y	Tier 1
ADRA1A	TEDATIOXETINE	DGI	Tier 1		EEF2	Y	Tier 1
ADRA1A	TERAZOSIN	DGI	Tier 1		TNFSF11	Y	Tier 1
ADRA1A	TERAZOSIN	DGI	Tier 1		CNGA2	Y	Tier 3B
ADRA1A	TERAZOSIN	DGI	Tier 1		PRSS2	Y
ADRA1A	TERAZOSIN HYDROCHLORIDE HYDRATE	DGI	Tier 1		PRSS3	Y	Tier 2
ADRA1A	TERAZOSIN HYDROCHLORIDE HYDRATE	DGI	Tier 1		KLK4	Y	Tier 3A
ADRA1A	TERGURIDE	DGI	Tier 1		PRSS1	Y	Tier 1
ADRA1A	TERGURIDE	KI	Tier 1		WNT7A	Y	Tier 3A
ADRA1A	TETRAHYDROZOLINE HYDROCHLORIDE	DGI	Tier 1		UBE2D1	Y
ADRA1A	TETRAHYDROZOLINE HYDROCHLORIDE	DGI	Tier 1		MT-ND1	Y
ADRA1A	THIORIDAZINE	DGI	Tier 1		GLRA1	Y	Tier 1
ADRA1A	THIORIDAZINE	DGI	Tier 1		ATP5D	Y
ADRA1A	THIORIDAZINE	KI	Tier 1		KCNK10	Y	Tier 1
ADRA1A	THIOTHIXENE	KI	Tier 1		ATP2C1	Y	Tier 3B
ADRA1A	Tianeptine	KI	Tier 1		KCNK2	Y	Tier 1
ADRA1A	TL99	KI	Tier 1		ACTC1	Y
ADRA1A	TOLAZOLINE	DGI	Tier 1		TDO2	Y	Tier 2
ADRA1A	TOLAZOLINE	DGI	Tier 1		PZP	Y	Tier 3A
ADRA1A	TOLAZOLINE HYDROCHLORIDE	DGI	Tier 1		UBR1	Y
ADRA1A	TOLAZOLINE HYDROCHLORIDE	DGI	Tier 1		TJP1	Y
ADRA1A	TRAZODONE	DGI	Tier 1		S100A10	Y
ADRA1A	TRAZODONE	KI	Tier 1		HYAL2	Y	Tier 3A
ADRA1A	TRIFLUOPERAZINE	DGI	Tier 1		KRT19	Y	Tier 1
ADRA1A	TRIFLUOPERAZINE	DGI	Tier 1		TEAD1	Y
ADRA1A	TRIFLUOPERAZINE	KI	Tier 1		SDS	Y
ADRA1A	TRIMIPRAMINE MALEATE	DGI	Tier 1		RPS19	Y
ADRA1A	TRIMIPRAMINE MALEATE	DGI	Tier 1		CHAT	Y	Tier 1
ADRA1A	URB 597	KI	Tier 1		CHKA	Y
ADRA1A	VALDECOXIB	KI	Tier 1		ATP4A	Y	Tier 1
ADRA1A	valeryl salicylate	KI	Tier 1		ATP4B	Y	Tier 1
ADRA1A	Venlafaxine	KI	Tier 1		DPYS	Y
ADRA1A	WAY 100,635	KI	Tier 1		CYP4B1	Y	Tier 1
ADRA1A	WB 4101	DGI	Tier 1		IRS1	Y
ADRA1A	YOHIMBINE	KI	Tier 1		ELK1	Y
ADRA1A	ZIPRASIDONE	DGI	Tier 1		ELAVL1	Y	Tier 2
ADRA1A	Ziprasidone	KI	Tier 1		PRLR	Y	Tier 1
ADRA1A	ZOTEPINE	KI	Tier 1		IGFBP5	Y	Tier 2
ADRA1B	(-)-ADRENALINE	DGI	Tier 1		PEBP1	Y
ADRA1B	(-)-NORADRENALINE	DGI	Tier 1		ITGB6	Y	Tier 1
ADRA1B	(-)-SYA 09	KI	Tier 1		KCNJ8	Y	Tier 1
ADRA1B	(+)-SYA 09	KI	Tier 1		UGT1A6	Y	Tier 1
ADRA1B	(1R,3S)-1-phenyl-2,3,4,9-tetrahydro-1H-pyrido[3,4-b]indole-3-carboxylic acid	KI	Tier 1		UGT1A10	Y	Tier 1
ADRA1B	(1S,3S)-1-(3,4,5-trimethoxyphenyl)-2,3,4,9-tetrahydro-1H-pyrido[3,4-b]indole-3-carboxylic acid	KI	Tier 1		CLCN6	Y
ADRA1B	(2S,5R,6R)-5-methyl-6-(3-morpholinophenyl)piperidine-2-carboxylic acid	KI	Tier 1		CLCN7	Y
ADRA1B	(2S,5R,6R)-6-(4-(3-methoxyprop-1-ynyl)phenyl)-5-methylpiperidine-2-carboxylic acid	KI	Tier 1		CLCNKA	Y	Tier 3A
ADRA1B	(2S,5R,6R)-6-(4-(furan-2-yl)phenyl)-5-methylpiperidine-2-carboxylic acid	KI	Tier 1		CLCNKB	Y	Tier 3B
ADRA1B	(2S,5R,6R)-6-(4-acetamidophenyl)-5-methylpiperidine-2-carboxylic acid	KI	Tier 1		FH	Y
ADRA1B	(2S,5R,6R)-6-(4'-methoxybiphenyl-2-yl)-5-methylpiperidine-2-carboxylic acid	KI	Tier 1		PTGES3	Y
ADRA1B	(2S,5S,6S)-5-methyl-6-(3-(2-oxopyrrolidin-1-yl)phenyl)piperidine-2-carboxylic acid	KI	Tier 1		HSPB1	Y	Tier 1
ADRA1B	(2S,5S,6S)-6-(3-allylphenyl)-5-methylpiperidine-2-carboxylic acid	KI	Tier 1		PTHLH	Y	Tier 1
ADRA1B	(2S,5S,6S)-6-(3-methoxyphenyl)-5-methylpiperidine-2-carboxylic acid	KI	Tier 1		MTAP	Y	Tier 2
ADRA1B	(2S,5S,6S)-6-(4-(3-(dimethylamino)prop-1-ynyl)phenyl)-5-methylpiperidine-2-carboxylic acid	KI	Tier 1		CST3	Y	Tier 3A
ADRA1B	(3R,4R,6aS,9R,10R,12aS)-3,9-dimethyl-4,10-bis(3-morpholinophenyl)octahydrodipyrido[1,2-a:1',2'-d]pyrazine-6,12(6aH,12aH)-dione	KI	Tier 1		LAMP1	Y	Tier 3A
ADRA1B	(3R,4R,6aS,9R,10R,12aS)-4-(3-bromophenyl)-3,9-dimethyl-10-(3-morpholinophenyl)octahydrodipyrido[1,2-a:1',2'-d]pyrazine-6,12(6aH,12aH)-dione	KI	Tier 1		DUSP6	Y
ADRA1B	(3R,4R,6aS,9R,10R,12aS)-4,10-bis(3-bromophenyl)-3,9-dimethyloctahydrodipyrido[1,2-a:1',2'-d]pyrazine-6,12(6aH,12aH)-dione	KI	Tier 1		VIM	Y	Tier 1
ADRA1B	(3R,4R,6aS,9R,10R,12aS)-4,10-bis(4-(3-methoxyprop-1-ynyl)phenyl)-3,9-dimethyloctahydrodipyrido[1,2-a:1',2'-d]pyrazine-6,12(6aH,12aH)-dione	KI	Tier 1		SLC12A7	Y	Tier 3B
ADRA1B	(3R,4R,6aS,9R,10R,12aS)-4,10-bis(4-(furan-2-yl)phenyl)-3,9-dimethyloctahydrodipyrido[1,2-a:1',2'-d]pyrazine-6,12(6aH,12aH)-dione	KI	Tier 1		SLC12A6	Y	Tier 3B
ADRA1B	(3R,4R,6aS,9S,10S,12aS)-4-(4-(furan-2-yl)phenyl)-3,9-dimethyl-10-(3-(2-oxopyrrolidin-1-yl)phenyl)octahydrodipyrido[1,2-a:1',2'-d]pyrazine-6,12(6aH,12aH)-dione	KI	Tier 1		P2RY10	Y	Tier 3B
ADRA1B	(3S,4S,6aS,9S,10S,12aS)-3,9-dimethyl-4,10-bis(3-(2-oxopyrrolidin-1-yl)phenyl)octahydrodipyrido[1,2-a:1',2'-d]pyrazine-6,12(6aH,12aH)-dione	KI	Tier 1		GPR87	Y	Tier 3B
ADRA1B	(3S,4S,6aS,9S,10S,12aS)-4-(2-bromophenyl)-10-(4-(3-(dimethylamino)prop-1-ynyl)phenyl)-3,9-dimethyloctahydrodipyrido[1,2-a:1',2'-d]pyrazine-6,12(6aH,12aH)-dione	KI	Tier 1		PDE6B	Y	Tier 3B
ADRA1B	(3S,4S,6aS,9S,10S,12aS)-4,10-bis(2-bromophenyl)-3,9-dimethyloctahydrodipyrido[1,2-a:1',2'-d]pyrazine-6,12(6aH,12aH)-dione	KI	Tier 1		PDE10A	Y	Tier 1
ADRA1B	(3S,4S,6aS,9S,10S,12aS)-4,10-bis(3-allylphenyl)-3,9-dimethyloctahydrodipyrido[1,2-a:1',2'-d]pyrazine-6,12(6aH,12aH)-dione	KI	Tier 1		PDE6C	Y	Tier 1
ADRA1B	(3S,4S,6aS,9S,10S,12aS)-4,10-bis(4-(3-(dimethylamino)prop-1-ynyl)phenyl)-3,9-dimethyloctahydrodipyrido[1,2-a:1',2'-d]pyrazine-6,12(6aH,12aH)-dione	KI	Tier 1		PDE8A	Y	Tier 1
ADRA1B	(3S,4S,7S,8S,9aS,10aS)-4,8-Bis-(3-methoxy-phenyl)-3,7-dimethyl-octahydro-4a,8a-diaza-anthraquinone	KI	Tier 1		PDE7B	Y	Tier 1
ADRA1B	(3S,6S,7S,9aS)-3-isopropyl-6-(3-methoxyphenyl)-2,7-dimethylhexahydro-1H-pyrido[1,2-a]pyrazine-1,4(6H)-dione	KI	Tier 1		PDE6H	Y	Tier 3B
ADRA1B	(5aS,8R,9R,11aS)-9-(4-bromophenyl)-8-methylhexahydro-1H-pyrido[1,2-a]pyrrolo[1,2-d]pyrazine-5,11(5aH,11aH)-dione	KI	Tier 1		PDE9A	Y	Tier 2
ADRA1B	(R)-1-(2-(1-(3,4-Dichloro-benzene sulfonyl)-pyrrolidin-2-yl)-ethyl)-4-methyl piperidine	KI	Tier 1		PDE5A	Y	Tier 1
ADRA1B	(R)-4-Methyl-1-(2-(1-(naphthalene-1-sulfonyl)-piperidin-2-yl)-ethyl)-piperidine(10)	KI	Tier 1		PDE6A	Y	Tier 2
ADRA1B	(R)-4-Methyl-1-(2-(1-(naphthalene-1-sulfonyl)-piperidin-2-yl)-ethyl)-piperidine(5)	KI	Tier 1		PDE8B	Y	Tier 1
ADRA1B	(R)-4-Methyl-1-(2-(1-toluene-3-sulfonyl)-pyrrolidin-2-yl)-ethyl)-piperidine (Oxalate salt)	KI	Tier 1		PDE6D	Y	Tier 3B
ADRA1B	(S)-1-(2-Amino-2-carboxyethyl)-3-(2-carboxy-5-phenylthiophene-3-yl-methylpyrimidine-2,4-dione	KI	Tier 1		PDE6G	Y	Tier 3B
ADRA1B	1-(2,4-difluorophenyl)-3-(4-(4-(2-isopropoxyphenyl)piperazin-1-yl)cyclohexyl)urea	KI	Tier 1		ALDH3A1	Y	Tier 1
ADRA1B	1-(2,4-dimethoxyphenyl)-3-(4-(4-(2-isopropoxyphenyl)piperazin-1-yl)cyclohexyl)urea	KI	Tier 1		ALDH2	Y	Tier 1
ADRA1B	1-(2,5-difluorophenyl)-3-(4-(4-(2-isopropoxyphenyl)piperazin-1-yl)cyclohexyl)urea	KI	Tier 1		ABAT	Y	Tier 1
ADRA1B	1-(2,6-dichlorophenyl)-3-(4-(4-(2-isopropoxyphenyl)piperazin-1-yl)cyclohexyl)urea	KI	Tier 1		MAGEA3	Y	Tier 1
ADRA1B	1-(2,6-difluorophenyl)-3-(4-(4-(2-isopropoxyphenyl)piperazin-1-yl)cyclohexyl)urea	KI	Tier 1		TLE3	Y
ADRA1B	1-(2-chlorophenyl)-3-(4-(4-(2-isopropoxyphenyl)piperazin-1-yl)cyclohexyl)urea	KI	Tier 1		PGP	Y
ADRA1B	1-(3,4-difluorophenyl)-3-(4-(4-(2-isopropoxyphenyl)piperazin-1-yl)cyclohexyl)urea	KI	Tier 1		GAS6	Y	Tier 3B
ADRA1B	1-(3-chlorophenyl)-3-(4-(4-(2-isopropoxyphenyl)piperazin-1-yl)cyclohexyl)urea	KI	Tier 1		KCNJ12	Y	Tier 2
ADRA1B	1-(3-fluorobenzyl)-3-(4-(4-(2-isopropoxyphenyl)piperazin-1-yl)cyclohexyl)urea	KI	Tier 1		MKNK1	Y	Tier 1
ADRA1B	1-(4-(4-(2-isopropoxyphenyl)piperazin-1-yl)cyclohexyl)-3-(2,4,6-trichlorophenyl)urea	KI	Tier 1		FGF4	Y	Tier 1
ADRA1B	1-(4-(4-(2-isopropoxyphenyl)piperazin-1-yl)cyclohexyl)-3-(2-methoxyphenyl)urea	KI	Tier 1		FGF3	Y	Tier 3A
ADRA1B	1-(5-chloro-2-methoxyphenyl)-3-(4-(4-(2-isopropoxyphenyl)piperazin-1-yl)cyclohexyl)urea	KI	Tier 1		RALBP1	Y
ADRA1B	18F-Mefway	KI	Tier 1		TAF1	Y
ADRA1B	2,4-dichloro-N-((1r,4r)-4-(4-(2-isopropoxyphenyl)piperazin-1-yl)cyclohexyl)benzenesulfonamide	KI	Tier 1		ATRX	Y
ADRA1B	2,4-dichloro-N-((1s,4s)-4-(4-(2-isopropoxyphenyl)piperazin-1-yl)cyclohexyl)benzenesulfonamide	KI	Tier 1		SP3	Y
ADRA1B	2-{4-[4-(3-Methoxyphenyl)-1-piperazinyl]butyl}-4-methyl-1,2,4-triazine-3,5(2H,4H)-dione	KI	Tier 1		ZEB1	Y
ADRA1B	2-CI-DPH	KI	Tier 1		H2AFX	Y
ADRA1B	2-Cl-diphenidine	KI	Tier 1		LRP1B	Y
ADRA1B	2-cyano-N-((1r,4r)-4-(4-(2-isopropoxyphenyl)piperazin-1-yl)cyclohexyl)benzenesulfonamide	KI	Tier 1		KCNJ2	Y	Tier 2
ADRA1B	2-cyano-N-((1s,4s)-4-(4-(2-isopropoxyphenyl)piperazin-1-yl)cyclohexyl)benzenesulfonamide	KI	Tier 1		F5	Y	Tier 1
ADRA1B	2-fluoro-N-((1r,4r)-4-(4-(2-isopropoxyphenyl)piperazin-1-yl)cyclohexyl)benzenesulfonamide	KI	Tier 1		TNFRSF10A	Y	Tier 1
ADRA1B	2-fluoro-N-((1s,4s)-4-(4-(2-isopropoxyphenyl)piperazin-1-yl)cyclohexyl)benzenesulfonamide	KI	Tier 1		SRD5A3	Y	Tier 1
ADRA1B	2-methoxy-diphenidine	KI	Tier 1		SRD5A1	Y	Tier 1
ADRA1B	2-MXP	KI	Tier 1		SRD5A2	Y	Tier 1
ADRA1B	3-(difluoromethoxy)-N-((1r,4r)-4-(4-(2-(2,2,2-trifluoroethoxy)phenyl)piperidin-1-yl)cyclohexyl)benzenesulfonamide	KI	Tier 1		MAP3K1	Y	Tier 2
ADRA1B	3-(difluoromethoxy)-N-((1s,4s)-4-(4-(2-(2,2,2-trifluoroethoxy)phenyl)piperidin-1-yl)cyclohexyl)benzenesulfonamide	KI	Tier 1		KLK1	Y	Tier 2
ADRA1B	3,4-difluoro-N-((1r,4r)-4-(4-(2-isopropoxyphenyl)piperidin-1-yl)cyclohexyl)benzenesulfonamide	KI	Tier 1		C5	Y	Tier 1
ADRA1B	3,4-difluoro-N-((1s,4s)-4-(4-(2-isopropoxyphenyl)piperidin-1-yl)cyclohexyl)benzenesulfonamide	KI	Tier 1		ODC1	Y	Tier 1
ADRA1B	3,4-dimethoxy-N-((1r,4r)-4-(4-(2-(2,2,2-trifluoroethoxy)phenyl)piperidin-1-yl)cyclohexyl)benzenesulfonamide	KI	Tier 1		BCL2L11	Y
ADRA1B	3,4-dimethoxy-N-((1s,4s)-4-(4-(2-(2,2,2-trifluoroethoxy)phenyl)piperidin-1-yl)cyclohexyl)benzenesulfonamide	KI	Tier 1		SLAMF7	Y	Tier 1
ADRA1B	3-chloro-2-fluoro-N-((1r,4r)-4-(4-(2-isopropoxyphenyl)piperazin-1-yl)cyclohexyl)benzenesulfonamide	KI	Tier 1		CASP10	Y
ADRA1B	3-chloro-2-fluoro-N-((1s,4s)-4-(4-(2-isopropoxyphenyl)piperazin-1-yl)cyclohexyl)benzenesulfonamide	KI	Tier 1		CASP5	Y
ADRA1B	3-chloro-N-((1r,4r)-4-(4-(2-isopropoxyphenyl)piperazin-1-yl)cyclohexyl)-4-methylbenzenesulfonamide	KI	Tier 1		CASP4	Y
ADRA1B	3-chloro-N-((1s,4s)-4-(4-(2-isopropoxyphenyl)piperazin-1-yl)cyclohexyl)-4-methylbenzenesulfonamide	KI	Tier 1		CASP9	Y	Tier 2
ADRA1B	3-fluoro-N-((1r,4r)-4-(4-(2-isopropoxyphenyl)piperazin-1-yl)cyclohexyl)benzenesulfonamide	KI	Tier 1		CASP12	Y
ADRA1B	3-fluoro-N-((1s,4s)-4-(4-(2-isopropoxyphenyl)piperazin-1-yl)cyclohexyl)benzenesulfonamide	KI	Tier 1		CASP6	Y	Tier 2
ADRA1B	3-methoxy-diphenidine	KI	Tier 1		CASP1	Y	Tier 1
ADRA1B	3-MXP	KI	Tier 1		CASP14	Y
ADRA1B	4-(difluoromethoxy)-N-((1r,4r)-4-(4-(2-(2,2,2-trifluoroethoxy)phenyl)piperidin-1-yl)cyclohexyl)benzenesulfonamide	KI	Tier 1		DSP	Y
ADRA1B	4-(difluoromethoxy)-N-((1s,4s)-4-(4-(2-(2,2,2-trifluoroethoxy)phenyl)piperidin-1-yl)cyclohexyl)benzenesulfonamide	KI	Tier 1		COMT	Y	Tier 1
ADRA1B	4-[1-(2-methoxyphenyl)cyclohexyl]morpholine	KI	Tier 1		BCOR	Y
ADRA1B	4-[1-(3-Methoxyphenyl)cyclohexyl]morpholine	KI	Tier 1		ADCYAP1	Y	Tier 3A
ADRA1B	4-[3-(4-Chlorophenyl)-3-hydroxy-8-azabicyclo[3.2.1]oct-8-yl]-1-(4-fluorophenyl)-1-butanone	KI	Tier 1		UTRN	Y
ADRA1B	4-[5-trans-hydroxy-5-cis-(4&#8242;-chlorophenyl)-2-azabicyclo[3.2.1]octanyl]-4&#8243;-fluorobutyrophenone	KI	Tier 1		MTR	Y
ADRA1B	4-chloro-2-fluoro-N-((1r,4r)-4-(4-(2-isopropoxyphenyl)piperazin-1-yl)cyclohexyl)benzenesulfonamide	KI	Tier 1		STAT6	Y	Tier 2
ADRA1B	4-chloro-2-fluoro-N-((1s,4s)-4-(4-(2-isopropoxyphenyl)piperazin-1-yl)cyclohexyl)benzenesulfonamide	KI	Tier 1		TNFRSF11B	Y	Tier 3A
ADRA1B	4-fluoro-N-((1r,4r)-4-(4-(2-isopropoxyphenyl)piperazin-1-yl)cyclohexyl)benzenesulfonamide	KI	Tier 1		FOXP3	Y
ADRA1B	4-fluoro-N-((1s,4s)-4-(4-(2-isopropoxyphenyl)piperazin-1-yl)cyclohexyl)benzenesulfonamide	KI	Tier 1		CHD1	Y
ADRA1B	4-methoxy-diphenidine	KI	Tier 1		IL3RA	Y	Tier 1
ADRA1B	4-MXP	KI	Tier 1		VAV1	Y
ADRA1B	5-bromo-6-chloro-N-((1r,4r)-4-(4-(2-isopropoxyphenyl)piperazin-1-yl)cyclohexyl)pyridine-3-sulfonamide	KI	Tier 1		CISH	Y
ADRA1B	5-bromo-6-chloro-N-((1s,4s)-4-(4-(2-isopropoxyphenyl)piperazin-1-yl)cyclohexyl)pyridine-3-sulfonamide	KI	Tier 1		DOT1L	Y	Tier 2
ADRA1B	5-bromo-N-((1r,4r)-4-(4-(2-isopropoxyphenyl)piperazin-1-yl)cyclohexyl)-2-methoxybenzenesulfonamide	KI	Tier 1		PTPRF	Y	Tier 2
ADRA1B	5-chloro-2-fluoro-N-((1r,4r)-4-(4-(2-(2,2,2-trifluoroethoxy)phenyl)piperidin-1-yl)cyclohexyl)benzenesulfonamide	KI	Tier 1		CAMK4	Y	Tier 2
ADRA1B	5-chloro-2-fluoro-N-((1s,4s)-4-(4-(2-(2,2,2-trifluoroethoxy)phenyl)piperidin-1-yl)cyclohexyl)benzenesulfonamide	KI	Tier 1		AKR1C1	Y	Tier 1
ADRA1B	5-chloro-2-fluoro-N-((1s,4s)-4-(4-(2-isopropoxyphenyl)piperazin-1-yl)cyclohexyl)benzenesulfonamide	KI	Tier 1		GSTA1	Y	Tier 1
ADRA1B	5-chloro-2-methoxy-N-((1r,4r)-4-(4-(2-(2,2,2-trifluoroethoxy)phenyl)piperidin-1-yl)cyclohexyl)benzenesulfonamide	KI	Tier 1		ADH4	Y	Tier 1
ADRA1B	5-chloro-2-methoxy-N-((1s,4s)-4-(4-(2-(2,2,2-trifluoroethoxy)phenyl)piperidin-1-yl)cyclohexyl)benzenesulfonamide	KI	Tier 1		NAPEPLD	Y
ADRA1B	5-chloro-N-((1r,4r)-4-(4-(2-cyclopropoxyphenyl)piperidin-1-yl)cyclohexyl)-2-fluorobenzenesulfonamide	KI	Tier 1		MT1JP	Y
ADRA1B	5-chloro-N-((1r,4r)-4-(4-(2-cyclopropoxyphenyl)piperidin-1-yl)cyclohexyl)-2-methoxybenzenesulfonamide	KI	Tier 1		CD55	Y	Tier 1
ADRA1B	5-chloro-N-((1r,4r)-4-(4-(2-isopropoxyphenyl)piperazin-1-yl)cyclohexyl)-2-methoxybenzenesulfonamide	KI	Tier 1		SDF4	Y
ADRA1B	5-chloro-N-((1s,4s)-4-(4-(2-(cyclopropylmethoxy)phenyl)piperazin-1-yl)cyclohexyl)-2-fluorobenzenesulfonamide	KI	Tier 1		CAV1	Y
ADRA1B	5-chloro-N-((1s,4s)-4-(4-(2-(cyclopropylmethoxy)phenyl)piperazin-1-yl)cyclohexyl)-2-methoxybenzenesulfonamide	KI	Tier 1		GFER	Y	Tier 1
ADRA1B	5-chloro-N-((1s,4s)-4-(4-(2-cyclopropoxyphenyl)piperidin-1-yl)cyclohexyl)-2-fluorobenzenesulfonamide	KI	Tier 1		PPA1	Y
ADRA1B	5-chloro-N-((1s,4s)-4-(4-(2-cyclopropoxyphenyl)piperidin-1-yl)cyclohexyl)-2-methoxybenzenesulfonamide	KI	Tier 1		CREB1	Y
ADRA1B	5-chloro-N-((1s,4s)-4-(4-(2-isopropoxyphenyl)piperazin-1-yl)cyclohexyl)-2-methoxybenzenesulfonamide	KI	Tier 1		RNF112	Y
ADRA1B	5-fluoro-N-((1r,4r)-4-(4-(2-isopropoxyphenyl)piperazin-1-yl)cyclohexyl)-2-methoxybenzenesulfonamide	KI	Tier 1		POU5F1	Y
ADRA1B	5-fluoro-N-((1s,4s)-4-(4-(2-isopropoxyphenyl)piperazin-1-yl)cyclohexyl)-2-methoxybenzenesulfonamide	KI	Tier 1		MT2A	Y
ADRA1B	Acetylsalicylic acid	KI	Tier 1		CCNA2	Y	Tier 1
ADRA1B	AGN-214868	DGI	Tier 1		AQP8	Y
ADRA1B	ALFUZOSIN	DGI	Tier 1		CA9	Y	Tier 1
ADRA1B	ALFUZOSIN	DGI	Tier 1		CA5A	Y	Tier 1
ADRA1B	ALFUZOSIN	DGI	Tier 1		CA13	Y	Tier 1
ADRA1B	ALFUZOSIN HYDROCHLORIDE	DGI	Tier 1		CA5B	Y	Tier 1
ADRA1B	ALSEROXYLON	DGI	Tier 1		CA6	Y	Tier 1
ADRA1B	Amentoflavone	KI	Tier 1		EIF4E	Y	Tier 1
ADRA1B	Amisulpride	KI	Tier 1		ACTR2	Y
ADRA1B	APOMORPHINE	KI	Tier 1		PAPOLA	Y
ADRA1B	ARIPIPRAZOLE	KI	Tier 1		CTNNB1	Y	Tier 2
ADRA1B	Beta-LT	KI	Tier 1		TSC1	Y
ADRA1B	BETHANIDINE	DGI	Tier 1		BAP1	Y
ADRA1B	BETHANIDINE	DGI	Tier 1		FKBP1A	Y	Tier 1
ADRA1B	BMY 7378	KI	Tier 1		FLCN	Y
ADRA1B	BMY-7378	DGI	Tier 1		TSC2	Y
ADRA1B	Cabergoline	KI	Tier 1		PBRM1	Y
ADRA1B	CARVEDILOL	DGI	Tier 1		GLP1R	Y	Tier 1
ADRA1B	CARVEDILOL PHOSPHATE	DGI	Tier 1		NPC1L1	Y	Tier 1
ADRA1B	Cathinone, (-)	KI	Tier 1		CYP11B2	Y	Tier 1
ADRA1B	CELECOXIB	KI	Tier 1		CYP11B1	Y	Tier 1
ADRA1B	CLONIDINE	KI	Tier 1		LPAR5	Y	Tier 2
ADRA1B	CLOZAPINE	DGI	Tier 1		FOXO1	Y
ADRA1B	CLOZAPINE	KI	Tier 1		LUM	Y	Tier 3A
ADRA1B	COCAINE	KI	Tier 1		MUC1	Y	Tier 1
ADRA1B	CYPROHEPTADINE	DGI	Tier 1		FADD	Y
ADRA1B	DAPIPRAZOLE	DGI	Tier 1		TXNIP	Y
ADRA1B	DAPIPRAZOLE	DGI	Tier 1		CBLB	Y
ADRA1B	D-cystine	KI	Tier 1		GPI	Y	Tier 3B
ADRA1B	DEBRISOQUIN	DGI	Tier 1		NTSR1	Y	Tier 1
ADRA1B	DEBRISOQUIN	DGI	Tier 1		PAH	Y	Tier 1
ADRA1B	Dexmedetomidine	KI	Tier 1		TPH1	Y	Tier 2
ADRA1B	DEXTROAMPHETAMINE	DGI	Tier 1		C1QB	Y	Tier 3B
ADRA1B	D-homocysteic acid	KI	Tier 1		ADIPOQ	Y	Tier 3A
ADRA1B	D-homocysteine sulfinic acid	KI	Tier 1		SLC5A8	Y
ADRA1B	D-homocysteine thiolactone	KI	Tier 1		BCL6	Y
ADRA1B	Diclofenac sodium salt	KI	Tier 1		RBP4	Y	Tier 2
ADRA1B	Diphenidine	KI	Tier 1		ENO2	Y
ADRA1B	DIPIVEFRIN HYDROCHLORIDE	DGI	Tier 1		AKR1D1	Y
ADRA1B	DL-homocysteic acid	KI	Tier 1		ITGB7	Y	Tier 1
ADRA1B	DL-homocysteine	KI	Tier 1		ITGA4	Y	Tier 1
ADRA1B	D-methionine	KI	Tier 1		TRPM5	Y	Tier 3B
ADRA1B	DOXAZOSIN	DGI	Tier 1		PLA2G4A	Y	Tier 1
ADRA1B	DOXAZOSIN	DGI	Tier 1		TYMP	Y	Tier 2
ADRA1B	DOXAZOSIN	DGI	Tier 1		PPP1R1B	Y
ADRA1B	DOXAZOSIN MESYLATE	DGI	Tier 1		KCNJ6	Y	Tier 3A
ADRA1B	DPH	KI	Tier 1		KCNJ9	Y	Tier 2
ADRA1B	DROXIDOPA	DGI	Tier 1		CCL5	Y	Tier 2
ADRA1B	Ephedrine,(-)	KI	Tier 1		CD163	Y	Tier 3B
ADRA1B	Ephedrine,(+)	KI	Tier 1		ATIC	Y	Tier 2
ADRA1B	EPINEPHRINE	DGI	Tier 1		ADH1A	Y	Tier 1
ADRA1B	EPINEPHRINE	DGI	Tier 1		ADH1B	Y	Tier 1
ADRA1B	EPINEPHRINE BITARTRATE	DGI	Tier 1		ADH1C	Y	Tier 1
ADRA1B	ERGOLOID MESYLATES	DGI	Tier 1		AKR1A1	Y	Tier 1
ADRA1B	ERGOTAMINE	KI	Tier 1		PTCH1	Y
ADRA1B	ERGOTAMINE TARTRATE	DGI	Tier 1		TGFB3	Y	Tier 1
ADRA1B	ETORICOXIB	KI	Tier 1		TGFB2	Y	Tier 1
ADRA1B	FECIMBI-36	KI	Tier 1		PCSK7	Y	Tier 3A
ADRA1B	Fenfluramine	KI	Tier 1		FURIN	Y	Tier 3A
ADRA1B	Fenfluramine (-)	KI	Tier 1		PCSK6	Y	Tier 3A
ADRA1B	Fenfluramine (+)	KI	Tier 1		PCSK4	Y
ADRA1B	Fluorocarazolol,(R)	KI	Tier 1		PCSK5	Y	Tier 3A
ADRA1B	Fluorocarazolol,(S)	KI	Tier 1		CXCR1	Y	Tier 1
ADRA1B	Fluparoxan	KI	Tier 1		SLC52A2	Y
ADRA1B	FLUPHENAZINE	KI	Tier 1		UGT1A	Y
ADRA1B	Haldol	KI	Tier 1		HOXA9	Y
ADRA1B	HALOPERIDOL	KI	Tier 1		CSF2RA	Y	Tier 1
ADRA1B	HYDROXYAMPHETAMINE HYDROBROMIDE	DGI	Tier 1		TRPV4	Y	Tier 2
ADRA1B	Hyperforin	KI	Tier 1		PBK	Y	Tier 2
ADRA1B	Hypericin	KI	Tier 1		EMP1	Y
ADRA1B	Hyperoside	KI	Tier 1		CIP2A	Y
ADRA1B	ibuprofen	KI	Tier 1		WEE1	Y	Tier 2
ADRA1B	ibuprofen solid, (S)-(+)	KI	Tier 1		CD33	Y	Tier 1
ADRA1B	Isoquercitrin	KI	Tier 1		CD44	Y	Tier 1
ADRA1B	KETANSERIN	DGI	Tier 1		GCGR	Y	Tier 1
ADRA1B	Ketorolac tris salt	KI	Tier 1		ACLY	Y	Tier 2
ADRA1B	LABETALOL	DGI	Tier 1		CORT	Y	Tier 3B
ADRA1B	LABETALOL	DGI	Tier 1		LIPA	Y	Tier 2
ADRA1B	LABETALOL HYDROCHLORIDE	DGI	Tier 1		GPT	Y
ADRA1B	L-cysteic acid	KI	Tier 1		APOA2	Y	Tier 3B
ADRA1B	L-cysteine	KI	Tier 1		MUC5AC	Y	Tier 1
ADRA1B	L-cysteine sulfinic acid	KI	Tier 1		SLC5A4	Y	Tier 1
ADRA1B	L-cystine	KI	Tier 1		SLC2A5	Y	Tier 1
ADRA1B	L-homocysteic acid	KI	Tier 1		SLC2A2	Y
ADRA1B	L-homocysteine sulfinic acid	KI	Tier 1		SLC1A5	Y
ADRA1B	L-homocysteine thiolactone	KI	Tier 1		GPRC6A	Y	Tier 3B
ADRA1B	LISDEXAMFETAMINE	DGI	Tier 1		CD8B	Y	Tier 3A
ADRA1B	LISDEXAMFETAMINE	DGI	Tier 1		TPSAB1	Y	Tier 2
ADRA1B	LISDEXAMFETAMINE	DGI	Tier 1		INHBE	Y	Tier 3A
ADRA1B	LISURIDE	KI	Tier 1		CDC42	Y	Tier 2
ADRA1B	L-methionine	KI	Tier 1		SERPINB3	Y	Tier 3B
ADRA1B	LOXAPINE	KI	Tier 1		GPX1	Y	Tier 1
ADRA1B	mCPP	KI	Tier 1		KDM6A	Y
ADRA1B	MDL 100907	KI	Tier 1		EZH1	Y
ADRA1B	MDL 11,939	KI	Tier 1		PRKG1	Y	Tier 2
ADRA1B	MDMA	KI	Tier 1		PRKX	Y	Tier 1
ADRA1B	Meloxicam sodium	KI	Tier 1		PRKACG	Y	Tier 3B
ADRA1B	Memantine	KI	Tier 1		PRKACB	Y	Tier 2
ADRA1B	MEPHENTERMINE SULFATE	DGI	Tier 1		KDM5C	Y	Tier 2
ADRA1B	METARAMINOL BITARTRATE	DGI	Tier 1		KDM6B	Y
ADRA1B	METHAMPHETAMINE	DGI	Tier 1		KDM5B	Y
ADRA1B	METHAMPHETAMINE	DGI	Tier 1		KDM5A	Y
ADRA1B	Methcathinone, (-)	KI	Tier 1		LIPF	Y	Tier 1
ADRA1B	METHOTRIMEPRAZINE	DGI	Tier 1		PNLIP	Y	Tier 1
ADRA1B	METHOTRIMEPRAZINE	DGI	Tier 1		RPE65	Y
ADRA1B	METHOXAMINE	DGI	Tier 1		MSR1	Y	Tier 3B
ADRA1B	METHOXAMINE	DGI	Tier 1		ZAP70	Y	Tier 1
ADRA1B	METHOXAMINE	DGI	Tier 1		EPRS	Y
ADRA1B	METHOXAMINE	DGI	Tier 1		PTP4A1	Y	Tier 2
ADRA1B	METHOXAMINE HYDROCHLORIDE	DGI	Tier 1		DLG4	Y
ADRA1B	METHYLPHENIDATE	KI	Tier 1		KCNK13	Y	Tier 3B
ADRA1B	METHYSERGIDE	KI	Tier 1		SDC2	Y	Tier 3B
ADRA1B	MIANSERIN	DGI	Tier 1		LAMB1	Y	Tier 1
ADRA1B	MIDODRINE	DGI	Tier 1		TFPI2	Y	Tier 3A
ADRA1B	MIDODRINE	DGI	Tier 1		SERPINA5	Y	Tier 3A
ADRA1B	MIDODRINE HYDROCHLORIDE	DGI	Tier 1		SDC1	Y	Tier 1
ADRA1B	Miquelianin	KI	Tier 1		TPSB2	Y
ADRA1B	Mitragynine	KI	Tier 1		SRGN	Y	Tier 3B
ADRA1B	MRS3558	KI	Tier 1		CSNK1A1	Y	Tier 1
ADRA1B	MRS5202	KI	Tier 1		MARCKSL1	Y
ADRA1B	MRS5474	KI	Tier 1		CHRNA6	Y	Tier 2
ADRA1B	MRS5676	KI	Tier 1		AQP10	Y
ADRA1B	MRS5678	KI	Tier 1		AQP6	Y
ADRA1B	MRS5697	KI	Tier 1		AQP3	Y
ADRA1B	MRS5698	KI	Tier 1		AQP7	Y
ADRA1B	MRS5755	KI	Tier 1		MIP	Y	Tier 3A
ADRA1B	MRS5914	KI	Tier 1		AQP2	Y
ADRA1B	MRS5923	KI	Tier 1		AQP5	Y
ADRA1B	MRS5930	KI	Tier 1		RAB5A	Y
ADRA1B	N-((1r,4r)-4-(4-(2-(2,2,2-trifluoroethoxy)phenyl)piperidin-1-yl)cyclohexyl)-2,3-dihydrobenzo[b][1,4]dioxine-6-sulfonamide	KI	Tier 1		CDKN1C	Y
ADRA1B	N-((1r,4r)-4-(4-(2-(2,2-difluoroethoxy)phenyl)piperidin-1-yl)cyclohexyl)-3,4-dimethoxybenzenesulfonamide	KI	Tier 1		PMEL	Y	Tier 1
ADRA1B	N-((1r,4r)-4-(4-(2-(2-fluoroethoxy)phenyl)piperidin-1-yl)cyclohexyl)-3,4-dimethoxybenzenesulfonamide	KI	Tier 1		RBL1	Y
ADRA1B	N-((1r,4r)-4-(4-(2-cyclopropoxyphenyl)piperidin-1-yl)cyclohexyl)-3,4-dimethoxybenzenesulfonamide	KI	Tier 1		TFF2	Y	Tier 3A
ADRA1B	N-((1r,4r)-4-(4-(2-cyclopropoxyphenyl)piperidin-1-yl)cyclohexyl)benzo[d][1,3]dioxole-5-sulfonamide	KI	Tier 1		PIP	Y	Tier 3B
ADRA1B	N-((1r,4r)-4-(4-(2-isopropoxyphenyl)piperazin-1-yl)cyclohexyl)(phenyl)methanesulfonamide	KI	Tier 1		PTGDS	Y	Tier 3A
ADRA1B	N-((1r,4r)-4-(4-(2-isopropoxyphenyl)piperazin-1-yl)cyclohexyl)-2,5-dimethoxybenzenesulfonamide	KI	Tier 1		TFAP2A	Y
ADRA1B	N-((1r,4r)-4-(4-(2-isopropoxyphenyl)piperazin-1-yl)cyclohexyl)-2-methoxy-5-(trifluoromethyl)benzenesulfonamide	KI	Tier 1		TBP	Y
ADRA1B	N-((1r,4r)-4-(4-(2-isopropoxyphenyl)piperazin-1-yl)cyclohexyl)-2-methoxy-5-methylbenzenesulfonamide	KI	Tier 1		CTSL	Y	Tier 1
ADRA1B	N-((1r,4r)-4-(4-(2-isopropoxyphenyl)piperazin-1-yl)cyclohexyl)-2-methoxy-5-nitrobenzenesulfonamide	KI	Tier 1		ACADM	Y
ADRA1B	N-((1r,4r)-4-(4-(2-isopropoxyphenyl)piperazin-1-yl)cyclohexyl)-2-nitrobenzenesulfonamide	KI	Tier 1		SRY	Y
ADRA1B	N-((1r,4r)-4-(4-(2-isopropoxyphenyl)piperazin-1-yl)cyclohexyl)-3-(trifluoromethyl)benzenesulfonamide	KI	Tier 1		DBI	Y
ADRA1B	N-((1r,4r)-4-(4-(2-isopropoxyphenyl)piperazin-1-yl)cyclohexyl)-3,4-dimethoxybenzenesulfonamide	KI	Tier 1		EIF2B1	Y
ADRA1B	N-((1r,4r)-4-(4-(2-isopropoxyphenyl)piperazin-1-yl)cyclohexyl)-4-(methylsulfonyl)benzenesulfonamide	KI	Tier 1		ABCG4	Y
ADRA1B	N-((1r,4r)-4-(4-(2-isopropoxyphenyl)piperazin-1-yl)cyclohexyl)-4-(trifluoromethoxy)benzenesulfonamide	KI	Tier 1		EMP2	Y
ADRA1B	N-((1r,4r)-4-(4-(2-isopropoxyphenyl)piperazin-1-yl)cyclohexyl)-4-methoxypyridine-3-sulfonamide	KI	Tier 1		H19	Y
ADRA1B	N-((1r,4r)-4-(4-(2-isopropoxyphenyl)piperazin-1-yl)cyclohexyl)benzenesulfonamide	KI	Tier 1		MICA	Y
ADRA1B	N-((1r,4r)-4-(4-(2-isopropoxyphenyl)piperazin-1-yl)cyclohexyl)pyridine-3-sulfonamide	KI	Tier 1		DNAJB1	Y
ADRA1B	N-((1r,4r)-4-(4-(2-isopropoxyphenyl)piperidin-1-yl)cyclohexyl)-3,4-dimethoxybenzenesulfonamide	KI	Tier 1		APEX1	Y	Tier 1
ADRA1B	N-((1r,4r)-4-(4-(4-fluoro-2-isopropoxyphenyl)piperidin-1-yl)cyclohexyl)-3,4-dimethoxybenzenesulfonamide	KI	Tier 1		HSF1	Y
ADRA1B	N-((1r,4r)-4-(4-(5-fluoro-2-isopropoxyphenyl)piperidin-1-yl)cyclohexyl)-3,4-dimethoxybenzenesulfonamide	KI	Tier 1		EDN3	Y	Tier 3B
ADRA1B	N-((1s,4s)-4-(4-(2-(2,2,2-trifluoroethoxy)phenyl)piperidin-1-yl)cyclohexyl)-2,3-dihydrobenzo[b][1,4]dioxine-6-sulfonamide	KI	Tier 1		SLCO2B1	Y	Tier 1
ADRA1B	N-((1s,4s)-4-(4-(2-(2,2-difluoroethoxy)phenyl)piperidin-1-yl)cyclohexyl)-3,4-dimethoxybenzenesulfonamide	KI	Tier 1		HMMR	Y	Tier 3B
ADRA1B	N-((1s,4s)-4-(4-(2-(2-fluoroethoxy)phenyl)piperidin-1-yl)cyclohexyl)-3,4-dimethoxybenzenesulfonamide	KI	Tier 1		ICAM1	Y	Tier 1
ADRA1B	N-((1s,4s)-4-(4-(2-(cyclopropylmethoxy)phenyl)piperazin-1-yl)cyclohexyl)-3,4-dimethoxybenzenesulfonamide	KI	Tier 1		HAS3	Y	Tier 3A
ADRA1B	N-((1s,4s)-4-(4-(2-cyclopropoxyphenyl)piperidin-1-yl)cyclohexyl)benzo[d][1,3]dioxole-5-sulfonamide	KI	Tier 1		ARNT	Y	Tier 1
ADRA1B	N-((1s,4s)-4-(4-(2-isopropoxyphenyl)piperazin-1-yl)cyclohexyl)(phenyl)methanesulfonamide	KI	Tier 1		HTRA1	Y	Tier 3A
ADRA1B	N-((1s,4s)-4-(4-(2-isopropoxyphenyl)piperazin-1-yl)cyclohexyl)-2,5-dimethoxybenzenesulfonamide	KI	Tier 1		HIST4H4	Y	Tier 3B
ADRA1B	N-((1s,4s)-4-(4-(2-isopropoxyphenyl)piperazin-1-yl)cyclohexyl)-2-methoxy-5-(trifluoromethyl)benzenesulfonamide	KI	Tier 1		APRT	Y
ADRA1B	N-((1s,4s)-4-(4-(2-isopropoxyphenyl)piperazin-1-yl)cyclohexyl)-2-methoxy-5-methylbenzenesulfonamide	KI	Tier 1		GPD2	Y	Tier 1
ADRA1B	N-((1s,4s)-4-(4-(2-isopropoxyphenyl)piperazin-1-yl)cyclohexyl)-2-methoxy-5-nitrobenzenesulfonamide	KI	Tier 1		NCF1	Y
ADRA1B	N-((1s,4s)-4-(4-(2-isopropoxyphenyl)piperazin-1-yl)cyclohexyl)-2-nitrobenzenesulfonamide	KI	Tier 1		IL1A	Y	Tier 1
ADRA1B	N-((1s,4s)-4-(4-(2-isopropoxyphenyl)piperazin-1-yl)cyclohexyl)-3-(trifluoromethyl)benzenesulfonamide	KI	Tier 1		APP	Y	Tier 1
ADRA1B	N-((1s,4s)-4-(4-(2-isopropoxyphenyl)piperazin-1-yl)cyclohexyl)-3,4-dimethoxybenzenesulfonamide	KI	Tier 1		TLR3	Y	Tier 3B
ADRA1B	N-((1s,4s)-4-(4-(2-isopropoxyphenyl)piperazin-1-yl)cyclohexyl)-4-(methylsulfonyl)benzenesulfonamide	KI	Tier 1		BLM	Y	Tier 1
ADRA1B	N-((1s,4s)-4-(4-(2-isopropoxyphenyl)piperazin-1-yl)cyclohexyl)-4-(trifluoromethoxy)benzenesulfonamide	KI	Tier 1		NR1I2	Y	Tier 1
ADRA1B	N-((1s,4s)-4-(4-(2-isopropoxyphenyl)piperazin-1-yl)cyclohexyl)-4-methoxypyridine-3-sulfonamide	KI	Tier 1		CHRNA10	Y	Tier 3B
ADRA1B	N-((1s,4s)-4-(4-(2-isopropoxyphenyl)piperazin-1-yl)cyclohexyl)benzenesulfonamide	KI	Tier 1		CHRNA5	Y	Tier 2
ADRA1B	N-((1s,4s)-4-(4-(2-isopropoxyphenyl)piperazin-1-yl)cyclohexyl)pyridine-3-sulfonamide	KI	Tier 1		MS4A1	Y	Tier 1
ADRA1B	N-((1s,4s)-4-(4-(2-isopropoxyphenyl)piperidin-1-yl)cyclohexyl)-3,4-dimethoxybenzenesulfonamide	KI	Tier 1		MYD88	Y
ADRA1B	N-((1s,4s)-4-(4-(4-fluoro-2-isopropoxyphenyl)piperidin-1-yl)cyclohexyl)-3,4-dimethoxybenzenesulfonamide	KI	Tier 1		PLCG2	Y	Tier 2
ADRA1B	N-((1s,4s)-4-(4-(5-fluoro-2-isopropoxyphenyl)piperidin-1-yl)cyclohexyl)-3,4-dimethoxybenzenesulfonamide	KI	Tier 1		HPGD	Y	Tier 2
ADRA1B	N-(3-(cis-3,5-Dimethylpiperidin-1-yl)propyl)-1-((2-(2-chloro-6-methylphenyl)-5-methyloxazol-4-yl)methyl)piperidine-4-carboxamide	KI	Tier 1		CSNK1D	Y	Tier 1
ADRA1B	N-(4-Acetamidophenyl)indomethacinamide	KI	Tier 1		ITGA11	Y	Tier 3A
ADRA1B	N,N'-(4,4'-((3R,4R,6aS,9R,10R,12aS)-3,9-dimethyl-6,12-dioxododecahydrodipyrido[1,2-a:1',2'-d]pyrazine-4,10-diyl)bis(4,1-phenylene))diacetamide	KI	Tier 1		KRT17	Y
ADRA1B	NAN 190	DGI	Tier 1		IRF2	Y
ADRA1B	Nantenin	KI	Tier 1		IFIT2	Y
ADRA1B	NAPHAZOLINE HYDROCHLORIDE	DGI	Tier 1		IRF3	Y
[truncated: 42,957 more rows]
