# Supplementary material for: Identifying nootropic drug targets via large-scale cognitive GWAS and transcriptomics
Source: Neuropsychopharmacology. 2021 May 25;46(10):1788–801. doi: 10.1038/s41386-021-01023-4 (PMC8357785; doi:10.1038/s41386-021-01023-4)
Supplement: Supplementary file 18 — STable19 [file 41386_2021_1023_MOESM18_ESM.xlsx]

## Sheet: Table S19
TableS19
CMAP Drug Repurposing Database Annotations for 'High Confidence' Genes
GENE Target	Drug Name	MOA	Drug for	Predicted Function	GWAS Loci	Predicted Function Match
A2M	bacitracin	bacterial cell wall synthesis inhibitor	first-aid antibiotic	#N/A	#N/A
AADACL2	MD-920	NFkB pathway inhibitor		#N/A	#N/A
AADAT	L-glutamic-acid	glutamate receptor agonist		#N/A	#N/A
AASS	L-glutamic-acid	glutamate receptor agonist		#N/A	#N/A
ABAT	phenelzine	monoamine oxidase inhibitor	depression	#N/A	#N/A
ABAT	valproic-acid	HDAC inhibitor	seizures	#N/A	#N/A
ABAT	vigabatrin	GABA aminotransferase inhibitor	seizures|spasms	#N/A	#N/A
ABAT	L-glutamic-acid	glutamate receptor agonist		#N/A	#N/A
ABCA1	adenosine-triphosphate	adenosine receptor agonist		#N/A	#N/A
ABCA1	glyburide	ATP channel blocker|insulin secretagogue|sulfonylurea	diabetes mellitus|hyperglycemia	#N/A	#N/A
ABCA1	probucol	atherogenesis inhibitor	coronary artery disease (CAD)	#N/A	#N/A
ABCB1	dofequidar	MRP inhibitor|P glycoprotein inhibitor		#N/A	#N/A
ABCB1	DPPE	histamine receptor antagonist		#N/A	#N/A
ABCB1	elacridar	P glycoprotein inhibitor		#N/A	#N/A
ABCB1	erythromycin-estolate	bacterial 50S ribosomal subunit inhibitor	listeria|respiratory tract infections|skin infections|syphilis|amebiasis|pelvic inflammatory disease|chlamydia|diphtheria|erythrasma	#N/A	#N/A
ABCB1	erythromycin-ethylsuccinate	cytochrome P450 inhibitor|protein synthesis inhibitor	listeria|respiratory tract infections|skin infections|syphilis|amebiasis|pelvic inflammatory disease|chlamydia|diphtheria|erythrasma	#N/A	#N/A
ABCB1	roxithromycin	bacterial 50S ribosomal subunit inhibitor	respiratory tract infections|urinary tract infections|skin infections	#N/A	#N/A
ABCB1	tariquidar	P glycoprotein inhibitor		#N/A	#N/A
ABCB1	valspodar	P glycoprotein inhibitor		#N/A	#N/A
ABCB1	zosuquidar	P glycoprotein inhibitor		#N/A	#N/A
ABCB1	adenosine-triphosphate	adenosine receptor agonist		#N/A	#N/A
ABCB11	cyclosporine	calcineurin inhibitor	organ rejection|rheumatoid arthritis|psoriasis	#N/A	#N/A
ABCB11	glyburide	ATP channel blocker|insulin secretagogue|sulfonylurea	diabetes mellitus|hyperglycemia	#N/A	#N/A
ABCB11	probucol	atherogenesis inhibitor	coronary artery disease (CAD)	#N/A	#N/A
ABCB11	adenosine-triphosphate	adenosine receptor agonist		#N/A	#N/A
ABCB4	zosuquidar	P glycoprotein inhibitor		#N/A	#N/A
ABCC1	benzbromarone	chloride channel blocker	gout	#N/A	#N/A
ABCC1	sulfinpyrazone	uricosuric blocker	gout	#N/A	#N/A
ABCC2	MK-571	leukotriene receptor antagonist		#N/A	#N/A
ABCC2	sulfinpyrazone	uricosuric blocker	gout	#N/A	#N/A
ABCC2	adenosine-triphosphate	adenosine receptor agonist		#N/A	#N/A
ABCC8	acetohexamide	ATP channel blocker	diabetes mellitus	#N/A	#N/A
ABCC8	chlorpropamide	ATP channel blocker	diabetes mellitus	#N/A	#N/A
ABCC8	gliclazide	ATP channel blocker|insulin secretagogue	diabetes mellitus	#N/A	#N/A
ABCC8	glimepiride	insulin secretagogue	diabetes mellitus	#N/A	#N/A
ABCC8	glipizide	sulfonylurea	diabetes mellitus|hyperglycemia	#N/A	#N/A
ABCC8	gliquidone	sulfonylurea	diabetes mellitus	#N/A	#N/A
ABCC8	mitiglinide	insulin secretagogue	diabetes mellitus	#N/A	#N/A
ABCC8	nateglinide	insulin secretagogue	diabetes mellitus	#N/A	#N/A
ABCC8	pinacidil	ATP channel activator|potassium channel activator	hypertension	#N/A	#N/A
ABCC8	repaglinide	insulin secretagogue	diabetes mellitus	#N/A	#N/A
ABCC8	tifenazoxide	ATP-sensitive potassium channel agonist		#N/A	#N/A
ABCC8	tolazamide	ATP channel blocker	diabetes mellitus	#N/A	#N/A
ABCC8	tolbutamide	ATP channel blocker	diabetes mellitus	#N/A	#N/A
ABCC8	glyburide	ATP channel blocker|insulin secretagogue|sulfonylurea	diabetes mellitus|hyperglycemia	#N/A	#N/A
ABCC8	adenosine-triphosphate	adenosine receptor agonist		#N/A	#N/A
ABCC9	minoxidil	KATP activator|Kir6 channel (KATP) activator|vasodilator	androgenetic alopecia	#N/A	#N/A
ABCC9	pinacidil	ATP channel activator|potassium channel activator	hypertension	#N/A	#N/A
ABCC9	glyburide	ATP channel blocker|insulin secretagogue|sulfonylurea	diabetes mellitus|hyperglycemia	#N/A	#N/A
ABCC9	adenosine-triphosphate	adenosine receptor agonist		#N/A	#N/A
ABCG1	adenosine-triphosphate	adenosine receptor agonist		#N/A	#N/A
ABCG2	cyclovalone	breast cancer resistance protein inhibitor	bile stimulation	#N/A	#N/A
ABL1	bafetinib	Bcr-Abl kinase inhibitor|LYN tyrosine kinase inhibitor		#N/A	#N/A
ABL1	bosutinib	Abl kinase inhibitor|Bcr-Abl kinase inhibitor|src inhibitor	chronic myeloid leukemia (CML)	#N/A	#N/A
ABL1	dasatinib	Bcr-Abl kinase inhibitor|ephrin inhibitor|KIT inhibitor|PDGFR tyrosine kinase receptor inhibitor|src inhibitor|tyrosine kinase inhibitor	chronic myeloid leukemia (CML)|acute lymphoblastic leukemia (ALL)	#N/A	#N/A
ABL1	flumatinib	Bcr-Abl kinase inhibitor		#N/A	#N/A
ABL1	imatinib	Bcr-Abl kinase inhibitor|KIT inhibitor|PDGFR tyrosine kinase receptor inhibitor	chronic myeloid leukemia (CML)|acute lymphoblastic leukemia (ALL)|myelodysplastic diseases (MDS)|aggressive systemic mastocytosis (ASM)|hypereosinophilic syndrome (HES)|chronic eosinophilic leukemia (CEL)|dermatofibrosarcoma protuberans (DFSP)|gastrointestinal stromal tumors (GIST)	#N/A	#N/A
ABL1	KW-2449	Abl kinase inhibitor|Aurora kinase inhibitor|FLT3 inhibitor		#N/A	#N/A
ABL1	metatinib	Bcr-Abl kinase inhibitor		#N/A	#N/A
ABL1	nilotinib	Abl kinase inhibitor|Bcr-Abl kinase inhibitor	chronic myeloid leukemia (CML)	#N/A	#N/A
ABL1	ponatinib	Bcr-Abl kinase inhibitor|FLT3 inhibitor|PDGFR tyrosine kinase receptor inhibitor	chronic myeloid leukemia (CML)|acute lymphoblastic leukemia (ALL)	#N/A	#N/A
ABL1	rebastinib	Bcr-Abl kinase inhibitor|TIE tyrosine kinase inhibitor|VEGFR inhibitor		#N/A	#N/A
ABL1	regorafenib	FGFR inhibitor|KIT inhibitor|PDGFR tyrosine kinase receptor inhibitor|RAF inhibitor|RET tyrosine kinase inhibitor|VEGFR inhibitor	colorectal cancer|gastrointestinal stromal tumors (GIST)	#N/A	#N/A
ABL1	saracatinib	src inhibitor		#N/A	#N/A
ABL1	adenosine-triphosphate	adenosine receptor agonist		#N/A	#N/A
ABL2	dasatinib	Bcr-Abl kinase inhibitor|ephrin inhibitor|KIT inhibitor|PDGFR tyrosine kinase receptor inhibitor|src inhibitor|tyrosine kinase inhibitor	chronic myeloid leukemia (CML)|acute lymphoblastic leukemia (ALL)	#N/A	#N/A
ABL2	adenosine-triphosphate	adenosine receptor agonist		#N/A	#N/A
ACAA2	trimetazidine	3-ketoacyl CoA thiolase inhibitor	angina pectoris	#N/A	#N/A
ACACA	biotin	vitamin B		#N/A	#N/A
ACACA	KD-023	ACAT inhibitor		#N/A	#N/A
ACACB	metformin	insulin sensitizer	diabetes mellitus	#N/A	#N/A
ACACB	biotin	vitamin B		#N/A	#N/A
ACACB	KD-023	ACAT inhibitor		#N/A	#N/A
ACADSB	valproic-acid	HDAC inhibitor	seizures	#N/A	#N/A
ACAN	ilomastat	matrix metalloprotease inhibitor		#N/A	#N/A
ACAT1	CI-976	ACAT inhibitor		#N/A	#N/A
ACAT1	sulfasalazine	cyclooxygenase inhibitor	ulcerative colitis	#N/A	#N/A
ACE	alacepril	angiotensin converting enzyme inhibitor	hypertension	#N/A	#N/A
ACE	benazepril	angiotensin converting enzyme inhibitor	hypertension	#N/A	#N/A
ACE	captopril	angiotensin converting enzyme inhibitor	hypertension|congestive heart failure|myocardial infarction|diabetes mellitus|diabetic nephropathy	#N/A	#N/A
ACE	cilazapril	angiotensin converting enzyme inhibitor	hypertension|congestive heart failure	#N/A	#N/A
ACE	delapril	angiotensin converting enzyme inhibitor	hypertension	#N/A	#N/A
ACE	deserpidine	angiotensin converting enzyme inhibitor	hypertension	#N/A	#N/A
ACE	enalapril	angiotensin converting enzyme inhibitor	hypertension|congestive heart failure|left ventricular systolic dysfunction (LVSD)	#N/A	#N/A
ACE	enalaprilat	angiotensin converting enzyme inhibitor	hypertension	#N/A	#N/A
ACE	fosinopril	angiotensin converting enzyme inhibitor	hypertension|congestive heart failure	#N/A	#N/A
ACE	fosinoprilat	angiotensin converting enzyme inhibitor		#N/A	#N/A
ACE	imidapril	angiotensin converting enzyme inhibitor	hypertension|congestive heart failure	#N/A	#N/A
ACE	lisinopril	angiotensin converting enzyme inhibitor	hypertension|congestive heart failure|diabetes mellitus	#N/A	#N/A
ACE	methiopril	angiotensin converting enzyme inhibitor		#N/A	#N/A
ACE	moexipril	angiotensin converting enzyme inhibitor	hypertension	#N/A	#N/A
ACE	perindopril	angiotensin converting enzyme inhibitor	hypertension|myocardial infarction|coronary artery disease (CAD)	#N/A	#N/A
ACE	perindoprilat	angiotensin converting enzyme inhibitor		#N/A	#N/A
ACE	quinapril	angiotensin converting enzyme inhibitor	hypertension|congestive heart failure|angioedema	#N/A	#N/A
ACE	quinaprilat	angiotensin converting enzyme inhibitor	hypertension|angioedema	#N/A	#N/A
ACE	ramipril	angiotensin converting enzyme inhibitor	hypertension	#N/A	#N/A
ACE	temocapril	angiotensin converting enzyme inhibitor	hypertension|congestive heart failure|diabetic nephropathy|coronary artery disease (CAD)	#N/A	#N/A
ACE	trandolapril	angiotensin converting enzyme inhibitor	hypertension|myocardial infarction	#N/A	#N/A
ACE	zofenopril-calcium	angiotensin converting enzyme inhibitor	hypertension	#N/A	#N/A
ACE2	ORE1001	angiotensin converting enzyme inhibitor		#N/A	#N/A
ACE2	lisinopril	angiotensin converting enzyme inhibitor	hypertension|congestive heart failure|diabetes mellitus	#N/A	#N/A
ACE2	moexipril	angiotensin converting enzyme inhibitor	hypertension	#N/A	#N/A
ACHE	acetylcholine	acetylcholine receptor agonist	drowsiness|fatigue|headache|indigestion|chest congestion	#N/A	#N/A
ACHE	ambenonium	cholinesterase inhibitor	myasthenia gravis	#N/A	#N/A
ACHE	chlorpyrifos	acetylcholinesterase inhibitor		#N/A	#N/A
ACHE	choline	acetylcholine precursor		#N/A	#N/A
ACHE	citicoline	membrane permeability enhancer|glutathione transferase stimulant	stroke|Alzheimer's disease|senile dementia|Parkinson's Disease|attention-deficit/hyperactivity disorder (ADHD)|glaucoma	#N/A	#N/A
ACHE	clebopride	dopamine receptor antagonist	nausea	#N/A	#N/A
ACHE	decamethonium	acetylcholine receptor agonist	muscle relaxant	#N/A	#N/A
ACHE	dehydrocorydaline	acetylcholinesterase inhibitor		#N/A	#N/A
ACHE	demecarium	acetylcholinesterase inhibitor	intraocular pressure|glaucoma	#N/A	#N/A
ACHE	desoxypeganine	acetylcholinesterase inhibitor|monoamine oxidase inhibitor		#N/A	#N/A
ACHE	dimpylate	acetylcholinesterase inhibitor		#N/A	#N/A
ACHE	dipivefrine	adrenergic receptor agonist	glaucoma|intraocular pressure	#N/A	#N/A
ACHE	donepezil	acetylcholinesterase inhibitor	Alzheimer's disease	#N/A	#N/A
ACHE	edrophonium	acetylcholinesterase inhibitor	myasthenia gravis	#N/A	#N/A
ACHE	ephedrine	adrenergic receptor agonist	hypotension|asthma|narcolepsy|obesity	#N/A	#N/A
ACHE	eucalyptol	acetylcholinesterase inhibitor	gingivitis	#N/A	#N/A
ACHE	galantamine	acetylcholinesterase inhibitor	senile dementia	#N/A	#N/A
ACHE	gallamine-triethiodide	acetylcholine receptor antagonist	muscle relaxant	#N/A	#N/A
ACHE	huperzine-a	acetylcholinesterase inhibitor		#N/A	#N/A
ACHE	ipidacrine	acetylcholinesterase inhibitor		#N/A	#N/A
ACHE	isoflurophate	cholinesterase inhibitor	glaucoma	#N/A	#N/A
ACHE	malathion	cholinesterase inhibitor	lice	#N/A	#N/A
ACHE	mestinon	cholinesterase inhibitor	myasthenia gravis	#N/A	#N/A
ACHE	methanesulfonyl-fluoride	acetylcholinesterase inhibitor		#N/A	#N/A
ACHE	methylene-blue	guanylyl cyclase inhibitor|nitric oxide production inhibitor	methemoglobinemia	#N/A	#N/A
ACHE	metrifonate	acetylcholinesterase inhibitor		#N/A	#N/A
ACHE	neostigmine	acetylcholinesterase inhibitor	myasthenia gravis	#N/A	#N/A
ACHE	obidoxime	cholinesterase reactivator	poison antidote|nerve gas poisoning	#N/A	#N/A
ACHE	phenserine	acetylcholinesterase inhibitor|beta amyloid synthesis inhibitor		#N/A	#N/A
ACHE	physostigmine	cholinesterase inhibitor	hypotension|Alzheimer's disease|glaucoma|gastroparesis	#N/A	#N/A
ACHE	pralidoxime	acetylcholinesterase inhibitor	organophosphate poisoning	#N/A	#N/A
ACHE	pralidoxime-chloride	acetylcholinesterase inhibitor	respiratory depression	#N/A	#N/A
ACHE	rivastigmine	acetylcholinesterase inhibitor	Alzheimer's disease|Parkinson's Disease|senile dementia	#N/A	#N/A
ACHE	tacrine	acetylcholinesterase inhibitor	Alzheimer's disease	#N/A	#N/A
ACHE	thioctic-acid	reducing agent		#N/A	#N/A
ACHE	tubocurarine	acetylcholine receptor antagonist	anesthetic	#N/A	#N/A
ACHE	7-methoxytacrine	acetylcholinesterase inhibitor		#N/A	#N/A
ACKR3	plerixafor	CC chemokine receptor antagonist	non-Hodgkin lymphoma (NHL)|multiple myeloma	#N/A	#N/A
ACLY	ETC-1002	AMPK inhibitor		#N/A	#N/A
ACSL1	adenosine-phosphate	adenosine receptor agonist		#N/A	#N/A
ACSL1	adenosine-triphosphate	adenosine receptor agonist		#N/A	#N/A
ACSL3	icosapent	platelet aggregation inhibitor	hypertriglyceridemia	#N/A	#N/A
ACSL4	icosapent	platelet aggregation inhibitor	hypertriglyceridemia	#N/A	#N/A
ACSS1	adenosine-phosphate	adenosine receptor agonist		#N/A	#N/A
ACSS1	adenosine-triphosphate	adenosine receptor agonist		#N/A	#N/A
ACSS2	adenosine-phosphate	adenosine receptor agonist		#N/A	#N/A
ACSS2	adenosine-triphosphate	adenosine receptor agonist		#N/A	#N/A
ACTA1	latrunculin-b	actin polymerization inhibitor		#N/A	#N/A
ACTB	cytochalasin-b	microtubule inhibitor		#N/A	#N/A
ACVR1	adenosine-triphosphate	adenosine receptor agonist		#N/A	#N/A
ACVR1B	EW-7197	TGF beta receptor inhibitor		#N/A	#N/A
ACVR1B	adenosine-triphosphate	adenosine receptor agonist		#N/A	#N/A
ACVRL1	adenosine-triphosphate	adenosine receptor agonist		#N/A	#N/A
ACY1	acetylcysteine	mucolytic agent	acetaminophen overdose|hepatic injury	#N/A	#N/A
ACY1	L-Aspartic-Acid	metallic radical formation stimulant		#N/A	#N/A
ACY3	L-Aspartic-Acid	metallic radical formation stimulant		#N/A	#N/A
ADA	cladribine	adenosine deaminase inhibitor|ribonucleotide reductase inhibitor	hairy cell leukemia	#N/A	#N/A
ADA	dipyridamole	phosphodiesterase inhibitor	coronary artery disease (CAD)|peripheral artery disease (PAD)|hypertension	#N/A	#N/A
ADA	fludarabine	ribonucleotide reductase inhibitor	chronic lymphocytic leukemia (CLL)	#N/A	#N/A
ADA	pentostatin	adenosine deaminase inhibitor|ribonucleotide reductase inhibitor	hairy cell leukemia	#N/A	#N/A
ADA	vidarabine	antiviral	virus herpes simplex (HSV)|varicella-zoster virus (VZV)	#N/A	#N/A
ADAM17	apratastat	matrix metalloprotease inhibitor|tumor necrosis factor production inhibitor		#N/A	#N/A
ADAM17	cipemastat	metalloproteinase inhibitor		#N/A	#N/A
ADAM28	batimastat	matrix metalloprotease inhibitor		#N/A	#N/A
ADAM28	ilomastat	matrix metalloprotease inhibitor		#N/A	#N/A
ADAMTS5	batimastat	matrix metalloprotease inhibitor		#N/A	#N/A
ADCY1	adenosine-phosphate	adenosine receptor agonist		#N/A	#N/A
ADCY1	adenosine-triphosphate	adenosine receptor agonist		#N/A	#N/A
ADCY2	colforsin	adenylyl cyclase activator		#N/A	#N/A
ADCY2	forskolin	adenylyl cyclase activator		#N/A	#N/A
ADCY5	colforsin	adenylyl cyclase activator		#N/A	#N/A
ADCY5	forskolin	adenylyl cyclase activator		#N/A	#N/A
ADH1A	fomepizole	alcohol dehydrogenase inhibitor	poison antidote	#N/A	#N/A
ADH1B	fomepizole	alcohol dehydrogenase inhibitor	poison antidote	#N/A	#N/A
ADH1C	cholic-acid	bile acid	bile acid synthesis disorders|peroxisomal disorders|Zellweger syndrome	#N/A	#N/A
ADH1C	fomepizole	alcohol dehydrogenase inhibitor	poison antidote	#N/A	#N/A
ADH5	N6022	alcohol dehydrogenase inhibitor		#N/A	#N/A
ADIPOR2	taxifolin	opioid receptor antagonist		#N/A	#N/A
ADK	ribavirin	antiviral	hepatitis C	#N/A	#N/A
ADK	adenosine-phosphate	adenosine receptor agonist		#N/A	#N/A
ADORA1	acefylline	adenosine receptor agonist	asthma	#N/A	#N/A
ADORA1	adenosine	adenosine receptor agonist	Wolff-Parkinson-White Syndrome (WPW)	#N/A	#N/A
ADORA1	aminophylline	adenosine receptor antagonist	asthma|bronchitis|emphysema	#N/A	#N/A
ADORA1	caffeine	adenosine receptor antagonist|phosphodiesterase inhibitor	fatigue|drowsiness|fatigue|drowsiness	#N/A	#N/A
ADORA1	capadenoson	adenosine receptor agonist		#N/A	#N/A
ADORA1	CF102	adenosine receptor agonist		#N/A	#N/A
ADORA1	cyproterone-acetate	androgen receptor antagonist	prostate cancer	#N/A	#N/A
ADORA1	doxofylline	adenosine receptor antagonist	asthma	#N/A	#N/A
ADORA1	DPCPX	adenosine receptor antagonist		#N/A	#N/A
ADORA1	dyphylline	adenosine receptor antagonist|phosphodiesterase inhibitor	asthma|bronchitis|emphysema	#N/A	#N/A
ADORA1	enprofylline	phosphodiesterase inhibitor		#N/A	#N/A
ADORA1	etofylline	adenosine receptor antagonist	asthma|bronchitis	#N/A	#N/A
ADORA1	gabapentin	calcium channel blocker	virus herpes simplex (HSV)|shingles|seizures|restless leg syndrome	#N/A	#N/A
ADORA1	GR-79236	adenosine receptor agonist		#N/A	#N/A
ADORA1	GS-6201	adenosine receptor antagonist		#N/A	#N/A
ADORA1	IB-MECA	adenosine receptor agonist		#N/A	#N/A
ADORA1	istradefylline	adenosine receptor antagonist	Parkinson's Disease|dyskinesia	#N/A	#N/A
ADORA1	KW-3902	adenosine receptor antagonist		#N/A	#N/A
ADORA1	NECA	adenosine receptor agonist		#N/A	#N/A
ADORA1	oxtriphylline	adenosine receptor antagonist	asthma|chronic obstructive pulmonary disease (COPD)|bronchospasm	#N/A	#N/A
ADORA1	pentoxifylline	phosphodiesterase inhibitor	claudication	#N/A	#N/A
ADORA1	preladenant	adenosine receptor antagonist		#N/A	#N/A
ADORA1	regadenoson	adenosine receptor agonist	myocardial perfusion imaging (MPI)	#N/A	#N/A
ADORA1	SDZ-WAG-994	adenosine receptor agonist		#N/A	#N/A
ADORA1	SLV-320	adenosine receptor antagonist		#N/A	#N/A
ADORA1	theobromine	phosphodiesterase inhibitor		#N/A	#N/A
ADORA1	vipadenant	adenosine receptor antagonist		#N/A	#N/A
ADORA2A	efaroxan	adrenergic receptor antagonist		#N/A	#N/A
ADORA2A	Lu-AA-47070	adenosine receptor antagonist		#N/A	#N/A
ADORA2A	mefloquine	adenosine receptor antagonist|hemoglobin antagonist	malaria	#N/A	#N/A
ADORA2A	T-62	adenosine receptor modulator		#N/A	#N/A
ADORA2A	tozadenant	adenosine receptor antagonist		#N/A	#N/A
ADORA2A	adenosine	adenosine receptor agonist	Wolff-Parkinson-White Syndrome (WPW)	#N/A	#N/A
ADORA2A	aminophylline	adenosine receptor antagonist	asthma|bronchitis|emphysema	#N/A	#N/A
ADORA2A	caffeine	adenosine receptor antagonist|phosphodiesterase inhibitor	fatigue|drowsiness|fatigue|drowsiness	#N/A	#N/A
ADORA2A	CF102	adenosine receptor agonist		#N/A	#N/A
ADORA2A	DPCPX	adenosine receptor antagonist		#N/A	#N/A
ADORA2A	dyphylline	adenosine receptor antagonist|phosphodiesterase inhibitor	asthma|bronchitis|emphysema	#N/A	#N/A
ADORA2A	enprofylline	phosphodiesterase inhibitor		#N/A	#N/A
ADORA2A	GR-79236	adenosine receptor agonist		#N/A	#N/A
ADORA2A	GS-6201	adenosine receptor antagonist		#N/A	#N/A
ADORA2A	IB-MECA	adenosine receptor agonist		#N/A	#N/A
ADORA2A	istradefylline	adenosine receptor antagonist	Parkinson's Disease|dyskinesia	#N/A	#N/A
ADORA2A	KW-3902	adenosine receptor antagonist		#N/A	#N/A
ADORA2A	NECA	adenosine receptor agonist		#N/A	#N/A
ADORA2A	oxtriphylline	adenosine receptor antagonist	asthma|chronic obstructive pulmonary disease (COPD)|bronchospasm	#N/A	#N/A
ADORA2A	pentoxifylline	phosphodiesterase inhibitor	claudication	#N/A	#N/A
ADORA2A	preladenant	adenosine receptor antagonist		#N/A	#N/A
ADORA2A	regadenoson	adenosine receptor agonist	myocardial perfusion imaging (MPI)	#N/A	#N/A
ADORA2A	SLV-320	adenosine receptor antagonist		#N/A	#N/A
ADORA2A	theobromine	phosphodiesterase inhibitor		#N/A	#N/A
ADORA2A	vipadenant	adenosine receptor antagonist		#N/A	#N/A
ADORA2B	adenosine	adenosine receptor agonist	Wolff-Parkinson-White Syndrome (WPW)	#N/A	#N/A
ADORA2B	aminophylline	adenosine receptor antagonist	asthma|bronchitis|emphysema	#N/A	#N/A
ADORA2B	caffeine	adenosine receptor antagonist|phosphodiesterase inhibitor	fatigue|drowsiness|fatigue|drowsiness	#N/A	#N/A
ADORA2B	CF102	adenosine receptor agonist		#N/A	#N/A
ADORA2B	DPCPX	adenosine receptor antagonist		#N/A	#N/A
ADORA2B	enprofylline	phosphodiesterase inhibitor		#N/A	#N/A
ADORA2B	GS-6201	adenosine receptor antagonist		#N/A	#N/A
ADORA2B	IB-MECA	adenosine receptor agonist		#N/A	#N/A
ADORA2B	istradefylline	adenosine receptor antagonist	Parkinson's Disease|dyskinesia	#N/A	#N/A
ADORA2B	KW-3902	adenosine receptor antagonist		#N/A	#N/A
ADORA2B	NECA	adenosine receptor agonist		#N/A	#N/A
ADORA2B	oxtriphylline	adenosine receptor antagonist	asthma|chronic obstructive pulmonary disease (COPD)|bronchospasm	#N/A	#N/A
ADORA2B	pentoxifylline	phosphodiesterase inhibitor	claudication	#N/A	#N/A
ADORA2B	preladenant	adenosine receptor antagonist		#N/A	#N/A
ADORA2B	regadenoson	adenosine receptor agonist	myocardial perfusion imaging (MPI)	#N/A	#N/A
ADORA2B	SLV-320	adenosine receptor antagonist		#N/A	#N/A
ADORA2B	vipadenant	adenosine receptor antagonist		#N/A	#N/A
ADORA3	aminothiadiazole	inosine monophosphate dehydrogenase inhibitor		#N/A	#N/A
ADORA3	dexniguldipine	calmodulin antagonist		#N/A	#N/A
ADORA3	nicardipine	calcium channel blocker	chronic stable angina|hypertension	#N/A	#N/A
ADORA3	adenosine	adenosine receptor agonist	Wolff-Parkinson-White Syndrome (WPW)	#N/A	#N/A
ADORA3	aminophylline	adenosine receptor antagonist	asthma|bronchitis|emphysema	#N/A	#N/A
ADORA3	caffeine	adenosine receptor antagonist|phosphodiesterase inhibitor	fatigue|drowsiness|fatigue|drowsiness	#N/A	#N/A
ADORA3	CF102	adenosine receptor agonist		#N/A	#N/A
ADORA3	DPCPX	adenosine receptor antagonist		#N/A	#N/A
ADORA3	enprofylline	phosphodiesterase inhibitor		#N/A	#N/A
ADORA3	GS-6201	adenosine receptor antagonist		#N/A	#N/A
ADORA3	IB-MECA	adenosine receptor agonist		#N/A	#N/A
ADORA3	istradefylline	adenosine receptor antagonist	Parkinson's Disease|dyskinesia	#N/A	#N/A
ADORA3	KW-3902	adenosine receptor antagonist		#N/A	#N/A
ADORA3	NECA	adenosine receptor agonist		#N/A	#N/A
ADORA3	oxtriphylline	adenosine receptor antagonist	asthma|chronic obstructive pulmonary disease (COPD)|bronchospasm	#N/A	#N/A
ADORA3	preladenant	adenosine receptor antagonist		#N/A	#N/A
ADORA3	regadenoson	adenosine receptor agonist	myocardial perfusion imaging (MPI)	#N/A	#N/A
ADORA3	SLV-320	adenosine receptor antagonist		#N/A	#N/A
ADORA3	vipadenant	adenosine receptor antagonist		#N/A	#N/A
ADRA1A	acepromazine	dopamine receptor antagonist	sedative	#N/A	#N/A
ADRA1A	adrenalone	adrenergic receptor agonist	hemorrhage	#N/A	#N/A
ADRA1A	alfuzosin	adrenergic receptor antagonist	benign prostatic hyperplasia (BPH)	#N/A	#N/A
ADRA1A	amitraz	adrenergic receptor agonist	generalized demodicosis	#N/A	#N/A
ADRA1A	amitriptyline	norepinephrine inhibitor|norepinephrine reuptake inhibitor|serotonin receptor antagonist|serotonin╨norepinephrine reuptake inhibitor (SNRI)	depression	#N/A	#N/A
ADRA1A	amoxapine	norepinephrine reputake inhibitor	depression	#N/A	#N/A
ADRA1A	anisodamine	lipid peroxidase inhibitor		#N/A	#N/A
ADRA1A	apraclonidine	adrenergic receptor agonist	glaucoma|intraocular pressure	#N/A	#N/A
ADRA1A	aripiprazole	serotonin receptor agonist|serotonin receptor antagonist	depression|schizophrenia|bipolar disorder	#N/A	#N/A
ADRA1A	asenapine	dopamine receptor antagonist|serotonin receptor antagonist	schizophrenia|bipolar disorder	#N/A	#N/A
ADRA1A	BE-2254	adrenergic receptor antagonist		#N/A	#N/A
ADRA1A	bevantolol	adrenergic receptor antagonist	angina pectoris|hypertension	#N/A	#N/A
ADRA1A	BP-897	dopamine receptor agonist		#N/A	#N/A
ADRA1A	bromocriptine	dopamine receptor agonist	hyperprolactinemia|Parkinson's Disease|acromegaly	#N/A	#N/A
ADRA1A	buflomedil	adrenergic receptor antagonist|calcium channel blocker	peripheral artery disease (PAD)	#N/A	#N/A
ADRA1A	bunazosin	adrenergic receptor antagonist	glaucoma|intraocular pressure	#N/A	#N/A
ADRA1A	cabergoline	dopamine receptor agonist	hyperprolactinemia	#N/A	#N/A
ADRA1A	carvedilol	adrenergic receptor antagonist	myocardial infarction|hypertension	#N/A	#N/A
ADRA1A	chlorpromazine	dopamine receptor antagonist	schizophrenia|nausea|vomiting|acute intermittent porphyria (AIP)|tetanus	#N/A	#N/A
ADRA1A	clonidine	adrenergic receptor agonist	hypertension|attention-deficit/hyperactivity disorder (ADHD)	#N/A	#N/A
ADRA1A	clorotepine	dopamine receptor antagonist|adrenergic receptor antagonist	psychosis	#N/A	#N/A
ADRA1A	clozapine	dopamine receptor antagonist|serotonin receptor antagonist	schizophrenia	#N/A	#N/A
ADRA1A	cyproheptadine	histamine receptor antagonist	allergic rhinitis|vasomotor rhinitis|conjunctivitis|urticaria|dermatographism	#N/A	#N/A
ADRA1A	dapiprazole	adrenergic receptor antagonist	mydriasis	#N/A	#N/A
ADRA1A	desipramine	tricyclic antidepressant	depression	#N/A	#N/A
ADRA1A	dextroamphetamine	monoamine oxidase inhibitor	attention-deficit/hyperactivity disorder (ADHD)|narcolepsy	#N/A	#N/A
ADRA1A	diazepam	benzodiazepine receptor agonist	generalized anxiety disorder (GAD)|abstinence from alcohol|hallucinosis|tremors	#N/A	#N/A
ADRA1A	dihydroergocristine	adrenergic receptor antagonist|prolactin inhibitor		#N/A	#N/A
ADRA1A	doxazosin	adrenergic receptor antagonist	benign prostatic hyperplasia (BPH)|hypertension	#N/A	#N/A
ADRA1A	doxepin	histamine receptor antagonist	depression|anxiety	#N/A	#N/A
ADRA1A	dronedarone	adrenergic receptor antagonist	atrial fibrillation (AF)	#N/A	#N/A
ADRA1A	droperidol	dopamine receptor antagonist	nausea|vomiting	#N/A	#N/A
ADRA1A	droxidopa	norepinephrine precursor	hypertension|Parkinson's Disease	#N/A	#N/A
ADRA1A	ephedrine-(racemic)	adrenergic receptor agonist	hypotension|asthma|narcolepsy|obesity	#N/A	#N/A
ADRA1A	epinastine	histamine receptor antagonist	conjunctivitis	#N/A	#N/A
ADRA1A	epinephrine	adrenergic receptor agonist|neurotransmitter	cardiac arrest|anaphylactic shock|asthma	#N/A	#N/A
ADRA1A	ergonovine	adrenergic receptor agonist|serotonin receptor agonist	postpartum hemorrhage (PPH)	#N/A	#N/A
ADRA1A	ergotamine	adrenergic receptor antagonist	migraine headache	#N/A	#N/A
ADRA1A	escitalopram	selective serotonin reuptake inhibitor (SSRI)	depression|generalized anxiety disorder (GAD)	#N/A	#N/A
ADRA1A	etilefrine	adrenergic receptor agonist	headache|nasal congestion|fever|cough suppressant|common cold	#N/A	#N/A
ADRA1A	fenoldopam	dopamine receptor agonist	hypertension	#N/A	#N/A
ADRA1A	flupentixol	dopamine receptor antagonist	schizophrenia|depression	#N/A	#N/A
ADRA1A	iloperidone	dopamine receptor antagonist|serotonin receptor antagonist	schizophrenia	#N/A	#N/A
ADRA1A	imipramine	norepinephrine reputake inhibitor|serotonin reuptake inhibitor	depression|nocturnal enuresis	#N/A	#N/A
ADRA1A	indoramin	adrenergic receptor antagonist	benign prostatic hyperplasia (BPH)|hypertension	#N/A	#N/A
ADRA1A	ketanserin	serotonin receptor antagonist	hypertension	#N/A	#N/A
ADRA1A	labetalol	adrenergic receptor antagonist	hypertension	#N/A	#N/A
ADRA1A	levomepromazine	dopamine receptor antagonist	psychosis|schizophrenia|bipolar disorder|nausea|insomnia	#N/A	#N/A
ADRA1A	levonordefrin	vasodilator	hemorrhage	#N/A	#N/A
ADRA1A	lisuride	dopamine receptor agonist	Parkinson's Disease	#N/A	#N/A
ADRA1A	loxapine	dopamine receptor antagonist|serotonin receptor antagonist	schizophrenia	#N/A	#N/A
ADRA1A	maprotiline	norepinephrine reputake inhibitor|tricyclic antidepressant	depression|dysthymic disorder	#N/A	#N/A
ADRA1A	medetomidine	adrenergic receptor agonist	sedative	#N/A	#N/A
ADRA1A	mephentermine	adrenergic receptor agonist	hypotension	#N/A	#N/A
ADRA1A	metaraminol	adrenergic receptor agonist	hypotension	#N/A	#N/A
ADRA1A	metazosin	adrenergic receptor antagonist		#N/A	#N/A
ADRA1A	methoxamine	adrenergic receptor agonist	hypotension	#N/A	#N/A
ADRA1A	mianserin	serotonin receptor antagonist	depression	#N/A	#N/A
ADRA1A	midodrine	adrenergic receptor agonist	hypotension	#N/A	#N/A
ADRA1A	mirtazapine	adrenergic receptor antagonist|serotonin receptor antagonist	depression	#N/A	#N/A
ADRA1A	naftopidil	adrenergic receptor antagonist	benign prostatic hyperplasia (BPH)	#N/A	#N/A
ADRA1A	naphazoline	adrenergic receptor agonist	eye irritation	#N/A	#N/A
ADRA1A	nicergoline	adrenergic receptor antagonist	Raynaud's disease|migraine headache|atherosclerosis|thrombosis|Raynaud's disease|migraine headache|atherosclerosis|thrombosis	#N/A	#N/A
ADRA1A	norepinephrine	adrenergic receptor agonist	hypertension|urticaria|headache|seasonal affective disorder	#N/A	#N/A
ADRA1A	nortriptyline	tricyclic antidepressant	depression	#N/A	#N/A
ADRA1A	olanzapine	dopamine receptor antagonist|serotonin receptor antagonist	schizophrenia|bipolar disorder	#N/A	#N/A
ADRA1A	oxymetazoline	adrenergic receptor agonist	nasal congestion	#N/A	#N/A
ADRA1A	paliperidone	dopamine receptor antagonist|serotonin receptor antagonist	schizophrenia	#N/A	#N/A
ADRA1A	phenoxybenzamine	adrenergic receptor antagonist	hypertension|pheochromocytoma	#N/A	#N/A
ADRA1A	phentolamine	adrenergic receptor antagonist	pheochromocytoma|hypertension	#N/A	#N/A
ADRA1A	phenylephrine	adrenergic receptor agonist	nasal congestion|hemorrhoids|hypotension	#N/A	#N/A
ADRA1A	piribedil	dopamine receptor agonist	Parkinson's Disease|dizziness	#N/A	#N/A
ADRA1A	prazosin	adrenergic receptor antagonist	hypertension	#N/A	#N/A
ADRA1A	promazine	dopamine receptor antagonist	schizophrenia	#N/A	#N/A
ADRA1A	promethazine	histamine receptor antagonist	sedative|allergic rhinitis	#N/A	#N/A
ADRA1A	quetiapine	dopamine receptor antagonist|serotonin receptor antagonist	schizophrenia|bipolar disorder	#N/A	#N/A
ADRA1A	Rec-15/2615	adrenergic receptor antagonist		#N/A	#N/A
ADRA1A	risperidone	dopamine receptor antagonist|serotonin receptor antagonist	schizophrenia|bipolar disorder|irritability	#N/A	#N/A
ADRA1A	ritanserin	serotonin receptor antagonist		#N/A	#N/A
ADRA1A	silodosin	adrenergic receptor antagonist	benign prostatic hyperplasia (BPH)	#N/A	#N/A
ADRA1A	siramesine	sigma receptor antagonist		#N/A	#N/A
ADRA1A	spiperone	dopamine receptor antagonist	schizophrenia	#N/A	#N/A
ADRA1A	stobadine	adrenergic receptor antagonist		#N/A	#N/A
ADRA1A	synephrine	adrenergic receptor agonist		#N/A	#N/A
ADRA1A	tamsulosin	adrenergic receptor antagonist	benign prostatic hyperplasia (BPH)	#N/A	#N/A
ADRA1A	terazosin	adrenergic receptor antagonist	benign prostatic hyperplasia (BPH)|hypertension	#N/A	#N/A
ADRA1A	terguride	dopamine receptor agonist|serotonin receptor antagonist		#N/A	#N/A
ADRA1A	thioproperazine	dopamine receptor antagonist	schizophrenia	#N/A	#N/A
ADRA1A	tolazoline	adrenergic receptor antagonist	reverse sedative	#N/A	#N/A
ADRA1A	trazodone	adrenergic receptor antagonist|serotonin receptor antagonist|serotonin reuptake inhibitor	depression	#N/A	#N/A
ADRA1A	trifluoperazine	dopamine receptor antagonist	schizophrenia	#N/A	#N/A
ADRA1A	trimipramine	norepinephrine reputake inhibitor|tricyclic antidepressant	depression	#N/A	#N/A
ADRA1A	xylometazoline	adrenergic receptor agonist	nasal congestion|allergic rhinitis	#N/A	#N/A
ADRA1A	ziprasidone	dopamine receptor antagonist|serotonin receptor antagonist	schizophrenia|bipolar disorder	#N/A	#N/A
ADRA1A	zuclopenthixol	dopamine receptor antagonist	schizophrenia|bipolar disorder	#N/A	#N/A
ADRA1A	dipivefrine	adrenergic receptor agonist	glaucoma|intraocular pressure	#N/A	#N/A
ADRA1A	ephedrine	adrenergic receptor agonist	hypotension|asthma|narcolepsy|obesity	#N/A	#N/A
ADRA1A	nicardipine	calcium channel blocker	chronic stable angina|hypertension	#N/A	#N/A
ADRA1B	modafinil	adrenergic receptor agonist	obstructive sleep apnea|shift work disorder (SWD)	#N/A	#N/A
ADRA1B	acepromazine	dopamine receptor antagonist	sedative	#N/A	#N/A
ADRA1B	alfuzosin	adrenergic receptor antagonist	benign prostatic hyperplasia (BPH)	#N/A	#N/A
ADRA1B	amitriptyline	norepinephrine inhibitor|norepinephrine reuptake inhibitor|serotonin receptor antagonist|serotonin╨norepinephrine reuptake inhibitor (SNRI)	depression	#N/A	#N/A
ADRA1B	amoxapine	norepinephrine reputake inhibitor	depression	#N/A	#N/A
ADRA1B	aripiprazole	serotonin receptor agonist|serotonin receptor antagonist	depression|schizophrenia|bipolar disorder	#N/A	#N/A
ADRA1B	bromocriptine	dopamine receptor agonist	hyperprolactinemia|Parkinson's Disease|acromegaly	#N/A	#N/A
ADRA1B	cabergoline	dopamine receptor agonist	hyperprolactinemia	#N/A	#N/A
ADRA1B	carvedilol	adrenergic receptor antagonist	myocardial infarction|hypertension	#N/A	#N/A
ADRA1B	chlorpromazine	dopamine receptor antagonist	schizophrenia|nausea|vomiting|acute intermittent porphyria (AIP)|tetanus	#N/A	#N/A
ADRA1B	clonidine	adrenergic receptor agonist	hypertension|attention-deficit/hyperactivity disorder (ADHD)	#N/A	#N/A
ADRA1B	clorotepine	dopamine receptor antagonist|adrenergic receptor antagonist	psychosis	#N/A	#N/A
ADRA1B	clozapine	dopamine receptor antagonist|serotonin receptor antagonist	schizophrenia	#N/A	#N/A
ADRA1B	cyproheptadine	histamine receptor antagonist	allergic rhinitis|vasomotor rhinitis|conjunctivitis|urticaria|dermatographism	#N/A	#N/A
ADRA1B	dapiprazole	adrenergic receptor antagonist	mydriasis	#N/A	#N/A
ADRA1B	desipramine	tricyclic antidepressant	depression	#N/A	#N/A
ADRA1B	dextroamphetamine	monoamine oxidase inhibitor	attention-deficit/hyperactivity disorder (ADHD)|narcolepsy	#N/A	#N/A
ADRA1B	doxazosin	adrenergic receptor antagonist	benign prostatic hyperplasia (BPH)|hypertension	#N/A	#N/A
ADRA1B	doxepin	histamine receptor antagonist	depression|anxiety	#N/A	#N/A
ADRA1B	dronedarone	adrenergic receptor antagonist	atrial fibrillation (AF)	#N/A	#N/A
ADRA1B	droxidopa	norepinephrine precursor	hypertension|Parkinson's Disease	#N/A	#N/A
ADRA1B	epinephrine	adrenergic receptor agonist|neurotransmitter	cardiac arrest|anaphylactic shock|asthma	#N/A	#N/A
ADRA1B	ergotamine	adrenergic receptor antagonist	migraine headache	#N/A	#N/A
ADRA1B	fenoldopam	dopamine receptor agonist	hypertension	#N/A	#N/A
ADRA1B	imipramine	norepinephrine reputake inhibitor|serotonin reuptake inhibitor	depression|nocturnal enuresis	#N/A	#N/A
ADRA1B	indoramin	adrenergic receptor antagonist	benign prostatic hyperplasia (BPH)|hypertension	#N/A	#N/A
ADRA1B	ketanserin	serotonin receptor antagonist	hypertension	#N/A	#N/A
ADRA1B	labetalol	adrenergic receptor antagonist	hypertension	#N/A	#N/A
ADRA1B	levomepromazine	dopamine receptor antagonist	psychosis|schizophrenia|bipolar disorder|nausea|insomnia	#N/A	#N/A
ADRA1B	levonordefrin	vasodilator	hemorrhage	#N/A	#N/A
ADRA1B	loxapine	dopamine receptor antagonist|serotonin receptor antagonist	schizophrenia	#N/A	#N/A
ADRA1B	maprotiline	norepinephrine reputake inhibitor|tricyclic antidepressant	depression|dysthymic disorder	#N/A	#N/A
ADRA1B	medetomidine	adrenergic receptor agonist	sedative	#N/A	#N/A
ADRA1B	mephentermine	adrenergic receptor agonist	hypotension	#N/A	#N/A
ADRA1B	methoxamine	adrenergic receptor agonist	hypotension	#N/A	#N/A
ADRA1B	mianserin	serotonin receptor antagonist	depression	#N/A	#N/A
ADRA1B	midodrine	adrenergic receptor agonist	hypotension	#N/A	#N/A
ADRA1B	mirtazapine	adrenergic receptor antagonist|serotonin receptor antagonist	depression	#N/A	#N/A
ADRA1B	norepinephrine	adrenergic receptor agonist	hypertension|urticaria|headache|seasonal affective disorder	#N/A	#N/A
ADRA1B	nortriptyline	tricyclic antidepressant	depression	#N/A	#N/A
ADRA1B	olanzapine	dopamine receptor antagonist|serotonin receptor antagonist	schizophrenia|bipolar disorder	#N/A	#N/A
ADRA1B	oxymetazoline	adrenergic receptor agonist	nasal congestion	#N/A	#N/A
ADRA1B	paliperidone	dopamine receptor antagonist|serotonin receptor antagonist	schizophrenia	#N/A	#N/A
ADRA1B	phenoxybenzamine	adrenergic receptor antagonist	hypertension|pheochromocytoma	#N/A	#N/A
ADRA1B	phentolamine	adrenergic receptor antagonist	pheochromocytoma|hypertension	#N/A	#N/A
ADRA1B	phenylephrine	adrenergic receptor agonist	nasal congestion|hemorrhoids|hypotension	#N/A	#N/A
ADRA1B	prazosin	adrenergic receptor antagonist	hypertension	#N/A	#N/A
ADRA1B	promazine	dopamine receptor antagonist	schizophrenia	#N/A	#N/A
ADRA1B	quetiapine	dopamine receptor antagonist|serotonin receptor antagonist	schizophrenia|bipolar disorder	#N/A	#N/A
ADRA1B	risperidone	dopamine receptor antagonist|serotonin receptor antagonist	schizophrenia|bipolar disorder|irritability	#N/A	#N/A
ADRA1B	ritanserin	serotonin receptor antagonist		#N/A	#N/A
ADRA1B	silodosin	adrenergic receptor antagonist	benign prostatic hyperplasia (BPH)	#N/A	#N/A
ADRA1B	siramesine	sigma receptor antagonist		#N/A	#N/A
ADRA1B	spiperone	dopamine receptor antagonist	schizophrenia	#N/A	#N/A
ADRA1B	tamsulosin	adrenergic receptor antagonist	benign prostatic hyperplasia (BPH)	#N/A	#N/A
ADRA1B	terazosin	adrenergic receptor antagonist	benign prostatic hyperplasia (BPH)|hypertension	#N/A	#N/A
ADRA1B	thioproperazine	dopamine receptor antagonist	schizophrenia	#N/A	#N/A
ADRA1B	trimipramine	norepinephrine reputake inhibitor|tricyclic antidepressant	depression	#N/A	#N/A
ADRA1B	xylometazoline	adrenergic receptor agonist	nasal congestion|allergic rhinitis	#N/A	#N/A
ADRA1B	ziprasidone	dopamine receptor antagonist|serotonin receptor antagonist	schizophrenia|bipolar disorder	#N/A	#N/A
ADRA1B	nicardipine	calcium channel blocker	chronic stable angina|hypertension	#N/A	#N/A
ADRA1D	BP-897	dopamine receptor agonist		#N/A	#N/A
ADRA1D	alfuzosin	adrenergic receptor antagonist	benign prostatic hyperplasia (BPH)	#N/A	#N/A
ADRA1D	amitriptyline	norepinephrine inhibitor|norepinephrine reuptake inhibitor|serotonin receptor antagonist|serotonin╨norepinephrine reuptake inhibitor (SNRI)	depression	#N/A	#N/A
ADRA1D	amoxapine	norepinephrine reputake inhibitor	depression	#N/A	#N/A
ADRA1D	bromocriptine	dopamine receptor agonist	hyperprolactinemia|Parkinson's Disease|acromegaly	#N/A	#N/A
ADRA1D	cabergoline	dopamine receptor agonist	hyperprolactinemia	#N/A	#N/A
ADRA1D	carvedilol	adrenergic receptor antagonist	myocardial infarction|hypertension	#N/A	#N/A
ADRA1D	chlorpromazine	dopamine receptor antagonist	schizophrenia|nausea|vomiting|acute intermittent porphyria (AIP)|tetanus	#N/A	#N/A
ADRA1D	clonidine	adrenergic receptor agonist	hypertension|attention-deficit/hyperactivity disorder (ADHD)	#N/A	#N/A
ADRA1D	clorotepine	dopamine receptor antagonist|adrenergic receptor antagonist	psychosis	#N/A	#N/A
ADRA1D	clozapine	dopamine receptor antagonist|serotonin receptor antagonist	schizophrenia	#N/A	#N/A
ADRA1D	cyproheptadine	histamine receptor antagonist	allergic rhinitis|vasomotor rhinitis|conjunctivitis|urticaria|dermatographism	#N/A	#N/A
ADRA1D	dapiprazole	adrenergic receptor antagonist	mydriasis	#N/A	#N/A
ADRA1D	desipramine	tricyclic antidepressant	depression	#N/A	#N/A
ADRA1D	doxazosin	adrenergic receptor antagonist	benign prostatic hyperplasia (BPH)|hypertension	#N/A	#N/A
ADRA1D	doxepin	histamine receptor antagonist	depression|anxiety	#N/A	#N/A
ADRA1D	dronedarone	adrenergic receptor antagonist	atrial fibrillation (AF)	#N/A	#N/A
ADRA1D	droxidopa	norepinephrine precursor	hypertension|Parkinson's Disease	#N/A	#N/A
ADRA1D	epinephrine	adrenergic receptor agonist|neurotransmitter	cardiac arrest|anaphylactic shock|asthma	#N/A	#N/A
ADRA1D	ergotamine	adrenergic receptor antagonist	migraine headache	#N/A	#N/A
ADRA1D	fenoldopam	dopamine receptor agonist	hypertension	#N/A	#N/A
ADRA1D	imipramine	norepinephrine reputake inhibitor|serotonin reuptake inhibitor	depression|nocturnal enuresis	#N/A	#N/A
ADRA1D	indoramin	adrenergic receptor antagonist	benign prostatic hyperplasia (BPH)|hypertension	#N/A	#N/A
ADRA1D	ketanserin	serotonin receptor antagonist	hypertension	#N/A	#N/A
ADRA1D	labetalol	adrenergic receptor antagonist	hypertension	#N/A	#N/A
ADRA1D	levomepromazine	dopamine receptor antagonist	psychosis|schizophrenia|bipolar disorder|nausea|insomnia	#N/A	#N/A
ADRA1D	levonordefrin	vasodilator	hemorrhage	#N/A	#N/A
ADRA1D	maprotiline	norepinephrine reputake inhibitor|tricyclic antidepressant	depression|dysthymic disorder	#N/A	#N/A
ADRA1D	medetomidine	adrenergic receptor agonist	sedative	#N/A	#N/A
ADRA1D	mephentermine	adrenergic receptor agonist	hypotension	#N/A	#N/A
ADRA1D	methoxamine	adrenergic receptor agonist	hypotension	#N/A	#N/A
ADRA1D	mianserin	serotonin receptor antagonist	depression	#N/A	#N/A
ADRA1D	midodrine	adrenergic receptor agonist	hypotension	#N/A	#N/A
ADRA1D	mirtazapine	adrenergic receptor antagonist|serotonin receptor antagonist	depression	#N/A	#N/A
ADRA1D	norepinephrine	adrenergic receptor agonist	hypertension|urticaria|headache|seasonal affective disorder	#N/A	#N/A
ADRA1D	nortriptyline	tricyclic antidepressant	depression	#N/A	#N/A
ADRA1D	oxymetazoline	adrenergic receptor agonist	nasal congestion	#N/A	#N/A
ADRA1D	phenoxybenzamine	adrenergic receptor antagonist	hypertension|pheochromocytoma	#N/A	#N/A
ADRA1D	phentolamine	adrenergic receptor antagonist	pheochromocytoma|hypertension	#N/A	#N/A
ADRA1D	phenylephrine	adrenergic receptor agonist	nasal congestion|hemorrhoids|hypotension	#N/A	#N/A
ADRA1D	prazosin	adrenergic receptor antagonist	hypertension	#N/A	#N/A
ADRA1D	promazine	dopamine receptor antagonist	schizophrenia	#N/A	#N/A
ADRA1D	quetiapine	dopamine receptor antagonist|serotonin receptor antagonist	schizophrenia|bipolar disorder	#N/A	#N/A
ADRA1D	risperidone	dopamine receptor antagonist|serotonin receptor antagonist	schizophrenia|bipolar disorder|irritability	#N/A	#N/A
ADRA1D	ritanserin	serotonin receptor antagonist		#N/A	#N/A
ADRA1D	silodosin	adrenergic receptor antagonist	benign prostatic hyperplasia (BPH)	#N/A	#N/A
ADRA1D	siramesine	sigma receptor antagonist		#N/A	#N/A
ADRA1D	spiperone	dopamine receptor antagonist	schizophrenia	#N/A	#N/A
ADRA1D	tamsulosin	adrenergic receptor antagonist	benign prostatic hyperplasia (BPH)	#N/A	#N/A
ADRA1D	terazosin	adrenergic receptor antagonist	benign prostatic hyperplasia (BPH)|hypertension	#N/A	#N/A
ADRA1D	xylometazoline	adrenergic receptor agonist	nasal congestion|allergic rhinitis	#N/A	#N/A
ADRA1D	nicardipine	calcium channel blocker	chronic stable angina|hypertension	#N/A	#N/A
ADRA2A	brimonidine	adrenergic receptor agonist	intraocular pressure|glaucoma|ocular hypertension	#N/A	#N/A
ADRA2A	celiprolol	adrenergic receptor antagonist	Ehlers-Danlos syndrome (EDS)	#N/A	#N/A
ADRA2A	detomidine	adrenergic receptor agonist	sedative	#N/A	#N/A
ADRA2A	dexmedetomidine	adrenergic receptor agonist		#N/A	#N/A
ADRA2A	dihydroergotamine	serotonin receptor agonist	migraine headache	#N/A	#N/A
ADRA2A	flupirtine	glutamate receptor antagonist	pain relief	#N/A	#N/A
ADRA2A	guanaben-acetate	adrenergic receptor agonist	hypertension	#N/A	#N/A
ADRA2A	guanfacine	adrenergic receptor agonist	hypertension	#N/A	#N/A
ADRA2A	idazoxan	adrenergic receptor antagonist		#N/A	#N/A
ADRA2A	imiloxan	adrenergic receptor antagonist		#N/A	#N/A
ADRA2A	lofexidine	adrenergic receptor agonist	opioid withdrawal	#N/A	#N/A
ADRA2A	lurasidone	dopamine receptor antagonist|serotonin receptor antagonist	schizophrenia	#N/A	#N/A
ADRA2A	methyldopa	adrenergic receptor agonist	hypertension	#N/A	#N/A
ADRA2A	moxonidine	imidazoline receptor agonist	hypertension	#N/A	#N/A
ADRA2A	org-9768	adrenergic receptor antagonist		#N/A	#N/A
ADRA2A	pramipexole	dopamine receptor agonist	Parkinson's Disease	#N/A	#N/A
ADRA2A	rilmenidine	adrenergic receptor agonist|imidazoline receptor agonist	hypertension	#N/A	#N/A
ADRA2A	ropinirole	dopamine receptor agonist	Parkinson's Disease|restless leg syndrome	#N/A	#N/A
ADRA2A	talipexole	adrenergic receptor agonist|dopamine receptor agonist	genitial herpes	#N/A	#N/A
ADRA2A	tizanidine	adrenergic receptor agonist	spasms	#N/A	#N/A
ADRA2A	tolonidine	adrenergic receptor antagonist		#N/A	#N/A
ADRA2A	xylazine	adrenergic receptor agonist	anesthetic	#N/A	#N/A
ADRA2A	yohimbine	adrenergic receptor antagonist	cardiac arrythmia|bradycardia	#N/A	#N/A
ADRA2A	amitraz	adrenergic receptor agonist	generalized demodicosis	#N/A	#N/A
ADRA2A	apraclonidine	adrenergic receptor agonist	glaucoma|intraocular pressure	#N/A	#N/A
ADRA2A	asenapine	dopamine receptor antagonist|serotonin receptor antagonist	schizophrenia|bipolar disorder	#N/A	#N/A
ADRA2A	ephedrine-(racemic)	adrenergic receptor agonist	hypotension|asthma|narcolepsy|obesity	#N/A	#N/A
ADRA2A	epinastine	histamine receptor antagonist	conjunctivitis	#N/A	#N/A
ADRA2A	lisuride	dopamine receptor agonist	Parkinson's Disease	#N/A	#N/A
ADRA2A	naphazoline	adrenergic receptor agonist	eye irritation	#N/A	#N/A
ADRA2A	piribedil	dopamine receptor agonist	Parkinson's Disease|dizziness	#N/A	#N/A
ADRA2A	terguride	dopamine receptor agonist|serotonin receptor antagonist		#N/A	#N/A
ADRA2A	tolazoline	adrenergic receptor antagonist	reverse sedative	#N/A	#N/A
ADRA2A	trazodone	adrenergic receptor antagonist|serotonin receptor antagonist|serotonin reuptake inhibitor	depression	#N/A	#N/A
ADRA2A	zuclopenthixol	dopamine receptor antagonist	schizophrenia|bipolar disorder	#N/A	#N/A
ADRA2A	aripiprazole	serotonin receptor agonist|serotonin receptor antagonist	depression|schizophrenia|bipolar disorder	#N/A	#N/A
ADRA2A	BP-897	dopamine receptor agonist		#N/A	#N/A
ADRA2A	dipivefrine	adrenergic receptor agonist	glaucoma|intraocular pressure	#N/A	#N/A
ADRA2A	loxapine	dopamine receptor antagonist|serotonin receptor antagonist	schizophrenia	#N/A	#N/A
ADRA2A	olanzapine	dopamine receptor antagonist|serotonin receptor antagonist	schizophrenia|bipolar disorder	#N/A	#N/A
ADRA2A	paliperidone	dopamine receptor antagonist|serotonin receptor antagonist	schizophrenia	#N/A	#N/A
ADRA2A	trimipramine	norepinephrine reputake inhibitor|tricyclic antidepressant	depression	#N/A	#N/A
ADRA2A	ziprasidone	dopamine receptor antagonist|serotonin receptor antagonist	schizophrenia|bipolar disorder	#N/A	#N/A
ADRA2A	amitriptyline	norepinephrine inhibitor|norepinephrine reuptake inhibitor|serotonin receptor antagonist|serotonin╨norepinephrine reuptake inhibitor (SNRI)	depression	#N/A	#N/A
ADRA2A	amoxapine	norepinephrine reputake inhibitor	depression	#N/A	#N/A
ADRA2A	bromocriptine	dopamine receptor agonist	hyperprolactinemia|Parkinson's Disease|acromegaly	#N/A	#N/A
ADRA2A	cabergoline	dopamine receptor agonist	hyperprolactinemia	#N/A	#N/A
ADRA2A	carvedilol	adrenergic receptor antagonist	myocardial infarction|hypertension	#N/A	#N/A
ADRA2A	chlorpromazine	dopamine receptor antagonist	schizophrenia|nausea|vomiting|acute intermittent porphyria (AIP)|tetanus	#N/A	#N/A
ADRA2A	clonidine	adrenergic receptor agonist	hypertension|attention-deficit/hyperactivity disorder (ADHD)	#N/A	#N/A
ADRA2A	clozapine	dopamine receptor antagonist|serotonin receptor antagonist	schizophrenia	#N/A	#N/A
ADRA2A	desipramine	tricyclic antidepressant	depression	#N/A	#N/A
ADRA2A	doxepin	histamine receptor antagonist	depression|anxiety	#N/A	#N/A
ADRA2A	dronedarone	adrenergic receptor antagonist	atrial fibrillation (AF)	#N/A	#N/A
ADRA2A	droxidopa	norepinephrine precursor	hypertension|Parkinson's Disease	#N/A	#N/A
ADRA2A	epinephrine	adrenergic receptor agonist|neurotransmitter	cardiac arrest|anaphylactic shock|asthma	#N/A	#N/A
ADRA2A	ergotamine	adrenergic receptor antagonist	migraine headache	#N/A	#N/A
ADRA2A	fenoldopam	dopamine receptor agonist	hypertension	#N/A	#N/A
ADRA2A	levomepromazine	dopamine receptor antagonist	psychosis|schizophrenia|bipolar disorder|nausea|insomnia	#N/A	#N/A
ADRA2A	levonordefrin	vasodilator	hemorrhage	#N/A	#N/A
ADRA2A	maprotiline	norepinephrine reputake inhibitor|tricyclic antidepressant	depression|dysthymic disorder	#N/A	#N/A
ADRA2A	medetomidine	adrenergic receptor agonist	sedative	#N/A	#N/A
ADRA2A	mephentermine	adrenergic receptor agonist	hypotension	#N/A	#N/A
ADRA2A	mianserin	serotonin receptor antagonist	depression	#N/A	#N/A
ADRA2A	mirtazapine	adrenergic receptor antagonist|serotonin receptor antagonist	depression	#N/A	#N/A
ADRA2A	norepinephrine	adrenergic receptor agonist	hypertension|urticaria|headache|seasonal affective disorder	#N/A	#N/A
ADRA2A	nortriptyline	tricyclic antidepressant	depression	#N/A	#N/A
ADRA2A	oxymetazoline	adrenergic receptor agonist	nasal congestion	#N/A	#N/A
ADRA2A	phenoxybenzamine	adrenergic receptor antagonist	hypertension|pheochromocytoma	#N/A	#N/A
ADRA2A	phentolamine	adrenergic receptor antagonist	pheochromocytoma|hypertension	#N/A	#N/A
ADRA2A	prazosin	adrenergic receptor antagonist	hypertension	#N/A	#N/A
ADRA2A	quetiapine	dopamine receptor antagonist|serotonin receptor antagonist	schizophrenia|bipolar disorder	#N/A	#N/A
ADRA2A	risperidone	dopamine receptor antagonist|serotonin receptor antagonist	schizophrenia|bipolar disorder|irritability	#N/A	#N/A
ADRA2A	xylometazoline	adrenergic receptor agonist	nasal congestion|allergic rhinitis	#N/A	#N/A
ADRA2B	etomidate	GABA receptor modulator	general anaesthetic	#N/A	#N/A
ADRA2B	rotigotine	dopamine receptor agonist	Parkinson's Disease|restless leg syndrome	#N/A	#N/A
ADRA2B	zotepine	dopamine receptor antagonist|serotonin receptor antagonist	schizophrenia	#N/A	#N/A
ADRA2B	brimonidine	adrenergic receptor agonist	intraocular pressure|glaucoma|ocular hypertension	#N/A	#N/A
ADRA2B	dexmedetomidine	adrenergic receptor agonist		#N/A	#N/A
ADRA2B	guanaben-acetate	adrenergic receptor agonist	hypertension	#N/A	#N/A
ADRA2B	guanfacine	adrenergic receptor agonist	hypertension	#N/A	#N/A
ADRA2B	imiloxan	adrenergic receptor antagonist		#N/A	#N/A
ADRA2B	methyldopa	adrenergic receptor agonist	hypertension	#N/A	#N/A
ADRA2B	moxonidine	imidazoline receptor agonist	hypertension	#N/A	#N/A
ADRA2B	pramipexole	dopamine receptor agonist	Parkinson's Disease	#N/A	#N/A
ADRA2B	ropinirole	dopamine receptor agonist	Parkinson's Disease|restless leg syndrome	#N/A	#N/A
ADRA2B	tizanidine	adrenergic receptor agonist	spasms	#N/A	#N/A
ADRA2B	xylazine	adrenergic receptor agonist	anesthetic	#N/A	#N/A
ADRA2B	yohimbine	adrenergic receptor antagonist	cardiac arrythmia|bradycardia	#N/A	#N/A
ADRA2B	apraclonidine	adrenergic receptor agonist	glaucoma|intraocular pressure	#N/A	#N/A
ADRA2B	asenapine	dopamine receptor antagonist|serotonin receptor antagonist	schizophrenia|bipolar disorder	#N/A	#N/A
ADRA2B	lisuride	dopamine receptor agonist	Parkinson's Disease	#N/A	#N/A
ADRA2B	terguride	dopamine receptor agonist|serotonin receptor antagonist		#N/A	#N/A
ADRA2B	tolazoline	adrenergic receptor antagonist	reverse sedative	#N/A	#N/A
ADRA2B	aripiprazole	serotonin receptor agonist|serotonin receptor antagonist	depression|schizophrenia|bipolar disorder	#N/A	#N/A
ADRA2B	indoramin	adrenergic receptor antagonist	benign prostatic hyperplasia (BPH)|hypertension	#N/A	#N/A
ADRA2B	loxapine	dopamine receptor antagonist|serotonin receptor antagonist	schizophrenia	#N/A	#N/A
ADRA2B	olanzapine	dopamine receptor antagonist|serotonin receptor antagonist	schizophrenia|bipolar disorder	#N/A	#N/A
ADRA2B	paliperidone	dopamine receptor antagonist|serotonin receptor antagonist	schizophrenia	#N/A	#N/A
ADRA2B	pentoxifylline	phosphodiesterase inhibitor	claudication	#N/A	#N/A
ADRA2B	trimipramine	norepinephrine reputake inhibitor|tricyclic antidepressant	depression	#N/A	#N/A
ADRA2B	ziprasidone	dopamine receptor antagonist|serotonin receptor antagonist	schizophrenia|bipolar disorder	#N/A	#N/A
ADRA2B	amoxapine	norepinephrine reputake inhibitor	depression	#N/A	#N/A
ADRA2B	bromocriptine	dopamine receptor agonist	hyperprolactinemia|Parkinson's Disease|acromegaly	#N/A	#N/A
ADRA2B	cabergoline	dopamine receptor agonist	hyperprolactinemia	#N/A	#N/A
ADRA2B	carvedilol	adrenergic receptor antagonist	myocardial infarction|hypertension	#N/A	#N/A
ADRA2B	chlorpromazine	dopamine receptor antagonist	schizophrenia|nausea|vomiting|acute intermittent porphyria (AIP)|tetanus	#N/A	#N/A
ADRA2B	clonidine	adrenergic receptor agonist	hypertension|attention-deficit/hyperactivity disorder (ADHD)	#N/A	#N/A
ADRA2B	clozapine	dopamine receptor antagonist|serotonin receptor antagonist	schizophrenia	#N/A	#N/A
ADRA2B	desipramine	tricyclic antidepressant	depression	#N/A	#N/A
ADRA2B	doxepin	histamine receptor antagonist	depression|anxiety	#N/A	#N/A
ADRA2B	dronedarone	adrenergic receptor antagonist	atrial fibrillation (AF)	#N/A	#N/A
ADRA2B	droxidopa	norepinephrine precursor	hypertension|Parkinson's Disease	#N/A	#N/A
ADRA2B	epinephrine	adrenergic receptor agonist|neurotransmitter	cardiac arrest|anaphylactic shock|asthma	#N/A	#N/A
ADRA2B	ergotamine	adrenergic receptor antagonist	migraine headache	#N/A	#N/A
ADRA2B	fenoldopam	dopamine receptor agonist	hypertension	#N/A	#N/A
ADRA2B	levomepromazine	dopamine receptor antagonist	psychosis|schizophrenia|bipolar disorder|nausea|insomnia	#N/A	#N/A
ADRA2B	levonordefrin	vasodilator	hemorrhage	#N/A	#N/A
ADRA2B	maprotiline	norepinephrine reputake inhibitor|tricyclic antidepressant	depression|dysthymic disorder	#N/A	#N/A
ADRA2B	medetomidine	adrenergic receptor agonist	sedative	#N/A	#N/A
ADRA2B	mephentermine	adrenergic receptor agonist	hypotension	#N/A	#N/A
ADRA2B	mianserin	serotonin receptor antagonist	depression	#N/A	#N/A
ADRA2B	mirtazapine	adrenergic receptor antagonist|serotonin receptor antagonist	depression	#N/A	#N/A
ADRA2B	norepinephrine	adrenergic receptor agonist	hypertension|urticaria|headache|seasonal affective disorder	#N/A	#N/A
ADRA2B	nortriptyline	tricyclic antidepressant	depression	#N/A	#N/A
ADRA2B	oxymetazoline	adrenergic receptor agonist	nasal congestion	#N/A	#N/A
ADRA2B	phenoxybenzamine	adrenergic receptor antagonist	hypertension|pheochromocytoma	#N/A	#N/A
ADRA2B	phentolamine	adrenergic receptor antagonist	pheochromocytoma|hypertension	#N/A	#N/A
ADRA2B	prazosin	adrenergic receptor antagonist	hypertension	#N/A	#N/A
ADRA2B	quetiapine	dopamine receptor antagonist|serotonin receptor antagonist	schizophrenia|bipolar disorder	#N/A	#N/A
ADRA2B	risperidone	dopamine receptor antagonist|serotonin receptor antagonist	schizophrenia|bipolar disorder|irritability	#N/A	#N/A
ADRA2B	xylometazoline	adrenergic receptor agonist	nasal congestion|allergic rhinitis	#N/A	#N/A
ADRA2C	agmatine	nitric oxide synthase inhibitor		#N/A	#N/A
ADRA2C	iloperidone	dopamine receptor antagonist|serotonin receptor antagonist	schizophrenia	#N/A	#N/A
ADRA2C	lurasidone	dopamine receptor antagonist|serotonin receptor antagonist	schizophrenia	#N/A	#N/A
ADRA2C	brimonidine	adrenergic receptor agonist	intraocular pressure|glaucoma|ocular hypertension	#N/A	#N/A
ADRA2C	dexmedetomidine	adrenergic receptor agonist		#N/A	#N/A
ADRA2C	guanaben-acetate	adrenergic receptor agonist	hypertension	#N/A	#N/A
ADRA2C	guanfacine	adrenergic receptor agonist	hypertension	#N/A	#N/A
ADRA2C	methyldopa	adrenergic receptor agonist	hypertension	#N/A	#N/A
ADRA2C	moxonidine	imidazoline receptor agonist	hypertension	#N/A	#N/A
ADRA2C	piribedil	dopamine receptor agonist	Parkinson's Disease|dizziness	#N/A	#N/A
ADRA2C	pramipexole	dopamine receptor agonist	Parkinson's Disease	#N/A	#N/A
ADRA2C	ropinirole	dopamine receptor agonist	Parkinson's Disease|restless leg syndrome	#N/A	#N/A
ADRA2C	tizanidine	adrenergic receptor agonist	spasms	#N/A	#N/A
ADRA2C	xylazine	adrenergic receptor agonist	anesthetic	#N/A	#N/A
ADRA2C	yohimbine	adrenergic receptor antagonist	cardiac arrythmia|bradycardia	#N/A	#N/A
ADRA2C	apraclonidine	adrenergic receptor agonist	glaucoma|intraocular pressure	#N/A	#N/A
ADRA2C	asenapine	dopamine receptor antagonist|serotonin receptor antagonist	schizophrenia|bipolar disorder	#N/A	#N/A
ADRA2C	lisuride	dopamine receptor agonist	Parkinson's Disease	#N/A	#N/A
ADRA2C	terguride	dopamine receptor agonist|serotonin receptor antagonist		#N/A	#N/A
ADRA2C	tolazoline	adrenergic receptor antagonist	reverse sedative	#N/A	#N/A
ADRA2C	aripiprazole	serotonin receptor agonist|serotonin receptor antagonist	depression|schizophrenia|bipolar disorder	#N/A	#N/A
ADRA2C	indoramin	adrenergic receptor antagonist	benign prostatic hyperplasia (BPH)|hypertension	#N/A	#N/A
ADRA2C	loxapine	dopamine receptor antagonist|serotonin receptor antagonist	schizophrenia	#N/A	#N/A
ADRA2C	olanzapine	dopamine receptor antagonist|serotonin receptor antagonist	schizophrenia|bipolar disorder	#N/A	#N/A
ADRA2C	paliperidone	dopamine receptor antagonist|serotonin receptor antagonist	schizophrenia	#N/A	#N/A
ADRA2C	ziprasidone	dopamine receptor antagonist|serotonin receptor antagonist	schizophrenia|bipolar disorder	#N/A	#N/A
ADRA2C	amoxapine	norepinephrine reputake inhibitor	depression	#N/A	#N/A
ADRA2C	bromocriptine	dopamine receptor agonist	hyperprolactinemia|Parkinson's Disease|acromegaly	#N/A	#N/A
ADRA2C	cabergoline	dopamine receptor agonist	hyperprolactinemia	#N/A	#N/A
ADRA2C	carvedilol	adrenergic receptor antagonist	myocardial infarction|hypertension	#N/A	#N/A
ADRA2C	chlorpromazine	dopamine receptor antagonist	schizophrenia|nausea|vomiting|acute intermittent porphyria (AIP)|tetanus	#N/A	#N/A
ADRA2C	clonidine	adrenergic receptor agonist	hypertension|attention-deficit/hyperactivity disorder (ADHD)	#N/A	#N/A
ADRA2C	clozapine	dopamine receptor antagonist|serotonin receptor antagonist	schizophrenia	#N/A	#N/A
ADRA2C	desipramine	tricyclic antidepressant	depression	#N/A	#N/A
ADRA2C	doxepin	histamine receptor antagonist	depression|anxiety	#N/A	#N/A
ADRA2C	dronedarone	adrenergic receptor antagonist	atrial fibrillation (AF)	#N/A	#N/A
ADRA2C	droxidopa	norepinephrine precursor	hypertension|Parkinson's Disease	#N/A	#N/A
ADRA2C	epinephrine	adrenergic receptor agonist|neurotransmitter	cardiac arrest|anaphylactic shock|asthma	#N/A	#N/A
ADRA2C	fenoldopam	dopamine receptor agonist	hypertension	#N/A	#N/A
ADRA2C	levomepromazine	dopamine receptor antagonist	psychosis|schizophrenia|bipolar disorder|nausea|insomnia	#N/A	#N/A
ADRA2C	levonordefrin	vasodilator	hemorrhage	#N/A	#N/A
ADRA2C	maprotiline	norepinephrine reputake inhibitor|tricyclic antidepressant	depression|dysthymic disorder	#N/A	#N/A
ADRA2C	medetomidine	adrenergic receptor agonist	sedative	#N/A	#N/A
ADRA2C	mephentermine	adrenergic receptor agonist	hypotension	#N/A	#N/A
ADRA2C	mianserin	serotonin receptor antagonist	depression	#N/A	#N/A
ADRA2C	mirtazapine	adrenergic receptor antagonist|serotonin receptor antagonist	depression	#N/A	#N/A
ADRA2C	norepinephrine	adrenergic receptor agonist	hypertension|urticaria|headache|seasonal affective disorder	#N/A	#N/A
ADRA2C	nortriptyline	tricyclic antidepressant	depression	#N/A	#N/A
ADRA2C	oxymetazoline	adrenergic receptor agonist	nasal congestion	#N/A	#N/A
ADRA2C	phenoxybenzamine	adrenergic receptor antagonist	hypertension|pheochromocytoma	#N/A	#N/A
ADRA2C	phentolamine	adrenergic receptor antagonist	pheochromocytoma|hypertension	#N/A	#N/A
ADRA2C	prazosin	adrenergic receptor antagonist	hypertension	#N/A	#N/A
ADRA2C	quetiapine	dopamine receptor antagonist|serotonin receptor antagonist	schizophrenia|bipolar disorder	#N/A	#N/A
ADRA2C	risperidone	dopamine receptor antagonist|serotonin receptor antagonist	schizophrenia|bipolar disorder|irritability	#N/A	#N/A
ADRA2C	xylometazoline	adrenergic receptor agonist	nasal congestion|allergic rhinitis	#N/A	#N/A
ADRB1	acebutolol	adrenergic receptor antagonist	hypertension|ventricular arrhythmias	#N/A	#N/A
ADRB1	albuterol	adrenergic receptor agonist	asthma	#N/A	#N/A
ADRB1	alprenolol	adrenergic receptor antagonist	angina pectoris	#N/A	#N/A
ADRB1	amiodarone	potassium channel blocker	ventricular arrhythmias	#N/A	#N/A
ADRB1	atenolol-(+/-)	adrenergic receptor antagonist	hypertension|angina pectoris	#N/A	#N/A
ADRB1	betaxolol	adrenergic receptor antagonist	intraocular pressure|glaucoma|ocular hypertension	#N/A	#N/A
ADRB1	bisoprolol	adrenergic receptor antagonist	hypertension	#N/A	#N/A
ADRB1	bopindolol	adrenergic receptor antagonist	hypertension|coronary artery disease (CAD)	#N/A	#N/A
ADRB1	BRL-37344	adrenergic receptor agonist		#N/A	#N/A
ADRB1	bupicomide	adrenergic receptor antagonist		#N/A	#N/A
ADRB1	bupranolol	adrenergic receptor antagonist	hypertension|glaucoma	#N/A	#N/A
ADRB1	carazolol	adrenergic receptor antagonist	angina pectoris|cardiac arrythmia|hypertension|myocardial infarction	#N/A	#N/A
ADRB1	carteolol	adrenergic receptor antagonist	intraocular pressure|glaucoma|ocular hypertension	#N/A	#N/A
ADRB1	CGP-12177	adrenergic receptor agonist		#N/A	#N/A
ADRB1	clenbuterol	adrenergic receptor agonist	chronic obstructive pulmonary disease (COPD)|asthma	#N/A	#N/A
ADRB1	cloranolol	adrenergic receptor antagonist		#N/A	#N/A
ADRB1	clorprenaline	adrenergic receptor agonist	asthma	#N/A	#N/A
ADRB1	cyanopindolol	adrenergic receptor antagonist		#N/A	#N/A
ADRB1	dobutamine	adrenergic receptor agonist	congestive heart failure	#N/A	#N/A
ADRB1	esmolol	adrenergic receptor antagonist	ventricular tachycardia (VT)|hypertension	#N/A	#N/A
ADRB1	ICI-89406	adrenergic receptor antagonist		#N/A	#N/A
ADRB1	indacaterol	adrenergic receptor agonist	chronic obstructive pulmonary disease (COPD)	#N/A	#N/A
ADRB1	isoetharine	adrenergic receptor agonist	bronchospasm|asthma	#N/A	#N/A
ADRB1	isoprenaline	adrenergic receptor agonist	bradycardia|heart block|asthma	#N/A	#N/A
ADRB1	landiolol	adrenergic receptor antagonist	cardiac arrythmia	#N/A	#N/A
ADRB1	levobetaxolol	adrenergic receptor antagonist	intraocular pressure|glaucoma	#N/A	#N/A
ADRB1	levobunolol	adrenergic receptor antagonist	glaucoma|ocular hypertension	#N/A	#N/A
ADRB1	metoprolol	adrenergic receptor antagonist	hypertension|angina pectoris|myocardial infarction	#N/A	#N/A
ADRB1	mirabegron	adrenergic receptor agonist	urinary incontinence	#N/A	#N/A
ADRB1	nadolol	adrenergic receptor antagonist	angina pectoris|hypertension	#N/A	#N/A
ADRB1	nebivolol	adrenergic receptor antagonist	hypertension	#N/A	#N/A
ADRB1	nifenalol	adrenergic receptor antagonist		#N/A	#N/A
ADRB1	oxprenolol	adrenergic receptor antagonist	angina pectoris|hypertension|cardiac arrythmia	#N/A	#N/A
ADRB1	penbutolol	adrenergic receptor antagonist	hypertension	#N/A	#N/A
ADRB1	pindolol	adrenergic receptor antagonist	hypertension	#N/A	#N/A
ADRB1	propafenone	antiarrhythmic	atrial fibrillation (AF)|ventricular tachycardia (VT)|ventricular arrhythmias	#N/A	#N/A
ADRB1	sotalol	adrenergic receptor antagonist	atrial fibrillation (AF)|ventricular arrhythmias	#N/A	#N/A
ADRB1	talinolol	adrenergic receptor antagonist	hypertension	#N/A	#N/A
ADRB1	timolol	adrenergic receptor antagonist	ocular hypertension|glaucoma	#N/A	#N/A
ADRB1	tiprenolol	adrenergic receptor antagonist		#N/A	#N/A
ADRB1	tolamolol	adrenergic receptor antagonist		#N/A	#N/A
ADRB1	xamoterol	adrenergic receptor agonist		#N/A	#N/A
ADRB1	bevantolol	adrenergic receptor antagonist	angina pectoris|hypertension	#N/A	#N/A
ADRB1	celiprolol	adrenergic receptor antagonist	Ehlers-Danlos syndrome (EDS)	#N/A	#N/A
ADRB1	dihydroergocristine	adrenergic receptor antagonist|prolactin inhibitor		#N/A	#N/A
ADRB1	etilefrine	adrenergic receptor agonist	headache|nasal congestion|fever|cough suppressant|common cold	#N/A	#N/A
ADRB1	labetalol	adrenergic receptor antagonist	hypertension	#N/A	#N/A
ADRB1	amitriptyline	norepinephrine inhibitor|norepinephrine reuptake inhibitor|serotonin receptor antagonist|serotonin╨norepinephrine reuptake inhibitor (SNRI)	depression	#N/A	#N/A
ADRB1	asenapine	dopamine receptor antagonist|serotonin receptor antagonist	schizophrenia|bipolar disorder	#N/A	#N/A
ADRB1	trimipramine	norepinephrine reputake inhibitor|tricyclic antidepressant	depression	#N/A	#N/A
ADRB1	loxapine	dopamine receptor antagonist|serotonin receptor antagonist	schizophrenia	#N/A	#N/A
ADRB1	olanzapine	dopamine receptor antagonist|serotonin receptor antagonist	schizophrenia|bipolar disorder	#N/A	#N/A
ADRB1	cabergoline	dopamine receptor agonist	hyperprolactinemia	#N/A	#N/A
ADRB1	carvedilol	adrenergic receptor antagonist	myocardial infarction|hypertension	#N/A	#N/A
ADRB1	desipramine	tricyclic antidepressant	depression	#N/A	#N/A
ADRB1	dronedarone	adrenergic receptor antagonist	atrial fibrillation (AF)	#N/A	#N/A
ADRB1	droxidopa	norepinephrine precursor	hypertension|Parkinson's Disease	#N/A	#N/A
ADRB1	epinephrine	adrenergic receptor agonist|neurotransmitter	cardiac arrest|anaphylactic shock|asthma	#N/A	#N/A
ADRB1	mephentermine	adrenergic receptor agonist	hypotension	#N/A	#N/A
ADRB1	mirtazapine	adrenergic receptor antagonist|serotonin receptor antagonist	depression	#N/A	#N/A
ADRB1	norepinephrine	adrenergic receptor agonist	hypertension|urticaria|headache|seasonal affective disorder	#N/A	#N/A
ADRB1	nortriptyline	tricyclic antidepressant	depression	#N/A	#N/A
ADRB2	amezinium	adrenergic receptor agonist		#N/A	#N/A
ADRB2	bambuterol	adrenergic receptor agonist	asthma	#N/A	#N/A
ADRB2	broxaterol	adrenergic receptor agonist		#N/A	#N/A
ADRB2	buphenine	adrenergic receptor agonist	Raynaud's disease	#N/A	#N/A
ADRB2	carmoterol	adrenergic receptor agonist		#N/A	#N/A
ADRB2	DPI-201106	sodium channel activator		#N/A	#N/A
ADRB2	formoterol	adrenergic receptor agonist	asthma|chronic obstructive pulmonary disease (COPD)|bronchospasm	#N/A	#N/A
ADRB2	hexoprenaline	adrenergic receptor agonist	asthma	#N/A	#N/A
ADRB2	higenamine	adrenergic receptor agonist		#N/A	#N/A
ADRB2	ICI-118,551	adrenergic receptor antagonist		#N/A	#N/A
ADRB2	isoxsuprine	adrenergic receptor agonist	Raynaud's disease|arteriosclerosis|Buerger's disease	#N/A	#N/A
ADRB2	levalbuterol	adrenergic receptor agonist	bronchospasm	#N/A	#N/A
ADRB2	mabuterol	adrenergic receptor agonist		#N/A	#N/A
ADRB2	metaproterenol	adrenergic receptor agonist	bronchospasm|asthma|bronchitis|emphysema	#N/A	#N/A
ADRB2	procaterol	adrenergic receptor agonist	asthma	#N/A	#N/A
ADRB2	ritodrine	adrenergic receptor agonist	premature labor	#N/A	#N/A
ADRB2	RU-42173	adrenergic receptor agonist		#N/A	#N/A
ADRB2	salmeterol	adrenergic receptor agonist	asthma|chronic obstructive pulmonary disease (COPD)|bronchospasm	#N/A	#N/A
ADRB2	terbutaline	adrenergic receptor agonist	bronchospasm|bronchitis|emphysema	#N/A	#N/A
ADRB2	trimethoquinol	adrenergic receptor antagonist		#N/A	#N/A
ADRB2	tulobuterol	adrenergic receptor agonist	asthma	#N/A	#N/A
ADRB2	vilanterol	adrenergic receptor agonist	chronic obstructive pulmonary disease (COPD)	#N/A	#N/A
ADRB2	zilpaterol	adrenergic receptor agonist	weight-gain aid	#N/A	#N/A
ADRB2	acebutolol	adrenergic receptor antagonist	hypertension|ventricular arrhythmias	#N/A	#N/A
ADRB2	albuterol	adrenergic receptor agonist	asthma	#N/A	#N/A
ADRB2	alprenolol	adrenergic receptor antagonist	angina pectoris	#N/A	#N/A
ADRB2	atenolol-(+/-)	adrenergic receptor antagonist	hypertension|angina pectoris	#N/A	#N/A
ADRB2	betaxolol	adrenergic receptor antagonist	intraocular pressure|glaucoma|ocular hypertension	#N/A	#N/A
ADRB2	bisoprolol	adrenergic receptor antagonist	hypertension	#N/A	#N/A
ADRB2	bopindolol	adrenergic receptor antagonist	hypertension|coronary artery disease (CAD)	#N/A	#N/A
ADRB2	BRL-37344	adrenergic receptor agonist		#N/A	#N/A
ADRB2	bupranolol	adrenergic receptor antagonist	hypertension|glaucoma	#N/A	#N/A
ADRB2	carazolol	adrenergic receptor antagonist	angina pectoris|cardiac arrythmia|hypertension|myocardial infarction	#N/A	#N/A
ADRB2	carteolol	adrenergic receptor antagonist	intraocular pressure|glaucoma|ocular hypertension	#N/A	#N/A
ADRB2	CGP-12177	adrenergic receptor agonist		#N/A	#N/A
ADRB2	clenbuterol	adrenergic receptor agonist	chronic obstructive pulmonary disease (COPD)|asthma	#N/A	#N/A
ADRB2	cloranolol	adrenergic receptor antagonist		#N/A	#N/A
ADRB2	clorprenaline	adrenergic receptor agonist	asthma	#N/A	#N/A
ADRB2	dobutamine	adrenergic receptor agonist	congestive heart failure	#N/A	#N/A
ADRB2	ICI-89406	adrenergic receptor antagonist		#N/A	#N/A
ADRB2	indacaterol	adrenergic receptor agonist	chronic obstructive pulmonary disease (COPD)	#N/A	#N/A
ADRB2	isoetharine	adrenergic receptor agonist	bronchospasm|asthma	#N/A	#N/A
ADRB2	isoprenaline	adrenergic receptor agonist	bradycardia|heart block|asthma	#N/A	#N/A
ADRB2	levobetaxolol	adrenergic receptor antagonist	intraocular pressure|glaucoma	#N/A	#N/A
ADRB2	levobunolol	adrenergic receptor antagonist	glaucoma|ocular hypertension	#N/A	#N/A
ADRB2	metoprolol	adrenergic receptor antagonist	hypertension|angina pectoris|myocardial infarction	#N/A	#N/A
ADRB2	mirabegron	adrenergic receptor agonist	urinary incontinence	#N/A	#N/A
ADRB2	nadolol	adrenergic receptor antagonist	angina pectoris|hypertension	#N/A	#N/A
ADRB2	nebivolol	adrenergic receptor antagonist	hypertension	#N/A	#N/A
ADRB2	nifenalol	adrenergic receptor antagonist		#N/A	#N/A
ADRB2	oxprenolol	adrenergic receptor antagonist	angina pectoris|hypertension|cardiac arrythmia	#N/A	#N/A
ADRB2	penbutolol	adrenergic receptor antagonist	hypertension	#N/A	#N/A
ADRB2	pindolol	adrenergic receptor antagonist	hypertension	#N/A	#N/A
ADRB2	propafenone	antiarrhythmic	atrial fibrillation (AF)|ventricular tachycardia (VT)|ventricular arrhythmias	#N/A	#N/A
ADRB2	sotalol	adrenergic receptor antagonist	atrial fibrillation (AF)|ventricular arrhythmias	#N/A	#N/A
ADRB2	timolol	adrenergic receptor antagonist	ocular hypertension|glaucoma	#N/A	#N/A
ADRB2	tiprenolol	adrenergic receptor antagonist		#N/A	#N/A
ADRB2	tolamolol	adrenergic receptor antagonist		#N/A	#N/A
ADRB2	bevantolol	adrenergic receptor antagonist	angina pectoris|hypertension	#N/A	#N/A
ADRB2	celiprolol	adrenergic receptor antagonist	Ehlers-Danlos syndrome (EDS)	#N/A	#N/A
ADRB2	ephedrine	adrenergic receptor agonist	hypotension|asthma|narcolepsy|obesity	#N/A	#N/A
ADRB2	dipivefrine	adrenergic receptor agonist	glaucoma|intraocular pressure	#N/A	#N/A
ADRB2	labetalol	adrenergic receptor antagonist	hypertension	#N/A	#N/A
ADRB2	amitriptyline	norepinephrine inhibitor|norepinephrine reuptake inhibitor|serotonin receptor antagonist|serotonin╨norepinephrine reuptake inhibitor (SNRI)	depression	#N/A	#N/A
ADRB2	asenapine	dopamine receptor antagonist|serotonin receptor antagonist	schizophrenia|bipolar disorder	#N/A	#N/A
ADRB2	trimipramine	norepinephrine reputake inhibitor|tricyclic antidepressant	depression	#N/A	#N/A
ADRB2	olanzapine	dopamine receptor antagonist|serotonin receptor antagonist	schizophrenia|bipolar disorder	#N/A	#N/A
ADRB2	phenoxybenzamine	adrenergic receptor antagonist	hypertension|pheochromocytoma	#N/A	#N/A
ADRB2	cabergoline	dopamine receptor agonist	hyperprolactinemia	#N/A	#N/A
ADRB2	carvedilol	adrenergic receptor antagonist	myocardial infarction|hypertension	#N/A	#N/A
ADRB2	desipramine	tricyclic antidepressant	depression	#N/A	#N/A
ADRB2	droxidopa	norepinephrine precursor	hypertension|Parkinson's Disease	#N/A	#N/A
ADRB2	epinephrine	adrenergic receptor agonist|neurotransmitter	cardiac arrest|anaphylactic shock|asthma	#N/A	#N/A
ADRB2	mephentermine	adrenergic receptor agonist	hypotension	#N/A	#N/A
ADRB2	mirtazapine	adrenergic receptor antagonist|serotonin receptor antagonist	depression	#N/A	#N/A
ADRB2	norepinephrine	adrenergic receptor agonist	hypertension|urticaria|headache|seasonal affective disorder	#N/A	#N/A
ADRB2	nortriptyline	tricyclic antidepressant	depression	#N/A	#N/A
ADRB3	amibegron	adrenergic receptor agonist		#N/A	#N/A
ADRB3	arotinolol	adrenergic receptor antagonist	hypertension|tremors	#N/A	#N/A
ADRB3	CL316243	adrenergic receptor agonist		#N/A	#N/A
ADRB3	ZD-2079	adrenergic receptor agonist		#N/A	#N/A
ADRB3	ZD-7114	adrenergic receptor agonist		#N/A	#N/A
ADRB3	ICI-118,551	adrenergic receptor antagonist		#N/A	#N/A
ADRB3	trimethoquinol	adrenergic receptor antagonist		#N/A	#N/A
ADRB3	bopindolol	adrenergic receptor antagonist	hypertension|coronary artery disease (CAD)	#N/A	#N/A
ADRB3	BRL-37344	adrenergic receptor agonist		#N/A	#N/A
ADRB3	bupranolol	adrenergic receptor antagonist	hypertension|glaucoma	#N/A	#N/A
ADRB3	carazolol	adrenergic receptor antagonist	angina pectoris|cardiac arrythmia|hypertension|myocardial infarction	#N/A	#N/A
ADRB3	CGP-12177	adrenergic receptor agonist		#N/A	#N/A
ADRB3	clenbuterol	adrenergic receptor agonist	chronic obstructive pulmonary disease (COPD)|asthma	#N/A	#N/A
ADRB3	cloranolol	adrenergic receptor antagonist		#N/A	#N/A
ADRB3	isoprenaline	adrenergic receptor agonist	bradycardia|heart block|asthma	#N/A	#N/A
ADRB3	levobunolol	adrenergic receptor antagonist	glaucoma|ocular hypertension	#N/A	#N/A
ADRB3	mirabegron	adrenergic receptor agonist	urinary incontinence	#N/A	#N/A
ADRB3	nadolol	adrenergic receptor antagonist	angina pectoris|hypertension	#N/A	#N/A
ADRB3	tiprenolol	adrenergic receptor antagonist		#N/A	#N/A
ADRB3	tolamolol	adrenergic receptor antagonist		#N/A	#N/A
ADRB3	amitriptyline	norepinephrine inhibitor|norepinephrine reuptake inhibitor|serotonin receptor antagonist|serotonin╨norepinephrine reuptake inhibitor (SNRI)	depression	#N/A	#N/A
ADRB3	trimipramine	norepinephrine reputake inhibitor|tricyclic antidepressant	depression	#N/A	#N/A
ADRB3	olanzapine	dopamine receptor antagonist|serotonin receptor antagonist	schizophrenia|bipolar disorder	#N/A	#N/A
ADRB3	carvedilol	adrenergic receptor antagonist	myocardial infarction|hypertension	#N/A	#N/A
ADRB3	droxidopa	norepinephrine precursor	hypertension|Parkinson's Disease	#N/A	#N/A
ADRB3	epinephrine	adrenergic receptor agonist|neurotransmitter	cardiac arrest|anaphylactic shock|asthma	#N/A	#N/A
ADRB3	mephentermine	adrenergic receptor agonist	hypotension	#N/A	#N/A
ADRB3	norepinephrine	adrenergic receptor agonist	hypertension|urticaria|headache|seasonal affective disorder	#N/A	#N/A
ADRB3	nortriptyline	tricyclic antidepressant	depression	#N/A	#N/A
ADRBK1	adenosine-triphosphate	adenosine receptor agonist		#N/A	#N/A
ADRBK2	adenosine-triphosphate	adenosine receptor agonist		#N/A	#N/A
ADSS	L-Aspartic-Acid	metallic radical formation stimulant		#N/A	#N/A
ADSSL1	L-Aspartic-Acid	metallic radical formation stimulant		#N/A	#N/A
AFG3L2	adenosine-triphosphate	adenosine receptor agonist		#N/A	#N/A
AGER	azeliragon	RAGE receptor antagonist		#N/A	#N/A
AGER	benfotiamine	antioxidant	lumbago	#N/A	#N/A
AGTR1	azilsartan	angiotensin receptor antagonist	hypertension	#N/A	#N/A
AGTR1	azilsartan-medoxomil	angiotensin receptor antagonist	hypertension	#N/A	#N/A
AGTR1	candesartan	angiotensin receptor antagonist	hypertension|congestive heart failure	#N/A	#N/A
AGTR1	candesartan-cilextil	angiotensin receptor antagonist	hypertension|congestive heart failure	#N/A	#N/A
AGTR1	carboxylosartan	angiotensin antagonist		#N/A	#N/A
AGTR1	delivert	angiotensin receptor agonist		#N/A	#N/A
AGTR1	eprosartan	angiotensin receptor antagonist	hypertension	#N/A	#N/A
AGTR1	fimasartan	angiotensin receptor antagonist	hypertension|congestive heart failure|hypertension|congestive heart failure	#N/A	#N/A
AGTR1	irbesartan	angiotensin receptor antagonist	hypertension|diabetic nephropathy	#N/A	#N/A
AGTR1	losartan	angiotensin receptor antagonist	hypertension|diabetic nephropathy	#N/A	#N/A
AGTR1	olmesartan	angiotensin receptor antagonist	hypertension	#N/A	#N/A
AGTR1	olmesartan-medoxomil	angiotensin receptor antagonist	hypertension	#N/A	#N/A
AGTR1	telmisartan	angiotensin receptor antagonist	hypertension	#N/A	#N/A
AGTR1	valsartan	angiotensin receptor antagonist	hypertension|congestive heart failure	#N/A	#N/A
AGTR2	PD-123319	angiotensin antagonist		#N/A	#N/A
AGTR2	azilsartan	angiotensin receptor antagonist	hypertension	#N/A	#N/A
AGTR2	azilsartan-medoxomil	angiotensin receptor antagonist	hypertension	#N/A	#N/A
AGTR2	candesartan-cilextil	angiotensin receptor antagonist	hypertension|congestive heart failure	#N/A	#N/A
AGTR2	delivert	angiotensin receptor agonist		#N/A	#N/A
AGXT	AZD4282	glutamate receptor antagonist		#N/A	#N/A
AGXT2	AZD4282	glutamate receptor antagonist		#N/A	#N/A
AHCY	nadide	electron acceptor		#N/A	#N/A
AHCY	3-deazaadenosine	adenosylhomocysteinase inhibitor		#N/A	#N/A
AHR	atorvastatin	HMGCR inhibitor	stroke|heart attack	#N/A	#N/A
AHR	diosmin	aryl hydrocarbon receptor agonist|capillary stabilizing agent	chronic venous insufficiency (CVI)|edema|deep vein thrombosis (DVT)|statis dermatitis|heavy leg syndrome	#N/A	#N/A
AHR	flutamide	androgen receptor antagonist	prostate cancer	#N/A	#N/A
AHR	indole-3-carbinol	aryl hydrocarbon receptor agonist|indoleamine 2,3-dioxygenase inhibitor		#N/A	#N/A
AHR	leflunomide	dihydroorotate dehydrogenase inhibitor|PDGFR tyrosine kinase receptor inhibitor	rheumatoid arthritis	#N/A	#N/A
AHR	mexiletine	sodium channel blocker	ventricular arrhythmias|ventricular tachycardia (VT)	#N/A	#N/A
AHR	nimodipine	calcium channel blocker	hemorrhage	#N/A	#N/A
AHR	phortress	aryl hydrocarbon receptor ligand		#N/A	#N/A
AKR1A1	nadide	electron acceptor		#N/A	#N/A
AKR1A1	fomepizole	alcohol dehydrogenase inhibitor	poison antidote	#N/A	#N/A
AKR1B1	AD-5467	aldose reductase inhibitor		#N/A	#N/A
AKR1B1	chrysin	breast cancer resistance protein inhibitor		#N/A	#N/A
AKR1B1	epalrestat	aldose reductase inhibitor	diabetic nephropathy	#N/A	#N/A
AKR1B1	fidarestat	aldose reductase inhibitor		#N/A	#N/A
AKR1B1	ranirestat	aldose reductase inhibitor		#N/A	#N/A
AKR1B1	sorbinil	aldose reductase inhibitor		#N/A	#N/A
AKR1B1	sulindac	cyclooxygenase inhibitor	osteoarthritis|rheumatoid arthritis|ankylosing spondylitis	#N/A	#N/A
AKR1C1	aspirin	cyclooxygenase inhibitor	headache|fever|toothache|muscle pain	#N/A	#N/A
AKR1C1	hexestrol	synthetic estrogen		#N/A	#N/A
AKR1C1	salicylic-acid	cyclooxygenase inhibitor	acne vulgaris (AV)	#N/A	#N/A
AKR1C3	bimatoprost	prostanoid receptor agonist	intraocular pressure|glaucoma|ocular hypertension	#N/A	#N/A
AKR1C3	diclofenac	cyclooxygenase inhibitor	rheumatoid arthritis|osteoarthritis|migraine headache	#N/A	#N/A
AKR1C3	rutin	antioxidant|capillary stabilizing agent|nitric oxide scavenger	joint pain|nasal congestion|constipation|irritability|allergic rhinitis	#N/A	#N/A
AKR1D1	azelaic-acid	tyrosinase inhibitor	rosacea	#N/A	#N/A
AKR1D1	finasteride	5 alpha reductase inhibitor	androgenetic alopecia	#N/A	#N/A
AKT1	arsenic-trioxide	apoptosis stimulant	diarrhea	#N/A	#N/A
AKT1	AT13148	protein kinase inhibitor		#N/A	#N/A
AKT1	AZD5363	AKT inhibitor		#N/A	#N/A
AKT1	BMS-754807	IGF-1 inhibitor		#N/A	#N/A
AKT1	canertinib	EGFR inhibitor		#N/A	#N/A
AKT1	enzastaurin	PKC inhibitor		#N/A	#N/A
AKT1	GDC-0068	AKT inhibitor		#N/A	#N/A
AKT1	GSK2110183	AKT inhibitor		#N/A	#N/A
AKT1	GSK690693	AKT inhibitor		#N/A	#N/A
AKT1	hexamethylenebisacetamide	AKT inhibitor|differentiation inducer|NFKB pathway inhibitor		#N/A	#N/A
AKT1	MK-2206	AKT inhibitor		#N/A	#N/A
AKT1	perifosine	AKT inhibitor		#N/A	#N/A
AKT1	TIC10	AKT inhibitor|TRAIL modulator		#N/A	#N/A
AKT1	triciribine	AKT inhibitor		#N/A	#N/A
AKT1	uprosertib	AKT inhibitor		#N/A	#N/A
AKT1	adenosine-triphosphate	adenosine receptor agonist		#N/A	#N/A
AKT2	ARQ-092	AKT inhibitor		#N/A	#N/A
AKT2	AT13148	protein kinase inhibitor		#N/A	#N/A
AKT2	AZD5363	AKT inhibitor		#N/A	#N/A
AKT2	GDC-0068	AKT inhibitor		#N/A	#N/A
AKT2	GSK2110183	AKT inhibitor		#N/A	#N/A
AKT2	GSK690693	AKT inhibitor		#N/A	#N/A
AKT2	MK-2206	AKT inhibitor		#N/A	#N/A
AKT2	triciribine	AKT inhibitor		#N/A	#N/A
AKT2	uprosertib	AKT inhibitor		#N/A	#N/A
AKT3	AT13148	protein kinase inhibitor		#N/A	#N/A
AKT3	AZD5363	AKT inhibitor		#N/A	#N/A
AKT3	GDC-0068	AKT inhibitor		#N/A	#N/A
AKT3	GSK2110183	AKT inhibitor		#N/A	#N/A
AKT3	GSK690693	AKT inhibitor		#N/A	#N/A
AKT3	MK-2206	AKT inhibitor		#N/A	#N/A
AKT3	triciribine	AKT inhibitor		#N/A	#N/A
AKT3	uprosertib	AKT inhibitor		#N/A	#N/A
ALAD	5-aminolevulinic-acid	oxidizing agent		#N/A	#N/A
ALAS1	AZD4282	glutamate receptor antagonist		#N/A	#N/A
ALAS2	AZD4282	glutamate receptor antagonist		#N/A	#N/A
ALB	ebselen	cyclooxygenase inhibitor|glutathione peroxidase agonist|H+/K+-ATPase inhibitor|nitric oxide synthase inhibitor		#N/A	#N/A
ALB	iodipamide	radiopaque medium	contrast agent	#N/A	#N/A
ALB	erythromycin-estolate	bacterial 50S ribosomal subunit inhibitor	listeria|respiratory tract infections|skin infections|syphilis|amebiasis|pelvic inflammatory disease|chlamydia|diphtheria|erythrasma	#N/A	#N/A
ALB	erythromycin-ethylsuccinate	cytochrome P450 inhibitor|protein synthesis inhibitor	listeria|respiratory tract infections|skin infections|syphilis|amebiasis|pelvic inflammatory disease|chlamydia|diphtheria|erythrasma	#N/A	#N/A
ALDH18A1	L-glutamic-acid	glutamate receptor agonist		#N/A	#N/A
ALDH1A1	retinol	retinoid receptor ligand	cosmetic|acne vulgaris (AV)|keratosis	#N/A	#N/A
ALDH1A1	tretinoin	retinoid receptor agonist|retinoid receptor ligand	acute promyelocytic leukemia (APL)	#N/A	#N/A
ALDH1A2	retinol	retinoid receptor ligand	cosmetic|acne vulgaris (AV)|keratosis	#N/A	#N/A
ALDH1A2	tretinoin	retinoid receptor agonist|retinoid receptor ligand	acute promyelocytic leukemia (APL)	#N/A	#N/A
ALDH1A3	retinol	retinoid receptor ligand	cosmetic|acne vulgaris (AV)|keratosis	#N/A	#N/A
ALDH2	CVT-10216	aldehyde dehydrogenase inhibitor		#N/A	#N/A
ALDH2	disulfiram	aldehyde dehydrogenase inhibitor|DNA methyltransferase inhibitor|TRPV agonist	abstinence from alcohol	#N/A	#N/A
ALDH2	guanidine	HSP inhibitor	Lambert-Eaton myasthenic syndrome (LEMS)	#N/A	#N/A
ALDH2	nadide	electron acceptor		#N/A	#N/A
ALDH5A1	divalproex-sodium	benzodiazepine receptor agonist	epilepsy|seizures	#N/A	#N/A
ALDH5A1	valproic-acid	HDAC inhibitor	seizures	#N/A	#N/A
ALK	alectinib	ALK tyrosine kinase receptor inhibitor	non-small cell lung cancer (NSCLC)	#N/A	#N/A
ALK	AP26113	ALK tyrosine kinase receptor inhibitor		#N/A	#N/A
ALK	ASP3026	ALK tyrosine kinase receptor inhibitor		#N/A	#N/A
ALK	brigatinib	ALK tyrosine kinase receptor inhibitor|EGFR inhibitor	non-small cell lung cancer (NSCLC)	#N/A	#N/A
ALK	CEP-37440	ALK tyrosine kinase receptor inhibitor		#N/A	#N/A
ALK	ceritinib	ALK tyrosine kinase receptor inhibitor	non-small cell lung cancer (NSCLC)	#N/A	#N/A
ALK	crizotinib	ALK tyrosine kinase receptor inhibitor	non-small cell lung cancer (NSCLC)	#N/A	#N/A
ALK	entrectinib	ALK tyrosine kinase receptor inhibitor|proto-oncogene tyrosine protein kinase inhibitor		#N/A	#N/A
ALK	lorlatinib	ALK tyrosine kinase receptor inhibitor		#N/A	#N/A
ALK	PF-06463922	ALK tyrosine kinase receptor inhibitor		#N/A	#N/A
ALK	adenosine-triphosphate	adenosine receptor agonist		#N/A	#N/A
ALKBH2	ascorbic-acid	antioxidant	scurvy	#N/A	#N/A
ALKBH3	ascorbic-acid	antioxidant	scurvy	#N/A	#N/A
ALOX5	AKBA	lipoxygenase inhibitor		#N/A	#N/A
ALOX5	AM-24	lipoxygenase inhibitor		#N/A	#N/A
ALOX5	aminosalicylate	cyclooxygenase inhibitor	inflammatory bowel disease|ulcerative colitis	#N/A	#N/A
ALOX5	balsalazide	cyclooxygenase inhibitor	ulcerative colitis	#N/A	#N/A
ALOX5	BW-A4C	lipoxygenase inhibitor		#N/A	#N/A
ALOX5	CBS-1114	lipoxygenase inhibitor		#N/A	#N/A
ALOX5	diethylcarbamazine	lipoxygenase inhibitor	filariasis	#N/A	#N/A
ALOX5	docebenone	lipoxygenase inhibitor		#N/A	#N/A
ALOX5	honokiol	AKT inhibitor		#N/A	#N/A
ALOX5	ibuproxam	cyclooxygenase inhibitor|prostaglandin inhibitor	fever|joint inflammation|pain relief	#N/A	#N/A
ALOX5	licofelone	cyclooxygenase inhibitor|lipoxygenase inhibitor		#N/A	#N/A
ALOX5	masoprocol	lipoxygenase inhibitor	actinic keratosis (AK)	#N/A	#N/A
ALOX5	meclofenamic-acid	cyclooxygenase inhibitor|prostanoid receptor antagonist	joint pain|muscle pain|rheumatoid arthritis|primary dysmenorrhea (PD)	#N/A	#N/A
ALOX5	mesalazine	cyclooxygenase inhibitor|lipoxygenase inhibitor|prostanoid receptor antagonist	ulcerative colitis|inflammatory bowel disease	#N/A	#N/A
ALOX5	minocycline	bacterial 30S ribosomal subunit inhibitor	fever|respiratory tract infections|psittacosis|trachoma|conjunctivitis|urethritis|chancroid|tularemia|cholera|brucellosis	#N/A	#N/A
ALOX5	montelukast	leukotriene receptor antagonist	asthma|allergic rhinitis|exercise-induced bronchoconstriction (EIB)	#N/A	#N/A
ALOX5	quiflapon	leukotriene synthesis inhibitor		#N/A	#N/A
ALOX5	REV-5901	leukotriene receptor antagonist|lipoxygenase inhibitor		#N/A	#N/A
ALOX5	silibinin	cytochrome P450 inhibitor	hepatic cirrhosis	#N/A	#N/A
ALOX5	tepoxalin	cyclooxygenase inhibitor|lipoxygenase inhibitor	rheumatoid arthritis|hip dysplasia	#N/A	#N/A
ALOX5	vitamin-E	PKC inhibitor|LDL oxidation inhibitor		#N/A	#N/A
ALOX5	zileuton	leukotriene synthesis inhibitor|lipoxygenase inhibitor	asthma	#N/A	#N/A
ALOX5	diclofenac	cyclooxygenase inhibitor	rheumatoid arthritis|osteoarthritis|migraine headache	#N/A	#N/A
ALOX5	sulfasalazine	cyclooxygenase inhibitor	ulcerative colitis	#N/A	#N/A
ALOX5AP	GSK2190915	lipoxygenase inhibitor		#N/A	#N/A
ALOX5AP	veliflapon	leukotriene synthesis inhibitor		#N/A	#N/A
ALOX5AP	quiflapon	leukotriene synthesis inhibitor		#N/A	#N/A
ALPPL2	amifostine	reducing agent	renal toxicity	#N/A	#N/A
AMD1	ademetionine	methyltransferase stimulant|phosphodiesterase inhibitor	depression|attention-deficit/hyperactivity disorder (ADHD)	#N/A	#N/A
AMD1	putrescine	tissue transglutaminase inhibitor		#N/A	#N/A
AMHR2	adenosine-triphosphate	adenosine receptor agonist		#N/A	#N/A
AMY2A	acarbose	glucosidase inhibitor	diabetes mellitus	#N/A	#N/A
ANG	oltipraz	nuclear factor erythroid derived|like (NRF2) activator		#N/A	#N/A
ANO1	fluoxetine	selective serotonin reuptake inhibitor (SSRI)	depression|obsessive compulsive disorder (OCD)|bulimia nervosa|panic disorders|bipolar disorder	#N/A	#N/A
ANO1	niflumic-acid	cyclooxygenase inhibitor	joint pain|muscle pain	#N/A	#N/A
ANO1	tannic-acid	PARG inhibitor	constipation	#N/A	#N/A
ANPEP	ezetimibe	cholesterol inhibitor|Niemann-Pick C1-like 1 protein antagonist	hyperlipidemia|hypercholesterolemia|sitosterolemia	#N/A	#N/A
ANPEP	icatibant-acetate	bradykinin receptor antagonist	angioedema	#N/A	#N/A
ANPEP	tosedostat	peptidase inhibitor		#N/A	#N/A
ANXA1	amcinonide	glucocorticoid receptor agonist	corticosteroid-responsive dermatoses	#N/A	#N/A
ANXA1	dexamethasone	glucocorticoid receptor agonist	hypercalcemia|rheumatoid arthritis|psoriatic arthritis|osteoarthritis|allergic rhinitis|ulcerative colitis|anemia|multiple sclerosis|enteritis|lupus|dermatitis herpetiformis (DH)|nephrotic syndrome|psoriasis	#N/A	#N/A
ANXA5	timonacic	antioxidant		#N/A	#N/A
AOC1	amiloride	sodium channel blocker	hypertension|congestive heart failure	#N/A	#N/A
AOC1	diminazene-aceturate	angiotensin converting enzyme activator		#N/A	#N/A
AOC3	hydralazine	vasodilator	hypertension	#N/A	#N/A
AOC3	phenelzine	monoamine oxidase inhibitor	depression	#N/A	#N/A
AOX1	eniluracil	dihydropyrimidine dehydrogenase inhibitor		#N/A	#N/A
AOX1	menadione	mitochondrial DNA polymerase inhibitor|phosphatase inhibitor	ulcerative colitis|diarrhea|headache|varicose veins|rheumatoid arthritis	#N/A	#N/A
APAF1	adenosine-triphosphate	adenosine receptor agonist		#N/A	#N/A
APEX1	methoxyamine	DNA repair enzyme inhibitor		#N/A	#N/A
APH1A	E-2012	gamma secretase modulator		#N/A	#N/A
APH1B	flurizan	gamma secretase inhibitor		#N/A	#N/A
APH1B	E-2012	gamma secretase modulator		#N/A	#N/A
APP	curcumin	cyclooxygenase inhibitor|histone acetyltransferase inhibitor|lipoxygenase inhibitor|NFkB pathway inhibitor		#N/A	#N/A
APP	tramiprosate	beta amyloid protein neurotoxicity inhibitor		#N/A	#N/A
AQP1	acetazolamide	carbonic anhydrase inhibitor	glaucoma	#N/A	#N/A
AQP9	phloretin	sodium/glucose cotransporter inhibitor		#N/A	#N/A
AR	andarine	androgen receptor modulator		#N/A	#N/A
AR	APC-100	anti-inflammatory agent|androgen receptor antagonist		#N/A	#N/A
AR	ASC-J9	androgen receptor enhancer		#N/A	#N/A
AR	AZD3514	androgen receptor modulator		#N/A	#N/A
AR	bicalutamide	androgen receptor antagonist	prostate cancer	#N/A	#N/A
AR	bisphenol-a	synthetic estrogen		#N/A	#N/A
AR	CB-03-01	androgen receptor antagonist		#N/A	#N/A
AR	cortodoxone	androgen receptor antagonist		#N/A	#N/A
AR	cyproterone	androgen receptor antagonist	prostate cancer	#N/A	#N/A
AR	danazol	estrogen receptor antagonist|progesterone receptor agonist	endometriosis|angioedema	#N/A	#N/A
AR	dehydroepiandrosterone-sulfate	androgen receptor agonist|estrogen receptor agonist	menopause	#N/A	#N/A
AR	dihydrotestosterone	androgen receptor agonist	tetany|hypoparathyroidism	#N/A	#N/A
AR	dromostanolone-propionate	androgen receptor modulator	breast cancer	#N/A	#N/A
AR	drospirenone	mineralocorticoid receptor antagonist	contraceptive	#N/A	#N/A
AR	enzalutamide	androgen receptor antagonist	prostate cancer	#N/A	#N/A
AR	epitiostanol	androgen receptor agonist		#N/A	#N/A
AR	eugenol	androgen receptor antagonist	toothache	#N/A	#N/A
AR	fluoxymesterone	androgen receptor modulator	hypogonadism	#N/A	#N/A
AR	galeterone	androgen receptor modulator		#N/A	#N/A
AR	gestrinone	progesterone receptor antagonist	endometriosis	#N/A	#N/A
AR	GLPG0492	androgen receptor modulator		#N/A	#N/A
AR	GLPG0492-R-enantiomer	androgen receptor modulator		#N/A	#N/A
AR	ketoconazole	sterol demethylase inhibitor	seborrheic dermatitis	#N/A	#N/A
AR	levonorgestrel	estrogen receptor agonist|glucocorticoid receptor antagonist|progesterone receptor agonist|progesterone receptor antagonist	contraceptive	#N/A	#N/A
AR	LXR-623	LXR agonist		#N/A	#N/A
AR	LY2452473	androgen receptor modulator		#N/A	#N/A
AR	mifepristone	glucocorticoid receptor antagonist|progesterone receptor antagonist	hyperglycemia|diabetes mellitus	#N/A	#N/A
AR	MK-0773	androgen receptor modulator		#N/A	#N/A
AR	nandrolone	imidazoline receptor agonist	anemia	#N/A	#N/A
AR	nandrolone-decanoate	androgenic steroid		#N/A	#N/A
AR	nilutamide	androgen receptor antagonist	prostate cancer	#N/A	#N/A
AR	ODM-201	androgen receptor antagonist		#N/A	#N/A
AR	ostarine	androgen receptor modulator		#N/A	#N/A
AR	oxandrolone	androgen receptor agonist	weight-gain aid	#N/A	#N/A
AR	oxymetholone	androgen receptor agonist	anemia	#N/A	#N/A
AR	PS178990	androgen receptor modulator		#N/A	#N/A
AR	pyrvinium-pamoate	androgen receptor antagonist		#N/A	#N/A
AR	RU-58841	androgen receptor antagonist		#N/A	#N/A
AR	spironolactone	mineralocorticoid receptor antagonist	hyperaldosteronism|congestive heart failure|hepatic cirrhosis|nephrotic syndrome|hypertension|hypokalemia	#N/A	#N/A
AR	stanozolol	androgen receptor agonist	anemia	#N/A	#N/A
AR	testosterone	androgen receptor agonist	hypogonadism	#N/A	#N/A
AR	testosterone-enanthate	androgen receptor agonist	hypogonadism	#N/A	#N/A
AR	testosterone-propionate	androgen receptor agonist		#N/A	#N/A
AR	testosterone-undecanoate	androgen receptor agonist	hypogonadism	#N/A	#N/A
AR	17-alpha-methyltestosterone	aromatase inhibitor		#N/A	#N/A
AR	17-hydroxyprogesterone-caproate	progesterone receptor agonist		#N/A	#N/A
AR	2-hydroxyflutamide	androgen receptor antagonist		#N/A	#N/A
AR	3,3'-diindolylmethane	CHK inhibitor|cytochrome P450 activator|indoleamine 2,3-dioxygenase inhibitor		#N/A	#N/A
AR	cyproterone-acetate	androgen receptor antagonist	prostate cancer	#N/A	#N/A
AR	flutamide	androgen receptor antagonist	prostate cancer	#N/A	#N/A
ARAF	adenosine-triphosphate	adenosine receptor agonist		#N/A	#N/A
ARG1	ornithine	NFkB pathway modulator		#N/A	#N/A
ARG1	urea	hydroxy radical formation stimulant	psoriasis|xerosis cutis|ichthyosis vulgaris|eczema|keratosis|dermatitis	#N/A	#N/A
ARG2	eflornithine	ornithine decarboxylase inhibitor	facial hair reduction	#N/A	#N/A
ARG2	L-Arginine	nitric oxide precursor	congestive heart failure|hypertension|coronary artery disease (CAD)|claudication|senile dementia|erectile dysfunction|infertility|common cold	#N/A	#N/A
ARG2	ornithine	NFkB pathway modulator		#N/A	#N/A
ASIC1	benzamil	sodium channel blocker		#N/A	#N/A
ASIC1	nafamostat	serine protease inhibitor		#N/A	#N/A
ASIC1	amiloride	sodium channel blocker	hypertension|congestive heart failure	#N/A	#N/A
ASIC1	diclofenac	cyclooxygenase inhibitor	rheumatoid arthritis|osteoarthritis|migraine headache	#N/A	#N/A
ASIC2	nafamostat	serine protease inhibitor		#N/A	#N/A
ASIC2	amiloride	sodium channel blocker	hypertension|congestive heart failure	#N/A	#N/A
ASIC3	sodium-salicylate	prostanoid receptor antagonist	fever|pain relief	#N/A	#N/A
ASIC3	agmatine	nitric oxide synthase inhibitor		#N/A	#N/A
ASIC3	aspirin	cyclooxygenase inhibitor	headache|fever|toothache|muscle pain	#N/A	#N/A
ASIC3	nafamostat	serine protease inhibitor		#N/A	#N/A
ASIC3	amiloride	sodium channel blocker	hypertension|congestive heart failure	#N/A	#N/A
ASIC3	diclofenac	cyclooxygenase inhibitor	rheumatoid arthritis|osteoarthritis|migraine headache	#N/A	#N/A
ASL	L-Arginine	nitric oxide precursor	congestive heart failure|hypertension|coronary artery disease (CAD)|claudication|senile dementia|erectile dysfunction|infertility|common cold	#N/A	#N/A
ASMT	melatonin	melatonin receptor agonist|nitric oxide synthase inhibitor	sleep cycle support	#N/A	#N/A
ASNA1	adenosine-triphosphate	adenosine receptor agonist		#N/A	#N/A
ASNS	L-Aspartic-Acid	metallic radical formation stimulant		#N/A	#N/A
ASNS	L-glutamic-acid	glutamate receptor agonist		#N/A	#N/A
ASNS	adenosine-triphosphate	adenosine receptor agonist		#N/A	#N/A
ASPA	L-Aspartic-Acid	metallic radical formation stimulant		#N/A	#N/A
ASPH	L-Aspartic-Acid	metallic radical formation stimulant		#N/A	#N/A
ASRGL1	L-Aspartic-Acid	metallic radical formation stimulant		#N/A	#N/A
ASS1	L-Citrulline	nitric oxide stimulant	hypertension|erectile dysfunction	#N/A	#N/A
ASS1	L-Arginine	nitric oxide precursor	congestive heart failure|hypertension|coronary artery disease (CAD)|claudication|senile dementia|erectile dysfunction|infertility|common cold	#N/A	#N/A
ASS1	L-Aspartic-Acid	metallic radical formation stimulant		#N/A	#N/A
ASS1	adenosine-triphosphate	adenosine receptor agonist		#N/A	#N/A
ATIC	pemetrexed	dihydrofolate reductase inhibitor|thymidylate synthase inhibitor	non-small cell lung cancer (NSCLC)|mesothelioma	#N/A	#N/A
ATM	VE-822	ATR kinase inhibitor		#N/A	#N/A
ATM	caffeine	adenosine receptor antagonist|phosphodiesterase inhibitor	fatigue|drowsiness|fatigue|drowsiness	#N/A	#N/A
ATP1A1	almitrine	neurotransmitter agonist	chronic obstructive pulmonary disease (COPD)	#N/A	#N/A
ATP1A1	artemether	antimalarial agent	malaria	#N/A	#N/A
ATP1A1	bepridil	calcium channel blocker	angina pectoris	#N/A	#N/A
ATP1A1	bretylium	norepinephrine inhibitor	ventricular arrhythmias|ventricular fibrillation (VF)|ventricular tachycardia (VT)	#N/A	#N/A
ATP1A1	chloroprocaine	sodium channel blocker	local anesthetic	#N/A	#N/A
ATP1A1	ciclopirox	membrane integrity inhibitor	onychomycosis	#N/A	#N/A
ATP1A1	deslanoside	Na/K-ATPase inhibitor	congestive heart failure|cardiac arrythmia	#N/A	#N/A
ATP1A1	diazoxide	potassium channel activator	hypoglycemia	#N/A	#N/A
ATP1A1	digitoxin	ATPase inhibitor		#N/A	#N/A
ATP1A1	digoxin	ATPase inhibitor	congestive heart failure|atrial fibrillation (AF)	#N/A	#N/A
ATP1A1	etacrynic-acid	sodium/potassium/chloride transporter inhibitor	hypertension|congestive heart failure|edema|hepatic cirrhosis|chronic renal failure|nephrotic syndrome	#N/A	#N/A
ATP1A1	hydroflumethiazide	sodium/potassium/chloride transporter inhibitor	edema|congestive heart failure|hepatic cirrhosis|nephrotic syndrome|chronic renal failure|acute glomerulonephritis (AGN)|hypertension	#N/A	#N/A
ATP1A1	istaroxime	ATPase inhibitor		#N/A	#N/A
ATP1A1	k-strophanthidin	ATPase inhibitor		#N/A	#N/A
ATP1A1	lumefantrine	antimalarial agent	malaria	#N/A	#N/A
ATP1A1	ouabain	ATPase inhibitor	hypertension|cardiac arrythmia	#N/A	#N/A
ATP1A1	rostafuroxine	ATPase inhibitor		#N/A	#N/A
ATP1A1	trichlormethiazide	chloride channel blocker	hypertension|edema	#N/A	#N/A
ATP1A2	deslanoside	Na/K-ATPase inhibitor	congestive heart failure|cardiac arrythmia	#N/A	#N/A
ATP1A3	deslanoside	Na/K-ATPase inhibitor	congestive heart failure|cardiac arrythmia	#N/A	#N/A
ATP1A4	deslanoside	Na/K-ATPase inhibitor	congestive heart failure|cardiac arrythmia	#N/A	#N/A
ATP1B1	deslanoside	Na/K-ATPase inhibitor	congestive heart failure|cardiac arrythmia	#N/A	#N/A
ATP1B2	deslanoside	Na/K-ATPase inhibitor	congestive heart failure|cardiac arrythmia	#N/A	#N/A
ATP1B3	deslanoside	Na/K-ATPase inhibitor	congestive heart failure|cardiac arrythmia	#N/A	#N/A
ATP2A2	gallopamil	L-type calcium channel blocker	hypertension|cardiac arrythmia	#N/A	#N/A
ATP2C1	enflurane	membrane permeability inhibitor		#N/A	#N/A
ATP2C1	halothane	glutamate receptor antagonist	general anaesthetic	#N/A	#N/A
ATP2C1	isoflurane	inhaled anaesthetic	general anaesthetic	#N/A	#N/A
ATP2C1	methoxyflurane	membrane permeability inhibitor	general anaesthetic	#N/A	#N/A
ATP2C1	sevoflurane	membrane integrity inhibitor	anesthetic	#N/A	#N/A
ATP4A	dexlansoprazole	ATPase inhibitor	gastroesophageal reflux disease (GERD)|erosive esophagitis (EE)	#N/A	#N/A
ATP4A	esomeprazole	ATPase inhibitor	gastroesophageal reflux disease (GERD)|Zollinger-Ellison syndrome|peptic ulcer disease (PUD)	#N/A	#N/A
ATP4A	lansoprazole	ATPase inhibitor	heartburn	#N/A	#N/A
ATP4A	omeprazole	ATPase inhibitor	heartburn	#N/A	#N/A
ATP4A	omeprazole-magnesium	proton pump inhibitor	gastroesophageal reflux disease (GERD)|heartburn	#N/A	#N/A
ATP4A	pantoprazole	ATPase inhibitor	gastroesophageal reflux disease (GERD)|erosive esophagitis (EE)|Zollinger-Ellison syndrome	#N/A	#N/A
ATP4A	picartamide	H+/K+-ATPase inhibitor		#N/A	#N/A
ATP4A	rabeprazole	ATPase inhibitor|gastrin inhibitor	gastroesophageal reflux disease (GERD)|duodenal ulcer disease|Zollinger-Ellison syndrome	#N/A	#N/A
ATP4A	revaprazan	potassium-competitive acid antagonist	gastritis	#N/A	#N/A
ATP4A	SCH-28080	ATPase inhibitor		#N/A	#N/A
ATP4A	vonoprazan	potassium-competitive acid antagonist	peptic ulcer disease (PUD)	#N/A	#N/A
ATP4B	dexlansoprazole	ATPase inhibitor	gastroesophageal reflux disease (GERD)|erosive esophagitis (EE)	#N/A	#N/A
ATP4B	lansoprazole	ATPase inhibitor	heartburn	#N/A	#N/A
ATP4B	omeprazole-magnesium	proton pump inhibitor	gastroesophageal reflux disease (GERD)|heartburn	#N/A	#N/A
ATP5A1	quercetin	polar auxin transport inhibitor	fatigue|allergic rhinitis|drowsiness	#N/A	#N/A
ATP5B	quercetin	polar auxin transport inhibitor	fatigue|allergic rhinitis|drowsiness	#N/A	#N/A
ATP5C1	quercetin	polar auxin transport inhibitor	fatigue|allergic rhinitis|drowsiness	#N/A	#N/A
ATP5D	enflurane	membrane permeability inhibitor		#N/A	#N/A
ATP5D	halothane	glutamate receptor antagonist	general anaesthetic	#N/A	#N/A
ATP5D	isoflurane	inhaled anaesthetic	general anaesthetic	#N/A	#N/A
ATP5D	methoxyflurane	membrane permeability inhibitor	general anaesthetic	#N/A	#N/A
ATP5D	sevoflurane	membrane integrity inhibitor	anesthetic	#N/A	#N/A
ATP6V1A	alendronate	bone resorption inhibitor	osteoporosis	#N/A	#N/A
ATP6V1A	etidronic-acid	bone resorption inhibitor	Paget's disease|heterotopic ossification	#N/A	#N/A
ATP6V1A	tiludronate	bone resorption inhibitor|osteoclast inhibitor	navicular syndrome	#N/A	#N/A
ATP6V1C1	tartaric-acid	antioxidant		#N/A	#N/A
ATR	AZD6738	ATR kinase inhibitor		#N/A	#N/A
ATR	NVP-BEZ235	mTOR inhibitor|PI3K inhibitor		#N/A	#N/A
ATR	VE-822	ATR kinase inhibitor		#N/A	#N/A
AURKA	alisertib	Aurora kinase inhibitor		#N/A	#N/A
AURKA	AMG900	Aurora kinase inhibitor		#N/A	#N/A
AURKA	AT-9283	Aurora kinase inhibitor|JAK inhibitor		#N/A	#N/A
AURKA	barasertib	Aurora kinase inhibitor		#N/A	#N/A
AURKA	BI-847325	MEK inhibitor|Aurora kinase inhibitor		#N/A	#N/A
AURKA	CYC116	Aurora kinase inhibitor		#N/A	#N/A
AURKA	danusertib	Aurora kinase inhibitor|growth factor receptor inhibitor		#N/A	#N/A
AURKA	ENMD-2076	Aurora kinase inhibitor|FLT3 inhibitor|VEGFR inhibitor		#N/A	#N/A
AURKA	GSK1070916	Aurora kinase inhibitor		#N/A	#N/A
AURKA	MK-5108	Aurora kinase inhibitor		#N/A	#N/A
AURKA	MLN-8054	Aurora kinase inhibitor		#N/A	#N/A
AURKA	orantinib	FGFR inhibitor|PDGFR tyrosine kinase receptor inhibitor|VEGFR inhibitor		#N/A	#N/A
AURKA	PF-03814735	Aurora kinase inhibitor		#N/A	#N/A
AURKA	SNS-314	Aurora kinase inhibitor		#N/A	#N/A
AURKA	tozasertib	Aurora kinase inhibitor|Bcr-Abl kinase inhibitor|FLT3 inhibitor|JAK inhibitor		#N/A	#N/A
AURKA	KW-2449	Abl kinase inhibitor|Aurora kinase inhibitor|FLT3 inhibitor		#N/A	#N/A
AURKB	barasertib-HQPA	Aurora kinase inhibitor		#N/A	#N/A
AURKB	TAK-901	Aurora kinase inhibitor		#N/A	#N/A
AURKB	AMG900	Aurora kinase inhibitor		#N/A	#N/A
AURKB	AT-9283	Aurora kinase inhibitor|JAK inhibitor		#N/A	#N/A
AURKB	barasertib	Aurora kinase inhibitor		#N/A	#N/A
AURKB	BI-847325	MEK inhibitor|Aurora kinase inhibitor		#N/A	#N/A
AURKB	CYC116	Aurora kinase inhibitor		#N/A	#N/A
AURKB	danusertib	Aurora kinase inhibitor|growth factor receptor inhibitor		#N/A	#N/A
AURKB	GSK1070916	Aurora kinase inhibitor		#N/A	#N/A
AURKB	MK-5108	Aurora kinase inhibitor		#N/A	#N/A
AURKB	orantinib	FGFR inhibitor|PDGFR tyrosine kinase receptor inhibitor|VEGFR inhibitor		#N/A	#N/A
AURKB	PF-03814735	Aurora kinase inhibitor		#N/A	#N/A
AURKB	SNS-314	Aurora kinase inhibitor		#N/A	#N/A
AURKB	tozasertib	Aurora kinase inhibitor|Bcr-Abl kinase inhibitor|FLT3 inhibitor|JAK inhibitor		#N/A	#N/A
AURKB	KW-2449	Abl kinase inhibitor|Aurora kinase inhibitor|FLT3 inhibitor		#N/A	#N/A
AURKC	AMG900	Aurora kinase inhibitor		#N/A	#N/A
AURKC	BI-847325	MEK inhibitor|Aurora kinase inhibitor		#N/A	#N/A
AURKC	danusertib	Aurora kinase inhibitor|growth factor receptor inhibitor		#N/A	#N/A
AURKC	GSK1070916	Aurora kinase inhibitor		#N/A	#N/A
AURKC	MK-5108	Aurora kinase inhibitor		#N/A	#N/A
AURKC	SNS-314	Aurora kinase inhibitor		#N/A	#N/A
AURKC	tozasertib	Aurora kinase inhibitor|Bcr-Abl kinase inhibitor|FLT3 inhibitor|JAK inhibitor		#N/A	#N/A
AVPR1A	atosiban	oxytocin receptor antagonist	stroke|angina pectoris|myocardial infarction|hyperlipidemia	#N/A	#N/A
AVPR1A	conivaptan	vasopressin receptor antagonist	hyponatremia	#N/A	#N/A
AVPR1A	desmopressin-acetate	vasopressin receptor agonist	central diabetes insipidus|nocturnal enuresis	#N/A	#N/A
AVPR1A	L-368899	oxytocin receptor antagonist		#N/A	#N/A
AVPR1A	lypressin	vasopressin receptor agonist		#N/A	#N/A
AVPR1A	mozavaptan	vasopressin receptor antagonist	hyponatremia	#N/A	#N/A
AVPR1A	OPC-21268	vasopressin receptor antagonist		#N/A	#N/A
AVPR1A	oxytocin	oxytocin receptor agonist	labor induction	#N/A	#N/A
AVPR1A	PF-3274167	oxytocin receptor antagonist		#N/A	#N/A
AVPR1A	relcovaptan	vasopressin receptor antagonist		#N/A	#N/A
AVPR1A	terlipressin	vasopressin receptor agonist	hypotension	#N/A	#N/A
AVPR1A	tolvaptan	vasopressin receptor antagonist	hyponatremia|congestive heart failure|hepatic cirrhosis	#N/A	#N/A
AVPR1A	vasopressin	vasopressin receptor agonist	abdominal distension	#N/A	#N/A
AVPR1B	atosiban	oxytocin receptor antagonist	stroke|angina pectoris|myocardial infarction|hyperlipidemia	#N/A	#N/A
AVPR1B	desmopressin-acetate	vasopressin receptor agonist	central diabetes insipidus|nocturnal enuresis	#N/A	#N/A
AVPR1B	lypressin	vasopressin receptor agonist		#N/A	#N/A
AVPR1B	mozavaptan	vasopressin receptor antagonist	hyponatremia	#N/A	#N/A
AVPR1B	oxytocin	oxytocin receptor agonist	labor induction	#N/A	#N/A
AVPR1B	relcovaptan	vasopressin receptor antagonist		#N/A	#N/A
AVPR1B	terlipressin	vasopressin receptor agonist	hypotension	#N/A	#N/A
AVPR1B	vasopressin	vasopressin receptor agonist	abdominal distension	#N/A	#N/A
AVPR2	lixivaptan	vasopressin receptor antagonist		#N/A	#N/A
AVPR2	conivaptan	vasopressin receptor antagonist	hyponatremia	#N/A	#N/A
AVPR2	L-368899	oxytocin receptor antagonist		#N/A	#N/A
AVPR2	OPC-21268	vasopressin receptor antagonist		#N/A	#N/A
AVPR2	tolvaptan	vasopressin receptor antagonist	hyponatremia|congestive heart failure|hepatic cirrhosis	#N/A	#N/A
AVPR2	atosiban	oxytocin receptor antagonist	stroke|angina pectoris|myocardial infarction|hyperlipidemia	#N/A	#N/A
AVPR2	desmopressin-acetate	vasopressin receptor agonist	central diabetes insipidus|nocturnal enuresis	#N/A	#N/A
AVPR2	lypressin	vasopressin receptor agonist		#N/A	#N/A
AVPR2	mozavaptan	vasopressin receptor antagonist	hyponatremia	#N/A	#N/A
AVPR2	oxytocin	oxytocin receptor agonist	labor induction	#N/A	#N/A
AVPR2	relcovaptan	vasopressin receptor antagonist		#N/A	#N/A
AVPR2	terlipressin	vasopressin receptor agonist	hypotension	#N/A	#N/A
AVPR2	vasopressin	vasopressin receptor agonist	abdominal distension	#N/A	#N/A
AXL	BMS-777607	AXL kinase inhibitor|c-Met inhibitor|FLT3 inhibitor|hepatocyte growth factor receptor inhibitor|macrophage migration inhibiting factor inhibitor|tyrosine kinase inhibitor		#N/A	#N/A
AXL	R-428	AXL kinase inhibitor		#N/A	#N/A
AZIN2	L-Arginine	nitric oxide precursor	congestive heart failure|hypertension|coronary artery disease (CAD)|claudication|senile dementia|erectile dysfunction|infertility|common cold	#N/A	#N/A
B3GAT1	tartaric-acid	antioxidant		#N/A	#N/A
BAAT	AZD4282	glutamate receptor antagonist		#N/A	#N/A
BACE1	AZD3839	beta-secretase inhibitor		#N/A	#N/A
BACE1	CTS21166	beta-secretase inhibitor		#N/A	#N/A
BACE1	epicatechin-gallate-(-)	bacterial DNA gyrase inhibitor		#N/A	#N/A
BACE1	LY2811376	beta-secretase inhibitor		#N/A	#N/A
BACE1	LY2886721	beta-secretase inhibitor		#N/A	#N/A
BACE1	flurizan	gamma secretase inhibitor		#N/A	#N/A
BBOX1	meldonium	gamma butyrobetaine hydroxylase inhibitor	coronary artery disease (CAD)	#N/A	#N/A
BBOX1	ascorbic-acid	antioxidant	scurvy	#N/A	#N/A
BCAT1	L-glutamic-acid	glutamate receptor agonist		#N/A	#N/A
BCAT2	L-glutamic-acid	glutamate receptor agonist		#N/A	#N/A
BCHE	meptazinol	opioid receptor agonist	pain relief	#N/A	#N/A
BCHE	mivacurium	acetylcholine receptor antagonist	endotracheal intubation|muscle relaxant	#N/A	#N/A
BCHE	sodium-butyrate	HDAC inhibitor		#N/A	#N/A
BCHE	bambuterol	adrenergic receptor agonist	asthma	#N/A	#N/A
BCHE	choline	acetylcholine precursor		#N/A	#N/A
BCHE	demecarium	acetylcholinesterase inhibitor	intraocular pressure|glaucoma	#N/A	#N/A
BCHE	edrophonium	acetylcholinesterase inhibitor	myasthenia gravis	#N/A	#N/A
BCHE	galantamine	acetylcholinesterase inhibitor	senile dementia	#N/A	#N/A
BCHE	isoflurophate	cholinesterase inhibitor	glaucoma	#N/A	#N/A
BCHE	malathion	cholinesterase inhibitor	lice	#N/A	#N/A
BCHE	mestinon	cholinesterase inhibitor	myasthenia gravis	#N/A	#N/A
BCHE	phenserine	acetylcholinesterase inhibitor|beta amyloid synthesis inhibitor		#N/A	#N/A
BCHE	physostigmine	cholinesterase inhibitor	hypotension|Alzheimer's disease|glaucoma|gastroparesis	#N/A	#N/A
BCHE	pralidoxime	acetylcholinesterase inhibitor	organophosphate poisoning	#N/A	#N/A
BCHE	pralidoxime-chloride	acetylcholinesterase inhibitor	respiratory depression	#N/A	#N/A
BCHE	rivastigmine	acetylcholinesterase inhibitor	Alzheimer's disease|Parkinson's Disease|senile dementia	#N/A	#N/A
BCHE	tacrine	acetylcholinesterase inhibitor	Alzheimer's disease	#N/A	#N/A
BCHE	dipivefrine	adrenergic receptor agonist	glaucoma|intraocular pressure	#N/A	#N/A
BCL2	ABT-737	BCL inhibitor		#N/A	#N/A
BCL2	docetaxel	tubulin polymerization inhibitor	breast cancer|non-small cell lung cancer (NSCLC)|prostate cancer|gastric adenocarcinoma|head and neck squamous cell carcinoma (HNSCC)	#N/A	#N/A
BCL2	edaravone	nootropic agent	stroke	#N/A	#N/A
BCL2	gambogic-acid	caspase activator		#N/A	#N/A
BCL2	gossypol	BCL inhibitor|MCL1 inhibitor		#N/A	#N/A
BCL2	navitoclax	BCL inhibitor		#N/A	#N/A
BCL2	obatoclax	BCL inhibitor		#N/A	#N/A
BCL2	paclitaxel	tubulin polymerization inhibitor	ovarian cancer|breast cancer|non-small cell lung cancer (NSCLC)	#N/A	#N/A
BCL2	rasagiline	monoamine oxidase inhibitor	Parkinson's Disease	#N/A	#N/A
BCL2	venetoclax	BCL inhibitor	chronic lymphocytic leukemia (CLL)	#N/A	#N/A
BCL2L1	ABT-737	BCL inhibitor		#N/A	#N/A
BCL2L1	navitoclax	BCL inhibitor		#N/A	#N/A
BCL2L2	ABT-737	BCL inhibitor		#N/A	#N/A
BCL2L2	navitoclax	BCL inhibitor		#N/A	#N/A
BCR	bafetinib	Bcr-Abl kinase inhibitor|LYN tyrosine kinase inhibitor		#N/A	#N/A
BCR	bosutinib	Abl kinase inhibitor|Bcr-Abl kinase inhibitor|src inhibitor	chronic myeloid leukemia (CML)	#N/A	#N/A
BCR	metatinib	Bcr-Abl kinase inhibitor		#N/A	#N/A
BCR	ponatinib	Bcr-Abl kinase inhibitor|FLT3 inhibitor|PDGFR tyrosine kinase receptor inhibitor	chronic myeloid leukemia (CML)|acute lymphoblastic leukemia (ALL)	#N/A	#N/A
BCR	rebastinib	Bcr-Abl kinase inhibitor|TIE tyrosine kinase inhibitor|VEGFR inhibitor		#N/A	#N/A
BDKRB2	icatibant-acetate	bradykinin receptor antagonist	angioedema	#N/A	#N/A
BGLAP	menadione	mitochondrial DNA polymerase inhibitor|phosphatase inhibitor	ulcerative colitis|diarrhea|headache|varicose veins|rheumatoid arthritis	#N/A	#N/A
BIRC2	birinapant	XIAP inhibitor		#N/A	#N/A
BIRC2	GDC-0152	XIAP inhibitor		#N/A	#N/A
BIRC2	LCL-161	XIAP inhibitor		#N/A	#N/A
BIRC3	GDC-0152	XIAP inhibitor		#N/A	#N/A
BIRC5	terameprocol	lipoxygenase inhibitor		#N/A	#N/A
BIRC5	YM-155	survivin inhibitor		#N/A	#N/A
BIRC7	GDC-0152	XIAP inhibitor		#N/A	#N/A
BLK	ibrutinib	Bruton's tyrosine kinase (BTK) inhibitor	chronic lymphocytic leukemia (CLL)|mantle cell lymphoma (MCL)|Waldenstrom's macroglobulinemia (WM)	#N/A	#N/A
BLK	dasatinib	Bcr-Abl kinase inhibitor|ephrin inhibitor|KIT inhibitor|PDGFR tyrosine kinase receptor inhibitor|src inhibitor|tyrosine kinase inhibitor	chronic myeloid leukemia (CML)|acute lymphoblastic leukemia (ALL)	#N/A	#N/A
BLVRA	nadide	electron acceptor		#N/A	#N/A
BLVRB	riboflavin	vitamin B2	jaundice	#N/A	#N/A
BMP1	UK-383367	Procollagen C-Endopeptidase Inhibitors		#N/A	#N/A
BMX	ibrutinib	Bruton's tyrosine kinase (BTK) inhibitor	chronic lymphocytic leukemia (CLL)|mantle cell lymphoma (MCL)|Waldenstrom's macroglobulinemia (WM)	#N/A	#N/A
BRAF	CEP-32496	RAF inhibitor		#N/A	#N/A
BRAF	dabrafenib	RAF inhibitor	melanoma	#N/A	#N/A
BRAF	LGX818	RAF inhibitor		#N/A	#N/A
BRAF	LY3009120	RAF inhibitor		#N/A	#N/A
BRAF	PLX8394	serine/threonine kinase inhibitor		#N/A	#N/A
BRAF	RAF265	RAF inhibitor|VEGFR inhibitor		#N/A	#N/A
BRAF	Ro-5126766	RAF inhibitor|MEK inhibitor		#N/A	#N/A
BRAF	sorafenib	FLT3 inhibitor|KIT inhibitor|PDGFR tyrosine kinase receptor inhibitor|RAF inhibitor|RET tyrosine kinase inhibitor|VEGFR inhibitor	renal cell carcinoma (RCC)|thyroid cancer|hepatocellular carcinoma (HCC)	#N/A	#N/A
BRAF	vemurafenib	RAF inhibitor	melanoma	#N/A	#N/A
BRAF	regorafenib	FGFR inhibitor|KIT inhibitor|PDGFR tyrosine kinase receptor inhibitor|RAF inhibitor|RET tyrosine kinase inhibitor|VEGFR inhibitor	colorectal cancer|gastrointestinal stromal tumors (GIST)	#N/A	#N/A
BRD2	I-BET-762	bromodomain inhibitor		#N/A	#N/A
BRD2	OTX015	bromodomain inhibitor		#N/A	#N/A
BRD3	apabetalone	apolipoprotein expression enhancer		#N/A	#N/A
BRD3	I-BET-762	bromodomain inhibitor		#N/A	#N/A
BRD3	OTX015	bromodomain inhibitor		#N/A	#N/A
BRD4	BI-2536	PLK inhibitor		#N/A	#N/A
BRD4	CPI-0610	bromodomain inhibitor		#N/A	#N/A
BRD4	TG-101348	FLT3 inhibitor|JAK inhibitor		#N/A	#N/A
BRD4	I-BET-762	bromodomain inhibitor		#N/A	#N/A
BRD4	OTX015	bromodomain inhibitor		#N/A	#N/A
BST1	nicotinamide	protein synthesis stimulant	acne vulgaris (AV)	#N/A	#N/A
BTK	acalabrutinib	Bruton's tyrosine kinase (BTK) inhibitor		#N/A	#N/A
BTK	AVL-292	Bruton's tyrosine kinase (BTK) inhibitor		#N/A	#N/A
BTK	GDC-0834	Bruton's tyrosine kinase (BTK) inhibitor		#N/A	#N/A
BTK	olmutinib	EGFR inhibitor|Bruton's tyrosine kinase (BTK) inhibitor		#N/A	#N/A
BTK	ONO-4059	Bruton's tyrosine kinase (BTK) inhibitor		#N/A	#N/A
BTK	ibrutinib	Bruton's tyrosine kinase (BTK) inhibitor	chronic lymphocytic leukemia (CLL)|mantle cell lymphoma (MCL)|Waldenstrom's macroglobulinemia (WM)	#N/A	#N/A
C1R	nafamostat	serine protease inhibitor		#N/A	#N/A
CA1	acetazolamide	carbonic anhydrase inhibitor	glaucoma	Antagonist	0	1
CA1	cyclothiazide	glutamate receptor modulator	hypertension	Antagonist	0	0.5
CA1	amlodipine	calcium channel blocker	hypertension|chronic stable angina|vasospastic angina|coronary artery disease (CAD)	Antagonist	0	1
CA1	methocarbamol	muscle relaxant	muscle relaxant	Antagonist	0	0.5
CA1	chlorothiazide	diuretic	hypertension	Antagonist	0	?
CA1	bendroflumethiazide	sodium/potassium/chloride transporter inhibitor	hypertension	Antagonist	0	1
CA1	benzthiazide	carbonic anhydrase inhibitor	hypertension|edema	Antagonist	0	1
CA1	brinzolamide	carbonic anhydrase inhibitor	intraocular pressure|glaucoma|ocular hypertension	Antagonist	0	1
CA1	chlorthalidone	carbonic anhydrase inhibitor	hypertension|edema|congestive heart failure|hepatic cirrhosis|nephrotic syndrome|acute glomerulonephritis (AGN)|chronic renal failure	Antagonist	0	1
CA1	ditiocarb-sodium-trihydrate	immunostimulant		Antagonist	0
CA1	coumarin	vitamin K antagonist	ulcerative colitis|asthma|celiac disease	Antagonist	0	1
CA1	ellagic-acid	glutathione transferase inhibitor|non-nucleoside reverse transcriptase inhibitor		Antagonist	0
CA1	diclofenamide	carbonic anhydrase inhibitor	glaucoma|epilepsy	Antagonist	0	1
CA1	ferulic-acid	antioxidant		Antagonist	0
CA1	hydrochlorothiazide	thiazide diuretic	hypertension|congestive heart failure	Antagonist	0	?
CA1	indisulam	CDK inhibitor		Antagonist	0
CA1	dorzolamide	carbonic anhydrase inhibitor	intraocular pressure|glaucoma	Antagonist	0	1
CA1	ethoxzolamide	carbonic anhydrase inhibitor	glaucoma|duodenal ulcer disease	Antagonist	0	1
CA1	hydroflumethiazide	sodium/potassium/chloride transporter inhibitor	edema|congestive heart failure|hepatic cirrhosis|nephrotic syndrome|chronic renal failure|acute glomerulonephritis (AGN)|hypertension	Antagonist	0	1
CA1	levosulpiride	dopamine receptor antagonist	schizophrenia|psychosis|anxiety|vertigo|dyspepsia|irritable bowel syndrome|premature ejaculation (PE)	Antagonist	0	1
CA1	quinethazone	thiazide diuretic	hypertension	Antagonist	0	?
CA1	saccharin	DNA polymerase inhibitor		Antagonist	0
CA1	methazolamide	carbonic anhydrase inhibitor	glaucoma|intraocular pressure	Antagonist	0	1
CA1	methyclothiazide	chloride reabsorption inhibitor	hypertension|edema	Antagonist	0	1
CA1	topiramate	carbonic anhydrase inhibitor|glutamate receptor antagonist|kainate receptor antagonist	epilepsy|migraine headache	Antagonist	0	1
CA1	curcumin	cyclooxygenase inhibitor|histone acetyltransferase inhibitor|lipoxygenase inhibitor|NFkB pathway inhibitor		Antagonist	0
CA1	diazoxide	potassium channel activator	hypoglycemia	Antagonist	0	0
CA1	trichlormethiazide	chloride channel blocker	hypertension|edema	Antagonist	0	1
CA1	zonisamide	sodium channel blocker|T-type calcium channel blocker	seizures|epilepsy	Antagonist	0	1
CA10	zonisamide	sodium channel blocker|T-type calcium channel blocker	seizures|epilepsy	#N/A	#N/A
CA11	zonisamide	sodium channel blocker|T-type calcium channel blocker	seizures|epilepsy	#N/A	#N/A
CA12	celecoxib	cyclooxygenase inhibitor	osteoarthritis|rheumatoid arthritis|ankylosing spondylitis|primary dysmenorrhea (PD)	#N/A	#N/A
CA12	mafenide	carbonic anhydrase inhibitor	first-aid antibiotic|skin infections	#N/A	#N/A
CA12	resorcinol	phosphodiesterase inhibitor	acne vulgaris (AV)|eczema|psoriasis|seborrheic dermatitis	#N/A	#N/A
CA12	benzthiazide	carbonic anhydrase inhibitor	hypertension|edema	#N/A	#N/A
CA12	brinzolamide	carbonic anhydrase inhibitor	intraocular pressure|glaucoma|ocular hypertension	#N/A	#N/A
CA12	chlorthalidone	carbonic anhydrase inhibitor	hypertension|edema|congestive heart failure|hepatic cirrhosis|nephrotic syndrome|acute glomerulonephritis (AGN)|chronic renal failure	#N/A	#N/A
CA12	coumarin	vitamin K antagonist	ulcerative colitis|asthma|celiac disease	#N/A	#N/A
CA12	diclofenamide	carbonic anhydrase inhibitor	glaucoma|epilepsy	#N/A	#N/A
CA12	dorzolamide	carbonic anhydrase inhibitor	intraocular pressure|glaucoma	#N/A	#N/A
CA12	ellagic-acid	glutathione transferase inhibitor|non-nucleoside reverse transcriptase inhibitor		#N/A	#N/A
CA12	ethoxzolamide	carbonic anhydrase inhibitor	glaucoma|duodenal ulcer disease	#N/A	#N/A
CA12	ferulic-acid	antioxidant		#N/A	#N/A
CA12	hydrochlorothiazide	thiazide diuretic	hypertension|congestive heart failure	#N/A	#N/A
CA12	indisulam	CDK inhibitor		#N/A	#N/A
CA12	levosulpiride	dopamine receptor antagonist	schizophrenia|psychosis|anxiety|vertigo|dyspepsia|irritable bowel syndrome|premature ejaculation (PE)	#N/A	#N/A
CA12	methazolamide	carbonic anhydrase inhibitor	glaucoma|intraocular pressure	#N/A	#N/A
CA12	saccharin	DNA polymerase inhibitor		#N/A	#N/A
CA12	topiramate	carbonic anhydrase inhibitor|glutamate receptor antagonist|kainate receptor antagonist	epilepsy|migraine headache	#N/A	#N/A
CA12	acetazolamide	carbonic anhydrase inhibitor	glaucoma	#N/A	#N/A
CA12	curcumin	cyclooxygenase inhibitor|histone acetyltransferase inhibitor|lipoxygenase inhibitor|NFkB pathway inhibitor		#N/A	#N/A
CA12	hydroflumethiazide	sodium/potassium/chloride transporter inhibitor	edema|congestive heart failure|hepatic cirrhosis|nephrotic syndrome|chronic renal failure|acute glomerulonephritis (AGN)|hypertension	#N/A	#N/A
CA12	zonisamide	sodium channel blocker|T-type calcium channel blocker	seizures|epilepsy	#N/A	#N/A
CA13	ethoxzolamide	carbonic anhydrase inhibitor	glaucoma|duodenal ulcer disease	Antagonist	0	1
CA13	zonisamide	sodium channel blocker|T-type calcium channel blocker	seizures|epilepsy	Antagonist	0	1
CA14	trientine	chelating agent	Wilson's disease	#N/A	#N/A
CA14	mafenide	carbonic anhydrase inhibitor	first-aid antibiotic|skin infections	#N/A	#N/A
CA14	resorcinol	phosphodiesterase inhibitor	acne vulgaris (AV)|eczema|psoriasis|seborrheic dermatitis	#N/A	#N/A
CA14	brinzolamide	carbonic anhydrase inhibitor	intraocular pressure|glaucoma|ocular hypertension	#N/A	#N/A
CA14	chlorthalidone	carbonic anhydrase inhibitor	hypertension|edema|congestive heart failure|hepatic cirrhosis|nephrotic syndrome|acute glomerulonephritis (AGN)|chronic renal failure	#N/A	#N/A
CA14	coumarin	vitamin K antagonist	ulcerative colitis|asthma|celiac disease	#N/A	#N/A
CA14	dorzolamide	carbonic anhydrase inhibitor	intraocular pressure|glaucoma	#N/A	#N/A
CA14	ellagic-acid	glutathione transferase inhibitor|non-nucleoside reverse transcriptase inhibitor		#N/A	#N/A
CA14	ferulic-acid	antioxidant		#N/A	#N/A
CA14	indisulam	CDK inhibitor		#N/A	#N/A
CA14	methazolamide	carbonic anhydrase inhibitor	glaucoma|intraocular pressure	#N/A	#N/A
CA14	acetazolamide	carbonic anhydrase inhibitor	glaucoma	#N/A	#N/A
CA14	curcumin	cyclooxygenase inhibitor|histone acetyltransferase inhibitor|lipoxygenase inhibitor|NFkB pathway inhibitor		#N/A	#N/A
CA14	ethoxzolamide	carbonic anhydrase inhibitor	glaucoma|duodenal ulcer disease	#N/A	#N/A
CA14	zonisamide	sodium channel blocker|T-type calcium channel blocker	seizures|epilepsy	#N/A	#N/A
CA2	butylated-hydroxytoluene	carbonic anhydrase inhibitor		#N/A	#N/A
CA2	furosemide	diuretic	edema|hypertension|congestive heart failure|nephrotic syndrome	#N/A	#N/A
CA2	guaiacol	local anesthetic		#N/A	#N/A
CA2	irosustat	steroid sulfatase inhibitor		#N/A	#N/A
CA2	sparfosate	aspartate carbamoyltransferase inhibitor		#N/A	#N/A
CA2	bendroflumethiazide	sodium/potassium/chloride transporter inhibitor	hypertension	#N/A	#N/A
CA2	chlorothiazide	diuretic	hypertension	#N/A	#N/A
CA2	cyclothiazide	glutamate receptor modulator	hypertension	#N/A	#N/A
CA2	ditiocarb-sodium-trihydrate	immunostimulant		#N/A	#N/A
CA2	methyclothiazide	chloride reabsorption inhibitor	hypertension|edema	#N/A	#N/A
CA2	quinethazone	thiazide diuretic	hypertension	#N/A	#N/A
CA2	urea	hydroxy radical formation stimulant	psoriasis|xerosis cutis|ichthyosis vulgaris|eczema|keratosis|dermatitis	#N/A	#N/A
CA2	benzthiazide	carbonic anhydrase inhibitor	hypertension|edema	#N/A	#N/A
CA2	diazoxide	potassium channel activator	hypoglycemia	#N/A	#N/A
CA2	diclofenamide	carbonic anhydrase inhibitor	glaucoma|epilepsy	#N/A	#N/A
CA2	hydrochlorothiazide	thiazide diuretic	hypertension|congestive heart failure	#N/A	#N/A
CA2	mafenide	carbonic anhydrase inhibitor	first-aid antibiotic|skin infections	#N/A	#N/A
CA2	resorcinol	phosphodiesterase inhibitor	acne vulgaris (AV)|eczema|psoriasis|seborrheic dermatitis	#N/A	#N/A
CA2	saccharin	DNA polymerase inhibitor		#N/A	#N/A
CA2	topiramate	carbonic anhydrase inhibitor|glutamate receptor antagonist|kainate receptor antagonist	epilepsy|migraine headache	#N/A	#N/A
CA2	trichlormethiazide	chloride channel blocker	hypertension|edema	#N/A	#N/A
CA2	brinzolamide	carbonic anhydrase inhibitor	intraocular pressure|glaucoma|ocular hypertension	#N/A	#N/A
CA2	coumarin	vitamin K antagonist	ulcerative colitis|asthma|celiac disease	#N/A	#N/A
CA2	dorzolamide	carbonic anhydrase inhibitor	intraocular pressure|glaucoma	#N/A	#N/A
CA2	ellagic-acid	glutathione transferase inhibitor|non-nucleoside reverse transcriptase inhibitor		#N/A	#N/A
CA2	ferulic-acid	antioxidant		#N/A	#N/A
CA2	hydroflumethiazide	sodium/potassium/chloride transporter inhibitor	edema|congestive heart failure|hepatic cirrhosis|nephrotic syndrome|chronic renal failure|acute glomerulonephritis (AGN)|hypertension	#N/A	#N/A
CA2	indisulam	CDK inhibitor		#N/A	#N/A
CA2	methazolamide	carbonic anhydrase inhibitor	glaucoma|intraocular pressure	#N/A	#N/A
CA2	acetazolamide	carbonic anhydrase inhibitor	glaucoma	#N/A	#N/A
CA2	curcumin	cyclooxygenase inhibitor|histone acetyltransferase inhibitor|lipoxygenase inhibitor|NFkB pathway inhibitor		#N/A	#N/A
CA2	ethoxzolamide	carbonic anhydrase inhibitor	glaucoma|duodenal ulcer disease	#N/A	#N/A
CA2	zonisamide	sodium channel blocker|T-type calcium channel blocker	seizures|epilepsy	#N/A	#N/A
CA3	ellagic-acid	glutathione transferase inhibitor|non-nucleoside reverse transcriptase inhibitor		Agonist	0
CA3	acetazolamide	carbonic anhydrase inhibitor	glaucoma	Agonist	0	0
CA3	ethoxzolamide	carbonic anhydrase inhibitor	glaucoma|duodenal ulcer disease	Agonist	0	0
CA3	zonisamide	sodium channel blocker|T-type calcium channel blocker	seizures|epilepsy	Agonist	0	0
CA4	sparfosate	aspartate carbamoyltransferase inhibitor		Agonist	0
CA4	bendroflumethiazide	sodium/potassium/chloride transporter inhibitor	hypertension	Agonist	0	0
CA4	chlorothiazide	diuretic	hypertension	Agonist	0	?
CA4	cyclothiazide	glutamate receptor modulator	hypertension	Agonist	0	0.5
CA4	ditiocarb-sodium-trihydrate	immunostimulant		Agonist	0
CA4	methyclothiazide	chloride reabsorption inhibitor	hypertension|edema	Agonist	0	0
CA4	benzthiazide	carbonic anhydrase inhibitor	hypertension|edema	Agonist	0	0
CA4	chlorthalidone	carbonic anhydrase inhibitor	hypertension|edema|congestive heart failure|hepatic cirrhosis|nephrotic syndrome|acute glomerulonephritis (AGN)|chronic renal failure	Agonist	0	0
CA4	diclofenamide	carbonic anhydrase inhibitor	glaucoma|epilepsy	Agonist	0	0
CA4	hydrochlorothiazide	thiazide diuretic	hypertension|congestive heart failure	Agonist	0	?
CA4	mafenide	carbonic anhydrase inhibitor	first-aid antibiotic|skin infections	Agonist	0	0
CA4	topiramate	carbonic anhydrase inhibitor|glutamate receptor antagonist|kainate receptor antagonist	epilepsy|migraine headache	Agonist	0	0
CA4	trichlormethiazide	chloride channel blocker	hypertension|edema	Agonist	0	0
CA4	brinzolamide	carbonic anhydrase inhibitor	intraocular pressure|glaucoma|ocular hypertension	Agonist	0	0
CA4	coumarin	vitamin K antagonist	ulcerative colitis|asthma|celiac disease	Agonist	0	0
CA4	dorzolamide	carbonic anhydrase inhibitor	intraocular pressure|glaucoma	Agonist	0	0
CA4	ferulic-acid	antioxidant		Agonist	0
CA4	hydroflumethiazide	sodium/potassium/chloride transporter inhibitor	edema|congestive heart failure|hepatic cirrhosis|nephrotic syndrome|chronic renal failure|acute glomerulonephritis (AGN)|hypertension	Agonist	0	0
CA4	methazolamide	carbonic anhydrase inhibitor	glaucoma|intraocular pressure	Agonist	0	0
CA4	curcumin	cyclooxygenase inhibitor|histone acetyltransferase inhibitor|lipoxygenase inhibitor|NFkB pathway inhibitor		Agonist	0
CA4	ellagic-acid	glutathione transferase inhibitor|non-nucleoside reverse transcriptase inhibitor		Agonist	0
CA4	acetazolamide	carbonic anhydrase inhibitor	glaucoma	Agonist	0	0
CA4	ethoxzolamide	carbonic anhydrase inhibitor	glaucoma|duodenal ulcer disease	Agonist	0	0
CA4	zonisamide	sodium channel blocker|T-type calcium channel blocker	seizures|epilepsy	Agonist	0	0
CA5A	brinzolamide	carbonic anhydrase inhibitor	intraocular pressure|glaucoma|ocular hypertension	#N/A	#N/A
CA5A	ellagic-acid	glutathione transferase inhibitor|non-nucleoside reverse transcriptase inhibitor		#N/A	#N/A
CA5A	ethoxzolamide	carbonic anhydrase inhibitor	glaucoma|duodenal ulcer disease	#N/A	#N/A
CA5A	zonisamide	sodium channel blocker|T-type calcium channel blocker	seizures|epilepsy	#N/A	#N/A
CA5B	ellagic-acid	glutathione transferase inhibitor|non-nucleoside reverse transcriptase inhibitor		#N/A	#N/A
CA5B	ethoxzolamide	carbonic anhydrase inhibitor	glaucoma|duodenal ulcer disease	#N/A	#N/A
CA5B	zonisamide	sodium channel blocker|T-type calcium channel blocker	seizures|epilepsy	#N/A	#N/A
CA6	indisulam	CDK inhibitor		#N/A	#N/A
CA6	mafenide	carbonic anhydrase inhibitor	first-aid antibiotic|skin infections	#N/A	#N/A
CA6	coumarin	vitamin K antagonist	ulcerative colitis|asthma|celiac disease	#N/A	#N/A
CA6	ferulic-acid	antioxidant		#N/A	#N/A
CA6	curcumin	cyclooxygenase inhibitor|histone acetyltransferase inhibitor|lipoxygenase inhibitor|NFkB pathway inhibitor		#N/A	#N/A
CA6	ellagic-acid	glutathione transferase inhibitor|non-nucleoside reverse transcriptase inhibitor		#N/A	#N/A
CA6	ethoxzolamide	carbonic anhydrase inhibitor	glaucoma|duodenal ulcer disease	#N/A	#N/A
CA6	zonisamide	sodium channel blocker|T-type calcium channel blocker	seizures|epilepsy	#N/A	#N/A
CA7	levosulpiride	dopamine receptor antagonist	schizophrenia|psychosis|anxiety|vertigo|dyspepsia|irritable bowel syndrome|premature ejaculation (PE)	#N/A	#N/A
CA7	chlorthalidone	carbonic anhydrase inhibitor	hypertension|edema|congestive heart failure|hepatic cirrhosis|nephrotic syndrome|acute glomerulonephritis (AGN)|chronic renal failure	#N/A	#N/A
CA7	diclofenamide	carbonic anhydrase inhibitor	glaucoma|epilepsy	#N/A	#N/A
CA7	topiramate	carbonic anhydrase inhibitor|glutamate receptor antagonist|kainate receptor antagonist	epilepsy|migraine headache	#N/A	#N/A
CA7	dorzolamide	carbonic anhydrase inhibitor	intraocular pressure|glaucoma	#N/A	#N/A
CA7	indisulam	CDK inhibitor		#N/A	#N/A
CA7	methazolamide	carbonic anhydrase inhibitor	glaucoma|intraocular pressure	#N/A	#N/A
CA7	brinzolamide	carbonic anhydrase inhibitor	intraocular pressure|glaucoma|ocular hypertension	#N/A	#N/A
CA7	acetazolamide	carbonic anhydrase inhibitor	glaucoma	#N/A	#N/A
CA7	ellagic-acid	glutathione transferase inhibitor|non-nucleoside reverse transcriptase inhibitor		#N/A	#N/A
CA7	ethoxzolamide	carbonic anhydrase inhibitor	glaucoma|duodenal ulcer disease	#N/A	#N/A
CA7	zonisamide	sodium channel blocker|T-type calcium channel blocker	seizures|epilepsy	#N/A	#N/A
CA8	zonisamide	sodium channel blocker|T-type calcium channel blocker	seizures|epilepsy	#N/A	#N/A
CA9	saccharin	DNA polymerase inhibitor		#N/A	#N/A
CA9	benzthiazide	carbonic anhydrase inhibitor	hypertension|edema	#N/A	#N/A
CA9	hydrochlorothiazide	thiazide diuretic	hypertension|congestive heart failure	#N/A	#N/A
CA9	hydroflumethiazide	sodium/potassium/chloride transporter inhibitor	edema|congestive heart failure|hepatic cirrhosis|nephrotic syndrome|chronic renal failure|acute glomerulonephritis (AGN)|hypertension	#N/A	#N/A
CA9	mafenide	carbonic anhydrase inhibitor	first-aid antibiotic|skin infections	#N/A	#N/A
CA9	coumarin	vitamin K antagonist	ulcerative colitis|asthma|celiac disease	#N/A	#N/A
CA9	ferulic-acid	antioxidant		#N/A	#N/A
CA9	indisulam	CDK inhibitor		#N/A	#N/A
CA9	curcumin	cyclooxygenase inhibitor|histone acetyltransferase inhibitor|lipoxygenase inhibitor|NFkB pathway inhibitor		#N/A	#N/A
CA9	ellagic-acid	glutathione transferase inhibitor|non-nucleoside reverse transcriptase inhibitor		#N/A	#N/A
CA9	ethoxzolamide	carbonic anhydrase inhibitor	glaucoma|duodenal ulcer disease	#N/A	#N/A
CA9	zonisamide	sodium channel blocker|T-type calcium channel blocker	seizures|epilepsy	#N/A	#N/A
CACNA1A	gabapentin-enacarbil	adrenergic receptor agonist	restless leg syndrome|postherpetic neuralgia	#N/A	#N/A
CACNA1A	loperamide	opioid receptor agonist	diarrhea	#N/A	#N/A
CACNA1A	pregabalin	voltage-gated calcium channel ligand	peripheral neuropathy|seizures|fibromyalgia|postherpetic neuralgia	#N/A	#N/A
CACNA1A	verapamil	calcium channel blocker	hypertension	#N/A	#N/A
CACNA1A	bepridil	calcium channel blocker	angina pectoris	#N/A	#N/A
CACNA1A	gabapentin	calcium channel blocker	virus herpes simplex (HSV)|shingles|seizures|restless leg syndrome	#N/A	#N/A
CACNA1A	spironolactone	mineralocorticoid receptor antagonist	hyperaldosteronism|congestive heart failure|hepatic cirrhosis|nephrotic syndrome|hypertension|hypokalemia	#N/A	#N/A
CACNA1B	cilnidipine	calcium channel blocker	hypertension	#N/A	#N/A
CACNA1B	hesperidin	flavanone glycoside		#N/A	#N/A
CACNA1B	levetiracetam	calcium channel blocker	seizures	#N/A	#N/A
CACNA1B	lomerizine	calcium channel blocker	migraine headache	#N/A	#N/A
CACNA1B	priralfinamide	sodium channel blocker		#N/A	#N/A
CACNA1B	amlodipine	calcium channel blocker	hypertension|chronic stable angina|vasospastic angina|coronary artery disease (CAD)	#N/A	#N/A
CACNA1B	gabapentin-enacarbil	adrenergic receptor agonist	restless leg syndrome|postherpetic neuralgia	#N/A	#N/A
CACNA1B	pregabalin	voltage-gated calcium channel ligand	peripheral neuropathy|seizures|fibromyalgia|postherpetic neuralgia	#N/A	#N/A
CACNA1B	verapamil	calcium channel blocker	hypertension	#N/A	#N/A
CACNA1B	agmatine	nitric oxide synthase inhibitor		#N/A	#N/A
CACNA1B	gabapentin	calcium channel blocker	virus herpes simplex (HSV)|shingles|seizures|restless leg syndrome	#N/A	#N/A
CACNA1B	spironolactone	mineralocorticoid receptor antagonist	hyperaldosteronism|congestive heart failure|hepatic cirrhosis|nephrotic syndrome|hypertension|hypokalemia	#N/A	#N/A
CACNA1C	azelnidipine	calcium channel blocker	hypertension	#N/A	#N/A
CACNA1C	benidipine	calcium channel blocker	hypertension	#N/A	#N/A
CACNA1C	cleviprex	calcium channel blocker	hypertension	#N/A	#N/A
CACNA1C	diltiazem	calcium channel blocker	hypertension|angina pectoris	#N/A	#N/A
CACNA1C	drotaverine	phosphodiesterase inhibitor	labor induction	#N/A	#N/A
CACNA1C	efonidipine-monoethanolate	L-type calcium channel blocker|T-type calcium channel blocker		#N/A	#N/A
CACNA1C	felodipine	calcium channel blocker	hypertension	#N/A	#N/A
CACNA1C	ibutilide	potassium channel blocker	atrial fibrillation (AF)	#N/A	#N/A
CACNA1C	isradipine	calcium channel blocker	hypertension	#N/A	#N/A
CACNA1C	lacidipine	calcium channel blocker	hypertension	#N/A	#N/A
CACNA1C	manidipine	calcium channel blocker	hypertension	#N/A	#N/A
CACNA1C	nifedipine	calcium channel blocker	vasospastic angina|chronic stable angina	#N/A	#N/A
CACNA1C	nilvadipine	calcium channel blocker	hypertension|cerebral artery occlusion	#N/A	#N/A
CACNA1C	nisoldipine	calcium channel blocker	hypertension	#N/A	#N/A
CACNA1C	nitrendipine	calcium channel blocker	hypertension	#N/A	#N/A
CACNA1C	otilonium	acetylcholine receptor antagonist	irritable bowel syndrome	#N/A	#N/A
CACNA1C	pinaverium	T-type calcium channel blocker	irritable bowel syndrome	#N/A	#N/A
CACNA1C	pranidipine	calcium channel blocker		#N/A	#N/A
CACNA1C	nimodipine	calcium channel blocker	hemorrhage	#N/A	#N/A
CACNA1C	amlodipine	calcium channel blocker	hypertension|chronic stable angina|vasospastic angina|coronary artery disease (CAD)	#N/A	#N/A
CACNA1C	gabapentin-enacarbil	adrenergic receptor agonist	restless leg syndrome|postherpetic neuralgia	#N/A	#N/A
CACNA1C	pregabalin	voltage-gated calcium channel ligand	peripheral neuropathy|seizures|fibromyalgia|postherpetic neuralgia	#N/A	#N/A
CACNA1C	verapamil	calcium channel blocker	hypertension	#N/A	#N/A
CACNA1C	gabapentin	calcium channel blocker	virus herpes simplex (HSV)|shingles|seizures|restless leg syndrome	#N/A	#N/A
CACNA1C	spironolactone	mineralocorticoid receptor antagonist	hyperaldosteronism|congestive heart failure|hepatic cirrhosis|nephrotic syndrome|hypertension|hypokalemia	#N/A	#N/A
CACNA1C	nicardipine	calcium channel blocker	chronic stable angina|hypertension	#N/A	#N/A
CACNA1C	dronedarone	adrenergic receptor antagonist	atrial fibrillation (AF)	#N/A	#N/A
CACNA1D	sipatrigine	voltage-gated sodium channel blocker		Agonist	0
CACNA1D	cleviprex	calcium channel blocker	hypertension	Agonist	0	0
CACNA1D	felodipine	calcium channel blocker	hypertension	Agonist	0	0
CACNA1D	isradipine	calcium channel blocker	hypertension	Agonist	0	0
CACNA1D	manidipine	calcium channel blocker	hypertension	Agonist	0	0
CACNA1D	nifedipine	calcium channel blocker	vasospastic angina|chronic stable angina	Agonist	0	0
CACNA1D	nilvadipine	calcium channel blocker	hypertension|cerebral artery occlusion	Agonist	0	0
CACNA1D	nisoldipine	calcium channel blocker	hypertension	Agonist	0	0
CACNA1D	nitrendipine	calcium channel blocker	hypertension	Agonist	0	0
CACNA1D	nimodipine	calcium channel blocker	hemorrhage	Agonist	0	0
CACNA1D	amlodipine	calcium channel blocker	hypertension|chronic stable angina|vasospastic angina|coronary artery disease (CAD)	Agonist	0	0
CACNA1D	gabapentin-enacarbil	adrenergic receptor agonist	restless leg syndrome|postherpetic neuralgia	Agonist	0	0
CACNA1D	pregabalin	voltage-gated calcium channel ligand	peripheral neuropathy|seizures|fibromyalgia|postherpetic neuralgia	Agonist	0	0.5
CACNA1D	verapamil	calcium channel blocker	hypertension	Agonist	0	0
CACNA1D	gabapentin	calcium channel blocker	virus herpes simplex (HSV)|shingles|seizures|restless leg syndrome	Agonist	0	0
CACNA1D	spironolactone	mineralocorticoid receptor antagonist	hyperaldosteronism|congestive heart failure|hepatic cirrhosis|nephrotic syndrome|hypertension|hypokalemia	Agonist	0	0
CACNA1D	nicardipine	calcium channel blocker	chronic stable angina|hypertension	Agonist	0	0
CACNA1D	dronedarone	adrenergic receptor antagonist	atrial fibrillation (AF)	Agonist	0	0
CACNA1E	gabapentin-enacarbil	adrenergic receptor agonist	restless leg syndrome|postherpetic neuralgia	#N/A	#N/A
CACNA1E	pregabalin	voltage-gated calcium channel ligand	peripheral neuropathy|seizures|fibromyalgia|postherpetic neuralgia	#N/A	#N/A
CACNA1E	gabapentin	calcium channel blocker	virus herpes simplex (HSV)|shingles|seizures|restless leg syndrome	#N/A	#N/A
CACNA1F	cleviprex	calcium channel blocker	hypertension	#N/A	#N/A
CACNA1F	felodipine	calcium channel blocker	hypertension	#N/A	#N/A
CACNA1F	isradipine	calcium channel blocker	hypertension	#N/A	#N/A
CACNA1F	nifedipine	calcium channel blocker	vasospastic angina|chronic stable angina	#N/A	#N/A
CACNA1F	nisoldipine	calcium channel blocker	hypertension	#N/A	#N/A
CACNA1F	nimodipine	calcium channel blocker	hemorrhage	#N/A	#N/A
CACNA1F	amlodipine	calcium channel blocker	hypertension|chronic stable angina|vasospastic angina|coronary artery disease (CAD)	#N/A	#N/A
CACNA1F	verapamil	calcium channel blocker	hypertension	#N/A	#N/A
CACNA1F	gabapentin-enacarbil	adrenergic receptor agonist	restless leg syndrome|postherpetic neuralgia	#N/A	#N/A
CACNA1F	pregabalin	voltage-gated calcium channel ligand	peripheral neuropathy|seizures|fibromyalgia|postherpetic neuralgia	#N/A	#N/A
CACNA1F	spironolactone	mineralocorticoid receptor antagonist	hyperaldosteronism|congestive heart failure|hepatic cirrhosis|nephrotic syndrome|hypertension|hypokalemia	#N/A	#N/A
CACNA1F	gabapentin	calcium channel blocker	virus herpes simplex (HSV)|shingles|seizures|restless leg syndrome	#N/A	#N/A
CACNA1F	dronedarone	adrenergic receptor antagonist	atrial fibrillation (AF)	#N/A	#N/A
CACNA1G	ABT-639	calcium channel blocker		#N/A	#N/A
CACNA1G	anandamide	cannabinoid receptor agonist		#N/A	#N/A
CACNA1G	ethosuximide	succinimide antiepileptic	epilepsy	#N/A	#N/A
CACNA1G	flunarizine	calcium channel blocker	migraine headache|vertigo|peripheral artery disease (PAD)	#N/A	#N/A
CACNA1G	methsuximide	T-type calcium channel binder	seizures	#N/A	#N/A
CACNA1G	paramethadione	anticonvulsant	seizures	#N/A	#N/A
CACNA1G	penfluridol	T-type calcium channel blocker	schizophrenia	#N/A	#N/A
CACNA1G	phensuximide	succinimide antiepileptic	seizures	#N/A	#N/A
CACNA1G	trimethadione	oxazolidine antiepileptic	seizures	#N/A	#N/A
CACNA1G	benidipine	calcium channel blocker	hypertension	#N/A	#N/A
CACNA1G	efonidipine-monoethanolate	L-type calcium channel blocker|T-type calcium channel blocker		#N/A	#N/A
CACNA1G	verapamil	calcium channel blocker	hypertension	#N/A	#N/A
CACNA1G	gabapentin-enacarbil	adrenergic receptor agonist	restless leg syndrome|postherpetic neuralgia	#N/A	#N/A
CACNA1G	pregabalin	voltage-gated calcium channel ligand	peripheral neuropathy|seizures|fibromyalgia|postherpetic neuralgia	#N/A	#N/A
CACNA1G	spironolactone	mineralocorticoid receptor antagonist	hyperaldosteronism|congestive heart failure|hepatic cirrhosis|nephrotic syndrome|hypertension|hypokalemia	#N/A	#N/A
CACNA1G	gabapentin	calcium channel blocker	virus herpes simplex (HSV)|shingles|seizures|restless leg syndrome	#N/A	#N/A
CACNA1G	zonisamide	sodium channel blocker|T-type calcium channel blocker	seizures|epilepsy	#N/A	#N/A
CACNA1H	ABT-639	calcium channel blocker		#N/A	#N/A
CACNA1H	amiodarone	potassium channel blocker	ventricular arrhythmias	#N/A	#N/A
CACNA1H	anandamide	cannabinoid receptor agonist		#N/A	#N/A
CACNA1H	ethosuximide	succinimide antiepileptic	epilepsy	#N/A	#N/A
CACNA1H	flunarizine	calcium channel blocker	migraine headache|vertigo|peripheral artery disease (PAD)	#N/A	#N/A
CACNA1H	methsuximide	T-type calcium channel binder	seizures	#N/A	#N/A
CACNA1H	paramethadione	anticonvulsant	seizures	#N/A	#N/A
CACNA1H	phensuximide	succinimide antiepileptic	seizures	#N/A	#N/A
CACNA1H	trimethadione	oxazolidine antiepileptic	seizures	#N/A	#N/A
CACNA1H	bepridil	calcium channel blocker	angina pectoris	#N/A	#N/A
CACNA1H	nitrendipine	calcium channel blocker	hypertension	#N/A	#N/A
CACNA1H	felodipine	calcium channel blocker	hypertension	#N/A	#N/A
CACNA1H	isradipine	calcium channel blocker	hypertension	#N/A	#N/A
CACNA1H	nifedipine	calcium channel blocker	vasospastic angina|chronic stable angina	#N/A	#N/A
CACNA1H	gabapentin-enacarbil	adrenergic receptor agonist	restless leg syndrome|postherpetic neuralgia	#N/A	#N/A
CACNA1H	pregabalin	voltage-gated calcium channel ligand	peripheral neuropathy|seizures|fibromyalgia|postherpetic neuralgia	#N/A	#N/A
CACNA1H	spironolactone	mineralocorticoid receptor antagonist	hyperaldosteronism|congestive heart failure|hepatic cirrhosis|nephrotic syndrome|hypertension|hypokalemia	#N/A	#N/A
CACNA1H	gabapentin	calcium channel blocker	virus herpes simplex (HSV)|shingles|seizures|restless leg syndrome	#N/A	#N/A
CACNA1H	zonisamide	sodium channel blocker|T-type calcium channel blocker	seizures|epilepsy	#N/A	#N/A
CACNA1I	pimozide	dopamine receptor antagonist	Tourette's disorder	#N/A	#N/A
CACNA1I	ABT-639	calcium channel blocker		#N/A	#N/A
CACNA1I	anandamide	cannabinoid receptor agonist		#N/A	#N/A
CACNA1I	ethosuximide	succinimide antiepileptic	epilepsy	#N/A	#N/A
CACNA1I	flunarizine	calcium channel blocker	migraine headache|vertigo|peripheral artery disease (PAD)	#N/A	#N/A
CACNA1I	methsuximide	T-type calcium channel binder	seizures	#N/A	#N/A
CACNA1I	paramethadione	anticonvulsant	seizures	#N/A	#N/A
CACNA1I	phensuximide	succinimide antiepileptic	seizures	#N/A	#N/A
CACNA1I	trimethadione	oxazolidine antiepileptic	seizures	#N/A	#N/A
CACNA1I	verapamil	calcium channel blocker	hypertension	#N/A	#N/A
CACNA1I	gabapentin-enacarbil	adrenergic receptor agonist	restless leg syndrome|postherpetic neuralgia	#N/A	#N/A
CACNA1I	pregabalin	voltage-gated calcium channel ligand	peripheral neuropathy|seizures|fibromyalgia|postherpetic neuralgia	#N/A	#N/A
CACNA1I	spironolactone	mineralocorticoid receptor antagonist	hyperaldosteronism|congestive heart failure|hepatic cirrhosis|nephrotic syndrome|hypertension|hypokalemia	#N/A	#N/A
CACNA1I	gabapentin	calcium channel blocker	virus herpes simplex (HSV)|shingles|seizures|restless leg syndrome	#N/A	#N/A
CACNA1I	zonisamide	sodium channel blocker|T-type calcium channel blocker	seizures|epilepsy	#N/A	#N/A
CACNA1S	diltiazem	calcium channel blocker	hypertension|angina pectoris	#N/A	#N/A
CACNA1S	nilvadipine	calcium channel blocker	hypertension|cerebral artery occlusion	#N/A	#N/A
CACNA1S	cleviprex	calcium channel blocker	hypertension	#N/A	#N/A
CACNA1S	nisoldipine	calcium channel blocker	hypertension	#N/A	#N/A
CACNA1S	nitrendipine	calcium channel blocker	hypertension	#N/A	#N/A
CACNA1S	felodipine	calcium channel blocker	hypertension	#N/A	#N/A
CACNA1S	isradipine	calcium channel blocker	hypertension	#N/A	#N/A
CACNA1S	nifedipine	calcium channel blocker	vasospastic angina|chronic stable angina	#N/A	#N/A
CACNA1S	nimodipine	calcium channel blocker	hemorrhage	#N/A	#N/A
CACNA1S	amlodipine	calcium channel blocker	hypertension|chronic stable angina|vasospastic angina|coronary artery disease (CAD)	#N/A	#N/A
CACNA1S	verapamil	calcium channel blocker	hypertension	#N/A	#N/A
CACNA1S	gabapentin-enacarbil	adrenergic receptor agonist	restless leg syndrome|postherpetic neuralgia	#N/A	#N/A
CACNA1S	pregabalin	voltage-gated calcium channel ligand	peripheral neuropathy|seizures|fibromyalgia|postherpetic neuralgia	#N/A	#N/A
CACNA1S	spironolactone	mineralocorticoid receptor antagonist	hyperaldosteronism|congestive heart failure|hepatic cirrhosis|nephrotic syndrome|hypertension|hypokalemia	#N/A	#N/A
CACNA1S	dronedarone	adrenergic receptor antagonist	atrial fibrillation (AF)	#N/A	#N/A
CACNA1S	gabapentin	calcium channel blocker	virus herpes simplex (HSV)|shingles|seizures|restless leg syndrome	#N/A	#N/A
CACNA2D1	cyclandelate	calcium channel blocker	claudication|arteriosclerosis|Raynaud's disease	#N/A	#N/A
CACNA2D1	lercanidipine	calcium channel blocker	hypertension	#N/A	#N/A
CACNA2D1	Z160	N-type calcium channel blocker		#N/A	#N/A
CACNA2D1	ibutilide	potassium channel blocker	atrial fibrillation (AF)	#N/A	#N/A
CACNA2D1	diltiazem	calcium channel blocker	hypertension|angina pectoris	#N/A	#N/A
CACNA2D1	nilvadipine	calcium channel blocker	hypertension|cerebral artery occlusion	#N/A	#N/A
CACNA2D1	nisoldipine	calcium channel blocker	hypertension	#N/A	#N/A
CACNA2D1	nitrendipine	calcium channel blocker	hypertension	#N/A	#N/A
CACNA2D1	felodipine	calcium channel blocker	hypertension	#N/A	#N/A
CACNA2D1	isradipine	calcium channel blocker	hypertension	#N/A	#N/A
CACNA2D1	nifedipine	calcium channel blocker	vasospastic angina|chronic stable angina	#N/A	#N/A
CACNA2D1	amlodipine	calcium channel blocker	hypertension|chronic stable angina|vasospastic angina|coronary artery disease (CAD)	#N/A	#N/A
CACNA2D1	nicardipine	calcium channel blocker	chronic stable angina|hypertension	#N/A	#N/A
CACNA2D1	gabapentin-enacarbil	adrenergic receptor agonist	restless leg syndrome|postherpetic neuralgia	#N/A	#N/A
CACNA2D1	pregabalin	voltage-gated calcium channel ligand	peripheral neuropathy|seizures|fibromyalgia|postherpetic neuralgia	#N/A	#N/A
CACNA2D1	spironolactone	mineralocorticoid receptor antagonist	hyperaldosteronism|congestive heart failure|hepatic cirrhosis|nephrotic syndrome|hypertension|hypokalemia	#N/A	#N/A
CACNA2D1	gabapentin	calcium channel blocker	virus herpes simplex (HSV)|shingles|seizures|restless leg syndrome	#N/A	#N/A
CACNA2D2	amiodarone	potassium channel blocker	ventricular arrhythmias	Agonist	1	0
CACNA2D2	bepridil	calcium channel blocker	angina pectoris	Agonist	1	0
CACNA2D2	nitrendipine	calcium channel blocker	hypertension	Agonist	1	0
CACNA2D2	felodipine	calcium channel blocker	hypertension	Agonist	1	0
CACNA2D2	isradipine	calcium channel blocker	hypertension	Agonist	1	0
CACNA2D2	pregabalin	voltage-gated calcium channel ligand	peripheral neuropathy|seizures|fibromyalgia|postherpetic neuralgia	Agonist	1	0.5
CACNA2D2	gabapentin-enacarbil	adrenergic receptor agonist	restless leg syndrome|postherpetic neuralgia	Agonist	1	1
CACNA2D2	spironolactone	mineralocorticoid receptor antagonist	hyperaldosteronism|congestive heart failure|hepatic cirrhosis|nephrotic syndrome|hypertension|hypokalemia	Agonist	1	0
CACNA2D2	gabapentin	calcium channel blocker	virus herpes simplex (HSV)|shingles|seizures|restless leg syndrome	Agonist	1	0
CACNA2D3	nilvadipine	calcium channel blocker	hypertension|cerebral artery occlusion	#N/A	#N/A
CACNA2D3	amlodipine	calcium channel blocker	hypertension|chronic stable angina|vasospastic angina|coronary artery disease (CAD)	#N/A	#N/A
CACNA2D3	gabapentin-enacarbil	adrenergic receptor agonist	restless leg syndrome|postherpetic neuralgia	#N/A	#N/A
CACNA2D3	pregabalin	voltage-gated calcium channel ligand	peripheral neuropathy|seizures|fibromyalgia|postherpetic neuralgia	#N/A	#N/A
CACNA2D3	spironolactone	mineralocorticoid receptor antagonist	hyperaldosteronism|congestive heart failure|hepatic cirrhosis|nephrotic syndrome|hypertension|hypokalemia	#N/A	#N/A
CACNA2D3	gabapentin	calcium channel blocker	virus herpes simplex (HSV)|shingles|seizures|restless leg syndrome	#N/A	#N/A
CACNA2D4	gabapentin-enacarbil	adrenergic receptor agonist	restless leg syndrome|postherpetic neuralgia	#N/A	#N/A
CACNA2D4	pregabalin	voltage-gated calcium channel ligand	peripheral neuropathy|seizures|fibromyalgia|postherpetic neuralgia	#N/A	#N/A
CACNA2D4	gabapentin	calcium channel blocker	virus herpes simplex (HSV)|shingles|seizures|restless leg syndrome	#N/A	#N/A
CACNB1	ibutilide	potassium channel blocker	atrial fibrillation (AF)	#N/A	#N/A
CACNB1	nimodipine	calcium channel blocker	hemorrhage	#N/A	#N/A
CACNB1	amlodipine	calcium channel blocker	hypertension|chronic stable angina|vasospastic angina|coronary artery disease (CAD)	#N/A	#N/A
CACNB1	verapamil	calcium channel blocker	hypertension	#N/A	#N/A
CACNB1	dronedarone	adrenergic receptor antagonist	atrial fibrillation (AF)	#N/A	#N/A
CACNB1	spironolactone	mineralocorticoid receptor antagonist	hyperaldosteronism|congestive heart failure|hepatic cirrhosis|nephrotic syndrome|hypertension|hypokalemia	#N/A	#N/A
CACNB1	gabapentin-enacarbil	adrenergic receptor agonist	restless leg syndrome|postherpetic neuralgia	#N/A	#N/A
CACNB1	pregabalin	voltage-gated calcium channel ligand	peripheral neuropathy|seizures|fibromyalgia|postherpetic neuralgia	#N/A	#N/A
CACNB1	gabapentin	calcium channel blocker	virus herpes simplex (HSV)|shingles|seizures|restless leg syndrome	#N/A	#N/A
CACNB2	nilvadipine	calcium channel blocker	hypertension|cerebral artery occlusion	#N/A	#N/A
CACNB2	nisoldipine	calcium channel blocker	hypertension	#N/A	#N/A
CACNB2	nifedipine	calcium channel blocker	vasospastic angina|chronic stable angina	#N/A	#N/A
CACNB2	nimodipine	calcium channel blocker	hemorrhage	#N/A	#N/A
CACNB2	nitrendipine	calcium channel blocker	hypertension	#N/A	#N/A
CACNB2	felodipine	calcium channel blocker	hypertension	#N/A	#N/A
CACNB2	isradipine	calcium channel blocker	hypertension	#N/A	#N/A
CACNB2	nicardipine	calcium channel blocker	chronic stable angina|hypertension	#N/A	#N/A
CACNB2	amlodipine	calcium channel blocker	hypertension|chronic stable angina|vasospastic angina|coronary artery disease (CAD)	#N/A	#N/A
CACNB2	verapamil	calcium channel blocker	hypertension	#N/A	#N/A
CACNB2	dronedarone	adrenergic receptor antagonist	atrial fibrillation (AF)	#N/A	#N/A
CACNB2	spironolactone	mineralocorticoid receptor antagonist	hyperaldosteronism|congestive heart failure|hepatic cirrhosis|nephrotic syndrome|hypertension|hypokalemia	#N/A	#N/A
CACNB2	gabapentin-enacarbil	adrenergic receptor agonist	restless leg syndrome|postherpetic neuralgia	#N/A	#N/A
CACNB2	pregabalin	voltage-gated calcium channel ligand	peripheral neuropathy|seizures|fibromyalgia|postherpetic neuralgia	#N/A	#N/A
CACNB2	gabapentin	calcium channel blocker	virus herpes simplex (HSV)|shingles|seizures|restless leg syndrome	#N/A	#N/A
CACNB3	nimodipine	calcium channel blocker	hemorrhage	#N/A	#N/A
CACNB3	verapamil	calcium channel blocker	hypertension	#N/A	#N/A
CACNB3	dronedarone	adrenergic receptor antagonist	atrial fibrillation (AF)	#N/A	#N/A
CACNB3	spironolactone	mineralocorticoid receptor antagonist	hyperaldosteronism|congestive heart failure|hepatic cirrhosis|nephrotic syndrome|hypertension|hypokalemia	#N/A	#N/A
CACNB3	gabapentin-enacarbil	adrenergic receptor agonist	restless leg syndrome|postherpetic neuralgia	#N/A	#N/A
CACNB3	pregabalin	voltage-gated calcium channel ligand	peripheral neuropathy|seizures|fibromyalgia|postherpetic neuralgia	#N/A	#N/A
CACNB3	gabapentin	calcium channel blocker	virus herpes simplex (HSV)|shingles|seizures|restless leg syndrome	#N/A	#N/A
CACNB4	nimodipine	calcium channel blocker	hemorrhage	#N/A	#N/A
CACNB4	verapamil	calcium channel blocker	hypertension	#N/A	#N/A
CACNB4	dronedarone	adrenergic receptor antagonist	atrial fibrillation (AF)	#N/A	#N/A
CACNB4	spironolactone	mineralocorticoid receptor antagonist	hyperaldosteronism|congestive heart failure|hepatic cirrhosis|nephrotic syndrome|hypertension|hypokalemia	#N/A	#N/A
CACNB4	gabapentin-enacarbil	adrenergic receptor agonist	restless leg syndrome|postherpetic neuralgia	#N/A	#N/A
CACNB4	pregabalin	voltage-gated calcium channel ligand	peripheral neuropathy|seizures|fibromyalgia|postherpetic neuralgia	#N/A	#N/A
CACNB4	gabapentin	calcium channel blocker	virus herpes simplex (HSV)|shingles|seizures|restless leg syndrome	#N/A	#N/A
CACNG1	fluspirilene	dopamine receptor antagonist	schizophrenia	#N/A	#N/A
CACNG1	lercanidipine	calcium channel blocker	hypertension	#N/A	#N/A
CACNG1	diltiazem	calcium channel blocker	hypertension|angina pectoris	#N/A	#N/A
CACNG1	ibutilide	potassium channel blocker	atrial fibrillation (AF)	#N/A	#N/A
CACNG1	nitrendipine	calcium channel blocker	hypertension	#N/A	#N/A
CACNG1	spironolactone	mineralocorticoid receptor antagonist	hyperaldosteronism|congestive heart failure|hepatic cirrhosis|nephrotic syndrome|hypertension|hypokalemia	#N/A	#N/A
CACNG1	gabapentin-enacarbil	adrenergic receptor agonist	restless leg syndrome|postherpetic neuralgia	#N/A	#N/A
CACNG1	pregabalin	voltage-gated calcium channel ligand	peripheral neuropathy|seizures|fibromyalgia|postherpetic neuralgia	#N/A	#N/A
CACNG1	gabapentin	calcium channel blocker	virus herpes simplex (HSV)|shingles|seizures|restless leg syndrome	#N/A	#N/A
CACNG2	gabapentin-enacarbil	adrenergic receptor agonist	restless leg syndrome|postherpetic neuralgia	#N/A	#N/A
CACNG2	pregabalin	voltage-gated calcium channel ligand	peripheral neuropathy|seizures|fibromyalgia|postherpetic neuralgia	#N/A	#N/A
CACNG2	gabapentin	calcium channel blocker	virus herpes simplex (HSV)|shingles|seizures|restless leg syndrome	#N/A	#N/A
CACNG3	gabapentin-enacarbil	adrenergic receptor agonist	restless leg syndrome|postherpetic neuralgia	Agonist	0	1
CACNG3	pregabalin	voltage-gated calcium channel ligand	peripheral neuropathy|seizures|fibromyalgia|postherpetic neuralgia	Agonist	0	0
CACNG3	gabapentin	calcium channel blocker	virus herpes simplex (HSV)|shingles|seizures|restless leg syndrome	Agonist	0	0
CACNG4	gabapentin-enacarbil	adrenergic receptor agonist	restless leg syndrome|postherpetic neuralgia	#N/A	#N/A
CACNG4	pregabalin	voltage-gated calcium channel ligand	peripheral neuropathy|seizures|fibromyalgia|postherpetic neuralgia	#N/A	#N/A
CACNG4	gabapentin	calcium channel blocker	virus herpes simplex (HSV)|shingles|seizures|restless leg syndrome	#N/A	#N/A
CACNG5	gabapentin-enacarbil	adrenergic receptor agonist	restless leg syndrome|postherpetic neuralgia	#N/A	#N/A
CACNG5	pregabalin	voltage-gated calcium channel ligand	peripheral neuropathy|seizures|fibromyalgia|postherpetic neuralgia	#N/A	#N/A
CACNG5	gabapentin	calcium channel blocker	virus herpes simplex (HSV)|shingles|seizures|restless leg syndrome	#N/A	#N/A
CACNG6	gabapentin-enacarbil	adrenergic receptor agonist	restless leg syndrome|postherpetic neuralgia	#N/A	#N/A
CACNG6	pregabalin	voltage-gated calcium channel ligand	peripheral neuropathy|seizures|fibromyalgia|postherpetic neuralgia	#N/A	#N/A
CACNG6	gabapentin	calcium channel blocker	virus herpes simplex (HSV)|shingles|seizures|restless leg syndrome	#N/A	#N/A
CACNG7	gabapentin-enacarbil	adrenergic receptor agonist	restless leg syndrome|postherpetic neuralgia	#N/A	#N/A
CACNG7	pregabalin	voltage-gated calcium channel ligand	peripheral neuropathy|seizures|fibromyalgia|postherpetic neuralgia	#N/A	#N/A
CACNG7	gabapentin	calcium channel blocker	virus herpes simplex (HSV)|shingles|seizures|restless leg syndrome	#N/A	#N/A
CACNG8	gabapentin-enacarbil	adrenergic receptor agonist	restless leg syndrome|postherpetic neuralgia	#N/A	#N/A
CACNG8	pregabalin	voltage-gated calcium channel ligand	peripheral neuropathy|seizures|fibromyalgia|postherpetic neuralgia	#N/A	#N/A
CACNG8	gabapentin	calcium channel blocker	virus herpes simplex (HSV)|shingles|seizures|restless leg syndrome	#N/A	#N/A
CAD	sparfosate	aspartate carbamoyltransferase inhibitor		#N/A	#N/A
CAD	L-Aspartic-Acid	metallic radical formation stimulant		#N/A	#N/A
CALCA	BIBN4096	calcitonin antagonist		#N/A	#N/A
CALCA	BMS-927711	calcitonin antagonist		#N/A	#N/A
CALCA	MK-3207	calcitonin antagonist		#N/A	#N/A
CALCRL	telcagepant	calcitonin antagonist		#N/A	#N/A
CALCRL	BIBN4096	calcitonin antagonist		#N/A	#N/A
CALM1	aprindine	voltage-gated sodium channel blocker	cardiac arrythmia	#N/A	#N/A
CALM1	cinchocaine	sodium channel blocker	local anesthetic	#N/A	#N/A
CALM1	fluphenazine	dopamine receptor antagonist	schizophrenia	#N/A	#N/A
CALM1	perphenazine	dopamine receptor antagonist	schizophrenia|nausea|vomiting	#N/A	#N/A
CALM1	zaldaride	calmodulin antagonist		#N/A	#N/A
CALM1	loperamide	opioid receptor agonist	diarrhea	#N/A	#N/A
CALM1	melatonin	melatonin receptor agonist|nitric oxide synthase inhibitor	sleep cycle support	#N/A	#N/A
CALM1	pimozide	dopamine receptor antagonist	Tourette's disorder	#N/A	#N/A
CALM1	promethazine	histamine receptor antagonist	sedative|allergic rhinitis	#N/A	#N/A
CALM1	trifluoperazine	dopamine receptor antagonist	schizophrenia	#N/A	#N/A
CALM1	isoflurane	inhaled anaesthetic	general anaesthetic	#N/A	#N/A
CALM1	flunarizine	calcium channel blocker	migraine headache|vertigo|peripheral artery disease (PAD)	#N/A	#N/A
CALM1	bepridil	calcium channel blocker	angina pectoris	#N/A	#N/A
CALM1	chlorpromazine	dopamine receptor antagonist	schizophrenia|nausea|vomiting|acute intermittent porphyria (AIP)|tetanus	#N/A	#N/A
CALM1	nifedipine	calcium channel blocker	vasospastic angina|chronic stable angina	#N/A	#N/A
CALM1	phenoxybenzamine	adrenergic receptor antagonist	hypertension|pheochromocytoma	#N/A	#N/A
CALM1	felodipine	calcium channel blocker	hypertension	#N/A	#N/A
CALM1	nicardipine	calcium channel blocker	chronic stable angina|hypertension	#N/A	#N/A
CALR	melatonin	melatonin receptor agonist|nitric oxide synthase inhibitor	sleep cycle support	#N/A	#N/A
CALY	CY208-243	dopamine receptor agonist		#N/A	#N/A
CALY	trifluoperazine	dopamine receptor antagonist	schizophrenia	#N/A	#N/A
CALY	clozapine	dopamine receptor antagonist|serotonin receptor antagonist	schizophrenia	#N/A	#N/A
CAMK1D	bosutinib	Abl kinase inhibitor|Bcr-Abl kinase inhibitor|src inhibitor	chronic myeloid leukemia (CML)	#N/A	#N/A
CAMK2G	bosutinib	Abl kinase inhibitor|Bcr-Abl kinase inhibitor|src inhibitor	chronic myeloid leukemia (CML)	#N/A	#N/A
CAMLG	cyclosporine	calcineurin inhibitor	organ rejection|rheumatoid arthritis|psoriasis	#N/A	#N/A
CASP1	VX-765	caspase inhibitor		#N/A	#N/A
CASP1	minocycline	bacterial 30S ribosomal subunit inhibitor	fever|respiratory tract infections|psittacosis|trachoma|conjunctivitis|urethritis|chancroid|tularemia|cholera|brucellosis	#N/A	#N/A
CASP3	amygdalin	caspase activator		#N/A	#N/A
CASP3	PAC-1	caspase activator		#N/A	#N/A
CASP3	sanguinarium-chloride	apoptosis stimulant		#N/A	#N/A
CASP3	minocycline	bacterial 30S ribosomal subunit inhibitor	fever|respiratory tract infections|psittacosis|trachoma|conjunctivitis|urethritis|chancroid|tularemia|cholera|brucellosis	#N/A	#N/A
CASR	cinacalcet	calcium channel activator	hyperparathyroidism|chronic kidney disease (CKD)|parathyroid carcinoma|hypercalcemia	#N/A	#N/A
CASR	strontium-ranelate	bone formation stimulant|bone resorption inhibitor	osteoporosis|osteoarthritis	#N/A	#N/A
CASR	tecalcet	calcium-sensing receptor agonist		#N/A	#N/A
CASR	tryptophan	serotonin receptor partial agonist	anxiety|bloating|constipation|fatigue|sleeplessness	#N/A	#N/A
CAT	fomepizole	alcohol dehydrogenase inhibitor	poison antidote	#N/A	#N/A
CATSPER1	alprostadil	prostanoid receptor agonist	congenital heart defects	#N/A	#N/A
CATSPER1	progesterone	progesterone receptor agonist	infertility|amenorrhea	#N/A	#N/A
CATSPER2	alprostadil	prostanoid receptor agonist	congenital heart defects	Antagonist	0	0
CATSPER2	progesterone	progesterone receptor agonist	infertility|amenorrhea	Antagonist	0	0
CATSPER3	alprostadil	prostanoid receptor agonist	congenital heart defects	#N/A	#N/A
CATSPER3	progesterone	progesterone receptor agonist	infertility|amenorrhea	#N/A	#N/A
CATSPER4	alprostadil	prostanoid receptor agonist	congenital heart defects	#N/A	#N/A
CATSPER4	progesterone	progesterone receptor agonist	infertility|amenorrhea	#N/A	#N/A
CBR1	sofalcone	mucus protecting agent	peptic ulcer disease (PUD)	#N/A	#N/A
CBS	ademetionine	methyltransferase stimulant|phosphodiesterase inhibitor	depression|attention-deficit/hyperactivity disorder (ADHD)	#N/A	#N/A
CCBL2	L-glutamic-acid	glutamate receptor agonist		#N/A	#N/A
CCKAR	benzotript	CCK receptor antagonist		#N/A	#N/A
CCKAR	dexloxiglumide	CCK receptor antagonist		#N/A	#N/A
CCKAR	L-365260	CCK receptor antagonist		#N/A	#N/A
CCKAR	lorglumide	CCK receptor antagonist		#N/A	#N/A
CCKAR	SR-27897	CCK receptor antagonist		#N/A	#N/A
CCKBR	nastorazepide	CCK receptor antagonist		#N/A	#N/A
CCKBR	pentagastrin	CCK receptor agonist	anacidity diagnostic|gastric hypersecretion diagnostic|anacidity diagnostic|gastric hypersecretion diagnostic	#N/A	#N/A
CCKBR	YM022	CCK receptor antagonist		#N/A	#N/A
CCKBR	benzotript	CCK receptor antagonist		#N/A	#N/A
CCKBR	L-365260	CCK receptor antagonist		#N/A	#N/A
CCKBR	lorglumide	CCK receptor antagonist		#N/A	#N/A
CCL2	bindarit	NFkB pathway inhibitor		#N/A	#N/A
CCL2	danazol	estrogen receptor antagonist|progesterone receptor agonist	endometriosis|angioedema	#N/A	#N/A
CCL7	bindarit	NFkB pathway inhibitor		#N/A	#N/A
CCL8	bindarit	NFkB pathway inhibitor		#N/A	#N/A
CCND1	briciclib	cyclin D inhibitor		#N/A	#N/A
CCND1	arsenic-trioxide	apoptosis stimulant	diarrhea	#N/A	#N/A
CCR1	ZK811752	CC chemokine receptor antagonist		#N/A	#N/A
CCR2	INCB-3284	CC chemokine receptor antagonist		#N/A	#N/A
CCR2	meglitinide	potassium channel blocker		#N/A	#N/A
CCR2	MK-0812	CC chemokine receptor antagonist		#N/A	#N/A
CCR2	propagermanium	interferon receptor agonist|CCR agonist	hepatitis B	#N/A	#N/A
CCR4	plerixafor	CC chemokine receptor antagonist	non-Hodgkin lymphoma (NHL)|multiple myeloma	#N/A	#N/A
CCR5	adaptavir	CC chemokine receptor antagonist		#N/A	#N/A
CCR5	maraviroc	CC chemokine receptor antagonist	human immunodeficiency virus (HIV-1)	#N/A	#N/A
CCR5	TAK-220	CC chemokine receptor antagonist		#N/A	#N/A
CCR5	vicriviroc	CC chemokine receptor antagonist		#N/A	#N/A
CCR9	vercirnon	CC chemokine receptor antagonist		#N/A	#N/A
CD55	chloramphenicol	bacterial 50S ribosomal subunit inhibitor	meningitis|fever|cholera	#N/A	#N/A
CDA	tetrahydrouridine	cytidine deaminase inhibitor		#N/A	#N/A
CDC7	BMS-863233	CDC inhibitor		#N/A	#N/A
CDH2	exherin	cadherin antagonist		#N/A	#N/A
CDH5	fosbretabulin	tubulin polymerization inhibitor|VE-cadherin antagonist		#N/A	#N/A
CDH5	lenalidomide	anticancer agent	multiple myeloma|mantle cell lymphoma (MCL)|myelodysplastic diseases (MDS)	#N/A	#N/A
CDIPT	inositol	insulin sensitizer		#N/A	#N/A
CDK1	alvocidib	CDK inhibitor		#N/A	#N/A
CDK1	AT-7519	CDK inhibitor		#N/A	#N/A
CDK1	dinaciclib	CDK inhibitor		#N/A	#N/A
CDK1	indirubin	CDK inhibitor|glycogen synthase kinase inhibitor		#N/A	#N/A
CDK1	PHA-793887	CDK inhibitor		#N/A	#N/A
CDK1	P276-00	CDK inhibitor		#N/A	#N/A
CDK1	RGB-286638	CDK inhibitor		#N/A	#N/A
CDK1	R547	CDK inhibitor		#N/A	#N/A
CDK1	TG-02	CDK inhibitor|FLT3 inhibitor|JAK inhibitor		#N/A	#N/A
CDK1	terameprocol	lipoxygenase inhibitor		#N/A	#N/A
CDK15	adenosine-triphosphate	adenosine receptor agonist		#N/A	#N/A
CDK2	BMS-387032	CDK inhibitor|cell cycle inhibitor|MCL1 inhibitor		Ambiguous	0
CDK2	PHA-848125	CDK inhibitor|growth factor receptor inhibitor		Ambiguous	0
CDK2	roscovitine	CDK inhibitor		Ambiguous	0
CDK2	RX-3117	DNA synthesis inhibitor|CDK inhibitor		Ambiguous	0
CDK2	SCH-900776	CHK inhibitor		Ambiguous	0
CDK2	alvocidib	CDK inhibitor		Ambiguous	0
CDK2	AT-7519	CDK inhibitor		Ambiguous	0
CDK2	dinaciclib	CDK inhibitor		Ambiguous	0
CDK2	PHA-793887	CDK inhibitor		Ambiguous	0
CDK2	RGB-286638	CDK inhibitor		Ambiguous	0
CDK2	R547	CDK inhibitor		Ambiguous	0
CDK2	TG-02	CDK inhibitor|FLT3 inhibitor|JAK inhibitor		Ambiguous	0
CDK2	bosutinib	Abl kinase inhibitor|Bcr-Abl kinase inhibitor|src inhibitor	chronic myeloid leukemia (CML)	Ambiguous	0	?
CDK3	RGB-286638	CDK inhibitor		#N/A	#N/A
CDK4	abemaciclib	CDK inhibitor	breast cancer	#N/A	#N/A
CDK4	AMG-925	CDK inhibitor|FLT3 inhibitor		#N/A	#N/A
CDK4	palbociclib	CDK inhibitor	breast cancer	#N/A	#N/A
CDK4	ribociclib	CDK inhibitor	breast cancer	#N/A	#N/A
CDK4	PHA-848125	CDK inhibitor|growth factor receptor inhibitor		#N/A	#N/A
CDK4	P276-00	CDK inhibitor		#N/A	#N/A
CDK4	alvocidib	CDK inhibitor		#N/A	#N/A
CDK4	AT-7519	CDK inhibitor		#N/A	#N/A
CDK4	PHA-793887	CDK inhibitor		#N/A	#N/A
CDK4	R547	CDK inhibitor		#N/A	#N/A
CDK4	RGB-286638	CDK inhibitor		#N/A	#N/A
CDK5	indirubin	CDK inhibitor|glycogen synthase kinase inhibitor		#N/A	#N/A
CDK5	dinaciclib	CDK inhibitor		#N/A	#N/A
CDK5	alvocidib	CDK inhibitor		#N/A	#N/A
CDK5	AT-7519	CDK inhibitor		#N/A	#N/A
CDK5	PHA-793887	CDK inhibitor		#N/A	#N/A
CDK5	RGB-286638	CDK inhibitor		#N/A	#N/A
CDK6	abemaciclib	CDK inhibitor	breast cancer	#N/A	#N/A
CDK6	AMG-925	CDK inhibitor|FLT3 inhibitor		#N/A	#N/A
CDK6	chrysin	breast cancer resistance protein inhibitor		#N/A	#N/A
CDK6	palbociclib	CDK inhibitor	breast cancer	#N/A	#N/A
CDK6	ribociclib	CDK inhibitor	breast cancer	#N/A	#N/A
CDK6	alvocidib	CDK inhibitor		#N/A	#N/A
CDK6	AT-7519	CDK inhibitor		#N/A	#N/A
CDK6	RGB-286638	CDK inhibitor		#N/A	#N/A
CDK7	BMS-387032	CDK inhibitor|cell cycle inhibitor|MCL1 inhibitor		#N/A	#N/A
CDK7	PHA-848125	CDK inhibitor|growth factor receptor inhibitor		#N/A	#N/A
CDK7	TG-02	CDK inhibitor|FLT3 inhibitor|JAK inhibitor		#N/A	#N/A
CDK7	R547	CDK inhibitor		#N/A	#N/A
CDK7	PHA-793887	CDK inhibitor		#N/A	#N/A
CDK7	alvocidib	CDK inhibitor		#N/A	#N/A
CDK7	RGB-286638	CDK inhibitor		#N/A	#N/A
CDK8	alvocidib	CDK inhibitor		#N/A	#N/A
CDK9	roscovitine	CDK inhibitor		#N/A	#N/A
CDK9	BMS-387032	CDK inhibitor|cell cycle inhibitor|MCL1 inhibitor		#N/A	#N/A
CDK9	P276-00	CDK inhibitor		#N/A	#N/A
CDK9	dinaciclib	CDK inhibitor		#N/A	#N/A
CDK9	TG-02	CDK inhibitor|FLT3 inhibitor|JAK inhibitor		#N/A	#N/A
CDK9	AT-7519	CDK inhibitor		#N/A	#N/A
CDK9	PHA-793887	CDK inhibitor		#N/A	#N/A
CDK9	alvocidib	CDK inhibitor		#N/A	#N/A
CDK9	RGB-286638	CDK inhibitor		#N/A	#N/A
CEL	taurocholate	G protein-coupled receptor agonist		#N/A	#N/A
CELA1	sivelestat	elastase inhibitor	acute lung injury	#N/A	#N/A
CENPE	GSK923295	centromere associated protein inhibitor		#N/A	#N/A
CES1	avasimibe	ACAT inhibitor		#N/A	#N/A
CES1	homatropine	acetylcholine receptor antagonist	pupil dilation	#N/A	#N/A
CES1	oseltamivir-phosphate	neuraminidase inhibitor	influenza A virus infection	#N/A	#N/A
CES1	cholic-acid	bile acid	bile acid synthesis disorders|peroxisomal disorders|Zellweger syndrome	#N/A	#N/A
CES1	CI-976	ACAT inhibitor		#N/A	#N/A
CES1	cyclandelate	calcium channel blocker	claudication|arteriosclerosis|Raynaud's disease	#N/A	#N/A
CES1	probucol	atherogenesis inhibitor	coronary artery disease (CAD)	#N/A	#N/A
CETP	anacetrapib	cholesteryl ester transfer protein inhibitor		#N/A	#N/A
CETP	CP-532623	cholesteryl ester transfer protein inhibitor		#N/A	#N/A
CETP	dalcetrapib	cholesteryl ester transfer protein inhibitor		#N/A	#N/A
CETP	evacetrapib	cholesteryl ester transfer protein inhibitor		#N/A	#N/A
CETP	torcetrapib	cholesteryl ester transfer protein inhibitor		#N/A	#N/A
CFD	BCX-1470	serine protease inhibitor|complement inhibitor		#N/A	#N/A
CFTR	bumetanide	solute carrier family member inhibitor	edema|congestive heart failure	#N/A	#N/A
CFTR	capsaicin	TRPV agonist	muscle pain|rheumatoid arthritis	#N/A	#N/A
CFTR	genistein	tyrosine kinase inhibitor		#N/A	#N/A
CFTR	IOWH032	CFTR channel antagonist		#N/A	#N/A
CFTR	ivacaftor	CFTR channel potentiator	cystic fibrosis	#N/A	#N/A
CFTR	lumacaftor	CFTR channel agonist	cystic fibrosis	#N/A	#N/A
CFTR	glyburide	ATP channel blocker|insulin secretagogue|sulfonylurea	diabetes mellitus|hyperglycemia	#N/A	#N/A
CFTR	felodipine	calcium channel blocker	hypertension	#N/A	#N/A
CFTR	nimodipine	calcium channel blocker	hemorrhage	#N/A	#N/A
CHAT	nicotine	acetylcholine receptor agonist	smoking cessation	#N/A	#N/A
CHD1	epirubicin	topoisomerase inhibitor	breast cancer	#N/A	#N/A
CHEK1	AZD7762	CHK inhibitor		#N/A	#N/A
CHEK1	LY2603618	CHK inhibitor		#N/A	#N/A
CHEK1	LY2606368	CHK inhibitor		#N/A	#N/A
CHEK1	PF-477736	CHK inhibitor		#N/A	#N/A
CHEK1	7-hydroxystaurosporine	CDK inhibitor|CHK inhibitor|PKC inhibitor		#N/A	#N/A
CHEK1	SCH-900776	CHK inhibitor		#N/A	#N/A
CHEK2	AZD7762	CHK inhibitor		#N/A	#N/A
CHEK2	PF-477736	CHK inhibitor		#N/A	#N/A
CHRFAM7A	imidacloprid	acetylcholine receptor antagonist		#N/A	#N/A
CHRFAM7A	memantine	glutamate receptor antagonist	Alzheimer's disease|senile dementia	#N/A	#N/A
CHRFAM7A	tramadol	norepinephrine reputake inhibitor|opioid receptor agonist|serotonin reuptake inhibitor	acute pain|chronic pain	#N/A	#N/A
CHRM1	aceclidine	acetylcholine receptor agonist	glaucoma	#N/A	#N/A
CHRM1	aclidinium	acetylcholine receptor antagonist	bronchitis|emphysema|chronic obstructive pulmonary disease (COPD)	#N/A	#N/A
CHRM1	alcuronium	muscle relaxant	muscle relaxant	#N/A	#N/A
CHRM1	aminopentamide	acetylcholine receptor antagonist	acute abdominal visceral spasm|hypertrophic gastritis (GHG)|nausea	#N/A	#N/A
CHRM1	anisotropine	acetylcholine receptor antagonist	peptic ulcer disease (PUD)	#N/A	#N/A
CHRM1	arecoline	acetylcholine receptor agonist		#N/A	#N/A
CHRM1	atropine	acetylcholine receptor antagonist	cycloplegia|mydriasis|amblyopia	#N/A	#N/A
CHRM1	benztropine-mesylate	acetylcholine receptor antagonist	extrapyramidal symptoms (EPS)|Parkinson's Disease	#N/A	#N/A
CHRM1	bethanechol	acetylcholine receptor agonist	urinary retention	#N/A	#N/A
CHRM1	biperiden	acetylcholine receptor antagonist	Parkinson's Disease	#N/A	#N/A
CHRM1	brompheniramine	histamine receptor antagonist	allergic rhinitis|common cold	#N/A	#N/A
CHRM1	buclizine	histamine receptor antagonist	migraine headache	#N/A	#N/A
CHRM1	caramiphen	cholinergic receptor antagonist	Parkinson's Disease	#N/A	#N/A
CHRM1	carbachol	cholinergic receptor agonist	intraocular pressure	#N/A	#N/A
CHRM1	cevimeline	acetylcholine receptor agonist	sjogren's syndrome	#N/A	#N/A
CHRM1	chlorprothixene	dopamine receptor antagonist	schizophrenia|bipolar disorder	#N/A	#N/A
CHRM1	cimetropium	acetylcholine receptor antagonist	irritable bowel syndrome	#N/A	#N/A
CHRM1	clidinium	acetylcholine receptor antagonist	peptic ulcer disease (PUD)|irritable bowel syndrome|enterocolitis	#N/A	#N/A
CHRM1	cyclopentolate	acetylcholine receptor antagonist	mydriasis|cycloplegia	#N/A	#N/A
CHRM1	darifenacin	acetylcholine receptor antagonist	urinary incontinence	#N/A	#N/A
CHRM1	dicycloverine	acetylcholine receptor antagonist	irritable bowel syndrome	#N/A	#N/A
CHRM1	diphenidol	acetylcholine receptor agonist	vertigo	#N/A	#N/A
CHRM1	disopyramide	sodium channel blocker	ventricular tachycardia (VT)|ventricular arrhythmias	#N/A	#N/A
CHRM1	dosulepin	norepinephrine reuptake inhibitor|serotonin╨norepinephrine reuptake inhibitor (SNRI)|tricyclic antidepressant	depression	#N/A	#N/A
CHRM1	doxylamine	histamine receptor antagonist	sedative	#N/A	#N/A
CHRM1	fesoterodine	acetylcholine receptor antagonist	urinary incontinence	#N/A	#N/A
CHRM1	flavoxate	acetylcholine receptor antagonist	urinary incontinence|interstitial cystitis (IC)|urethritis|prostatitis	#N/A	#N/A
CHRM1	glycopyrrolate	acetylcholine receptor antagonist	peptic ulcer disease (PUD)	#N/A	#N/A
CHRM1	homatropine-methylbromide	acetylcholine receptor antagonist	uveal tract inflammation	#N/A	#N/A
CHRM1	hyoscyamine	acetylcholine receptor antagonist	peptic ulcer disease (PUD)|acute abdominal visceral spasm|ulcerative colitis|interstitial cystitis (IC)|enterocolitis|irritable bowel syndrome|tremors|allergic rhinitis	#N/A	#N/A
CHRM1	imidafenacin	acetylcholine receptor antagonist	spasms|spasms	#N/A	#N/A
CHRM1	ipratropium	acetylcholine receptor antagonist	bronchospasm|chronic obstructive pulmonary disease (COPD)|bronchitis|emphysema	#N/A	#N/A
CHRM1	levo-phencynonate	acetylcholine receptor antagonist		#N/A	#N/A
CHRM1	mebeverine	acetylcholine receptor antagonist	irritable bowel syndrome	#N/A	#N/A
CHRM1	mepenzolate	acetylcholine receptor antagonist	peptic ulcer disease (PUD)	#N/A	#N/A
CHRM1	methantheline	acetylcholine receptor antagonist	peptic ulcer disease (PUD)|irritable bowel syndrome|pancreatitis|dyskinesia|neurogenic bladder	#N/A	#N/A
CHRM1	methscopolamine	acetylcholine receptor antagonist	peptic ulcer disease (PUD)	#N/A	#N/A
CHRM1	metixene	acetylcholine receptor antagonist	Parkinson's Disease	#N/A	#N/A
CHRM1	metoclopramide	dopamine receptor antagonist|serotonin receptor antagonist	gastroparesis|nausea|vomiting	#N/A	#N/A
CHRM1	molindone	dopamine receptor antagonist	schizophrenia	#N/A	#N/A
CHRM1	nebracetam	acetylcholine receptor agonist		#N/A	#N/A
CHRM1	nefiracetam	acetylcholine receptor agonist|benzodiazepine receptor agonist		#N/A	#N/A
CHRM1	otenzepad	acetylcholine receptor antagonist		#N/A	#N/A
CHRM1	oxybutynin	acetylcholine receptor antagonist	urinary incontinence	#N/A	#N/A
CHRM1	oxyphencyclimine	cholinergic receptor antagonist	peptic ulcer disease (PUD)	#N/A	#N/A
CHRM1	oxyphenonium	cholinergic receptor antagonist	peptic ulcer disease (PUD)	#N/A	#N/A
CHRM1	paroxetine	selective serotonin reuptake inhibitor (SSRI)	depression|obsessive compulsive disorder (OCD)|generalized anxiety disorder (GAD)|panic disorders|posttraumatic stress disorder|social anxiety disorder	#N/A	#N/A
CHRM1	pilocarpine	acetylcholine receptor agonist	glaucoma|hypertension	#N/A	#N/A
CHRM1	pipenzolate	cholinergic receptor antagonist	spasms	#N/A	#N/A
CHRM1	piperidolate	acetylcholine receptor antagonist	spasms	#N/A	#N/A
CHRM1	pirenzepine	acetylcholine receptor antagonist	peptic ulcer disease (PUD)	#N/A	#N/A
CHRM1	procyclidine	acetylcholine receptor antagonist	parkinsonism|Parkinson's Disease|akathisia|dystonia	#N/A	#N/A
CHRM1	profenamine	butyrylcholinesterase inhibitor|cholinergic receptor antagonist	Parkinson's Disease	#N/A	#N/A
CHRM1	propantheline	acetylcholine receptor antagonist	peptic ulcer disease (PUD)	#N/A	#N/A
CHRM1	propiverine	acetylcholine receptor antagonist	urinary incontinence	#N/A	#N/A
CHRM1	solifenacin-succinate	acetylcholine receptor antagonist	urinary incontinence|urinary frequency	#N/A	#N/A
CHRM1	telenzepine	acetylcholine receptor antagonist		#N/A	#N/A
CHRM1	tiotropium	acetylcholine receptor antagonist	chronic obstructive pulmonary disease (COPD)|bronchitis|emphysema	#N/A	#N/A
CHRM1	tolterodine	acetylcholine receptor antagonist	urinary incontinence|urinary frequency	#N/A	#N/A
[truncated: 7,018 more rows]

## Sheet: Sheet1
GENES	S-Predixcan	SMR	MAGMA	eQTL Mapping	UP.Regulated	DOWN.regulated	DIFF.regulated	Predicted Drug Action from eQTL	Within GWAS Loci
ABCC3	0	1	1	0	3	1	2	Agonist	0
CA1	0	0	1	1	1	2	1	Antagonist	0
CA13	0	1	1	0	2	5	3	Antagonist	0
CA3	0	1	1	1	5	1	4	Agonist	0
CA4	0	1	1	0	3	0	3	Agonist	0
CACNA1D	0	0	1	0	3	0	3	Agonist	0
CACNA2D2	1	0	1	0	3	0	3	Agonist	1
CACNG3	1	0	0	0	2	0	2	Agonist	0
CATSPER2	0	1	1	0	1	4	3	Antagonist	0
CD14	0	0	1	1	0	2	2	Antagonist	1
CD19	0	0	1	1	2	0	2	Agonist	1
CDK2	0	0	1	1	1	1	0	Ambiguous	0
CHUK	0	0	1	1	1	1	0	Ambiguous	1
CLCN2	1	1	1	1	2	1	1	Agonist	0
CPN1	0	0	1	1	0	1	1	Antagonist	1
CYP26B1	1	0	0	1	2	3	1	Antagonist	0
DHODH	1	1	1	1	2	9	7	Antagonist	0
DLL4	0	0	1	1	0	0	0	Ambiguous	1
DPP4	1	0	1	1	0	2	2	Antagonist	1
DYRK1B	0	1	1	0	3	0	3	Agonist	0
EP300	0	1	1	1	1	2	1	Antagonist	1
ESRRG	0	0	1	1	0	2	2	Antagonist	0
F2	0	0	1	0	3	0	3	Agonist	0
GABBR1	1	0	1	1	3	3	0	Ambiguous	1
GHR	0	1	1	0	4	0	4	Agonist	0
GPD2	0	0	1	1	1	1	0	Ambiguous	0
GRIA4	0	0	1	1	1	0	1	Agonist	0
GRIN2A	0	0	1	1	2	4	2	Antagonist	0
GRK6	0	0	1	1	0	0	0	Ambiguous	1
GRM3	0	1	1	0	2	0	2	Agonist	0
GRM8	0	0	1	1	1	2	1	Antagonist	0
GSTM1	0	0	0	1	7	5	2	Agonist	0
HBEGF	0	0	1	1	1	0	1	Agonist	1
HCRTR1	1	0	1	1	2	1	1	Agonist	1
HLA-A	1	0	0	1	0	10	10	Antagonist	1
HLA-C	0	0	0	1	14	1	13	Agonist	0
HTR1D	0	1	1	0	8	0	8	Agonist	0
HTR5A	0	1	1	0	1	3	2	Antagonist	0
HYAL2	0	1	0	0	0	0	0	Ambiguous	1
IL27	1	0	1	1	0	1	1	Antagonist	1
IMPA1	0	1	1	0	0	4	4	Antagonist	0
IMPDH2	0	0	1	1	2	0	2	Agonist	1
ITGB6	1	0	1	0	2	0	2	Agonist	0
KCNJ6	0	1	1	1	7	0	7	Agonist	0
KCNK3	0	1	1	0	5	1	4	Agonist	0
LAMB2	0	0	1	1	0	2	2	Antagonist	1
LAMC2	1	1	1	0	10	0	10	Agonist	0
LAP3	0	0	1	1	0	4	4	Antagonist	0
LIMK2	0	1	1	0	2	0	2	Agonist	0
MAP3K3	0	0	1	0	5	0	5	Agonist	0
MC1R	0	1	1	0	5	8	3	Antagonist	0
MGEA5	0	0	1	1	1	2	1	Antagonist	0
MYLK	0	0	1	1	2	0	2	Agonist	0
NISCH	0	0	1	1	1	3	2	Antagonist	1
NR1H3	1	0	0	1	4	2	2	Agonist	0
NTRK3	0	0	1	1	2	0	2	Agonist	1
OPRL1	0	0	1	0	0	3	3	Antagonist	0
PAK4	0	0	1	1	0	13	13	Antagonist	0
PDE4C	0	1	1	1	6	1	5	Agonist	1
PDE4D	0	0	1	0	1	3	2	Antagonist	0
PDPK1	0	1	1	0	2	0	2	Agonist	0
PLTP	0	0	0	1	5	0	5	Agonist	0
PMEL	0	0	1	1	1	0	1	Agonist	0
PRKD1	0	0	1	1	1	1	0	Ambiguous	0
PSMA5	1	0	1	0	0	1	1	Antagonist	1
PTPRF	1	0	1	1	1	2	1	Antagonist	1
SCN2A	0	0	1	1	1	1	0	Ambiguous	1
SERPINC1	0	1	1	0	9	0	9	Agonist	1
SLC6A4	0	0	1	0	1	0	1	Agonist	0
SLC6A9	0	0	1	1	3	0	3	Agonist	1
SRPK2	0	0	1	1	0	2	2	Antagonist	1
STK4	0	1	1	1	5	1	4	Agonist	0
TESK2	0	1	1	0	5	1	4	Agonist	0
THRB	1	0	1	1	3	1	2	Agonist	1
TLR9	0	0	1	1	0	2	2	Antagonist	1
VAMP2	0	1	1	0	1	5	4	Antagonist	0
