# Supplementary material for: Identifying nootropic drug targets via large-scale cognitive GWAS and transcriptomics
Source: Neuropsychopharmacology. 2021 May 25;46(10):1788–801. doi: 10.1038/s41386-021-01023-4 (PMC8357785; doi:10.1038/s41386-021-01023-4)
Supplement: Supplementary file 19 — Stable20 [file 41386_2021_1023_MOESM19_ESM.xlsx]

## Sheet: TableS20
TableS20
Cell Specific Follow-up lookups of Top 76 Candidate Target Genes
	p < 0.05	p < 0.01	p < 0.001	p < 0.0001
Basal forebrain	MYLK
Cholinergic neurons of basal forebrain	HCRTR1	HCRTR1
Brain stem	SLC6A4, HCRTR1	SLC6A4
Cholinergic neurons of brain stem	NR1H3
Serotonergic neurons of brain stem	HTR1D, SLC6A4, HCRTR1	HTR1D, SLC6A4, HCRTR1	HCRTR1
Cerebellum	MAP3K3		SLC6A4
Myelinating Oligodendrocyte of cerebellum	LAP3, TESK2, SLC6A9	LAP3, TESK2
Astroglia of cerebellum	SLC6A9, TESK2, CYP26B1, GSTM1, PLTP	TESK2, PLTP	SLC6A4, HCRTR1	SLC6A4, HCRTR1
Golgi neurons of cerebellum	DYRK1B, IMPDH2, ESRRG, CACNG3	DYRK1B
Unipolar brush cells and Bergman glia of cerebellum	PLTP		PLTP
Stellate and basket cells of cerebellum	GRM8, ESRRG, GRIA4, HBEGF	ESRRG
Granule cells of cerebellum	NR1H3
Purkinje cells of cerebellum	HBEGF, CACNA2D2
Bergman glia and mature oligodendrocytes of cerebellum	GRIA4, TESK2, PLTP, GSTM1	PLTP
Striatum(Caudate and Putamen)	HTR1D		DYRK1B
Cholinergic neurons of striatum	VAMP2, LIMK2		PLTP
Drd1+ medium spiny neurons of striatum	GRK6, HTR1D, MAP3K3	HTR1D
Drd2+ medium spiny neurons of striatum	PRKD1, HTR1D, MAP3K3	HTR1D
Cortex	LAMC2		HTR1D
Myelinating Oligodendrocyte of cortex	LAP3, GRM3, TESK2, SLC6A9	LAP3
Cort+ neurons of cortex	DYRK1B, IMPDH2, LAMC2	DYRK1B
Immune Cells*	LAMB2, CD14, CACNG3, LAMC2, CYP26B1	LAMB2, CD14, CYP26B1, LAMC2
Astrocytes of cortex	HBEGF, GHR		CDK2
Glt25d2 neurons of cortex	GPD2, LAMC2	LAMC2	CD14, LAMC2	CD14
Ntsr+ neurons of cortex	LAMB2, GRM3, GPD2, LAMC2	LAMC2
Oligodendrocyte Progenitor Cells of cortex	PAK4, CDK2	PAK4, CDK2	LAMC2	LAMC2
Pnoc+ neurons of cortex			LAMC2
Habenula (epithalamus)	MYLK
Cholinergic neurons of habenula	GABBR1
Hypothalamus	OPRL1, HCRTR1
Hypocretinergic neurons of hypothalamus	GHR, HYAL2, CACNG3, HCRTR1	GHR
Cone cells	CACNA1D, MYLK, MGEA5, CACNG3, SLC6A9	MYLK, SLC6A9
Rod cells	GRM8
Spinal cord	CHUK
Cholinergic neurons of spinal cord	GHR, HTR1D, HYAL2		MYLK	MYLK
