# Supplementary material for: Identifying nootropic drug targets via large-scale cognitive GWAS and transcriptomics
Source: Neuropsychopharmacology. 2021 May 25;46(10):1788–801. doi: 10.1038/s41386-021-01023-4 (PMC8357785; doi:10.1038/s41386-021-01023-4)
Supplement: Supplementary file 20 — Stable21 [file 41386_2021_1023_MOESM20_ESM.xlsx]

## Sheet: TableS21
TableS21
Follow-up lookups of Developmental Epochs of Top 76 Candidate Target Genes
	p < 0.05	p < 0.01	p < 0.001	p < 0.0001
Amygdala.Early.Fetal	CA3, CDK2	CDK2
Cerebellum.Early.Fetal	LIMK2, ESRRG, PDE4D, CYP26B1, SLC6A4, CACNA2D2	SLC6A4, ESRRG
Cortex.Early.Fetal	PDE4D, DPP4, CDK2
Hippocampus.Early.Fetal	CDK2	CDK2
Striatum.Early.Fetal	GHR, CA3, CDK2, PRKD1	CDK2
Thalamus.Early.Fetal	PDE4D, KCNJ6, LIMK2, OPRL1
Amygdala.Early.Mid.Fetal	CDK2
Cerebellum.Early.Mid.Fetal	SLC6A4, GHR, CYP26B1, PLTP, CDK2, GRM8, ESRRG	SLC6A4, ESRRG
Cortex.Early.Mid.Fetal	PDE4D, DPP4	DPP4
Hippocampus.Early.Mid.Fetal	CDK2
Striatum.Early.Mid.Fetal	LAMC2	LAMC2
Thalamus.Early.Mid.Fetal	LIMK2, OPRL1
Amygdala.Late.Mid.Fetal	DPP4, THRB, CA3
Cerebellum.Late.Mid.Fetal	KCNJ6, LAMC2, GHR, CYP26B1, CDK2, PRKD1, ESRRG	CYP26B1
Cortex.Late.Mid.Fetal	DPP4	DPP4
Hippocampus.Late.Mid.Fetal	HCRTR1, CA3
Striatum.Late.Mid.Fetal	LAMC2, GRM3	LAMC2	LAMC2
Thalamus.Late.Mid.Fetal	PLTP
Amygdala.Late.Fetal	CA3, GSTM1, CA1	GSTM1, CA1	CA1	CA1
Cerebellum.Late.Fetal	KCNJ6, GHR, GRIA4, ESRRG, ITGB6, CA1, CYP26B1, CACNA2D2	ITGB6, ESRRG, CA1	ITGB6	ITGB6
Cortex.Late.Fetal	DPP4, CA1
Hippocampus.Late.Fetal	CA3	CA3
Striatum.Late.Fetal	LAMC2, GRM3, CDK2, GHR
Thalamus.Late.Fetal	GRM8, SLC6A9, KCNK3, OPRL1	GRM8
Amygdala.Neotal.Early.Infancy
Cerebellum.Neotal.Early.Infancy	LAMC2, ESRRG, CYP26B1, SLC6A4, KCNK3, CD14, TLR9	CD14, SLC6A4, CYP26B1
Cortex.Neotal.Early.Infancy	CACNG3, THRB, PDE4C, GRIN2A, HCRTR1
Hippocampus.Neotal.Early.Infancy	PLTP, GSTM1
Striatum.Neotal.Early.Infancy	HTR1D
Thalamus.Neotal.Early.Infancy	GRIA4, VAMP2, CA13, GRM8, IMPA1, OPRL1	GRIA4
Amygdala.Late.Infancy	CA4
Cerebellum.Late.Infancy	SERPINC1, TLR9, CATSPER2	SERPINC1, TLR9, CATSPER2
Cortex.Late.Infancy	CACNG3
Hippocampus.Late.Infancy
Striatum.Late.Infancy	CA4
Thalamus.Late.Infancy	VAMP2
Amygdala.Early.Childhood	GRIN2A
Cerebellum.Early.Childhood	KCNK3, LAMC2, CA4, HTR5A, CYP26B1, SCN2A, CATSPER2, CD14, TLR9, CACNA2D2	LAMC2, CYP26B1, CATSPER2
Cortex.Early.Childhood	CACNG3, THRB, PDE4C, GRIN2A, HCRTR1	GRIN2A
Hippocampus.Early.Childhood
Striatum.Early.Childhood	GRM3, HTR1D	HTR1D
Thalamus.Early.Childhood
Amygdala.Middle.Late.Childhood	CACNG3, HTR1D
Cerebellum.Middle.Late.Childhood	LAMC2, CA4, HTR5A, GRIA4, SCN2A, CATSPER2, CD14, CYP26B1, CACNA2D2	CYP26B1
Cortex.Middle.Late.Childhood	CACNG3, THRB, GRIN2A
Hippocampus.Middle.Late.Childhood	IMPA1
Striatum.Middle.Late.Childhood	GSTM1, HTR1D	HTR1D
Thalamus.Middle.Late.Childhood	GABBR1
Amygdala.Adolescence	CYP26B1, HTR1D, CACNG3, GRIN2A, PDE4C, GSTM1
Cerebellum.Adolescence	LAMC2, CA4, HTR5A, GRIA4, SCN2A, CATSPER2, CD14, TLR9, CYP26B1, CACNA2D2	CA4, HTR5A
Cortex.Adolescence	CACNG3, THRB, PDE4C, GRIN2A, HTR5A	PDE4C, GRIN2A
Hippocampus.Adolescence	GSTM1
Striatum.Adolescence	GSTM1, MYLK, HTR1D, GRM3, DLL4	HTR1D	HTR1D
Thalamus.Adolescence	GABBR1
Amygdala.Young.Adulthood	MYLK
Cerebellum.Young.Adulthood	LAMC2, CA4, HTR5A, CYP26B1, SCN2A, CATSPER2, TLR9, CACNA2D2	CA4, HTR5A
Cortex.Young.Adulthood	THRB, CACNA1D, PDE4C, GRIN2A, HTR5A	THRB, GRIN2A
Hippocampus.Young.Adulthood	MYLK
Striatum.Young.Adulthood	MYLK, HTR1D, TESK2	HTR1D
Thalamus.Young.Adulthood	ABCC3	ABCC3	ABCC3
