# Supplementary material for: Identifying nootropic drug targets via large-scale cognitive GWAS and transcriptomics
Source: Neuropsychopharmacology. 2021 May 25;46(10):1788–801. doi: 10.1038/s41386-021-01023-4 (PMC8357785; doi:10.1038/s41386-021-01023-4)
Supplement: Supplementary file 21 — STable18 [file 41386_2021_1023_MOESM21_ESM.xlsx]

## Sheet: Table S18
TableS18
Candidate 'Druggable' Genes with gene expression profiles, and drug-disease indications from CMAP/CLUE
* These approaches contributed to total gene count
	Gene identification approaches														QTL directions																				CMAP/CLUE filters
Feature Count	1876	444	166	166	695	313	652	449	421	592	42	119	638	946	1540	53	809	2819	321	448	569	674	832	573	479	388	341	458	432	301					50		312	187	60	268	54	198	35	126	7	25	96	142	115
GENES	Drug Targets*	S-TissueXcan.GTEX7*	Spredixcan.Brain (post-hoc)	SMR.Brain.Bonferroni*	SMR.Brain.FDR (post-hoc)	HEIDI.(p.adj < 0.01)	MAGMA.Gene.Chisq*	MAGMA.pathways*	FUMA.eQTL.Brain*	eQTL.PsychEnc.mvQTL*	rQTL.PsychEnc.mvQTL*	evQTL.PsychEnc.mvQTL*	sQTL.PsychEnc.mvQTL*	TOTAL	SMR.PsychEnc	rQTL.PsyEnc	eQTL.PsyEnc	STISSUEXCAN.Gtex7.all	SPREDIXCAN.Amygdala	SPREDIXCAN.Anterior.CC	SPREDIXCAN.Caudate	SPREDIXCAN.crbhm	SPREDIXCAN.crbl	SPREDIXCAN.crtx	SPREDIXCAN.fctx	SPREDIXCAN.Hipp	SPREDIXCAN.Hypoth	SPREDIXCAN.Naccumb	SPREDIXCAN.Putm	SPREDIXCAN.Sbtsnig	UP.Regulated	DOWN.regulated	DIFF.regulated	Predicted Drug Action from eQTL	Within GWAS Loci	GWAS loci ID	Launched	Phase1	Phase1/2	Phase2	Phase2/3	Phase3	allergy	cardiology	critical care	dental	dermatology	endocrinology	gastroenterology
HRH1	1	0	0	0	0	0	0	1	0	0	0	0	0	1	0	0	0	1	0	0	0	0	0	0	0	0	0	0	0	0	1	0	1		0	0	96	2	0	1	0	2	30	2	0	0	3	0	6
DRD2	1	0	0	0	0	0	0	1	0	0	0	0	0	1	-1	0	0	-1	0	0	0	0	0	0	0	0	0	0	0	0	0	2	2		0	0	95	0	0	9	0	6	1	2	0	0	0	3	14
ADRA1A	1	0	0	0	0	0	0	0	0	0	0	0	0	0	1	0	0	-1	0	0	-1	0	0	0	0	0	0	0	0	0	1	2	1		0	0	90	0	0	6	0	2	5	26	0	0	1	7	4
HTR2A	1	0	0	0	0	0	0	1	0	0	0	0	0	1	0	0	0	-1	0	0	0	0	1	0	0	0	0	0	0	0	1	1	0		0	0	83	3	0	16	0	4	2	4	0	0	1	4	4
CHRM1	1	0	0	0	0	0	0	0	0	0	0	0	0	0	0	0	0	0	0	0	0	0	0	0	0	0	0	0	0	0	0	0	0		0	0	87	1	0	0	0	5	4	3	0	0	1	0	22
CHRM3	1	0	0	0	0	0	0	0	0	0	0	0	0	0	0	0	0	1	0	0	0	0	0	0	0	0	0	0	0	0	1	0	1		0	0	71	2	0	1	0	3	4	3	2	0	1	0	17
ADRA2A	1	0	0	0	0	0	0	0	0	0	0	0	0	0	0	0	0	1	0	0	1	0	1	0	0	0	0	-1	0	0	3	1	2		0	0	70	2	0	1	0	1	3	18	0	0	0	5	2
CHRM2	1	0	0	0	0	0	0	0	0	0	0	0	0	0	0	0	0	-1	0	0	0	0	0	0	0	0	0	0	0	0	0	1	1		0	0	71	1	0	0	0	2	5	3	2	0	1	0	13
HTR1A	1	0	0	0	0	0	0	0	0	0	0	0	0	0	-1	0	0	1	0	0	0	0	0	-1	0	0	0	0	0	0	1	2	1		0	0	73	5	0	14	1	5	0	8	0	0	0	2	3
NR3C1	1	0	0	0	0	0	0	1	0	0	0	0	0	1	0	0	0	-1	0	0	0	0	0	0	0	0	0	0	0	0	0	1	1		0	0	52	1	0	0	0	0	10	1	0	0	33	10	11
ADRA1B	1	0	0	0	0	0	0	0	0	0	0	0	0	0	0	0	0	1	0	0	0	0	0	0	0	0	0	0	0	0	1	0	1		0	0	59	0	0	1	0	1	4	20	0	0	1	4	3
HTR2C	1	0	0	0	0	0	0	0	0	0	0	0	0	0	0	0	0	0	0	0	0	0	0	0	0	0	0	0	0	0	0	0	0		0	0	55	3	0	8	0	3	1	3	0	0	1	4	3
PTGS2	1	0	0	0	0	0	0	0	0	0	0	0	0	0	0	0	0	1	0	0	0	1	0	-1	0	0	0	0	0	0	2	1	1		0	0	72	2	0	4	2	4	0	1	0	3	2	10	4
PTGS1	1	0	0	0	0	0	0	0	0	0	0	0	0	0	-1	0	0	-1	0	0	0	0	0	0	0	0	0	0	0	0	0	2	2		0	0	69	1	0	2	0	3	0	2	0	3	3	9	4
ADRA2B	1	0	0	0	0	0	0	0	0	0	0	0	0	0	-1	0	0	0	0	0	0	0	0	0	0	0	0	0	0	0	0	1	1		0	0	57	1	0	0	0	0	3	18	0	0	0	4	2
ADRA2C	1	0	0	0	0	0	0	1	0	0	0	0	0	1	0	0	0	1	0	0	0	1	1	0	0	0	0	0	0	0	3	0	3		0	0	54	0	0	0	0	1	3	17	0	0	0	4	2
ADRA1D	1	0	0	0	0	0	0	0	0	0	0	0	0	0	-1	0	0	-1	0	0	0	0	0	1	1	-1	0	0	0	0	2	3	1		0	0	49	0	0	2	0	1	4	20	0	0	1	4	3
DRD1	1	0	0	0	0	0	0	1	0	0	0	0	0	1	-1	0	0	1	0	0	0	0	0	0	0	0	0	0	0	0	1	1	0		0	0	49	0	0	4	0	1	0	3	0	0	0	2	6
DRD3	1	0	0	0	0	0	0	0	0	0	0	0	0	0	0	0	0	0	0	0	0	0	0	0	0	0	0	0	0	0	0	0	0		0	0	48	0	0	4	0	3	0	2	0	0	0	2	5
CHRM4	1	0	0	0	0	0	0	1	0	0	0	0	0	1	0	0	0	-1	0	0	0	0	0	0	0	0	0	0	0	0	0	1	1		0	0	51	1	0	0	0	2	3	2	0	0	0	0	8
SLC6A2	1	0	0	0	0	0	0	0	0	0	0	0	0	0	0	0	0	1	0	0	0	0	0	0	0	0	0	0	0	0	1	0	1		0	0	46	2	0	1	0	2	1	5	0	0	0	3	0
ADRB2	1	0	0	0	0	0	0	1	0	0	0	0	0	1	0	0	0	-1	0	0	0	0	0	0	0	0	0	0	0	0	0	1	1		0	0	66	3	0	6	0	2	2	27	0	0	0	4	0
HTR7	1	0	0	0	0	0	0	1	0	0	0	0	0	1	0	0	0	1	0	0	0	0	0	0	0	0	0	0	0	-1	1	1	0		0	0	39	0	0	1	0	3	1	3	0	0	1	2	2
SLC6A4	1	0	0	0	0	0	1	1	0	0	0	0	0	2	0	0	0	1	0	0	0	0	0	0	0	0	0	0	0	0	1	0	1	Agonist	0	0	40	1	0	1	0	2	1	2	0	0	0	1	0
DRD4	1	0	0	0	0	0	0	0	0	0	0	0	0	0	1	0	0	1	0	0	0	0	-1	0	1	0	1	0	1	0	5	1	4		0	0	38	1	0	5	0	1	0	2	0	0	0	2	5
CHRM5	1	0	0	0	0	0	0	1	0	0	0	0	0	1	1	0	0	1	1	1	1	0	1	1	-1	1	0	0	1	1	10	1	9		0	0	40	0	0	0	0	2	2	2	0	0	0	0	4
HTR1D	1	0	0	0	1	0	0	1	0	0	0	0	0	2	1	0	0	1	0	1	1	0	0	1	1	0	0	1	1	0	8	0	8	Agonist	0	0	37	2	0	5	0	2	0	2	0	0	0	2	0
HTR1B	1	0	0	0	0	0	0	1	0	0	0	0	0	1	0	0	0	1	0	0	0	0	0	0	0	0	0	0	0	0	1	0	1		0	0	40	5	0	3	0	2	0	5	0	0	0	2	1
ADRB1	1	0	0	0	0	0	0	0	0	0	0	0	0	0	1	0	0	1	0	1	1	0	0	1	0	1	0	0	1	0	7	0	7		0	0	54	3	0	3	0	2	2	29	0	0	0	2	0
HTR2B	1	0	0	0	0	0	0	0	0	0	0	0	0	0	1	0	0	-1	0	0	0	0	0	0	0	0	0	0	0	0	1	1	0		0	0	35	4	0	9	0	3	0	4	0	0	0	4	2
DRD5	1	0	0	0	0	0	0	0	0	0	0	0	0	0	-1	0	0	1	0	0	0	0	0	0	0	0	0	0	0	1	2	1	1		0	0	32	0	0	2	0	0	0	3	0	0	0	2	2
SCN10A	1	0	0	0	0	0	0	0	0	0	0	0	0	0	0	0	0	1	0	0	0	0	0	0	0	0	0	0	0	0	1	0	1		0	0	33	0	0	1	0	0	0	1	0	0	1	0	0
HTR6	1	0	0	0	0	0	0	1	0	0	0	0	0	1	-1	0	0	1	0	1	0	0	0	0	0	0	0	0	0	0	2	1	1		0	0	32	4	0	3	0	5	1	0	0	0	1	1	2
GABRA1	1	0	0	0	0	0	0	1	0	0	0	0	0	1	1	0	0	0	0	0	0	0	0	0	0	0	0	0	0	0	1	0	1		0	0	33	5	0	6	0	7	0	0	1	0	0	0	0
SCN5A	1	0	0	0	0	0	0	0	0	0	0	0	0	0	-1	0	0	1	0	0	0	0	0	0	0	0	0	0	1	0	2	1	1		0	0	39	0	0	1	0	2	0	13	0	0	1	0	0
ESR1	1	0	0	0	0	0	0	0	0	0	0	0	0	0	-1	0	0	-1	0	0	0	0	0	0	0	0	0	0	0	0	0	2	2		0	0	44	2	0	4	1	2	0	1	0	0	0	23	0
SLC6A3	1	0	0	0	0	0	0	0	0	0	0	0	0	0	0	0	0	1	0	0	0	0	0	0	0	0	0	0	0	0	1	0	1		0	0	27	1	0	1	0	2	2	1	0	0	0	2	0
ACHE	1	0	0	0	0	0	0	1	0	0	0	0	0	1	0	0	0	1	0	0	0	0	0	0	0	0	0	0	0	0	1	0	1		0	0	28	1	0	3	0	5	0	2	2	1	0	1	3
GABRA3	1	0	0	0	0	0	0	0	0	0	0	0	0	0	0	0	0	0	0	0	0	0	0	0	0	0	0	0	0	0	0	0	0		0	0	27	5	0	2	0	4	0	0	0	0	0	0	0
GABRA2	1	0	0	0	0	0	0	1	0	0	0	0	0	1	1	0	0	1	0	0	-1	0	-1	0	0	1	0	0	0	0	3	2	1		0	0	26	5	0	2	0	4	0	0	0	0	0	0	0
SCN4A	1	0	0	0	0	0	0	0	0	0	0	0	0	0	0	0	0	-1	0	0	1	0	0	0	0	0	0	0	0	0	1	1	0		0	0	24	0	0	1	0	0	0	3	0	0	1	0	0
GABRG2	1	0	0	0	0	0	0	1	0	0	0	0	0	1	1	0	0	-1	0	0	0	0	1	-1	0	0	0	0	0	0	2	2	0		0	0	25	1	0	1	0	2	0	0	0	0	0	0	0
HTR1E	1	0	0	0	0	0	0	1	0	0	0	0	0	1	0	0	0	1	0	0	1	0	0	0	0	0	0	0	0	0	2	0	2		0	0	23	0	0	2	0	1	0	1	0	0	0	0	0
HTR3A	1	0	0	0	0	0	0	1	0	0	0	0	0	1	1	0	0	0	0	0	0	0	0	0	0	0	0	0	0	0	1	0	1		0	0	28	0	0	4	0	3	0	1	0	0	0	0	7
CHRNA2	1	0	0	0	0	0	0	0	0	0	0	0	0	0	-1	0	0	-1	0	0	-1	-1	-1	0	0	0	0	0	0	0	0	5	5		0	0	21	0	0	0	0	1	0	1	4	0	0	0	1
CYP3A4	1	0	0	0	0	0	0	0	0	0	0	0	0	0	0	0	0	0	0	0	0	0	0	0	0	0	0	0	0	0	0	0	0		0	0	39	1	1	0	0	3	1	1	0	0	3	0	0
GABRB2	1	0	0	0	0	0	0	1	0	0	0	0	0	1	-1	0	0	-1	0	0	0	0	0	0	0	0	0	0	0	0	0	2	2		0	0	23	1	0	2	0	2	0	0	0	0	0	0	0
GABRA4	1	0	0	0	0	0	0	1	0	0	0	0	0	1	0	0	0	-1	0	0	0	1	0	0	0	0	0	0	0	0	1	1	0		0	0	24	2	0	2	0	2	0	0	0	0	0	0	0
GABRB3	1	0	0	0	0	0	0	1	0	0	0	0	0	1	0	0	0	-1	0	0	0	0	0	0	1	0	0	0	0	0	1	1	0		0	0	24	0	0	2	0	0	0	0	0	0	0	0	0
SCN1A	1	0	0	0	0	0	0	1	0	0	0	0	0	1	0	0	0	-1	0	0	-1	0	-1	0	0	0	0	-1	0	0	0	4	4		0	0	22	0	0	1	0	0	0	1	0	0	1	0	0
GABRA6	1	0	0	0	0	0	0	1	0	0	0	0	0	1	1	0	0	-1	0	0	0	-1	-1	0	0	0	0	0	0	1	2	3	1		0	0	24	2	0	2	0	2	0	0	0	0	0	0	0
CA1	1	0	0	0	0	0	0	1	1	0	0	0	0	2	0	0	0	-1	0	-1	1	0	0	0	0	0	0	0	0	0	1	2	1	Antagonist	0	0	25	0	0	3	0	1	0	11	0	0	0	1	5
GABRG3	1	0	0	0	0	0	0	1	0	0	0	0	0	1	0	0	0	-1	0	0	0	0	0	-1	0	0	0	0	0	0	0	2	2		0	0	22	0	0	0	0	0	0	0	0	0	0	0	0
GABRD	1	0	0	0	0	0	0	0	0	0	0	0	0	0	0	0	0	-1	0	0	0	0	-1	0	0	0	0	0	0	0	0	2	2		0	0	22	0	0	0	0	1	0	0	0	0	0	0	0
GABRP	1	0	0	0	0	0	0	0	0	0	0	0	0	0	0	0	0	-1	0	0	0	0	0	0	0	0	0	0	0	0	0	1	1		0	0	22	0	0	0	0	0	0	0	0	0	0	0	0
GABRE	1	0	0	0	0	0	0	0	0	0	0	0	0	0	0	0	0	0	0	0	0	0	0	0	0	0	0	0	0	0	0	0	0		0	0	22	0	0	0	0	0	0	0	0	0	0	0	0
GABRG1	1	0	0	0	0	0	0	0	0	0	0	0	0	0	0	0	0	1	0	0	0	0	-1	0	0	0	0	0	0	0	1	1	0		0	0	22	0	0	0	0	0	0	0	0	0	0	0	0
GABRQ	1	0	0	0	0	0	0	0	0	0	0	0	0	0	0	0	0	0	0	0	0	0	0	0	0	0	0	0	0	0	0	0	0		0	0	22	0	0	0	0	0	0	0	0	0	0	0	0
SCN9A	1	0	0	0	0	0	0	1	0	0	0	0	0	1	-1	0	0	-1	0	0	0	0	0	-1	-1	0	0	0	0	0	0	4	4		0	0	19	0	0	1	0	0	0	1	0	0	1	0	0
TOP2A	1	0	0	0	0	0	0	0	0	0	0	0	0	0	0	0	0	0	0	0	0	0	0	0	0	0	-1	0	0	0	0	1	1		0	0	25	0	0	3	1	3	0	1	0	0	0	1	1
GABRA5	1	0	0	0	0	0	0	0	0	0	0	0	0	0	-1	0	0	1	0	0	0	0	0	0	0	0	0	0	0	0	1	1	0		0	0	25	5	0	2	0	4	0	0	0	0	0	0	0
CA4	1	0	0	0	1	0	0	1	0	0	0	0	0	2	1	0	0	1	0	0	0	1	0	0	0	0	0	0	0	0	3	0	3	Agonist	0	0	20	0	0	2	0	2	0	9	0	0	0	0	4
OPRK1	1	0	0	0	0	0	0	1	0	0	0	0	0	1	1	0	0	1	0	0	0	1	1	0	0	0	0	-1	0	0	4	1	3		0	0	22	2	0	2	0	0	0	0	0	0	1	1	8
SCN3A	1	0	0	0	0	0	0	1	0	0	0	0	0	1	0	0	0	1	0	0	0	0	0	0	0	0	0	0	1	0	2	0	2		0	0	19	0	0	1	0	0	0	0	0	0	1	0	0
SCN8A	1	0	0	0	0	0	0	1	0	0	0	0	0	1	0	0	0	-1	0	0	0	0	0	0	-1	0	0	0	0	0	0	2	2		0	0	18	0	0	0	0	0	0	0	0	0	1	0	0
KCNH2	1	0	0	0	0	0	0	0	0	0	0	0	0	0	0	0	0	-1	0	0	0	1	1	0	0	1	0	0	0	0	3	1	2		0	0	26	3	0	0	0	4	0	13	0	0	0	0	1
SCN11A	1	0	0	0	0	0	0	0	0	0	0	0	0	0	1	0	0	-1	0	-1	1	-1	0	0	0	0	1	-1	0	0	3	4	1		0	0	18	0	0	0	0	0	0	0	0	0	1	0	0
SCN7A	1	0	0	0	0	0	0	0	0	0	0	0	0	0	-1	0	0	1	0	0	0	0	0	0	0	0	0	0	0	1	2	1	1		0	0	18	0	0	0	0	0	0	0	0	0	1	0	0
GABRB1	1	0	0	0	0	0	0	1	0	0	0	0	0	1	-1	0	0	-1	0	0	0	0	0	0	-1	0	0	0	0	0	0	3	3		0	0	24	0	0	0	0	0	0	0	0	0	0	0	0
CACNA1H	1	0	0	0	0	0	0	1	0	0	0	0	0	1	-1	0	-1	1	0	0	0	0	0	0	0	0	0	0	0	0	1	2	1		0	0	17	0	0	2	0	0	0	8	0	0	0	1	1
CACNA1C	1	0	0	0	0	0	0	1	0	0	0	0	0	1	0	0	0	1	0	0	0	1	1	0	0	0	0	0	0	1	4	0	4		0	0	26	0	0	1	0	0	0	18	0	0	0	1	3
PGR	1	0	0	0	0	0	0	0	0	0	0	0	0	0	0	0	0	1	0	0	0	0	0	1	0	0	0	0	0	0	2	0	2		0	0	28	0	0	1	0	0	0	2	0	0	1	17	1
CALM1	1	0	0	0	0	0	0	0	0	0	0	0	0	0	0	0	0	-1	0	0	0	0	0	1	0	0	0	0	0	0	1	1	0		0	0	17	0	0	0	0	1	1	7	0	0	0	1	3
OPRM1	1	0	0	0	0	0	0	1	0	0	0	0	0	1	-1	0	0	-1	0	0	0	-1	-1	0	0	0	1	0	0	0	1	4	3		0	0	22	2	0	3	0	2	0	0	0	0	0	0	9
CA2	1	0	0	0	0	0	0	1	0	0	0	0	0	1	0	0	0	-1	0	0	0	0	0	0	0	0	0	0	0	0	0	1	1		0	0	26	1	0	4	0	2	0	10	0	0	2	1	3
CA12	1	0	0	0	0	0	0	0	0	0	0	0	0	0	-1	0	0	1	0	1	0	1	-1	1	-1	0	1	0	0	0	5	3	2		0	0	19	0	0	3	0	0	0	4	0	0	1	1	5
SCN2A	1	0	0	0	0	0	1	1	0	0	0	0	1	3	0	0	0	-1	0	0	0	0	0	0	0	1	0	0	0	0	1	1	0	Ambiguous	1	54	19	0	0	0	0	0	0	0	0	0	1	0	0
ADRB3	1	0	0	0	0	0	0	0	0	0	0	0	0	0	0	0	0	0	0	0	0	0	0	0	0	0	0	0	0	0	0	0	0		0	0	20	2	0	5	0	2	2	11	0	0	0	0	0
AR	1	0	0	0	0	0	0	0	0	0	0	0	0	0	0	0	0	0	0	0	0	0	0	0	0	0	0	0	0	0	0	0	0		0	0	30	8	2	4	0	6	0	2	0	1	1	11	1
HTR1F	1	0	0	0	0	0	0	0	0	0	0	0	0	0	-1	0	0	1	0	0	0	0	0	0	0	0	0	0	0	0	1	1	0		0	0	17	0	0	1	0	1	0	1	0	0	0	0	0
CACNA1I	1	0	0	0	1	1	1	1	0	1	0	0	0	4	-1	0	1	-1	0	0	0	0	0	0	0	0	0	0	0	0	1	2	1		1	303	13	0	0	2	0	0	0	3	0	0	0	1	1
CACNA1G	1	0	0	0	0	0	0	1	0	0	0	0	0	1	0	0	0	1	0	0	0	0	0	-1	0	-1	0	0	1	0	2	2	0		0	0	15	0	0	2	0	0	0	4	0	0	0	1	1
GRIN3A	1	0	0	0	0	0	0	1	0	0	0	0	0	1	-1	0	0	1	0	0	0	0	0	0	0	0	0	0	0	0	1	1	0		0	0	17	0	0	0	0	0	0	0	0	0	0	0	1
OPRD1	1	0	0	0	0	0	0	1	0	0	0	0	0	1	0	0	0	0	0	0	0	0	0	0	0	0	0	0	0	0	0	0	0		0	0	18	1	0	3	0	0	0	0	0	0	0	0	7
HRH2	1	0	0	0	0	0	0	0	0	0	0	0	0	0	0	0	0	-1	0	0	0	0	0	0	0	0	0	0	0	0	0	1	1		0	0	17	2	0	1	0	1	1	0	0	0	0	1	8
ALOX5	1	0	0	0	1	1	0	1	0	0	0	0	0	2	-1	0	1	-1	0	-1	0	1	1	-1	-1	0	0	0	0	0	3	5	2		0	0	14	2	0	4	1	3	1	0	0	0	1	3	5
BCHE	1	0	0	0	0	0	0	0	0	0	0	0	0	0	-1	0	0	1	0	0	0	0	0	0	0	0	-1	0	0	0	1	2	1		0	0	15	0	0	1	0	2	0	1	2	0	0	0	1
MAOA	1	0	0	0	0	0	0	0	0	0	0	0	0	0	0	0	0	0	0	0	0	0	0	0	0	0	0	0	0	0	0	0	0		0	0	15	3	0	3	0	2	0	1	0	0	0	1	0
MAOB	1	0	0	0	0	0	0	0	0	0	0	0	0	0	0	0	0	0	0	0	0	0	0	0	0	0	0	0	0	0	0	0	0		0	0	15	2	0	2	0	3	0	1	0	0	0	1	0
CACNA1D	1	0	0	0	0	0	1	1	0	0	0	0	0	2	0	0	0	1	0	0	1	1	0	0	0	0	0	0	0	0	3	0	3	Agonist	0	0	17	0	0	1	0	0	0	13	0	0	0	1	1
CACNA2D1	1	0	0	0	0	0	0	1	0	0	0	0	0	1	-1	0	0	-1	-1	-1	0	0	0	0	0	0	0	0	0	0	0	4	4		0	0	16	0	0	1	0	0	0	13	0	0	0	1	1
ESR2	1	0	0	0	0	0	0	1	0	0	0	0	0	1	0	0	0	-1	0	0	0	0	1	0	0	0	0	0	0	0	1	1	0		0	0	21	2	0	3	1	0	0	0	0	0	0	9	0
NR3C2	1	0	0	0	0	0	0	1	0	0	0	0	0	1	0	0	0	0	0	0	0	0	0	0	0	0	0	0	0	0	0	0	0		0	0	12	0	0	1	0	0	1	4	0	0	4	5	2
PDE4A	1	0	0	0	0	0	0	1	0	0	0	0	0	1	0	0	0	1	0	0	0	0	0	-1	0	0	0	0	0	0	1	1	0		0	0	16	1	0	4	0	3	1	2	0	1	1	0	1
PDE4B	1	0	0	0	0	0	0	1	0	0	0	0	0	1	1	0	0	-1	0	0	0	0	0	0	0	0	0	0	0	0	1	1	0		0	0	17	0	0	2	0	3	1	4	0	1	1	0	1
CACNA1S	1	0	0	0	0	0	0	1	0	0	0	0	0	1	0	0	0	1	0	0	0	0	0	0	0	0	0	0	0	0	1	0	1		0	0	16	0	0	0	0	0	0	12	0	0	0	1	1
SLC12A3	1	0	0	0	0	0	0	0	0	0	0	0	0	0	0	0	0	0	0	0	0	0	0	0	0	0	0	0	0	0	0	0	0		0	0	15	0	0	0	0	0	0	14	0	0	0	1	3
ACE	1	0	0	0	0	0	0	0	0	0	0	0	0	0	-1	0	0	1	0	1	0	0	0	0	0	0	0	0	0	0	2	1	1		0	0	20	0	0	2	0	0	0	19	0	0	0	2	0
CACNB2	1	0	0	0	0	0	0	0	0	0	0	0	0	0	-1	0	0	1	0	0	-1	0	0	0	0	0	0	-1	1	0	2	3	1		0	0	15	0	0	0	0	0	0	11	0	0	0	1	1
CHRNA7	1	0	0	0	0	0	0	0	0	0	0	0	0	0	-1	0	0	1	0	0	0	0	0	0	0	-1	0	0	0	0	1	2	1		0	0	13	0	1	1	0	1	0	1	0	0	0	0	0
HTR5A	1	0	0	0	1	0	0	1	0	0	0	0	0	2	-1	0	0	-1	0	0	0	-1	0	0	0	1	0	0	0	0	1	3	2	Antagonist	0	0	14	1	0	2	0	1	0	2	0	0	0	0	0
PDE3A	1	0	0	0	0	0	0	1	0	0	0	0	0	1	0	0	0	-1	0	0	0	0	0	0	0	0	0	0	0	0	0	1	1		0	0	17	1	0	2	0	0	0	10	0	0	0	0	0
SLC12A1	1	0	0	0	0	0	0	1	0	0	0	0	0	1	0	0	0	1	0	0	0	0	0	0	0	0	0	0	0	0	1	0	1		0	0	12	0	0	0	0	0	0	12	0	0	0	0	3
SLC18A2	1	0	0	0	0	0	0	0	0	0	0	0	0	0	-1	0	0	1	0	-1	-1	1	1	1	-1	0	0	1	1	0	6	4	2		0	0	9	0	0	0	0	0	2	5	0	0	0	2	0
NOS2	1	0	0	0	0	0	0	0	0	0	0	0	0	0	1	0	0	1	1	1	1	1	1	0	0	1	1	1	1	1	12	0	12		0	0	6	3	0	2	0	2	1	3	0	0	1	1	1
KCNMA1	1	0	0	0	0	0	0	0	0	0	0	0	0	0	0	0	0	-1	1	0	0	0	0	0	0	0	0	0	-1	-1	1	3	2		0	0	10	0	0	1	0	1	1	3	0	0	0	2	2
ATP1A1	1	0	0	0	0	0	0	0	0	0	0	0	0	0	0	0	0	1	0	0	0	0	0	0	0	0	0	0	0	0	1	0	1		0	0	15	0	0	3	0	0	0	8	0	0	0	1	2
PDE4D	1	0	0	0	0	0	1	1	0	0	0	0	0	2	-1	0	0	-1	0	0	0	0	-1	0	0	0	0	1	0	0	1	3	2	Antagonist	0	0	13	0	0	4	0	1	1	2	0	1	1	0	0
CHRNA4	1	0	0	0	0	0	0	1	0	0	0	0	0	1	1	0	0	-1	0	0	1	1	0	0	1	1	0	-1	-1	0	5	3	2		0	0	12	0	0	4	0	0	0	2	0	0	0	0	0
PLA2G1B	1	0	0	0	0	0	0	0	0	0	0	0	0	0	0	0	0	1	0	0	0	0	0	0	1	0	0	0	0	0	2	0	2		0	0	12	1	0	0	0	0	0	0	0	0	6	0	3
CYP2C19	1	0	0	0	0	0	0	0	0	0	0	0	0	0	0	0	0	1	0	0	0	0	0	0	0	0	0	0	0	0	1	0	1		0	0	12	0	0	0	0	0	0	1	0	0	0	0	1
HRH4	1	0	0	0	0	0	0	0	0	0	0	0	0	0	0	0	0	1	0	0	0	0	0	0	0	0	0	0	0	0	1	0	1		0	0	9	0	0	0	0	1	1	0	0	0	0	0	1
CA7	1	0	0	0	0	0	0	0	0	0	0	0	0	0	0	0	0	0	0	0	0	0	0	0	0	0	0	0	0	0	0	0	0		0	0	10	0	0	2	0	0	0	1	0	0	0	0	3
CACNA1F	1	0	0	0	0	0	0	0	0	0	0	0	0	0	0	0	0	0	0	0	0	0	0	0	0	0	0	0	0	0	0	0	0		0	0	13	0	0	0	0	0	0	9	0	0	0	1	1
PDE4C	1	0	0	0	1	0	0	1	0	1	0	0	0	3	1	0	-1	1	0	1	1	0	0	1	0	0	0	1	0	0	6	1	5	Agonist	1	284	12	0	0	2	0	0	1	2	0	1	1	0	0
CACNA1B	1	0	0	0	0	0	0	1	0	0	0	0	0	1	-1	0	0	-1	-1	0	-1	-1	-1	-1	-1	0	0	0	0	0	0	8	8		0	0	10	0	0	0	0	2	0	4	0	0	0	1	1
TUBB	1	0	0	0	0	0	0	0	0	0	0	0	1	1	0	0	0	0	0	0	0	0	0	0	0	0	0	0	0	0	0	0	0		1	138	16	1	0	6	0	1	0	0	0	0	0	1	0
GRIN2A	1	0	0	0	0	0	1	1	0	0	0	0	1	3	-1	0	0	-1	0	0	0	0	1	0	0	-1	0	0	-1	1	2	4	2	Antagonist	0	0	12	2	0	2	0	2	0	0	0	0	0	0	1
GRIN1	1	0	0	0	0	0	0	1	0	0	0	0	0	1	0	0	0	1	0	0	0	0	0	0	0	0	0	0	0	0	1	0	1		0	0	15	2	0	3	0	4	0	0	0	0	0	0	1
GRIN2B	1	0	0	0	0	0	0	1	0	0	0	0	0	1	0	0	0	-1	0	0	0	0	0	0	0	0	0	0	0	0	0	1	1		0	0	13	2	0	3	0	4	0	0	0	0	0	0	1
KCNJ11	1	0	0	0	0	0	0	1	0	0	0	0	0	1	1	0	0	-1	0	-1	-1	0	0	0	0	1	0	1	0	0	3	3	0		0	0	17	1	0	0	0	0	0	5	0	0	0	11	0
CACNG1	1	0	0	0	0	0	0	0	0	0	0	0	0	0	0	0	0	1	0	0	0	0	0	0	0	0	0	0	0	0	1	0	1		0	0	9	0	0	0	0	0	0	5	0	0	0	1	1
DPP4	1	1	0	0	0	0	1	1	0	0	0	0	1	4	-1	0	0	-1	0	0	0	0	0	0	0	0	0	0	0	0	0	2	2	Antagonist	1	52	10	1	0	1	0	1	0	1	0	0	0	8	0
PPARG	1	0	0	0	0	0	0	1	0	0	0	0	0	1	0	0	0	1	0	0	0	1	1	0	0	0	0	0	0	0	3	0	3		0	0	14	2	0	6	1	5	0	2	0	0	1	6	3
ADORA1	1	0	0	0	0	0	0	1	0	0	0	0	0	1	1	0	0	-1	0	0	0	0	-1	0	-1	0	0	0	0	0	1	3	2		0	0	15	4	0	4	0	4	0	2	0	0	0	0	0
GRIA2	1	0	0	0	0	0	0	1	0	0	0	0	0	1	0	0	0	1	0	0	0	1	0	0	0	0	0	0	0	0	2	0	2		0	0	11	2	0	3	0	0	0	1	0	0	0	0	0
CA14	1	0	0	0	0	0	0	0	0	0	0	0	0	0	-1	0	0	-1	0	0	0	0	0	0	0	0	0	-1	0	0	0	3	3		0	0	12	0	0	3	0	0	0	1	0	0	1	0	3
CACNB1	1	0	0	0	0	0	0	0	0	0	0	0	0	0	0	0	0	1	0	0	0	0	0	0	0	0	0	0	0	0	1	0	1		0	0	9	0	0	0	0	0	0	5	0	0	0	1	1
F10	1	0	0	0	0	0	0	0	0	0	0	0	0	0	0	0	0	1	0	0	0	0	0	0	0	0	0	0	0	0	1	0	1		0	0	4	0	0	0	0	1	0	3	0	0	1	0	1
PDE5A	1	0	0	0	0	0	0	0	0	0	0	0	0	0	-1	0	0	1	0	0	1	0	0	0	0	0	0	0	0	0	2	1	1		0	0	12	1	0	3	0	2	0	6	0	0	0	0	1
GRIN2D	1	0	0	0	0	0	0	0	0	0	0	0	0	0	0	0	0	1	0	0	0	0	0	0	0	0	0	0	0	0	1	0	1		0	0	12	2	0	1	0	2	0	0	0	0	0	0	1
HMGCR	1	0	0	0	0	0	0	0	0	0	0	0	0	0	0	0	0	1	-1	0	0	0	0	0	-1	0	0	0	0	0	1	2	1		0	0	9	1	0	0	0	0	0	6	0	0	0	6	0
VDR	1	0	0	0	0	0	0	0	0	0	0	0	0	0	0	0	0	1	0	0	0	0	0	0	0	0	0	0	0	0	1	0	1		0	0	12	1	0	0	0	1	0	0	1	0	2	8	0
KCNQ2	1	0	0	0	0	0	0	0	0	0	0	0	0	0	1	0	0	-1	0	0	0	0	0	0	0	0	0	0	0	0	1	1	0		0	0	7	0	0	0	0	2	0	0	0	0	1	1	0
CYP2D6	1	1	1	1	1	0	1	1	1	1	0	0	1	9	1	0	-1	1	1	1	1	1	1	1	1	1	1	1	1	1	14	1	13	Agonist	1	304	9	1	0	0	0	0	0	1	0	0	0	0	0
CACNB3	1	0	0	0	0	0	0	0	0	1	0	0	0	1	0	0	-1	1	0	0	-1	-1	-1	-1	0	0	0	-1	-1	0	1	7	6		0	0	7	0	0	0	0	0	0	3	0	0	0	1	1
KCNN4	1	0	0	0	0	0	0	0	0	0	0	0	0	0	-1	0	0	1	-1	0	-1	0	-1	-1	-1	-1	-1	1	-1	-1	2	10	8		0	0	10	0	0	0	0	2	0	1	0	0	0	0	0
CACNA1A	1	0	0	0	0	0	0	0	0	0	0	0	0	0	0	0	0	-1	0	0	0	0	-1	1	0	0	0	-1	0	0	1	3	2		0	0	7	0	0	0	0	0	0	3	0	0	0	1	2
CACNB4	1	0	0	0	0	0	0	0	0	0	0	0	0	0	0	0	0	1	0	0	0	0	0	0	0	0	0	0	0	0	1	0	1		0	0	7	0	0	0	0	0	0	3	0	0	0	1	1
CACNA2D2	1	1	0	0	0	0	1	1	0	0	0	0	0	3	0	0	0	1	0	0	1	0	1	0	0	0	0	0	0	0	3	0	3	Agonist	1	70	9	0	0	0	0	0	0	6	0	0	0	1	1
CYP3A5	1	0	0	0	0	0	0	1	0	0	0	0	0	1	-1	0	0	-1	-1	-1	0	-1	0	0	0	0	0	0	0	0	0	5	5		0	0	11	0	0	0	0	1	0	0	0	0	0	0	0
CACNA2D3	1	0	0	0	0	0	0	0	0	0	0	0	1	1	-1	0	0	-1	0	0	0	0	0	0	-1	0	0	0	0	0	0	3	3		0	0	6	0	0	0	0	0	0	3	0	0	0	1	1
DHFR	1	0	0	0	0	0	0	0	0	0	0	0	0	0	-1	0	0	1	1	1	1	1	1	1	1	1	1	1	1	-1	12	2	10		0	0	9	0	0	1	0	1	0	0	0	0	2	0	1
TYMS	1	0	0	0	0	0	0	0	0	0	0	0	0	0	1	0	0	1	0	0	0	0	1	0	0	0	0	0	0	0	3	0	3		0	0	14	2	0	0	0	1	0	0	0	0	0	0	1
TNF	1	0	0	0	0	0	0	0	0	0	0	0	0	0	0	0	0	-1	0	0	0	0	0	0	0	0	0	-1	0	0	0	2	2		0	0	11	1	0	4	1	1	1	3	0	0	0	0	0
AGTR1	1	0	0	0	0	0	0	0	0	0	0	0	0	0	0	0	0	-1	0	0	0	0	0	0	0	0	0	0	0	0	0	1	1		0	0	13	1	0	0	0	0	0	12	0	0	0	0	0
AVPR1A	1	0	0	0	0	0	0	0	0	0	0	0	0	0	0	0	0	-1	0	0	0	0	0	0	0	0	0	0	0	0	0	1	1		0	0	9	2	0	2	0	0	0	3	0	0	0	5	2
CYP2C9	1	0	0	0	0	0	0	0	0	0	0	0	0	0	0	0	0	-1	0	0	0	0	0	0	0	0	0	0	0	0	0	1	1		0	0	12	0	0	0	0	0	0	0	0	0	1	0	0
GLRA1	1	0	0	0	0	0	0	0	0	0	0	0	0	0	0	0	0	1	0	0	0	1	-1	0	0	0	0	0	0	0	2	1	1		0	0	10	1	0	2	0	1	0	1	0	0	0	1	1
AVPR2	1	0	0	0	0	0	0	0	0	0	0	0	0	0	0	0	0	0	0	0	0	0	0	0	0	0	0	0	0	0	0	0	0		0	0	9	2	0	1	0	1	0	3	0	0	0	5	2
NR1I2	1	0	0	0	0	0	0	0	0	0	0	0	0	0	0	0	0	-1	0	0	0	0	0	0	0	0	0	1	0	0	1	1	0		0	0	15	1	0	0	2	0	0	2	0	0	0	4	1
ABCC8	1	0	0	0	0	0	0	1	0	0	0	0	0	1	-1	0	0	-1	0	-1	-1	-1	-1	-1	-1	0	0	0	-1	0	0	9	9		0	0	13	1	0	1	0	0	0	1	0	0	0	12	0
CHRNA3	1	0	0	0	0	0	0	1	0	0	0	0	0	1	0	0	0	1	0	0	1	0	0	0	0	0	0	1	1	0	4	0	4		0	0	8	0	0	0	0	0	0	2	0	0	0	0	0
CA9	1	0	0	0	0	0	0	1	0	0	0	0	0	1	0	0	0	1	0	0	0	1	1	0	0	0	0	0	0	0	3	0	3		0	0	9	0	0	3	0	0	0	3	0	0	0	0	3
GRIA1	1	0	0	0	0	0	0	1	0	0	0	0	0	1	0	0	0	1	0	0	0	1	0	0	0	0	0	0	0	0	2	0	2		0	0	11	2	0	4	0	0	0	1	0	0	0	0	0
KCNQ3	1	0	0	0	0	0	0	1	0	0	0	0	0	1	0	0	0	-1	0	0	0	0	-1	0	0	0	0	0	0	0	0	2	2		0	0	5	0	0	0	0	1	0	0	0	0	0	1	0
CYP19A1	1	0	0	0	0	0	0	1	0	0	0	0	0	1	0	0	0	1	0	0	0	0	0	0	0	0	0	0	0	0	1	0	1		0	0	11	2	0	2	1	1	0	0	0	0	1	1	0
KCNQ1	1	0	0	0	0	0	0	0	0	0	0	0	0	0	0	0	0	-1	0	0	-1	0	0	0	0	0	0	0	0	0	0	2	2		0	0	8	0	0	2	0	1	0	2	0	0	1	1	0
GRIN2C	1	0	0	0	0	0	0	0	0	0	0	0	0	0	0	0	0	1	0	0	0	0	-1	0	0	0	0	0	0	0	1	1	0		0	0	10	2	0	1	0	2	0	0	0	0	0	0	0
EGFR	1	0	0	0	1	0	0	1	0	0	0	0	0	2	-1	0	0	1	0	0	0	0	0	0	0	0	-1	0	-1	0	1	3	2	Antangonist	0	0	10	10	1	7	0	8	0	0	0	0	1	0	0
GRIK2	1	0	0	0	0	0	0	1	0	0	0	0	0	1	0	0	0	-1	0	0	0	0	0	0	0	0	0	0	0	0	0	1	1		0	0	7	0	0	0	0	0	0	0	0	0	0	0	0
GLRB	1	0	0	0	0	0	0	0	0	0	0	0	0	0	-1	0	0	-1	0	0	0	-1	0	0	0	0	0	0	0	0	0	3	3		0	0	8	1	0	1	0	2	0	1	0	0	0	0	1
GRIN3B	1	0	0	0	0	0	0	0	0	0	0	0	0	0	0	0	0	-1	0	0	0	1	-1	-1	0	0	-1	0	0	0	1	4	3		0	0	9	1	0	0	0	0	0	0	0	0	0	0	0
PDE10A	1	0	0	0	0	0	0	0	0	0	0	0	0	0	-1	0	0	-1	0	0	0	0	0	0	0	0	0	0	0	0	0	2	2		0	0	6	0	0	2	0	0	0	4	0	0	0	0	1
PPARA	1	0	0	0	0	0	0	0	0	0	0	0	0	0	0	0	0	1	0	0	0	0	0	0	0	0	0	0	0	0	1	0	1		0	0	12	0	0	2	0	3	0	4	0	0	0	5	0
SERPINA6	1	0	0	0	0	0	0	0	0	0	0	0	0	0	0	0	0	1	0	0	0	0	0	0	0	0	0	0	0	0	1	0	1		0	0	10	0	0	0	0	0	2	0	0	0	6	0	0
CYP2B6	1	0	0	0	0	0	0	0	0	0	0	0	0	0	0	0	0	0	0	0	0	0	0	0	0	0	0	0	0	0	0	0	0		0	0	10	0	0	0	0	0	0	0	0	0	0	0	0
KCNA5	1	0	0	0	0	0	0	0	0	0	0	0	0	0	0	0	0	0	0	0	0	0	0	0	0	0	0	0	0	0	0	0	0		0	0	9	0	0	1	0	1	0	7	0	0	0	0	0
IMPDH2	1	0	0	0	0	0	1	1	0	0	0	0	1	3	0	0	0	1	0	0	0	0	0	0	0	0	1	0	0	0	2	0	2	Agonist	1	70	6	0	0	1	0	0	0	0	0	0	0	0	0
PAH	1	0	0	0	0	0	0	1	0	0	0	0	0	1	0	0	0	-1	-1	-1	-1	-1	0	-1	-1	0	-1	0	0	0	0	8	8		0	0	4	0	0	0	0	0	2	3	0	0	0	0	0
GNRHR	1	0	0	0	0	0	0	1	0	0	0	0	0	1	-1	0	0	-1	0	0	0	-1	-1	0	0	0	0	0	0	0	0	4	4		0	0	7	0	0	0	0	1	0	1	0	0	0	2	0
HTR4	1	0	0	0	0	0	0	1	0	0	0	0	0	1	1	0	0	1	0	0	0	0	0	0	0	0	0	0	0	0	2	0	2		0	0	9	0	0	3	0	0	0	0	0	0	0	0	5
IL1B	1	0	0	0	0	0	0	1	0	0	0	0	0	1	0	0	0	-1	0	0	0	1	0	0	0	0	0	0	0	0	1	1	0		0	0	4	1	0	1	1	0	0	0	0	0	0	1	0
SLCO1B1	1	0	0	0	0	0	0	1	0	0	0	0	0	1	0	0	0	0	0	0	0	0	0	0	0	0	0	0	0	0	0	0	0		0	0	8	0	0	0	0	0	0	3	0	0	2	2	0
KCNH7	1	0	0	0	0	0	0	0	0	0	0	0	0	0	0	0	0	1	0	0	0	1	1	0	0	0	0	0	0	0	3	0	3		0	0	6	0	0	0	0	0	0	4	0	0	0	0	0
KCNH6	1	0	0	0	0	0	0	0	0	0	0	0	0	0	0	0	0	1	0	0	0	0	0	0	0	0	0	1	0	0	2	0	2		0	0	6	0	0	0	0	0	0	4	0	0	0	0	0
KCNJ10	1	0	0	0	0	0	0	0	0	0	0	0	0	0	-1	0	0	-1	0	0	0	0	0	0	0	0	0	0	0	0	0	2	2		0	0	10	0	0	0	0	0	0	1	0	0	0	8	0
KDR	1	0	0	0	0	0	0	0	0	0	0	0	0	0	1	0	0	1	0	1	0	0	0	0	0	0	0	0	0	-1	3	1	2		0	0	11	7	2	9	2	13	0	0	0	0	0	0	0
ADORA2A	1	0	0	0	0	0	0	0	0	0	0	0	0	0	0	0	0	-1	0	0	0	0	0	0	0	0	0	0	0	0	0	1	1		0	0	11	4	0	5	0	5	0	2	0	0	0	0	0
CYP1A2	1	0	0	0	0	0	0	0	0	0	0	0	0	0	0	0	0	-1	0	0	0	0	0	0	0	0	0	0	0	0	0	1	1		0	0	11	0	0	0	0	0	0	0	0	0	1	0	0
KCNA1	1	0	0	0	0	0	0	0	0	0	0	0	0	0	0	0	0	-1	0	0	0	0	0	0	0	0	0	0	0	0	0	1	1		0	0	7	0	0	0	0	0	0	1	0	0	0	0	0
KCNK2	1	0	0	0	0	0	0	0	0	0	0	0	0	0	1	0	0	1	0	0	0	-1	0	0	0	0	0	0	0	0	2	1	1		0	0	7	1	0	0	0	0	0	1	0	0	0	0	0
VKORC1	1	0	0	0	0	0	0	0	0	0	0	0	0	0	-1	0	0	1	0	0	0	0	0	-1	0	0	0	0	0	0	1	2	1		0	0	6	0	0	1	0	0	0	1	0	0	1	0	1
ASIC3	1	0	0	0	0	0	0	0	0	0	0	0	0	0	0	0	0	1	0	0	0	0	-1	0	0	0	0	0	0	0	1	1	0		0	0	5	0	0	0	0	1	0	1	0	1	0	2	0
TRPV1	1	0	0	0	0	0	0	1	0	0	0	0	0	1	-1	0	0	-1	0	0	0	0	-1	0	0	0	0	-1	0	0	0	4	4		0	0	4	2	0	4	0	1	0	0	0	0	0	2	0
PDGFRB	1	0	0	0	0	0	0	1	0	0	0	0	0	1	0	0	0	-1	-1	1	0	0	0	0	0	0	-1	0	0	0	1	3	2		0	0	9	0	1	3	1	9	0	0	0	0	1	0	0
AHR	1	0	0	0	0	0	0	1	0	0	0	0	0	1	0	0	0	-1	0	0	0	0	0	0	0	0	0	0	0	0	0	1	1		0	0	6	1	0	0	1	0	0	3	0	0	1	0	0
CHRNA1	1	0	0	0	0	0	0	1	0	0	0	0	0	1	1	0	0	-1	0	0	0	0	0	0	1	0	0	0	0	0	2	1	1		0	0	5	0	0	0	0	1	0	1	1	0	0	0	0
CYP3A7	1	0	0	0	0	0	0	1	0	0	0	0	0	1	0	0	0	-1	0	0	0	0	0	0	0	0	0	0	0	0	0	1	1		0	0	8	0	0	0	0	0	0	0	0	0	0	0	0
KIT	1	0	0	0	0	0	0	1	0	0	0	0	0	1	0	0	0	1	0	0	0	0	0	0	0	0	0	0	0	0	1	0	1		0	0	9	2	0	4	0	9	0	0	0	0	1	0	0
PDGFRA	1	0	0	0	0	0	0	1	0	0	0	0	0	1	0	0	0	-1	0	0	0	0	1	0	0	0	0	0	0	1	2	1	1		0	0	9	2	0	3	0	6	0	1	0	0	1	0	0
HDAC2	1	0	0	0	0	0	0	0	0	0	0	0	0	0	-1	0	0	-1	0	0	0	0	0	0	0	0	-1	0	0	0	0	3	3		0	0	8	1	2	6	0	1	0	1	0	0	0	1	0
AKR1C3	1	0	0	0	0	0	0	0	0	0	0	0	0	0	1	0	0	-1	1	0	-1	0	1	0	0	0	0	0	1	0	4	2	2		0	0	3	0	0	0	0	0	1	0	0	0	0	0	1
TSPO	1	0	0	0	0	0	0	0	0	0	0	0	0	0	-1	0	0	-1	0	0	0	0	0	0	0	0	0	0	0	0	0	2	2		0	0	5	1	0	1	0	0	0	0	0	0	0	0	0
FDPS	1	0	0	0	0	0	0	0	0	0	0	0	0	0	1	0	0	-1	0	0	0	0	0	0	0	0	0	-1	0	0	1	2	1		0	0	7	0	0	0	0	0	0	0	0	0	0	4	0
MMP9	1	0	0	0	0	0	0	0	0	0	0	0	0	0	0	0	0	1	0	0	0	0	0	0	0	0	0	0	0	0	1	0	1		0	0	5	0	0	3	0	4	0	1	0	0	0	2	0
AVPR1B	1	0	0	0	0	0	0	0	0	0	0	0	0	0	0	0	0	0	0	0	0	0	0	0	0	0	0	0	0	0	0	0	0		0	0	7	0	0	1	0	0	0	2	0	0	0	3	1
F2	1	0	0	0	0	0	1	1	0	0	0	0	0	2	0	0	0	1	0	0	0	0	1	0	0	0	0	1	0	0	3	0	3	Agonist	0	0	6	0	0	1	0	0	0	1	0	0	1	0	1
GRIA4	1	0	0	0	0	0	1	1	0	0	0	0	1	3	0	0	0	1	0	0	0	0	0	0	0	0	0	0	0	0	1	0	1	Agonist	0	0	6	2	0	3	0	0	0	1	0	0	0	0	0
FAAH	1	0	0	0	0	0	0	1	0	0	0	0	0	1	-1	0	0	-1	0	0	-1	-1	-1	-1	0	0	0	1	0	0	1	6	5		0	0	4	1	0	2	0	0	0	0	0	0	0	1	0
TUBA1A	1	0	0	0	0	0	0	0	1	0	0	0	0	1	0	0	0	1	0	0	0	0	0	0	0	1	0	0	0	1	3	0	3		1	209	6	0	0	1	0	1	0	0	0	0	0	1	0
PDE1A	1	0	0	0	0	0	0	0	0	0	0	0	0	0	1	0	0	1	1	0	1	1	0	0	0	1	1	1	1	1	10	0	10		0	0	8	1	0	1	0	0	0	5	0	0	0	0	0
OXTR	1	0	0	0	0	0	0	0	0	0	0	0	0	0	1	0	0	1	1	-1	1	0	1	1	1	0	1	1	1	-1	10	2	8		0	0	5	2	0	2	0	0	0	1	0	0	0	2	1
ADORA2B	1	0	0	0	0	0	0	0	0	0	0	0	0	0	-1	0	0	-1	0	0	0	-1	-1	-1	0	0	0	0	-1	0	0	6	6		0	0	8	3	0	2	0	4	0	2	0	0	0	0	0
SIGMAR1	1	0	0	0	0	0	0	0	0	0	0	0	0	0	-1	0	0	-1	0	0	0	0	0	0	0	0	0	-1	0	-1	0	4	4		0	0	7	2	0	4	0	0	0	0	0	0	0	0	0
ANXA1	1	0	0	0	0	0	0	0	0	0	0	0	0	0	0	0	0	1	1	0	0	0	1	0	0	0	0	0	0	0	3	0	3		0	0	2	0	0	0	0	0	1	0	0	0	2	1	1
P2RY12	1	0	0	0	0	0	0	0	0	0	0	0	0	0	1	0	0	1	0	0	0	0	0	0	0	0	0	0	1	0	3	0	3		0	0	5	0	0	1	0	0	0	4	0	0	0	0	0
PTGER1	1	0	0	0	0	0	0	0	0	0	0	0	0	0	0	0	0	-1	0	0	-1	0	0	0	0	0	0	-1	0	0	0	3	3		0	0	9	0	0	0	0	0	0	4	0	0	0	0	0
FPR1	1	0	0	0	0	0	0	0	0	0	0	0	0	0	1	0	0	1	0	0	1	-1	0	0	0	-1	0	0	1	0	4	2	2		0	0	5	0	0	0	0	0	0	0	0	0	1	1	1
IKBKB	1	0	0	0	0	0	0	0	0	0	0	0	0	0	0	0	0	-1	0	0	0	0	-1	0	0	0	0	0	0	0	0	2	2		0	0	6	2	0	0	0	0	0	0	0	1	0	1	4
NOS3	1	0	0	0	0	0	0	0	0	0	0	0	0	0	0	0	0	1	0	0	-1	0	1	0	0	0	0	0	1	0	3	1	2		0	0	4	3	0	0	1	1	0	2	0	0	0	0	0
ADORA3	1	0	0	0	0	0	0	0	0	0	0	0	0	0	1	0	0	0	0	0	0	0	0	0	0	0	0	0	0	0	1	0	1		0	0	8	3	0	4	0	4	0	2	0	0	0	0	0
CFTR	1	0	0	0	0	0	0	0	0	0	0	0	0	0	1	0	0	-1	0	0	0	0	0	0	0	1	0	0	0	0	2	1	1		0	0	7	0	0	1	1	0	0	2	0	0	0	1	0
CHRNA10	1	0	0	0	0	0	0	0	0	0	0	0	0	0	0	0	0	1	0	0	0	0	0	0	0	0	0	0	0	0	1	0	1		0	0	5	0	0	0	0	0	0	1	0	0	0	0	0
DNMT1	1	0	0	0	0	0	0	0	0	0	0	0	0	0	0	0	0	1	0	0	0	0	0	0	0	0	0	0	0	0	1	0	1		0	0	7	0	1	0	0	0	0	1	0	0	0	0	0
KCNJ8	1	0	0	0	0	0	0	0	0	0	0	0	0	0	0	0	0	1	0	0	0	0	0	0	0	0	0	0	0	0	1	0	1		0	0	8	3	0	0	0	0	0	2	0	0	0	5	0
KCNK9	1	0	0	0	0	0	0	0	0	0	0	0	0	0	0	0	0	-1	0	0	0	-1	1	0	0	0	0	0	0	0	1	2	1		0	0	5	0	0	1	0	0	0	0	0	0	0	0	0
SLCO1B3	1	0	0	0	0	0	0	0	0	0	0	0	0	0	0	0	0	1	0	0	0	0	0	0	0	0	0	0	0	0	1	0	1		0	0	6	0	0	0	0	0	0	2	0	0	2	1	0
ATP4A	1	0	0	0	0	0	0	0	0	0	0	0	0	0	1	0	0	-1	0	0	0	0	0	0	0	0	0	0	0	0	1	1	0		0	0	9	1	0	1	0	0	0	0	0	0	0	0	9
SLC18A1	1	0	0	0	0	0	0	0	0	0	0	0	0	0	0	0	0	-1	1	0	0	0	0	0	0	0	0	0	0	0	1	1	0		0	0	4	0	0	0	0	0	1	3	0	0	0	0	0
KCNK3	1	0	0	0	1	0	1	1	0	0	0	0	0	3	1	0	0	1	0	0	-1	0	0	1	1	0	0	0	1	0	5	1	4	Agonist	0	0	5	0	0	1	0	0	0	0	0	0	0	0	0
FLT4	1	0	0	0	0	0	0	1	0	0	0	0	0	1	0	0	0	1	0	0	1	0	0	0	0	0	0	1	1	0	4	0	4		0	0	8	0	1	1	0	7	0	0	0	0	0	0	0
DDC	1	0	0	0	0	0	0	1	0	0	0	0	0	1	0	0	0	-1	0	0	-1	0	0	0	0	0	0	0	0	0	0	2	2		0	0	5	0	0	0	0	0	0	1	0	0	0	0	0
CACNA1E	1	0	0	0	0	0	1	0	0	0	0	0	0	1	-1	0	0	1	0	0	0	0	0	0	0	0	0	0	0	0	1	1	0		0	0	3	0	0	0	0	0	0	0	0	0	0	0	0
KCNH1	1	0	0	0	0	0	0	0	0	0	0	0	0	0	1	0	0	-1	0	0	0	1	0	0	0	0	0	0	0	0	2	1	1		0	0	4	1	0	1	0	0	0	1	0	0	0	0	0
RRM1	1	0	0	0	0	0	0	0	0	0	0	0	0	0	-1	0	0	-1	-1	0	-1	0	1	-1	0	-1	-1	-1	-1	0	1	9	8		0	0	8	1	0	3	0	0	0	0	0	0	0	0	0
NQO2	1	0	0	0	0	0	0	0	0	0	0	0	0	0	-1	0	0	1	-1	1	1	0	1	1	-1	1	1	1	1	-1	9	4	5		0	0	4	0	0	2	0	0	0	0	0	0	1	0	1
CACNG4	1	0	0	0	0	0	0	0	0	0	0	0	0	0	0	0	0	-1	0	0	0	0	0	-1	-1	0	0	0	0	0	0	3	3		0	0	3	0	0	0	0	0	0	0	0	0	0	0	0
CHRNA6	1	0	0	0	0	0	0	0	0	0	0	0	0	0	0	0	0	1	0	0	0	1	1	0	0	0	0	0	0	0	3	0	3		0	0	5	0	0	0	0	0	0	1	0	0	0	0	0
KCNK10	1	0	0	0	0	0	0	0	0	0	0	0	0	0	-1	0	0	-1	0	0	0	0	-1	0	0	0	0	0	0	0	0	3	3		0	0	5	1	0	0	0	0	0	0	0	0	0	0	0
RYR1	1	0	0	0	0	0	0	0	0	0	0	0	0	0	-1	0	0	-1	0	0	0	0	0	-1	0	0	0	0	0	0	0	3	3		0	0	5	0	0	1	0	0	0	0	0	0	0	1	0
CACNA2D4	1	0	0	0	0	0	0	0	0	0	0	0	0	0	0	0	0	1	0	0	0	0	0	0	0	0	0	0	1	0	2	0	2		0	0	3	0	0	0	0	0	0	0	0	0	0	0	0
MTNR1B	1	0	0	0	0	0	0	0	0	0	0	0	0	0	0	0	0	-1	0	0	0	0	0	0	0	0	0	-1	0	0	0	2	2		0	0	4	0	0	0	0	0	0	0	0	0	0	0	0
MTOR	1	0	0	0	0	0	0	0	0	0	0	0	0	0	-1	0	0	-1	0	0	0	0	0	0	0	0	0	0	0	0	0	2	2		0	0	4	8	3	9	1	1	0	0	0	0	1	0	0
NFKB1	1	0	0	0	0	0	0	0	0	0	0	0	0	0	-1	0	0	-1	0	0	0	0	0	0	0	0	0	0	0	0	0	2	2		0	0	5	0	0	1	0	0	0	1	0	1	0	1	0
PDE3B	1	0	0	0	0	0	0	0	0	0	0	0	0	0	-1	0	0	-1	0	0	0	0	0	0	0	0	0	0	0	0	0	2	2		0	0	7	0	0	1	0	0	0	5	0	0	0	0	0
ATP2C1	1	0	0	0	0	0	0	0	0	0	0	0	0	0	-1	0	0	1	0	0	0	0	0	0	0	0	0	0	-1	0	1	2	1		0	0	5	0	0	0	0	0	0	0	0	0	0	0	0
CACNG2	1	0	0	0	0	0	0	0	0	0	0	0	0	0	-1	0	0	0	0	0	0	0	0	0	0	0	0	0	0	0	0	1	1		0	0	3	0	0	0	0	0	0	0	0	0	0	0	0
CACNG5	1	0	0	0	0	0	0	0	0	0	0	0	0	0	0	0	0	1	0	0	1	0	0	0	0	-1	0	0	0	0	2	1	1		0	0	3	0	0	0	0	0	0	0	0	0	0	0	0
CACNG6	1	0	0	0	0	0	0	0	0	0	0	0	0	0	0	0	0	1	0	0	-1	0	0	0	1	0	0	0	0	0	2	1	1		0	0	3	0	0	0	0	0	0	0	0	0	0	0	0
CASR	1	0	0	0	0	0	0	0	0	0	0	0	0	0	0	0	0	-1	0	0	0	0	0	0	0	0	0	0	0	0	0	1	1		0	0	3	0	0	1	0	0	0	0	0	0	0	1	1
EDNRA	1	0	0	0	0	0	0	0	0	0	0	0	0	0	0	0	0	1	0	0	0	0	0	0	0	0	0	0	0	0	1	0	1		0	0	5	1	0	2	0	4	0	0	0	1	0	2	0
CACNG7	1	0	0	0	0	0	0	0	0	0	0	0	0	0	0	0	0	0	0	0	0	0	0	0	0	0	0	0	0	0	0	0	0		0	0	3	0	0	0	0	0	0	0	0	0	0	0	0
FLT1	1	0	0	0	0	0	0	0	0	0	0	0	0	0	0	0	0	0	0	0	0	0	0	0	0	0	0	0	0	0	0	0	0		0	0	8	0	1	3	0	8	0	0	0	0	0	0	0
MTNR1A	1	0	0	0	0	0	0	0	0	0	0	0	0	0	0	0	0	0	0	0	0	0	0	0	0	0	0	0	0	0	0	0	0		0	0	4	0	0	0	0	0	0	0	0	0	0	0	0
TUBB1	1	0	0	0	0	0	0	0	0	0	0	0	0	0	0	0	0	1	0	0	0	0	0	0	0	0	0	0	0	-1	1	1	0		0	0	7	0	0	1	0	1	0	0	0	0	0	1	0
GABBR1	1	1	0	0	0	0	0	1	0	0	0	0	1	3	0	0	0	-1	0	1	1	0	1	-1	-1	0	0	0	0	0	3	3	0	Ambiguous	1	138	5	1	0	2	0	1	0	0	0	0	0	0	0
PDE7A	1	0	0	0	0	0	0	1	0	0	0	0	0	1	0	0	-1	1	0	0	0	0	0	0	0	0	0	0	0	0	1	1	0		0	0	5	0	0	0	0	0	0	2	0	0	0	0	0
BCL2	1	0	0	0	0	0	0	1	0	0	0	0	0	1	1	0	0	1	0	0	-1	0	0	1	0	0	0	0	0	0	3	1	2		0	0	5	0	1	3	0	1	0	0	0	0	0	0	0
CHRNB2	1	0	0	0	0	0	0	1	0	0	0	0	0	1	1	0	0	1	0	-1	0	1	0	0	0	0	0	0	0	0	3	1	2		0	0	4	0	0	4	0	0	0	0	0	0	0	0	0
HTR3B	1	0	0	0	0	0	0	1	0	0	0	0	0	1	-1	0	0	0	0	0	0	0	0	0	-1	0	0	0	0	0	0	2	2		0	0	5	0	0	2	0	2	0	0	0	0	0	0	2
KCNN2	1	0	0	0	0	0	1	0	0	0	0	0	0	1	0	0	0	1	1	0	0	0	0	0	0	0	0	0	0	0	2	0	2		0	0	3	0	0	0	0	0	0	0	0	0	0	0	0
PTGDR2	1	0	0	0	0	0	0	1	0	0	0	0	0	1	1	0	0	-1	0	0	0	1	0	0	0	0	0	0	0	0	2	1	1		0	0	5	0	0	2	0	1	0	2	0	0	0	0	0
TUBB4B	1	0	0	0	0	0	0	1	0	0	0	0	0	1	0	0	0	0	0	0	0	0	0	0	1	0	0	0	0	0	1	0	1		0	0	6	0	0	1	0	1	0	0	0	0	0	1	0
IMPDH1	1	0	0	0	0	0	0	1	0	0	0	0	0	1	-1	0	0	1	0	0	0	0	0	0	0	0	0	0	0	0	1	1	0		0	0	7	0	0	3	0	0	0	0	0	0	0	0	0
RET	1	0	0	0	0	0	0	1	0	0	0	0	0	1	-1	0	0	1	0	0	1	0	0	0	0	-1	0	0	0	0	2	2	0		0	0	6	1	0	2	0	4	0	0	0	0	0	0	0
SLC22A6	1	0	0	0	0	0	0	1	0	0	0	0	0	1	0	0	0	0	0	0	0	0	0	0	0	0	0	0	0	0	0	0	0		0	0	4	0	0	0	0	0	0	0	0	0	0	0	1
CYP2C8	1	0	0	0	0	0	0	0	0	0	0	0	0	0	0	0	0	-1	-1	0	0	0	-1	-1	0	0	0	0	0	0	0	4	4		0	0	5	0	0	0	0	0	0	0	0	0	0	0	0
ABL1	1	0	0	0	0	0	0	0	0	0	0	0	0	0	1	0	0	1	0	0	0	1	0	0	0	0	0	0	0	0	3	0	3		0	0	6	3	0	2	1	1	0	0	0	0	0	0	0
PDE2A	1	0	0	0	0	0	0	0	0	0	0	0	0	0	-1	0	0	1	0	0	0	1	1	0	0	0	0	0	0	1	4	1	3		0	0	5	0	0	0	0	0	0	3	0	0	0	0	0
CNR1	1	0	0	0	0	0	0	0	0	0	0	0	0	0	1	0	0	1	0	0	0	0	0	0	0	0	0	0	0	0	2	0	2		0	0	3	0	0	2	0	2	0	0	0	0	0	2	0
KCNJ1	1	0	0	0	0	0	0	0	0	0	0	0	0	0	1	0	0	1	0	-1	0	0	0	1	0	0	0	0	0	0	3	1	2		0	0	7	0	0	0	0	1	0	1	0	0	0	6	0
PDE1B	1	0	0	0	0	0	0	0	0	0	0	0	0	0	0	0	0	1	0	0	0	0	1	0	0	0	0	0	0	0	2	0	2		0	0	6	0	0	0	0	0	0	5	0	0	0	0	0
TBXA2R	1	0	0	0	0	0	0	0	0	0	0	0	0	0	0	0	0	1	0	0	0	0	1	0	0	0	0	0	0	0	2	0	2		0	0	7	0	0	1	0	2	0	2	0	0	0	0	0
CA6	1	0	0	0	0	0	0	0	0	0	0	0	0	0	0	0	0	1	0	0	0	0	0	0	0	0	0	0	0	0	1	0	1		0	0	5	0	0	3	0	0	0	0	0	0	0	0	2
CHRNB4	1	0	0	0	0	0	0	0	0	0	0	0	0	0	0	0	0	-1	0	0	0	0	0	0	0	0	0	0	0	0	0	1	1		0	0	5	0	0	1	0	0	0	1	0	0	0	0	0
HDAC1	1	0	0	0	0	0	0	0	0	0	0	0	0	0	0	0	0	1	0	0	0	0	0	0	0	0	0	0	0	0	1	0	1		0	0	6	5	2	7	0	2	0	0	0	0	0	0	0
KCNA7	1	0	0	0	0	0	0	0	0	0	0	0	0	0	0	0	0	-1	0	0	0	0	0	0	0	0	0	0	0	0	0	1	1		0	0	5	0	0	0	0	0	0	4	0	0	0	0	0
KCND3	1	0	0	0	0	0	0	0	0	0	0	0	0	0	0	0	0	-1	0	1	0	0	0	0	0	0	0	0	0	-1	1	2	1		0	0	4	0	0	0	0	0	0	1	0	0	0	0	0
PTGDR	1	0	0	0	0	0	0	0	0	0	0	0	0	0	1	0	0	-1	0	0	0	0	1	0	0	0	0	0	0	0	2	1	1		0	0	6	0	0	0	0	0	0	2	0	0	0	0	0
RRM2	1	0	0	0	0	0	0	0	0	0	0	0	0	0	0	0	0	-1	0	0	0	0	0	0	0	0	0	0	0	0	0	1	1		0	0	6	0	0	2	0	0	0	0	0	0	0	0	0
CYSLTR1	1	0	0	0	0	0	0	0	0	0	0	0	0	0	0	0	0	0	0	0	0	0	0	0	0	0	0	0	0	0	0	0	0		0	0	4	0	0	3	0	1	1	0	0	0	0	0	0
GPRC6A	1	0	0	0	0	0	0	0	0	0	0	0	0	0	0	0	0	0	0	0	0	0	0	0	0	0	0	0	0	0	0	0	0		0	0	3	1	0	1	0	0	0	2	0	0	0	0	0
GRIA3	1	0	0	0	0	0	0	0	0	0	0	0	0	0	0	0	0	0	0	0	0	0	0	0	0	0	0	0	0	0	0	0	0		0	0	6	2	0	3	0	0	0	1	0	0	0	0	0
KCND2	1	0	0	0	0	0	0	0	0	0	0	0	0	0	0	0	0	0	0	0	0	0	0	0	0	0	0	0	0	0	0	0	0		0	0	4	0	0	0	0	0	0	1	0	0	0	0	0
KCNN1	1	0	0	0	0	0	0	0	0	0	0	0	0	0	0	0	0	1	0	0	0	0	0	0	0	0	0	-1	0	0	1	1	0		0	0	4	0	0	0	0	0	0	0	0	0	0	0	0
TRPC5	1	0	0	0	0	0	0	0	0	0	0	0	0	0	0	0	0	0	0	0	0	0	0	0	0	0	0	0	0	0	0	0	0		0	0	2	0	0	1	1	0	0	0	0	0	0	1	1
TUBA4A	1	0	0	0	0	0	0	0	0	0	0	0	0	0	0	0	0	-1	0	0	0	1	0	0	0	0	0	0	0	0	1	1	0		0	0	6	0	0	1	0	1	0	0	0	0	0	1	0
NFKB2	0	0	0	0	0	0	1	0	0	0	0	0	1	2	0	0	0	1	0	0	0	0	0	0	0	0	0	0	0	0	1	0	1		0	0	3	0	0	0	0	0	0	0	0	1	0	1	0
FGFR1	1	0	0	0	0	0	0	1	0	0	0	0	0	1	1	0	0	-1	-1	0	0	0	-1	0	0	0	0	0	0	0	1	3	2		0	0	6	3	1	5	1	4	0	0	0	0	0	0	0
HDAC9	1	0	0	0	0	0	0	1	0	0	0	0	0	1	-1	0	0	-1	0	0	0	0	0	0	0	0	0	0	0	0	0	2	2		0	0	5	1	0	3	0	1	0	0	0	0	0	0	0
NQO1	1	0	0	0	0	0	0	1	0	0	0	0	0	1	-1	0	0	1	0	0	0	0	0	0	0	0	0	-1	0	0	1	2	1		0	0	2	0	0	0	0	0	0	0	0	0	1	0	1
VEGFA	1	0	0	0	0	0	0	1	0	0	0	0	0	1	0	0	0	1	0	0	0	0	0	0	0	0	0	0	0	0	1	0	1		0	0	4	0	0	0	0	0	0	1	0	0	0	2	0
PDE8A	1	0	0	0	0	0	0	1	0	0	0	0	0	1	1	0	0	-1	0	0	0	0	0	0	0	0	0	0	0	0	1	1	0		0	0	4	0	0	0	0	0	0	2	0	0	0	0	0
FLT3	1	0	0	0	0	0	0	0	0	0	0	0	0	0	-1	0	0	-1	-1	-1	-1	-1	-1	-1	-1	-1	-1	-1	0	-1	0	13	13		0	0	6	7	1	4	0	8	0	0	0	0	0	0	0
PDE8B	1	0	0	0	0	0	0	0	0	0	0	0	0	0	1	0	0	1	0	0	0	1	1	0	0	0	0	0	0	0	4	0	4		0	0	4	0	0	0	0	0	0	2	0	0	0	0	0
RXRB	1	0	0	0	1	1	0	0	0	0	0	0	0	1	-1	0	0	-1	0	0	0	-1	-1	0	0	0	0	0	0	0	0	4	4		0	0	6	0	0	0	0	1	0	0	0	0	4	0	0
ABAT	1	0	0	0	0	0	0	0	0	0	0	0	0	0	-1	0	0	-1	0	0	0	0	-1	0	0	0	0	0	0	0	0	3	3		0	0	4	0	0	0	0	0	0	0	0	0	0	0	0
PTGFR	1	0	0	0	0	0	0	0	0	0	0	0	0	0	0	0	0	1	1	0	0	0	0	0	0	0	0	1	0	0	3	0	3		0	0	7	0	0	0	0	0	0	1	0	0	0	0	0
DBH	1	0	0	0	0	0	0	0	0	0	0	0	0	0	1	0	0	1	0	-1	0	0	0	1	-1	0	0	-1	0	1	4	3	1		0	0	3	0	0	1	0	0	0	1	0	0	0	1	0
KCNQ4	1	0	0	0	0	0	0	0	0	0	0	0	0	0	0	0	0	1	0	-1	1	0	-1	1	0	0	0	0	0	0	3	2	1		0	0	4	0	0	0	0	2	0	1	0	0	1	0	0
PDE7B	1	0	0	0	0	0	0	0	0	0	0	0	0	0	1	0	0	0	0	0	0	0	0	0	0	0	0	0	0	0	1	0	1		0	0	5	0	0	0	0	0	0	2	0	0	0	0	0
PTGER2	1	0	0	0	0	0	0	0	0	0	0	0	0	0	0	0	0	1	0	0	0	0	0	0	0	0	0	0	0	0	1	0	1		0	0	6	1	0	3	0	0	0	2	0	0	0	0	1
PTGER4	1	0	0	0	0	0	0	0	0	0	0	0	0	0	1	0	0	-1	0	0	0	0	0	0	0	0	0	-1	0	0	1	2	1		0	0	6	0	0	1	0	0	0	2	0	0	0	0	1
PTGIR	1	0	0	0	0	0	0	0	0	0	0	0	0	0	0	0	0	-1	0	0	0	0	0	0	0	1	0	0	0	-1	1	2	1		0	0	6	0	0	0	0	1	0	3	0	0	0	0	1
RARB	1	0	0	0	0	0	0	0	0	0	0	0	0	0	0	0	0	1	0	0	0	0	0	0	0	0	0	0	0	0	1	0	1		0	0	6	2	0	0	0	0	0	0	0	0	4	0	0
SLC47A1	1	0	0	0	0	0	0	0	0	0	0	0	0	0	0	0	0	-1	0	0	1	0	0	0	0	0	0	0	1	0	2	1	1		0	0	4	0	0	0	0	0	0	0	0	0	0	1	1
CHRNA9	1	0	0	0	0	0	0	0	0	0	0	0	0	0	0	0	0	0	0	0	0	0	0	0	0	0	0	0	0	0	0	0	0		0	0	3	0	0	0	0	0	0	0	0	0	0	0	0
JUN	1	0	0	0	0	0	0	0	0	0	0	0	0	0	0	0	0	0	0	0	0	0	0	0	0	0	0	0	0	0	0	0	0		0	0	3	0	0	1	0	0	0	1	0	0	0	0	1
KCNA10	1	0	0	0	0	0	0	0	0	0	0	0	0	0	0	0	0	0	0	0	0	0	0	0	0	0	0	0	0	0	0	0	0		0	0	4	0	0	0	0	0	0	1	0	0	1	0	0
KCNK18	1	0	0	0	0	0	0	0	0	0	0	0	0	0	0	0	0	0	0	0	0	0	0	0	0	0	0	0	0	0	0	0	0		0	0	4	1	0	0	0	0	0	0	0	0	0	0	0
RARA	1	0	0	0	0	0	0	0	0	0	0	0	0	0	0	0	0	-1	0	0	0	0	0	1	0	-1	0	1	0	0	2	2	0		0	0	6	1	1	0	0	1	0	0	0	0	4	0	0
SLC12A2	1	0	0	0	0	0	0	0	0	0	0	0	0	0	-1	0	0	1	0	0	0	0	0	0	0	0	0	0	0	0	1	1	0		0	0	5	0	0	0	0	0	0	5	0	0	0	0	0
TAAR1	1	0	0	0	0	0	0	0	0	0	0	0	0	0	0	0	0	0	0	0	0	0	0	0	0	0	0	0	0	0	0	0	0		0	0	3	0	0	0	0	0	1	0	0	0	0	1	0
CHUK	1	0	0	0	0	0	1	1	0	0	0	0	1	3	1	0	0	-1	0	0	0	0	0	0	0	0	0	0	0	0	1	1	0	Ambiguous	1	189	4	0	0	0	0	0	0	0	0	0	0	0	4
THRB	1	1	0	0	0	0	1	1	1	1	0	0	1	6	0	0	1	1	0	0	0	0	1	0	0	-1	0	0	0	0	3	1	2	Agonist	1	68	3	1	0	0	0	0	0	0	0	0	0	3	0
S100A13	0	0	0	0	0	0	0	0	0	1	0	1	0	2	-1	0	1	-1	-1	-1	-1	0	-1	-1	-1	-1	-1	-1	-1	-1	1	13	12		0	0	2	0	0	0	0	0	1	0	0	1	0	0	0
F7	0	0	0	0	0	0	0	1	0	0	0	0	0	1	-1	0	0	-1	0	0	0	0	0	0	-1	0	-1	-1	-1	0	0	6	6		0	0	1	0	0	0	0	0	0	0	0	0	1	0	1
AKR1C1	1	0	0	0	0	0	0	1	0	0	0	0	0	1	-1	0	0	-1	-1	0	-1	1	1	0	0	-1	0	-1	-1	1	3	7	4		0	0	3	0	0	0	0	0	0	0	0	1	1	1	0
MPO	1	0	0	0	0	0	0	1	0	0	0	0	0	1	0	0	0	1	0	0	0	0	1	0	0	1	0	0	0	1	4	0	4		0	0	3	0	0	1	0	0	0	0	0	0	0	0	1
AOX1	1	0	0	0	0	0	0	1	0	0	0	0	0	1	0	0	0	1	0	0	0	0	0	0	0	0	0	0	1	0	2	0	2		0	0	1	0	0	0	0	1	0	0	0	0	1	0	1
CYP17A1	1	0	0	0	0	0	0	1	0	0	0	0	0	1	1	0	0	1	0	0	0	0	0	0	0	0	0	0	0	0	2	0	2		0	0	5	0	0	1	0	2	0	0	0	0	0	1	0
KCNQ5	1	0	0	0	0	0	0	1	0	0	0	0	0	1	0	0	0	1	0	0	0	0	0	0	0	0	0	1	0	0	2	0	2		0	0	3	0	0	0	0	2	0	0	0	0	1	0	0
TOP1	1	0	0	0	0	0	0	1	0	0	0	0	0	1	0	0	0	1	1	0	0	0	0	0	0	0	0	0	0	0	2	0	2		0	0	5	2	0	5	0	3	0	0	0	0	0	0	0
TOP2B	1	0	0	0	0	0	0	1	0	0	0	0	0	1	-1	0	0	-1	0	0	0	0	0	0	0	0	0	0	0	0	0	2	2		0	0	5	0	0	0	0	1	0	1	0	0	0	0	0
HCK	1	0	0	0	0	0	0	1	0	0	0	0	0	1	0	0	0	-1	0	0	0	0	0	0	0	0	0	0	0	0	0	1	1		0	0	3	1	0	0	0	0	1	0	0	0	0	0	0
PTGER3	1	0	0	0	0	0	0	1	0	0	0	0	0	1	1	0	0	-1	0	-1	0	0	0	1	1	0	0	0	0	0	3	2	1		0	0	7	0	0	0	0	0	0	1	0	0	0	0	1
RYR3	1	0	0	0	0	0	0	1	0	0	0	0	0	1	0	0	0	1	0	0	0	0	0	0	0	0	0	0	0	0	1	0	1		0	0	2	0	0	1	0	0	0	0	0	0	0	1	0
SSTR2	1	0	0	0	0	0	0	1	0	0	0	0	0	1	-1	0	0	-1	0	0	0	0	1	0	0	0	0	0	0	0	1	2	1		0	0	3	0	0	0	0	0	0	0	0	0	0	2	1
TBXAS1	1	0	0	0	0	0	0	1	0	0	0	0	0	1	0	0	0	-1	0	0	-1	0	0	0	0	0	0	0	0	1	1	2	1		0	0	3	2	0	2	0	0	0	0	0	0	0	0	1
PIK3CG	1	0	0	0	0	0	0	1	0	0	0	0	0	1	1	0	0	-1	0	0	0	0	0	0	0	0	0	0	0	0	1	1	0		0	0	3	5	4	6	0	3	1	0	0	0	0	0	0
RXRG	1	0	0	0	0	0	0	1	0	0	0	0	0	1	1	0	0	-1	0	0	0	0	0	0	0	0	0	0	0	0	1	1	0		0	0	5	0	0	0	0	1	0	0	0	0	3	0	0
TP53	1	0	0	0	0	0	0	1	0	0	0	0	0	1	0	0	0	0	0	0	0	0	0	0	0	0	0	0	0	0	0	0	0		0	0	2	1	1	0	0	1	0	0	0	1	0	1	0
TNNC1	1	0	0	0	0	0	0	0	0	0	0	0	0	0	0	0	0	1	0	0	0	0	0	0	0	0	0	0	0	0	1	0	1		1	71	4	1	0	0	0	0	0	3	0	0	0	0	0
GGCX	1	0	0	0	0	0	0	0	0	0	0	0	0	0	0	0	0	-1	0	-1	-1	-1	-1	-1	-1	1	-1	-1	0	0	1	9	8		0	0	3	0	0	1	0	0	0	0	0	0	1	0	1
ADA	1	0	0	0	0	0	0	0	0	0	0	0	0	0	1	0	0	1	0	0	0	0	1	0	0	0	0	1	0	0	4	0	4		0	0	5	0	0	0	0	0	0	1	0	0	0	0	0
BGLAP	1	0	0	0	0	0	0	0	0	0	0	0	0	0	1	0	0	1	0	1	1	0	-1	0	0	1	0	0	0	0	5	1	4		0	0	1	0	0	0	0	0	0	0	0	0	1	0	1
CA5A	1	0	0	0	0	0	0	0	0	0	0	0	0	0	-1	0	0	-1	0	0	-1	0	0	0	0	0	0	0	-1	0	0	4	4		0	0	3	0	0	1	0	0	0	0	0	0	0	0	1
PROZ	1	0	0	0	0	0	0	0	0	0	0	0	0	0	0	0	0	1	0	0	0	1	1	0	0	0	0	0	0	0	3	0	3		0	0	1	0	0	0	0	0	0	0	0	0	1	0	1
TRPM2	1	0	0	0	0	0	0	0	0	0	0	0	0	0	1	0	0	-1	0	0	1	-1	-1	-1	-1	0	0	1	-1	0	3	6	3		0	0	4	1	0	0	0	0	0	0	0	0	0	0	0
FKBP1A	1	0	0	0	0	0	0	0	0	0	0	0	0	0	0	0	0	-1	0	0	0	0	0	0	-1	0	0	0	0	0	0	2	2		0	0	4	0	0	0	0	0	0	1	0	0	1	0	0
RXRA	1	0	0	0	0	0	0	0	0	0	0	0	0	0	0	0	0	-1	0	0	0	0	0	0	0	0	0	-1	0	0	0	2	2		0	0	5	0	0	0	0	2	0	0	0	0	3	0	0
VKORC1L1	1	0	0	0	0	0	0	0	0	0	0	0	0	0	1	0	0	1	0	0	0	0	0	0	0	0	0	0	1	-1	3	1	2		0	0	1	0	0	1	0	0	0	0	0	0	1	0	1
XDH	1	0	0	0	0	0	0	0	0	0	0	0	0	0	0	0	0	-1	0	0	0	0	-1	0	0	0	0	0	0	0	0	2	2		0	0	4	0	0	1	1	2	0	0	0	0	0	0	0
CYSLTR2	1	0	0	0	0	0	0	0	0	0	0	0	0	0	0	0	0	-1	0	0	0	0	0	0	0	0	0	0	0	0	0	1	1		0	0	3	0	0	0	0	0	0	0	0	0	0	0	0
GPBAR1	1	0	0	0	0	0	0	0	0	0	0	0	0	0	0	0	0	1	0	0	0	0	0	0	0	0	0	0	0	0	1	0	1		0	0	2	2	1	0	0	0	0	0	0	0	0	1	1
HRH3	1	0	0	0	0	0	0	0	0	0	0	0	0	0	0	0	0	1	0	0	0	0	-1	0	1	0	-1	1	0	0	3	2	1		0	0	3	2	0	1	0	1	1	0	0	0	0	0	0
NTRK1	1	0	0	0	0	0	0	0	0	0	0	0	0	0	0	0	0	-1	0	0	0	0	0	0	0	0	0	0	0	0	0	1	1		0	0	3	0	1	4	0	1	0	0	0	0	0	0	0
PLA2G2A	1	0	0	0	0	0	0	0	0	0	0	0	0	0	0	0	0	1	0	0	0	0	0	0	1	-1	0	0	0	0	2	1	1		0	0	3	1	0	0	0	2	0	0	0	0	0	0	0
PRKAB1	1	0	0	0	0	0	0	0	0	0	0	0	0	0	0	0	0	1	0	0	0	0	0	0	0	0	0	0	0	0	1	0	1		0	0	3	0	0	0	0	0	0	0	0	1	0	2	0
PROS1	1	0	0	0	0	0	0	0	0	0	0	0	0	0	-1	0	0	1	0	0	0	0	0	1	0	0	0	0	0	0	2	1	1		0	0	1	0	0	0	0	0	0	0	0	0	1	0	1
RARG	1	0	0	0	0	0	0	0	0	0	0	0	0	0	0	0	0	0	0	0	0	0	0	0	0	0	0	-1	0	0	0	1	1		0	0	5	2	0	1	0	0	0	0	0	0	4	0	0
RRM2B	1	0	0	0	0	0	0	0	0	0	0	0	0	0	1	0	0	1	0	0	0	1	-1	0	0	-1	0	0	0	0	3	2	1		0	0	4	0	0	0	0	0	0	0	0	0	0	0	0
RYR2	1	0	0	0	0	0	0	0	0	0	0	0	0	0	0	0	0	-1	0	0	0	0	0	0	0	0	0	0	0	0	0	1	1		0	0	3	0	0	1	0	0	0	0	0	0	0	0	0
S100A12	1	0	0	0	0	0	0	0	0	0	0	0	0	0	0	0	0	-1	0	0	0	0	0	0	0	0	0	0	0	0	0	1	1		0	0	2	0	0	0	0	0	1	0	0	1	0	0	0
SLC10A1	1	0	0	0	0	0	0	0	0	0	0	0	0	0	0	0	0	-1	0	0	0	0	0	0	0	0	0	0	0	0	0	1	1		0	0	2	0	0	0	0	0	0	1	0	0	1	0	0
SSTR1	1	0	0	0	0	0	0	0	0	0	0	0	0	0	1	0	0	-1	0	0	0	0	0	0	0	0	0	0	0	1	2	1	1		0	0	3	0	0	0	0	0	0	0	0	0	0	2	1
SSTR5	1	0	0	0	0	0	0	0	0	0	0	0	0	0	0	0	0	-1	0	0	0	0	0	0	0	0	0	0	0	0	0	1	1		0	0	3	0	0	0	0	0	0	0	0	0	0	2	1
ABCB11	1	0	0	0	0	0	0	0	0	0	0	0	0	0	0	0	0	0	0	0	0	0	0	0	0	0	0	0	0	0	0	0	0		0	0	3	0	0	1	0	0	0	1	0	0	1	1	0
ADH1C	1	0	0	0	0	0	0	0	0	0	0	0	0	0	0	0	0	0	0	0	0	0	0	0	0	0	0	0	0	0	0	0	0		0	0	2	0	0	0	0	0	0	0	1	0	0	0	1
F9	1	0	0	0	0	0	0	0	0	0	0	0	0	0	0	0	0	0	0	0	0	0	0	0	0	0	0	0	0	0	0	0	0		0	0	1	0	0	0	0	0	0	0	0	0	1	0	1
FGF1	1	0	0	0	0	0	0	0	0	0	0	0	0	0	-1	0	0	1	0	0	0	0	0	0	0	0	0	0	0	0	1	1	0		0	0	2	0	0	0	0	0	1	0	0	1	0	0	0
GABBR2	1	0	0	0	0	0	0	0	0	0	0	0	0	0	0	0	0	-1	0	0	0	0	0	0	0	0	1	0	0	0	1	1	0		0	0	3	0	0	0	0	0	0	0	0	0	0	0	0
LPL	1	0	0	0	0	0	0	0	0	0	0	0	0	0	-1	0	0	1	0	0	0	0	0	0	0	0	0	0	0	0	1	1	0		0	0	4	1	0	2	0	0	0	2	0	0	0	3	0
MLNR	1	0	0	0	0	0	0	0	0	0	0	0	0	0	0	0	0	0	0	0	0	0	0	0	0	0	0	0	0	0	0	0	0		0	0	5	0	0	1	0	0	0	0	0	0	0	0	0
MMP2	1	0	0	0	0	0	0	0	0	0	0	0	0	0	1	0	0	-1	0	0	0	0	0	0	0	0	0	0	0	0	1	1	0		0	0	4	0	0	1	1	4	0	1	0	0	0	1	0
POLA1	1	0	0	0	0	0	0	0	0	0	0	0	0	0	0	0	0	0	0	0	0	0	0	0	0	0	0	0	0	0	0	0	0		0	0	5	0	0	0	0	0	0	0	0	0	0	0	0
PROC	1	0	0	0	0	0	0	0	0	0	0	0	0	0	0	0	0	-1	0	0	1	0	0	0	0	0	0	0	0	0	1	1	0		0	0	1	0	0	0	0	0	0	0	0	0	1	0	1
SLC5A2	1	0	0	0	0	0	0	0	0	0	0	0	0	0	0	0	0	1	0	0	0	0	-1	0	0	0	0	0	0	0	1	1	0		0	0	5	0	0	0	0	1	0	0	0	0	0	5	0
SSTR3	1	0	0	0	0	0	0	0	0	0	0	0	0	0	0	0	0	0	0	0	0	0	0	0	0	0	0	0	0	0	0	0	0		0	0	3	0	0	0	0	0	0	0	0	0	0	2	1
TLR7	1	0	0	0	0	0	0	0	0	0	0	0	0	0	0	0	0	0	0	0	0	0	0	0	0	0	0	0	0	0	0	0	0		0	0	3	1	0	1	0	1	0	0	0	1	1	0	0
CA3	1	0	0	0	1	0	0	1	1	0	0	0	0	3	1	0	-1	1	0	1	1	1	0	0	0	0	0	0	0	0	5	1	4	Agonist	0	0	3	0	0	1	0	0	0	0	0	0	0	0	1
DHODH	1	0	1	0	1	0	0	1	1	0	0	0	0	4	1	0	0	-1	-1	0	-1	-1	-1	-1	-1	-1	-1	0	1	0	2	9	7	Antagonist	0	0	3	0	0	1	0	0	0	0	0	0	0	0	0
CACNG3	1	1	1	0	0	0	0	0	0	0	0	0	0	2	0	0	0	1	0	0	0	0	0	0	0	0	0	0	1	0	2	0	2	Agonist	0	0	3	0	0	0	0	0	0	0	0	0	0	0	0
TUBA1C	1	0	0	0	0	0	0	0	1	1	0	1	1	4	0	0	1	1	1	0	0	1	1	0	1	1	0	0	0	0	7	0	7	Agonist	1	209	3	0	0	1	0	1	0	0	0	0	0	1	0
CATSPER2	1	0	0	0	1	0	1	0	0	0	0	0	0	2	-1	0	0	-1	0	0	0	-1	-1	0	0	0	0	0	0	1	1	4	3	Antagonist	0	0	2	0	0	0	0	0	0	1	0	0	0	1	0
RAF1	1	0	0	0	1	0	0	1	0	0	0	0	0	2	1	0	1	1	0	0	0	0	0	0	1	0	0	0	0	0	4	0	4	Agonist	0	0	4	2	1	0	0	0	0	0	0	0	0	0	0
PRKAG1	0	1	0	0	0	0	1	0	0	0	0	0	1	3	0	0	0	1	0	0	0	-1	0	0	0	0	0	0	0	0	1	1	0		0	0	1	0	0	0	0	0	0	0	0	1	0	1	0
POLE	1	0	0	0	0	0	0	1	0	0	0	0	0	1	0	0	0	1	0	1	1	1	1	1	1	0	0	1	0	-1	8	1	7		0	0	4	0	0	0	0	0	0	0	0	0	0	0	0
ALDH2	1	0	0	0	0	0	0	1	0	0	0	0	0	1	0	0	0	1	0	0	0	0	0	1	1	0	0	0	1	0	4	0	4		0	0	3	1	0	0	0	0	0	0	0	0	0	0	0
COMT	1	0	0	0	0	0	0	1	0	0	0	0	0	1	-1	0	0	-1	0	0	0	0	-1	0	0	0	0	0	0	0	0	3	3		0	0	2	0	0	2	0	1	0	0	0	0	0	0	0
HDAC3	1	0	0	0	0	0	0	1	0	0	0	0	0	1	0	0	0	1	0	0	0	0	0	1	0	0	1	0	0	0	3	0	3		0	0	5	2	2	7	0	1	0	0	0	0	0	0	0
KCNH5	1	0	0	0	0	0	1	0	0	0	0	0	0	1	-1	0	0	-1	0	-1	0	0	0	0	0	0	0	0	0	0	0	3	3		0	0	2	0	0	0	0	0	0	1	0	0	0	0	0
PRKAA1	1	0	0	0	0	0	0	1	0	0	0	0	0	1	-1	0	0	-1	0	0	0	0	0	0	0	0	0	0	0	0	0	2	2		0	0	2	0	0	1	0	0	0	0	0	1	0	1	0
ALDH5A1	1	0	0	0	0	0	0	1	0	0	0	0	0	1	-1	0	0	1	0	-1	0	1	1	0	0	0	0	0	0	0	3	2	1		0	0	2	0	0	0	0	0	0	0	0	0	0	0	0
ALK	1	0	0	0	0	0	0	1	0	0	0	0	0	1	0	0	0	1	0	0	0	0	0	0	0	0	0	0	0	0	1	0	1		1	25	4	2	0	5	0	0	0	0	0	0	0	0	0
ITGB2	1	0	0	0	0	0	0	1	0	0	0	0	0	1	-1	0	0	1	0	0	0	0	0	-1	0	0	0	0	0	0	1	2	1		0	0	1	0	0	1	0	0	0	1	0	0	0	1	0
PPARD	1	0	0	0	0	0	0	1	0	0	0	0	0	1	0	0	0	-1	0	0	0	0	0	0	0	0	0	0	0	0	0	1	1		0	0	4	0	0	1	0	1	0	1	0	0	0	1	0
SLC22A8	1	0	0	0	0	0	0	1	0	0	0	0	0	1	0	0	0	0	0	0	0	0	0	0	0	0	-1	0	0	0	0	1	1		0	0	2	0	0	0	0	0	0	0	0	0	0	0	0
SRC	1	0	0	0	0	0	0	1	0	0	0	0	0	1	0	0	0	1	0	0	0	0	0	0	0	0	0	0	0	0	1	0	1		0	0	4	2	0	4	1	0	0	0	0	0	0	0	0
SV2A	1	0	0	0	0	0	0	1	0	0	0	0	0	1	0	0	0	-1	0	-1	0	0	0	0	0	0	0	0	0	1	1	2	1		0	0	2	0	0	0	0	0	0	0	0	0	0	0	0
DNMT3A	1	0	0	0	0	0	0	1	0	0	0	0	0	1	0	0	0	1	0	0	0	0	0	0	0	-1	0	0	0	0	1	1	0		0	0	2	0	0	0	0	0	0	0	0	0	0	0	0
FGFR3	1	0	0	0	0	0	0	1	0	0	0	0	0	1	0	0	0	1	0	0	0	0	0	-1	0	0	0	0	0	0	1	1	0		0	0	4	2	2	2	1	2	0	0	0	0	1	0	0
PIK3CB	1	0	0	0	0	0	0	1	0	0	0	0	0	1	0	0	0	-1	0	0	0	0	0	0	0	0	1	0	0	0	1	1	0		0	0	3	6	3	3	0	2	0	0	0	0	0	0	0
SHBG	1	0	0	0	0	0	0	1	0	0	0	0	0	1	0	0	0	-1	0	0	0	0	0	1	0	0	0	0	0	0	1	1	0		0	0	1	0	0	0	0	0	0	1	0	0	0	1	1
PDE6G	1	0	0	0	0	0	0	0	0	0	0	0	0	0	0	0	0	-1	0	0	0	0	0	0	0	0	0	0	0	0	0	1	1		0	0	4	0	0	0	0	0	0	3	0	0	0	0	0
CHRNA5	1	0	0	0	0	0	0	0	0	0	0	0	0	0	1	0	0	1	1	1	1	1	1	1	1	1	1	1	1	1	14	0	14		0	0	2	0	0	0	0	0	0	0	0	0	0	0	0
LTF	1	0	0	0	0	0	0	0	0	0	0	0	0	0	1	0	0	1	0	0	1	0	1	-1	-1	0	1	0	1	1	7	2	5		0	0	2	0	0	0	0	1	0	0	0	0	0	0	0
TUBB6	1	0	0	0	0	0	0	0	0	0	0	0	0	0	1	0	0	-1	0	1	0	1	1	0	0	0	1	1	0	0	6	1	5		0	0	3	0	0	0	0	0	0	0	0	0	0	1	0
PDE1C	1	0	0	0	0	0	0	0	0	0	0	0	0	0	1	0	0	1	0	0	0	0	0	0	0	1	0	0	0	1	4	0	4		0	0	4	0	0	0	0	0	0	2	0	0	0	0	0
CSF1R	1	0	0	0	0	0	0	0	0	0	0	0	0	0	-1	0	0	-1	-1	-1	0	0	0	0	0	0	0	0	0	1	1	4	3		0	0	3	0	0	2	0	5	0	0	0	0	0	0	0
PDE6C	1	0	0	0	0	0	0	0	0	0	0	0	0	0	-1	0	0	-1	1	0	0	0	0	0	0	-1	0	0	0	-1	1	4	3		0	0	3	0	0	0	0	0	0	2	0	0	0	0	0
SLCO2B1	1	0	0	0	0	0	0	0	0	0	0	0	0	0	0	0	0	-1	0	-1	0	0	0	0	0	-1	0	0	0	0	0	3	3		0	0	3	0	0	0	0	0	0	1	0	0	0	2	0
TUBA3D	1	0	0	0	0	0	0	0	0	0	0	0	0	0	1	0	0	1	0	0	0	0	0	0	1	0	0	1	0	-1	4	1	3		0	0	3	0	0	0	0	0	0	0	0	0	0	1	0
CTSL	1	0	0	0	0	0	0	0	0	0	0	0	0	0	0	0	0	-1	0	-1	0	0	0	0	1	0	0	-1	0	0	1	3	2		0	0	2	0	0	0	0	0	0	0	0	0	0	0	0
CYP11B1	1	0	0	0	0	0	0	0	0	0	0	0	0	0	0	0	0	1	0	0	1	0	0	0	0	0	0	0	0	0	2	0	2		0	0	4	0	0	0	0	0	0	0	0	0	0	0	0
EDNRB	1	0	0	0	0	0	0	0	0	0	0	0	0	0	0	0	0	-1	0	0	-1	0	0	0	0	0	0	0	0	0	0	2	2		0	0	4	1	0	0	0	0	0	0	0	0	0	1	0
PDE6B	1	0	0	0	0	0	0	0	0	0	0	0	0	0	-1	0	0	-1	0	0	0	0	0	0	0	0	0	0	0	0	0	2	2		0	0	3	0	0	0	0	0	0	2	0	0	0	0	0
PDE6H	1	0	0	0	0	0	0	0	0	0	0	0	0	0	0	0	0	1	0	1	0	0	0	0	0	0	0	0	0	0	2	0	2		0	0	4	0	0	0	0	0	0	3	0	0	0	0	0
PGD	1	0	0	0	0	0	0	0	0	0	0	0	0	0	1	0	0	1	0	0	0	0	0	0	0	0	0	1	-1	0	3	1	2		0	0	2	0	0	1	0	0	0	0	0	0	0	0	0
PIK3CD	1	0	0	0	0	0	0	0	0	0	0	0	0	0	-1	0	0	1	-1	0	0	-1	1	-1	0	0	0	0	0	0	2	4	2		0	0	3	7	2	7	0	2	0	0	0	0	0	0	0
TUBB2B	1	0	0	0	0	0	0	0	0	0	0	0	0	0	-1	0	0	-1	0	0	0	0	0	0	0	0	0	0	0	0	0	2	2		0	0	3	0	0	0	0	0	0	0	0	0	0	1	0
ASIC1	1	0	0	0	0	0	0	0	0	0	0	0	0	0	0	0	0	1	0	0	0	0	0	0	0	0	0	0	0	0	1	0	1		0	0	3	0	0	1	0	0	0	1	0	0	0	0	0
BRAF	1	0	0	0	0	0	0	0	0	0	0	0	0	0	0	0	0	-1	0	0	0	0	0	0	0	0	0	0	0	0	0	1	1		0	0	4	2	2	1	0	1	0	0	0	0	0	0	0
CASP1	1	0	0	0	0	0	0	0	0	0	0	0	0	0	0	0	0	1	0	0	0	0	0	0	0	0	0	0	0	0	1	0	1		0	0	1	0	0	1	0	0	0	0	0	0	0	1	0
CASP3	1	0	0	0	0	0	0	0	0	0	0	0	0	0	1	0	0	1	0	0	0	0	0	0	0	-1	0	0	0	0	2	1	1		0	0	1	2	0	1	0	0	0	0	0	0	0	1	0
CLCN1	1	0	0	0	0	0	0	0	0	0	0	0	0	0	0	0	0	-1	0	0	0	0	0	0	0	0	0	0	0	0	0	1	1		0	0	2	0	0	0	0	0	0	1	0	0	0	0	0
GABRR1	1	0	0	0	0	0	0	0	0	0	0	0	0	0	0	0	0	1	0	0	0	0	0	0	0	0	0	0	0	0	1	0	1		0	0	2	1	0	1	0	1	0	0	0	0	0	0	0
GRM5	1	0	0	0	0	0	0	0	0	0	0	0	0	0	0	0	0	1	0	0	0	0	0	0	0	0	0	0	-1	1	2	1	1		0	0	2	0	0	5	0	0	0	0	0	0	0	0	0
GUCY1A3	1	0	0	0	0	0	0	0	0	0	0	0	0	0	1	0	0	-1	0	0	0	0	-1	0	0	0	0	0	0	0	1	2	1		0	0	4	0	0	1	0	0	0	4	0	0	0	0	0
HSPA5	1	0	0	0	0	0	0	0	0	0	0	0	0	0	0	0	0	0	0	0	0	0	0	0	1	0	0	0	0	0	1	0	1		0	0	1	0	0	0	0	0	0	0	0	1	0	1	0
LTA4H	1	0	0	0	0	0	0	0	0	0	0	0	0	0	0	0	0	-1	0	0	0	0	0	0	0	0	0	0	0	0	0	1	1		0	0	2	0	0	0	0	0	0	1	0	0	0	1	0
NR1H4	1	0	0	0	0	0	0	0	0	0	0	0	0	0	0	0	0	-1	0	0	0	0	0	0	0	0	0	0	0	0	0	1	1		0	0	5	1	0	0	0	0	0	1	0	0	0	0	3
NR1I3	1	0	0	0	0	0	0	0	0	0	0	0	0	0	0	0	0	-1	0	0	0	0	0	0	0	0	0	0	0	0	0	1	1		0	0	3	0	0	0	0	0	0	0	0	0	0	0	1
PDE6A	1	0	0	0	0	0	0	0	0	0	0	0	0	0	0	0	0	1	0	0	0	0	0	0	0	0	0	0	0	0	1	0	1		0	0	3	0	0	0	0	0	0	2	0	0	0	0	0
PIK3CA	1	0	0	0	0	0	0	0	0	0	0	0	0	0	0	0	0	1	0	0	0	0	0	0	0	0	0	0	0	0	1	0	1		0	0	3	6	3	8	0	4	0	0	0	0	0	0	0
SCN1B	1	0	0	0	0	0	0	0	0	0	0	0	0	0	1	0	0	-1	0	0	0	0	-1	0	0	0	0	0	0	0	1	2	1		0	0	2	0	0	0	0	0	0	0	0	0	0	0	0
SCN3B	1	0	0	0	0	0	0	0	0	0	0	0	0	0	-1	0	0	1	0	0	0	1	-1	0	1	0	0	0	0	0	3	2	1		0	0	2	0	0	0	0	0	0	0	0	0	0	0	0
SLC15A1	1	0	0	0	0	0	0	0	0	0	0	0	0	0	0	0	0	-1	0	0	0	0	0	0	0	0	0	0	0	0	0	1	1		0	0	2	0	0	0	0	0	0	0	0	0	0	0	1
TRPV5	1	0	0	0	0	0	0	0	0	0	0	0	0	0	0	0	0	1	0	0	0	0	0	0	0	0	0	0	0	0	1	0	1		0	0	2	0	0	0	0	0	0	0	0	0	0	0	0
TUBA3E	1	0	0	0	0	0	0	0	0	0	0	0	0	0	0	0	0	-1	0	0	0	0	0	0	0	0	0	0	0	0	0	1	1		0	0	3	0	0	0	0	0	0	0	0	0	0	1	0
CA5B	1	0	0	0	0	0	0	0	0	0	0	0	0	0	0	0	0	0	0	0	0	0	0	0	0	0	0	0	0	0	0	0	0		0	0	2	0	0	1	0	0	0	0	0	0	0	0	1
CYP11B2	1	0	0	0	0	0	0	0	0	0	0	0	0	0	0	0	0	0	0	0	0	0	0	0	0	0	0	0	0	0	0	0	0		0	0	1	0	0	0	0	0	0	1	0	0	0	1	1
GABRR2	1	0	0	0	0	0	0	0	0	0	0	0	0	0	0	0	0	-1	0	0	0	1	1	0	0	0	0	0	-1	0	2	2	0		0	0	2	1	0	0	0	1	0	0	0	0	0	0	0
GABRR3	1	0	0	0	0	0	0	0	0	0	0	0	0	0	0	0	0	0	0	0	0	0	0	0	0	0	0	0	0	0	0	0	0		0	0	2	1	0	0	0	1	0	0	0	0	0	0	0
HDAC6	1	0	0	0	0	0	0	0	0	0	0	0	0	0	0	0	0	0	0	0	0	0	0	0	0	0	0	0	0	0	0	0	0		0	0	4	1	2	3	0	0	0	0	0	0	0	0	0
HDAC8	1	0	0	0	0	0	0	0	0	0	0	0	0	0	0	0	0	0	0	0	0	0	0	0	0	0	0	0	0	0	0	0	0		0	0	4	1	1	5	0	0	0	0	0	0	0	0	0
HSP90AA1	1	0	0	0	0	0	0	0	0	0	0	0	0	0	0	0	0	1	0	0	0	0	0	0	0	0	0	0	-1	0	1	1	0		0	0	2	2	1	4	0	3	0	0	0	0	0	0	0
IFNG	1	0	0	0	0	0	0	0	0	0	0	0	0	0	0	0	0	0	0	0	0	0	0	0	0	0	0	0	0	0	0	0	0		0	0	2	0	0	2	0	1	0	0	0	0	0	0	1
PDE9A	1	0	0	0	0	0	0	0	0	0	0	0	0	0	1	0	0	-1	0	0	0	0	-1	0	0	0	0	1	0	0	2	2	0		0	0	3	0	0	2	0	0	0	2	0	0	0	0	0
PLA2G4A	1	0	0	0	0	0	0	0	0	0	0	0	0	0	-1	0	0	1	0	0	0	0	0	0	0	0	0	0	0	0	1	1	0		0	0	3	0	0	0	0	0	0	0	0	0	1	0	0
PRKAA2	1	0	0	0	0	0	0	0	0	0	0	0	0	0	-1	0	0	1	0	0	0	0	0	0	0	0	0	0	0	0	1	1	0		0	0	1	0	0	0	0	0	0	0	0	1	0	1	0
RPS6KA3	1	0	0	0	0	0	0	0	0	0	0	0	0	0	0	0	0	0	0	0	0	0	0	0	0	0	0	0	0	0	0	0	0		0	0	1	0	0	0	0	0	0	0	0	1	0	1	0
SCN2B	1	0	0	0	0	0	0	0	0	0	0	0	0	0	0	0	0	1	0	0	0	0	0	0	-1	0	0	0	0	0	1	1	0		0	0	2	0	0	0	0	0	0	0	0	0	0	0	0
TACR1	1	0	0	0	0	0	0	0	0	0	0	0	0	0	1	0	0	-1	0	0	0	0	0	0	0	0	0	0	0	0	1	1	0		0	0	4	2	0	4	0	0	0	0	0	0	0	0	4
TUBA1B	1	0	0	0	0	0	0	0	0	0	0	0	0	0	0	0	0	-1	0	1	0	0	0	0	0	0	0	0	0	0	1	1	0		0	0	3	0	0	1	0	1	0	0	0	0	0	1	0
TUBB2A	1	0	0	0	0	0	0	0	0	0	0	0	0	0	0	0	0	1	0	-1	0	-1	1	0	0	0	0	0	0	0	2	2	0		0	0	3	0	0	0	0	0	0	0	0	0	0	1	0
TUBB3	1	0	0	0	0	0	0	0	0	0	0	0	0	0	0	0	0	1	0	0	0	0	0	0	0	0	0	0	-1	0	1	1	0		0	0	3	0	0	1	0	1	0	0	0	0	0	1	0
TUBB8	1	0	0	0	0	0	0	0	0	0	0	0	0	0	0	0	0	0	0	0	0	0	0	0	0	0	0	0	0	0	0	0	0		0	0	3	0	0	0	0	0	0	0	0	0	0	1	0
CRAT	0	1	0	1	1	1	1	0	1	1	0	1	1	8	-1	0	1	-1	0	0	0	0	-1	0	0	0	0	0	0	0	1	3	2		0	0	1	0	0	0	0	0	0	0	0	0	0	1	0
TLR9	1	0	0	0	0	0	0	1	0	0	0	0	1	2	0	0	0	-1	0	0	0	0	-1	0	0	0	0	0	0	0	0	2	2	Antagonist	1	71	2	0	0	0	0	0	0	0	0	0	0	0	0
CLCN2	1	1	0	0	1	0	1	1	0	1	0	0	0	5	1	0	1	-1	0	0	0	0	0	0	0	0	0	0	0	0	2	1	1	Agonist	0	0	2	1	0	0	0	0	0	0	0	0	0	0	2
PARP1	1	0	0	0	1	0	0	1	0	0	0	0	0	2	-1	0	0	1	0	0	0	1	1	0	0	0	0	0	0	0	3	1	2	Agonist	0	0	4	0	1	2	0	3	0	0	0	0	1	0	0
HSD17B1	0	0	0	0	0	0	0	1	0	0	0	0	0	1	0	0	0	1	0	0	1	1	1	1	0	0	0	0	0	0	5	0	5		0	0	3	1	0	0	0	0	0	0	0	0	0	1	0
JAK1	1	0	0	0	0	0	0	1	0	0	0	0	0	1	1	0	-1	1	0	0	0	1	1	1	1	0	0	0	0	0	6	1	5		0	0	2	4	1	2	0	4	0	0	0	0	0	0	0
MET	1	0	0	0	0	0	0	1	0	0	0	0	0	1	-1	0	0	-1	-1	0	-1	-1	-1	0	0	-1	-1	-1	-1	-1	0	11	11		0	0	3	8	2	7	0	1	0	0	0	0	0	0	0
ABCB1	1	0	0	0	0	0	0	1	0	0	0	0	0	1	0	0	0	1	0	0	0	0	0	0	1	0	1	0	0	0	3	0	3		0	0	3	1	0	1	0	5	0	0	0	0	0	0	0
PPIA	1	0	0	0	0	0	0	1	0	0	0	0	0	1	0	0	0	-1	0	0	0	-1	-1	0	0	0	0	0	0	0	0	3	3		1	154	2	0	0	0	0	0	0	0	0	0	1	0	0
CDK4	1	0	0	0	0	0	0	1	0	0	0	0	0	1	0	0	0	-1	-1	0	0	0	0	0	0	0	0	0	0	0	0	2	2		0	0	3	4	0	4	0	0	0	0	0	0	0	0	0
AOC3	1	0	0	0	0	0	0	1	0	0	0	0	0	1	0	0	0	-1	0	0	0	0	0	0	0	0	0	0	0	0	0	1	1		0	0	2	0	0	0	0	0	0	1	0	0	0	0	0
GPR35	1	0	0	0	0	0	0	1	0	0	0	0	0	1	0	0	0	1	0	0	-1	0	0	0	0	0	1	0	0	0	2	1	1		0	0	2	0	0	1	0	0	0	2	0	0	0	0	0
MPL	1	0	0	0	0	0	0	1	0	0	0	0	0	1	0	0	0	1	0	0	0	0	0	0	0	0	0	0	0	0	1	0	1		0	0	2	0	0	0	0	0	0	0	0	0	0	0	0
PDE11A	1	0	0	0	0	0	0	1	0	0	0	0	0	1	-1	0	0	1	0	0	0	0	0	0	0	0	-1	0	0	0	1	2	1		0	0	2	0	0	0	0	0	0	1	0	0	0	0	0
POLD1	1	0	0	0	0	0	0	1	0	0	0	0	0	1	0	0	0	1	0	0	0	0	0	0	0	0	0	0	0	0	1	0	1		0	0	3	0	0	0	0	0	0	0	0	0	0	0	0
ROCK2	1	0	0	0	0	0	0	1	0	0	0	0	0	1	0	0	0	-1	0	0	0	1	1	0	0	0	0	0	0	0	2	1	1		0	0	2	1	1	2	0	0	0	0	0	0	0	0	0
HDAC7	1	0	0	0	0	0	0	1	0	0	0	0	0	1	0	0	0	1	0	0	0	0	0	0	0	-1	0	0	0	0	1	1	0		0	0	3	1	0	2	0	0	0	0	0	0	0	0	0
ROCK1	1	0	0	0	0	0	0	1	0	0	0	0	0	1	1	0	0	-1	0	0	0	0	0	0	0	0	0	0	0	0	1	1	0		0	0	2	1	1	2	0	0	0	0	0	0	0	0	0
SMO	1	0	0	0	0	0	0	1	0	0	0	0	0	1	0	0	0	0	0	0	0	0	0	0	0	0	0	0	0	0	0	0	0		0	0	3	1	0	3	0	0	0	0	0	0	1	0	0
SRD5A2	1	0	0	0	0	0	0	0	0	0	0	0	0	0	0	0	0	0	0	0	0	0	0	0	0	0	0	0	0	0	0	0	0		0	0	3	0	0	0	0	0	0	0	0	0	1	1	0
CLCNKA	1	0	0	0	1	0	0	0	0	0	0	0	0	1	0	0	0	-1	0	-1	-1	-1	-1	-1	-1	0	-1	-1	-1	-1	0	11	11		0	0	1	0	0	0	0	0	0	0	0	0	0	0	0
MGAM	1	0	0	0	1	0	0	0	0	0	0	0	0	1	1	0	0	1	1	1	1	0	0	1	1	0	1	1	1	1	11	0	11		0	0	4	0	0	0	0	0	0	0	0	0	0	3	0
LIG1	1	0	0	0	0	0	0	0	0	0	0	0	0	0	1	0	0	1	0	0	1	-1	1	1	1	0	0	1	0	0	7	1	6		0	0	1	0	0	0	0	0	0	0	0	0	0	0	0
ALB	1	0	0	0	0	0	0	0	0	0	0	0	0	0	0	0	0	1	1	0	0	0	0	0	0	0	0	1	1	0	4	0	4		0	0	3	0	0	0	1	0	0	0	0	0	0	0	0
TYK2	1	0	0	0	0	0	0	0	0	0	0	0	0	0	1	0	0	1	1	0	1	-1	0	1	0	0	0	0	0	0	5	1	4		0	0	2	0	1	1	0	1	0	0	0	0	0	0	0
ABCC9	1	0	0	0	0	0	0	0	0	0	0	0	0	0	0	0	0	-1	0	0	-1	0	0	0	0	0	0	-1	0	0	0	3	3		0	0	3	0	0	1	0	0	0	1	0	0	0	2	0
CATSPER4	1	0	0	0	0	0	0	0	0	0	0	0	0	0	0	0	0	-1	0	0	0	-1	-1	0	0	0	0	0	0	0	0	3	3		0	0	2	0	0	0	0	0	0	1	0	0	0	1	0
CYP2E1	1	0	0	0	0	0	0	0	0	0	0	0	0	0	1	0	0	-1	0	1	0	0	0	1	1	0	0	-1	1	0	5	2	3		0	0	3	0	0	1	0	0	0	0	0	0	0	0	0
FRK	1	0	0	0	0	0	0	0	0	0	0	0	0	0	-1	0	0	1	-1	-1	0	0	0	-1	0	0	0	0	0	0	1	4	3		0	0	3	0	0	0	0	0	0	0	0	0	0	0	0
PTPRS	1	0	0	0	0	0	0	0	0	0	0	0	0	0	0	0	0	1	0	1	0	0	0	0	0	0	1	0	0	0	3	0	3		0	0	2	0	0	0	0	0	0	0	0	0	0	1	0
SCNN1G	1	0	0	0	0	0	0	0	0	0	0	0	0	0	0	0	0	1	0	0	0	1	1	0	0	0	0	0	0	0	3	0	3		0	0	2	0	0	1	0	0	0	2	0	0	0	1	0
STK17b	1	0	0	0	0	0	0	0	0	0	0	0	0	0	0	0	0	-1	0	0	0	0	-1	0	0	0	-1	0	0	0	0	3	3		0	0	1	0	0	0	0	0	1	0	0	0	0	0	0
TRPM3	1	0	0	0	0	0	0	0	0	0	0	0	0	0	1	0	0	1	0	0	0	0	0	1	0	0	0	0	0	0	3	0	3		0	0	3	1	0	0	0	0	0	1	0	0	0	2	0
CATSPER3	1	0	0	0	0	0	0	0	0	0	0	0	0	0	0	0	0	-1	0	0	0	0	0	-1	0	0	0	0	0	0	0	2	2		0	0	2	0	0	0	0	0	0	1	0	0	0	1	0
CDK6	1	0	0	0	0	0	0	0	0	0	0	0	0	0	-1	0	0	-1	0	0	0	0	-1	0	0	1	0	0	0	0	1	3	2		0	0	3	3	0	2	0	0	0	0	0	0	0	0	0
CYP11A1	1	0	0	0	0	0	0	0	0	0	0	0	0	0	0	0	0	1	0	0	1	0	0	0	0	0	0	0	0	0	2	0	2		0	0	2	0	0	0	0	0	0	0	0	0	0	1	0
EPHA2	1	0	0	0	0	0	0	0	0	0	0	0	0	0	0	0	0	1	1	0	0	0	0	0	0	0	0	0	0	0	2	0	2		0	0	3	0	0	0	0	0	0	0	0	0	0	0	0
FGF2	1	0	0	0	0	0	0	0	0	0	0	0	0	0	-1	0	0	-1	0	0	0	0	0	0	0	0	0	0	0	0	0	2	2		0	0	2	0	0	0	0	0	0	0	0	0	0	0	1
GUCY1B3	1	0	0	0	0	0	0	0	0	0	0	0	0	0	-1	0	0	-1	0	0	0	0	0	0	0	0	0	0	0	0	0	2	2		0	0	3	0	0	1	0	0	0	3	0	0	0	0	0
HIF1A	1	0	0	0	0	0	0	0	0	0	0	0	0	0	0	0	0	1	0	0	0	0	0	0	0	0	0	0	1	0	2	0	2		0	0	3	2	0	3	0	1	0	1	0	0	0	0	0
JAK3	1	0	0	0	0	0	0	0	0	0	0	0	0	0	1	0	0	-1	0	0	0	-1	-1	0	0	0	0	0	0	0	1	3	2		0	0	2	3	1	3	1	3	0	0	0	0	0	0	0
LYN	1	0	0	0	0	0	0	0	0	0	0	0	0	0	1	0	0	-1	0	0	0	1	1	0	0	0	0	0	0	0	3	1	2		0	0	3	1	0	2	0	0	0	0	0	0	0	0	0
MAPK1	1	0	0	0	0	0	0	0	0	0	0	0	0	0	0	0	0	1	0	0	0	0	0	0	0	1	0	0	0	0	2	0	2		0	0	2	2	0	1	0	0	0	1	0	0	0	0	1
PPAT	1	0	0	0	0	0	0	0	0	0	0	0	0	0	1	0	0	1	0	0	0	0	0	0	0	0	0	0	0	0	2	0	2		0	0	2	0	0	0	0	0	0	0	0	0	0	0	0
SCNN1A	1	0	0	0	0	0	0	0	0	0	0	0	0	0	0	0	0	1	0	0	0	0	1	0	0	0	0	0	0	0	2	0	2		0	0	2	0	0	1	0	0	0	2	0	0	0	1	0
SLC1A2	1	0	0	0	0	0	0	0	0	0	0	0	0	0	0	0	0	-1	0	0	-1	0	0	0	0	0	0	0	0	0	0	2	2		0	0	2	0	0	0	0	0	0	0	0	0	0	0	0
SRD5A1	1	0	0	0	0	0	0	0	0	0	0	0	0	0	-1	0	0	1	0	0	0	1	0	0	1	0	0	0	0	0	3	1	2		0	0	3	0	0	0	0	0	0	0	0	0	0	2	0
TEK	1	0	0	0	0	0	0	0	0	0	0	0	0	0	-1	0	0	1	0	0	0	1	1	0	0	0	0	0	0	0	3	1	2		0	0	3	3	0	0	0	1	0	0	0	0	0	0	0
ANPEP	1	0	0	0	0	0	0	0	0	0	0	0	0	0	0	0	0	-1	0	0	0	0	0	0	0	0	0	0	0	0	0	1	1		0	0	2	0	0	1	0	0	0	1	0	0	0	1	0
ATP4B	1	0	0	0	0	0	0	0	0	0	0	0	0	0	0	0	0	-1	0	0	0	0	0	0	0	0	0	0	0	0	0	1	1		0	0	3	0	0	0	0	0	0	0	0	0	0	0	3
CATSPER1	1	0	0	0	0	0	0	0	0	0	0	0	0	0	0	0	0	1	0	0	0	0	0	0	0	0	0	0	0	0	1	0	1		0	0	2	0	0	0	0	0	0	1	0	0	0	1	0
CLCNKB	1	0	0	0	0	0	0	0	0	0	0	0	0	0	0	0	0	1	0	0	0	-1	-1	0	0	0	0	0	0	0	1	2	1		0	0	1	0	0	0	0	0	0	0	0	0	0	0	0
CXCR4	1	0	0	0	0	0	0	0	0	0	0	0	0	0	0	0	0	-1	0	0	0	0	0	0	0	0	0	0	0	0	0	1	1		0	0	2	1	1	0	0	0	0	0	0	0	0	0	1
CYP2J2	1	0	0	0	0	0	0	0	0	0	0	0	0	0	1	0	0	-1	0	1	0	0	0	1	0	0	0	-1	0	0	3	2	1		0	0	2	0	0	0	0	0	0	0	0	0	0	0	0
FASN	1	0	0	0	0	0	0	0	0	0	0	0	0	0	0	0	0	1	0	0	0	0	0	0	0	0	0	0	0	0	1	0	1		0	0	3	0	0	1	1	1	0	0	0	0	0	1	0
GPER1	1	0	0	0	0	0	0	0	0	0	0	0	0	0	0	0	0	1	0	0	0	0	0	0	0	0	0	0	0	0	1	0	1		0	0	3	0	0	1	0	0	0	0	0	0	0	1	0
HDAC4	1	0	0	0	0	0	0	0	0	0	0	0	0	0	0	0	0	1	0	0	0	0	0	0	0	0	0	0	0	0	1	0	1		0	0	3	1	0	3	0	1	0	0	0	0	0	0	0
HDAC5	1	0	0	0	0	0	0	0	0	0	0	0	0	0	0	0	0	1	0	0	0	0	0	0	0	0	0	0	0	0	1	0	1		0	0	3	1	0	3	0	0	0	0	0	0	0	0	0
IDO1	1	0	0	0	0	0	0	0	0	0	0	0	0	0	0	0	0	-1	0	0	0	0	0	0	0	0	0	0	0	0	0	1	1		0	0	1	1	0	3	0	1	0	0	0	0	0	0	1
KCNB2	1	0	0	0	0	0	0	0	0	0	0	0	0	0	0	0	0	1	0	0	0	0	0	0	0	0	0	0	0	0	1	0	1		0	0	2	0	0	0	0	0	0	0	0	0	0	0	0
KCNJ5	1	0	0	0	0	0	0	0	0	0	0	0	0	0	0	0	0	-1	0	0	0	0	0	0	0	0	0	0	0	0	0	1	1		0	0	2	0	0	0	0	1	0	0	0	0	0	1	0
LHCGR	1	0	0	0	0	0	0	0	0	0	0	0	0	0	0	0	0	1	0	0	0	0	0	0	0	0	0	0	0	0	1	0	1		0	0	2	0	0	0	0	0	0	0	0	0	0	1	0
METAP2	1	0	0	0	0	0	0	0	0	0	0	0	0	0	0	0	0	-1	0	0	0	0	0	0	0	0	0	0	0	0	0	1	1		0	0	3	0	0	1	0	0	0	0	0	0	1	0	0
SCNN1B	1	0	0	0	0	0	0	0	0	0	0	0	0	0	0	0	0	-1	0	0	0	0	0	0	0	0	0	0	0	0	0	1	1		0	0	2	0	0	1	0	0	0	2	0	0	0	1	0
SLC5A1	1	0	0	0	0	0	0	0	0	0	0	0	0	0	0	0	0	1	0	0	0	0	0	0	0	0	0	0	0	0	1	0	1		0	0	3	0	0	1	0	1	0	0	0	0	0	3	0
TPO	1	0	0	0	0	0	0	0	0	0	0	0	0	0	0	0	0	1	0	0	0	0	0	0	0	0	0	0	0	0	1	0	1		0	0	3	0	0	0	0	0	0	0	0	0	0	3	0
TRPA1	1	0	0	0	0	0	0	0	0	0	0	0	0	0	1	0	0	0	0	0	0	0	0	0	0	0	0	0	0	0	1	0	1		0	0	3	3	0	2	0	0	0	0	0	0	0	0	0
ACE2	1	0	0	0	0	0	0	0	0	0	0	0	0	0	0	0	0	0	0	0	0	0	0	0	0	0	0	0	0	0	0	0	0		0	0	2	0	1	0	0	0	0	2	0	0	0	1	0
AGTR2	1	0	0	0	0	0	0	0	0	0	0	0	0	0	0	0	0	0	0	0	0	0	0	0	0	0	0	0	0	0	0	0	0		0	0	4	1	0	0	0	0	0	3	0	0	0	0	0
ERBB2	1	0	0	0	0	0	0	0	0	0	0	0	0	0	0	0	0	1	0	0	0	0	0	0	0	0	0	0	0	-1	1	1	0		0	0	3	7	1	6	0	4	0	0	0	0	0	0	0
FGFR2	1	0	0	0	0	0	0	0	0	0	0	0	0	0	1	0	0	-1	0	0	0	0	0	0	0	0	0	0	0	0	1	1	0		0	0	4	3	2	2	1	2	0	0	0	0	0	0	0
GLRA2	1	0	0	0	0	0	0	0	0	0	0	0	0	0	0	0	0	0	0	0	0	0	0	0	0	0	0	0	0	0	0	0	0		0	0	2	1	0	1	0	1	0	0	0	0	0	1	1
GUCY1A2	1	0	0	0	0	0	0	0	0	0	0	0	0	0	0	0	0	1	0	0	0	0	-1	0	0	0	0	0	0	0	1	1	0		0	0	3	0	0	0	0	0	0	3	0	0	0	0	0
GUCY1B2	1	0	0	0	0	0	0	0	0	0	0	0	0	0	0	0	0	0	0	0	0	0	0	0	0	0	0	0	0	0	0	0	0		0	0	3	0	0	0	0	0	0	3	0	0	0	0	0
HPRT1	1	0	0	0	0	0	0	0	0	0	0	0	0	0	0	0	0	0	0	0	0	0	0	0	0	0	0	0	0	0	0	0	0		0	0	2	0	0	0	0	0	0	0	0	0	0	0	0
IL6	1	0	0	0	0	0	0	0	0	0	0	0	0	0	0	0	0	0	0	0	0	0	0	0	0	0	0	0	0	0	0	0	0		0	0	1	0	0	2	0	0	0	0	0	0	0	0	0
JAK2	1	0	0	0	0	0	0	0	0	0	0	0	0	0	-1	0	0	1	0	0	0	0	0	0	0	0	0	0	0	0	1	1	0		0	0	2	6	1	4	0	4	0	0	0	0	0	0	0
PLA2G2E	1	0	0	0	0	0	0	0	0	0	0	0	0	0	0	0	0	0	0	0	0	0	0	0	0	0	0	0	0	0	0	0	0		0	0	2	2	0	0	0	1	0	0	0	0	0	0	1
PRKACA	1	0	0	0	0	0	0	0	0	0	0	0	0	0	0	0	0	0	0	0	0	0	0	0	0	0	0	0	0	0	0	0	0		0	0	2	0	0	1	0	0	0	0	0	0	1	0	0
PRKCG	1	0	0	0	0	0	0	0	0	0	0	0	0	0	0	0	0	0	0	0	0	0	0	0	0	0	0	0	0	0	0	0	0		0	0	3	0	0	0	0	1	0	0	0	0	1	0	0
RORB	1	0	0	0	0	0	0	0	0	0	0	0	0	0	0	0	0	1	0	0	0	0	-1	0	0	0	0	0	0	0	1	1	0		0	0	2	0	0	0	0	0	0	0	0	0	0	0	0
SCNN1D	1	0	0	0	0	0	0	0	0	0	0	0	0	0	1	0	0	-1	0	0	0	1	-1	1	0	0	0	-1	0	0	3	3	0		0	0	2	0	0	1	0	0	0	2	0	0	0	1	0
THRA	1	0	0	0	0	0	0	0	0	0	0	0	0	0	0	0	0	0	0	0	0	0	0	0	0	0	0	0	0	0	0	0	0		0	0	3	1	0	0	0	0	0	0	0	0	0	3	0
TLR8	1	0	0	0	0	0	0	0	0	0	0	0	0	0	0	0	0	0	0	0	0	0	0	0	0	0	0	0	0	0	0	0	0		0	0	1	0	1	0	0	1	0	0	0	0	1	0	0
UGT1A9	1	0	0	0	0	0	0	0	0	0	0	0	0	0	0	0	0	0	0	0	0	0	0	0	0	0	0	0	0	0	0	0	0		0	0	1	0	0	0	0	0	0	0	0	0	0	0	0
MAPT	0	1	0	1	1	1	1	1	1	1	1	0	1	9	1	1	-1	1	0	0	0	0	1	0	0	0	0	0	0	0	4	1	3		0	0	2	0	0	0	0	1	0	0	0	0	0	0	0
CRHR1	1	1	0	1	1	1	1	1	1	1	0	0	1	8	1	0	-1	-1	0	0	1	0	0	-1	-1	0	0	1	0	0	3	4	1		1	271	1	1	0	0	0	0	0	0	0	0	0	0	0
KCNJ3	1	1	0	0	1	1	1	0	0	1	0	0	0	4	-1	0	-1	1	0	-1	0	1	1	-1	0	0	0	1	0	0	4	4	0		1	48	1	0	0	0	0	0	0	0	0	0	0	0	0
PSMA5	1	1	0	0	0	0	1	0	0	0	0	0	0	2	0	0	0	-1	0	0	0	0	0	0	0	0	0	0	0	0	0	1	1	Antagonist	1	15	2	0	0	0	0	0	0	0	0	0	0	0	0
GRM3	1	0	0	0	1	0	1	1	0	0	0	0	0	3	0	0	0	1	0	0	0	0	1	0	0	0	0	0	0	0	2	0	2	Agonist	0	0	2	0	0	1	0	1	1	0	0	0	0	0	0
CA13	1	0	0	0	1	0	0	1	0	0	0	0	0	2	-1	0	1	-1	0	0	0	-1	-1	-1	0	0	0	1	0	0	2	5	3	Antagonist	0	0	2	0	0	0	0	0	0	0	0	0	0	0	1
PDPK1	1	0	0	0	1	0	0	1	0	0	0	0	0	2	1	0	0	1	0	0	0	0	0	0	0	0	0	0	0	0	2	0	2	Agonist	0	0	1	1	0	1	0	0	0	0	0	0	0	1	0
PRKCD	1	0	0	0	0	0	0	1	1	1	0	0	0	3	1	0	-1	1	0	-1	0	0	0	1	1	0	0	0	0	0	4	2	2	Agonist	0	0	2	0	0	2	0	1	0	0	0	0	1	0	0
DPYD	1	0	0	0	0	0	1	1	0	0	0	0	1	3	0	0	0	1	0	0	0	0	0	0	0	0	0	0	0	0	1	0	1	Agonist	0	0	2	0	0	0	0	1	0	0	0	0	0	0	0
PRKCB	1	0	0	0	1	0	0	1	0	0	0	0	0	2	-1	0	0	-1	0	0	0	-1	0	0	0	0	0	0	0	0	0	3	3	Antangonist	0	0	2	0	0	2	1	1	0	0	0	0	1	0	0
DDR1	1	0	0	0	0	0	0	0	0	1	0	0	1	2	0	0	-1	1	0	0	0	0	0	0	0	0	-1	0	0	-1	1	3	2		1	138	1	0	0	0	0	0	0	0	0	0	0	0	0
STK4	1	0	0	0	1	0	0	1	1	0	0	0	0	3	1	0	-1	1	0	0	1	0	0	0	0	0	1	0	1	0	5	1	4	Agonist	0	0	1	0	0	0	0	0	0	0	0	0	0	0	0
SLC6A9	1	0	0	0	0	0	0	1	0	0	0	0	1	2	0	0	0	1	0	0	0	1	1	0	0	0	0	0	0	0	3	0	3	Agonist	1	5	1	3	0	1	0	1	0	0	0	0	0	0	0
CDK2	1	0	0	0	0	0	0	1	0	0	0	0	1	2	0	0	0	1	0	0	0	0	0	0	0	0	0	-1	0	0	1	1	0	Ambiguous	0	0	1	5	1	5	0	1	0	0	0	0	0	0	0
ERBB4	1	0	0	0	0	0	1	1	0	0	0	0	0	2	1	0	0	1	0	0	0	-1	-1	0	0	0	0	0	0	0	2	2	0	Antangonist	0	0	2	1	1	1	0	2	0	0	0	0	0	0	0
GJC1	0	0	0	0	0	0	0	0	0	1	0	0	1	2	1	0	1	1	0	0	0	-1	1	0	0	0	0	0	0	0	4	1	3		0	0	1	0	0	0	0	0	0	0	0	1	0	0	1
GPT	0	0	0	0	0	0	1	0	0	0	0	0	1	2	0	0	0	-1	0	0	0	0	-1	0	0	0	0	0	0	0	0	2	2		0	0	2	0	0	0	0	0	0	0	0	0	0	0	0
PIK3R2	0	0	0	0	0	0	1	0	0	0	0	0	1	2	0	0	0	1	0	0	0	0	1	0	0	0	0	0	0	0	2	0	2		0	0	1	0	0	0	0	0	0	1	0	0	0	0	0
ALDH1A1	0	0	0	0	0	0	0	1	0	0	0	0	0	1	0	0	0	1	1	0	0	0	0	0	0	0	0	0	0	0	2	0	2		0	0	2	0	0	0	0	0	0	0	0	0	1	0	0
GGPS1	1	0	0	0	1	1	0	0	0	0	0	0	0	1	-1	0	0	1	0	0	0	0	0	0	0	0	0	0	0	1	2	1	1		0	0	2	0	0	0	0	0	0	0	0	0	0	1	0
MAP2K1	1	0	0	0	0	0	0	1	0	0	0	0	0	1	0	1	0	1	0	0	0	0	0	0	0	0	0	0	0	0	2	0	2		0	0	2	4	0	4	0	2	0	0	0	0	0	0	0
FGFR4	1	0	0	0	0	0	0	1	0	0	0	0	0	1	-1	0	0	-1	0	0	-1	1	-1	-1	-1	1	-1	-1	0	0	2	8	6		0	0	2	1	0	2	1	0	0	0	0	0	0	0	0
CHRNE	1	0	0	0	0	0	0	1	0	0	0	0	0	1	-1	0	0	-1	1	-1	1	0	-1	1	-1	-1	-1	0	-1	0	3	8	5		0	0	1	0	0	0	0	0	0	0	0	0	0	0	0
GSR	1	0	0	0	0	0	0	0	1	0	0	0	0	1	-1	0	0	-1	0	0	0	-1	-1	0	0	0	0	0	0	0	0	4	4		0	0	1	0	0	0	0	1	0	0	0	0	0	0	0
ABCC1	1	0	0	0	0	0	0	1	0	0	0	0	0	1	-1	0	0	-1	0	0	0	0	0	0	0	0	0	-1	0	0	0	3	3		0	0	2	0	0	0	0	0	0	0	0	0	0	0	0
TOP1MT	1	0	0	0	0	0	0	1	0	0	0	0	0	1	1	0	0	-1	0	0	0	-1	-1	0	0	0	0	-1	0	0	1	4	3		0	0	2	0	0	0	0	0	0	0	0	0	0	0	0
IGF1R	1	0	0	0	0	0	0	1	0	0	0	0	0	1	-1	0	0	-1	0	0	0	-1	1	0	0	0	0	0	0	0	1	3	2		0	0	2	1	0	1	1	1	0	0	0	0	0	0	0
ITGA2B	1	0	0	0	0	0	0	1	0	0	0	0	0	1	0	0	0	-1	0	0	0	0	0	0	-1	0	0	0	0	0	0	2	2		0	0	2	1	0	0	0	0	0	2	0	0	0	0	0
MAP2K2	1	0	0	0	0	0	0	1	0	0	0	0	0	1	-1	0	0	1	0	0	0	-1	-1	0	0	0	0	0	0	0	1	3	2		0	0	2	2	0	2	0	1	0	0	0	0	0	0	0
UGCG	1	0	0	0	0	0	0	1	0	0	0	0	0	1	0	0	0	1	0	0	-1	1	0	0	1	0	0	0	0	0	3	1	2		0	0	2	0	0	0	0	0	0	0	0	0	0	0	0
ALDH1A2	1	0	0	0	0	0	0	1	0	0	0	0	0	1	-1	0	0	-1	0	0	0	0	1	0	0	0	0	0	0	0	1	2	1		0	0	2	0	0	0	0	0	0	0	0	0	1	0	0
GRIK5	1	0	0	0	0	0	0	1	0	0	0	0	0	1	0	0	0	1	0	0	0	0	0	0	0	0	0	0	0	0	1	0	1		0	0	2	0	0	0	0	0	0	0	0	0	0	0	0
ITGB3	1	0	0	0	0	0	0	1	0	0	0	0	0	1	1	0	0	-1	0	1	0	0	0	0	0	0	0	0	0	0	2	1	1		0	0	2	1	0	1	0	1	0	2	0	0	0	0	0
KCNH3	1	0	0	0	0	0	0	0	0	0	0	0	1	1	0	0	0	1	0	0	0	0	0	0	0	0	0	0	0	0	1	0	1		0	0	1	0	0	0	0	0	0	0	0	0	0	0	0
NPC1L1	1	0	0	0	0	0	0	1	0	0	0	0	0	1	0	0	0	1	0	0	0	0	0	0	0	0	0	0	0	0	1	0	1		0	0	1	0	0	0	0	0	0	0	0	0	0	1	0
PPP3CA	1	0	0	0	0	0	0	1	0	0	0	0	0	1	0	0	0	1	0	0	0	0	0	0	0	0	0	0	0	0	1	0	1		0	0	1	0	0	0	0	0	0	0	0	0	1	0	0
S1PR5	1	0	0	0	0	0	0	1	0	0	0	0	0	1	0	0	0	1	0	0	0	0	0	0	0	0	0	0	0	0	1	0	1		0	0	1	0	0	0	0	0	0	0	0	0	0	0	0
GRIK4	1	0	0	0	0	0	0	1	0	0	0	0	0	1	0	0	0	-1	0	0	0	0	1	0	0	0	0	0	0	0	1	1	0		0	0	2	0	0	0	0	0	0	0	0	0	0	0	0
LCK	1	0	0	0	0	0	0	1	0	0	0	0	0	1	0	0	0	0	0	0	0	0	0	0	0	0	0	0	0	0	0	0	0		0	0	2	0	0	1	1	0	0	0	0	0	0	0	0
PIM1	1	0	0	0	0	0	0	1	0	0	0	0	0	1	0	0	0	0	0	0	0	0	0	0	0	0	0	0	0	0	0	0	0		0	0	2	3	1	0	0	0	1	0	0	0	0	0	0
PRKCA	1	0	0	0	0	0	0	1	0	0	0	0	0	1	0	0	0	-1	0	0	0	0	0	1	1	0	0	0	-1	0	2	2	0		0	0	2	0	0	2	1	1	0	0	0	0	1	0	0
AKR1B1	1	0	1	0	0	0	0	0	0	0	0	0	0	1	1	0	0	1	1	0	0	-1	0	0	0	0	0	0	0	0	3	1	2		0	0	2	1	0	1	0	3	0	0	0	0	0	0	0
KCNB1	1	0	0	0	0	0	0	0	0	0	0	0	0	0	0	0	0	-1	0	0	0	0	0	0	0	0	0	0	0	0	0	1	1		0	0	1	0	0	0	0	1	0	0	0	0	0	0	0
KCNS1	1	0	0	0	0	0	0	0	0	0	0	0	0	0	1	0	0	-1	0	0	0	0	-1	0	0	0	0	0	0	0	1	2	1		0	0	1	0	0	0	0	0	0	0	0	0	0	0	0
PRKCE	1	0	0	0	0	0	0	0	0	0	0	0	0	0	0	0	-1	1	0	0	0	0	0	0	0	0	0	0	0	0	1	1	0		0	0	2	0	0	3	0	0	0	0	0	0	1	0	0
GAA	1	0	0	0	0	0	0	0	0	0	0	0	0	0	-1	0	0	1	1	1	1	1	1	1	1	1	1	1	0	0	11	1	10		0	0	2	0	0	1	0	0	0	0	0	0	0	2	0
NPY2R	1	0	0	0	0	0	0	0	0	0	0	0	0	0	1	0	0	1	1	1	1	0	1	1	0	1	0	0	1	1	10	0	10		0	0	2	0	0	0	0	0	0	0	0	0	0	0	0
PSMB1	1	0	0	0	0	0	0	0	0	0	0	0	0	0	1	0	0	1	0	1	0	1	1	1	1	0	0	1	0	0	8	0	8		0	0	2	0	0	0	0	0	0	0	0	0	0	0	0
TPH1	1	0	0	0	0	0	0	0	0	0	0	0	0	0	1	0	0	1	0	1	1	0	1	0	1	0	1	0	0	0	7	0	7		0	0	3	0	0	1	0	0	0	0	0	0	0	0	1
BCR	1	0	0	0	0	0	0	0	0	0	0	0	0	0	-1	0	0	1	0	1	1	1	-1	1	1	0	0	1	1	0	8	2	6		0	0	2	2	0	1	0	0	0	0	0	0	0	0	0
GSTP1	1	0	0	0	0	0	0	0	0	0	0	0	0	0	-1	0	0	1	1	-1	1	1	1	-1	1	1	1	1	1	-1	10	4	6		0	0	2	0	0	1	0	1	0	0	0	0	0	0	0
MAPK3	1	0	0	0	0	0	0	0	0	0	0	0	0	0	-1	0	0	-1	0	0	0	0	-1	-1	-1	-1	0	0	0	0	0	6	6		0	0	2	2	0	0	0	0	0	0	0	0	0	0	1
FXYD2	1	0	0	0	0	0	0	0	0	0	0	0	0	0	1	0	0	-1	-1	0	0	-1	-1	-1	-1	0	0	0	0	0	1	6	5		0	0	2	0	0	0	0	0	0	2	0	0	0	0	0
HDAC10	1	0	0	0	0	0	0	0	0	0	0	0	0	0	0	0	0	1	1	1	1	-1	1	1	1	-1	-1	1	0	0	8	3	5		0	0	3	0	0	2	0	0	0	0	0	0	0	0	0
PSMA4	1	0	0	0	0	0	0	0	0	0	0	0	0	0	1	0	0	-1	0	0	-1	0	0	-1	0	0	0	-1	-1	-1	1	6	5		0	0	2	0	0	0	0	0	0	0	0	0	0	0	0
CHRNB1	1	0	0	0	0	0	0	0	0	0	0	0	0	0	1	0	0	1	0	0	1	0	1	-1	1	0	0	0	0	0	5	1	4		0	0	1	0	0	0	0	0	0	0	0	0	0	0	0
HDAC11	1	0	0	0	0	0	0	0	0	0	0	0	0	0	0	0	0	1	0	0	0	1	1	1	0	0	0	0	0	0	4	0	4		0	0	2	0	0	2	0	0	0	0	0	0	0	0	0
ATM	1	0	0	0	0	0	0	0	0	0	0	0	0	0	-1	0	0	-1	0	0	0	0	0	0	0	0	0	0	-1	0	0	3	3		0	0	1	0	0	1	0	0	0	0	0	0	0	0	0
GLRA3	1	0	0	0	0	0	0	0	0	0	0	0	0	0	1	0	0	1	0	1	0	0	0	0	0	0	0	-1	1	0	4	1	3		0	0	2	1	0	1	0	1	0	1	0	0	0	0	0
KCNK4	1	0	0	0	1	1	0	0	0	0	0	0	0	1	-1	0	0	-1	0	0	-1	0	0	0	0	0	0	0	0	0	0	3	3		0	0	1	0	0	0	0	0	0	0	0	0	0	0	0
NOS1	1	0	0	0	0	0	0	0	0	0	0	0	0	0	0	0	0	1	0	0	0	0	0	0	1	1	0	0	0	0	3	0	3		0	0	2	1	0	1	0	1	0	1	0	0	0	0	0
PSMA6	1	0	0	0	0	0	0	0	0	0	0	0	0	0	0	0	0	-1	0	0	0	-1	0	0	0	0	-1	0	0	0	0	3	3		0	0	2	0	0	0	0	0	0	0	0	0	0	0	0
PSMB5	1	0	0	0	0	0	0	0	0	0	0	0	0	0	-1	0	0	-1	0	0	0	0	-1	-1	0	0	0	0	0	1	1	4	3		0	0	2	0	0	0	0	0	0	0	0	0	0	0	0
PSMB7	1	0	0	0	0	0	0	0	0	0	0	0	0	0	-1	0	0	-1	0	0	0	0	-1	0	0	0	0	0	0	0	0	3	3		0	0	2	0	0	0	0	0	0	0	0	0	0	0	0
SOAT1	1	0	0	0	0	0	0	0	0	0	0	0	0	0	-1	0	0	-1	0	0	0	0	-1	0	0	0	0	0	0	0	0	3	3		0	0	2	1	0	0	0	0	0	0	0	0	0	1	0
TH	1	0	0	0	0	0	0	0	0	0	0	0	0	0	-1	0	0	-1	0	0	0	0	0	0	0	-1	0	0	0	0	0	3	3		0	0	2	0	0	0	0	0	0	1	0	0	0	0	0
TLR4	1	0	0	0	0	0	0	0	0	0	0	0	0	0	1	0	0	1	0	0	0	0	1	0	0	0	0	0	0	0	3	0	3		0	0	2	1	0	0	0	2	0	0	0	0	0	0	0
CHRND	1	0	0	0	0	0	0	0	0	0	0	0	0	0	0	0	0	1	0	0	0	0	0	0	0	0	0	1	0	0	2	0	2		0	0	1	0	0	0	0	0	0	0	0	0	0	0	0
FYN	1	0	0	0	0	0	0	0	0	0	0	0	0	0	1	0	0	1	0	0	0	0	0	0	0	0	0	0	0	0	2	0	2		0	0	2	0	0	0	0	0	0	0	0	0	0	0	0
GRIK3	1	0	0	0	0	0	0	0	0	0	0	0	0	0	0	0	0	-1	0	0	0	0	0	0	-1	0	0	0	0	0	0	2	2		0	0	2	0	0	0	0	0	0	0	0	0	0	0	0
HCRTR2	1	0	0	0	0	0	0	0	0	0	0	0	0	0	1	0	0	1	0	0	0	0	0	0	0	-1	0	0	1	0	3	1	2		0	0	1	1	0	2	0	2	0	0	0	0	0	0	0
ITPR1	1	0	0	0	0	0	0	0	0	0	0	0	0	0	0	0	0	1	0	0	0	0	0	0	1	0	0	0	0	0	2	0	2		0	0	1	0	0	1	0	0	0	0	0	0	0	0	0
KCNA4	1	0	0	0	0	0	0	0	0	0	0	0	0	0	0	0	0	1	0	0	0	0	0	0	0	0	0	1	0	0	2	0	2		0	0	1	0	0	0	0	0	0	0	0	0	0	0	0
KCNS3	1	0	0	0	0	0	0	0	0	0	0	0	0	0	-1	0	0	-1	1	0	0	0	0	0	0	-1	0	0	0	0	1	3	2		0	0	1	0	0	0	0	0	0	0	0	0	0	0	0
KDM1A	1	0	0	0	0	0	0	0	0	0	0	0	0	0	1	0	0	1	0	0	0	0	0	0	0	0	0	0	0	0	2	0	2		0	0	1	1	1	0	0	0	0	0	0	0	0	0	0
LIPE	1	0	0	0	0	0	0	0	0	0	0	0	0	0	0	0	0	-1	0	0	0	0	0	0	-1	0	0	0	0	0	0	2	2		0	0	2	0	0	0	0	0	1	0	0	0	1	0	0
PDE6D	1	0	0	0	0	0	0	0	0	0	0	0	0	0	1	0	0	1	0	0	0	0	0	0	0	0	0	0	0	0	2	0	2		0	0	2	0	0	0	0	0	0	2	0	0	0	0	0
PIK3R1	1	0	0	0	0	0	0	0	0	0	0	0	0	0	0	0	0	-1	0	0	0	0	0	-1	0	0	0	0	0	0	0	2	2		0	0	1	0	0	1	0	0	0	1	0	0	0	0	0
PLG	1	0	0	0	0	0	0	0	0	0	0	0	0	0	1	0	0	1	0	0	0	0	0	0	0	0	0	0	0	0	2	0	2		0	0	2	0	0	0	0	0	0	0	0	0	0	0	0
PSMB10	1	0	0	0	0	0	0	0	0	0	0	0	0	0	0	0	0	1	0	0	0	0	0	0	0	0	0	0	0	1	2	0	2		0	0	2	0	0	0	0	0	0	0	0	0	0	0	0
PSMB2	1	0	0	0	0	0	0	0	0	0	0	0	0	0	0	0	0	1	0	0	0	0	0	0	0	1	0	0	0	0	2	0	2		0	0	2	0	0	0	0	0	0	0	0	0	0	0	0
PSMB4	1	0	0	0	0	0	0	0	0	0	0	0	0	0	-1	0	0	-1	0	0	0	0	0	0	0	0	0	0	0	0	0	2	2		0	0	2	0	0	0	0	0	0	0	0	0	0	0	0
TXNRD1	1	0	0	0	0	0	0	0	0	0	0	0	0	0	0	0	0	1	0	0	0	0	0	0	0	0	0	0	1	0	2	0	2		0	0	2	0	0	1	0	0	0	0	0	0	0	0	1
ZACN	1	0	0	0	0	0	0	0	0	0	0	0	0	0	0	0	0	1	0	0	0	1	0	0	0	0	0	0	0	0	2	0	2		0	0	1	0	0	0	0	0	0	0	0	0	0	0	0
ABCA1	1	0	0	0	0	0	0	0	0	0	0	0	0	0	-1	0	0	1	0	0	0	0	0	0	0	0	0	0	1	0	2	1	1		0	0	2	0	0	1	0	0	0	1	0	0	0	1	0
BLK	1	0	0	0	0	0	0	0	0	0	0	0	0	0	0	0	0	1	0	0	0	0	0	0	0	0	0	0	0	0	1	0	1		0	0	2	0	0	0	0	0	0	0	0	0	0	0	0
CALR	1	0	0	0	0	0	0	0	0	0	0	0	0	0	0	0	0	-1	0	1	0	0	0	-1	0	0	0	0	0	0	1	2	1		0	0	1	0	0	0	0	0	0	0	0	0	0	0	0
CCL2	1	0	0	0	0	0	0	0	0	0	0	0	0	0	0	0	0	1	0	0	0	0	0	0	0	-1	1	0	0	0	2	1	1		0	0	1	0	0	1	0	0	0	1	0	0	0	0	0
CD55	1	0	0	0	0	0	0	0	0	0	0	0	0	0	-1	0	0	1	0	0	0	0	0	-1	0	0	0	0	0	0	1	2	1		0	0	1	0	0	0	0	0	0	0	0	0	0	1	0
CHRNG	1	0	0	0	0	0	0	0	0	0	0	0	0	0	0	0	0	-1	0	0	0	0	0	0	0	0	0	0	0	0	0	1	1		0	0	1	0	0	0	0	0	0	0	0	0	0	0	0
CRHR2	1	0	0	0	0	0	0	0	0	0	0	0	0	0	-1	0	0	1	0	1	0	0	0	-1	-1	0	0	0	0	0	2	3	1		0	0	1	0	0	0	0	0	0	0	0	0	0	0	0
FFAR1	1	0	0	0	0	0	0	0	0	0	0	0	0	0	0	0	0	-1	1	0	0	0	0	0	0	0	0	0	1	0	2	1	1		0	0	3	1	0	1	0	3	0	0	0	0	0	1	1
GLP1R	1	0	0	0	0	0	0	0	0	0	0	0	0	0	0	0	0	-1	0	0	0	0	0	0	0	0	0	0	0	0	0	1	1		0	0	2	0	0	0	0	0	0	0	0	0	0	2	0
GRIK1	1	0	0	0	0	0	0	0	0	0	0	0	0	0	0	0	0	-1	0	0	0	0	0	0	0	0	0	0	0	0	0	1	1		0	0	2	1	0	0	0	0	0	0	0	0	0	0	0
HCAR2	1	0	0	0	0	0	0	0	0	0	0	0	0	0	0	0	0	1	0	0	0	0	0	0	0	0	0	0	0	0	1	0	1		0	0	2	0	0	1	0	1	0	0	0	0	0	2	0
ITGAL	1	0	0	0	0	0	0	0	0	0	0	0	0	0	0	0	0	0	0	0	1	0	0	0	0	0	0	0	0	0	1	0	1		0	0	1	0	0	1	0	0	0	1	0	0	0	1	0
KCNA2	1	0	0	0	0	0	0	0	0	0	0	0	0	0	0	0	0	1	0	0	0	0	0	0	0	0	0	0	0	0	1	0	1		0	0	1	0	0	1	0	0	0	0	0	0	0	0	0
KCNA3	1	0	0	0	0	0	0	0	0	0	0	0	0	0	0	0	0	-1	0	0	0	0	0	0	0	0	0	0	0	0	0	1	1		0	0	1	0	0	0	0	0	0	0	0	0	0	0	0
KCNC3	1	0	0	0	0	0	0	0	0	0	0	0	0	0	0	0	0	-1	0	0	0	0	0	0	0	0	0	0	0	0	0	1	1		0	0	1	0	0	0	0	0	0	0	0	0	0	0	0
KCNC4	1	0	0	0	0	0	0	0	0	0	0	0	0	0	1	0	0	1	0	0	0	0	-1	0	0	0	0	0	0	0	2	1	1		0	0	1	0	0	0	0	0	0	0	0	0	0	0	0
KCNF1	1	0	0	0	0	0	0	0	0	0	0	0	0	0	0	0	0	-1	1	0	-1	0	0	0	0	0	0	0	0	0	1	2	1		0	0	1	0	0	0	0	0	0	0	0	0	0	0	0
KCNG1	1	0	0	0	0	0	0	0	0	0	0	0	0	0	0	0	0	-1	0	0	0	0	0	0	0	0	0	0	0	0	0	1	1		0	0	1	0	0	0	0	0	0	0	0	0	0	0	0
KCNG2	1	0	0	0	0	0	0	0	0	0	0	0	0	0	0	0	0	-1	0	0	0	0	0	0	0	0	0	0	0	0	0	1	1		0	0	1	0	0	0	0	0	0	0	0	0	0	0	0
KCNH4	1	0	0	0	0	0	0	0	0	0	0	0	0	0	0	0	0	-1	0	0	0	0	0	0	0	0	0	0	0	0	0	1	1		0	0	1	0	0	0	0	0	0	0	0	0	0	0	0
KCNJ13	1	0	0	0	0	0	0	0	0	0	0	0	0	0	0	0	0	1	0	0	0	0	0	0	0	0	0	0	0	0	1	0	1		0	0	1	0	0	0	0	0	0	0	0	0	0	0	0
KCNK13	1	0	0	0	0	0	0	0	0	0	0	0	0	0	0	0	0	1	0	0	0	0	0	0	0	0	0	0	0	0	1	0	1		0	0	1	0	0	0	0	0	0	0	0	0	0	0	0
KCNV1	1	0	0	0	0	0	0	0	0	0	0	0	0	0	0	0	0	0	0	-1	0	0	0	0	0	0	0	0	0	0	0	1	1		0	0	1	0	0	0	0	0	0	0	0	0	0	0	0
KCNV2	1	0	0	0	0	0	0	0	0	0	0	0	0	0	0	0	0	1	0	0	0	0	0	0	0	0	0	0	0	0	1	0	1		0	0	1	0	0	0	0	0	0	0	0	0	0	0	0
MAT1A	1	0	0	0	0	0	0	0	0	0	0	0	0	0	0	0	0	1	0	0	0	0	0	0	0	0	0	0	0	0	1	0	1		0	0	1	0	0	0	0	0	0	0	0	0	0	0	0
MME	1	0	0	0	0	0	0	0	0	0	0	0	0	0	0	0	0	1	0	0	0	0	0	0	0	0	0	0	0	0	1	0	1		0	0	2	1	0	1	0	0	0	1	0	0	0	0	1
NR2C2	1	0	0	0	0	0	0	0	0	0	0	0	0	0	0	0	0	1	0	0	0	0	0	0	0	0	0	0	0	0	1	0	1		0	0	2	0	0	0	0	0	0	0	0	0	1	0	0
PLAT	1	0	0	0	0	0	0	0	0	0	0	0	0	0	0	0	0	-1	0	0	0	0	0	0	0	0	0	0	0	0	0	1	1		0	0	2	0	0	0	0	0	0	0	0	0	0	0	0
PRKDC	1	0	0	0	0	0	0	0	0	0	0	0	0	0	0	0	0	-1	0	0	0	0	0	0	0	0	0	0	0	0	0	1	1		0	0	1	0	0	0	0	0	0	0	0	0	0	0	0
PSMA2	1	0	0	0	0	0	0	0	0	0	0	0	0	0	1	0	0	1	0	0	0	0	0	0	0	-1	0	0	0	0	2	1	1		0	0	2	0	0	0	0	0	0	0	0	0	0	0	0
PSMB6	1	0	0	0	0	0	0	0	0	0	0	0	0	0	1	0	0	0	0	0	0	0	0	0	0	0	0	0	0	0	1	0	1		0	0	2	0	0	0	0	0	0	0	0	0	0	0	0
PSMB8	1	0	0	0	0	0	0	0	0	0	0	0	0	0	0	0	0	1	0	0	0	0	0	0	0	0	0	0	0	0	1	0	1		0	0	2	0	0	0	0	0	0	0	0	0	0	0	0
PSMB9	1	0	0	0	0	0	0	0	0	0	0	0	0	0	0	0	0	1	0	0	0	0	0	0	0	0	0	0	0	0	1	0	1		0	0	2	0	0	0	0	0	0	0	0	0	0	0	0
S1PR1	1	0	0	0	0	0	0	0	0	0	0	0	0	0	0	0	0	1	0	0	0	0	0	0	0	0	0	0	0	0	1	0	1		0	0	1	0	0	0	0	3	0	0	0	0	0	0	0
SLC6A1	1	0	0	0	0	0	0	0	0	0	0	0	0	0	0	0	0	-1	0	0	0	0	0	0	0	0	0	0	0	0	0	1	1		0	0	1	1	0	0	0	0	0	0	0	0	0	0	0
SLCO1A2	1	0	0	0	0	0	0	0	0	0	0	0	0	0	0	0	0	0	0	0	0	0	1	0	0	0	0	0	0	0	1	0	1		0	0	2	0	0	0	0	0	0	0	0	0	0	0	0
STAT3	1	0	0	0	0	0	0	0	0	0	0	0	0	0	0	0	0	1	0	0	0	0	0	0	0	0	0	0	0	0	1	0	1		0	0	2	2	0	1	0	3	0	0	0	0	1	0	0
TRPM4	1	0	0	0	0	0	0	0	0	0	0	0	0	0	1	0	0	-1	-1	0	-1	0	1	1	0	0	0	-1	0	0	3	4	1		0	0	3	0	0	0	0	0	0	1	0	0	0	0	0
CHAT	1	0	0	0	0	0	0	0	0	0	0	0	0	0	0	0	0	0	0	0	0	0	0	0	0	0	0	0	0	0	0	0	0		0	0	1	0	0	0	0	0	0	0	0	0	0	0	0
CPT1A	1	0	0	0	0	0	0	0	0	0	0	0	0	0	-1	0	0	1	0	0	0	0	0	0	0	0	0	0	0	0	1	1	0		0	0	2	1	0	1	0	0	0	1	0	0	0	1	0
DDR2	1	0	0	0	0	0	0	0	0	0	0	0	0	0	-1	0	0	1	0	0	0	0	0	0	0	0	0	0	0	0	1	1	0		0	0	2	0	0	0	0	0	0	0	0	0	0	0	0
ITPR3	1	0	0	0	0	0	0	0	0	0	0	0	0	0	0	0	0	-1	0	0	1	0	0	0	0	0	0	0	0	0	1	1	0		0	0	1	0	0	0	0	0	0	0	0	0	0	0	0
KCNC1	1	0	0	0	0	0	0	0	0	0	0	0	0	0	0	0	0	1	0	0	0	-1	0	0	0	0	0	0	0	0	1	1	0		0	0	1	0	0	0	0	0	0	0	0	0	0	0	0
KCNC2	1	0	0	0	0	0	0	0	0	0	0	0	0	0	0	0	0	1	0	0	0	-1	0	0	0	0	0	0	0	0	1	1	0		0	0	1	0	0	0	0	0	0	0	0	0	0	0	0
KCND1	1	0	0	0	0	0	0	0	0	0	0	0	0	0	0	0	0	0	0	0	0	0	0	0	0	0	0	0	0	0	0	0	0		0	0	1	0	0	0	0	0	0	0	0	0	0	0	0
KCNG3	1	0	0	0	0	0	0	0	0	0	0	0	0	0	0	0	0	0	0	0	0	0	0	0	0	0	0	0	0	0	0	0	0		0	0	1	0	0	0	0	0	0	0	0	0	0	0	0
KCNH8	1	0	0	0	0	0	0	0	0	0	0	0	0	0	0	0	0	0	0	0	0	0	0	0	0	0	0	0	0	0	0	0	0		0	0	1	0	0	0	0	0	0	0	0	0	0	0	0
KCNS2	1	0	0	0	0	0	0	0	0	0	0	0	0	0	-1	0	0	1	0	0	0	0	0	0	0	0	0	0	0	0	1	1	0		0	0	1	0	0	0	0	0	0	0	0	0	0	0	0
KEAP1	1	0	0	0	0	0	0	0	0	0	0	0	0	0	0	0	0	1	0	0	0	-1	0	0	0	0	0	1	0	-1	2	2	0		0	0	1	0	0	0	0	0	0	0	0	0	0	0	0
NTRK2	1	0	0	0	0	0	0	0	0	0	0	0	0	0	0	0	0	1	0	0	0	0	0	0	-1	0	0	0	0	0	1	1	0		0	0	1	0	1	2	0	0	0	0	0	0	0	0	0
PNLIP	1	0	0	0	0	0	0	0	0	0	0	0	0	0	0	0	0	0	0	0	0	0	0	0	0	0	0	0	0	0	0	0	0		0	0	2	0	0	0	0	1	0	0	0	0	0	1	0
PRKCI	1	0	0	0	0	0	0	0	0	0	0	0	0	0	-1	0	0	-1	0	1	0	0	0	0	0	0	0	0	1	0	2	2	0		0	0	2	0	0	0	0	0	0	0	0	0	0	0	0
PRSS1	1	0	0	0	0	0	0	0	0	0	0	0	0	0	0	0	0	0	0	0	0	0	0	0	0	0	0	0	0	0	0	0	0		0	0	3	0	0	0	0	1	0	0	0	0	0	0	2
PSMA1	1	0	0	0	0	0	0	0	0	0	0	0	0	0	0	0	0	-1	0	0	0	0	0	1	0	0	0	0	0	0	1	1	0		0	0	2	0	0	0	0	0	0	0	0	0	0	0	0
PSMA3	1	0	0	0	0	0	0	0	0	0	0	0	0	0	0	0	0	1	0	0	0	0	0	0	0	0	0	0	-1	0	1	1	0		0	0	2	0	0	0	0	0	0	0	0	0	0	0	0
PSMA7	1	0	0	0	0	0	0	0	0	0	0	0	0	0	0	0	0	0	0	0	0	0	0	0	0	0	0	0	0	0	0	0	0		0	0	2	0	0	0	0	0	0	0	0	0	0	0	0
PSMA8	1	0	0	0	0	0	0	0	0	0	0	0	0	0	0	0	0	0	0	0	0	0	0	0	0	0	0	0	0	0	0	0	0		0	0	2	0	0	0	0	0	0	0	0	0	0	0	0
PSMB11	1	0	0	0	0	0	0	0	0	0	0	0	0	0	0	0	0	0	0	0	0	0	0	0	0	0	0	0	0	0	0	0	0		0	0	2	0	0	0	0	0	0	0	0	0	0	0	0
PSMB3	1	0	0	0	0	0	0	0	0	0	0	0	0	0	0	0	0	0	0	0	0	0	0	0	0	0	0	0	0	0	0	0	0		0	0	2	0	0	0	0	0	0	0	0	0	0	0	0
RELA	1	0	0	0	0	0	0	0	0	0	0	0	0	0	0	0	0	-1	0	0	0	0	0	0	0	1	0	0	0	0	1	1	0		0	0	2	0	0	0	0	1	0	0	0	0	0	0	1
SLC22A11	1	0	0	0	0	0	0	0	0	0	0	0	0	0	0	0	0	0	0	0	0	0	0	0	0	0	0	0	0	0	0	0	0		0	0	1	0	0	0	0	0	0	0	0	0	0	0	0
SLC22A12	1	0	0	0	0	0	0	0	0	0	0	0	0	0	0	0	0	0	0	0	0	0	0	0	0	0	0	0	0	0	0	0	0		0	0	2	0	0	1	0	0	0	0	0	0	0	0	0
SLCO1C1	1	0	0	0	0	0	0	0	0	0	0	0	0	0	0	0	0	1	0	0	-1	0	0	0	0	0	0	0	0	0	1	1	0		0	0	1	1	0	0	0	0	0	0	0	0	0	0	0
P4HTM	1	1	1	0	1	1	0	1	1	1	0	0	1	7	-1	0	1	1	0	0	0	0	1	1	0	1	0	0	1	0	6	1	5		1	70	1	0	0	0	0	0	0	0	0	0	0	1	0
EFTUD1	0	0	0	1	1	1	1	0	1	1	0	0	1	6	1	0	1	0	0	0	0	0	0	0	0	0	0	0	0	0	2	0	2		0	0	1	0	0	0	0	0	0	0	0	0	0	1	0
OGFOD2	0	1	0	0	0	0	1	0	1	1	0	0	1	5	0	0	-1	1	0	0	0	0	0	0	0	0	0	0	0	0	1	1	0		0	0	1	0	0	0	0	0	0	0	0	0	0	1	0
PLCL1	0	1	0	0	1	0	1	0	0	0	0	0	1	4	1	0	0	1	0	0	0	0	0	0	0	0	0	0	0	0	2	0	2		0	0	1	0	0	0	0	0	0	0	0	0	0	0	0
PKD2L1	1	0	0	0	1	1	0	0	1	1	0	0	0	3	1	0	1	-1	0	0	0	0	0	0	0	0	0	0	0	0	2	1	1		0	0	1	0	0	1	0	0	0	1	0	0	0	0	0
EPHA5	1	1	0	0	1	1	1	1	0	0	0	0	0	4	-1	0	1	-1	0	0	0	1	0	-1	0	0	0	1	0	0	3	3	0		0	0	1	0	0	0	0	0	0	0	0	0	0	0	0
ERBB3	1	0	0	0	0	0	1	1	1	1	0	0	1	5	0	0	-1	-1	0	0	0	0	0	0	0	0	0	0	0	0	0	2	2	Antangonist	1	211	1	0	0	1	0	0	0	0	0	0	0	0	0
GRM8	1	0	0	0	0	0	0	1	1	0	0	0	0	2	-1	0	0	-1	1	0	0	0	0	0	0	0	0	0	0	0	1	2	1	Antagonist	0	0	1	0	0	1	0	0	0	0	0	0	0	0	0
EPHB1	1	0	0	0	1	0	1	1	0	0	0	0	0	3	1	0	1	1	0	0	0	1	0	0	0	0	-1	0	0	0	4	1	3	Agonist	0	0	1	0	0	0	0	0	0	0	0	0	0	0	0
EP300	1	0	0	0	1	0	1	0	0	1	0	0	1	4	1	0	-1	-1	0	0	0	0	0	0	0	0	0	0	0	0	1	2	1	Antagonist	1	304	1	0	0	0	1	0	0	0	0	0	0	0	0
CTNNB1	1	0	0	0	0	0	1	0	0	0	0	0	0	1	0	0	0	1	1	0	1	0	0	0	0	0	0	1	1	0	5	0	5		0	0	1	0	0	0	0	0	0	0	0	0	1	0	0
ESRRG	1	0	0	0	0	0	1	0	0	0	0	0	1	2	0	0	0	-1	-1	0	0	0	0	0	0	0	0	0	0	0	0	2	2	Antagonist	0	0	1	1	0	2	1	0	0	0	0	0	0	0	1
EPHA3	1	0	0	0	0	0	0	1	0	0	0	0	1	2	-1	0	0	-1	0	0	0	0	1	0	0	0	0	0	0	0	1	2	1		0	0	1	0	0	0	0	0	0	0	0	0	0	0	0
CSF1	1	0	0	0	0	0	0	1	1	0	0	0	0	2	0	0	0	-1	0	0	0	0	0	0	0	0	0	0	0	0	0	1	1	Antangonist	0	0	1	0	0	0	0	1	0	0	0	0	0	0	0
KCNJ6	1	0	0	0	1	0	1	0	0	0	0	0	1	3	1	0	0	1	0	1	1	1	1	0	1	0	0	0	0	0	7	0	7	Agonist	0	0	1	0	0	0	0	0	0	0	0	0	0	0	0
EPHA7	1	0	0	0	1	0	0	1	0	0	0	0	0	2	-1	0	0	1	0	0	0	0	0	0	0	0	0	0	0	0	1	1	0	Antangonist	0	0	1	0	0	0	0	0	0	0	0	0	0	0	0
RETSAT	0	0	0	0	1	0	0	0	0	0	0	0	0	1	1	0	1	1	0	0	1	0	0	1	0	1	1	1	1	0	9	0	9		0	0	1	0	0	0	0	0	0	0	0	0	1	0	0
FADS1	0	0	0	0	1	0	0	0	0	0	0	0	0	1	-1	0	-1	-1	0	-1	0	-1	-1	-1	-1	0	0	0	-1	-1	0	10	10		0	0	1	0	0	0	0	1	0	0	0	0	0	1	0
GANAB	0	0	0	0	1	0	0	1	0	0	0	0	0	2	-1	0	0	-1	-1	0	-1	0	-1	0	0	0	0	0	0	0	0	5	5		0	0	1	0	0	0	0	0	0	0	0	0	0	1	0
CPS1	0	0	0	0	0	0	0	1	0	0	0	0	0	1	-1	0	0	-1	0	0	0	0	-1	-1	0	0	0	0	1	0	1	4	3		0	0	1	0	0	0	0	0	0	0	0	0	0	0	0
DAGLA	0	0	0	0	0	0	0	1	0	0	0	0	0	1	0	0	0	-1	0	0	0	-1	-1	0	0	0	0	0	0	0	0	3	3		0	0	1	0	0	0	0	0	0	0	0	0	0	1	0
DAGLB	0	0	0	0	0	0	0	1	0	0	0	0	0	1	1	0	0	-1	1	0	0	-1	-1	-1	0	0	0	0	0	0	2	4	2		0	0	1	0	0	0	0	0	0	0	0	0	0	1	0
GSS	0	0	0	0	0	0	0	1	0	0	0	0	0	1	1	0	0	1	0	0	0	0	0	0	0	0	0	0	0	0	2	0	2		0	0	1	1	0	0	0	1	0	0	0	0	0	0	1
MTTP	0	0	0	0	0	0	0	1	0	0	0	0	0	1	1	0	0	1	0	0	0	0	0	0	0	0	0	0	0	0	2	0	2		0	0	2	0	0	0	0	0	0	0	0	0	0	1	0
NEU1	0	0	0	0	0	0	0	0	0	1	0	0	0	1	0	0	-1	-1	0	0	0	0	0	0	0	0	0	0	0	0	0	2	2		0	0	1	0	0	0	0	0	0	0	0	0	0	0	0
HNMT	0	0	0	0	1	0	0	1	0	0	0	0	0	2	-1	0	0	-1	0	0	0	0	0	1	0	0	0	0	0	0	1	2	1		0	0	1	0	0	0	0	0	0	0	0	0	0	0	0
RORC	0	0	0	0	0	0	0	1	0	0	0	0	0	1	0	0	0	1	0	0	0	0	0	0	0	0	0	0	0	0	1	0	1		0	0	1	0	0	0	0	0	0	0	0	0	0	0	0
ABL2	1	0	0	0	0	0	0	1	0	0	0	0	0	1	-1	0	0	-1	-1	-1	-1	0	-1	-1	-1	-1	0	-1	-1	0	0	11	11		0	0	1	0	0	1	0	0	0	0	0	0	0	0	0
PRLR	1	0	0	0	0	0	0	1	0	0	0	0	0	1	1	0	0	1	0	0	1	0	0	0	0	0	0	1	1	0	5	0	5		0	0	1	0	0	0	0	0	0	0	0	0	0	1	0
ATP1B3	1	0	0	0	0	0	0	0	0	0	0	0	1	1	1	0	0	1	0	1	0	1	0	0	0	0	0	0	0	0	4	0	4		0	0	1	0	0	0	0	0	0	1	0	0	0	0	0
ITK	1	0	0	0	0	0	0	1	0	0	0	0	0	1	-1	0	0	-1	0	0	0	0	0	0	0	0	0	-1	0	-1	0	4	4		0	0	1	0	0	0	0	0	0	0	0	0	0	0	0
SLC12A5	1	0	0	0	1	0	0	0	0	0	0	0	0	1	-1	0	0	-1	0	0	0	0	0	-1	0	-1	0	0	0	0	0	4	4		0	0	1	0	0	0	0	0	0	1	0	0	0	0	0
SSTR4	1	0	0	0	0	0	0	1	0	0	0	0	0	1	0	0	0	1	0	0	0	1	1	0	0	0	0	1	0	0	4	0	4		0	0	1	0	0	0	0	0	0	0	0	0	0	0	0
EPHA4	1	0	0	0	0	0	0	1	0	0	0	0	0	1	0	0	0	-1	0	0	-1	0	-1	0	0	0	0	0	0	0	0	3	3		0	0	1	0	0	0	0	0	0	0	0	0	0	0	0
EPHA8	1	0	0	0	0	0	0	1	0	0	0	0	0	1	0	0	0	-1	0	0	1	0	0	-1	-1	0	0	0	-1	0	1	4	3		0	0	1	0	0	0	0	0	0	0	0	0	0	0	0
TNK2	1	0	0	0	0	0	0	1	0	0	0	0	0	1	1	0	0	1	1	0	0	0	1	0	0	0	0	-1	0	0	4	1	3		0	0	1	0	0	1	0	0	0	0	0	0	0	0	0
ABCC2	1	0	0	0	0	0	0	1	0	0	0	0	0	1	0	0	0	-1	0	0	0	0	-1	0	0	0	0	0	0	0	0	2	2		0	0	1	0	0	2	0	0	0	0	0	0	0	0	0
AKR1A1	1	0	0	0	0	0	0	1	0	0	0	0	0	1	-1	0	0	1	0	0	0	1	1	0	0	0	0	0	0	0	3	1	2		0	0	2	0	0	0	0	0	0	0	1	0	0	0	0
CYP1B1	1	0	0	0	0	0	0	1	0	0	0	0	0	1	-1	0	0	-1	0	0	0	0	0	0	0	0	0	0	0	0	0	2	2		0	0	1	2	0	2	0	0	0	0	0	0	1	0	0
CYP27B1	1	0	0	0	0	0	0	1	0	0	0	0	0	1	0	0	0	1	0	0	0	0	0	0	0	0	1	0	0	0	2	0	2		0	0	1	0	0	0	0	0	0	0	0	0	0	1	0
EGLN2	1	0	0	0	0	0	0	1	0	0	0	0	0	1	-1	0	0	-1	0	0	0	0	0	0	0	0	0	0	0	0	0	2	2		0	0	1	0	0	2	0	1	0	0	0	0	0	1	0
EGLN3	1	0	0	0	0	0	0	1	0	0	0	0	0	1	0	0	0	1	0	0	0	0	1	0	0	0	0	0	0	0	2	0	2		0	0	1	0	0	0	0	0	0	0	0	0	0	1	0
EPHB2	1	0	0	0	0	0	0	1	0	0	0	0	0	1	-1	0	0	1	0	0	1	0	0	0	0	0	0	0	1	0	3	1	2		0	0	1	0	0	0	0	0	0	0	0	0	0	0	0
EPHB3	1	0	0	0	0	0	0	1	0	0	0	0	0	1	0	0	0	-1	0	0	0	0	-1	0	0	0	0	0	0	0	0	2	2		0	0	1	0	0	0	0	0	0	0	0	0	0	0	0
INSR	1	0	0	0	0	0	0	1	0	0	0	0	0	1	-1	0	0	-1	0	0	0	0	0	0	0	0	0	0	0	0	0	2	2		0	0	1	0	0	0	0	2	0	0	0	0	0	0	0
CAMK1D	1	0	0	0	0	0	0	1	0	0	0	0	0	1	0	0	0	1	0	0	0	0	0	0	0	0	0	0	0	0	1	0	1		0	0	1	0	0	0	0	0	0	0	0	0	0	0	0
CAMK2G	1	0	0	0	0	0	0	1	0	0	0	0	0	1	0	0	0	1	0	0	0	0	0	0	0	0	0	0	0	0	1	0	1		0	0	1	0	0	0	0	0	0	0	0	0	0	0	0
DPEP1	1	0	0	0	0	0	0	1	0	0	0	0	0	1	0	0	0	-1	0	0	0	0	0	0	0	0	0	0	0	0	0	1	1		0	0	2	0	0	0	0	0	0	0	0	0	0	0	0
F2R	1	0	0	0	0	0	0	1	0	0	0	0	0	1	1	0	0	1	0	0	0	0	-1	0	0	0	0	0	0	0	2	1	1		0	0	1	0	0	0	0	0	0	1	0	0	0	0	0
FCGR1A	1	0	0	0	0	0	0	1	0	0	0	0	0	1	0	0	0	-1	0	0	0	0	0	0	0	0	0	0	0	0	0	1	1		0	0	1	0	0	0	0	0	0	0	0	0	1	0	0
HPD	1	0	0	0	0	0	0	1	0	0	0	0	0	1	0	0	0	-1	0	0	0	0	0	0	0	0	0	0	0	0	0	1	1		0	0	1	0	0	0	0	0	0	0	0	0	0	0	0
MAP3K2	1	0	0	0	0	0	0	1	0	0	0	0	0	1	-1	0	0	1	0	0	-1	0	0	0	0	0	0	0	0	0	1	2	1		0	0	1	0	0	1	0	0	0	0	0	0	0	0	0
NPR1	1	0	0	0	0	0	0	1	0	0	0	0	0	1	0	0	0	1	0	0	0	0	0	0	0	0	0	0	0	0	1	0	1		0	0	1	0	0	0	0	0	0	1	0	0	0	0	0
MAPK11	1	0	0	0	0	0	0	1	0	0	0	0	0	1	-1	0	0	1	0	0	0	0	0	0	0	0	0	0	0	0	1	1	0		0	0	1	1	0	5	0	0	0	0	0	0	0	0	0
PRKCQ	1	0	0	0	0	0	0	1	0	0	0	0	0	1	1	0	0	-1	0	0	0	0	0	0	0	0	0	0	0	0	1	1	0		0	0	1	1	0	2	0	0	0	0	0	0	0	0	0
PTAFR	1	0	0	0	0	0	0	1	0	0	0	0	0	1	1	0	0	-1	0	0	0	0	0	0	0	0	0	0	0	0	1	1	0		0	0	1	2	0	0	0	2	1	0	0	0	0	0	0
PAM	0	1	0	0	1	0	0	0	0	0	0	0	0	2	1	0	0	1	0	0	0	1	1	0	0	0	0	0	0	0	4	0	4		0	0	1	0	0	0	0	0	0	0	0	0	0	1	0
POMC	0	1	0	0	0	0	0	0	0	0	0	0	0	1	1	0	0	-1	0	0	0	0	0	0	-1	0	0	0	0	0	1	2	1		0	0	1	0	0	0	0	0	0	0	0	0	0	0	1
EPHA10	1	0	0	0	0	0	0	0	0	0	0	0	0	0	1	0	-1	-1	0	0	0	0	1	0	1	0	0	0	0	0	3	2	1		0	0	1	0	0	0	0	0	0	0	0	0	0	0	0
MGMT	1	0	0	0	0	0	0	0	0	0	0	0	0	0	-1	0	0	-1	-1	-1	-1	-1	-1	-1	-1	-1	-1	-1	-1	-1	0	14	14		0	0	1	0	0	1	0	1	0	0	0	0	0	0	0
TRPV2	1	0	0	0	0	0	0	0	0	0	0	0	0	0	1	0	0	1	1	1	1	1	0	1	1	1	1	0	0	0	10	0	10		0	0	1	0	0	0	0	0	0	1	0	0	0	0	0
ATIC	1	0	0	0	0	0	0	0	0	0	0	0	0	0	-1	0	0	-1	1	-1	1	-1	-1	1	0	-1	-1	-1	-1	0	3	9	6		0	0	1	0	0	0	0	0	0	0	0	0	0	0	0
BDKRB2	1	0	0	0	0	0	0	0	0	0	0	0	0	0	-1	0	0	-1	0	0	0	-1	-1	-1	0	-1	0	0	0	0	0	6	6		0	0	1	0	0	0	0	0	0	1	0	0	0	0	0
PTK6	1	0	0	0	0	0	0	0	0	0	0	0	0	0	0	0	0	-1	0	0	-1	-1	-1	-1	0	0	0	0	-1	0	0	6	6		0	0	1	0	0	0	0	0	0	0	0	0	0	0	0
FURIN	1	0	0	0	0	0	0	0	0	0	0	0	0	0	1	0	0	1	0	0	1	0	0	0	0	0	0	1	1	0	5	0	5		0	0	1	0	0	0	0	0	0	0	0	0	0	0	0
KCNJ12	1	0	0	0	0	0	0	0	0	0	0	0	0	0	-1	0	0	-1	0	0	0	-1	-1	0	0	0	0	-1	0	0	0	5	5		0	0	1	0	0	0	0	0	0	1	0	0	0	0	0
PARP2	1	0	0	0	0	0	0	0	0	0	0	0	0	0	-1	0	0	-1	0	0	0	-1	-1	-1	0	0	0	0	0	0	0	5	5		0	0	1	0	1	0	0	3	0	0	0	0	0	0	0
CYP1A1	1	0	0	0	0	0	0	0	0	0	0	0	0	0	1	0	0	-1	0	1	0	1	0	1	1	0	0	0	0	0	5	1	4		0	0	1	0	0	1	0	0	0	0	0	0	1	0	0
ITPR2	1	0	0	0	0	0	0	0	0	0	0	0	0	0	0	0	0	-1	0	0	0	-1	-1	0	0	0	0	-1	0	0	0	4	4		0	0	1	0	0	0	0	0	0	0	0	0	0	0	0
KCNJ14	1	0	0	0	0	0	0	0	0	0	0	0	0	0	-1	0	0	-1	-1	-1	0	0	0	0	0	0	0	0	0	0	0	4	4		0	0	1	0	0	0	0	0	0	1	0	0	0	0	0
NT5E	1	0	0	0	0	0	0	0	0	0	0	0	0	0	1	0	0	-1	0	1	1	0	1	1	0	0	0	0	0	0	5	1	4		0	0	1	0	0	0	0	0	0	1	0	0	0	0	0
P2RY13	1	0	0	0	0	0	0	0	0	0	0	0	0	0	0	0	0	1	1	0	0	0	0	0	1	0	0	0	1	0	4	0	4		0	0	1	1	0	1	0	0	0	0	0	0	0	0	0
PLA2G6	1	0	0	0	0	0	0	0	0	0	0	0	0	0	0	0	0	-1	0	0	-1	0	0	0	-1	-1	0	0	0	0	0	4	4		0	0	1	0	0	0	0	0	0	0	0	0	0	0	0
ADK	1	0	0	0	0	0	0	0	0	0	0	0	0	0	1	0	0	1	0	0	0	0	0	1	0	0	0	0	0	0	3	0	3		0	0	2	0	0	0	0	0	0	0	0	0	0	0	0
ASIC2	1	0	0	0	0	0	0	0	0	0	0	0	0	0	0	0	0	1	0	0	0	1	1	0	0	0	0	0	0	0	3	0	3		0	0	2	0	0	0	0	0	0	1	0	0	0	0	0
CTSS	1	0	0	0	0	0	0	0	0	0	0	0	0	0	-1	0	0	-1	0	0	-1	1	-1	0	0	1	1	0	-1	-1	3	6	3		0	0	1	1	0	0	0	0	0	0	0	0	0	0	0
P2RX7	1	0	0	0	0	0	0	0	0	0	0	0	0	0	0	0	0	-1	0	0	0	-1	-1	0	0	0	0	0	0	0	0	3	3		0	0	1	0	0	0	0	0	0	0	0	0	0	0	0
TPMT	1	0	0	0	0	0	0	0	0	0	0	0	0	0	1	0	0	-1	1	0	0	1	-1	1	0	1	0	0	0	0	5	2	3		0	0	1	0	0	0	0	0	0	0	0	0	0	0	1
TYMP	1	0	0	0	0	0	0	0	0	0	0	0	0	0	0	0	0	1	0	0	0	0	1	0	0	1	0	0	0	0	3	0	3		0	0	1	0	0	1	0	0	0	0	0	0	0	0	0
ACACB	1	0	0	0	0	0	0	0	0	0	0	0	0	0	0	0	0	-1	0	-1	0	0	0	0	0	0	0	0	0	0	0	2	2		0	0	2	0	0	1	0	0	0	0	0	0	0	1	0
ACKR3	1	0	0	0	0	0	0	0	0	0	0	0	0	0	0	0	0	1	0	0	0	0	0	0	0	0	0	1	0	0	2	0	2		0	0	1	0	0	0	0	0	0	0	0	0	0	0	0
ATP1A2	1	0	0	0	0	0	0	0	0	0	0	0	0	0	0	0	0	-1	0	0	0	0	-1	0	0	0	0	0	0	0	0	2	2		0	0	1	0	0	0	0	0	0	1	0	0	0	0	0
ATP1B1	1	0	0	0	0	0	0	0	0	0	0	0	0	0	-1	0	0	1	0	1	1	0	0	0	0	0	0	0	0	0	3	1	2		0	0	1	0	0	0	0	0	0	1	0	0	0	0	0
CCR5	1	0	0	0	0	0	0	0	0	0	0	0	0	0	1	0	0	1	0	0	0	0	0	0	0	0	0	0	0	0	2	0	2		0	0	1	1	0	1	0	1	0	0	0	0	0	0	0
CTSK	1	0	0	0	0	0	0	0	0	0	0	0	0	0	1	0	0	-1	0	0	0	1	-1	0	0	0	-1	0	0	-1	2	4	2		0	0	1	0	0	1	0	1	0	0	0	0	0	0	0
CYP3A43	1	0	0	0	0	0	0	0	0	0	0	0	0	0	0	0	0	1	0	0	0	0	0	0	0	0	0	0	0	1	2	0	2		0	0	1	0	0	0	0	0	0	0	0	0	0	0	0
DCK	1	0	0	0	0	0	0	0	0	0	0	0	0	0	-1	0	0	-1	0	0	0	0	0	0	0	0	0	0	0	0	0	2	2		0	0	1	0	0	1	0	0	0	0	0	0	0	0	0
EGLN1	1	0	0	0	0	0	0	0	0	0	0	0	0	0	-1	0	0	1	0	0	0	0	0	0	0	1	0	1	0	0	3	1	2		0	0	1	0	0	1	0	1	0	0	0	0	0	1	0
EPHA1	1	0	0	0	0	0	0	0	0	0	0	0	0	0	1	0	0	1	0	0	0	0	0	0	0	0	0	0	0	0	2	0	2		0	0	1	0	0	0	0	0	0	0	0	0	0	0	0
EPHA6	1	0	0	0	0	0	0	0	0	0	0	0	0	0	0	0	0	1	0	0	0	0	0	0	0	0	0	1	0	0	2	0	2		0	0	1	0	0	0	0	0	0	0	0	0	0	0	0
FGA	1	0	0	0	0	0	0	0	0	0	0	0	0	0	0	0	0	-1	0	0	0	0	0	0	0	-1	0	0	0	0	0	2	2		0	0	1	0	0	0	0	0	0	0	0	0	0	0	1
FGG	1	0	0	0	0	0	0	0	0	0	0	0	0	0	0	0	0	-1	0	0	0	0	0	0	0	-1	0	0	0	0	0	2	2		0	0	1	0	0	0	0	0	0	0	0	0	0	0	1
FPGS	1	0	0	0	0	0	0	0	0	0	0	0	0	0	0	0	0	1	0	1	0	0	0	0	0	0	0	0	0	0	2	0	2		0	0	2	0	0	0	0	0	0	0	0	0	0	0	0
HCN3	1	0	0	0	0	0	0	0	0	0	0	0	0	0	1	0	0	1	0	0	0	0	0	0	0	0	0	0	0	0	2	0	2		0	0	1	0	0	1	0	1	0	1	0	0	0	0	0
HSD3B2	1	0	0	0	0	0	0	0	0	0	0	0	0	0	0	0	0	-1	0	0	0	0	0	0	0	0	0	0	0	-1	0	2	2		0	0	1	0	0	0	0	0	0	0	0	0	0	1	0
LIMK1	1	0	0	0	0	0	0	0	0	0	0	0	0	0	1	0	0	-1	0	0	0	0	0	1	0	0	0	1	0	0	3	1	2		0	0	1	0	0	0	0	0	0	0	0	0	0	0	0
NEK11	1	0	0	0	0	0	0	0	0	0	0	0	0	0	1	0	0	1	0	0	0	0	0	0	0	0	0	0	0	0	2	0	2		0	0	1	0	0	0	0	0	0	0	0	0	0	0	0
ODC1	1	0	0	0	0	0	0	0	0	0	0	0	0	0	0	0	0	-1	0	0	0	0	0	0	0	0	0	-1	0	0	0	2	2		0	0	1	0	0	1	0	0	0	0	0	0	1	0	0
P2RY1	1	0	0	0	0	0	0	0	0	0	0	0	0	0	0	0	0	1	0	0	0	0	1	0	0	0	0	0	0	0	2	0	2		0	0	1	0	0	1	0	0	0	0	0	0	0	0	0
P2RY2	1	0	0	0	0	0	0	0	0	0	0	0	0	0	-1	0	0	-1	0	0	0	0	0	0	0	0	0	0	0	0	0	2	2		0	0	2	1	0	1	0	0	0	0	0	0	0	0	0
PLK4	1	0	0	0	0	0	0	0	0	0	0	0	0	0	0	0	0	-1	0	0	0	0	0	0	0	0	0	0	-1	0	0	2	2		0	0	1	0	0	0	0	0	0	0	0	0	0	0	0
PTPN1	1	0	0	0	0	0	0	0	0	0	0	0	0	0	0	0	0	1	0	0	-1	0	0	0	0	1	1	0	0	0	3	1	2		0	0	2	2	0	3	0	1	0	0	0	0	0	0	0
REN	1	0	0	0	0	0	0	0	0	0	0	0	0	0	0	0	0	-1	-1	0	0	0	0	-1	0	0	0	0	0	1	1	3	2		0	0	1	1	0	0	0	0	0	1	0	0	0	0	0
S100B	1	0	0	0	0	0	0	0	0	0	0	0	0	0	1	0	0	1	0	0	0	0	0	0	0	0	0	0	0	0	2	0	2		0	0	1	0	0	0	1	0	0	0	0	0	0	0	0
SLC19A1	1	0	0	0	0	0	0	0	0	0	0	0	0	0	1	0	0	-1	0	0	0	-1	-1	0	0	0	0	0	0	0	1	3	2		0	0	1	0	0	0	0	0	0	0	0	0	0	0	0
STAT5B	1	0	0	0	0	0	0	0	0	0	0	0	0	0	0	0	0	-1	0	0	0	0	0	-1	0	0	0	0	0	0	0	2	2		0	0	1	0	0	0	0	0	0	0	0	0	0	0	0
TRPM8	1	0	0	0	0	0	0	0	0	0	0	0	0	0	0	0	0	1	0	0	1	0	0	0	0	0	0	0	0	0	2	0	2		0	0	1	1	0	1	0	1	0	0	0	0	0	0	0
TXK	1	0	0	0	0	0	0	0	0	0	0	0	0	0	1	0	0	1	0	0	0	0	0	0	0	0	0	0	0	0	2	0	2		0	0	1	0	0	0	0	0	0	0	0	0	0	0	0
VCAM1	1	0	0	0	0	0	0	0	0	0	0	0	0	0	0	0	0	1	0	0	1	0	0	0	0	0	0	0	0	0	2	0	2		0	0	1	0	0	0	0	0	0	1	0	0	0	0	0
A2M	1	0	0	0	0	0	0	0	0	0	0	0	0	0	0	0	0	1	0	0	0	0	0	0	0	0	0	0	0	0	1	0	1		0	0	1	0	0	0	0	0	0	0	0	0	0	0	0
ABCG2	1	0	0	0	0	0	0	0	0	0	0	0	0	0	0	0	0	1	0	0	0	0	0	0	0	0	0	0	0	0	1	0	1		0	0	1	0	0	0	0	0	0	0	0	0	0	0	1
ADH1A	1	0	0	0	0	0	0	0	0	0	0	0	0	0	0	0	0	1	0	0	0	0	0	0	0	0	0	0	0	0	1	0	1		0	0	1	0	0	0	0	0	0	0	1	0	0	0	0
ADH1B	1	0	0	0	0	0	0	0	0	0	0	0	0	0	0	0	0	1	0	0	0	0	0	0	0	0	0	0	0	0	1	0	1		0	0	1	0	0	0	0	0	0	0	1	0	0	0	0
AGER	1	0	0	0	0	0	0	0	0	0	0	0	0	0	0	0	0	1	0	0	0	0	0	0	0	0	0	0	0	0	1	0	1		0	0	1	0	0	0	0	1	0	0	0	0	0	0	0
AKT1	1	0	0	0	0	0	0	0	0	0	0	0	0	0	0	0	0	-1	0	0	0	1	-1	0	0	0	0	0	0	0	1	2	1		0	0	1	2	1	9	0	3	0	0	0	0	0	0	1
AQP1	1	0	0	0	0	0	0	0	0	0	0	0	0	0	-1	0	0	1	0	0	0	-1	0	0	0	0	0	0	0	0	1	2	1		0	0	1	0	0	0	0	0	0	0	0	0	0	0	0
ATP1A4	1	0	0	0	0	0	0	0	0	0	0	0	0	0	0	0	0	1	0	0	1	0	0	0	-1	0	0	0	1	-1	3	2	1		0	0	1	0	0	0	0	0	0	1	0	0	0	0	0
ATP1B2	1	0	0	0	0	0	0	0	0	0	0	0	0	0	0	0	0	-1	0	0	0	0	0	0	0	0	0	0	0	0	0	1	1		0	0	1	0	0	0	0	0	0	1	0	0	0	0	0
CCKBR	1	0	0	0	0	0	0	0	0	0	0	0	0	0	-1	0	0	1	0	0	0	0	-1	0	0	0	0	0	0	0	1	2	1		0	0	1	2	0	3	0	0	0	0	0	0	0	0	1
CCND1	1	0	0	0	0	0	0	0	0	0	0	0	0	0	0	0	0	1	0	0	0	0	0	0	0	0	0	0	0	0	1	0	1		0	0	1	1	0	0	0	0	0	0	0	0	0	0	1
CCR2	1	0	0	0	0	0	0	0	0	0	0	0	0	0	0	0	0	-1	0	0	0	0	0	0	0	0	0	0	0	0	0	1	1		0	0	1	0	0	3	0	0	0	0	0	0	0	0	0
COL1A1	1	0	0	0	0	0	0	0	0	0	0	0	0	0	0	0	0	1	0	0	0	0	0	0	0	0	0	0	0	0	1	0	1		0	0	1	0	0	0	0	0	0	0	0	0	0	0	0
CPT2	1	0	0	0	0	0	0	0	0	0	0	0	0	0	0	0	0	-1	0	0	0	0	0	0	0	0	0	0	0	0	0	1	1		0	0	1	0	0	0	0	0	0	1	0	0	0	0	0
CXCR1	1	0	0	0	0	0	0	0	0	0	0	0	0	0	0	0	0	1	0	0	0	0	0	0	0	0	0	0	0	0	1	0	1		0	0	1	0	0	1	0	1	0	0	0	0	0	0	0
DIO1	1	0	0	0	0	0	0	0	0	0	0	0	0	0	0	0	0	1	0	0	0	0	0	0	0	0	0	0	0	0	1	0	1		0	0	1	0	0	0	0	0	0	0	0	0	0	1	0
EGF	1	0	0	0	0	0	0	0	0	0	0	0	0	0	0	0	0	1	0	0	0	0	0	0	0	0	0	0	0	0	1	0	1		0	0	1	0	0	0	0	0	0	0	0	0	0	0	1
F12	1	0	0	0	0	0	0	0	0	0	0	0	0	0	0	0	0	-1	0	0	0	0	0	0	0	0	0	0	0	0	0	1	1		0	0	1	0	0	0	0	0	0	0	0	0	0	0	1
FFAR4	1	0	0	0	0	0	0	0	0	0	0	0	0	0	-1	0	0	1	0	0	0	0	0	0	0	0	0	1	0	0	2	1	1		0	0	1	0	0	0	0	2	0	0	0	0	0	0	1
FGB	1	0	0	0	0	0	0	0	0	0	0	0	0	0	0	0	0	-1	0	0	0	0	0	0	0	0	0	0	0	0	0	1	1		0	0	1	0	0	0	0	0	0	0	0	0	0	0	1
FGR	1	0	0	0	0	0	0	0	0	0	0	0	0	0	0	0	0	-1	0	0	0	0	0	0	0	0	0	0	0	0	0	1	1		0	0	1	1	0	2	0	0	0	0	0	0	0	0	0
FSHR	1	0	0	0	0	0	0	0	0	0	0	0	0	0	1	0	0	-1	0	0	0	0	0	0	1	0	0	0	0	0	2	1	1		0	0	1	0	0	0	0	0	0	0	0	0	0	0	0
GUCY2C	1	0	0	0	0	0	0	0	0	0	0	0	0	0	0	0	0	1	0	0	0	0	0	0	0	0	0	0	0	0	1	0	1		0	0	1	0	0	0	0	0	0	0	0	0	0	0	1
HCAR3	1	0	0	0	0	0	0	0	0	0	0	0	0	0	0	0	0	1	0	0	0	0	0	0	0	0	0	0	0	0	1	0	1		0	0	1	0	0	1	0	1	0	0	0	0	0	1	0
HCN1	1	0	0	0	0	0	0	0	0	0	0	0	0	0	0	0	0	1	0	0	0	0	0	0	0	0	0	0	0	0	1	0	1		0	0	1	0	0	1	0	1	0	1	0	0	0	0	0
HSD11B2	1	0	0	0	0	0	0	0	0	0	0	0	0	0	-1	0	0	0	0	0	0	0	0	0	0	0	0	0	0	0	0	1	1		0	0	1	0	0	1	0	0	0	0	0	0	1	0	0
HSP90B1	1	0	0	0	0	0	0	0	0	0	0	0	0	0	0	0	0	1	0	0	0	0	0	0	0	0	0	0	0	0	1	0	1		0	0	2	0	0	0	0	0	0	0	0	0	0	0	0
IDE	1	0	0	0	0	0	0	0	0	0	0	0	0	0	0	0	0	-1	0	0	0	0	0	0	0	0	0	0	0	0	0	1	1		0	0	1	0	0	0	0	0	0	0	0	0	0	0	0
IL5	1	0	0	0	0	0	0	0	0	0	0	0	0	0	0	0	0	-1	0	0	0	0	0	0	0	0	0	0	0	0	0	1	1		0	0	1	0	0	0	0	0	0	0	0	0	0	0	0
KCNE1	1	0	0	0	0	0	0	0	0	0	0	0	0	0	0	0	0	-1	0	0	0	0	0	0	0	0	0	0	0	0	0	1	1		0	0	1	0	0	0	0	1	0	1	0	0	0	0	0
LDHA	1	0	0	0	0	0	0	0	0	0	0	0	0	0	0	0	0	1	0	0	0	0	0	0	0	0	0	0	0	0	1	0	1		0	0	1	0	0	0	0	0	0	0	0	0	1	0	0
MMP25	1	0	0	0	0	0	0	0	0	0	0	0	0	0	-1	0	0	-1	0	1	0	0	0	0	0	0	0	0	0	0	1	2	1		0	0	1	0	0	0	0	1	0	0	0	0	0	1	0
NNMT	1	0	0	0	0	0	0	0	0	0	0	0	0	0	0	0	0	-1	0	0	0	0	0	0	0	0	0	0	0	0	0	1	1		0	0	1	0	0	0	0	0	0	0	0	0	0	1	0
NPY1R	1	0	0	0	0	0	0	0	0	0	0	0	0	0	0	0	0	1	0	0	0	0	0	0	0	0	0	0	0	0	1	0	1		0	0	1	0	0	0	0	0	0	0	0	0	0	0	0
PLAU	1	0	0	0	0	0	0	0	0	0	0	0	0	0	0	0	0	1	0	0	0	0	0	0	0	0	0	0	0	0	1	0	1		0	0	1	0	0	0	0	0	0	1	0	0	0	0	0
PLD2	1	0	0	0	0	0	0	0	0	0	0	0	0	0	-1	0	0	1	1	0	0	-1	1	0	0	0	0	0	0	0	3	2	1		0	0	1	0	0	1	0	1	0	0	0	0	0	0	1
POLB	1	0	0	0	0	0	0	0	0	0	0	0	0	0	0	0	0	1	0	0	0	0	0	0	0	0	0	0	0	0	1	0	1		0	0	1	0	0	0	0	0	0	0	0	0	0	0	0
PRKCZ	1	0	0	0	0	0	0	0	0	0	0	0	0	0	0	0	0	-1	0	0	-1	0	0	0	0	1	0	0	0	0	1	2	1		0	0	1	1	0	1	0	0	0	0	0	0	0	0	0
PTK2B	1	0	0	0	0	0	0	0	0	0	0	0	0	0	-1	0	0	1	0	0	0	0	1	0	0	0	0	0	0	0	2	1	1		0	0	1	1	0	0	1	0	0	0	0	0	0	0	0
RNPEP	1	0	0	0	0	0	0	0	0	0	0	0	0	0	-1	0	0	-1	0	0	1	0	0	0	0	0	0	0	0	0	1	2	1		0	0	1	0	0	0	0	0	0	0	0	0	0	0	0
SIK1	1	0	0	0	0	0	0	0	0	0	0	0	0	0	0	0	0	1	0	0	0	0	0	0	0	0	0	0	0	0	1	0	1		0	0	1	0	0	0	0	0	0	0	0	0	0	0	0
SLC12A4	1	0	0	0	0	0	0	0	0	0	0	0	0	0	0	0	0	-1	0	0	0	0	0	0	0	0	0	0	0	0	0	1	1		0	0	1	0	0	0	0	0	0	1	0	0	0	0	0
SLC29A1	1	0	0	0	0	0	0	0	0	0	0	0	0	0	0	0	0	-1	0	0	0	-1	1	0	0	0	0	0	0	0	1	2	1		0	0	3	0	0	0	0	0	0	1	0	0	0	0	0
SST	1	0	0	0	0	0	0	0	0	0	0	0	0	0	0	0	0	1	0	0	0	0	0	0	0	0	0	0	0	0	1	0	1		0	0	1	0	0	0	0	0	0	0	0	0	0	0	0
STK10	1	0	0	0	0	0	0	0	0	0	0	0	0	0	0	0	0	1	0	0	0	-1	1	0	0	0	0	0	0	0	2	1	1		0	0	1	0	0	0	0	0	0	0	0	0	0	0	0
STK24	1	0	0	0	0	0	0	0	0	0	0	0	0	0	1	0	0	1	0	0	0	-1	-1	0	0	0	0	0	0	1	3	2	1		0	0	1	0	0	0	0	0	0	0	0	0	0	0	0
SYK	1	0	0	0	0	0	0	0	0	0	0	0	0	0	0	0	0	1	0	0	0	0	0	0	0	0	0	0	0	0	1	0	1		0	0	1	2	0	4	0	0	0	0	0	0	0	0	0
TERT	1	0	0	0	0	0	0	0	0	0	0	0	0	0	0	0	0	-1	0	0	1	0	0	0	0	0	0	0	-1	0	1	2	1		0	0	1	0	0	0	0	0	0	0	0	0	0	0	0
TNFSF11	1	0	0	0	0	0	0	0	0	0	0	0	0	0	0	0	0	-1	0	0	0	0	0	0	0	0	0	0	0	0	0	1	1		0	0	1	0	0	0	0	0	0	0	0	0	0	0	0
TPSAB1	1	0	0	0	0	0	0	0	0	0	0	0	0	0	0	0	0	-1	0	0	0	0	0	0	0	0	0	0	0	0	0	1	1		0	0	2	0	0	0	0	0	0	0	0	0	0	0	1
UGT1A1	1	0	0	0	0	0	0	0	0	0	0	0	0	0	0	0	0	1	0	0	0	0	0	0	0	0	0	0	0	0	1	0	1		0	0	1	0	0	0	0	0	0	0	0	0	0	0	0
UGT1A6	1	0	0	0	0	0	0	0	0	0	0	0	0	0	0	0	0	1	0	0	0	0	0	0	0	0	0	0	0	0	1	0	1		0	0	1	0	0	0	0	0	0	0	0	0	0	0	0
YES1	1	0	0	0	0	0	0	0	0	0	0	0	0	0	-1	0	0	1	0	0	0	0	0	0	0	0	0	0	0	1	2	1	1		0	0	1	0	0	1	1	0	0	0	0	0	0	0	0
ALPPL2	1	0	0	0	0	0	0	0	0	0	0	0	0	0	0	0	0	0	0	0	0	0	0	0	0	0	0	0	0	0	0	0	0		0	0	1	0	0	0	0	0	0	0	0	0	0	0	0
AMY2A	1	0	0	0	0	0	0	0	0	0	0	0	0	0	1	0	0	-1	-1	0	1	-1	0	1	0	0	0	0	0	0	3	3	0		0	0	1	0	0	0	0	0	0	0	0	0	0	1	0
ATP1A3	1	0	0	0	0	0	0	0	0	0	0	0	0	0	0	0	0	1	0	0	0	0	-1	0	0	0	0	0	0	0	1	1	0		0	0	1	0	0	0	0	0	0	1	0	0	0	0	0
BMX	1	0	0	0	0	0	0	0	0	0	0	0	0	0	0	0	0	0	0	0	0	0	0	0	0	0	0	0	0	0	0	0	0		0	0	1	0	0	0	0	0	0	0	0	0	0	0	0
BTK	1	0	0	0	0	0	0	0	0	0	0	0	0	0	0	0	0	0	0	0	0	0	0	0	0	0	0	0	0	0	0	0	0		0	0	2	2	0	1	0	1	0	0	0	0	0	0	0
CCR4	1	0	0	0	0	0	0	0	0	0	0	0	0	0	0	0	0	0	0	0	0	0	0	0	0	0	0	0	0	0	0	0	0		0	0	1	0	0	0	0	0	0	0	0	0	0	0	0
ELANE	1	0	0	0	0	0	0	0	0	0	0	0	0	0	0	0	0	1	0	0	0	0	-1	0	0	0	0	0	0	0	1	1	0		0	0	1	1	1	1	1	0	0	0	0	0	0	0	0
EPHB4	1	0	0	0	0	0	0	0	0	0	0	0	0	0	-1	0	0	1	0	0	0	0	0	0	0	0	0	0	0	0	1	1	0		0	0	1	0	0	0	0	1	0	0	0	0	0	0	0
EPHB6	1	0	0	0	0	0	0	0	0	0	0	0	0	0	-1	0	0	1	0	0	0	0	0	0	0	0	0	0	0	0	1	1	0		0	0	1	0	0	0	0	0	0	0	0	0	0	0	0
FABP4	1	0	0	0	0	0	0	0	0	0	0	0	0	0	-1	0	0	1	0	0	0	0	0	0	0	0	0	0	0	0	1	1	0		0	0	1	0	0	0	0	1	0	0	0	0	0	0	1
GART	1	0	0	0	0	0	0	0	0	0	0	0	0	0	0	0	0	0	0	0	0	0	0	0	0	0	0	0	0	0	0	0	0		0	0	1	0	0	1	0	0	0	0	0	0	0	0	0
HCN4	1	0	0	0	0	0	0	0	0	0	0	0	0	0	0	0	0	0	0	0	0	0	0	0	0	0	0	0	0	0	0	0	0		0	0	1	0	0	1	0	1	0	1	0	0	0	0	0
HSD3B1	1	0	0	0	0	0	0	0	0	0	0	0	0	0	0	0	0	0	0	0	0	0	0	0	0	0	0	0	0	0	0	0	0		0	0	1	0	0	0	0	0	0	0	0	0	0	1	0
KCNA6	1	0	0	0	0	0	0	0	0	0	0	0	0	0	0	0	0	0	0	0	0	0	0	0	0	0	0	0	0	0	0	0	0		0	0	1	0	0	0	0	0	0	0	0	0	0	0	0
LIPF	1	0	0	0	0	0	0	0	0	0	0	0	0	0	0	0	0	0	0	0	0	0	0	0	0	0	0	0	0	0	0	0	0		0	0	1	0	0	0	0	0	0	0	0	0	0	1	0
MAP4K5	1	0	0	0	0	0	0	0	0	0	0	0	0	0	1	0	0	-1	0	0	0	0	0	0	0	0	0	0	0	0	1	1	0		0	0	1	0	0	0	0	0	0	0	0	0	0	0	0
MMP8	1	0	0	0	0	0	0	0	0	0	0	0	0	0	0	0	0	0	0	0	0	0	0	0	0	0	0	0	0	0	0	0	0		0	0	1	1	0	0	0	4	0	0	0	1	0	0	0
MUC2	1	0	0	0	0	0	0	0	0	0	0	0	0	0	0	0	0	0	0	0	0	0	0	0	0	0	0	0	0	0	0	0	0		0	0	1	0	0	0	0	0	0	0	0	0	0	0	0
NTSR2	1	0	0	0	0	0	0	0	0	0	0	0	0	0	1	0	0	-1	0	0	0	0	0	0	0	0	0	0	0	0	1	1	0		0	0	1	0	0	0	1	0	0	0	0	0	0	0	0
RBP3	1	0	0	0	0	0	0	0	0	0	0	0	0	0	0	0	0	0	0	0	0	0	0	0	0	0	0	0	0	0	0	0	0		0	0	1	0	0	0	0	0	0	0	0	0	1	0	0
SELE	1	0	0	0	0	0	0	0	0	0	0	0	0	0	0	0	0	-1	0	0	0	0	0	0	0	0	0	1	0	0	1	1	0		0	0	1	0	0	0	0	0	0	1	0	0	0	0	0
SI	1	0	0	0	0	0	0	0	0	0	0	0	0	0	0	0	0	0	0	0	0	0	0	0	0	0	0	0	0	0	0	0	0		0	0	1	0	0	0	0	0	0	0	0	0	0	1	0
SRMS	1	0	0	0	0	0	0	0	0	0	0	0	0	0	0	0	0	1	0	0	0	0	0	-1	0	0	0	0	0	0	1	1	0		0	0	1	0	0	0	0	0	0	0	0	0	0	0	0
TK2	1	0	0	0	0	0	0	0	0	0	0	0	0	0	1	0	0	-1	0	0	0	0	0	0	0	0	0	0	0	0	1	1	0		0	0	1	0	0	1	0	0	0	0	0	0	0	0	0
TRPC7	1	0	0	0	0	0	0	0	0	0	0	0	0	0	0	0	0	0	0	0	0	0	0	0	0	0	0	0	0	0	0	0	0		0	0	1	0	0	0	0	0	0	1	0	0	0	0	0
TSSK1B	1	0	0	0	0	0	0	0	0	0	0	0	0	0	0	0	0	0	0	0	0	0	0	0	0	0	0	0	0	0	0	0	0		0	0	1	0	0	0	0	0	0	0	0	0	0	0	0
XIAP	1	0	0	0	0	0	0	0	0	0	0	0	0	0	0	0	0	0	0	0	0	0	0	0	0	0	0	0	0	0	0	0	0		0	0	1	2	0	2	0	0	0	0	0	0	0	0	0
BTN3A2	0	1	1	1	1	1	1	0	1	1	1	1	1	10	-1	1	-1	-1	-1	-1	-1	-1	-1	-1	-1	-1	-1	-1	-1	-1	1	15	14		0	0	0	0	0	0	0	0	0	0	0	0	0	0	0
SULT1A2	1	1	1	1	1	1	1	1	1	1	0	1	1	10	-1	0	1	-1	-1	-1	-1	-1	-1	-1	-1	-1	-1	-1	-1	0	1	13	12		1	258	0	0	0	0	0	0	0	0	0	0	0	0	0
SULT1A1	0	1	1	1	1	1	1	1	1	1	0	1	1	10	1	0	-1	1	1	1	1	1	1	1	1	1	1	0	0	0	11	1	10		0	0	0	0	0	0	0	0	0	0	0	0	0	0	0
CWF19L1	0	1	1	1	1	1	1	0	1	1	0	1	1	9	1	0	-1	1	1	1	1	1	1	1	1	1	1	1	1	1	14	1	13		0	0	0	0	0	0	0	0	0	0	0	0	0	0	0
ARL17B	0	1	1	1	1	1	1	0	1	1	1	0	1	9	1	-1	-1	1	1	1	1	1	1	1	1	1	1	1	1	1	14	2	12		0	0	0	0	0	0	0	0	0	0	0	0	0	0	0
WBP2NL	0	1	1	1	1	0	1	0	1	1	0	1	1	9	-1	0	-1	-1	0	-1	-1	-1	-1	-1	-1	-1	0	-1	0	0	0	11	11		0	0	0	0	0	0	0	0	0	0	0	0	0	0	0
CHST10	0	1	1	1	1	1	1	1	1	1	0	0	1	9	1	0	1	1	1	1	0	1	1	0	1	0	1	1	0	0	10	0	10		0	0	0	0	0	0	0	0	0	0	0	0	0	0	0
DISP2	0	1	1	1	1	1	1	0	1	1	0	1	1	9	-1	0	1	-1	0	-1	-1	0	0	-1	-1	-1	0	-1	-1	-1	1	10	9		0	0	0	0	0	0	0	0	0	0	0	0	0	0	0
NAGA	0	1	1	1	1	1	1	0	1	1	0	1	1	9	-1	0	1	-1	0	-1	-1	-1	-1	-1	-1	0	0	-1	-1	0	1	10	9		0	0	0	0	0	0	0	0	0	0	0	0	0	0	0
CYSTM1	0	1	1	1	1	1	1	0	1	1	0	1	1	9	1	0	-1	1	0	0	1	0	1	1	1	0	1	0	1	1	9	1	8		0	0	0	0	0	0	0	0	0	0	0	0	0	0	0
GPX1	1	1	1	1	1	1	1	1	1	1	0	0	1	9	-1	0	-1	1	0	-1	-1	0	-1	-1	-1	0	0	-1	-1	0	1	9	8		1	70	0	0	0	0	0	1	0	0	0	0	0	0	0
GNL3	0	1	1	1	1	1	1	0	1	1	0	1	1	9	-1	0	-1	-1	0	0	0	-1	-1	0	-1	0	-1	0	0	0	0	7	7		0	0	0	0	0	0	0	0	0	0	0	0	0	0	0
TOM1L2	0	1	1	1	1	1	1	0	1	1	0	1	1	9	1	0	1	1	0	0	0	0	1	0	1	1	0	0	0	0	6	0	6		0	0	0	0	0	0	0	0	0	0	0	0	0	0	0
ZMAT2	0	1	1	1	1	0	1	0	1	1	0	1	1	9	-1	0	1	-1	0	-1	0	0	-1	0	-1	-1	0	0	0	-1	1	7	6		0	0	0	0	0	0	0	0	0	0	0	0	0	0	0
SFMBT1	0	1	1	1	1	1	1	0	1	1	0	1	1	9	1	0	1	1	0	0	0	1	1	0	0	0	0	0	0	-1	5	1	4		0	0	0	0	0	0	0	0	0	0	0	0	0	0	0
SND1	0	1	1	1	1	1	1	0	1	1	0	1	1	9	-1	0	1	-1	0	0	0	-1	0	0	0	0	0	0	-1	0	1	4	3		0	0	0	0	0	0	0	0	0	0	0	0	0	0	0
FAM154B	0	0	0	1	1	1	1	0	1	1	1	1	1	8	1	1	-1	0	0	0	0	0	0	0	0	0	0	0	0	0	2	1	1		0	0	0	0	0	0	0	0	0	0	0	0	0	0	0
WDR6	0	1	0	1	1	1	1	0	1	1	0	1	1	8	1	0	1	1	1	1	0	1	1	0	1	1	0	1	1	1	12	0	12		0	0	0	0	0	0	0	0	0	0	0	0	0	0	0
PPA2	0	1	0	1	1	1	1	0	1	1	0	1	1	8	-1	0	-1	-1	-1	-1	-1	-1	-1	-1	-1	-1	1	1	-1	0	2	12	10		0	0	0	0	0	0	0	0	0	0	0	0	0	0	0
ARFGEF2	0	1	0	1	1	1	1	0	1	1	0	1	1	8	-1	0	-1	-1	0	0	0	0	0	-1	0	0	0	0	0	0	0	4	4		0	0	0	0	0	0	0	0	0	0	0	0	0	0	0
PEF1	0	1	0	1	1	0	1	0	1	1	0	1	1	8	1	0	1	1	0	0	0	0	0	0	1	0	0	0	0	0	4	0	4		0	0	0	0	0	0	0	0	0	0	0	0	0	0	0
NEK4	0	1	0	1	1	1	1	0	1	1	0	1	1	8	-1	0	-1	-1	0	0	0	0	0	0	0	0	0	0	0	0	0	3	3		0	0	0	0	0	0	0	0	0	0	0	0	0	0	0
PCDHA8	0	1	0	1	1	0	0	0	1	1	1	1	1	8	-1	-1	1	-1	0	0	0	-1	0	0	0	0	0	0	0	0	1	4	3		0	0	0	0	0	0	0	0	0	0	0	0	0	0	0
NKIRAS1	0	1	0	1	1	1	1	0	1	1	0	1	1	8	-1	0	1	1	0	0	-1	-1	0	0	-1	0	0	0	0	0	2	4	2		0	0	0	0	0	0	0	0	0	0	0	0	0	0	0
PRADC1	0	1	0	1	1	1	1	0	1	1	0	1	1	8	1	0	-1	1	0	0	0	0	0	0	0	0	0	0	0	0	2	1	1		0	0	0	0	0	0	0	0	0	0	0	0	0	0	0
RECQL4	0	1	0	1	1	0	1	0	1	1	0	1	1	8	1	0	1	-1	0	0	0	-1	-1	0	0	0	0	0	0	0	2	3	1		0	0	0	0	0	0	0	0	0	0	0	0	0	0	0
TRMT61A	0	1	0	1	1	0	1	0	1	1	0	1	1	8	1	0	-1	1	0	0	0	0	0	0	0	0	0	0	0	0	2	1	1		0	0	0	0	0	0	0	0	0	0	0	0	0	0	0
DHRS11	0	0	1	1	1	1	1	0	1	1	0	1	1	8	-1	0	-1	0	0	0	0	0	0	0	0	0	0	0	0	0	0	2	2		0	0	0	0	0	0	0	0	0	0	0	0	0	0	0
PET112	0	0	1	1	1	1	1	0	1	1	0	1	1	8	1	0	-1	0	0	0	0	0	0	0	0	0	0	0	0	0	1	1	0		0	0	0	0	0	0	0	0	0	0	0	0	0	0	0
TEX14	0	1	1	1	1	1	1	0	1	1	0	0	1	8	1	-1	1	1	0	0	1	1	1	1	0	1	0	0	1	0	9	1	8		0	0	0	0	0	0	0	0	0	0	0	0	0	0	0
ITIH4	0	1	1	1	1	1	1	0	1	1	0	0	1	8	1	0	1	1	1	1	1	1	1	1	1	1	1	1	1	1	15	0	15		0	0	0	0	0	0	0	0	0	0	0	0	0	0	0
RBL2	0	1	1	1	1	1	1	0	1	1	0	0	1	8	-1	0	-1	-1	-1	-1	-1	-1	-1	-1	-1	-1	-1	-1	-1	-1	0	15	15		0	0	0	0	0	0	0	0	0	0	0	0	0	0	0
RBM6	0	1	1	1	1	1	1	0	1	1	0	0	1	8	1	0	1	1	1	1	1	1	1	1	1	1	1	1	1	1	15	0	15		0	0	0	0	0	0	0	0	0	0	0	0	0	0	0
ARL17A	0	1	1	1	1	1	0	0	1	1	1	1	0	8	-1	-1	1	-1	-1	-1	-1	-1	-1	-1	-1	-1	-1	-1	-1	-1	1	15	14		0	0	0	0	0	0	0	0	0	0	0	0	0	0	0
CEP192	0	1	1	1	1	0	1	0	1	1	0	0	1	8	1	0	-1	1	1	1	1	1	1	1	1	1	1	1	1	1	14	1	13		0	0	0	0	0	0	0	0	0	0	0	0	0	0	0
RNF123	0	1	1	1	1	0	1	0	1	1	0	0	1	8	-1	0	-1	-1	-1	-1	-1	-1	-1	-1	-1	0	-1	-1	-1	0	0	13	13		0	0	0	0	0	0	0	0	0	0	0	0	0	0	0
GOSR1	0	1	1	1	1	0	1	0	1	1	0	0	1	8	1	0	-1	1	1	1	1	0	1	1	1	1	1	1	1	1	13	1	12		0	0	0	0	0	0	0	0	0	0	0	0	0	0	0
MST1	1	1	1	1	1	1	1	0	1	1	0	0	1	8	1	0	1	1	1	1	0	0	1	1	0	1	1	0	0	0	9	0	9		1	70	0	0	0	0	0	0	0	0	0	0	0	0	0
TUFM	0	1	1	1	1	1	1	0	1	1	0	0	1	8	-1	0	-1	-1	-1	0	-1	0	0	0	-1	-1	0	-1	-1	0	0	9	9		0	0	0	0	0	0	0	0	0	0	0	0	0	0	0
AFF3	0	1	1	1	1	1	1	0	1	1	0	0	1	8	1	0	1	1	0	1	0	1	1	1	1	0	0	0	0	0	8	0	8		0	0	0	0	0	0	0	0	0	0	0	0	0	0	0
AP3B2	0	1	1	1	1	0	1	0	1	1	0	0	1	8	1	0	1	1	0	0	0	1	1	0	0	0	0	0	0	1	6	0	6		0	0	0	0	0	0	0	0	0	0	0	0	0	0	0
WNT3	0	1	1	1	1	1	1	0	1	1	0	0	1	8	-1	0	1	-1	-1	-1	-1	1	-1	-1	1	-1	-1	1	1	-1	5	10	5		0	0	0	0	0	0	0	0	0	0	0	0	0	0	0
SEMA3F	0	1	1	1	1	1	1	0	1	1	0	0	1	8	-1	0	1	1	0	1	0	0	0	0	0	0	0	0	1	1	5	1	4		0	0	0	0	0	0	0	0	0	0	0	0	0	0	0
PLEKHM1	0	1	1	1	1	0	1	0	1	1	0	0	1	8	1	0	-1	-1	0	-1	-1	1	1	-1	0	0	0	-1	0	0	3	6	3		0	0	0	0	0	0	0	0	0	0	0	0	0	0	0
DCC	0	1	1	1	1	0	1	0	1	1	0	0	1	8	-1	0	1	1	0	0	0	0	1	0	0	0	0	0	0	0	3	1	2		0	0	0	0	0	0	0	0	0	0	0	0	0	0	0
DDX27	0	1	1	1	1	1	1	0	1	1	0	0	1	8	1	0	1	-1	0	0	1	-1	-1	0	0	0	0	0	0	0	3	3	0		0	0	0	0	0	0	0	0	0	0	0	0	0	0	0
CPNE1	0	0	0	1	1	1	1	0	1	1	0	1	1	7	-1	0	-1	-1	-1	-1	-1	-1	-1	-1	-1	-1	-1	-1	-1	-1	0	15	15		0	0	0	0	0	0	0	0	0	0	0	0	0	0	0
LRRC37A	0	0	0	1	1	1	0	0	1	1	1	1	1	7	-1	1	1	1	1	1	1	-1	-1	1	1	1	1	1	1	-1	12	4	8		0	0	0	0	0	0	0	0	0	0	0	0	0	0	0
GLT8D1	0	0	0	1	1	0	1	0	1	1	0	1	1	7	1	0	1	1	0	0	0	0	0	0	0	0	0	0	0	0	3	0	3		0	0	0	0	0	0	0	0	0	0	0	0	0	0	0
RAD51C	0	1	0	1	1	1	1	0	1	1	0	0	1	7	-1	0	-1	1	-1	-1	-1	-1	-1	-1	-1	-1	-1	-1	0	0	1	12	11		0	0	0	0	0	0	0	0	0	0	0	0	0	0	0
SKA2	0	1	0	1	1	1	1	0	1	1	0	0	1	7	-1	0	-1	-1	-1	0	-1	-1	-1	-1	-1	-1	0	-1	0	0	0	11	11		0	0	0	0	0	0	0	0	0	0	0	0	0	0	0
LRRC37A2	0	1	0	1	1	1	0	0	1	1	1	1	0	7	-1	1	1	-1	-1	-1	-1	-1	-1	-1	-1	1	-1	-1	-1	-1	3	13	10		0	0	0	0	0	0	0	0	0	0	0	0	0	0	0
SCG3	0	1	0	0	1	1	1	0	1	1	0	1	1	7	-1	0	-1	-1	0	-1	-1	-1	-1	-1	0	0	0	0	-1	-1	0	10	10		0	0	0	0	0	0	0	0	0	0	0	0	0	0	0
PSMG1	0	1	0	0	1	1	1	0	1	1	0	1	1	7	-1	0	-1	-1	0	0	-1	0	0	-1	0	0	-1	0	-1	0	0	7	7		0	0	0	0	0	0	0	0	0	0	0	0	0	0	0
SUPT4H1	0	1	0	1	1	1	1	0	1	1	0	0	1	7	-1	0	-1	-1	0	0	0	0	-1	-1	-1	0	0	0	-1	0	0	7	7		0	0	0	0	0	0	0	0	0	0	0	0	0	0	0
KANSL1	0	1	0	1	1	1	1	0	1	1	0	0	1	7	1	0	-1	-1	0	-1	-1	-1	-1	-1	0	1	0	0	-1	0	2	8	6		0	0	0	0	0	0	0	0	0	0	0	0	0	0	0
CYHR1	0	1	0	1	1	0	1	0	1	1	0	0	1	7	-1	0	-1	-1	-1	0	0	0	-1	0	0	0	0	0	0	0	0	5	5		0	0	0	0	0	0	0	0	0	0	0	0	0	0	0
LMF1	0	1	0	0	1	1	1	0	1	1	0	1	1	7	-1	0	1	-1	-1	-1	-1	1	1	-1	-1	0	0	0	-1	0	3	8	5		0	0	0	0	0	0	0	0	0	0	0	0	0	0	0
NPM3	0	1	0	1	1	1	1	0	1	1	0	0	1	7	-1	0	1	-1	-1	0	-1	0	0	0	0	0	0	-1	-1	0	1	6	5		0	0	0	0	0	0	0	0	0	0	0	0	0	0	0
TSNARE1	0	1	0	0	1	1	1	0	1	1	0	1	1	7	-1	0	-1	-1	0	0	-1	1	-1	1	-1	-1	-1	1	0	0	3	8	5		0	0	0	0	0	0	0	0	0	0	0	0	0	0	0
STAU1	0	1	0	1	1	0	1	0	1	1	0	0	1	7	-1	0	-1	-1	0	0	0	0	0	0	-1	0	0	0	0	0	0	4	4		0	0	0	0	0	0	0	0	0	0	0	0	0	0	0
AKTIP	0	1	0	1	1	1	1	0	1	1	0	0	1	7	1	0	-1	-1	0	-1	0	0	0	-1	-1	0	0	1	0	0	2	5	3		0	0	0	0	0	0	0	0	0	0	0	0	0	0	0
BTN3A3	0	1	0	1	1	1	1	0	1	1	0	0	1	7	1	0	1	-1	-1	0	0	1	1	1	0	0	0	0	0	0	5	2	3		0	0	0	0	0	0	0	0	0	0	0	0	0	0	0
CSE1L	0	1	0	1	1	0	1	0	1	1	0	0	1	7	-1	0	-1	-1	0	0	0	0	0	0	0	0	0	0	0	0	0	3	3		0	0	0	0	0	0	0	0	0	0	0	0	0	0	0
PRKAR2A	0	1	0	1	1	1	1	0	1	1	0	0	1	7	-1	0	-1	-1	0	0	0	0	0	0	0	0	0	0	0	0	0	3	3		0	0	0	0	0	0	0	0	0	0	0	0	0	0	0
TMEM110	0	1	0	1	1	0	1	0	1	1	0	0	1	7	1	0	1	1	0	0	0	0	0	0	0	0	0	0	0	0	3	0	3		0	0	0	0	0	0	0	0	0	0	0	0	0	0	0
ZNF800	0	1	0	1	1	1	1	0	1	1	0	0	1	7	1	0	-1	-1	0	0	-1	0	0	0	0	0	0	0	0	-1	1	4	3		0	0	0	0	0	0	0	0	0	0	0	0	0	0	0
GCC1	0	1	0	0	1	1	1	0	1	1	0	1	1	7	1	0	-1	1	0	0	0	0	0	0	0	1	0	0	0	0	3	1	2		0	0	0	0	0	0	0	0	0	0	0	0	0	0	0
IP6K2	0	1	0	1	1	1	1	0	1	1	0	0	1	7	1	0	1	-1	0	1	-1	-1	-1	1	-1	0	-1	0	0	0	4	6	2		0	0	0	0	0	0	0	0	0	0	0	0	0	0	0
ALMS1	0	1	0	1	1	1	1	0	1	1	0	0	1	7	-1	0	1	-1	1	0	0	0	0	1	0	0	0	0	0	0	3	2	1		0	0	0	0	0	0	0	0	0	0	0	0	0	0	0
NFATC2IP	0	1	0	1	1	0	1	0	1	1	0	0	1	7	-1	0	1	-1	0	0	0	0	0	0	0	0	0	0	0	0	1	2	1		0	0	0	0	0	0	0	0	0	0	0	0	0	0	0
NT5DC2	0	1	0	0	1	1	1	0	1	1	0	1	1	7	-1	0	1	-1	0	0	0	0	0	0	0	0	0	0	0	0	1	2	1		0	0	0	0	0	0	0	0	0	0	0	0	0	0	0
PFDN1	0	1	0	1	1	0	1	0	1	1	0	0	1	7	1	0	-1	1	0	0	0	0	0	0	0	0	0	0	0	0	2	1	1		0	0	0	0	0	0	0	0	0	0	0	0	0	0	0
CYB561D1	0	1	0	1	1	0	1	0	1	1	0	0	1	7	-1	0	1	-1	0	0	0	0	1	0	0	0	0	0	0	0	2	2	0		0	0	0	0	0	0	0	0	0	0	0	0	0	0	0
RFT1	0	0	1	1	1	1	0	0	1	1	0	1	1	7	1	0	-1	1	-1	1	-1	1	1	1	1	1	1	1	-1	0	10	4	6		0	0	0	0	0	0	0	0	0	0	0	0	0	0	0
PPM1M	0	1	1	1	1	1	0	0	1	1	0	0	1	7	-1	0	-1	-1	0	-1	-1	-1	-1	-1	-1	-1	-1	-1	-1	-1	0	14	14		0	0	0	0	0	0	0	0	0	0	0	0	0	0	0
EXOC4	0	1	1	0	1	1	1	0	1	1	0	0	1	7	1	0	1	1	1	0	1	0	1	1	0	1	0	1	0	0	9	0	9		0	0	0	0	0	0	0	0	0	0	0	0	0	0	0
MST1R	1	1	1	0	1	1	1	1	1	0	0	0	1	7	0	0	0	-1	0	-1	-1	-1	-1	-1	-1	0	0	-1	0	0	0	8	8		1	70	0	0	2	0	0	0	0	0	0	0	0	0	0
MTCH2	0	1	1	1	1	0	0	0	1	0	0	1	1	7	-1	0	0	-1	0	-1	-1	0	-1	-1	-1	0	0	-1	0	0	0	8	8		0	0	0	0	0	0	0	0	0	0	0	0	0	0	0
KIFC2	0	1	1	1	1	0	0	0	1	1	0	0	1	7	-1	0	-1	-1	0	0	-1	-1	-1	-1	0	0	0	0	0	0	0	7	7		0	0	0	0	0	0	0	0	0	0	0	0	0	0	0
MGAT3	0	1	1	1	1	0	1	0	1	1	0	0	0	7	1	0	1	1	0	0	1	0	0	0	0	0	1	1	1	0	7	0	7		0	0	0	0	0	0	0	0	0	0	0	0	0	0	0
ZSCAN9	0	1	1	0	1	0	1	0	1	1	0	0	1	7	1	0	1	1	0	1	0	0	1	0	1	0	0	1	0	0	7	0	7		0	0	0	0	0	0	0	0	0	0	0	0	0	0	0
LAT	0	1	1	1	1	1	1	0	0	1	0	0	1	7	0	0	-1	-1	0	0	-1	0	0	-1	0	0	-1	0	0	0	0	5	5		0	0	0	0	0	0	0	0	0	0	0	0	0	0	0
SYPL2	0	1	1	0	1	0	1	0	1	1	0	0	1	7	0	0	-1	1	0	0	0	1	1	1	0	0	0	0	1	1	6	1	5		0	0	0	0	0	0	0	0	0	0	0	0	0	0	0
NSF	0	1	1	0	1	1	1	0	1	1	0	0	1	7	-1	0	1	1	0	0	0	1	1	0	0	0	0	0	0	0	4	1	3		0	0	0	0	0	0	0	0	0	0	0	0	0	0	0
SPPL2C	0	1	1	0	1	0	1	0	1	0	0	1	1	7	0	0	0	-1	1	0	0	-1	-1	0	-1	0	0	0	0	0	1	4	3		0	0	0	0	0	0	0	0	0	0	0	0	0	0	0
NEGR1	0	1	1	1	1	1	1	0	1	0	0	0	1	7	0	0	0	1	0	0	0	0	0	0	0	-1	0	0	1	0	2	1	1		0	0	0	0	0	0	0	0	0	0	0	0	0	0	0
NUPR1	0	1	1	1	1	1	0	0	1	1	0	0	1	7	-1	0	1	1	0	-1	0	-1	0	0	0	0	0	0	0	0	2	3	1		0	0	0	0	0	0	0	0	0	0	0	0	0	0	0
PCDHA2	0	1	1	0	1	1	1	0	1	1	0	0	1	7	-1	0	1	-1	0	0	0	0	1	0	-1	0	0	0	0	0	2	3	1		0	0	0	0	0	0	0	0	0	0	0	0	0	0	0
NCKIPSD	0	0	0	1	1	1	1	0	1	1	0	0	1	6	-1	0	-1	-1	-1	-1	-1	1	-1	-1	-1	-1	1	-1	-1	-1	2	13	11		0	0	0	0	0	0	0	0	0	0	0	0	0	0	0
L3MBTL2	0	0	0	1	1	0	1	0	1	1	0	0	1	6	-1	0	1	-1	0	-1	-1	0	-1	-1	-1	0	0	-1	0	0	1	8	7		0	0	0	0	0	0	0	0	0	0	0	0	0	0	0
REEP3	0	0	0	0	1	1	1	0	1	1	0	1	1	6	1	0	1	1	0	1	1	0	0	-1	0	0	0	0	0	0	5	1	4		0	0	0	0	0	0	0	0	0	0	0	0	0	0	0
BRWD1	0	0	0	1	1	0	1	0	1	1	0	0	1	6	-1	0	-1	1	0	0	0	0	0	0	-1	-1	0	0	0	0	1	4	3		0	0	0	0	0	0	0	0	0	0	0	0	0	0	0
BTN2A1	0	0	0	0	1	1	1	0	1	1	0	1	1	6	-1	0	-1	1	0	0	0	0	0	0	1	1	0	1	0	0	4	2	2		0	0	0	0	0	0	0	0	0	0	0	0	0	0	0
GGNBP2	0	0	0	1	1	0	1	0	1	1	0	0	1	6	1	0	1	0	0	0	0	0	0	0	0	0	0	0	0	0	2	0	2		0	0	0	0	0	0	0	0	0	0	0	0	0	0	0
NDUFA2	0	0	0	0	1	1	1	0	1	1	0	1	1	6	1	0	-1	1	0	0	0	0	0	0	0	0	0	0	0	0	2	1	1		0	0	0	0	0	0	0	0	0	0	0	0	0	0	0
ZKSCAN8	0	0	0	0	1	1	1	0	1	1	0	1	1	6	1	0	1	-1	0	-1	0	-1	-1	0	0	0	0	1	0	0	3	4	1		0	0	0	0	0	0	0	0	0	0	0	0	0	0	0
RP5-966M1.6	0	0	0	1	1	1	1	0	1	1	0	0	0	5	1	0	1	0	0	0	0	0	0	0	0	0	0	0	0	0	2	0	2		0	0	0	0	0	0	0	0	0	0	0	0	0	0	0
PGPEP1	0	1	0	1	1	1	1	0	1	1	0	0	0	6	-1	0	-1	-1	-1	-1	-1	0	-1	-1	0	0	0	0	-1	0	0	9	9		0	0	0	0	0	0	0	0	0	0	0	0	0	0	0
PNPO	0	1	0	0	1	1	0	0	1	1	0	1	1	6	1	0	1	1	0	1	1	1	1	1	1	0	-1	0	0	1	10	1	9		0	0	0	0	0	0	0	0	0	0	0	0	0	0	0
PCDHA7	0	1	0	0	1	0	0	0	1	1	0	1	1	6	-1	0	1	-1	0	-1	0	-1	0	1	0	-1	-1	0	-1	0	2	7	5		0	0	0	0	0	0	0	0	0	0	0	0	0	0	0
ZNF322	0	1	0	0	1	1	1	0	1	1	0	0	1	6	1	0	1	1	0	1	1	0	0	0	0	0	0	0	0	0	5	0	5		0	0	0	0	0	0	0	0	0	0	0	0	0	0	0
BTN2A2	0	1	0	1	1	1	0	0	1	1	0	0	1	6	1	0	1	1	0	-1	1	1	0	0	1	1	-1	-1	-1	1	8	4	4		0	0	0	0	0	0	0	0	0	0	0	0	0	0	0
ZNF638	0	1	0	0	1	1	1	0	1	1	0	0	0	5	-1	0	-1	-1	0	0	0	0	0	0	0	0	0	-1	0	0	0	4	4		0	0	0	0	0	0	0	0	0	0	0	0	0	0	0
C3orf62	0	1	0	0	1	0	1	0	1	1	0	0	1	6	-1	0	-1	-1	0	0	0	0	0	0	0	0	0	0	0	0	0	3	3		0	0	0	0	0	0	0	0	0	0	0	0	0	0	0
CPD	0	1	0	0	1	0	1	0	1	1	0	0	1	6	-1	0	-1	-1	0	0	0	0	0	0	0	0	0	0	0	0	0	3	3		0	0	0	0	0	0	0	0	0	0	0	0	0	0	0
FAM160A1	0	1	0	0	1	0	1	0	1	1	0	0	1	6	1	0	-1	1	0	0	0	1	1	0	0	0	0	0	0	0	4	1	3		0	0	0	0	0	0	0	0	0	0	0	0	0	0	0
LRRC14	0	1	0	1	1	0	1	0	0	1	0	0	1	6	1	0	1	1	0	0	0	0	0	0	0	0	0	0	0	0	3	0	3		0	0	0	0	0	0	0	0	0	0	0	0	0	0	0
PPP1R16A	0	1	0	0	1	0	1	0	1	1	0	0	1	6	1	0	1	1	0	0	0	0	0	0	0	0	0	0	0	0	3	0	3		0	0	0	0	0	0	0	0	0	0	0	0	0	0	0
APOPT1	0	1	0	1	1	1	1	0	0	1	0	0	0	5	1	0	1	-1	0	0	1	0	0	0	1	1	0	-1	-1	0	5	3	2		0	0	0	0	0	0	0	0	0	0	0	0	0	0	0
ARHGAP27	0	1	0	0	1	0	1	0	1	1	0	0	1	6	-1	0	-1	1	0	0	-1	1	1	-1	0	0	0	-1	0	0	3	5	2		0	0	0	0	0	0	0	0	0	0	0	0	0	0	0
CPEB1	0	1	0	0	1	1	1	0	1	1	0	0	1	6	-1	0	1	1	0	0	0	1	1	-1	0	0	0	0	0	0	4	2	2		0	0	0	0	0	0	0	0	0	0	0	0	0	0	0
CALN1	0	1	0	1	1	0	1	0	1	1	0	0	0	6	1	0	-1	1	0	0	0	0	0	0	0	0	0	0	0	0	2	1	1		0	0	0	0	0	0	0	0	0	0	0	0	0	0	0
ELOVL7	0	1	0	0	1	0	1	0	1	1	0	0	1	6	-1	0	-1	1	0	0	0	-1	1	0	0	0	0	0	0	0	2	3	1		0	0	0	0	0	0	0	0	0	0	0	0	0	0	0
ERCC8	0	1	0	0	1	1	1	0	1	1	0	0	1	6	-1	0	-1	-1	0	0	0	0	0	1	1	0	0	0	0	0	2	3	1		0	0	0	0	0	0	0	0	0	0	0	0	0	0	0
FAM76B	0	1	0	0	1	0	1	0	1	1	0	0	1	6	-1	0	-1	1	0	0	0	0	0	0	0	0	0	0	0	0	1	2	1		0	0	0	0	0	0	0	0	0	0	0	0	0	0	0
H1F0	0	1	0	0	1	1	0	1	1	1	0	1	1	7	1	0	-1	-1	0	0	0	0	0	0	0	0	0	0	0	0	1	2	1		0	0	0	0	0	0	0	0	0	0	0	0	0	0	0
HMGN4	0	1	0	0	1	0	1	0	0	1	0	1	1	6	1	0	1	-1	0	0	0	0	0	0	0	0	0	0	0	0	2	1	1		0	0	0	0	0	0	0	0	0	0	0	0	0	0	0
IK	0	1	0	0	1	1	1	0	1	1	0	0	1	6	-1	0	1	-1	0	0	0	0	0	0	0	0	0	0	0	0	1	2	1		0	0	0	0	0	0	0	0	0	0	0	0	0	0	0
MON1A	0	1	0	1	1	0	1	0	0	1	0	0	1	6	1	0	-1	1	0	0	0	0	0	0	0	0	0	0	0	0	2	1	1		0	0	0	0	0	0	0	0	0	0	0	0	0	0	0
NDUFAF2	0	1	0	0	1	1	1	0	1	1	0	0	1	6	-1	0	1	1	0	0	0	0	0	-1	0	0	0	-1	0	0	2	3	1		0	0	0	0	0	0	0	0	0	0	0	0	0	0	0
TRIM37	0	1	0	0	1	1	1	0	1	1	0	0	1	6	-1	0	-1	1	0	0	0	0	0	0	0	0	0	0	0	0	1	2	1		0	0	0	0	0	0	0	0	0	0	0	0	0	0	0
GSTM4	0	0	1	0	1	1	0	1	1	1	0	1	0	6	-1	0	1	-1	0	0	-1	-1	0	-1	-1	0	-1	-1	-1	0	1	9	8		0	0	0	0	0	0	0	1	0	0	0	0	0	0	0
AMT	0	0	1	0	1	1	1	0	1	1	0	0	1	6	1	0	1	1	0	1	1	1	1	1	1	1	1	1	1	-1	13	1	12		0	0	0	0	0	0	0	0	0	0	0	0	0	0	0
PCDHA10	0	0	1	0	1	0	0	0	1	1	1	1	0	6	-1	1	1	-1	-1	-1	-1	-1	-1	-1	-1	-1	-1	-1	-1	-1	2	14	12		0	0	0	0	0	0	0	0	0	0	0	0	0	0	0
TRIOBP	0	0	1	0	1	1	1	0	1	1	0	0	1	6	1	0	1	1	0	1	1	0	0	1	0	0	1	1	0	1	9	0	9		0	0	0	0	0	0	0	0	0	0	0	0	0	0	0
AMIGO1	0	0	1	1	1	1	1	0	1	0	0	0	1	6	-1	0	0	1	1	0	1	0	0	1	0	1	-1	0	1	1	7	2	5		0	0	0	0	0	0	0	0	0	0	0	0	0	0	0
LRRC37A4P	0	0	1	1	1	1	0	0	0	1	1	1	0	6	1	1	-1	0	0	0	0	0	0	0	0	0	0	0	0	0	2	1	1		0	0	0	0	0	0	0	0	0	0	0	0	0	0	0
NSFP1	0	0	1	1	1	1	0	0	0	1	1	1	0	6	1	-1	-1	0	0	0	0	0	0	0	0	0	0	0	0	0	1	2	1		0	0	0	0	0	0	0	0	0	0	0	0	0	0	0
RP11-707O23.5	0	0	1	1	1	1	0	0	0	1	1	1	0	6	-1	1	1	0	0	0	0	0	0	0	0	0	0	0	0	0	2	1	1		0	0	0	0	0	0	0	0	0	0	0	0	0	0	0
CRHR1-IT1	0	0	1	1	1	0	0	0	0	1	0	1	0	5	1	0	-1	0	0	0	0	0	0	0	0	0	0	0	0	0	1	1	0		0	0	0	0	0	0	0	0	0	0	0	0	0	0	0
PSMC3	0	1	1	0	1	1	1	0	0	1	0	0	1	6	-1	0	1	-1	-1	0	-1	-1	-1	0	-1	-1	0	0	1	0	2	8	6		0	0	0	0	0	0	0	0	0	0	0	0	0	0	0
MADD	0	1	1	0	1	0	1	0	1	1	0	0	0	6	-1	0	-1	-1	0	0	0	-1	-1	0	0	0	0	0	0	0	0	5	5		0	0	0	0	0	0	0	0	0	0	0	0	0	0	0
RPS26	0	1	1	0	0	0	0	0	1	1	1	0	1	6	0	1	1	1	1	1	1	1	1	1	1	1	1	1	1	1	15	0	15		0	0	0	0	0	0	0	0	0	0	0	0	0	0	0
NPIPB7	0	1	1	1	1	1	0	0	1	0	0	0	1	6	1	0	0	1	1	1	1	1	1	1	1	1	1	1	1	0	13	0	13		0	0	0	0	0	0	0	0	0	0	0	0	0	0	0
GLYCTK	0	1	1	0	1	0	0	0	1	1	0	0	1	6	-1	0	-1	-1	-1	-1	0	-1	-1	-1	0	-1	0	0	0	0	0	9	9		0	0	0	0	0	0	0	0	0	0	0	0	0	0	0
HIST1H1C	0	1	1	0	1	0	0	1	1	0	0	0	1	6	1	0	0	1	0	1	1	0	0	1	1	0	1	1	1	0	9	0	9		0	0	0	0	0	0	0	0	0	0	0	0	0	0	0
ZNF584	0	1	1	0	1	1	0	0	1	1	0	0	1	6	1	0	1	1	0	0	0	0	1	1	1	0	0	1	1	1	9	0	9		0	0	0	0	0	0	0	0	0	0	0	0	0	0	0
EIF3C	0	1	1	1	1	0	0	0	1	1	0	0	0	6	-1	0	1	-1	-1	-1	-1	0	0	0	0	-1	0	-1	-1	0	1	8	7		0	0	0	0	0	0	0	0	0	0	0	0	0	0	0
ZMIZ2	0	1	1	0	1	0	1	0	1	0	0	0	1	6	0	0	0	-1	0	-1	-1	-1	-1	0	-1	0	0	0	-1	0	0	7	7		0	0	0	0	0	0	0	0	0	0	0	0	0	0	0
C1QTNF4	0	1	1	0	1	0	0	0	1	1	0	0	1	6	0	0	1	1	0	0	0	1	1	0	0	0	1	0	0	0	5	0	5		0	0	0	0	0	0	0	0	0	0	0	0	0	0	0
GMPPB	0	1	1	0	1	1	1	0	0	1	0	0	1	6	-1	0	-1	-1	0	0	0	0	0	0	-1	0	0	0	-1	0	0	5	5		0	0	0	0	0	0	0	0	0	0	0	0	0	0	0
NAT8	0	1	1	1	1	0	0	0	1	0	0	0	1	6	-1	0	0	-1	0	0	-1	0	-1	-1	0	0	0	0	0	0	0	5	5		0	0	0	0	0	0	0	0	0	0	0	0	0	0	0
NMNAT2	0	1	1	0	0	0	1	0	1	1	0	0	1	6	-1	0	-1	-1	0	0	0	0	0	-1	-1	0	0	0	0	0	0	5	5		0	0	0	0	0	0	0	0	0	0	0	0	0	0	0
KLC1	0	1	1	0	1	1	1	0	0	1	0	0	1	6	1	0	1	1	0	0	0	0	0	1	0	0	0	0	0	0	4	0	4		0	0	0	0	0	0	0	0	0	0	0	0	0	0	0
SPCS1	0	1	1	0	0	0	1	0	1	1	0	0	1	6	0	0	1	1	0	0	0	0	0	1	1	0	0	0	0	0	4	0	4		0	0	0	0	0	0	0	0	0	0	0	0	0	0	0
TRAIP	0	1	1	0	0	0	1	0	1	1	0	0	1	6	0	0	1	-1	-1	0	0	0	0	0	0	0	0	0	0	0	1	2	1		0	0	0	0	0	0	0	0	0	0	0	0	0	0	0
PCCB	0	0	0	0	1	1	1	0	1	1	0	0	1	5	1	0	-1	1	1	0	1	0	1	1	0	0	0	1	1	0	8	1	7		0	0	1	0	0	0	0	0	0	0	0	0	0	0	0
PGBD1	0	0	0	1	1	1	1	0	1	0	0	0	1	5	1	0	1	1	1	1	1	1	1	-1	0	0	0	-1	0	0	8	2	6		0	0	0	0	0	0	0	0	0	0	0	0	0	0	0
CALU	0	0	0	0	1	0	1	0	1	1	0	0	1	5	1	0	1	1	0	0	0	0	0	0	0	0	0	0	0	0	3	0	3		0	0	0	0	0	0	0	0	0	0	0	0	0	0	0
LINC00339	0	0	0	1	1	1	0	0	0	1	0	1	0	4	1	1	1	0	0	0	0	0	0	0	0	0	0	0	0	0	3	0	3		0	0	0	0	0	0	0	0	0	0	0	0	0	0	0
ZSCAN23	0	0	0	0	1	1	0	0	1	1	0	1	1	5	1	0	1	1	0	0	1	1	1	1	1	1	1	0	1	1	12	0	12		0	0	0	0	0	0	0	0	0	0	0	0	0	0	0
ZSCAN31	0	0	0	0	1	1	1	0	1	1	0	0	1	5	1	0	1	1	1	1	1	-1	-1	1	1	1	1	1	1	1	13	2	11		0	0	0	0	0	0	0	0	0	0	0	0	0	0	0
PCGF3	0	0	0	0	1	1	0	0	1	1	0	1	1	5	-1	0	-1	-1	0	-1	-1	-1	-1	-1	-1	-1	0	0	0	0	0	10	10		0	0	0	0	0	0	0	0	0	0	0	0	0	0	0
MUL1	0	0	0	0	1	1	1	0	1	1	0	0	1	5	1	0	-1	-1	-1	-1	-1	0	0	-1	-1	-1	0	-1	-1	0	1	10	9		0	0	0	0	0	0	0	0	0	0	0	0	0	0	0
DENND4A	0	0	0	0	1	0	1	0	1	1	0	0	1	5	1	0	1	1	0	0	0	0	1	1	0	0	0	0	0	0	5	0	5		0	0	0	0	0	0	0	0	0	0	0	0	0	0	0
DEPDC1B	0	0	0	0	1	0	1	0	1	1	0	0	1	5	1	0	1	1	0	0	0	1	1	0	0	0	0	0	0	0	5	0	5		0	0	0	0	0	0	0	0	0	0	0	0	0	0	0
PCDHA3	0	0	0	0	1	0	1	0	1	1	0	0	1	5	1	0	1	-1	0	0	0	1	1	0	0	0	0	0	0	0	4	1	3		0	0	0	0	0	0	0	0	0	0	0	0	0	0	0
WRN	0	0	0	0	1	0	1	0	1	1	0	1	0	5	-1	0	-1	-1	0	0	0	0	0	0	0	0	0	0	0	0	0	3	3		0	0	0	0	0	0	0	0	0	0	0	0	0	0	0
CAMK2N1	0	0	0	1	1	0	0	0	1	1	0	0	1	5	-1	0	-1	1	0	0	-1	1	0	0	0	0	0	0	0	-1	2	4	2		0	0	0	0	0	0	0	0	0	0	0	0	0	0	0
GPR26	0	0	0	0	1	0	1	0	1	1	0	0	1	5	-1	0	1	1	0	0	0	0	0	0	0	0	0	0	0	1	3	1	2		0	0	0	0	0	0	0	0	0	0	0	0	0	0	0
MYO19	0	0	0	1	1	0	0	0	1	1	0	0	1	5	-1	0	-1	0	0	0	0	0	0	0	0	0	0	0	0	0	0	2	2		0	0	0	0	0	0	0	0	0	0	0	0	0	0	0
NRBF2	0	0	0	1	1	1	1	0	1	1	0	0	0	5	-1	0	-1	1	0	0	0	0	0	0	0	0	-1	0	0	0	1	3	2		0	0	0	0	0	0	0	0	0	0	0	0	0	0	0
LMOD1	0	0	0	0	1	1	1	0	1	1	0	0	1	5	1	0	-1	1	0	0	0	0	0	-1	-1	-1	0	1	0	0	3	4	1		0	0	0	0	0	0	0	0	0	0	0	0	0	0	0
SEH1L	0	0	0	1	1	0	1	0	0	1	0	0	1	5	1	0	-1	1	0	0	0	0	0	0	0	0	0	0	0	0	2	1	1		0	0	0	0	0	0	0	0	0	0	0	0	0	0	0
PIGW	0	0	0	1	1	0	0	0	1	1	0	0	1	5	-1	0	1	0	0	0	0	0	0	0	0	0	0	0	0	0	1	1	0		0	0	0	0	0	0	0	0	0	0	0	0	0	0	0
PPM1E	0	0	0	0	1	0	1	0	1	1	0	0	1	5	0	0	-1	1	0	0	0	0	0	0	0	0	0	0	0	0	1	1	0		0	0	0	0	0	0	0	0	0	0	0	0	0	0	0
PPP2R4	0	0	0	0	1	1	1	0	1	1	0	0	1	5	-1	0	1	0	0	0	0	0	0	0	0	0	0	0	0	0	1	1	0		0	0	0	0	0	0	0	0	0	0	0	0	0	0	0
RABGAP1L	0	0	0	0	1	0	1	0	1	1	0	0	1	5	1	0	-1	1	0	0	-1	0	-1	0	0	0	0	1	0	0	3	3	0		0	0	0	0	0	0	0	0	0	0	0	0	0	0	0
MARK3	1	1	0	0	1	1	1	1	0	0	0	0	1	5	-1	0	1	1	0	0	0	0	0	-1	1	0	0	0	0	0	3	2	1		1	237	0	0	0	1	0	0	0	0	0	0	0	0	0
USP4	0	1	0	0	1	0	1	0	1	0	0	0	1	5	1	0	-1	-1	0	0	0	0	-1	0	0	0	0	1	0	0	2	3	1		0	0	0	0	0	0	0	0	0	0	0	0	0	0	0
HPR	0	1	0	0	1	1	0	0	1	1	1	0	0	5	-1	-1	1	-1	-1	-1	-1	-1	-1	-1	-1	-1	-1	-1	-1	-1	1	15	14		0	0	0	0	0	0	0	0	0	0	0	0	0	0	0
ARTN	0	1	0	0	1	1	1	0	1	0	0	0	1	5	0	0	0	-1	0	0	-1	-1	-1	-1	-1	-1	0	0	0	0	0	7	7		0	0	0	0	0	0	0	0	0	0	0	0	0	0	0
WDR55	0	1	0	0	1	0	1	0	1	0	0	1	1	6	-1	0	0	-1	0	0	-1	-1	-1	-1	0	0	0	0	0	0	0	6	6		0	0	0	0	0	0	0	0	0	0	0	0	0	0	0
TTC21B	0	1	0	0	1	0	0	0	1	1	0	0	1	5	0	0	1	1	0	0	0	1	1	1	0	0	0	0	0	0	5	0	5		0	0	0	0	0	0	0	0	0	0	0	0	0	0	0
BTN3A1	0	1	0	0	1	1	0	0	1	1	0	0	1	5	-1	0	1	1	0	1	0	0	1	0	0	0	0	0	0	1	5	1	4		0	0	0	0	0	0	0	0	0	0	0	0	0	0	0
PSRC1	0	1	0	1	1	0	0	0	1	1	0	0	0	5	1	0	1	-1	0	0	0	0	-1	-1	-1	-1	0	0	0	-1	2	6	4		0	0	0	0	0	0	0	0	0	0	0	0	0	0	0
ZKSCAN3	0	1	0	0	1	1	0	0	1	1	0	0	1	5	-1	0	-1	-1	0	-1	0	1	1	-1	-1	-1	0	1	0	0	3	7	4		0	0	0	0	0	0	0	0	0	0	0	0	0	0	0
CUEDC2	0	1	0	0	1	1	1	0	0	1	0	0	1	5	0	0	1	-1	0	-1	0	-1	-1	0	0	0	0	0	0	0	1	4	3		0	0	0	0	0	0	0	0	0	0	0	0	0	0	0
IST1	0	1	0	0	1	0	1	0	0	1	0	0	1	5	-1	0	1	-1	0	0	-1	-1	0	0	0	0	0	0	0	0	1	4	3		0	0	0	0	0	0	0	0	0	0	0	0	0	0	0
PBRM1	0	1	0	0	0	0	1	0	1	1	0	0	1	5	0	0	1	1	0	0	0	0	0	0	1	-1	0	0	1	0	4	1	3		0	0	0	0	0	0	0	0	0	0	0	0	0	0	0
BLMH	0	1	0	0	1	1	0	0	1	1	0	0	1	5	-1	0	1	-1	0	0	0	0	-1	0	0	0	0	0	0	0	1	3	2		0	0	0	0	0	0	0	0	0	0	0	0	0	0	0
CCT7	0	1	0	0	1	1	1	0	0	1	0	0	1	5	-1	0	-1	1	0	0	0	-1	0	0	0	0	0	0	0	0	1	3	2		0	0	0	0	0	0	0	0	0	0	0	0	0	0	0
CHADL	0	1	0	0	1	0	0	0	1	1	0	0	1	5	-1	0	1	-1	0	0	0	0	0	0	-1	0	0	0	0	0	1	3	2		0	0	0	0	0	0	0	0	0	0	0	0	0	0	0
GCAT	0	1	0	0	1	0	1	0	0	1	0	0	1	5	0	0	1	-1	0	0	0	0	0	0	1	0	1	0	0	0	3	1	2		0	0	0	1	0	0	0	0	0	0	0	0	0	0	0
KCNIP2	0	1	0	0	0	0	1	0	0	1	1	0	1	5	0	1	-1	-1	0	0	0	-1	0	0	0	0	0	0	0	0	1	3	2		0	0	0	0	0	0	0	0	0	0	0	0	0	0	0
UBA7	0	1	0	0	0	0	1	0	0	1	0	1	1	5	0	0	1	1	0	0	0	0	0	0	0	0	0	0	0	0	2	0	2		0	0	0	0	0	0	0	0	0	0	0	0	0	0	0
CEP57	0	1	0	0	0	0	1	0	1	1	0	0	1	5	0	0	-1	1	0	0	0	0	0	0	0	0	1	0	0	0	2	1	1		0	0	0	0	0	0	0	0	0	0	0	0	0	0	0
DALRD3	0	1	0	0	0	0	1	0	1	1	0	0	1	5	-1	0	1	-1	0	0	0	0	1	-1	0	0	0	0	0	0	2	3	1		0	0	0	0	0	0	0	0	0	0	0	0	0	0	0
VAC14	0	1	0	0	1	0	1	0	1	0	0	0	1	5	0	0	0	1	-1	0	0	1	0	0	0	0	0	0	0	0	2	1	1		0	0	0	0	0	0	0	0	0	0	0	0	0	0	0
AP1G1	0	1	0	0	1	1	1	0	0	1	0	0	1	5	1	0	-1	1	0	0	0	0	0	0	0	0	0	0	0	-1	2	2	0		0	0	0	0	0	0	0	0	0	0	0	0	0	0	0
C15orf57	0	0	1	1	1	1	0	0	1	1	0	0	0	5	1	0	-1	1	1	1	1	1	1	1	1	1	1	1	1	1	14	1	13		0	0	0	0	0	0	0	0	0	0	0	0	0	0	0
CEP250	0	0	1	1	1	1	1	0	1	0	0	0	0	5	-1	0	0	-1	0	-1	-1	-1	-1	-1	-1	-1	0	-1	-1	0	0	11	11		0	0	0	0	0	0	0	0	0	0	0	0	0	0	0
ZCCHC11	0	0	1	0	1	1	1	0	0	1	0	0	1	5	1	0	1	1	0	0	1	1	1	1	0	1	1	1	0	1	11	0	11		0	0	0	0	0	0	0	0	0	0	0	0	0	0	0
TMEM245	0	0	1	0	1	1	0	0	0	1	0	1	1	5	-1	0	-1	1	0	-1	-1	-1	-1	-1	-1	1	0	0	-1	-1	2	10	8		0	0	0	0	0	0	0	0	0	0	0	0	0	0	0
LRGUK	0	0	1	1	1	1	0	0	1	1	0	0	0	5	-1	0	-1	-1	0	0	0	-1	0	0	0	-1	0	0	0	-1	0	6	6		0	0	0	0	0	0	0	0	0	0	0	0	0	0	0
CUL9	0	0	1	1	1	0	1	0	0	1	0	0	0	5	-1	0	-1	-1	0	0	-1	0	0	-1	0	0	0	0	0	0	0	5	5		0	0	0	0	0	0	0	0	0	0	0	0	0	0	0
TMCO6	0	0	1	0	1	0	1	0	1	0	0	0	1	5	0	0	0	-1	-1	0	-1	-1	-1	0	0	0	0	0	1	0	1	5	4		0	0	0	0	0	0	0	0	0	0	0	0	0	0	0
RP13-98N21.2	0	0	1	1	1	0	0	0	0	1	1	0	0	5	-1	-1	-1	0	0	0	0	0	0	0	0	0	0	0	0	0	0	3	3		0	0	0	0	0	0	0	0	0	0	0	0	0	0	0
RP13-98N21.3	0	0	1	1	1	1	0	0	0	1	1	0	0	5	1	1	1	0	0	0	0	0	0	0	0	0	0	0	0	0	3	0	3		0	0	0	0	0	0	0	0	0	0	0	0	0	0	0
CTD-3025N20.2	0	0	1	1	1	1	0	0	0	1	0	0	0	4	1	0	1	0	0	0	0	0	0	0	0	0	0	0	0	0	2	0	2		0	0	0	0	0	0	0	0	0	0	0	0	0	0	0
RP11-798G7.8	0	0	1	1	1	0	0	0	0	1	1	0	0	5	0	-1	-1	0	0	0	0	0	0	0	0	0	0	0	0	0	0	2	2		0	0	0	0	0	0	0	0	0	0	0	0	0	0	0
SLC26A6	0	0	1	1	1	0	1	0	0	0	0	0	1	5	0	0	0	1	0	0	0	0	0	0	0	1	0	0	0	0	2	0	2		0	0	0	0	0	0	0	0	0	0	0	0	0	0	0
DND1P1	0	0	1	1	1	0	0	0	0	0	0	1	0	4	1	0	0	0	0	0	0	0	0	0	0	0	0	0	0	0	1	0	1		0	0	0	0	0	0	0	0	0	0	0	0	0	0	0
ALMS1P	0	0	1	1	1	1	0	0	0	1	0	0	0	4	-1	0	1	0	0	0	0	0	0	0	0	0	0	0	0	0	1	1	0		0	0	0	0	0	0	0	0	0	0	0	0	0	0	0
BSN-AS2	0	0	1	1	1	1	0	0	0	1	0	0	0	4	1	0	-1	0	0	0	0	0	0	0	0	0	0	0	0	0	1	1	0		0	0	0	0	0	0	0	0	0	0	0	0	0	0	0
LINC00634	0	0	1	1	1	1	0	0	0	1	0	0	0	4	-1	0	1	0	0	0	0	0	0	0	0	0	0	0	0	0	1	1	0		0	0	0	0	0	0	0	0	0	0	0	0	0	0	0
RP11-259G18.1	0	0	1	1	1	0	0	0	0	0	0	1	0	4	1	0	0	0	0	0	0	0	0	0	0	0	0	0	0	0	1	0	1		0	0	0	0	0	0	0	0	0	0	0	0	0	0	0
MYO15A	0	1	1	0	1	0	1	0	1	0	0	0	0	5	1	0	0	1	1	1	0	1	1	1	1	1	0	0	0	0	9	0	9		0	0	0	0	0	0	0	0	0	0	0	0	0	0	0
SUOX	0	1	1	0	0	0	0	0	1	1	0	0	1	5	0	0	-1	-1	-1	-1	-1	-1	-1	-1	-1	-1	-1	-1	-1	0	0	13	13		0	0	0	0	0	0	0	0	0	0	0	0	0	0	0
NPIPB6	0	1	1	1	1	1	0	0	0	0	0	0	1	5	-1	0	0	-1	-1	0	-1	0	-1	0	0	0	0	-1	0	0	0	6	6		0	0	0	0	0	0	0	0	0	0	0	0	0	0	0
FAM180B	0	1	1	1	1	0	0	0	0	0	0	0	1	5	-1	0	0	-1	0	0	0	-1	-1	0	-1	0	0	0	0	0	0	5	5		0	0	0	0	0	0	0	0	0	0	0	0	0	0	0
SLC39A13	0	1	1	0	0	0	1	0	1	0	0	0	1	5	0	0	0	-1	0	-1	-1	0	-1	0	-1	0	0	0	0	0	0	5	5		0	0	0	0	0	0	0	0	0	0	0	0	0	0	0
RHEBL1	0	1	1	0	0	0	0	0	1	1	0	0	1	5	0	0	1	1	0	0	0	0	0	0	1	0	1	0	0	0	4	0	4		0	0	0	0	0	0	0	0	0	0	0	0	0	0	0
PRSS16	0	1	1	0	1	0	0	0	1	0	0	0	1	5	0	0	0	1	0	0	0	1	1	0	0	0	0	0	0	0	3	0	3		0	0	0	0	0	0	0	0	0	0	0	0	0	0	0
SH2B1	0	1	1	0	0	0	1	0	1	0	0	0	1	5	0	0	0	1	0	0	0	1	1	0	0	0	0	0	0	0	3	0	3		0	0	0	0	0	0	0	0	0	0	0	0	0	0	0
TXNL4B	0	1	1	0	1	1	0	0	1	1	0	0	0	5	1	0	1	-1	-1	-1	-1	0	0	-1	0	0	0	0	1	-1	3	6	3		0	0	0	0	0	0	0	0	0	0	0	0	0	0	0
KNSTRN	0	0	0	0	1	1	0	0	1	1	0	0	1	4	1	-1	-1	1	1	1	1	1	1	1	1	1	1	1	1	1	14	2	12		0	0	0	0	0	0	0	0	0	0	0	0	0	0	0
EFCAB5	0	0	0	0	1	0	1	0	1	1	0	0	0	4	-1	0	1	-1	0	0	0	-1	-1	-1	0	0	-1	0	0	0	1	6	5		0	0	0	0	0	0	0	0	0	0	0	0	0	0	0
SRA1	0	0	0	0	1	1	1	0	1	0	0	1	0	4	-1	0	0	1	1	1	1	1	0	1	1	1	1	0	-1	0	9	2	7		0	0	0	0	0	0	0	0	0	0	0	0	0	0	0
ZNFX1	0	0	0	0	1	0	1	0	1	0	0	0	1	4	-1	0	-1	-1	0	0	0	0	0	0	0	0	0	0	0	-1	0	4	4		0	0	0	0	0	0	0	0	0	0	0	0	0	0	0
TIE1	1	0	0	0	1	1	0	1	1	1	0	0	0	4	-1	0	-1	-1	0	0	0	0	0	0	0	0	0	0	0	0	0	3	3		0	0	0	0	0	0	0	0	0	0	0	0	0	0	0
HCG4	0	0	0	1	1	1	0	0	0	1	1	1	0	5	0	-1	-1	0	0	0	0	0	0	0	0	0	0	0	0	0	0	2	2		0	0	0	0	0	0	0	0	0	0	0	0	0	0	0
RNF4	0	0	0	0	1	1	1	0	1	1	0	0	0	4	-1	0	-1	1	0	0	0	0	0	0	1	0	0	0	0	0	2	2	0		0	0	0	0	0	0	0	0	0	0	0	0	0	0	0
EBPL	0	0	0	0	1	1	0	1	1	1	0	0	0	4	-1	0	-1	-1	-1	-1	-1	-1	-1	-1	-1	-1	-1	-1	-1	0	0	14	14		0	0	0	0	0	0	0	0	0	0	0	0	0	0	0
VARS2	0	0	0	0	1	0	0	0	0	1	0	1	1	4	0	0	-1	-1	-1	-1	-1	-1	-1	-1	-1	-1	-1	-1	-1	-1	0	14	14		0	0	0	0	0	0	0	0	0	0	0	0	0	0	0
PCDHA13	0	0	0	0	1	1	0	0	1	1	0	1	0	4	1	0	-1	1	1	1	1	1	1	1	1	1	0	1	1	1	13	1	12		0	0	0	0	0	0	0	0	0	0	0	0	0	0	0
NDUFA6	0	0	0	0	1	0	1	0	0	1	0	0	1	4	-1	0	-1	-1	0	0	-1	-1	-1	-1	-1	-1	1	-1	0	-1	1	11	10		0	0	0	0	0	0	0	0	0	0	0	0	0	0	0
DARS2	0	0	0	0	1	0	0	0	1	1	0	0	1	4	-1	0	1	-1	-1	-1	-1	-1	-1	-1	0	0	-1	0	-1	0	1	10	9		0	0	1	0	0	0	0	0	0	0	0	0	0	0	0
DNPH1	0	0	0	1	1	0	0	0	0	1	0	1	0	4	-1	0	-1	-1	0	0	0	0	-1	0	-1	0	0	0	-1	0	0	6	6		0	0	0	0	0	0	0	0	0	0	0	0	0	0	0
CDC14B	0	0	0	0	1	0	1	0	0	1	0	0	1	4	-1	0	-1	-1	0	-1	-1	0	0	0	0	0	0	0	0	0	0	5	5		0	0	0	0	0	0	0	0	0	0	0	0	0	0	0
CHMP2A	0	0	0	0	1	0	1	0	0	1	0	0	1	4	1	0	1	1	0	0	0	0	1	0	0	0	0	0	1	0	5	0	5		0	0	0	0	0	0	0	0	0	0	0	0	0	0	0
XPO4	0	0	0	0	1	1	1	0	1	1	0	0	0	4	-1	0	-1	-1	0	0	0	0	-1	0	0	-1	0	0	0	0	0	5	5		0	0	0	0	0	0	0	0	0	0	0	0	0	0	0
MSANTD4	0	0	0	0	1	1	1	0	0	1	0	0	0	3	1	0	1	1	0	0	1	0	0	0	0	0	0	0	0	0	4	0	4		0	0	0	0	0	0	0	0	0	0	0	0	0	0	0
DCDC2	0	0	0	0	1	0	1	0	1	1	0	0	0	4	1	0	-1	1	0	0	0	-1	0	1	1	0	0	1	0	0	5	2	3		0	0	0	0	0	0	0	0	0	0	0	0	0	0	0
HIST1H4C	0	0	0	0	1	1	0	0	1	1	0	0	1	4	1	0	1	1	0	1	0	0	0	0	0	0	0	0	-1	0	4	1	3		0	0	0	0	0	0	0	0	0	0	0	0	0	0	0
HYAL3	0	0	0	1	1	1	0	0	1	1	0	0	0	4	1	0	-1	1	-1	-1	1	-1	1	-1	-1	1	1	1	1	1	9	6	3		0	0	0	0	0	0	0	0	0	0	0	0	0	0	0
PCDHA9	0	0	0	0	1	1	0	0	1	0	1	1	0	4	-1	-1	0	1	0	1	0	1	1	0	1	0	0	0	0	0	5	2	3		0	0	0	0	0	0	0	0	0	0	0	0	0	0	0
RP13-996F3.3	0	0	0	1	1	0	0	0	0	1	1	0	0	4	-1	-1	-1	0	0	0	0	0	0	0	0	0	0	0	0	0	0	3	3		0	0	0	0	0	0	0	0	0	0	0	0	0	0	0
SLC39A8	0	0	0	0	1	1	1	0	0	1	0	0	1	4	-1	0	-1	-1	0	0	0	0	0	0	0	0	0	0	0	0	0	3	3		0	0	0	0	0	0	0	0	0	0	0	0	0	0	0
C12orf65	0	0	0	0	0	0	1	0	1	1	0	0	1	4	0	0	-1	-1	0	0	0	0	0	0	0	0	0	0	0	0	0	2	2		0	0	0	0	0	0	0	0	0	0	0	0	0	0	0
FAM109B	0	0	0	0	1	1	0	0	1	1	0	0	1	4	-1	0	1	1	0	0	0	0	0	0	0	0	0	1	0	0	3	1	2		0	0	0	0	0	0	0	0	0	0	0	0	0	0	0
MPHOSPH9	0	0	0	0	0	0	1	0	1	1	0	0	1	4	0	0	1	1	0	0	0	0	0	0	0	0	0	0	0	0	2	0	2		0	0	0	0	0	0	0	0	0	0	0	0	0	0	0
MZF1	0	0	0	0	0	0	1	0	1	1	0	0	1	4	0	0	1	1	0	0	0	0	0	0	0	0	0	0	0	0	2	0	2		0	0	0	0	0	0	0	0	0	0	0	0	0	0	0
NFS1	0	0	0	0	1	0	1	0	1	0	0	0	1	4	1	0	0	1	0	0	0	0	0	0	0	0	0	0	0	0	2	0	2		0	0	0	0	0	0	0	0	0	0	0	0	0	0	0
RIMS2	0	0	0	0	1	0	1	0	1	0	0	0	1	4	-1	0	0	-1	0	0	0	0	0	0	0	0	0	0	0	0	0	2	2		0	0	0	0	0	0	0	0	0	0	0	0	0	0	0
UBXN2A	0	0	0	0	1	1	0	0	1	1	0	0	1	4	-1	0	1	-1	0	0	0	-1	0	0	0	0	0	0	0	0	1	3	2		0	0	0	0	0	0	0	0	0	0	0	0	0	0	0
CREB3L4	0	0	0	0	1	0	1	0	1	1	0	0	0	4	-1	0	1	-1	0	0	0	0	0	0	0	0	0	0	0	0	1	2	1		0	0	0	0	0	0	0	0	0	0	0	0	0	0	0
GATAD2B	0	0	0	0	1	1	1	0	1	1	0	0	0	4	0	0	1	-1	0	0	0	1	0	0	0	0	0	0	0	0	2	1	1		0	0	0	0	0	0	0	0	0	0	0	0	0	0	0
HMGN1	0	0	0	0	1	0	1	0	1	0	0	0	1	4	0	0	0	1	0	0	0	0	0	0	0	0	0	0	0	0	1	0	1		0	0	0	0	0	0	0	0	0	0	0	0	0	0	0
MAPT-AS1	0	0	0	1	1	0	0	0	0	0	0	1	0	3	1	0	0	0	0	0	0	0	0	0	0	0	0	0	0	0	1	0	1		0	0	0	0	0	0	0	0	0	0	0	0	0	0	0
PAIP2B	0	0	0	0	1	1	0	0	1	1	0	0	1	4	-1	0	-1	1	0	0	0	0	0	0	0	0	0	0	0	0	1	2	1		0	0	0	0	0	0	0	0	0	0	0	0	0	0	0
RHOA	0	0	0	0	0	0	1	0	1	1	0	0	1	4	0	0	-1	0	0	0	0	0	0	0	0	0	0	0	0	0	0	1	1		0	0	0	0	0	0	0	0	0	0	0	0	0	0	0
TPRKB	0	0	0	0	1	0	0	0	1	1	0	0	1	4	1	0	-1	1	0	0	0	0	0	0	0	0	0	0	0	0	2	1	1		0	0	0	0	0	0	0	0	0	0	0	0	0	0	0
GLCCI1	0	0	0	0	1	1	1	0	0	1	0	0	1	4	-1	0	-1	1	0	1	0	0	0	0	0	0	0	0	0	0	2	2	0		0	0	0	0	0	0	0	0	0	0	0	0	0	0	0
HCG17	0	0	0	0	0	0	0	0	0	1	1	1	0	3	0	1	-1	0	0	0	0	0	0	0	0	0	0	0	0	0	1	1	0		0	0	0	0	0	0	0	0	0	0	0	0	0	0	0
LINC00461	0	0	0	1	1	0	0	0	0	0	0	1	0	3	0	0	0	0	0	0	0	0	0	0	0	0	0	0	0	0	0	0	0		0	0	0	0	0	0	0	0	0	0	0	0	0	0	0
MRM1	0	0	0	0	1	0	1	0	1	0	0	0	1	4	0	0	0	0	0	0	0	0	0	0	0	0	0	0	0	0	0	0	0		0	0	0	0	0	0	0	0	0	0	0	0	0	0	0
NDUFA6-AS1	0	0	0	1	1	1	0	0	0	1	0	0	0	3	1	0	-1	0	0	0	0	0	0	0	0	0	0	0	0	0	1	1	0		0	0	0	0	0	0	0	0	0	0	0	0	0	0	0
NOL12	0	0	0	0	1	1	1	0	0	1	0	0	0	3	1	0	-1	0	0	0	0	0	0	0	0	0	0	0	0	0	1	1	0		0	0	0	0	0	0	0	0	0	0	0	0	0	0	0
TNKS2	0	0	0	0	1	1	0	1	1	1	0	0	0	4	1	0	1	-1	0	0	0	-1	1	-1	0	0	0	0	0	0	3	3	0		0	0	0	0	1	0	0	0	0	0	0	0	0	0	0
CTD-2517M22.14	0	0	0	1	1	1	0	0	0	1	0	0	0	3	1	0	1	0	0	0	0	0	0	0	0	0	0	0	0	0	2	0	2		0	0	0	0	0	0	0	0	0	0	0	0	0	0	0
RP11-436D23.1	0	0	0	1	1	1	0	0	0	1	0	0	0	3	-1	0	-1	0	0	0	0	0	0	0	0	0	0	0	0	0	0	2	2		0	0	0	0	0	0	0	0	0	0	0	0	0	0	0
AL022393.7	0	0	0	1	1	0	0	0	0	0	0	1	0	3	1	0	0	0	0	0	0	0	0	0	0	0	0	0	0	0	1	0	1		0	0	0	0	0	0	0	0	0	0	0	0	0	0	0
RP11-73M18.8	0	0	0	1	1	0	0	0	0	1	0	0	0	3	1	0	-1	0	0	0	0	0	0	0	0	0	0	0	0	0	1	1	0		0	0	0	0	0	0	0	0	0	0	0	0	0	0	0
DMXL2	0	1	0	0	0	0	1	0	0	0	1	0	1	4	-1	-1	-1	-1	0	0	0	-1	0	1	0	0	0	0	0	0	1	5	4		0	0	0	0	0	0	0	0	0	0	0	0	0	0	0
BLOC1S2	0	1	0	0	1	1	1	0	0	0	0	0	1	4	1	0	0	1	1	1	1	1	1	1	1	1	1	1	1	1	14	0	14		0	0	0	0	0	0	0	0	0	0	0	0	0	0	0
SCRN2	0	1	0	0	1	0	0	0	1	1	0	0	0	4	-1	0	1	-1	-1	0	-1	-1	1	-1	-1	0	-1	-1	-1	-1	2	11	9		0	0	0	0	0	0	0	0	0	0	0	0	0	0	0
SMYD5	0	1	0	0	0	0	1	0	0	1	0	0	1	4	1	0	1	1	0	1	1	0	-1	1	1	0	0	1	0	1	9	1	8		0	0	0	0	0	0	0	0	0	0	0	0	0	0	0
CCDC71	0	1	0	0	1	0	0	0	1	0	0	0	1	4	1	0	0	1	0	0	1	1	1	0	1	-1	0	1	0	0	7	1	6		0	0	0	0	0	0	0	0	0	0	0	0	0	0	0
NAT6	0	1	0	1	1	1	0	0	0	1	0	0	0	4	-1	0	-1	-1	-1	-1	1	0	-1	-1	-1	0	0	0	1	0	2	8	6		0	0	0	0	0	0	0	0	0	0	0	0	0	0	0
HARS2	0	1	0	0	1	0	1	0	0	0	0	0	1	4	-1	0	0	-1	0	0	-1	-1	0	0	0	0	0	0	0	0	0	4	4		0	0	0	0	0	0	0	0	0	0	0	0	0	0	0
PITPNM2	0	1	0	0	0	0	1	0	1	0	0	0	1	4	0	0	0	-1	0	0	0	-1	-1	0	0	0	0	-1	0	0	0	4	4		0	0	0	0	0	0	0	0	0	0	0	0	0	0	0
CCDC134	0	1	0	0	0	0	1	0	1	0	0	0	1	4	0	0	0	-1	0	0	0	0	0	0	0	0	-1	0	0	-1	0	3	3		0	0	0	0	0	0	0	0	0	0	0	0	0	0	0
CSDC2	0	1	0	0	1	1	0	0	1	1	0	0	0	4	-1	0	1	1	0	-1	-1	0	0	-1	-1	1	0	0	-1	0	3	6	3		0	0	0	0	0	0	0	0	0	0	0	0	0	0	0
FBXL17	0	1	0	0	0	0	1	0	0	1	0	0	1	4	-1	0	1	1	0	0	0	0	0	0	1	0	0	0	1	0	4	1	3		0	0	0	0	0	0	0	0	0	0	0	0	0	0	0
VRK2	0	1	0	0	0	0	1	1	0	1	0	0	0	4	0	0	1	1	0	0	0	0	0	0	0	0	0	0	0	1	3	0	3		0	0	0	0	0	0	0	0	0	0	0	0	0	0	0
C3orf18	0	1	0	1	1	0	0	0	0	1	0	0	0	4	-1	0	1	-1	0	0	0	0	0	-1	0	0	0	0	0	0	1	3	2		0	0	0	0	0	0	0	0	0	0	0	0	0	0	0
HIST1H4J	0	1	0	0	1	0	0	0	0	1	0	0	1	4	0	0	-1	-1	0	0	0	0	0	0	0	0	0	0	0	0	0	2	2		0	0	0	0	0	0	0	0	0	0	0	0	0	0	0
MUSTN1	0	1	0	0	0	0	1	0	0	0	1	0	1	4	0	1	0	1	0	0	0	0	0	0	0	0	0	0	0	0	2	0	2		0	0	0	0	0	0	0	0	0	0	0	0	0	0	0
NICN1	0	1	0	0	0	0	1	0	1	0	0	0	1	4	-1	0	0	1	0	0	1	0	1	0	0	0	0	0	0	0	3	1	2		0	0	0	0	0	0	0	0	0	0	0	0	0	0	0
RAB11FIP5	0	1	0	0	0	0	1	0	0	1	0	0	1	4	0	0	-1	-1	0	0	0	0	-1	0	0	1	0	0	0	0	1	3	2		0	0	0	0	0	0	0	0	0	0	0	0	0	0	0
RAB5B	0	1	0	0	0	0	1	0	0	1	0	0	1	4	0	0	-1	-1	0	0	0	0	0	0	0	0	0	0	0	0	0	2	2		0	0	0	0	0	0	0	0	0	0	0	0	0	0	0
RABEP2	0	1	0	0	0	0	1	0	1	0	0	0	1	4	0	0	0	-1	0	0	0	-1	0	0	0	0	0	0	0	0	0	2	2		0	0	0	0	0	0	0	0	0	0	0	0	0	0	0
SMDT1	0	1	0	0	1	1	0	0	0	1	0	0	1	4	1	0	1	-1	-1	-1	1	-1	-1	1	1	1	-1	-1	-1	0	6	8	2		0	0	0	0	0	0	0	0	0	0	0	0	0	0	0
SPPL2A	0	1	0	0	1	0	1	0	0	0	0	0	1	4	1	0	0	-1	0	-1	0	1	0	-1	-1	1	0	0	0	-1	3	5	2		0	0	0	0	0	0	0	0	0	0	0	0	0	0	0
ARIH2	0	1	0	0	1	1	1	0	0	0	0	0	1	4	0	0	0	-1	1	0	0	0	0	0	0	0	0	0	0	-1	1	2	1		0	0	0	0	0	0	0	0	0	0	0	0	0	0	0
ATXN1	0	1	0	0	1	0	1	0	0	1	0	0	0	4	1	0	-1	1	0	0	0	0	0	0	0	0	0	0	0	0	2	1	1		0	0	0	0	0	0	0	0	0	0	0	0	0	0	0
DCAF16	0	1	0	0	1	0	1	0	0	0	0	0	1	4	1	0	0	1	0	0	0	0	0	0	0	-1	0	0	0	0	2	1	1		0	0	0	0	0	0	0	0	0	0	0	0	0	0	0
EIF3CL	0	1	0	1	1	0	0	0	0	1	0	0	0	4	-1	0	1	-1	0	0	0	0	0	0	0	0	0	0	0	0	1	2	1		0	0	0	0	0	0	0	0	0	0	0	0	0	0	0
FBXL4	0	1	0	0	1	1	0	0	1	1	0	0	0	4	-1	0	1	-1	0	0	0	0	0	0	0	1	-1	0	0	0	2	3	1		0	0	0	0	0	0	0	0	0	0	0	0	0	0	0
H2AFV	0	1	0	0	1	1	0	0	1	1	0	0	0	4	-1	0	1	-1	0	0	0	0	0	0	0	0	0	0	0	0	1	2	1		0	0	0	0	0	0	0	0	0	0	0	0	0	0	0
MYBPHL	0	1	0	0	0	0	1	0	1	0	0	0	1	4	0	0	0	1	0	0	0	0	0	0	0	0	0	0	0	0	1	0	1		0	0	0	0	0	0	0	0	0	0	0	0	0	0	0
QRICH1	0	1	0	0	0	0	1	0	1	0	0	0	1	4	0	0	0	-1	0	0	0	1	-1	0	0	0	0	0	0	0	1	2	1		0	0	0	0	0	0	0	0	0	0	0	0	0	0	0
SCAND1	0	1	0	0	1	1	1	0	0	0	0	0	1	4	-1	0	0	1	0	0	0	-1	0	0	0	0	0	0	0	0	1	2	1		0	0	0	0	0	0	0	0	0	0	0	0	0	0	0
SREBF2	0	1	0	0	0	0	1	0	0	1	0	0	1	4	1	0	1	-1	0	0	0	0	0	0	0	1	-1	0	0	0	3	2	1		0	0	0	0	0	0	0	0	0	0	0	0	0	0	0
DBN1	0	1	0	0	0	0	1	0	0	1	0	0	1	4	0	0	-1	1	0	0	0	0	0	0	0	0	0	0	0	0	1	1	0		0	0	0	0	0	0	0	0	0	0	0	0	0	0	0
ZNRD1	0	0	1	0	0	0	0	0	0	1	1	0	1	4	0	1	-1	-1	0	0	0	0	-1	0	0	-1	0	-1	-1	0	1	6	5		0	0	0	0	0	0	0	0	0	0	0	0	0	0	0
PCDHA1	0	0	1	0	0	0	1	0	1	0	0	0	1	4	0	0	0	1	0	0	0	1	1	0	0	0	0	0	0	0	3	0	3		0	0	0	0	0	0	0	0	0	0	0	0	0	0	0
DESI1	0	0	1	0	1	1	0	0	1	1	0	0	0	4	-1	0	1	-1	0	0	0	0	0	0	-1	1	0	0	0	-1	2	4	2		0	0	0	0	0	0	0	0	0	0	0	0	0	0	0
CCDC101	0	0	1	0	0	0	1	0	0	1	0	0	1	4	0	0	1	0	0	0	0	0	0	0	0	0	0	0	0	0	1	0	1		0	0	0	0	0	0	0	0	0	0	0	0	0	0	0
RPL31P12	0	0	1	1	1	1	0	0	0	0	0	0	0	3	-1	0	0	0	0	0	0	0	0	0	0	0	0	0	0	0	0	1	1		0	0	0	0	0	0	0	0	0	0	0	0	0	0	0
HLA-J	0	0	1	0	1	0	0	0	0	0	0	1	0	3	0	0	0	0	0	0	0	0	0	0	0	0	0	0	0	0	0	0	0		0	0	0	0	0	0	0	0	0	0	0	0	0	0	0
RP11-1348G14.4	0	0	1	1	1	0	0	0	0	0	0	0	0	3	0	0	0	0	0	0	0	0	0	0	0	0	0	0	0	0	0	0	0		0	0	0	0	0	0	0	0	0	0	0	0	0	0	0
RP11-259G18.2	0	0	1	1	1	0	0	0	0	0	0	0	0	3	0	0	0	0	0	0	0	0	0	0	0	0	0	0	0	0	0	0	0		0	0	0	0	0	0	0	0	0	0	0	0	0	0	0
RP11-259G18.3	0	0	1	1	1	1	0	0	0	0	0	0	0	3	0	0	0	0	0	0	0	0	0	0	0	0	0	0	0	0	0	0	0		0	0	0	0	0	0	0	0	0	0	0	0	0	0	0
RP11-435I10.5	0	0	1	1	1	1	0	0	0	0	0	0	0	3	0	0	0	0	0	0	0	0	0	0	0	0	0	0	0	0	0	0	0		0	0	0	0	0	0	0	0	0	0	0	0	0	0	0
FOXO6	0	1	1	0	0	0	1	0	1	0	0	0	0	4	0	0	0	-1	0	0	0	-1	-1	0	0	0	0	0	0	0	0	3	3		0	0	0	0	0	0	0	0	0	0	0	0	0	0	0
FAM212A	0	1	1	0	0	0	0	0	1	0	0	0	1	4	0	0	0	-1	0	0	0	-1	-1	0	0	0	0	0	1	0	1	3	2		0	0	0	0	0	0	0	0	0	0	0	0	0	0	0
LONRF2	0	1	1	0	0	0	1	0	0	0	0	0	1	4	0	0	0	1	0	0	0	1	0	0	0	0	0	0	0	0	2	0	2		0	0	0	0	0	0	0	0	0	0	0	0	0	0	0
TRIM26	0	1	1	0	0	0	0	0	0	1	0	0	1	4	0	0	-1	1	0	0	0	1	1	0	0	-1	0	0	0	0	3	2	1		0	0	0	0	0	0	0	0	0	0	0	0	0	0	0
ZNF184	0	1	1	0	1	1	0	0	1	0	0	0	1	5	-1	0	0	1	0	0	0	0	0	0	0	0	1	0	0	0	2	1	1		0	0	0	0	0	0	0	0	0	0	0	0	0	0	0
IP6K1	0	1	1	0	0	0	1	0	0	0	0	0	1	4	0	0	0	-1	0	0	0	0	0	0	0	0	1	0	0	0	1	1	0		0	0	0	0	0	0	0	0	0	0	0	0	0	0	0
TAB1	0	1	1	0	0	0	1	0	1	0	0	0	0	4	0	0	0	-1	0	0	0	0	1	0	0	0	0	0	0	0	1	1	0		0	0	0	0	0	0	0	0	0	0	0	0	0	0	0
ATP6AP1L	0	0	0	1	1	1	1	0	0	0	0	0	0	3	-1	0	-1	-1	-1	-1	-1	-1	-1	-1	-1	-1	-1	-1	-1	-1	0	15	15		0	0	0	0	0	0	0	0	0	0	0	0	0	0	0
XKR9	0	0	0	0	1	1	1	0	0	1	0	0	0	3	0	0	-1	-1	-1	-1	-1	0	0	-1	-1	-1	-1	-1	-1	-1	0	12	12		0	0	0	0	0	0	0	0	0	0	0	0	0	0	0
POLR3H	0	0	0	0	1	1	0	0	1	1	0	0	0	3	-1	0	-1	-1	0	-1	1	-1	-1	-1	-1	-1	-1	0	-1	0	1	11	10		0	0	0	0	0	0	0	0	0	0	0	0	0	0	0
DRG2	0	0	0	0	1	1	1	0	1	0	0	0	0	3	1	0	0	1	0	0	0	1	1	1	0	1	0	1	1	0	8	0	8		0	0	0	0	0	0	0	0	0	0	0	0	0	0	0
CDK5RAP3	0	0	0	0	1	1	1	0	0	0	0	0	1	3	1	0	1	1	0	0	1	1	-1	-1	1	-1	0	0	-1	1	7	4	3		0	0	0	0	0	0	0	0	0	0	0	0	0	0	0
PPP2R3A	0	0	0	0	1	0	1	0	1	1	0	0	0	4	-1	0	1	-1	0	0	0	0	0	-1	0	0	0	0	0	0	1	3	2		0	0	0	0	0	0	0	0	0	0	0	0	0	0	0
ACER3	0	0	0	0	1	1	0	0	1	1	0	0	0	3	-1	0	1	1	0	0	0	0	0	0	0	0	0	0	0	0	2	1	1		0	0	0	0	0	0	0	0	0	0	0	0	0	0	0
SSH2	0	0	0	0	1	0	1	0	0	1	0	0	0	3	-1	0	1	-1	0	0	0	0	0	0	0	0	0	0	0	0	1	2	1		0	0	0	0	0	0	0	0	0	0	0	0	0	0	0
RNU1-60P	0	0	0	1	1	0	0	0	0	0	0	0	0	2	0	0	0	0	0	0	0	0	0	0	0	0	0	0	0	0	0	0	0		0	0	0	0	0	0	0	0	0	0	0	0	0	0	0
SOX8	0	0	0	0	0	0	1	0	1	0	0	0	1	3	0	0	0	1	0	0	0	0	0	0	0	-1	0	0	0	0	1	1	0		0	0	0	0	0	0	0	0	0	0	0	0	0	0	0
TRIM27	0	0	0	0	0	0	1	0	0	1	0	0	1	3	0	1	-1	-1	0	0	0	0	0	0	0	0	0	1	0	0	2	2	0		0	0	0	0	0	0	0	0	0	0	0	0	0	0	0
LRPPRC	0	0	0	0	1	1	1	0	0	1	0	1	0	4	-1	0	1	-1	-1	-1	-1	-1	-1	-1	-1	-1	-1	-1	-1	-1	1	14	13		0	0	0	0	0	0	0	0	0	0	0	0	0	0	0
ZNF34	0	0	0	0	1	1	0	0	1	1	0	0	0	3	1	0	1	1	0	-1	1	1	1	1	0	1	1	1	1	1	12	1	11		0	0	0	0	0	0	0	0	0	0	0	0	0	0	0
TREX1	0	0	0	0	1	1	0	0	1	1	0	0	0	3	-1	0	-1	-1	-1	1	0	-1	-1	-1	-1	0	-1	-1	1	0	2	10	8		0	0	0	0	0	0	0	0	0	0	0	0	0	0	0
TSFM	0	0	0	0	0	0	0	0	1	1	0	1	0	3	0	0	-1	1	0	1	1	0	0	0	1	1	1	1	1	1	9	1	8		0	0	0	0	0	0	0	0	0	0	0	0	0	0	0
HEMK1	0	0	0	0	1	0	0	0	1	1	0	0	0	3	1	0	1	1	0	0	1	0	0	1	0	0	1	1	0	0	7	0	7		0	0	0	0	0	0	0	0	0	0	0	0	0	0	0
SLC9C2	0	0	0	0	1	0	0	0	1	1	0	0	0	3	1	0	-1	1	0	1	0	0	0	1	0	1	1	1	1	0	8	1	7		0	0	0	0	0	0	0	0	0	0	0	0	0	0	0
ATP5G1	0	0	0	0	1	0	0	0	1	1	0	0	0	3	-1	0	-1	-1	0	0	0	-1	-1	-1	0	0	0	0	0	0	0	6	6		0	0	0	0	0	0	0	0	0	0	0	0	0	0	0
CCHCR1	0	0	0	0	1	0	0	0	0	1	0	1	0	3	0	0	-1	1	0	0	1	1	1	0	0	0	0	0	1	1	6	1	5		0	0	0	0	0	0	0	0	0	0	0	0	0	0	0
PPP1R11	0	0	0	0	0	0	0	0	0	1	1	0	1	3	0	-1	-1	-1	0	0	0	-1	-1	0	0	0	0	0	0	0	0	5	5		0	0	0	0	0	0	0	0	0	0	0	0	0	0	0
PRMT7	0	0	0	0	1	1	0	0	0	1	0	1	0	3	-1	0	1	-1	0	-1	-1	-1	-1	1	-1	1	-1	1	-1	0	4	9	5		0	0	0	0	0	0	0	0	0	0	0	0	0	0	0
GID4	0	0	0	0	1	0	0	0	0	1	0	0	1	3	-1	0	-1	-1	0	0	-1	0	0	0	0	0	0	0	0	0	0	4	4		0	0	0	0	0	0	0	0	0	0	0	0	0	0	0
IL12RB1	0	0	0	0	0	0	0	1	1	0	0	0	1	3	1	0	0	1	0	1	0	0	0	0	0	0	0	1	0	0	4	0	4		0	0	0	0	0	0	0	0	0	0	0	0	0	0	0
PHLPP2	0	0	0	0	1	1	1	0	1	1	0	0	0	4	1	0	-1	-1	0	0	0	0	-1	0	-1	0	0	0	-1	0	1	5	4		0	0	0	0	0	0	0	0	0	0	0	0	0	0	0
PPP3R1	0	0	0	0	1	0	0	0	1	1	0	0	0	3	-1	0	-1	-1	0	0	0	0	0	0	-1	0	0	0	0	0	0	4	4		0	0	0	0	0	0	0	0	0	0	0	0	0	0	0
ZNF324B	0	0	0	0	1	0	1	0	0	0	0	0	1	3	1	0	0	1	0	0	0	0	1	1	0	0	0	0	0	0	4	0	4		0	0	0	0	0	0	0	0	0	0	0	0	0	0	0
CC2D1B	0	0	0	0	0	0	1	0	0	1	0	0	1	3	0	0	1	1	0	0	0	1	1	0	0	0	-1	0	0	0	4	1	3		0	0	0	0	0	0	0	0	0	0	0	0	0	0	0
CDK2AP1	0	0	0	0	0	0	1	0	0	1	0	0	1	3	0	0	-1	-1	0	0	-1	0	0	0	0	0	0	0	0	0	0	3	3		0	0	0	0	0	0	0	0	0	0	0	0	0	0	0
CDKAL1	0	0	0	0	1	1	1	0	1	0	0	0	1	4	1	0	0	1	0	0	0	0	0	0	1	0	0	0	0	0	3	0	3		0	0	0	0	0	0	0	0	0	0	0	0	0	0	0
FAM228B	0	0	0	0	1	1	0	0	1	1	0	0	0	3	-1	0	-1	1	1	0	1	-1	1	-1	1	1	-1	1	1	0	8	5	3		0	0	0	0	0	0	0	0	0	0	0	0	0	0	0
ID4	0	0	0	0	1	0	0	0	1	1	0	0	0	3	-1	0	-1	-1	0	0	0	0	0	0	0	0	0	0	0	0	0	3	3		0	0	0	0	0	0	0	0	0	0	0	0	0	0	0
IPO13	0	0	0	0	0	0	1	0	1	0	0	0	1	3	1	0	0	1	0	0	0	1	0	0	0	0	0	0	0	0	3	0	3		0	0	0	0	0	0	0	0	0	0	0	0	0	0	0
MED8	0	0	0	0	1	1	0	0	1	1	0	0	0	3	1	0	1	1	0	0	1	0	0	-1	0	0	0	0	0	0	4	1	3		0	0	0	0	0	0	0	0	0	0	0	0	0	0	0
MRPS14	0	0	0	0	1	1	0	0	1	1	0	0	0	3	1	0	1	1	0	0	0	0	0	0	0	0	0	0	0	0	3	0	3		0	0	0	0	0	0	0	0	0	0	0	0	0	0	0
OSBP2	0	0	0	0	1	0	0	0	1	0	0	0	1	3	-1	0	0	-1	0	0	0	-1	0	0	0	0	0	0	0	0	0	3	3		0	0	0	0	0	0	0	0	0	0	0	0	0	0	0
TSHZ3	0	0	0	1	1	0	0	0	0	1	0	0	0	3	1	0	-1	1	0	0	0	1	0	0	0	0	1	0	0	0	4	1	3		0	0	0	0	0	0	0	0	0	0	0	0	0	0	0
UBE2Z	0	0	0	0	1	0	0	0	1	1	0	0	0	3	-1	0	-1	1	0	0	-1	0	0	-1	0	0	0	0	0	0	1	4	3		0	0	0	0	0	0	0	0	0	0	0	0	0	0	0
ZNF132	0	0	0	0	1	1	0	0	1	1	0	0	1	4	-1	0	-1	-1	0	0	0	0	0	0	0	0	0	0	0	0	0	3	3		0	0	0	0	0	0	0	0	0	0	0	0	0	0	0
ZNF335	0	0	0	0	1	0	0	0	0	1	0	0	1	3	1	0	1	1	0	0	0	0	0	0	0	0	0	0	0	0	3	0	3		0	0	0	0	0	0	0	0	0	0	0	0	0	0	0
CDH9	0	0	0	0	1	1	1	0	0	0	0	0	1	3	-1	0	0	0	0	0	0	0	0	0	0	0	-1	0	0	0	0	2	2		0	0	0	0	0	0	0	0	0	0	0	0	0	0	0
CSPG4P8	0	0	0	1	1	0	0	0	0	1	0	0	0	3	-1	0	-1	0	0	0	0	0	0	0	0	0	0	0	0	0	0	2	2		0	0	0	0	0	0	0	0	0	0	0	0	0	0	0
FBXO41	0	0	0	0	0	0	0	0	1	1	0	0	1	3	0	0	-1	-1	0	0	0	0	0	0	0	0	0	0	0	0	0	2	2		0	0	0	0	0	0	0	0	0	0	0	0	0	0	0
GNL3LP1	0	0	0	0	1	0	0	0	0	1	0	0	0	2	1	0	1	0	0	0	0	0	0	0	0	0	0	0	0	0	2	0	2		0	0	0	0	0	0	0	0	0	0	0	0	0	0	0
IPO9	0	0	0	0	0	0	1	0	0	1	0	0	1	3	-1	0	-1	0	0	0	0	0	0	0	0	0	0	0	0	0	0	2	2		0	0	0	0	0	0	0	0	0	0	0	0	0	0	0
IVD	0	0	0	0	0	0	0	0	1	1	0	0	1	3	-1	0	1	-1	1	0	1	-1	-1	-1	-1	1	0	-1	1	0	5	7	2		0	0	0	0	0	0	0	0	0	0	0	0	0	0	0
MIEF1	0	0	0	0	1	1	1	0	0	1	0	0	0	3	-1	0	1	1	0	0	0	0	0	1	0	0	0	0	0	0	3	1	2		0	0	0	0	0	0	0	0	0	0	0	0	0	0	0
NR1D2	0	0	0	0	0	0	1	0	0	1	0	0	1	3	0	0	-1	-1	0	0	0	0	0	0	0	0	0	0	0	0	0	2	2		0	0	0	0	0	0	0	0	0	0	0	0	0	0	0
NREP	0	0	0	0	0	0	1	0	1	1	0	0	0	3	1	0	1	0	0	0	0	0	0	0	0	0	0	0	0	0	2	0	2		0	0	0	0	0	0	0	0	0	0	0	0	0	0	0
RFTN2	0	0	0	0	1	0	1	0	0	0	0	0	1	3	1	0	0	1	0	0	0	0	0	0	0	0	0	0	0	0	2	0	2		0	0	0	0	0	0	0	0	0	0	0	0	0	0	0
RP11-152F13.3	0	0	0	1	1	0	0	0	0	1	0	0	0	3	-1	0	-1	0	0	0	0	0	0	0	0	0	0	0	0	0	0	2	2		0	0	0	0	0	0	0	0	0	0	0	0	0	0	0
RP11-64K12.10	0	0	0	1	1	0	0	0	0	0	0	0	0	2	1	0	1	0	0	0	0	0	0	0	0	0	0	0	0	0	2	0	2		0	0	0	0	0	0	0	0	0	0	0	0	0	0	0
RTN1	0	0	0	0	0	0	1	0	0	1	0	0	1	3	-1	0	1	-1	0	0	0	0	0	0	0	0	0	-1	0	0	1	3	2		0	0	0	0	0	0	0	0	0	0	0	0	0	0	0
SGCZ	0	0	0	0	0	0	1	0	1	0	0	0	1	3	-1	0	0	-1	0	0	0	0	0	0	0	0	0	0	-1	1	1	3	2		0	0	0	0	0	0	0	0	0	0	0	0	0	0	0
SORT1	0	0	0	0	0	0	1	0	1	0	0	0	1	3	0	0	0	-1	0	0	0	-1	0	0	0	0	0	0	0	0	0	2	2		0	0	0	0	0	0	0	0	0	0	0	0	0	0	0
TEX15	0	0	0	0	1	0	0	0	1	1	0	0	0	3	-1	0	-1	0	0	0	0	0	0	0	0	0	0	0	0	0	0	2	2		0	0	0	0	0	0	0	0	0	0	0	0	0	0	0
VAMP4	0	0	0	0	1	0	0	0	0	1	0	0	1	3	1	0	1	-1	0	0	0	-1	-1	0	-1	0	0	0	0	0	2	4	2		0	0	0	0	0	0	0	0	0	0	0	0	0	0	0
ZNF165	0	0	0	0	0	0	0	0	1	1	0	0	1	3	-1	0	1	-1	0	0	-1	0	0	0	0	0	0	0	0	0	1	3	2		0	0	0	0	0	0	0	0	0	0	0	0	0	0	0
ZNF192P1	0	0	0	0	1	1	0	0	0	1	0	0	0	2	1	0	1	0	0	0	0	0	0	0	0	0	0	0	0	0	2	0	2		0	0	0	0	0	0	0	0	0	0	0	0	0	0	0
BNIP3	0	0	0	0	1	0	0	0	1	1	0	0	0	3	1	0	1	-1	0	0	0	0	0	0	0	0	0	0	0	0	2	1	1		0	0	0	0	0	0	0	0	0	0	0	0	0	0	0
C8orf82	0	0	0	0	1	0	0	0	1	0	0	0	1	3	-1	0	0	1	0	0	1	0	0	0	0	0	0	0	0	0	2	1	1		0	0	0	0	0	0	0	0	0	0	0	0	0	0	0
CTPS1	0	0	0	0	0	0	1	0	1	1	0	0	0	3	-1	0	1	1	0	0	0	0	0	0	0	0	0	0	0	0	2	1	1		0	0	0	0	0	1	0	0	0	0	0	0	0	0	0
GBF1	0	0	0	0	0	0	1	0	0	1	0	0	1	3	0	0	1	-1	0	0	0	0	0	0	0	0	0	0	-1	0	1	2	1		0	0	0	0	0	0	0	0	0	0	0	0	0	0	0
HIST1H1A	0	0	0	0	0	0	0	1	0	1	0	0	1	3	0	0	1	0	0	0	0	0	0	0	0	0	0	0	0	0	1	0	1		0	0	0	0	0	0	0	0	0	0	0	0	0	0	0
KANSL1-AS1	0	0	0	1	1	1	0	0	0	0	0	1	0	3	-1	0	0	0	0	0	0	0	0	0	0	0	0	0	0	0	0	1	1		0	0	0	0	0	0	0	0	0	0	0	0	0	0	0
KDM4A	0	0	0	0	0	0	1	0	1	0	0	0	1	3	0	0	0	-1	0	0	0	0	0	0	0	0	0	0	0	0	0	1	1		0	0	0	0	0	0	0	0	0	0	0	0	0	0	0
LRRC24	0	0	0	0	1	0	1	0	0	0	0	0	1	3	-1	0	0	0	0	0	0	0	0	0	0	0	0	0	0	0	0	1	1		0	0	0	0	0	0	0	0	0	0	0	0	0	0	0
MAN2A1	0	0	0	0	1	0	0	0	0	1	0	0	1	3	1	0	-1	-1	0	0	0	0	0	0	0	0	0	0	0	0	1	2	1		0	0	0	1	0	1	0	0	0	0	0	0	0	0	0
MARS2	0	0	0	0	1	0	0	0	0	1	0	0	1	3	-1	0	1	1	0	0	0	0	0	0	0	0	0	0	0	0	2	1	1		0	0	0	0	0	0	0	0	0	0	0	0	0	0	0
MTMR2	0	0	0	0	0	0	1	0	0	1	0	0	1	3	1	0	1	-1	0	0	0	0	0	0	0	0	0	0	0	0	2	1	1		0	0	0	0	0	0	0	0	0	0	0	0	0	0	0
NRSN1	0	0	0	0	1	1	0	0	1	1	0	0	0	3	1	0	-1	-1	1	0	0	-1	-1	1	0	0	0	0	0	0	3	4	1		0	0	0	0	0	0	0	0	0	0	0	0	0	0	0
PCDHA6	0	0	0	0	1	0	0	0	0	1	0	0	1	3	1	0	-1	-1	0	0	0	1	0	0	1	0	0	0	0	0	3	2	1		0	0	0	0	0	0	0	0	0	0	0	0	0	0	0
RAB3B	0	0	0	0	1	1	0	0	0	1	0	0	1	3	1	0	1	-1	0	0	0	0	0	0	0	0	0	0	0	0	2	1	1		0	0	0	0	0	0	0	0	0	0	0	0	0	0	0
RBM39	0	0	0	0	0	0	1	0	0	1	0	0	1	3	0	0	-1	0	0	0	0	0	0	0	0	0	0	0	0	0	0	1	1		0	0	0	0	0	0	0	0	0	0	0	0	0	0	0
RP11-457M11.5	0	0	0	0	1	1	0	0	0	1	1	0	0	3	1	1	-1	0	0	0	0	0	0	0	0	0	0	0	0	0	2	1	1		0	0	0	0	0	0	0	0	0	0	0	0	0	0	0
RPS26P8	0	0	0	1	1	0	0	0	0	0	0	0	0	2	-1	0	0	0	0	0	0	0	0	0	0	0	0	0	0	0	0	1	1		0	0	0	0	0	0	0	0	0	0	0	0	0	0	0
SETD8	0	0	0	0	0	0	0	0	1	1	0	0	1	3	0	0	1	0	0	0	0	0	0	0	0	0	0	0	0	0	1	0	1		0	0	0	0	0	0	0	0	0	0	0	0	0	0	0
SNORA12	0	0	0	0	0	0	0	0	0	1	0	1	0	2	0	0	1	0	0	0	0	0	0	0	0	0	0	0	0	0	1	0	1		0	0	0	0	0	0	0	0	0	0	0	0	0	0	0
STAG1	0	0	0	0	0	0	1	0	1	0	0	0	1	3	0	0	0	1	0	0	0	0	0	0	0	0	0	0	0	0	1	0	1		0	0	0	0	0	0	0	0	0	0	0	0	0	0	0
TMOD3	0	0	0	0	1	1	0	0	1	0	0	0	1	3	1	0	0	-1	0	0	0	0	1	0	0	0	0	0	0	0	2	1	1		0	0	0	0	0	0	0	0	0	0	0	0	0	0	0
WNT4	0	0	0	0	1	1	1	0	0	0	0	0	1	3	-1	0	0	1	0	1	0	0	0	0	0	0	0	0	0	0	2	1	1		0	0	0	0	0	0	0	0	0	0	0	0	0	0	0
ZNRD1-AS1	0	0	0	0	1	1	0	0	0	1	0	1	0	3	0	0	-1	0	0	0	0	0	0	0	0	0	0	0	0	0	0	1	1		0	0	0	0	0	0	0	0	0	0	0	0	0	0	0
ZSCAN16	0	0	0	0	0	0	0	0	1	1	0	0	1	3	-1	0	-1	1	0	0	0	0	0	0	0	0	0	0	0	0	1	2	1		0	0	0	0	0	0	0	0	0	0	0	0	0	0	0
AVL9	0	0	0	0	1	0	1	0	0	0	0	0	1	3	1	0	0	-1	0	0	0	0	0	0	0	0	0	0	0	0	1	1	0		0	0	0	0	0	0	0	0	0	0	0	0	0	0	0
C5orf64	0	0	0	0	1	1	0	0	0	1	0	0	1	3	-1	0	1	0	0	0	0	0	0	0	0	0	0	0	0	0	1	1	0		0	0	0	0	0	0	0	0	0	0	0	0	0	0	0
FAM215B	0	0	0	1	1	0	0	0	0	1	0	0	0	3	-1	0	1	0	0	0	0	0	0	0	0	0	0	0	0	0	1	1	0		0	0	0	0	0	0	0	0	0	0	0	0	0	0	0
GUSBP2	0	0	0	0	1	1	0	0	0	1	0	0	0	2	1	0	-1	0	0	0	0	0	0	0	0	0	0	0	0	0	1	1	0		0	0	0	0	0	0	0	0	0	0	0	0	0	0	0
HCG11	0	0	0	0	1	1	0	0	0	1	0	0	0	2	1	0	-1	0	0	0	0	0	0	0	0	0	0	0	0	0	1	1	0		0	0	0	0	0	0	0	0	0	0	0	0	0	0	0
HIST1H1B	0	0	0	0	0	0	1	1	0	0	0	0	1	3	0	0	0	0	0	0	0	0	0	0	0	0	0	0	0	0	0	0	0		0	0	0	0	0	0	0	0	0	0	0	0	0	0	0
HIST1H4L	0	0	0	0	0	0	1	0	0	0	0	1	1	3	0	0	0	0	0	0	0	0	0	0	0	0	0	0	0	0	0	0	0		0	0	0	0	0	0	0	0	0	0	0	0	0	0	0
HLA-H	0	0	0	0	1	1	0	0	0	0	0	1	0	2	0	0	0	0	0	0	0	0	0	0	0	0	0	0	0	0	0	0	0		0	0	0	0	0	0	0	0	0	0	0	0	0	0	0
RP11-161M6.2	0	0	0	0	1	1	0	0	0	1	0	0	0	2	1	0	-1	0	0	0	0	0	0	0	0	0	0	0	0	0	1	1	0		0	0	0	0	0	0	0	0	0	0	0	0	0	0	0
RP11-798G7.7	0	0	0	1	1	0	0	0	0	1	0	0	0	3	-1	0	1	0	0	0	0	0	0	0	0	0	0	0	0	0	1	1	0		0	0	0	0	0	0	0	0	0	0	0	0	0	0	0
SMIM4	0	0	0	0	0	0	1	0	1	0	0	0	1	3	0	0	0	-1	0	0	0	0	0	0	0	0	0	0	1	0	1	1	0		0	0	0	0	0	0	0	0	0	0	0	0	0	0	0
TMEM110-MUSTN1	0	0	0	0	0	0	1	0	0	1	0	0	1	3	-1	0	1	0	0	0	0	0	0	0	0	0	0	0	0	0	1	1	0		0	0	0	0	0	0	0	0	0	0	0	0	0	0	0
UBE2Q2P3	0	0	0	1	1	1	0	0	0	1	0	0	0	3	-1	0	1	0	0	0	0	0	0	0	0	0	0	0	0	0	1	1	0		0	0	0	0	0	0	0	0	0	0	0	0	0	0	0
UGP2	0	0	0	0	0	0	1	0	0	1	0	0	1	3	0	0	1	-1	0	0	0	0	0	0	0	0	0	0	0	0	1	1	0		0	0	0	0	0	0	0	0	0	0	0	0	0	0	0
ZKSCAN4	0	0	0	0	0	0	1	0	1	0	0	0	1	3	0	0	0	1	0	0	0	0	0	0	-1	0	0	0	0	0	1	1	0		0	0	0	0	0	0	0	0	0	0	0	0	0	0	0
RP11-707A18.1	0	0	0	0	1	1	0	0	0	1	0	0	0	2	1	0	1	0	0	0	0	0	0	0	0	0	0	0	0	0	2	0	2		0	0	0	0	0	0	0	0	0	0	0	0	0	0	0
RP11-73M18.6	0	0	0	0	1	0	0	0	0	1	0	0	0	2	1	0	1	0	0	0	0	0	0	0	0	0	0	0	0	0	2	0	2		0	0	0	0	0	0	0	0	0	0	0	0	0	0	0
RP5-874C20.3	0	0	0	0	1	0	0	0	0	1	0	0	0	2	-1	0	-1	0	0	0	0	0	0	0	0	0	0	0	0	0	0	2	2		0	0	0	0	0	0	0	0	0	0	0	0	0	0	0
RP11-669E14.4	0	0	0	1	1	0	0	0	0	0	0	0	0	2	1	0	0	0	0	0	0	0	0	0	0	0	0	0	0	0	1	0	1		0	0	0	0	0	0	0	0	0	0	0	0	0	0	0
RP4-756G23.5	0	0	0	0	1	1	0	0	0	1	0	0	0	2	0	0	1	0	0	0	0	0	0	0	0	0	0	0	0	0	1	0	1		0	0	0	0	0	0	0	0	0	0	0	0	0	0	0
SEPT4	0	0	0	0	0	0	1	0	1	0	0	0	1	3	0	0	0	-1	0	0	0	0	0	0	0	0	0	0	0	0	0	1	1		0	0	0	0	0	0	0	0	0	0	0	0	0	0	0
AC093590.1	0	0	0	0	1	0	0	0	0	1	0	0	0	2	-1	0	1	0	0	0	0	0	0	0	0	0	0	0	0	0	1	1	0		0	0	0	0	0	0	0	0	0	0	0	0	0	0	0
RP11-247A12.2	0	0	0	0	1	1	0	0	0	1	0	0	0	2	1	0	-1	0	0	0	0	0	0	0	0	0	0	0	0	0	1	1	0		0	0	0	0	0	0	0	0	0	0	0	0	0	0	0
RP11-73M18.7	0	0	0	0	1	0	0	0	0	1	0	0	0	2	1	0	-1	0	0	0	0	0	0	0	0	0	0	0	0	0	1	1	0		0	0	0	0	0	0	0	0	0	0	0	0	0	0	0
ERGIC3	0	1	0	0	1	1	0	0	0	1	0	0	0	3	1	0	1	1	0	1	1	-1	1	0	1	0	1	1	0	-1	9	2	7		0	0	0	0	0	0	0	0	0	0	0	0	0	0	0
MEI1	0	1	0	0	1	1	0	0	0	1	0	0	0	3	-1	0	1	-1	0	0	0	0	0	-1	-1	0	0	0	0	0	1	4	3		0	0	0	0	0	0	0	0	0	0	0	0	0	0	0
SNX29	0	1	0	0	1	0	1	0	0	0	0	0	0	3	1	0	0	1	0	0	0	0	0	1	0	0	0	0	0	0	3	0	3		0	0	0	0	0	0	0	0	0	0	0	0	0	0	0
HBP1	0	1	0	0	1	0	1	0	0	0	0	0	0	3	1	0	-1	-1	0	0	0	0	0	0	0	0	0	0	0	0	1	2	1		0	0	0	0	0	0	0	0	0	0	0	0	0	0	0
PLCL2	0	1	0	0	0	0	1	0	1	0	0	0	0	3	0	0	-1	-1	0	0	0	0	0	0	0	1	0	0	0	0	1	2	1		0	0	0	0	0	0	0	0	0	0	0	0	0	0	0
PTPMT1	0	1	0	0	1	0	0	0	0	0	0	0	1	3	1	0	-1	1	0	0	0	0	0	0	0	0	0	0	0	0	2	1	1		0	0	0	0	0	0	0	0	0	0	0	0	0	0	0
GALNT3	0	1	0	0	1	1	0	0	1	1	0	0	0	4	-1	0	-1	-1	-1	0	0	-1	-1	-1	-1	-1	-1	-1	0	0	0	11	11		0	0	0	0	0	0	0	0	0	0	0	0	0	0	0
WNT10B	0	1	0	0	0	0	0	0	1	1	0	0	0	3	0	0	1	1	1	1	1	0	0	1	1	0	0	0	0	0	7	0	7		0	0	0	0	0	0	0	0	0	0	0	0	0	0	0
HYI	0	1	0	0	1	1	0	0	0	1	0	0	0	3	-1	0	-1	-1	0	-1	0	-1	0	-1	0	0	0	0	0	0	0	6	6		0	0	0	0	0	0	0	0	0	0	0	0	0	0	0
CCDC36	0	1	0	0	0	0	1	0	0	0	0	0	1	3	0	0	0	-1	0	0	0	0	0	0	-1	-1	0	0	0	-1	0	4	4		0	0	0	0	0	0	0	0	0	0	0	0	0	0	0
NME9	0	1	0	0	1	0	1	0	0	0	0	0	0	3	-1	0	0	-1	0	-1	-1	0	0	-1	-1	0	1	1	0	0	2	6	4		0	0	0	0	0	0	0	0	0	0	0	0	0	0	0
BAG5	0	1	0	0	0	0	0	0	0	1	0	0	1	3	0	0	1	1	0	0	1	0	0	0	0	0	0	0	0	0	3	0	3		0	0	0	0	0	0	0	0	0	0	0	0	0	0	0
DNAH1	0	1	0	0	0	0	0	0	0	1	0	0	1	3	-1	0	1	-1	0	0	1	1	1	-1	0	1	0	1	0	0	6	3	3		0	0	0	0	0	0	0	0	0	0	0	0	0	0	0
LRRC4	0	1	0	0	0	0	0	0	0	1	0	0	1	3	0	0	1	1	0	0	0	0	0	0	1	0	0	0	0	0	3	0	3		0	0	0	0	0	0	0	0	0	0	0	0	0	0	0
RAPSN	0	1	0	0	0	0	1	0	0	0	0	0	1	3	0	0	0	1	0	0	1	0	0	0	1	0	0	0	0	0	3	0	3		0	0	0	0	0	0	0	0	0	0	0	0	0	0	0
RBM12	0	1	0	0	0	0	1	0	0	0	0	0	1	3	0	0	0	1	1	1	0	0	0	0	0	0	0	0	0	0	3	0	3		0	0	0	0	0	0	0	0	0	0	0	0	0	0	0
TP53I3	0	1	0	0	1	1	0	0	1	1	0	0	0	4	1	0	-1	1	0	0	0	1	0	1	0	0	0	0	0	0	4	1	3		0	0	0	0	0	0	0	0	0	0	0	0	0	0	0
ABCB9	0	1	0	0	0	0	1	0	0	0	0	0	1	3	0	0	0	1	0	0	0	0	0	1	0	0	0	0	0	0	2	0	2		0	0	0	0	0	0	0	0	0	0	0	0	0	0	0
ARF5	0	1	0	0	0	0	0	0	0	1	0	0	1	3	0	0	-1	-1	0	0	0	0	0	0	0	0	0	0	0	0	0	2	2		0	0	0	0	0	0	0	0	0	0	0	0	0	0	0
ATP2A1	0	1	0	0	0	0	1	0	0	0	0	0	1	3	0	0	0	-1	0	0	0	-1	0	0	0	0	0	0	0	0	0	2	2		0	0	0	0	0	0	0	0	0	0	0	0	0	0	0
ATXN2L	0	1	0	0	0	0	1	0	0	0	0	0	1	3	0	0	0	1	0	0	1	0	0	0	0	0	0	0	0	0	2	0	2		0	0	0	0	0	0	0	0	0	0	0	0	0	0	0
BSN	0	1	0	0	1	1	1	0	0	0	0	0	1	4	0	0	0	-1	0	0	0	0	0	-1	0	0	0	0	0	0	0	2	2		0	0	0	0	0	0	0	0	0	0	0	0	0	0	0
CENPW	0	1	0	0	1	1	1	0	0	0	0	0	0	3	-1	0	0	-1	0	0	0	0	0	0	0	0	0	0	0	0	0	2	2		0	0	0	0	0	0	0	0	0	0	0	0	0	0	0
CSRNP3	0	1	0	0	0	0	1	0	0	0	0	0	1	3	0	0	0	1	0	0	0	0	0	1	0	0	0	0	0	0	2	0	2		0	0	0	0	0	0	0	0	0	0	0	0	0	0	0
FOXO3	0	1	0	0	0	0	1	0	0	1	0	0	0	3	0	0	1	1	0	0	0	0	0	0	0	0	0	0	0	0	2	0	2		0	0	0	0	0	0	0	0	0	0	0	0	0	0	0
HPS6	0	1	0	0	0	0	0	0	1	0	0	0	1	3	0	0	0	1	0	0	0	0	0	1	0	0	0	0	0	0	2	0	2		0	0	0	0	0	0	0	0	0	0	0	0	0	0	0
MARVELD3	0	1	0	0	1	1	1	0	1	0	0	0	0	4	1	0	0	-1	0	0	0	1	1	0	0	0	0	0	0	0	3	1	2		0	0	0	0	0	0	0	0	0	0	0	0	0	0	0
MTSS1L	0	1	0	0	0	0	1	0	0	0	0	0	1	3	0	0	0	1	0	0	0	0	0	0	1	0	0	0	0	0	2	0	2		0	0	0	0	0	0	0	0	0	0	0	0	0	0	0
MYBPC3	0	1	0	0	0	0	1	0	0	0	0	0	1	3	0	0	0	1	0	0	0	0	0	0	0	1	0	0	0	0	2	0	2		0	0	0	0	0	1	0	0	0	0	0	0	0	0	0
NCAM1	0	1	0	0	0	0	1	1	0	0	0	0	0	3	0	0	0	1	0	0	0	0	0	0	0	0	1	0	0	0	2	0	2		0	0	0	0	0	0	0	0	0	0	0	0	0	0	0
PITX3	0	1	0	0	0	0	1	0	0	0	0	0	1	3	0	0	0	1	1	0	0	0	0	0	0	0	0	0	0	0	2	0	2		0	0	0	0	0	0	0	0	0	0	0	0	0	0	0
SPAG4	0	1	0	0	0	0	1	0	0	0	0	0	1	3	0	0	0	-1	0	0	0	0	0	0	0	0	-1	0	0	0	0	2	2		0	0	0	0	0	0	0	0	0	0	0	0	0	0	0
ZSCAN12	0	1	0	0	0	0	1	0	0	0	0	0	1	3	0	0	0	-1	0	0	0	0	0	0	0	-1	0	0	0	0	0	2	2		0	0	0	0	0	0	0	0	0	0	0	0	0	0	0
ACO2	0	1	0	0	0	0	1	0	0	0	0	0	1	3	0	0	0	-1	0	0	0	0	0	0	0	0	0	0	0	0	0	1	1		0	0	0	0	0	0	0	0	0	0	0	0	0	0	0
APEH	0	1	0	0	0	0	1	0	0	0	0	0	1	3	0	0	0	1	0	0	0	0	0	0	0	0	0	0	0	0	1	0	1		0	0	0	0	0	0	0	0	0	0	0	0	0	0	0
ATXN7L2	0	1	0	0	0	0	1	0	0	0	0	0	1	3	0	0	0	-1	0	0	0	0	0	0	0	0	0	0	0	0	0	1	1		0	0	0	0	0	0	0	0	0	0	0	0	0	0	0
CAMKV	0	1	0	0	0	0	1	0	0	0	0	0	1	3	0	0	0	-1	0	0	0	0	0	0	0	0	0	0	0	0	0	1	1		0	0	0	0	0	0	0	0	0	0	0	0	0	0	0
CDHR4	0	1	0	0	0	0	1	0	0	0	0	0	1	3	0	0	0	-1	0	0	0	0	0	0	0	0	0	0	0	0	0	1	1		0	0	0	0	0	0	0	0	0	0	0	0	0	0	0
DAG1	0	1	0	0	0	0	1	0	0	0	0	0	1	3	0	0	0	1	0	0	0	0	0	0	0	0	0	0	0	0	1	0	1		0	0	0	0	0	0	0	0	0	0	0	0	0	0	0
GNAT1	0	1	0	0	0	0	1	0	0	0	0	0	1	3	0	0	0	1	0	0	0	0	0	0	0	0	0	0	0	0	1	0	1		0	0	0	0	0	0	0	0	0	0	0	0	0	0	0
GOLGA6L9	0	1	0	0	1	1	0	0	0	1	0	0	0	3	-1	0	1	-1	0	0	0	0	0	0	0	0	0	0	0	0	1	2	1		0	0	0	0	0	0	0	0	0	0	0	0	0	0	0
ITIH1	0	1	0	0	0	0	1	0	0	0	0	0	1	3	0	0	0	-1	0	0	0	0	0	0	0	0	0	0	0	0	0	1	1		0	0	0	0	0	0	0	0	0	0	0	0	0	0	0
ITIH3	0	1	0	0	0	0	1	0	0	0	0	0	1	3	0	0	0	1	0	0	0	0	0	0	0	0	0	0	0	0	1	0	1		0	0	0	0	0	0	0	0	0	0	0	0	0	0	0
KLHDC8B	0	1	0	0	0	0	1	0	0	0	0	0	1	3	0	0	0	-1	0	1	0	0	0	0	0	0	0	0	0	-1	1	2	1		0	0	0	0	0	0	0	0	0	0	0	0	0	0	0
MORC2	0	1	0	0	0	0	1	0	0	0	0	0	1	3	0	0	0	1	0	0	-1	0	0	1	0	0	0	0	0	0	2	1	1		0	0	0	0	0	0	0	0	0	0	0	0	0	0	0
PRR7	0	1	0	0	0	0	1	0	0	0	0	0	1	3	0	0	0	-1	0	0	0	0	0	0	0	0	0	0	0	0	0	1	1		0	0	0	0	0	0	0	0	0	0	0	0	0	0	0
RBM5	0	1	0	0	0	0	1	0	0	0	0	0	1	3	0	0	0	1	0	0	0	0	0	0	0	0	0	0	0	0	1	0	1		0	0	0	0	0	0	0	0	0	0	0	0	0	0	0
SBK1	0	1	0	0	0	0	0	0	0	1	0	0	1	3	0	0	-1	1	0	1	0	0	0	0	0	0	0	0	0	0	2	1	1		0	0	0	0	0	0	0	0	0	0	0	0	0	0	0
SEMA3G	0	1	0	0	0	0	0	0	0	0	1	0	1	3	0	1	0	-1	0	0	0	1	0	0	0	0	0	0	0	0	2	1	1		0	0	0	0	0	0	0	0	0	0	0	0	0	0	0
SPNS1	0	1	0	0	0	0	1	0	0	0	0	0	1	3	0	0	0	-1	0	0	0	0	0	0	0	0	0	0	0	0	0	1	1		0	0	0	0	0	0	0	0	0	0	0	0	0	0	0
TCF20	0	1	0	0	0	0	1	0	0	0	0	0	1	3	0	0	0	-1	0	0	0	0	0	0	0	0	0	0	0	0	0	1	1		0	0	0	0	0	0	0	0	0	0	0	0	0	0	0
TCTA	0	1	0	0	0	0	1	0	0	0	0	0	1	3	0	0	0	1	0	0	0	0	0	0	0	0	0	0	0	0	1	0	1		0	0	0	0	0	0	0	0	0	0	0	0	0	0	0
TET2	0	1	0	0	0	0	1	0	0	0	0	0	1	3	0	0	0	-1	0	0	0	0	0	0	0	0	0	0	0	0	0	1	1		0	0	0	0	0	0	0	0	0	0	0	0	0	0	0
USP19	0	1	0	0	0	0	1	0	0	0	0	0	1	3	0	0	0	1	0	0	0	0	0	0	0	0	0	0	0	0	1	0	1		0	0	0	0	0	0	0	0	0	0	0	0	0	0	0
CKB	0	1	0	0	0	0	1	0	0	0	0	0	1	3	0	0	0	1	0	0	0	0	0	0	0	0	0	0	-1	0	1	1	0		0	0	0	0	0	0	0	0	0	0	0	0	0	0	0
ST3GAL3	0	1	0	0	0	0	1	0	0	0	0	0	1	3	0	0	0	1	0	-1	0	0	0	0	0	0	0	0	0	0	1	1	0		0	0	0	0	0	0	0	0	0	0	0	0	0	0	0
TNIP2	0	1	0	0	1	1	1	0	1	0	0	0	0	4	1	0	0	1	0	0	0	0	0	0	0	0	0	-1	-1	0	2	2	0		0	0	0	0	0	0	0	0	0	0	0	0	0	0	0
SEPT3	0	1	0	0	0	0	1	0	0	0	0	0	1	3	0	0	0	-1	0	0	0	0	0	0	0	0	0	0	0	0	0	1	1		0	0	0	0	0	0	0	0	0	0	0	0	0	0	0
ERAP2	0	0	1	0	1	1	1	0	0	0	0	0	0	3	-1	-1	1	-1	-1	-1	-1	-1	-1	-1	-1	-1	-1	-1	-1	-1	1	15	14		0	0	0	0	0	0	0	0	0	0	0	0	0	0	0
ARMC1	0	0	1	0	1	0	1	0	0	0	0	0	0	3	-1	0	0	-1	0	-1	-1	-1	-1	-1	-1	-1	-1	-1	-1	-1	0	13	13		0	0	0	0	0	0	0	0	0	0	0	0	0	0	0
ZNF709	0	0	1	0	1	0	0	0	0	1	0	0	0	3	-1	0	-1	-1	0	-1	-1	-1	-1	0	-1	-1	-1	0	0	0	0	10	10		0	0	0	0	0	0	0	0	0	0	0	0	0	0	0
XRCC6BP1	0	0	1	0	0	0	0	0	1	1	0	0	0	3	0	0	-1	0	0	0	0	0	0	0	0	0	0	0	0	0	0	1	1		0	0	0	0	0	0	0	0	0	0	0	0	0	0	0
PCDHA4	0	0	1	0	0	0	0	0	1	0	0	0	1	3	-1	0	0	-1	0	0	-1	1	0	0	0	-1	0	0	0	0	1	4	3		0	0	0	0	0	0	0	0	0	0	0	0	0	0	0
CTD-3025N20.3	0	0	1	0	1	0	0	0	0	1	0	0	0	3	1	0	1	0	0	0	0	0	0	0	0	0	0	0	0	0	2	0	2		0	0	0	0	0	0	0	0	0	0	0	0	0	0	0
MFSD3	0	0	1	0	0	0	0	0	1	0	0	0	1	3	0	0	0	-1	-1	0	0	-1	0	0	1	0	0	0	0	0	1	3	2		0	0	0	0	0	0	0	0	0	0	0	0	0	0	0
ORC1	0	0	1	0	0	0	1	0	0	0	0	0	1	3	0	0	0	1	1	0	0	0	0	0	0	0	0	0	0	0	2	0	2		0	0	0	0	0	0	0	0	0	0	0	0	0	0	0
EIF4HP2	0	0	1	0	1	1	0	0	0	0	0	0	0	2	-1	0	0	0	0	0	0	0	0	0	0	0	0	0	0	0	0	1	1		0	0	0	0	0	0	0	0	0	0	0	0	0	0	0
SYNGR1	0	1	1	0	0	0	1	0	0	0	0	0	0	3	1	0	1	1	0	0	0	1	1	0	-1	0	0	0	0	0	5	1	4		0	0	0	0	0	0	0	0	0	0	0	0	0	0	0
PUS10	0	1	1	0	1	0	0	0	0	0	0	0	0	3	-1	0	1	-1	-1	0	0	0	0	0	0	0	0	0	0	0	1	3	2		0	0	0	0	0	0	0	0	0	0	0	0	0	0	0
NPIPB9	0	1	1	0	0	0	0	0	0	0	1	0	0	3	0	1	0	1	1	0	1	1	1	1	0	0	0	0	0	0	7	0	7		0	0	0	0	0	0	0	0	0	0	0	0	0	0	0
TKT	0	1	1	0	0	0	0	0	0	1	0	0	0	3	-1	0	-1	-1	-1	0	0	-1	0	-1	0	0	0	0	-1	0	0	7	7		0	0	0	0	0	0	0	0	0	0	0	0	0	0	0
NDUFS3	0	1	1	0	0	0	0	0	0	0	0	0	1	3	0	0	0	-1	0	0	0	-1	-1	-1	0	0	0	0	0	0	0	4	4		0	0	0	0	0	0	0	0	0	0	0	0	0	0	0
TONSL	0	1	1	0	0	0	0	0	0	0	0	0	1	3	1	0	0	1	0	0	0	1	1	0	0	1	0	0	-1	0	5	1	4		0	0	0	0	0	0	0	0	0	0	0	0	0	0	0
FMNL1	0	1	1	0	0	0	0	0	1	0	0	0	0	3	0	0	0	1	0	0	0	1	1	0	0	0	0	0	0	0	3	0	3		0	0	0	0	0	0	0	0	0	0	0	0	0	0	0
POU3F2	0	1	1	0	0	0	0	0	0	0	0	0	1	3	0	0	0	1	0	0	0	1	0	0	0	0	1	0	0	0	3	0	3		0	0	0	0	0	0	0	0	0	0	0	0	0	0	0
NFAM1	0	1	1	0	0	0	0	0	1	0	0	0	0	3	0	0	0	-1	0	0	-1	0	0	0	0	-1	0	0	1	0	1	3	2		0	0	0	0	0	0	0	0	0	0	0	0	0	0	0
NISCH	1	0	0	0	0	0	0	1	1	1	0	0	1	4	-1	0	1	-1	0	0	0	0	0	0	0	-1	0	0	0	0	1	3	2	Antagonist	1	71	1	0	0	0	0	1	0	0	0	0	0	0	0
HCRTR1	1	1	0	0	0	0	1	0	0	0	0	0	1	3	0	0	0	1	0	0	0	0	1	0	0	0	0	-1	0	0	2	1	1	Agonist	1	3	1	1	0	1	0	2	0	0	0	0	0	0	0
HLA-C	1	0	0	0	0	0	0	0	0	1	1	1	0	3	0	-1	1	1	1	1	1	1	1	1	1	1	1	1	1	1	14	1	13	Agonist	0	0	0	0	0	0	0	0	0	0	0	0	0	0	0
PAK4	1	0	0	0	0	0	0	1	0	1	0	0	0	2	-1	0	-1	-1	0	0	-1	-1	-1	-1	-1	-1	-1	-1	-1	-1	0	13	13	Antagonist	0	0	0	2	0	0	0	0	0	0	0	0	0	0	0
HLA-A	1	1	0	0	0	0	0	0	0	1	1	1	1	5	0	-1	-1	-1	0	-1	0	-1	-1	-1	-1	0	0	-1	-1	0	0	10	10	Antagonist	1	138	0	0	0	0	0	0	0	0	0	0	0	0	0
LAMC2	1	1	0	0	1	0	1	1	0	0	0	0	0	4	0	0	0	1	1	1	1	1	1	1	1	0	1	0	1	0	10	0	10	Agonist	0	0	0	0	0	0	0	0	0	0	0	0	0	0	0
SERPINC1	1	0	0	0	1	0	0	1	0	0	0	0	0	2	0	0	0	1	0	1	1	1	0	1	0	1	1	1	1	0	9	0	9	Agonist	1	18	0	0	0	0	0	0	0	0	0	0	0	0	0
PLTP	1	0	0	0	0	0	0	0	0	1	0	0	1	2	1	0	1	1	0	0	0	0	1	0	1	0	0	0	0	0	5	0	5	Agonist	0	0	0	0	0	0	0	0	0	0	0	0	0	0	0
MAP3K3	1	0	0	0	0	0	1	1	0	0	0	0	0	2	0	0	0	1	0	1	0	1	1	0	0	0	1	0	0	0	5	0	5	Agonist	0	0	0	0	0	0	0	0	0	0	0	0	0	0	0
LAP3	1	0	0	0	0	0	0	1	1	0	0	0	0	2	-1	0	0	-1	0	0	0	-1	0	-1	0	0	0	0	0	0	0	4	4	Antagonist	0	0	0	0	0	1	0	0	0	0	0	0	0	0	0
IMPA1	1	0	0	0	1	0	0	1	0	0	0	0	0	2	-1	0	0	-1	0	-1	0	0	0	0	-1	0	0	0	0	0	0	4	4	Antagonist	0	0	0	0	0	0	0	0	0	0	0	0	0	0	0
TESK2	1	0	0	0	1	0	1	0	0	0	0	0	0	2	1	0	-1	1	0	0	1	0	1	0	1	0	0	0	0	0	5	1	4	Agonist	0	0	0	0	0	0	0	0	0	0	0	0	0	0	0
GHR	1	0	0	0	1	0	0	1	0	0	0	0	0	2	1	0	0	1	0	0	1	0	0	0	1	0	0	0	0	0	4	0	4	Agonist	0	0	0	0	0	1	0	0	0	0	0	0	0	0	0
VAMP2	1	0	0	0	1	0	0	1	0	0	0	0	0	2	1	0	-1	-1	0	0	0	0	-1	0	0	-1	0	0	-1	0	1	5	4	Antagonist	0	0	0	0	0	0	0	0	0	0	0	0	0	0	0
MC1R	1	0	0	0	1	0	0	1	0	0	0	0	0	2	-1	0	0	-1	1	1	-1	-1	-1	-1	-1	1	1	1	-1	0	5	8	3	Antagonist	0	0	0	0	0	0	0	1	0	0	0	0	0	0	0
OPRL1	1	0	0	0	0	0	1	1	0	0	0	0	0	2	0	0	0	-1	0	0	0	-1	-1	0	0	0	0	0	0	0	0	3	3	Antagonist	0	0	0	1	0	1	0	1	0	0	0	0	0	0	0
DYRK1B	1	0	0	0	1	0	0	1	0	0	0	0	0	2	0	0	0	1	0	0	0	1	1	0	0	0	0	0	0	0	3	0	3	Agonist	0	0	0	0	0	0	0	0	0	0	0	0	0	0	0
CD14	1	0	0	0	0	0	0	1	1	0	0	0	0	2	-1	0	0	-1	0	0	0	0	0	0	0	0	0	0	0	0	0	2	2	Antagonist	1	123	0	0	0	0	0	0	0	0	0	0	0	0	0
ITGB6	1	1	0	0	0	0	0	1	0	0	0	0	0	2	1	0	0	1	0	0	0	0	0	0	0	0	0	0	0	0	2	0	2	Agonist	0	0	0	1	0	0	0	0	0	0	0	0	0	0	0
GSTM1	1	0	0	0	0	0	0	0	0	1	1	0	0	2	1	-1	1	-1	0	1	-1	-1	0	1	0	1	0	1	1	-1	7	5	2	Agonist	0	0	0	0	0	0	0	1	0	0	0	0	0	0	0
ABCC3	1	0	0	0	1	0	0	1	0	0	0	0	0	2	1	0	0	1	-1	0	0	0	0	0	0	0	0	1	0	0	3	1	2	Agonist	0	0	0	0	0	0	0	0	0	0	0	0	0	0	0
LAMB2	1	0	0	0	0	0	1	1	0	0	0	0	1	3	0	0	0	-1	0	0	0	0	0	0	0	-1	0	0	0	0	0	2	2	Antagonist	1	70	0	0	0	0	0	0	0	0	0	0	0	0	0
MYLK	1	0	0	0	0	0	0	1	0	0	0	0	1	2	1	0	0	1	0	0	0	0	0	0	0	0	0	0	0	0	2	0	2	Agonist	0	0	0	0	0	0	0	0	0	0	0	0	0	0	0
LIMK2	1	0	0	0	1	0	0	1	0	0	0	0	0	2	1	0	0	1	0	0	0	0	0	0	0	0	0	0	0	0	2	0	2	Agonist	0	0	0	0	1	0	0	0	0	0	0	0	0	0	0
NR1H3	1	1	1	0	0	0	0	0	0	0	0	1	0	3	0	0	1	-1	1	0	0	-1	0	0	0	0	1	0	0	1	4	2	2	Agonist	0	0	0	1	0	0	0	0	0	0	0	0	0	0	0
CD19	1	0	0	0	0	0	1	0	0	0	0	0	1	2	0	0	0	1	0	0	0	0	0	0	0	0	1	0	0	0	2	0	2	Agonist	1	258	0	0	0	0	0	0	0	0	0	0	0	0	0
SRPK2	1	0	0	0	0	0	1	1	1	0	0	0	1	4	0	0	-1	-1	0	0	0	0	0	0	0	0	0	0	0	0	0	2	2	Antagonist	1	157	0	0	0	0	0	0	0	0	0	0	0	0	0
ATG10	0	0	0	0	1	1	1	0	0	0	0	0	0	2	-1	1	-1	-1	-1	-1	-1	-1	-1	-1	-1	-1	-1	-1	-1	-1	1	15	14		0	0	0	0	0	0	0	0	0	0	0	0	0	0	0
TYW5	0	0	0	0	1	0	1	0	0	0	0	0	0	2	1	0	1	1	1	1	1	1	1	1	1	0	0	0	1	1	12	0	12		0	0	0	0	0	0	0	0	0	0	0	0	0	0	0
SHARPIN	0	0	0	0	1	0	1	0	0	0	0	0	0	2	-1	0	1	1	0	0	0	0	0	0	0	0	0	0	1	1	4	1	3		0	0	0	0	0	0	0	0	0	0	0	0	0	0	0
MICU1	0	0	0	0	1	1	1	0	0	0	0	0	0	2	-1	0	-1	1	0	0	0	0	0	0	0	0	0	0	-1	0	1	3	2		0	0	0	0	0	0	0	0	0	0	0	0	0	0	0
CCDC66	0	0	0	0	1	0	1	0	0	0	0	0	0	2	1	0	1	1	1	1	1	1	1	1	1	1	1	1	1	0	14	0	14		0	0	0	0	0	0	0	0	0	0	0	0	0	0	0
CD46	0	0	0	0	1	1	1	0	0	0	0	0	0	2	1	0	1	1	1	1	1	1	1	1	1	1	1	1	1	0	14	0	14		0	0	0	0	0	0	0	0	0	0	0	0	0	0	0
IRAK1BP1	0	0	0	0	1	0	1	0	0	0	0	0	0	2	-1	0	1	-1	0	-1	-1	-1	-1	0	-1	0	-1	-1	0	-1	1	10	9		0	0	0	0	0	0	0	0	0	0	0	0	0	0	0
LRRCC1	0	0	0	0	1	1	0	0	1	0	0	0	0	2	1	0	-1	1	1	0	1	0	0	1	1	1	1	0	1	0	9	1	8		0	0	0	0	0	0	0	0	0	0	0	0	0	0	0
CCDC65	0	0	0	0	0	0	0	0	1	1	0	0	0	2	0	0	1	1	0	1	0	1	1	1	1	0	0	0	0	0	7	0	7		0	0	0	0	0	0	0	0	0	0	0	0	0	0	0
RCBTB1	0	0	0	0	1	1	0	0	1	0	0	0	0	2	-1	0	-1	1	0	0	1	1	1	1	1	1	0	0	1	0	8	2	6		0	0	0	0	0	0	0	0	0	0	0	0	0	0	0
RMI1	0	0	0	0	1	0	1	0	0	0	0	0	0	2	1	0	1	1	0	0	0	1	1	0	0	0	0	0	0	1	6	0	6		0	0	0	0	0	0	0	0	0	0	0	0	0	0	0
NUDT12	0	0	0	0	1	0	1	0	0	0	0	0	0	2	1	0	-1	1	0	1	1	0	-1	1	1	0	0	1	0	0	7	2	5		0	0	0	0	0	0	0	0	0	0	0	0	0	0	0
LARP7	0	0	0	0	1	1	1	0	0	0	0	0	0	2	-1	0	1	-1	0	0	0	0	0	-1	0	0	0	0	0	0	1	3	2		0	0	0	0	0	0	0	0	0	0	0	0	0	0	0
SPEG	0	0	0	0	1	0	1	0	0	0	0	0	0	2	1	0	-1	1	0	0	0	1	0	0	0	0	0	0	0	0	3	1	2		0	0	0	0	0	0	0	0	0	0	0	0	0	0	0
CCDC39	0	0	0	0	1	0	1	0	0	0	0	0	0	2	-1	0	1	1	0	-1	0	1	0	0	0	0	0	0	0	0	3	2	1		0	0	0	0	0	0	0	0	0	0	0	0	0	0	0
PHIP	0	0	0	0	1	0	1	0	0	0	0	0	0	2	1	0	-1	-1	0	0	0	0	0	0	0	0	0	0	0	0	1	2	1		0	0	0	0	0	0	0	0	0	0	0	0	0	0	0
C4orf21	0	0	0	0	1	1	1	0	0	0	0	0	0	2	1	0	-1	0	0	0	0	0	0	0	0	0	0	0	0	0	1	1	0		0	0	0	0	0	0	0	0	0	0	0	0	0	0	0
COG5	0	0	0	0	1	1	1	0	0	0	0	0	0	2	1	0	-1	-1	0	1	-1	1	0	0	0	0	0	0	0	0	3	3	0		0	0	0	0	0	0	0	0	0	0	0	0	0	0	0
TMEM180	0	0	0	0	1	1	0	0	1	1	0	0	0	3	1	0	-1	0	0	0	0	0	0	0	0	0	0	0	0	0	1	1	0		0	0	0	0	0	0	0	0	0	0	0	0	0	0	0
GSTM3	0	0	0	0	0	0	0	0	1	1	0	0	0	2	-1	0	-1	-1	-1	-1	-1	-1	-1	-1	-1	1	-1	-1	-1	1	2	13	11		0	0	0	0	0	0	0	1	0	0	0	0	0	0	0
VWDE	0	0	0	0	1	0	0	0	1	0	0	0	0	2	1	0	-1	1	1	1	1	0	0	1	1	0	1	1	1	0	10	1	9		0	0	0	0	0	0	0	0	0	0	0	0	0	0	0
DNMBP	0	0	0	0	1	0	0	0	1	0	0	0	0	2	1	0	1	1	0	1	0	0	1	0	0	1	0	0	0	0	6	0	6		0	0	0	0	0	0	0	0	0	0	0	0	0	0	0
FAM193A	0	0	0	0	0	0	1	0	0	1	0	0	0	2	0	0	-1	-1	0	0	0	0	0	0	-1	0	0	0	0	0	0	3	3		0	0	0	0	0	0	0	0	0	0	0	0	0	0	0
MTMR4	0	0	0	0	0	0	1	0	0	0	0	0	1	2	0	0	-1	-1	0	0	0	-1	0	0	0	0	0	0	0	0	0	3	3		0	0	0	0	0	0	0	0	0	0	0	0	0	0	0
EXT1	0	0	0	0	0	0	1	0	1	0	0	0	0	2	0	0	1	1	0	0	-1	0	1	0	0	0	0	0	0	0	3	1	2		0	0	0	0	0	0	0	0	0	0	0	0	0	0	0
LINC00657	0	0	0	0	1	1	0	0	0	1	0	0	0	2	1	0	1	0	0	0	0	0	0	0	0	0	0	0	0	0	2	0	2		0	0	0	0	0	0	0	0	0	0	0	0	0	0	0
SF3B1	0	0	0	0	1	1	0	0	1	0	0	0	0	2	1	0	-1	1	0	0	1	0	0	0	0	0	0	0	0	0	3	1	2		0	0	0	0	0	0	0	0	0	0	0	0	0	0	0
ZNF204P	0	0	0	0	1	1	0	0	0	1	0	0	0	2	1	0	1	0	0	0	0	0	0	0	0	0	0	0	0	0	2	0	2		0	0	0	0	0	0	0	0	0	0	0	0	0	0	0
HIST1H3H	0	0	0	0	0	0	0	0	1	0	0	0	1	2	0	0	-1	0	0	0	0	0	0	0	0	0	0	0	0	0	0	1	1		0	0	0	0	0	0	0	0	0	0	0	0	0	0	0
LRRC37A17P	0	0	0	0	1	0	0	0	0	1	0	0	0	2	0	0	-1	0	0	0	0	0	0	0	0	0	0	0	0	0	0	1	1		0	0	0	0	0	0	0	0	0	0	0	0	0	0	0
N6AMT2	0	0	0	0	0	0	1	0	1	0	0	0	0	2	0	0	-1	0	0	0	0	0	0	0	0	0	0	0	0	0	0	1	1		0	0	0	0	0	0	0	0	0	0	0	0	0	0	0
PCK2	0	0	0	0	1	1	1	0	0	0	0	0	0	2	1	0	-1	-1	0	0	0	0	0	1	1	0	0	0	0	0	3	2	1		0	0	0	0	0	0	0	0	0	0	0	0	0	0	0
RNF182	0	0	0	0	1	0	1	0	0	0	0	0	0	2	-1	0	-1	-1	0	0	1	0	0	0	0	0	0	0	0	1	2	3	1		0	0	0	0	0	0	0	0	0	0	0	0	0	0	0
TAL1	0	0	0	0	1	0	1	0	0	0	0	0	0	2	1	0	-1	1	0	0	0	0	0	0	0	0	0	0	0	0	2	1	1		0	0	0	0	0	0	0	0	0	0	0	0	0	0	0
ANKHD1-EIF4EBP3	0	0	0	0	0	0	1	0	1	0	0	0	0	2	0	0	0	0	0	0	0	0	0	0	0	0	0	0	0	0	0	0	0		0	0	0	0	0	0	0	0	0	0	0	0	0	0	0
AP4E1	0	0	0	0	1	0	0	0	1	0	0	0	0	2	1	0	1	-1	0	0	0	0	-1	0	0	0	0	0	0	0	2	2	0		0	0	0	0	0	0	0	0	0	0	0	0	0	0	0
C11orf49	0	0	0	0	0	0	0	0	1	1	0	0	0	2	1	0	-1	1	0	-1	-1	0	1	0	0	0	0	0	0	0	3	3	0		0	0	0	0	0	0	0	0	0	0	0	0	0	0	0
DPY19L1P1	0	0	0	0	1	1	0	0	0	1	0	0	0	2	-1	0	1	0	0	0	0	0	0	0	0	0	0	0	0	0	1	1	0		0	0	0	0	0	0	0	0	0	0	0	0	0	0	0
POM121L2	0	0	0	0	1	0	0	0	0	0	0	0	1	2	0	0	0	0	0	0	0	0	0	0	0	0	0	0	0	0	0	0	0		0	0	0	0	0	0	0	0	0	0	0	0	0	0	0
SMG7	0	0	0	0	1	1	1	0	0	0	0	0	0	2	0	0	0	-1	1	0	-1	0	0	0	0	0	0	0	1	0	2	2	0		0	0	0	0	0	0	0	0	0	0	0	0	0	0	0
ZNF131	0	0	0	0	1	0	1	0	0	0	0	0	0	2	1	0	-1	1	0	-1	0	0	0	0	0	0	0	0	0	0	2	2	0		0	0	0	0	0	0	0	0	0	0	0	0	0	0	0
ZNF777	0	0	0	0	1	0	1	0	0	0	0	0	0	2	0	0	1	-1	0	0	0	0	0	0	0	0	0	0	0	0	1	1	0		0	0	0	0	0	0	0	0	0	0	0	0	0	0	0
LCA5L	0	0	0	0	1	1	0	0	1	0	0	0	0	2	1	0	0	1	1	1	1	1	1	1	1	1	1	1	1	1	14	0	14		0	0	0	0	0	0	0	0	0	0	0	0	0	0	0
MCUR1	0	0	0	0	1	0	0	0	0	1	0	0	0	2	1	0	1	1	1	1	1	1	1	1	1	1	1	1	1	0	14	0	14		0	0	0	0	0	0	0	0	0	0	0	0	0	0	0
ANAPC4	0	0	0	0	1	0	0	0	1	1	0	0	0	3	-1	0	-1	-1	-1	-1	-1	-1	-1	-1	-1	-1	0	-1	-1	0	0	13	13		0	0	0	0	0	0	0	0	0	0	0	0	0	0	0
FKBP11	0	0	0	0	0	0	0	0	1	1	0	0	0	2	0	0	1	1	1	1	1	1	1	1	1	1	1	1	1	0	13	0	13		0	0	0	0	0	0	0	0	0	0	0	0	0	0	0
ZNF391	0	0	0	0	0	0	0	0	0	1	0	0	1	2	1	0	1	1	1	1	1	1	1	1	1	1	1	1	1	-1	14	1	13		0	0	0	0	0	0	0	0	0	0	0	0	0	0	0
STRC	0	0	0	0	1	0	1	0	0	0	0	0	0	2	1	0	0	1	1	1	1	0	0	1	1	0	1	1	1	1	11	0	11		0	0	0	0	0	0	0	0	0	0	0	0	0	0	0
COL16A1	0	0	0	0	0	0	1	0	0	0	0	0	1	2	1	0	0	1	-1	1	1	-1	0	1	1	1	1	1	1	0	10	2	8		0	0	0	0	0	0	0	0	0	0	0	0	0	0	0
FAM71F2	0	0	0	0	0	0	0	0	1	1	0	0	0	2	1	0	1	1	0	0	1	1	1	1	1	0	0	0	0	0	8	0	8		0	0	0	0	0	0	0	0	0	0	0	0	0	0	0
TTLL6	0	0	0	0	0	0	0	0	1	1	0	0	0	2	1	0	1	1	0	0	1	1	-1	1	0	1	1	1	0	0	9	1	8		0	0	0	0	0	0	0	0	0	0	0	0	0	0	0
WDR92	0	0	0	0	1	1	0	0	0	1	0	0	0	2	1	0	1	1	0	1	1	0	1	1	1	0	0	0	0	0	8	0	8		0	0	0	0	0	0	0	0	0	0	0	0	0	0	0
SH3BGR	0	0	0	0	1	0	0	0	1	1	0	0	0	3	1	0	1	1	0	1	0	0	0	0	0	1	0	1	1	0	7	0	7		0	0	0	0	0	0	0	0	0	0	0	0	0	0	0
SNF8	0	0	0	0	1	0	0	0	1	0	0	0	0	2	-1	0	0	-1	0	-1	-1	0	-1	-1	-1	0	-1	0	0	1	1	8	7		0	0	0	0	0	0	0	0	0	0	0	0	0	0	0
CCDC88B	0	0	0	0	1	1	0	0	1	1	0	0	0	3	-1	0	-1	-1	0	1	-1	-1	-1	-1	-1	0	0	1	0	0	2	8	6		0	0	0	0	0	0	0	0	0	0	0	0	0	0	0
CDC25A	0	0	0	0	0	0	0	0	1	1	0	0	0	2	-1	0	-1	-1	0	0	-1	-1	-1	0	0	0	0	0	0	0	0	6	6		0	0	0	0	0	0	0	0	0	0	0	0	0	0	0
CRLF3	0	0	0	0	0	0	0	0	1	1	0	0	0	2	-1	0	1	-1	0	-1	0	-1	-1	0	-1	0	0	-1	0	0	1	7	6		0	0	0	0	0	0	0	0	0	0	0	0	0	0	0
FANK1	0	0	0	0	1	1	1	0	0	0	0	0	0	2	-1	0	0	-1	0	-1	0	-1	0	-1	-1	0	0	0	0	0	0	6	6		0	0	0	0	0	0	0	0	0	0	0	0	0	0	0
GSTM2	0	0	0	0	0	0	0	1	0	1	0	0	0	2	1	0	1	-1	0	1	1	0	0	1	1	0	0	0	1	0	7	1	6		0	0	0	0	0	0	0	1	0	0	0	0	0	0	0
IKBKAP	0	0	0	0	1	0	0	0	0	1	0	0	0	2	1	0	1	1	0	0	1	1	1	0	0	0	0	0	0	0	6	0	6		0	0	0	0	0	0	0	0	0	0	0	0	0	0	0
RPL8	0	0	0	0	0	0	0	0	0	1	0	1	0	2	-1	0	1	-1	-1	0	0	-1	-1	-1	-1	0	0	0	0	0	1	7	6		0	0	0	0	0	0	0	0	0	0	0	0	0	0	0
XRCC3	0	0	0	0	1	0	0	0	0	1	0	0	1	3	0	0	1	1	0	0	0	1	1	1	0	0	1	0	0	0	6	0	6		0	0	0	0	0	0	0	0	0	0	0	0	0	0	0
BTBD1	0	0	0	0	1	1	0	0	0	1	0	0	0	2	-1	0	-1	-1	1	0	-1	0	0	-1	0	0	0	-1	-1	1	2	7	5		0	0	0	0	0	0	0	0	0	0	0	0	0	0	0
FAM228A	0	0	0	0	1	0	0	0	1	1	0	0	0	3	-1	0	-1	-1	0	0	-1	0	-1	1	-1	0	0	0	-1	1	2	7	5		0	0	0	0	0	0	0	0	0	0	0	0	0	0	0
TSC1	0	0	0	0	1	0	1	0	0	0	0	0	0	2	-1	0	0	-1	0	0	-1	0	-1	-1	0	0	0	0	0	0	0	5	5		0	0	0	0	0	0	0	0	0	0	0	0	0	0	0
CORO6	0	0	0	0	1	0	0	0	0	1	0	0	0	2	1	0	-1	1	0	0	0	1	0	0	0	0	1	1	0	0	5	1	4		0	0	0	0	0	0	0	0	0	0	0	0	0	0	0
EXOSC6	0	0	0	0	0	0	0	0	0	1	0	1	0	2	-1	0	-1	-1	1	1	-1	-1	1	1	-1	-1	1	-1	-1	0	5	9	4		0	0	0	0	0	0	0	0	0	0	0	0	0	0	0
KIAA0319	0	0	0	0	1	0	1	0	0	0	0	0	0	2	-1	0	0	-1	0	0	0	0	0	0	0	0	0	-1	-1	0	0	4	4		0	0	0	0	0	0	0	0	0	0	0	0	0	0	0
PPP1R18	0	0	0	0	0	0	0	0	0	1	0	0	1	2	0	0	-1	-1	0	-1	0	0	0	0	0	-1	0	0	0	0	0	4	4		0	0	0	0	0	0	0	0	0	0	0	0	0	0	0
WRB	0	0	0	0	1	0	0	0	1	1	0	0	0	3	1	0	1	1	0	0	0	-1	0	0	0	0	0	0	1	1	5	1	4		0	0	0	0	0	0	0	0	0	0	0	0	0	0	0
ZBTB45	0	0	0	0	0	0	1	0	0	0	0	0	1	2	0	0	0	1	0	0	1	0	0	0	0	1	0	1	0	0	4	0	4		0	0	0	0	0	0	0	0	0	0	0	0	0	0	0
ATP6V0B	0	0	0	0	0	0	1	0	0	0	0	0	1	2	-1	0	0	-1	0	0	0	0	-1	0	0	0	0	0	0	0	0	3	3		0	0	0	0	0	0	0	0	0	0	0	0	0	0	0
CD40	1	0	0	0	1	1	0	1	0	0	0	0	0	2	-1	0	0	1	0	1	0	1	1	0	1	0	0	0	0	-1	5	2	3		0	0	0	0	0	0	0	0	0	0	0	0	0	0	0
GIGYF2	0	0	0	0	1	0	1	0	0	0	0	0	0	2	-1	0	0	-1	0	0	0	0	0	0	-1	0	0	0	0	0	0	3	3		0	0	0	0	0	0	0	0	0	0	0	0	0	0	0
HARS	0	0	0	0	0	0	1	0	0	0	0	0	1	2	0	0	0	1	0	0	0	0	1	0	0	0	0	1	0	0	3	0	3		0	0	0	0	0	0	0	0	0	0	0	0	0	0	0
HIST1H2BC	0	0	0	0	1	0	0	0	0	1	0	0	1	3	1	0	1	0	0	0	0	0	0	0	0	0	1	0	0	0	3	0	3		0	0	0	0	0	0	0	0	0	0	0	0	0	0	0
METTL2B	0	0	0	0	0	0	0	0	1	1	0	0	0	2	-1	0	-1	-1	0	0	-1	-1	1	0	-1	0	0	1	1	0	3	6	3		0	0	0	0	0	0	0	0	0	0	0	0	0	0	0
PCDHA12	0	0	0	0	1	1	0	0	1	1	0	0	0	3	-1	0	1	1	0	0	0	1	0	1	0	0	0	0	0	0	4	1	3		0	0	0	0	0	0	0	0	0	0	0	0	0	0	0
PHACTR3	0	0	0	0	0	0	1	0	0	0	0	1	0	2	0	0	0	1	0	1	0	0	0	1	0	0	0	0	0	0	3	0	3		0	0	0	0	0	0	0	0	0	0	0	0	0	0	0
PIP5K1A	0	0	0	0	1	0	0	1	0	0	0	0	0	2	-1	0	0	-1	0	0	0	1	0	0	0	0	-1	0	0	-1	1	4	3		0	0	0	0	0	0	0	0	0	0	0	0	0	0	0
PPP2R2D	0	0	0	0	0	0	0	0	1	1	0	0	0	2	1	0	-1	1	0	0	0	1	1	0	0	0	0	0	0	0	4	1	3		0	0	0	0	0	0	0	0	0	0	0	0	0	0	0
RALYL	0	0	0	0	0	0	1	0	0	0	0	0	1	2	-1	0	0	-1	0	0	0	0	0	0	0	0	0	0	0	-1	0	3	3		0	0	0	0	0	0	0	0	0	0	0	0	0	0	0
SAE1	0	0	0	0	1	0	1	0	0	0	0	0	0	2	-1	0	0	-1	0	0	0	0	0	0	0	-1	0	0	0	0	0	3	3		0	0	0	0	0	0	0	0	0	0	0	0	0	0	0
SHISA4	0	0	0	0	1	1	0	0	0	0	0	0	1	2	-1	0	0	1	0	0	-1	0	0	0	-1	0	1	-1	-1	0	2	5	3		0	0	0	0	0	0	0	0	0	0	0	0	0	0	0
SLC27A5	0	0	0	0	0	0	1	0	0	0	0	0	1	2	-1	0	0	1	1	-1	0	0	-1	-1	0	-1	0	1	-1	0	3	6	3		0	0	0	0	0	0	0	0	0	0	0	0	0	0	0
TMED4	0	0	0	0	1	0	0	0	0	1	0	0	0	2	1	0	-1	1	0	0	0	0	1	0	1	0	0	0	0	0	4	1	3		0	0	0	0	0	0	0	0	0	0	0	0	0	0	0
TMEM170B	0	0	0	0	0	0	0	0	1	0	0	0	1	2	-1	0	0	-1	0	0	0	0	0	0	0	0	0	0	-1	0	0	3	3		0	0	0	0	0	0	0	0	0	0	0	0	0	0	0
ABT1	0	0	0	0	0	0	1	0	0	0	0	0	1	2	1	0	0	1	0	0	0	0	0	0	0	0	0	0	0	0	2	0	2		0	0	0	0	0	0	0	0	0	0	0	0	0	0	0
ATPAF2	0	0	0	0	0	0	0	0	1	1	0	0	0	2	0	0	1	-1	1	-1	0	0	1	0	0	0	0	0	1	0	4	2	2		0	0	0	0	0	0	0	0	0	0	0	0	0	0	0
C10orf76	0	0	0	0	0	0	1	0	0	0	0	0	1	2	0	0	0	-1	0	0	0	0	0	0	0	0	0	0	-1	0	0	2	2		0	0	0	0	0	0	0	0	0	0	0	0	0	0	0
CELF1	0	0	0	0	0	0	0	0	0	1	0	0	1	2	0	0	-1	-1	0	0	0	0	0	0	0	0	0	0	0	0	0	2	2		0	0	0	0	0	0	0	0	0	0	0	0	0	0	0
CMAHP	0	0	0	0	1	0	0	0	0	1	0	0	0	2	1	0	1	0	0	0	0	0	0	0	0	0	0	0	0	0	2	0	2		0	0	0	0	0	0	0	0	0	0	0	0	0	0	0
CNGB3	0	0	0	0	1	0	1	0	0	0	0	0	0	2	1	0	0	1	0	0	0	0	0	0	0	0	0	0	0	0	2	0	2		0	0	0	0	0	0	0	0	0	0	0	0	0	0	0
CSPG4P9	0	0	0	0	1	0	0	0	0	1	0	0	0	2	-1	0	-1	0	0	0	0	0	0	0	0	0	0	0	0	0	0	2	2		0	0	0	0	0	0	0	0	0	0	0	0	0	0	0
CYP2D7P1	0	0	0	0	1	1	0	0	0	1	0	0	0	2	1	0	1	0	0	0	0	0	0	0	0	0	0	0	0	0	2	0	2		0	0	0	0	0	0	0	0	0	0	0	0	0	0	0
ERLIN1	0	0	0	0	0	0	1	0	0	0	0	0	1	2	0	0	0	-1	0	0	0	0	0	0	0	0	0	0	0	-1	0	2	2		0	0	0	0	0	0	0	0	0	0	0	0	0	0	0
FMNL3	0	0	0	0	0	0	0	0	0	1	0	0	1	2	0	0	-1	1	1	0	0	0	1	0	0	0	0	0	0	0	3	1	2		0	0	0	0	0	0	0	0	0	0	0	0	0	0	0
FOXP1-IT1	0	0	0	0	1	0	0	0	0	1	0	0	0	2	-1	0	-1	0	0	0	0	0	0	0	0	0	0	0	0	0	0	2	2		0	0	0	0	0	0	0	0	0	0	0	0	0	0	0
GADD45G	0	0	0	0	1	0	0	0	0	0	0	1	0	2	-1	0	0	-1	0	0	0	0	0	0	0	0	0	0	0	0	0	2	2		0	0	0	0	0	0	0	0	0	0	0	0	0	0	0
GNL1	0	0	0	0	0	0	0	0	0	1	0	0	1	2	0	0	-1	-1	0	0	0	0	0	0	0	0	0	0	0	0	0	2	2		0	0	0	0	0	0	0	0	0	0	0	0	0	0	0
GPX7	0	0	0	0	0	0	0	1	0	0	0	0	1	2	0	0	0	1	0	0	0	1	0	0	0	0	0	0	0	0	2	0	2		0	0	0	0	0	0	0	1	0	0	0	0	0	0	0
HABP4	0	0	0	0	1	0	1	0	0	0	0	0	1	3	0	0	0	-1	0	0	0	0	0	-1	0	1	0	0	0	-1	1	3	2		0	0	0	0	0	0	0	0	0	0	0	0	0	0	0
HIST1H1D	0	0	0	0	0	0	0	0	1	1	0	0	0	2	-1	0	1	1	0	0	0	1	0	0	0	0	0	0	0	0	3	1	2		0	0	0	0	0	0	0	0	0	0	0	0	0	0	0
HIST1H3D	0	0	0	0	0	0	0	0	1	0	0	0	1	2	1	0	0	1	0	0	0	0	0	0	0	0	0	0	0	0	2	0	2		0	0	0	0	0	0	0	0	0	0	0	0	0	0	0
IFT57	0	0	0	0	1	1	0	0	0	1	0	0	0	2	1	0	-1	-1	0	0	-1	0	1	-1	-1	0	0	0	0	1	3	5	2		0	0	0	0	0	0	0	0	0	0	0	0	0	0	0
IGSF9B	0	0	0	0	0	0	1	0	0	0	0	0	1	2	0	0	0	1	0	0	0	0	1	0	0	0	0	0	0	0	2	0	2		0	0	0	0	0	0	0	0	0	0	0	0	0	0	0
JMJD1C	0	0	0	0	0	0	1	0	0	0	0	0	1	2	0	0	0	-1	0	0	0	0	-1	0	0	0	0	0	0	0	0	2	2		0	0	0	0	0	0	0	0	0	0	0	0	0	0	0
LCORL	0	0	0	0	0	0	1	0	0	0	0	0	1	2	0	0	0	1	0	0	0	0	0	0	0	1	0	0	0	0	2	0	2		0	0	0	0	0	0	0	0	0	0	0	0	0	0	0
LINC00240	0	0	0	0	0	0	0	0	0	1	0	0	0	1	1	0	1	0	0	0	0	0	0	0	0	0	0	0	0	0	2	0	2		0	0	0	0	0	0	0	0	0	0	0	0	0	0	0
MACROD1	0	0	0	0	0	0	1	0	0	0	0	0	1	2	0	0	0	-1	0	0	0	0	0	0	0	0	-1	0	0	0	0	2	2		0	0	0	0	0	0	0	0	0	0	0	0	0	0	0
NCK1	0	0	0	0	0	0	0	0	0	1	0	0	1	2	0	0	1	1	0	0	0	0	0	0	0	0	-1	0	1	0	3	1	2		0	0	0	0	0	0	0	0	0	0	0	0	0	0	0
PCDHB3	0	0	0	0	0	0	0	0	1	1	0	0	0	2	1	0	-1	1	0	0	0	-1	0	-1	1	0	0	-1	0	-1	3	5	2		0	0	0	0	0	0	0	0	0	0	0	0	0	0	0
PINK1-AS	0	0	0	0	0	0	0	0	0	1	0	0	0	1	1	0	1	0	0	0	0	0	0	0	0	0	0	0	0	0	2	0	2		0	0	0	0	0	0	0	0	0	0	0	0	0	0	0
PRPF38A	0	0	0	0	1	0	0	0	0	0	0	0	1	2	1	0	0	1	0	0	0	0	0	0	0	0	0	0	0	0	2	0	2		0	0	0	0	0	0	0	0	0	0	0	0	0	0	0
PSD	0	0	0	0	0	0	1	0	0	0	0	0	1	2	0	0	0	-1	0	0	0	-1	0	0	0	0	0	0	0	0	0	2	2		0	0	0	0	0	0	0	0	0	0	0	0	0	0	0
QARS	0	0	0	0	0	0	1	0	0	0	0	0	1	2	0	0	0	-1	0	0	0	0	0	0	0	-1	0	0	0	0	0	2	2		0	0	0	0	0	0	0	0	0	0	0	0	0	0	0
RAD54L2	0	0	0	1	1	1	0	0	0	0	0	0	0	2	0	0	0	1	0	0	0	0	0	0	0	1	0	0	0	0	2	0	2		0	0	0	0	0	0	0	0	0	0	0	0	0	0	0
RNF43	0	0	0	0	0	0	1	0	0	0	0	0	1	2	0	0	0	-1	0	0	0	0	-1	0	0	0	0	0	0	0	0	2	2		0	0	0	0	0	0	0	0	0	0	0	0	0	0	0
RP11-152F13.7	0	0	0	0	1	1	0	0	0	1	0	0	0	2	-1	0	-1	0	0	0	0	0	0	0	0	0	0	0	0	0	0	2	2		0	0	0	0	0	0	0	0	0	0	0	0	0	0	0
RPL15	0	0	0	0	0	0	1	0	0	0	0	0	1	2	0	0	0	1	0	0	0	0	0	0	0	0	0	0	1	0	2	0	2		0	0	0	0	0	0	0	0	0	0	0	0	0	0	0
RPL23AP79	0	0	0	0	1	1	0	0	0	1	0	0	0	2	1	0	1	0	0	0	0	0	0	0	0	0	0	0	0	0	2	0	2		0	0	0	0	0	0	0	0	0	0	0	0	0	0	0
RPP21	0	0	0	0	0	0	0	0	0	1	0	0	1	2	0	0	1	-1	0	0	0	-1	-1	0	0	0	0	0	0	0	1	3	2		0	0	0	0	0	0	0	0	0	0	0	0	0	0	0
SLC22A23	0	0	0	0	0	0	0	0	1	1	0	0	0	2	0	0	1	1	0	0	0	0	0	0	0	0	0	0	0	0	2	0	2		0	0	0	0	0	0	0	0	0	0	0	0	0	0	0
SPR	0	0	0	0	0	0	0	0	0	1	0	1	0	2	0	0	-1	-1	0	0	0	0	0	0	0	0	0	0	0	0	0	2	2		0	0	0	0	0	0	1	0	0	0	0	0	0	0	0
SYT1	0	0	0	0	0	0	1	0	0	0	0	0	1	2	0	0	0	-1	0	0	0	0	-1	0	0	0	0	0	0	0	0	2	2		0	0	0	0	0	0	0	0	0	0	0	0	0	0	0
ZNF446	0	0	0	0	0	0	0	0	0	1	0	0	1	2	0	0	1	-1	0	1	0	0	0	0	0	1	0	0	0	0	3	1	2		0	0	0	0	0	0	0	0	0	0	0	0	0	0	0
ALMS1-IT1	0	0	0	0	0	0	0	0	0	1	0	0	0	1	0	0	1	0	0	0	0	0	0	0	0	0	0	0	0	0	1	0	1		0	0	0	0	0	0	0	0	0	0	0	0	0	0	0
ATAT1	0	0	0	0	0	0	0	0	0	1	0	0	1	2	0	0	-1	-1	0	0	0	0	1	0	0	0	0	0	0	0	1	2	1		0	0	0	0	0	0	0	0	0	0	0	0	0	0	0
ATXN1L	0	0	0	0	0	0	1	0	0	0	0	0	1	2	0	0	0	1	0	0	0	0	0	0	0	0	0	0	0	0	1	0	1		0	0	0	0	0	0	0	0	0	0	0	0	0	0	0
BAIAP2	0	0	0	0	0	0	1	0	0	0	0	0	1	2	0	0	0	1	0	0	0	0	0	0	0	0	0	0	0	0	1	0	1		0	0	0	0	0	0	0	0	0	0	0	0	0	0	0
BTN1A1	0	0	0	0	0	0	1	0	0	0	0	0	1	2	0	0	0	1	0	0	0	0	0	0	0	0	0	0	0	0	1	0	1		0	0	0	0	0	0	0	0	0	0	0	0	0	0	0
C17orf47	0	0	0	0	0	0	1	0	0	0	0	0	1	2	0	0	0	1	0	0	0	0	0	0	0	0	0	0	0	0	1	0	1		0	0	0	0	0	0	0	0	0	0	0	0	0	0	0
CCDC103	0	0	0	0	1	1	0	0	0	1	1	0	0	3	-1	1	-1	0	0	0	0	0	0	0	0	0	0	0	0	0	1	2	1		0	0	0	0	0	0	0	0	0	0	0	0	0	0	0
CCDC24	0	0	0	0	0	0	0	0	0	1	0	0	1	2	0	0	1	-1	0	0	0	0	1	0	0	0	0	0	0	0	2	1	1		0	0	0	0	0	0	0	0	0	0	0	0	0	0	0
CCL3L3	0	0	0	1	1	0	0	0	0	0	0	0	0	2	-1	0	0	0	0	0	0	0	0	0	0	0	0	0	0	0	0	1	1		0	0	0	0	0	0	0	0	0	0	0	0	0	0	0
CDH2	0	0	0	0	0	0	1	1	0	0	0	0	0	2	0	0	0	1	0	0	0	-1	1	0	0	0	0	0	0	0	2	1	1		0	0	0	0	0	1	0	0	0	0	0	0	0	0	0
CELSR3	0	0	0	0	0	0	1	0	0	0	0	0	1	2	0	0	0	-1	0	0	0	0	0	0	0	0	0	0	0	0	0	1	1		0	0	0	0	0	0	0	0	0	0	0	0	0	0	0
CLN3	0	0	0	0	0	0	1	0	0	0	0	0	1	2	0	0	0	1	0	0	0	0	0	0	0	0	0	0	0	0	1	0	1		0	0	0	0	0	0	0	0	0	0	0	0	0	0	0
CNBD2	0	0	0	0	0	0	1	0	0	0	0	0	1	2	0	0	0	1	0	0	0	0	0	0	0	0	0	0	0	0	1	0	1		0	0	0	0	0	0	0	0	0	0	0	0	0	0	0
COL11A1	1	0	0	0	1	1	0	0	0	1	0	0	0	2	-1	0	1	-1	0	0	0	0	0	0	0	0	0	0	0	0	1	2	1		0	0	0	0	0	0	0	0	0	0	0	0	0	0	0
CTNND1	0	0	0	0	1	0	1	0	0	0	0	0	0	2	1	0	0	1	0	0	0	0	0	0	0	0	0	0	0	-1	2	1	1		0	0	0	0	0	0	0	0	0	0	0	0	0	0	0
DHX38	0	0	0	0	1	1	0	0	1	1	0	0	0	3	1	0	-1	1	0	-1	-1	0	0	0	0	0	0	0	0	0	2	3	1		0	0	0	0	0	0	0	0	0	0	0	0	0	0	0
EEA1	0	0	0	0	0	0	1	0	1	0	0	0	0	2	0	0	0	1	0	0	0	0	0	0	0	0	0	0	0	0	1	0	1		0	0	0	0	0	0	0	0	0	0	0	0	0	0	0
EFCAB13	0	0	0	0	0	0	0	0	1	1	0	0	0	2	-1	0	-1	-1	-1	-1	-1	1	0	1	1	1	1	-1	1	0	6	7	1		0	0	0	0	0	0	0	0	0	0	0	0	0	0	0
EFTUD2	0	0	0	0	0	0	0	0	1	0	0	0	1	2	0	0	0	-1	0	1	0	1	0	0	0	0	0	0	0	0	2	1	1		0	0	0	0	0	0	0	0	0	0	0	0	0	0	0
FAM187A	0	0	0	0	1	1	0	0	0	1	1	0	0	3	-1	1	-1	0	0	0	0	0	0	0	0	0	0	0	0	0	1	2	1		0	0	0	0	0	0	0	0	0	0	0	0	0	0	0
FER1L4	0	0	0	0	1	0	0	0	0	0	0	0	0	1	-1	0	0	0	0	0	0	0	0	0	0	0	0	0	0	0	0	1	1		0	0	0	0	0	0	0	0	0	0	0	0	0	0	0
FOXH1	0	0	0	0	0	0	1	0	0	0	0	0	1	2	0	0	0	0	0	0	0	0	0	0	0	-1	0	0	0	0	0	1	1		0	0	0	0	0	0	0	0	0	0	0	0	0	0	0
FSCN3	0	0	0	0	0	0	1	0	0	0	0	0	1	2	0	0	0	0	0	0	0	0	0	0	0	0	0	1	0	0	1	0	1		0	0	0	0	0	0	0	0	0	0	0	0	0	0	0
GAS5-AS1	0	0	0	0	1	0	0	0	0	0	0	0	0	1	-1	0	0	0	0	0	0	0	0	0	0	0	0	0	0	0	0	1	1		0	0	0	0	0	0	0	0	0	0	0	0	0	0	0
GLDN	0	0	0	0	0	0	0	0	1	0	0	0	1	2	-1	0	0	1	-1	0	0	0	1	-1	0	0	0	0	0	0	2	3	1		0	0	0	0	0	0	0	0	0	0	0	0	0	0	0
HCG18	0	0	0	0	0	0	0	0	0	1	0	0	0	1	0	0	1	0	0	0	0	0	0	0	0	0	0	0	0	0	1	0	1		0	0	0	0	0	0	0	0	0	0	0	0	0	0	0
HIST1H4A	0	0	0	0	0	0	0	0	0	1	0	0	1	2	0	0	-1	0	0	0	0	0	0	0	0	0	0	0	0	0	0	1	1		0	0	0	0	0	0	0	0	0	0	0	0	0	0	0
HIST1H4B	0	0	0	0	1	1	0	0	1	0	0	0	1	3	1	0	0	0	0	0	0	0	0	0	0	0	0	0	0	0	1	0	1		0	0	0	0	0	0	0	0	0	0	0	0	0	0	0
HIST1H4D	0	0	0	0	0	0	0	0	1	0	0	0	1	2	1	0	0	0	0	0	0	0	0	0	0	0	0	0	0	0	1	0	1		0	0	0	0	0	0	0	0	0	0	0	0	0	0	0
HLA-L	0	0	0	0	0	0	0	0	0	1	0	0	0	1	0	0	1	0	0	0	0	0	0	0	0	0	0	0	0	0	1	0	1		0	0	0	0	0	0	0	0	0	0	0	0	0	0	0
IER5L	0	0	0	0	0	0	1	0	0	0	0	0	1	2	0	0	0	-1	0	0	0	0	0	0	0	0	0	0	0	0	0	1	1		0	0	0	0	0	0	0	0	0	0	0	0	0	0	0
KMT2E	0	0	0	0	0	0	0	0	1	0	0	0	1	2	0	0	0	1	0	0	0	0	0	0	0	0	0	0	0	0	1	0	1		0	0	0	0	0	0	0	0	0	0	0	0	0	0	0
MAST3	0	0	0	0	0	0	1	0	0	0	0	0	1	2	0	0	0	1	0	0	0	0	0	0	0	0	0	0	0	0	1	0	1		0	0	0	0	0	0	0	0	0	0	0	0	0	0	0
MCRS1	0	0	0	0	0	0	1	0	0	0	0	0	1	2	0	0	0	-1	0	0	0	0	0	0	0	0	0	0	0	0	0	1	1		0	0	0	0	0	0	0	0	0	0	0	0	0	0	0
MEF2C	0	0	0	0	0	0	1	0	0	0	0	0	1	2	0	0	0	1	0	0	0	0	0	0	0	0	0	0	0	0	1	0	1		0	0	0	0	0	0	0	0	0	0	0	0	0	0	0
METTL13	0	0	0	0	1	0	0	0	0	0	0	0	1	2	1	0	0	-1	0	1	0	-1	-1	0	0	0	0	0	0	0	2	3	1		0	0	0	0	0	0	0	0	0	0	0	0	0	0	0
METTL21B	0	0	0	0	0	0	0	0	1	1	0	0	0	2	0	0	1	0	0	0	0	0	0	0	0	0	0	0	0	0	1	0	1		0	0	0	0	0	0	0	0	0	0	0	0	0	0	0
MYO6	0	0	0	0	0	0	0	0	0	0	0	1	1	2	-1	0	0	1	0	-1	0	1	1	-1	-1	0	0	0	0	0	3	4	1		0	0	0	0	0	0	0	0	0	0	0	0	0	0	0
NOVA1	0	0	0	0	0	0	1	0	0	0	0	0	1	2	0	0	0	-1	0	0	0	0	0	0	0	0	0	0	0	0	0	1	1		0	0	0	0	0	0	0	0	0	0	0	0	0	0	0
NYAP2	0	0	0	0	1	0	0	0	0	1	0	0	0	2	1	0	-1	1	0	0	0	0	0	0	0	0	0	0	0	0	2	1	1		0	0	0	0	0	0	0	0	0	0	0	0	0	0	0
PHF20	0	0	0	0	0	0	1	0	0	0	0	0	1	2	0	0	0	-1	0	0	0	0	0	0	0	0	0	0	0	0	0	1	1		0	0	0	0	0	0	0	0	0	0	0	0	0	0	0
PLA2G15	0	0	0	0	0	0	1	0	0	1	0	0	0	2	0	0	-1	1	0	-1	0	0	0	0	0	0	0	0	0	0	1	2	1		0	0	0	0	0	0	0	0	0	0	0	0	0	0	0
PRR15L	0	0	0	0	0	0	1	0	0	0	0	0	1	2	0	0	0	1	0	0	0	0	-1	0	0	0	0	0	-1	0	1	2	1		0	0	0	0	0	0	0	0	0	0	0	0	0	0	0
PTCH1	0	0	0	0	0	0	1	0	0	0	0	0	1	2	0	0	0	1	0	0	0	0	0	0	0	0	0	0	0	0	1	0	1		0	0	0	0	0	0	0	0	0	0	0	0	0	0	0
RAB11A	0	0	0	0	0	0	1	0	0	0	0	0	0	1	0	0	0	-1	0	0	0	0	0	0	0	0	0	0	0	0	0	1	1		0	0	0	0	0	0	0	0	0	0	0	0	0	0	0
RAI1	0	0	0	0	0	0	1	0	0	0	0	0	1	2	0	0	0	-1	0	0	0	0	0	0	0	0	0	0	0	0	0	1	1		0	0	0	0	0	0	0	0	0	0	0	0	0	0	0
RERG	0	0	0	0	0	0	1	0	1	0	0	0	0	2	0	0	0	-1	0	0	0	0	-1	0	0	0	0	0	0	1	1	2	1		0	0	0	0	0	0	0	0	0	0	0	0	0	0	0
RN7SL199P	0	0	0	1	1	1	0	0	0	0	0	0	0	2	-1	0	0	0	0	0	0	0	0	0	0	0	0	0	0	0	0	1	1		0	0	0	0	0	0	0	0	0	0	0	0	0	0	0
RN7SL656P	0	0	0	1	1	1	0	0	0	0	0	0	0	2	-1	0	0	0	0	0	0	0	0	0	0	0	0	0	0	0	0	1	1		0	0	0	0	0	0	0	0	0	0	0	0	0	0	0
ROMO1	0	0	0	0	0	0	1	0	0	0	0	0	1	2	-1	0	0	0	0	0	0	0	0	0	0	0	0	0	0	0	0	1	1		0	0	0	0	0	0	0	0	0	0	0	0	0	0	0
RP11-1348G14.6	0	0	0	1	1	0	0	0	0	0	0	0	0	2	-1	0	0	0	0	0	0	0	0	0	0	0	0	0	0	0	0	1	1		0	0	0	0	0	0	0	0	0	0	0	0	0	0	0
RP11-707P17.2	0	0	0	0	1	0	0	0	0	0	0	0	0	1	1	0	0	0	0	0	0	0	0	0	0	0	0	0	0	0	1	0	1		0	0	0	0	0	0	0	0	0	0	0	0	0	0	0
RUNX1T1	0	0	0	0	1	0	1	0	0	0	0	0	1	3	-1	0	0	1	0	1	0	0	0	0	0	0	0	0	0	0	2	1	1		0	0	0	0	0	0	0	0	0	0	0	0	0	0	0
SERBP1P3	0	0	0	0	1	1	0	0	0	0	0	0	0	1	-1	0	0	0	0	0	0	0	0	0	0	0	0	0	0	0	0	1	1		0	0	0	0	0	0	0	0	0	0	0	0	0	0	0
SH3D19	0	0	0	0	1	0	0	0	1	0	0	0	0	2	-1	0	0	-1	0	1	-1	1	1	-1	0	0	0	0	0	0	3	4	1		0	0	0	0	0	0	0	0	0	0	0	0	0	0	0
SLC25A20	0	0	0	0	0	0	0	0	1	0	0	0	1	2	0	0	0	1	0	0	0	0	0	0	0	0	0	0	0	0	1	0	1		0	0	0	0	0	0	0	0	0	0	0	0	0	0	0
SLC25A5P1	0	0	0	0	1	0	0	0	0	0	0	0	0	1	-1	0	0	0	0	0	0	0	0	0	0	0	0	0	0	0	0	1	1		0	0	0	0	0	0	0	0	0	0	0	0	0	0	0
SLC38A3	0	0	0	0	0	0	0	0	0	1	0	0	0	1	0	0	-1	0	0	0	0	0	0	0	0	0	0	0	0	0	0	1	1		0	0	0	0	0	0	0	0	0	0	0	0	0	0	0
SPI1	0	0	0	0	0	0	1	0	0	0	0	0	1	2	0	0	0	-1	0	0	0	0	0	0	0	0	0	0	0	0	0	1	1		0	0	0	0	0	0	0	0	0	0	0	0	0	0	0
SREBF1	0	0	0	0	0	0	1	0	0	0	0	0	1	2	0	0	0	-1	0	0	0	0	0	0	0	0	0	0	0	0	0	1	1		0	0	0	0	0	0	0	0	0	0	0	0	0	0	0
STAB1	0	0	0	0	0	0	1	0	0	0	0	0	1	2	0	0	0	-1	0	0	0	0	0	0	0	0	0	0	0	0	0	1	1		0	0	0	0	0	0	0	0	0	0	0	0	0	0	0
TINAGL1	0	0	0	0	0	0	1	0	0	0	0	0	1	2	0	0	0	1	0	0	0	0	0	0	0	0	0	0	0	0	1	0	1		0	0	0	0	0	0	0	0	0	0	0	0	0	0	0
TRIM38	0	0	0	0	0	0	0	0	0	1	0	0	1	2	0	0	1	-1	0	0	0	0	0	0	0	0	0	-1	0	0	1	2	1		0	0	0	0	0	0	0	0	0	0	0	0	0	0	0
TUG1	0	0	0	0	0	0	0	0	0	1	0	0	0	1	0	0	-1	0	0	0	0	0	0	0	0	0	0	0	0	0	0	1	1		0	0	0	0	0	0	0	0	0	0	0	0	0	0	0
UBE2E1	0	0	0	0	0	0	1	0	0	0	0	0	1	2	0	0	0	1	0	0	1	0	0	0	0	0	-1	0	0	0	2	1	1		0	0	0	0	0	0	0	0	0	0	0	0	0	0	0
UBE2Q2P2	0	0	0	1	1	1	0	0	0	0	0	0	0	2	-1	0	0	0	0	0	0	0	0	0	0	0	0	0	0	0	0	1	1		0	0	0	0	0	0	0	0	0	0	0	0	0	0	0
ZFYVE9	0	0	0	0	0	0	1	0	0	0	0	0	1	2	0	0	0	-1	0	0	0	0	0	0	0	0	0	0	0	0	0	1	1		0	0	0	0	0	0	0	0	0	0	0	0	0	0	0
ZNF192P2	0	0	0	0	1	1	0	0	0	0	0	0	0	1	-1	0	0	0	0	0	0	0	0	0	0	0	0	0	0	0	0	1	1		0	0	0	0	0	0	0	0	0	0	0	0	0	0	0
ZSCAN16-AS1	0	0	0	0	0	0	0	0	0	1	0	0	0	1	0	0	1	0	0	0	0	0	0	0	0	0	0	0	0	0	1	0	1		0	0	0	0	0	0	0	0	0	0	0	0	0	0	0
AC009299.3	0	0	0	1	1	1	0	0	0	0	0	0	0	2	0	0	0	0	0	0	0	0	0	0	0	0	0	0	0	0	0	0	0		0	0	0	0	0	0	0	0	0	0	0	0	0	0	0
ADAM11	0	0	0	0	0	0	0	0	0	1	1	0	0	2	-1	1	-1	1	0	0	0	0	0	0	0	0	0	0	0	0	2	2	0		0	0	0	0	0	0	0	0	0	0	0	0	0	0	0
AMIGO3	0	0	0	0	0	0	1	0	0	0	0	0	1	2	0	0	0	0	0	0	0	0	0	0	0	0	0	0	0	0	0	0	0		0	0	0	0	0	0	0	0	0	0	0	0	0	0	0
APOBR	0	0	0	0	0	0	1	0	0	0	0	0	1	2	0	0	0	0	0	0	0	0	0	0	0	0	0	0	0	0	0	0	0		0	0	0	0	0	0	0	0	0	0	0	0	0	0	0
C3orf84	0	0	0	0	0	0	1	0	0	0	0	0	1	2	0	0	0	0	0	0	0	0	0	0	0	0	0	0	0	0	0	0	0		0	0	0	0	0	0	0	0	0	0	0	0	0	0	0
CDH8	0	0	0	0	1	0	1	0	0	0	0	0	1	3	1	0	0	-1	0	0	0	0	0	0	0	0	0	0	0	0	1	1	0		0	0	0	0	0	0	0	0	0	0	0	0	0	0	0
DDN	0	0	0	0	0	0	1	0	0	0	0	0	1	2	0	0	0	0	0	0	0	0	0	0	0	0	0	0	0	0	0	0	0		0	0	0	0	0	0	0	0	0	0	0	0	0	0	0
DND1	0	0	0	0	0	0	0	0	1	0	0	0	1	2	0	0	0	0	0	0	0	0	0	0	0	0	0	0	0	0	0	0	0		0	0	0	0	0	0	0	0	0	0	0	0	0	0	0
DUSP11	0	0	0	0	0	0	1	0	0	0	0	0	1	2	0	0	0	1	0	0	0	0	0	-1	0	0	0	0	0	0	1	1	0		0	0	0	0	0	0	0	0	0	0	0	0	0	0	0
FAM43B	0	0	0	0	0	0	1	0	0	0	0	0	1	2	0	0	0	-1	0	0	0	0	1	0	0	0	0	0	0	0	1	1	0		0	0	0	0	0	0	0	0	0	0	0	0	0	0	0
FNBP4	0	0	0	0	0	0	0	0	0	1	0	0	1	2	0	0	1	-1	0	0	0	0	0	0	0	0	0	0	0	0	1	1	0		0	0	0	0	0	0	0	0	0	0	0	0	0	0	0
HCG4P5	0	0	0	0	1	1	0	0	0	0	0	0	0	1	0	0	0	0	0	0	0	0	0	0	0	0	0	0	0	0	0	0	0		0	0	0	0	0	0	0	0	0	0	0	0	0	0	0
HIST1H2AB	0	0	0	0	0	0	0	0	1	0	0	0	1	2	0	0	0	0	0	0	0	0	0	0	0	0	0	0	0	0	0	0	0		0	0	0	0	0	0	0	0	0	0	0	0	0	0	0
HIST1H2AC	0	0	0	0	0	0	0	0	1	0	0	0	1	2	0	0	0	0	0	0	0	0	0	0	0	0	0	0	0	0	0	0	0		0	0	0	0	0	0	0	0	0	0	0	0	0	0	0
HIST1H2BN	0	0	0	0	0	0	1	0	0	0	0	0	1	2	0	0	0	-1	0	0	0	0	0	1	0	0	0	0	0	0	1	1	0		0	0	0	0	0	0	0	0	0	0	0	0	0	0	0
HIST1H3A	0	0	0	0	0	0	0	0	1	0	0	0	1	2	0	0	0	0	0	0	0	0	0	0	0	0	0	0	0	0	0	0	0		0	0	0	0	0	0	0	0	0	0	0	0	0	0	0
HIST1H3C	0	0	0	0	0	0	1	0	0	0	0	0	1	2	0	0	0	0	0	0	0	0	0	0	0	0	0	0	0	0	0	0	0		0	0	0	0	0	0	0	0	0	0	0	0	0	0	0
HIST1H4H	0	0	0	0	0	0	0	0	1	1	0	0	0	2	1	0	1	-1	0	0	0	0	0	0	-1	0	0	0	0	0	2	2	0		0	0	0	0	0	0	0	0	0	0	0	0	0	0	0
HLA-U	0	0	0	0	0	0	0	0	0	0	0	1	0	1	0	0	0	0	0	0	0	0	0	0	0	0	0	0	0	0	0	0	0		0	0	0	0	0	0	0	0	0	0	0	0	0	0	0
HLA-W	0	0	0	0	0	0	0	0	0	0	0	1	0	1	0	0	0	0	0	0	0	0	0	0	0	0	0	0	0	0	0	0	0		0	0	0	0	0	0	0	0	0	0	0	0	0	0	0
HSF5	0	0	0	0	0	0	1	0	0	0	0	0	1	2	0	0	0	0	0	0	0	0	0	0	0	0	0	0	0	0	0	0	0		0	0	0	0	0	0	0	0	0	0	0	0	0	0	0
IGF2BP1	0	0	0	0	0	0	1	0	0	0	0	0	1	2	0	0	0	0	0	0	0	0	0	0	0	0	0	0	0	0	0	0	0		0	0	0	0	0	0	0	0	0	0	0	0	0	0	0
KCNIP2-AS1	0	0	0	0	0	0	0	0	0	0	0	1	0	1	0	0	0	0	0	0	0	0	0	0	0	0	0	0	0	0	0	0	0		0	0	0	0	0	0	0	0	0	0	0	0	0	0	0
KMT2D	0	0	0	0	0	0	1	0	0	0	0	0	1	2	0	0	0	0	0	0	0	0	0	0	0	0	0	0	0	0	0	0	0		0	0	0	0	0	0	0	0	0	0	0	0	0	0	0
LINC00222	0	0	0	0	1	0	0	0	0	1	0	0	0	2	1	0	-1	0	0	0	0	0	0	0	0	0	0	0	0	0	1	1	0		0	0	0	0	0	0	0	0	0	0	0	0	0	0	0
LINC00594	0	0	0	0	1	0	0	0	0	0	0	0	0	1	0	0	0	0	0	0	0	0	0	0	0	0	0	0	0	0	0	0	0		0	0	0	0	0	0	0	0	0	0	0	0	0	0	0
LRRC16A	0	0	0	0	0	0	0	0	0	1	0	0	1	2	-1	0	1	0	0	0	0	0	0	0	0	0	0	0	0	0	1	1	0		0	0	0	0	0	0	0	0	0	0	0	0	0	0	0
MMP24-AS1	0	0	0	0	1	1	0	0	0	1	0	0	0	2	1	0	-1	0	0	0	0	0	0	0	0	0	0	0	0	0	1	1	0		0	0	0	0	0	0	0	0	0	0	0	0	0	0	0
MORC2-AS1	0	0	0	0	1	1	0	0	0	0	0	0	0	1	0	0	0	0	0	0	0	0	0	0	0	0	0	0	0	0	0	0	0		0	0	0	0	0	0	0	0	0	0	0	0	0	0	0
NCAPG	0	0	0	0	0	0	1	0	0	0	0	0	1	2	0	0	0	1	0	0	0	0	0	0	0	0	0	-1	0	0	1	1	0		0	0	0	0	0	0	0	0	0	0	0	0	0	0	0
NOTO	0	0	0	0	0	0	1	0	0	0	0	0	1	2	0	0	0	0	0	0	0	0	0	0	0	0	0	0	0	0	0	0	0		0	0	0	0	0	0	0	0	0	0	0	0	0	0	0
NPIPB8	0	0	0	0	0	0	1	0	0	0	0	0	1	2	0	0	0	0	0	0	0	0	0	0	0	0	0	0	0	0	0	0	0		0	0	0	0	0	0	0	0	0	0	0	0	0	0	0
OIP5-AS1	0	0	0	0	1	0	0	0	0	1	0	0	0	2	1	0	-1	0	0	0	0	0	0	0	0	0	0	0	0	0	1	1	0		0	0	0	0	0	0	0	0	0	0	0	0	0	0	0
OR2B2	0	0	0	0	0	0	1	0	0	0	0	0	1	2	0	0	0	0	0	0	0	0	0	0	0	0	0	0	0	0	0	0	0		0	0	0	0	0	0	0	0	0	0	0	0	0	0	0
OR2B7P	0	0	0	0	1	0	0	0	0	0	0	0	0	1	0	0	0	0	0	0	0	0	0	0	0	0	0	0	0	0	0	0	0		0	0	0	0	0	0	0	0	0	0	0	0	0	0	0
OR2B8P	0	0	0	0	1	1	0	0	0	0	0	0	0	1	0	0	0	0	0	0	0	0	0	0	0	0	0	0	0	0	0	0	0		0	0	0	0	0	0	0	0	0	0	0	0	0	0	0
OR5V1	0	0	0	0	0	0	1	0	0	0	0	0	1	2	0	0	0	0	0	0	0	0	0	0	0	0	0	0	0	0	0	0	0		0	0	0	0	0	0	0	0	0	0	0	0	0	0	0
PAX4	0	0	0	0	0	0	1	0	0	0	0	0	1	2	0	0	0	0	0	0	0	0	0	0	0	0	0	0	0	0	0	0	0		0	0	0	0	0	0	0	0	0	0	0	0	0	0	0
PHGR1	0	0	0	0	0	0	1	0	0	0	0	0	1	2	0	0	0	0	0	0	0	0	0	0	0	0	0	0	0	0	0	0	0		0	0	0	0	0	0	0	0	0	0	0	0	0	0	0
PRELID1P3	0	0	0	0	0	0	0	0	0	0	0	1	0	1	0	0	0	0	0	0	0	0	0	0	0	0	0	0	0	0	0	0	0		0	0	0	0	0	0	0	0	0	0	0	0	0	0	0
RBFOX1	0	0	0	0	0	0	1	0	0	1	0	0	0	2	0	0	1	-1	0	0	0	0	0	0	0	0	0	0	0	0	1	1	0		0	0	0	0	0	0	0	0	0	0	0	0	0	0	0
RN7SL471P	0	0	0	0	0	0	0	0	0	1	0	0	0	1	-1	0	1	0	0	0	0	0	0	0	0	0	0	0	0	0	1	1	0		0	0	0	0	0	0	0	0	0	0	0	0	0	0	0
RP11-18I14.10	0	0	0	0	1	1	0	0	0	1	0	0	0	2	-1	0	1	0	0	0	0	0	0	0	0	0	0	0	0	0	1	1	0		0	0	0	0	0	0	0	0	0	0	0	0	0	0	0
RP11-510M2.1	0	0	0	0	1	1	0	0	0	0	0	1	0	2	0	0	0	0	0	0	0	0	0	0	0	0	0	0	0	0	0	0	0		0	0	0	0	0	0	0	0	0	0	0	0	0	0	0
RP11-798G7.6	0	0	0	1	1	1	0	0	0	0	0	0	0	2	0	0	0	0	0	0	0	0	0	0	0	0	0	0	0	0	0	0	0		0	0	0	0	0	0	0	0	0	0	0	0	0	0	0
RP13-608F4.1	0	0	0	1	1	1	0	0	0	0	0	0	0	2	0	0	0	0	0	0	0	0	0	0	0	0	0	0	0	0	0	0	0		0	0	0	0	0	0	0	0	0	0	0	0	0	0	0
RP13-608F4.5	0	0	0	1	1	0	0	0	0	0	0	0	0	2	0	0	0	0	0	0	0	0	0	0	0	0	0	0	0	0	0	0	0		0	0	0	0	0	0	0	0	0	0	0	0	0	0	0
STH	0	0	0	0	0	0	1	0	0	0	0	0	1	2	0	0	0	0	0	0	0	0	0	0	0	0	0	0	0	0	0	0	0		0	0	0	0	0	0	0	0	0	0	0	0	0	0	0
SULF1	0	0	0	0	1	0	0	1	0	0	0	0	0	2	-1	0	0	1	0	0	0	0	0	0	0	0	0	0	0	0	1	1	0		0	0	0	0	0	0	0	0	0	0	0	0	0	0	0
TLK2	0	0	0	0	0	0	1	1	0	0	0	0	0	2	0	0	0	-1	0	0	0	0	0	0	0	1	0	0	0	0	1	1	0		0	0	0	0	0	0	0	0	0	0	0	0	0	0	0
U3	0	0	0	0	1	0	0	0	0	0	0	0	0	1	0	0	0	0	0	0	0	0	0	0	0	0	0	0	0	0	0	0	0		0	0	0	0	0	0	0	0	0	0	0	0	0	0	0
VPS41	0	0	0	0	1	0	1	0	0	0	0	0	0	2	1	0	0	1	0	0	-1	-1	0	0	0	0	0	0	0	0	2	2	0		0	0	0	0	0	0	0	0	0	0	0	0	0	0	0
VTRNA1-2	0	0	0	0	0	0	0	0	0	0	0	1	0	1	0	0	0	0	0	0	0	0	0	0	0	0	0	0	0	0	0	0	0		0	0	0	0	0	0	0	0	0	0	0	0	0	0	0
Y_RNA	0	0	0	0	0	0	0	0	0	0	0	1	0	1	0	0	0	0	0	0	0	0	0	0	0	0	0	0	0	0	0	0	0		0	0	0	0	0	0	0	0	0	0	0	0	0	0	0
ZFAS1	0	0	0	0	0	0	0	0	0	1	0	0	0	1	1	0	-1	0	0	0	0	0	0	0	0	0	0	0	0	0	1	1	0		0	0	0	0	0	0	0	0	0	0	0	0	0	0	0
ZNF821	0	0	0	0	0	0	1	0	0	0	0	0	1	2	0	0	0	0	0	0	0	0	0	0	0	0	0	0	0	0	0	0	0		0	0	0	0	0	0	0	0	0	0	0	0	0	0	0
ZNHIT3	0	0	0	0	0	0	1	0	0	0	0	0	1	2	0	0	0	0	0	0	0	0	0	0	0	0	0	0	0	0	0	0	0		0	0	0	0	0	0	0	0	0	0	0	0	0	0	0
ZSWIM6	0	0	0	0	0	0	1	0	0	0	0	0	1	2	0	0	0	0	0	0	0	0	0	0	0	0	0	0	0	0	0	0	0		0	0	0	0	0	0	0	0	0	0	0	0	0	0	0
CTD-2619J13.17	0	0	0	0	1	1	0	0	0	1	0	0	0	2	-1	0	-1	0	0	0	0	0	0	0	0	0	0	0	0	0	0	2	2		0	0	0	0	0	0	0	0	0	0	0	0	0	0	0
RP1-265C24.8	0	0	0	0	0	0	0	0	0	1	0	0	0	1	1	0	1	0	0	0	0	0	0	0	0	0	0	0	0	0	2	0	2		0	0	0	0	0	0	0	0	0	0	0	0	0	0	0
U91328.19	0	0	0	0	0	0	0	0	0	1	0	0	0	1	1	0	1	0	0	0	0	0	0	0	0	0	0	0	0	0	2	0	2		0	0	0	0	0	0	0	0	0	0	0	0	0	0	0
CTD-2517M14.5	0	0	0	0	0	0	0	0	0	1	0	0	0	1	0	0	1	0	0	0	0	0	0	0	0	0	0	0	0	0	1	0	1		0	0	0	0	0	0	0	0	0	0	0	0	0	0	0
RP11-197N18.2	0	0	0	0	0	0	0	0	0	1	0	0	0	1	0	0	-1	0	0	0	0	0	0	0	0	0	0	0	0	0	0	1	1		0	0	0	0	0	0	0	0	0	0	0	0	0	0	0
RP11-264B17.3	0	0	0	0	0	0	0	0	0	1	0	0	0	1	0	0	1	0	0	0	0	0	0	0	0	0	0	0	0	0	1	0	1		0	0	0	0	0	0	0	0	0	0	0	0	0	0	0
RP11-282O18.3	0	0	0	0	0	0	0	0	0	1	0	0	0	1	0	0	1	0	0	0	0	0	0	0	0	0	0	0	0	0	1	0	1		0	0	0	0	0	0	0	0	0	0	0	0	0	0	0
RP11-282O18.6	0	0	0	0	0	0	0	0	0	1	0	0	0	1	0	0	1	0	0	0	0	0	0	0	0	0	0	0	0	0	1	0	1		0	0	0	0	0	0	0	0	0	0	0	0	0	0	0
RP11-73M18.2	0	0	0	0	1	1	1	0	0	0	0	0	1	3	1	0	0	0	0	0	0	0	0	0	0	0	0	0	0	0	1	0	1		0	0	0	0	0	0	0	0	0	0	0	0	0	0	0
RP11-894J14.5	0	0	0	0	0	0	1	0	0	0	0	0	0	1	-1	0	0	0	0	0	0	0	0	0	0	0	0	0	0	0	0	1	1		0	0	0	0	0	0	0	0	0	0	0	0	0	0	0
CTA-14H9.5	0	0	0	0	0	0	0	0	0	0	0	1	0	1	0	0	0	0	0	0	0	0	0	0	0	0	0	0	0	0	0	0	0		0	0	0	0	0	0	0	0	0	0	0	0	0	0	0
CTD-2330K9.3	0	0	0	0	0	0	1	0	0	0	0	0	1	2	0	0	0	0	0	0	0	0	0	0	0	0	0	0	0	0	0	0	0		0	0	0	0	0	0	0	0	0	0	0	0	0	0	0
RP11-379H8.1	0	0	0	0	0	0	1	0	0	0	0	0	1	2	0	0	0	0	0	0	0	0	0	0	0	0	0	0	0	0	0	0	0		0	0	0	0	0	0	0	0	0	0	0	0	0	0	0
RP1-153G14.4	0	0	0	0	0	0	0	0	0	0	1	0	0	1	-1	1	0	0	0	0	0	0	0	0	0	0	0	0	0	0	1	1	0		0	0	0	0	0	0	0	0	0	0	0	0	0	0	0
RP11-562L8.1	0	0	0	0	0	0	0	0	0	0	0	1	0	1	0	0	0	0	0	0	0	0	0	0	0	0	0	0	0	0	0	0	0		0	0	0	0	0	0	0	0	0	0	0	0	0	0	0
RP1-309K20.6	0	0	0	0	0	0	1	0	0	0	0	0	0	1	0	0	0	0	0	0	0	0	0	0	0	0	0	0	0	0	0	0	0		0	0	0	0	0	0	0	0	0	0	0	0	0	0	0
CENPM	0	1	0	0	1	0	0	0	0	0	0	0	0	2	1	0	0	1	0	1	0	1	1	1	1	1	0	1	1	1	11	0	11		0	0	0	0	0	0	0	0	0	0	0	0	0	0	0
BBS9	0	1	0	0	0	0	0	0	1	0	0	0	0	2	-1	0	-1	-1	-1	-1	-1	-1	0	0	1	0	0	0	-1	0	1	8	7		0	0	0	0	0	0	0	0	0	0	0	0	0	0	0
FLOT1	0	1	0	0	1	0	0	0	0	0	0	0	1	3	0	0	1	1	0	1	0	1	1	0	0	0	0	1	0	0	6	0	6		0	0	0	0	0	0	0	0	0	0	0	0	0	0	0
HLA-G	0	1	0	0	0	0	0	0	0	0	0	1	0	2	0	0	0	-1	-1	0	0	-1	-1	0	-1	0	0	-1	0	0	0	6	6		0	0	0	0	0	0	0	0	0	0	0	0	0	0	0
MRPL10	0	1	0	0	1	1	0	0	1	0	0	0	0	3	-1	0	-1	1	0	0	1	1	1	0	1	0	0	0	1	1	7	2	5		0	0	0	0	0	0	0	0	0	0	0	0	0	0	0
ACP2	0	1	0	0	0	0	0	0	0	0	0	1	0	2	0	0	-1	-1	0	-1	0	0	-1	0	0	0	0	0	0	0	0	4	4		0	0	0	0	0	0	0	0	0	0	0	0	0	0	0
CDH4	0	1	0	0	0	0	1	0	0	0	0	0	0	2	1	0	0	-1	0	0	0	0	-1	0	0	0	-1	0	0	0	1	3	2		0	0	0	0	0	0	0	0	0	0	0	0	0	0	0
MDC1	0	1	0	0	0	0	0	0	0	0	0	0	1	2	0	0	1	-1	0	0	0	0	-1	0	0	0	0	0	0	-1	1	3	2		0	0	0	0	0	0	0	0	0	0	0	0	0	0	0
TMEM161B	0	1	0	0	0	0	0	0	1	0	0	0	0	2	-1	0	-1	1	0	0	0	0	-1	0	0	0	0	0	0	0	1	3	2		0	0	0	0	0	0	0	0	0	0	0	0	0	0	0
SCMH1	0	1	0	0	0	0	1	0	0	0	0	0	0	2	-1	0	0	1	0	1	0	0	0	0	0	0	0	0	0	0	2	1	1		0	0	0	0	0	0	0	0	0	0	0	0	0	0	0
TAT	0	1	0	0	0	0	1	0	0	0	0	0	0	2	0	0	0	1	0	0	0	0	0	0	0	0	0	0	0	0	1	0	1		0	0	1	0	0	0	0	0	0	0	0	0	0	0	0
SP4	0	1	0	0	0	0	1	0	0	0	0	0	0	2	0	0	0	-1	0	0	0	0	0	0	0	0	1	0	0	0	1	1	0		0	0	0	0	0	0	0	0	0	0	0	0	0	0	0
TMA7	0	1	0	0	0	0	0	0	1	0	0	0	0	2	-1	0	0	-1	-1	-1	1	-1	-1	1	-1	-1	1	-1	-1	1	4	10	6		0	0	0	0	0	0	0	0	0	0	0	0	0	0	0
ATF4	0	1	0	0	1	1	0	0	0	0	0	0	0	2	-1	0	0	-1	0	-1	0	0	0	-1	0	0	-1	0	0	0	0	5	5		0	0	0	0	0	0	0	0	0	0	0	0	0	0	0
C2orf40	0	1	0	0	1	0	0	0	0	0	0	0	0	2	1	0	0	1	0	0	1	0	0	0	0	0	0	1	0	1	5	0	5		0	0	0	0	0	0	0	0	0	0	0	0	0	0	0
RNF39	0	1	0	0	0	0	0	0	0	0	0	0	1	2	0	0	0	-1	1	-1	1	-1	-1	-1	0	-1	0	-1	-1	1	3	8	5		0	0	0	0	0	0	0	0	0	0	0	0	0	0	0
TANK	0	1	0	0	0	0	0	0	0	0	0	0	1	2	1	0	0	1	0	0	1	1	0	0	1	0	0	0	0	0	5	0	5		0	0	0	0	0	0	0	0	0	0	0	0	0	0	0
IGDCC4	0	1	0	0	1	0	0	0	0	0	0	0	0	2	-1	0	0	-1	0	0	0	-1	-1	0	0	0	0	0	0	0	0	4	4		0	0	0	0	0	0	0	0	0	0	0	0	0	0	0
PFKFB4	0	1	0	0	0	0	0	0	0	0	0	0	1	2	1	0	0	1	0	0	0	1	0	1	0	0	0	0	0	0	4	0	4		0	0	0	0	0	0	0	0	0	0	0	0	0	0	0
ARIH2OS	0	1	0	0	0	0	0	0	0	0	0	0	1	2	0	0	0	1	0	0	0	0	0	1	0	0	0	0	0	1	3	0	3		0	0	0	0	0	0	0	0	0	0	0	0	0	0	0
HP	1	1	0	0	1	1	0	0	0	0	0	0	0	2	-1	0	0	1	0	-1	-1	0	0	0	0	0	0	0	0	-1	1	4	3		0	0	0	0	0	0	0	0	0	0	0	0	0	0	0
LDB1	0	1	0	0	0	0	0	0	0	0	0	0	1	2	0	0	0	1	0	1	0	0	0	0	0	0	0	0	1	0	3	0	3		0	0	0	0	0	0	0	0	0	0	0	0	0	0	0
PREX1	0	1	0	0	0	0	0	0	0	0	0	0	1	2	-1	0	0	1	0	0	0	1	1	0	0	1	0	0	0	0	4	1	3		0	0	0	0	0	0	0	0	0	0	0	0	0	0	0
TRIM31	0	1	0	0	0	0	0	0	0	0	0	0	1	2	0	0	0	-1	0	0	0	-1	-1	0	0	0	0	0	0	0	0	3	3		0	0	0	0	0	0	0	0	0	0	0	0	0	0	0
ZNF19	0	1	0	0	0	0	0	0	0	0	0	0	1	2	1	0	0	-1	1	1	0	0	0	0	0	0	0	0	1	0	4	1	3		0	0	0	0	0	0	0	0	0	0	0	0	0	0	0
NKAPL	0	1	0	0	0	0	0	0	0	0	0	0	1	2	0	0	0	-1	0	0	0	0	0	0	0	0	-1	0	0	0	0	2	2		0	0	0	0	0	0	0	0	0	0	0	0	0	0	0
NKX2-8	0	1	0	0	0	0	1	0	0	0	0	0	0	2	0	0	0	1	1	0	0	0	0	0	0	0	0	0	0	0	2	0	2		0	0	0	0	0	0	0	0	0	0	0	0	0	0	0
OR2H2	0	1	0	0	0	0	0	0	0	0	0	0	1	2	0	0	0	1	0	0	0	0	0	0	1	0	0	0	0	0	2	0	2		0	0	0	0	0	0	0	0	0	0	0	0	0	0	0
ARL6IP4	0	1	0	0	0	0	0	0	0	0	0	0	1	2	0	0	0	-1	0	0	0	0	0	0	0	0	0	0	0	0	0	1	1		0	0	0	0	0	0	0	0	0	0	0	0	0	0	0
B4GALT2	0	1	0	0	0	0	0	0	0	0	0	0	1	2	0	0	0	1	0	0	0	0	0	0	0	0	0	0	0	0	1	0	1		0	0	0	0	0	0	0	0	0	0	0	0	0	0	0
CCDC14	0	1	0	0	0	0	0	0	0	0	0	0	1	2	0	0	0	-1	0	0	0	0	0	0	0	0	0	0	0	0	0	1	1		0	0	0	0	0	0	0	0	0	0	0	0	0	0	0
DERA	0	1	0	0	0	0	1	0	0	0	0	0	0	2	0	0	0	1	0	0	0	0	0	0	0	0	0	0	0	0	1	0	1		0	0	0	0	0	0	0	0	0	0	0	0	0	0	0
DPCD	0	1	0	0	0	0	0	0	1	0	0	0	0	2	0	0	0	1	1	0	0	0	0	0	0	0	0	0	0	-1	2	1	1		0	0	0	0	0	0	0	0	0	0	0	0	0	0	0
ELOVL3	0	1	0	0	0	0	0	0	0	0	0	0	1	2	0	0	0	-1	0	0	0	0	0	0	0	0	0	0	0	0	0	1	1		0	0	0	0	0	0	0	0	0	0	0	0	0	0	0
HFE	0	1	0	0	0	0	0	0	0	0	0	0	1	2	1	0	0	-1	0	0	0	0	0	0	0	0	0	-1	0	0	1	2	1		0	0	0	0	0	0	0	0	0	0	0	0	0	0	0
HIST1H2BJ	0	1	0	0	0	0	0	0	0	0	0	0	1	2	0	0	0	1	0	0	0	0	0	0	0	0	0	0	0	0	1	0	1		0	0	0	0	0	0	0	0	0	0	0	0	0	0	0
IKZF4	0	1	0	0	0	0	0	0	0	0	0	0	1	2	0	0	0	1	0	0	0	0	0	0	0	0	0	0	0	0	1	0	1		0	0	0	0	0	0	0	0	0	0	0	0	0	0	0
LSM4	0	1	0	0	0	0	1	0	0	0	0	0	0	2	0	0	0	-1	0	0	0	0	0	0	0	0	0	0	0	0	0	1	1		0	0	0	0	0	0	0	0	0	0	0	0	0	0	0
NDUFAF3	0	1	0	0	0	0	0	0	0	0	0	0	1	2	0	0	0	1	0	0	0	0	0	0	0	0	0	0	0	0	1	0	1		0	0	0	0	0	0	0	0	0	0	0	0	0	0	0
NPRL2	0	1	0	0	0	0	0	0	1	0	0	0	0	2	0	0	0	1	0	0	0	0	0	0	0	0	0	0	0	0	1	0	1		0	0	0	0	0	0	0	0	0	0	0	0	0	0	0
PCDHAC2	0	1	0	0	0	0	0	0	1	0	0	0	0	2	0	0	0	1	0	0	0	0	0	0	0	0	0	0	0	0	1	0	1		0	0	0	0	0	0	0	0	0	0	0	0	0	0	0
SNX3	0	1	0	0	0	0	0	0	1	0	0	0	0	2	0	0	0	-1	0	0	0	0	0	0	0	0	0	0	0	0	0	1	1		0	0	0	0	0	0	0	0	0	0	0	0	0	0	0
TRIM15	0	1	0	0	0	0	0	0	0	0	0	0	1	2	0	0	0	-1	0	0	0	0	0	0	0	0	0	0	0	0	0	1	1		0	0	0	0	0	0	0	0	0	0	0	0	0	0	0
TRIM40	0	1	0	0	0	0	0	0	0	0	0	0	1	2	0	0	0	-1	0	0	0	0	0	0	0	0	0	0	0	0	0	1	1		0	0	0	0	0	0	0	0	0	0	0	0	0	0	0
WDR82	0	1	0	0	0	0	0	0	0	0	0	0	1	2	0	0	0	-1	0	0	0	0	0	0	0	0	0	0	0	0	0	1	1		0	0	0	0	0	0	0	0	0	0	0	0	0	0	0
ZFHX3	0	1	0	0	0	0	1	0	0	0	0	0	0	2	0	0	0	-1	0	0	0	0	0	0	0	0	0	0	0	0	0	1	1		0	0	0	0	0	0	0	0	0	0	0	0	0	0	0
ZNF367	0	1	0	0	0	0	0	0	0	0	0	0	1	2	0	0	0	1	0	0	0	0	0	0	0	0	0	0	0	0	1	0	1		0	0	0	0	0	0	0	0	0	0	0	0	0	0	0
DOLPP1	0	1	0	0	0	0	0	0	0	0	0	0	1	2	0	0	0	-1	0	0	1	0	0	0	0	0	0	0	0	0	1	1	0		0	0	0	0	0	0	0	0	0	0	0	0	0	0	0
PDCL3	0	1	0	0	0	0	0	0	0	1	0	0	0	2	-1	0	-1	1	0	0	0	0	0	0	1	0	0	0	0	0	2	2	0		0	0	0	0	0	0	0	0	0	0	0	0	0	0	0
SERPING1	0	1	0	0	1	0	1	0	0	0	0	0	0	3	1	0	0	-1	0	0	0	0	0	0	0	0	0	0	0	0	1	1	0		0	0	0	0	0	0	0	0	0	0	0	0	0	0	0
TMEM89	0	1	0	0	0	0	0	0	0	0	0	0	1	2	0	0	0	1	0	0	0	-1	0	0	0	0	0	0	0	0	1	1	0		0	0	0	0	0	0	0	0	0	0	0	0	0	0	0
ZNF311	0	1	0	0	0	0	0	0	0	0	0	0	1	2	0	0	0	1	0	0	0	0	-1	0	0	0	0	0	0	0	1	1	0		0	0	0	0	0	0	0	0	0	0	0	0	0	0	0
TFB1M	0	0	1	0	1	0	0	0	0	0	0	0	0	2	-1	0	1	-1	-1	0	0	0	0	-1	-1	0	0	0	0	0	1	5	4		0	0	0	0	0	0	0	0	0	0	0	0	0	0	0
DDX42	0	0	1	0	1	0	0	0	0	0	0	0	0	2	-1	0	-1	-1	-1	-1	-1	-1	-1	-1	-1	-1	-1	-1	0	-1	0	14	14		0	0	0	0	0	0	0	0	0	0	0	0	0	0	0
NPIPP1	0	0	1	0	1	0	0	0	0	0	0	0	0	2	-1	0	-1	0	0	0	0	0	0	0	0	0	0	0	0	0	0	2	2		0	0	0	0	0	0	0	0	0	0	0	0	0	0	0
HLA-K	0	0	1	0	0	0	0	0	0	0	0	1	0	2	0	0	0	0	0	0	0	0	0	0	0	0	0	0	0	0	0	0	0		0	0	0	0	0	0	0	0	0	0	0	0	0	0	0
HLA-T	0	0	1	0	0	0	0	0	0	0	0	1	0	2	0	0	0	0	0	0	0	0	0	0	0	0	0	0	0	0	0	0	0		0	0	0	0	0	0	0	0	0	0	0	0	0	0	0
IFITM4P	0	0	1	0	1	0	0	0	0	0	0	0	0	2	0	0	0	0	0	0	0	0	0	0	0	0	0	0	0	0	0	0	0		0	0	0	0	0	0	0	0	0	0	0	0	0	0	0
PCBP4	0	0	1	0	0	0	0	0	0	0	0	1	0	2	0	0	0	-1	0	0	0	0	0	0	0	0	-1	0	0	0	0	2	2		0	0	0	0	0	0	0	0	0	0	0	0	0	0	0
RP11-274B21.9	0	0	1	0	0	0	0	0	0	1	0	0	0	2	1	0	1	0	0	0	0	0	0	0	0	0	0	0	0	0	2	0	2		0	0	0	0	0	0	0	0	0	0	0	0	0	0	0
HCG4P7	0	0	1	0	0	0	0	0	0	0	0	0	0	1	0	0	0	0	0	0	0	0	0	0	0	0	0	0	0	0	0	0	0		0	0	0	0	0	0	0	0	0	0	0	0	0	0	0
OLA1P1	0	0	1	0	0	0	0	0	0	0	0	0	0	1	0	0	0	0	0	0	0	0	0	0	0	0	0	0	0	0	0	0	0		0	0	0	0	0	0	0	0	0	0	0	0	0	0	0
PCBP2P1	0	0	1	0	0	0	0	0	0	0	0	0	0	1	0	0	0	0	0	0	0	0	0	0	0	0	0	0	0	0	0	0	0		0	0	0	0	0	0	0	0	0	0	0	0	0	0	0
ZSCAN12P1	0	0	1	0	0	0	0	0	0	0	0	0	0	1	0	0	0	0	0	0	0	0	0	0	0	0	0	0	0	0	0	0	0		0	0	0	0	0	0	0	0	0	0	0	0	0	0	0
FIGN	0	1	1	0	0	0	0	0	0	0	0	0	0	2	-1	0	0	-1	0	0	0	-1	1	-1	-1	0	-1	0	0	0	1	6	5		0	0	0	0	0	0	0	0	0	0	0	0	0	0	0
WBP11	0	1	1	0	0	0	0	0	0	0	0	0	0	2	0	0	0	-1	-1	0	-1	0	0	0	0	0	0	0	0	0	0	3	3		0	0	0	0	0	0	0	0	0	0	0	0	0	0	0
ZMYND10	0	1	1	0	0	0	0	0	0	0	0	0	0	2	0	0	0	1	0	0	0	0	1	0	0	0	1	0	0	0	3	0	3		0	0	0	0	0	0	0	0	0	0	0	0	0	0	0
POC1A	0	1	1	0	0	0	0	0	0	0	0	0	0	2	0	0	0	-1	0	0	0	0	0	0	0	0	0	0	-1	0	0	2	2		0	0	0	0	0	0	0	0	0	0	0	0	0	0	0
CISH	0	1	1	0	0	0	0	0	0	0	0	0	0	2	0	0	0	-1	-1	0	0	0	0	0	1	0	0	0	0	0	1	2	1		0	0	0	0	0	0	0	0	0	0	0	0	0	0	0
LRRTM1	0	1	1	0	0	0	0	0	0	0	0	0	0	2	0	0	0	1	0	0	0	-1	0	0	0	0	1	0	0	0	2	1	1		0	0	0	0	0	0	0	0	0	0	0	0	0	0	0
NTRK3	1	0	0	0	0	0	1	1	1	0	0	0	1	4	0	0	0	1	0	1	0	0	0	0	0	0	0	0	0	0	2	0	2	Agonist	1	247	0	0	0	2	0	0	0	0	0	0	0	0	0
PMEL	1	0	0	0	0	0	0	1	0	0	0	0	1	2	0	0	0	1	0	0	0	0	0	0	0	0	0	0	0	0	1	0	1	Agonist	0	0	0	0	0	0	0	0	0	0	0	0	0	0	0
CPN1	1	0	0	0	0	0	1	0	0	0	0	0	1	2	0	0	0	-1	0	0	0	0	0	0	0	0	0	0	0	0	0	1	1	Antagonist	1	189	0	0	0	0	0	0	0	0	0	0	0	0	0
HBEGF	1	0	0	0	0	0	1	1	0	0	0	0	1	3	1	0	0	0	0	0	0	0	0	0	0	0	0	0	0	0	1	0	1	Agonist	1	123	0	0	0	0	0	0	0	0	0	0	0	0	0
IL27	1	1	0	0	0	0	1	0	0	0	0	0	1	3	0	0	0	-1	0	0	0	0	0	0	0	0	0	0	0	0	0	1	1	Antagonist	1	258	0	0	0	0	0	0	0	0	0	0	0	0	0
MGEA5	1	0	0	0	0	0	1	0	0	1	0	0	1	3	0	0	-1	1	0	0	0	-1	0	0	0	0	0	0	0	0	1	2	1	Antagonist	0	0	0	0	0	0	0	0	0	0	0	0	0	0	0
CYP26B1	1	1	0	0	0	0	0	0	1	0	0	0	0	2	0	0	1	1	0	0	0	0	0	0	0	0	-1	0	-1	-1	2	3	1	Antagonist	0	0	0	0	0	0	0	0	0	0	0	0	0	0	0
ZNF502	0	0	0	0	1	0	0	0	0	0	0	0	0	1	1	0	1	1	0	1	1	1	1	1	0	1	1	0	0	0	10	0	10		0	0	0	0	0	0	0	0	0	0	0	0	0	0	0
CPNE3	0	0	0	0	1	0	0	0	0	0	0	0	0	1	1	0	-1	1	0	0	1	1	1	0	0	1	0	1	1	0	8	1	7		0	0	0	0	0	0	0	0	0	0	0	0	0	0	0
TSPAN14	0	0	0	0	1	0	0	0	0	0	0	0	0	1	-1	0	1	1	0	0	1	1	1	0	0	0	0	0	1	0	6	1	5		0	0	0	0	0	0	0	0	0	0	0	0	0	0	0
UBOX5	0	0	0	0	1	0	0	0	0	0	0	0	0	1	1	0	-1	1	0	0	0	1	1	1	0	0	0	1	0	0	6	1	5		0	0	0	0	0	0	0	0	0	0	0	0	0	0	0
WDR46	0	0	0	0	0	0	1	0	0	0	0	0	0	1	1	0	-1	-1	0	0	0	-1	-1	0	0	0	0	0	0	0	1	4	3		0	0	0	0	0	0	0	0	0	0	0	0	0	0	0
LINC00667	0	0	0	0	1	1	0	0	0	0	0	0	0	1	1	0	1	0	0	0	0	0	0	0	0	0	0	0	0	0	2	0	2		0	0	0	0	0	0	0	0	0	0	0	0	0	0	0
TYW1B	0	0	0	0	1	0	0	0	0	0	0	0	0	1	-1	0	-1	0	0	0	0	0	0	0	0	0	0	0	0	0	0	2	2		0	0	0	0	0	0	0	0	0	0	0	0	0	0	0
MPP7	0	0	0	0	1	1	0	0	0	0	0	0	0	1	-1	0	1	-1	0	0	0	-1	1	0	0	0	0	0	0	0	2	3	1		0	0	0	0	0	0	0	0	0	0	0	0	0	0	0
SAPCD2	0	0	0	0	1	0	0	0	0	0	0	0	0	1	-1	0	1	1	0	0	0	0	0	-1	0	0	0	0	0	0	2	2	0		0	0	0	0	0	0	0	0	0	0	0	0	0	0	0
RPS23	0	0	0	0	1	1	0	0	0	0	0	0	0	1	1	0	1	1	1	1	1	1	1	1	1	1	1	1	1	1	15	0	15		0	0	0	0	0	0	0	0	0	0	0	0	0	0	0
CCDC171	0	0	0	0	1	0	0	0	0	0	0	0	0	1	1	0	-1	1	1	1	1	1	1	1	1	0	1	1	1	0	12	1	11		0	0	0	0	0	0	0	0	0	0	0	0	0	0	0
RMDN1	0	0	0	0	1	1	0	0	0	0	0	0	0	1	-1	0	1	-1	0	-1	-1	-1	-1	-1	-1	-1	-1	-1	-1	0	1	12	11		0	0	0	0	0	0	0	0	0	0	0	0	0	0	0
ZNF501	0	0	0	0	1	0	0	0	0	0	0	0	0	1	1	0	1	1	0	1	1	1	1	1	1	0	0	0	0	-1	9	1	8		0	0	0	0	0	0	0	0	0	0	0	0	0	0	0
SLC33A1	0	0	0	0	1	0	0	0	0	0	0	0	0	1	1	0	1	1	0	0	0	0	1	1	1	0	0	1	0	0	7	0	7		0	0	0	0	0	0	0	0	0	0	0	0	0	0	0
DPYSL5	0	0	0	0	1	1	0	0	0	0	0	0	0	1	-1	0	1	-1	0	0	0	-1	-1	-1	0	-1	0	0	0	-1	1	7	6		0	0	0	0	0	0	0	0	0	0	0	0	0	0	0
HOMER2	0	0	0	0	0	0	0	0	1	0	0	0	0	1	-1	0	-1	-1	0	0	-1	0	-1	0	0	0	0	0	0	0	0	5	5		0	0	0	0	0	0	0	0	0	0	0	0	0	0	0
C9orf64	0	0	0	0	1	1	1	0	0	0	0	0	0	2	-1	0	-1	-1	0	0	0	-1	-1	0	0	1	0	0	0	0	1	5	4		0	0	0	0	0	0	0	0	0	0	0	0	0	0	0
CORO1C	0	0	0	0	0	0	1	0	0	0	0	0	0	1	0	0	-1	-1	0	0	0	-1	-1	0	0	0	0	0	0	0	0	4	4		0	0	0	0	0	0	0	0	0	0	0	0	0	0	0
LACTB2	0	0	0	0	1	1	1	0	0	0	0	0	0	2	-1	0	-1	-1	0	0	-1	0	0	0	0	0	0	0	-1	1	1	5	4		0	0	0	0	0	0	0	0	0	0	0	0	0	0	0
RNF216	0	0	0	0	1	0	0	0	0	0	0	0	0	1	1	0	1	-1	0	0	0	0	1	1	0	1	0	0	0	0	5	1	4		0	0	0	0	0	0	0	0	0	0	0	0	0	0	0
FASTKD5	0	0	0	0	1	1	0	0	0	0	0	0	0	1	-1	0	1	-1	-1	0	0	0	0	0	-1	0	0	0	0	0	1	4	3		0	0	0	0	0	0	0	0	0	0	0	0	0	0	0
GPAA1	0	0	0	0	1	0	0	0	0	0	0	0	0	1	-1	0	-1	-1	0	0	0	0	0	0	0	0	0	0	0	0	0	3	3		0	0	0	0	0	0	0	0	0	0	0	0	0	0	0
MTFR1	0	0	0	0	1	0	1	0	0	0	0	0	0	2	1	0	-1	-1	0	0	0	-1	-1	0	0	0	0	0	0	0	1	4	3		0	0	0	0	0	0	0	0	0	0	0	0	0	0	0
NSRP1	0	0	0	0	1	0	1	0	0	0	0	0	0	2	0	0	-1	-1	0	0	0	-1	0	0	0	0	0	0	0	0	0	3	3		0	0	0	0	0	0	0	0	0	0	0	0	0	0	0
TAPBP	0	0	0	0	0	0	1	0	0	0	0	0	0	1	1	0	-1	1	0	-1	-1	0	0	-1	0	0	-1	0	0	0	2	5	3		0	0	0	0	0	0	0	0	0	0	0	0	0	0	0
TULP4	0	0	0	0	1	1	1	0	0	0	0	0	0	2	1	0	-1	-1	0	0	0	-1	-1	0	0	0	0	0	0	0	1	4	3		0	0	0	0	0	0	0	0	0	0	0	0	0	0	0
GKAP1	0	0	0	0	0	0	1	0	0	0	0	0	0	1	0	0	0	1	0	0	0	1	0	0	0	0	0	0	0	0	2	0	2		0	0	0	0	0	0	0	0	0	0	0	0	0	0	0
KIAA1279	0	0	0	0	1	0	0	0	0	0	0	0	0	1	-1	0	-1	0	0	0	0	0	0	0	0	0	0	0	0	0	0	2	2		0	0	0	0	0	0	0	0	0	0	0	0	0	0	0
NLRC4	0	0	0	0	1	0	1	0	0	0	0	0	0	2	1	0	1	1	-1	0	0	0	0	0	0	0	0	0	0	0	3	1	2		0	0	0	0	0	0	0	0	0	0	0	0	0	0	0
PART1	0	0	0	0	1	0	0	0	0	0	0	0	0	1	-1	0	-1	0	0	0	0	0	0	0	0	0	0	0	0	0	0	2	2		0	0	0	0	0	0	0	0	0	0	0	0	0	0	0
POU6F2	0	0	0	0	0	0	1	0	0	0	0	0	0	1	1	0	1	1	0	0	0	0	0	-1	0	0	0	0	0	0	3	1	2		0	0	0	0	0	0	0	0	0	0	0	0	0	0	0
AMPD2	0	0	0	0	1	0	0	0	0	0	0	0	0	1	1	0	-1	1	0	0	0	0	0	0	0	0	0	0	0	0	2	1	1		0	0	0	0	0	0	0	0	0	0	0	0	0	0	0
C20orf112	0	0	0	0	0	0	1	0	0	0	0	0	0	1	0	0	-1	0	0	0	0	0	0	0	0	0	0	0	0	0	0	1	1		0	0	0	0	0	0	0	0	0	0	0	0	0	0	0
DAXX	0	0	0	0	1	0	1	0	0	0	0	0	0	2	1	0	-1	1	0	0	0	0	0	0	0	0	0	0	0	0	2	1	1		0	0	0	0	0	0	0	0	0	0	0	0	0	0	0
GDA	0	0	0	0	1	0	0	0	0	0	0	0	0	1	1	0	-1	1	0	0	0	0	0	-1	0	0	-1	0	0	0	2	3	1		0	0	0	0	0	0	0	0	0	0	0	0	0	0	0
GTDC1	0	0	0	0	1	0	0	0	0	0	0	0	0	1	1	0	-1	1	0	0	0	0	0	0	0	0	0	0	0	0	2	1	1		0	0	0	0	0	0	0	0	0	0	0	0	0	0	0
HLA-F	0	0	0	0	0	0	0	0	0	0	0	1	0	1	0	0	-1	1	0	0	0	-1	-1	0	0	0	0	1	0	0	2	3	1		0	0	0	0	0	0	0	0	0	0	0	0	0	0	0
LNPEP	1	0	0	0	1	1	0	0	0	0	0	0	0	1	1	0	-1	-1	0	0	0	0	0	0	0	0	0	0	0	0	1	2	1		0	0	0	0	0	0	0	0	0	0	0	0	0	0	0
PLCB3	0	0	0	0	1	0	0	0	1	0	0	0	0	2	-1	0	1	1	0	0	0	0	0	0	0	0	0	0	0	0	2	1	1		0	0	0	0	0	0	0	0	0	0	0	0	0	0	0
RAD51AP2	0	0	0	0	1	1	0	0	0	0	0	0	0	1	1	0	-1	1	-1	0	0	0	1	0	0	0	0	0	0	0	3	2	1		0	0	0	0	0	0	0	0	0	0	0	0	0	0	0
RPUSD2	0	0	0	0	1	0	0	0	0	0	0	0	0	1	1	0	-1	-1	0	0	0	0	0	0	0	0	0	0	0	0	1	2	1		0	0	0	0	0	0	0	0	0	0	0	0	0	0	0
ST6GAL2	0	0	0	0	1	0	0	0	0	0	0	0	0	1	-1	0	-1	1	0	1	0	0	1	0	0	0	0	0	0	0	3	2	1		0	0	0	0	0	0	0	0	0	0	0	0	0	0	0
UNC5D	0	0	0	0	1	0	0	0	0	0	0	0	0	1	1	0	1	-1	0	0	0	0	0	1	0	0	0	0	0	-1	3	2	1		0	0	0	0	0	0	0	0	0	0	0	0	0	0	0
ZBTB22	0	0	0	0	1	0	1	0	0	0	0	0	0	2	1	0	-1	-1	0	0	0	0	0	0	0	0	0	0	0	0	1	2	1		0	0	0	0	0	0	0	0	0	0	0	0	0	0	0
ZNF354B	0	0	0	0	1	0	0	0	0	0	0	0	0	1	1	0	-1	1	0	0	0	0	0	0	0	0	0	0	0	0	2	1	1		0	0	0	0	0	0	0	0	0	0	0	0	0	0	0
AC007375.1	0	0	0	0	1	0	0	0	0	0	0	0	0	1	1	0	-1	0	0	0	0	0	0	0	0	0	0	0	0	0	1	1	0		0	0	0	0	0	0	0	0	0	0	0	0	0	0	0
GPR75-ASB3	0	0	0	0	1	0	0	0	0	0	0	0	0	1	1	0	-1	0	0	0	0	0	0	0	0	0	0	0	0	0	1	1	0		0	0	0	0	0	0	0	0	0	0	0	0	0	0	0
KIAA1045	0	0	0	0	1	0	0	0	0	0	0	0	0	1	1	0	-1	0	0	0	0	0	0	0	0	0	0	0	0	0	1	1	0		0	0	0	0	0	0	0	0	0	0	0	0	0	0	0
KIAA1875	0	0	0	0	1	0	0	0	0	0	0	0	0	1	1	0	-1	0	0	0	0	0	0	0	0	0	0	0	0	0	1	1	0		0	0	0	0	0	0	0	0	0	0	0	0	0	0	0
XPNPEP3	0	0	0	0	1	1	0	0	0	0	0	0	0	1	-1	0	1	-1	0	1	0	1	1	0	-1	-1	0	0	0	0	4	4	0		0	0	0	0	0	0	0	0	0	0	0	0	0	0	0
ERAP1	1	0	0	0	1	1	0	0	0	0	0	0	0	1	1	0	1	1	1	1	1	0	1	1	1	1	1	1	1	1	14	0	14		0	0	0	0	0	0	0	0	0	0	0	0	0	0	0
AHSA2	0	0	0	0	1	0	0	0	0	0	0	0	0	1	-1	0	1	-1	-1	-1	-1	-1	-1	-1	-1	-1	-1	-1	-1	-1	1	14	13		0	0	0	0	0	0	0	0	0	0	0	0	0	0	0
FTCDNL1	0	0	0	0	1	0	0	0	0	0	0	0	0	1	1	0	1	1	1	1	1	1	1	1	1	1	1	-1	1	1	14	1	13		0	0	0	0	0	0	0	0	0	0	0	0	0	0	0
CAPG	0	0	0	0	1	0	0	0	0	0	0	0	0	1	-1	0	-1	-1	0	-1	-1	-1	-1	-1	-1	-1	-1	-1	0	0	0	12	12		0	0	0	0	0	0	0	0	0	0	0	0	0	0	0
AGAP4	0	0	0	0	1	1	0	0	0	0	0	0	0	1	1	0	-1	1	0	1	1	1	1	1	1	1	1	1	1	0	12	1	11		0	0	0	0	0	0	0	0	0	0	0	0	0	0	0
C7orf73	0	0	0	0	1	0	0	0	0	0	0	0	0	1	-1	0	-1	-1	-1	-1	-1	0	-1	-1	0	-1	0	0	-1	-1	0	11	11		0	0	0	0	0	0	0	0	0	0	0	0	0	0	0
KIAA1683	0	0	0	0	1	0	0	0	0	0	0	0	0	1	-1	0	1	-1	-1	-1	-1	-1	-1	-1	-1	0	-1	-1	-1	0	1	12	11		0	0	0	0	0	0	0	0	0	0	0	0	0	0	0
ARSA	0	0	0	0	0	0	0	1	0	0	0	0	0	1	-1	0	1	-1	-1	-1	0	-1	0	-1	-1	-1	1	-1	-1	-1	2	11	9		0	0	0	0	0	0	0	0	0	0	0	0	0	0	0
BAG6	0	0	0	0	1	0	0	0	0	0	0	0	0	1	0	0	1	-1	-1	-1	-1	-1	-1	-1	-1	-1	-1	-1	1	0	2	11	9		0	0	0	0	0	0	0	0	0	0	0	0	0	0	0
ENPP5	0	0	0	0	1	1	0	0	0	0	0	0	0	1	1	0	0	1	1	0	1	1	1	1	1	0	1	0	0	0	9	0	9		0	0	0	0	0	0	0	0	0	0	0	0	0	0	0
ANXA11	0	0	0	0	1	0	0	0	0	0	0	0	0	1	-1	0	1	-1	-1	-1	-1	0	0	-1	-1	-1	-1	0	0	0	1	9	8		0	0	0	0	0	0	0	0	0	0	0	0	0	0	0
CCDC93	0	0	0	0	0	0	1	0	0	0	0	0	0	1	-1	0	0	-1	0	0	-1	-1	-1	-1	0	0	0	-1	-1	0	0	8	8		0	0	0	0	0	0	0	0	0	0	0	0	0	0	0
CPT1C	0	0	0	0	1	1	0	0	0	0	0	0	0	1	-1	0	-1	-1	0	0	-1	-1	-1	0	0	0	-1	0	-1	0	0	8	8		0	0	0	0	0	0	0	0	0	0	0	0	0	0	0
PPP1R14B	0	0	0	0	0	0	0	0	0	1	0	0	0	1	-1	0	-1	-1	-1	0	0	-1	-1	-1	0	0	0	-1	0	0	0	8	8		0	0	0	0	0	0	0	0	0	0	0	0	0	0	0
FAM213A	0	0	0	0	1	0	0	0	0	0	0	0	0	1	1	0	-1	1	0	1	1	0	0	1	1	0	1	1	0	0	8	1	7		0	0	0	0	0	0	0	0	0	0	0	0	0	0	0
RMDN3	0	0	0	0	0	0	1	0	0	0	0	0	0	1	-1	0	1	-1	0	-1	-1	0	-1	-1	0	0	0	0	0	-1	1	7	6		0	0	0	0	0	0	0	0	0	0	0	0	0	0	0
KNTC1	0	0	0	0	0	0	0	0	0	1	0	0	0	1	0	0	1	1	0	-1	0	1	1	1	0	0	0	0	1	0	6	1	5		0	0	0	0	0	0	0	0	0	0	0	0	0	0	0
TGOLN2	0	0	0	0	1	0	0	0	0	0	0	0	0	1	-1	0	-1	-1	-1	0	-1	0	0	0	0	0	0	0	0	0	0	5	5		0	0	0	0	0	0	0	0	0	0	0	0	0	0	0
TRAF4	0	0	0	0	1	0	0	0	0	0	0	0	0	1	1	0	1	1	0	0	1	0	0	0	0	0	0	0	1	0	5	0	5		0	0	0	0	0	0	0	0	0	0	0	0	0	0	0
ENPP4	0	0	0	0	1	0	0	0	0	0	0	0	0	1	1	0	-1	1	1	0	1	0	0	0	0	0	0	0	0	1	5	1	4		0	0	0	0	0	0	0	0	0	0	0	0	0	0	0
FBXO3	0	0	0	0	1	0	0	0	0	0	0	0	0	1	1	0	1	1	0	0	0	0	0	0	0	0	0	1	0	0	4	0	4		0	0	0	0	0	0	0	0	0	0	0	0	0	0	0
GSTM5	0	0	0	0	0	0	0	0	0	1	0	0	0	1	1	-1	1	-1	-1	-1	1	-1	-1	-1	1	-1	-1	-1	1	1	6	10	4		0	0	0	0	0	0	0	1	0	0	0	0	0	0	0
MCU	0	0	0	0	1	0	1	0	0	0	0	0	0	2	0	0	0	1	0	0	0	1	1	0	0	0	0	1	0	0	4	0	4		0	0	0	0	0	0	0	0	0	0	0	0	0	0	0
NMT1	0	0	0	0	0	0	0	0	1	0	0	0	0	1	-1	0	1	-1	0	-1	-1	1	-1	0	0	-1	0	0	0	0	2	6	4		0	0	0	0	0	0	0	0	0	0	0	0	0	0	0
NUP210L	0	0	0	0	1	1	1	0	0	0	0	0	0	2	0	0	0	-1	0	0	-1	-1	0	0	0	0	-1	0	0	0	0	4	4		0	0	0	0	0	0	0	0	0	0	0	0	0	0	0
RP9	0	0	0	0	0	0	0	0	0	0	0	0	1	1	-1	0	1	-1	0	-1	-1	0	-1	-1	-1	1	-1	1	1	0	4	8	4		0	0	0	0	0	0	0	0	0	0	0	0	0	0	0
SLFNL1	0	0	0	0	0	0	1	0	0	0	0	0	0	1	0	0	0	-1	1	0	-1	-1	-1	0	0	0	0	0	-1	0	1	5	4		0	0	0	0	0	0	0	0	0	0	0	0	0	0	0
AMDHD2	0	0	0	0	1	0	0	0	0	0	0	0	0	1	-1	0	-1	-1	0	0	0	0	0	0	0	0	0	0	0	0	0	3	3		0	0	0	0	0	0	0	0	0	0	0	0	0	0	0
APBA1	0	0	0	0	0	0	1	0	0	0	0	0	0	1	-1	0	0	-1	0	0	0	0	-1	0	0	0	0	0	0	0	0	3	3		0	0	0	0	0	0	0	0	0	0	0	0	0	0	0
ATG13	0	0	0	0	1	0	1	0	0	0	0	0	0	2	1	0	0	1	0	0	0	0	0	0	0	1	0	0	0	0	3	0	3		0	0	0	0	0	0	0	0	0	0	0	0	0	0	0
CAB39L	0	0	0	0	1	0	0	0	1	0	0	0	0	2	1	0	-1	1	0	1	1	-1	-1	1	1	0	0	0	0	0	6	3	3		0	0	0	0	0	0	0	0	0	0	0	0	0	0	0
CLIC5	0	0	0	0	1	0	0	0	0	0	0	0	0	1	1	0	-1	1	0	1	0	0	0	0	0	0	0	1	0	0	4	1	3		0	0	0	0	0	0	0	0	0	0	0	0	0	0	0
DNAH11	0	0	0	0	1	0	0	0	0	0	0	0	0	1	-1	0	-1	-1	0	0	-1	0	0	0	0	1	0	0	0	0	1	4	3		0	0	0	0	0	0	0	0	0	0	0	0	0	0	0
FAM208A	0	0	0	0	1	0	0	0	0	0	0	0	0	1	1	0	0	1	0	0	0	0	1	0	0	0	0	0	0	0	3	0	3		0	0	0	0	0	0	0	0	0	0	0	0	0	0	0
FBXW12	0	0	0	0	0	0	0	0	0	0	0	1	0	1	-1	0	0	-1	0	-1	0	0	0	0	0	0	0	0	0	0	0	3	3		0	0	0	0	0	0	0	0	0	0	0	0	0	0	0
FKBP9	0	0	0	0	0	0	0	0	0	1	0	0	0	1	1	0	-1	-1	0	0	0	-1	-1	0	0	0	0	0	0	0	1	4	3		0	0	0	0	0	0	0	0	0	0	0	0	0	0	0
HNRNPK	0	0	0	0	0	0	1	0	0	0	0	0	0	1	0	0	0	-1	0	0	0	0	-1	-1	0	0	0	0	0	0	0	3	3		0	0	0	0	0	0	0	0	0	0	0	0	0	0	0
MECR	0	0	0	0	0	0	1	0	0	0	0	0	0	1	1	0	0	1	0	0	0	0	1	0	0	0	0	0	0	0	3	0	3		0	0	0	0	0	0	0	0	0	0	0	0	0	0	0
MICALL1	0	0	0	0	0	0	0	0	1	0	0	0	0	1	1	0	0	1	0	0	0	0	0	0	0	1	0	0	0	0	3	0	3		0	0	0	0	0	0	0	0	0	0	0	0	0	0	0
MKX	0	0	0	0	1	0	0	0	0	0	0	0	0	1	-1	0	-1	-1	0	0	0	0	1	0	0	0	0	-1	0	0	1	4	3		0	0	0	0	0	0	0	0	0	0	0	0	0	0	0
NT5C3A	0	0	0	0	1	0	0	0	0	1	0	0	0	2	-1	0	1	-1	0	0	0	-1	-1	0	0	0	0	0	0	0	1	4	3		0	0	0	0	0	0	0	0	0	0	0	0	0	0	0
PINK1	0	0	0	0	0	0	0	0	0	0	0	0	1	1	-1	0	-1	-1	0	0	0	0	1	0	-1	0	0	0	0	0	1	4	3		0	0	0	0	0	0	0	0	0	0	0	0	0	0	0
TMEM200B	0	0	0	0	1	0	0	0	0	0	0	0	0	1	-1	0	0	-1	0	0	0	0	0	0	0	0	0	0	-1	0	0	3	3		0	0	0	0	0	0	0	0	0	0	0	0	0	0	0
UHRF2	0	0	0	0	1	0	0	0	0	0	0	0	0	1	1	0	1	1	0	0	0	0	0	0	0	0	0	0	0	0	3	0	3		0	0	0	0	0	0	0	0	0	0	0	0	0	0	0
XRCC1	0	0	0	0	1	1	0	0	0	0	0	0	0	1	-1	0	0	-1	-1	-1	0	0	1	0	0	1	0	-1	0	0	2	5	3		0	0	0	0	0	0	0	0	0	0	0	0	0	0	0
AC004158.3	0	0	0	0	1	0	0	0	0	0	0	0	0	1	1	0	1	0	0	0	0	0	0	0	0	0	0	0	0	0	2	0	2		0	0	0	0	0	0	0	0	0	0	0	0	0	0	0
AGAP1	0	0	0	0	0	0	1	0	0	0	0	0	0	1	1	0	0	1	0	0	0	0	0	0	0	0	0	0	0	0	2	0	2		0	0	0	0	0	0	0	0	0	0	0	0	0	0	0
ANKRD45	0	0	0	0	1	0	0	0	0	0	0	0	1	2	-1	0	1	1	-1	-1	0	0	0	-1	0	0	0	0	0	0	2	4	2		0	0	0	0	0	0	0	0	0	0	0	0	0	0	0
CADM4	0	0	0	0	0	0	1	0	0	0	0	0	0	1	0	0	0	-1	1	0	1	0	1	0	0	0	0	0	0	0	3	1	2		0	0	0	0	0	0	0	0	0	0	0	0	0	0	0
CKAP5	0	0	0	0	0	0	1	0	0	0	0	0	0	1	0	0	0	-1	0	0	0	0	0	-1	0	0	0	0	0	0	0	2	2		0	0	0	0	0	0	0	0	0	0	0	0	0	0	0
EPB41	0	0	0	0	0	0	1	0	0	0	0	0	0	1	0	0	0	-1	0	1	0	-1	-1	0	0	0	0	0	0	0	1	3	2		0	0	0	0	0	0	0	0	0	0	0	0	0	0	0
FLOT2	0	0	0	0	0	0	1	0	0	0	0	0	0	1	0	0	0	1	0	0	0	0	0	0	0	0	0	1	0	0	2	0	2		0	0	0	0	0	0	0	0	0	0	0	0	0	0	0
PTPRF	1	1	0	0	0	0	1	0	0	1	0	0	1	4	0	0	-1	-1	0	0	0	0	0	0	0	0	0	0	0	1	1	2	1	Antagonist	1	5	0	0	0	0	0	0	0	0	0	0	0	0	0
FNIP2	0	0	0	0	0	0	1	0	0	0	0	0	0	1	0	0	0	1	0	0	0	0	0	0	0	0	0	0	1	0	2	0	2		0	0	0	0	0	0	0	0	0	0	0	0	0	0	0
GS1-18A18.1	0	0	0	0	1	0	0	0	0	0	0	0	0	1	-1	0	-1	0	0	0	0	0	0	0	0	0	0	0	0	0	0	2	2		0	0	0	0	0	0	0	0	0	0	0	0	0	0	0
KLHL29	0	0	0	0	0	0	0	0	0	0	0	0	1	1	-1	0	1	1	0	0	0	0	0	0	0	0	0	0	0	1	3	1	2		0	0	0	0	0	0	0	0	0	0	0	0	0	0	0
LINC00665	0	0	0	0	1	0	0	0	0	0	0	0	0	1	1	0	1	0	0	0	0	0	0	0	0	0	0	0	0	0	2	0	2		0	0	0	0	0	0	0	0	0	0	0	0	0	0	0
MAP9	0	0	0	0	0	0	1	0	0	0	0	0	0	1	1	0	0	-1	0	0	0	1	1	0	0	0	0	0	0	0	3	1	2		0	0	0	0	0	0	0	0	0	0	0	0	0	0	0
MPHOSPH10	0	0	0	0	0	0	0	0	1	0	0	0	0	1	-1	0	0	-1	0	0	0	0	0	0	0	0	0	0	0	0	0	2	2		0	0	0	0	0	0	0	0	0	0	0	0	0	0	0
MYT1	0	0	0	0	0	0	0	1	0	0	0	0	0	1	0	0	1	1	0	0	0	0	0	0	0	0	0	0	0	0	2	0	2		0	0	0	0	0	0	0	0	0	0	0	0	0	0	0
NSUN3	0	0	0	0	0	0	1	0	0	0	0	0	0	1	0	0	0	-1	0	0	0	0	0	0	0	0	0	0	0	-1	0	2	2		0	0	0	0	0	0	0	0	0	0	0	0	0	0	0
PACSIN3	0	0	0	0	1	0	0	0	0	0	0	0	0	1	-1	0	1	-1	0	0	0	0	-1	0	0	0	0	0	0	0	1	3	2		0	0	0	0	0	0	0	0	0	0	0	0	0	0	0
PALM	0	0	0	0	0	0	1	0	0	0	0	0	0	1	0	0	0	1	0	0	0	0	0	1	0	0	0	0	0	0	2	0	2		0	0	0	0	0	0	0	0	0	0	0	0	0	0	0
PIGS	0	0	0	0	1	1	0	0	0	0	0	0	0	1	1	0	0	1	0	0	0	0	0	0	0	0	0	0	0	0	2	0	2		0	0	0	0	0	0	0	0	0	0	0	0	0	0	0
PLCB1	0	0	0	0	0	0	1	0	0	0	0	0	0	1	1	0	0	1	0	0	0	0	0	0	0	0	0	0	0	0	2	0	2		0	0	0	0	0	0	0	0	0	0	0	0	0	0	0
PTPRO	0	0	0	0	0	0	1	0	0	0	0	0	0	1	0	-1	0	-1	0	0	0	0	0	0	0	0	0	0	0	0	0	2	2		0	0	0	0	0	0	0	0	0	0	0	0	0	0	0
PURG	0	0	0	0	0	0	1	0	0	0	0	0	0	1	0	0	-1	-1	0	0	0	0	0	0	0	0	0	0	0	0	0	2	2		0	0	0	0	0	0	0	0	0	0	0	0	0	0	0
RAD9B	0	0	0	0	0	0	1	0	0	0	0	0	0	1	0	0	0	1	0	0	0	0	0	0	0	0	0	1	0	0	2	0	2		0	0	0	0	0	0	0	0	0	0	0	0	0	0	0
RANGAP1	0	0	0	0	0	0	1	0	0	0	0	0	0	1	1	0	0	1	0	0	0	0	0	0	0	0	0	0	0	0	2	0	2		0	0	0	0	0	0	0	0	0	0	0	0	0	0	0
REXO1	0	0	0	0	1	1	0	0	0	0	0	0	0	1	-1	0	1	1	0	0	0	0	1	0	0	0	0	0	0	0	3	1	2		0	0	0	0	0	0	0	0	0	0	0	0	0	0	0
RPGRIP1L	0	0	0	0	0	0	0	0	0	1	0	0	0	1	1	0	1	-1	0	-1	1	1	0	-1	1	0	0	0	0	0	5	3	2		0	0	0	0	0	0	0	0	0	0	0	0	0	0	0
SPAST	0	0	0	0	0	0	1	0	0	0	0	0	0	1	0	0	0	-1	0	0	0	0	-1	0	0	0	0	0	0	0	0	2	2		0	0	0	0	0	0	0	0	0	0	0	0	0	0	0
TMEM173	0	0	0	0	1	0	0	0	0	0	0	0	0	1	-1	0	0	-1	0	0	0	0	0	0	0	0	0	0	0	0	0	2	2		0	0	0	0	0	0	0	0	0	0	0	0	0	0	0
TMOD2	0	0	0	0	0	0	0	0	0	0	0	0	1	1	1	0	-1	-1	0	0	0	-1	0	0	0	0	0	0	0	0	1	3	2		0	0	0	0	0	0	0	0	0	0	0	0	0	0	0
VSTM2A	0	0	0	0	1	1	0	0	0	0	0	0	0	1	-1	0	-1	-1	0	0	0	1	0	0	0	0	0	0	0	0	1	3	2		0	0	0	0	0	0	0	0	0	0	0	0	0	0	0
WHAMM	0	0	0	0	0	0	0	0	1	0	0	0	0	1	1	0	0	1	0	0	0	0	0	0	0	0	0	0	0	0	2	0	2		0	0	0	0	0	0	0	0	0	0	0	0	0	0	0
ZDHHC5	0	0	0	0	0	0	1	0	0	0	0	0	0	1	0	0	-1	-1	0	0	0	0	0	0	0	0	0	0	0	0	0	2	2		0	0	0	0	0	0	0	0	0	0	0	0	0	0	0
AC008865.1	0	0	0	0	1	0	0	0	0	0	0	0	0	1	0	0	-1	0	0	0	0	0	0	0	0	0	0	0	0	0	0	1	1		0	0	0	0	0	0	0	0	0	0	0	0	0	0	0
ADAMTS9-AS1	0	0	0	0	1	1	0	0	0	0	0	0	0	1	-1	0	0	0	0	0	0	0	0	0	0	0	0	0	0	0	0	1	1		0	0	0	0	0	0	0	0	0	0	0	0	0	0	0
ARF3	0	0	0	0	0	0	0	0	1	0	0	0	0	1	0	0	0	-1	0	0	0	0	0	0	0	0	0	0	0	0	0	1	1		0	0	0	0	0	0	0	0	0	0	0	0	0	0	0
ARHGAP15	0	0	0	0	0	0	1	0	0	0	0	0	0	1	0	0	1	1	0	0	0	0	0	0	0	-1	0	-1	0	1	3	2	1		0	0	0	0	0	0	0	0	0	0	0	0	0	0	0
C2orf69	0	0	0	0	0	0	1	0	0	0	0	0	0	1	0	0	0	-1	0	0	0	1	0	0	0	0	0	1	0	0	2	1	1		0	0	0	0	0	0	0	0	0	0	0	0	0	0	0
CHCHD3	0	0	0	0	0	0	0	0	1	0	0	0	0	1	0	0	0	-1	0	0	0	0	0	0	0	0	0	0	0	0	0	1	1		0	0	0	0	0	0	0	0	0	0	0	0	0	0	0
DGKZ	0	0	0	0	0	0	1	0	0	0	0	0	0	1	0	0	0	0	0	0	0	0	0	0	0	0	0	0	-1	0	0	1	1		0	0	0	0	0	0	0	0	0	0	0	0	0	0	0
FAM120A	0	0	0	0	0	0	1	0	0	0	0	0	0	1	0	0	0	1	0	0	0	0	0	0	0	0	0	0	0	0	1	0	1		0	0	0	0	0	0	0	0	0	0	0	0	0	0	0
FAM49A	0	0	0	0	1	1	0	0	0	0	0	0	0	1	-1	0	1	1	0	0	0	0	0	0	0	0	0	0	0	0	2	1	1		0	0	0	0	0	0	0	0	0	0	0	0	0	0	0
FBXW4	0	0	0	0	0	0	1	0	0	0	0	0	0	1	0	0	1	0	0	0	0	0	0	0	0	0	0	0	0	0	1	0	1		0	0	0	0	0	0	0	0	0	0	0	0	0	0	0
FLRT1	0	0	0	0	0	0	1	0	0	0	0	0	0	1	0	0	0	-1	0	0	0	0	0	0	0	0	0	0	0	0	0	1	1		0	0	0	0	0	0	0	0	0	0	0	0	0	0	0
IL17D	0	0	0	0	1	0	1	0	0	0	0	0	0	2	-1	0	0	1	0	0	0	0	0	0	1	0	0	0	0	0	2	1	1		0	0	0	0	0	0	0	0	0	0	0	0	0	0	0
MACROD2	0	0	0	0	0	0	1	0	0	0	0	0	0	1	1	0	1	-1	0	0	0	0	1	0	-1	0	0	0	0	0	3	2	1		0	0	0	0	0	0	0	0	0	0	0	0	0	0	0
MAF1	0	0	0	0	1	0	0	0	0	0	0	0	0	1	-1	0	0	1	0	0	0	0	0	0	0	0	0	0	0	1	2	1	1		0	0	0	0	0	0	0	0	0	0	0	0	0	0	0
MAPK8IP1	0	0	0	0	0	0	1	0	0	0	0	0	0	1	0	0	-1	-1	1	0	0	0	0	0	0	0	0	0	0	0	1	2	1		0	0	0	0	0	0	0	0	0	0	0	0	0	0	0
MSL2	0	0	0	0	0	0	1	0	0	0	0	0	0	1	0	0	0	-1	0	-1	0	0	1	0	0	0	0	0	0	0	1	2	1		0	0	0	0	0	0	0	0	0	0	0	0	0	0	0
MSMO1	0	0	0	0	0	0	1	0	0	0	0	0	0	1	1	0	0	-1	0	0	0	0	0	-1	0	0	0	0	0	0	1	2	1		0	0	0	0	0	0	0	0	0	0	0	0	0	0	0
NCOA2	0	0	0	0	0	0	1	0	0	0	0	0	0	1	0	0	0	1	0	0	0	0	0	0	0	0	0	0	0	0	1	0	1		0	0	0	0	0	0	1	0	0	0	0	0	0	0	0
NFIX	0	0	0	0	0	0	1	0	0	0	0	0	0	1	0	0	0	-1	0	0	0	0	0	0	0	0	0	0	0	0	0	1	1		0	0	0	0	0	0	0	0	0	0	0	0	0	0	0
OSMR	0	0	0	0	1	0	0	0	0	0	0	0	0	1	0	0	-1	1	0	0	0	0	0	0	0	0	0	0	0	-1	1	2	1		0	0	0	0	0	0	0	0	0	0	0	0	0	0	0
PAPOLG	0	0	0	0	0	0	1	0	0	0	0	0	0	1	0	0	0	-1	0	0	0	0	0	0	0	0	0	0	0	0	0	1	1		0	0	0	0	0	0	0	0	0	0	0	0	0	0	0
PHBP9	0	0	0	0	1	0	0	0	0	0	0	0	0	1	1	0	0	0	0	0	0	0	0	0	0	0	0	0	0	0	1	0	1		0	0	0	0	0	0	0	0	0	0	0	0	0	0	0
PITPNC1	0	0	0	0	1	0	0	0	0	0	0	0	0	1	-1	0	1	-1	0	0	0	0	-1	0	0	0	0	0	0	1	2	3	1		0	0	0	0	0	0	0	0	0	0	0	0	0	0	0
PLEKHA1	0	0	0	0	0	0	1	0	0	0	0	0	0	1	0	0	0	-1	0	0	0	0	-1	0	0	0	0	0	0	1	1	2	1		0	0	0	0	0	0	0	0	0	0	0	0	0	0	0
PPP1CC	0	0	0	0	0	0	1	0	0	0	0	0	0	1	0	0	0	0	0	0	1	0	0	0	0	0	0	0	0	0	1	0	1		0	0	0	0	0	0	0	0	0	0	0	0	0	0	0
PSME4	0	0	0	0	1	0	0	0	0	0	0	0	0	1	1	0	-1	1	0	0	0	0	0	0	0	0	0	0	0	0	2	1	1		0	0	0	0	0	0	0	0	0	0	0	0	0	0	0
RAVER2	0	0	0	0	1	0	0	0	0	0	0	0	0	1	1	0	-1	1	-1	0	0	-1	0	0	0	0	0	0	0	0	2	3	1		0	0	0	0	0	0	0	0	0	0	0	0	0	0	0
RBMS1	0	0	0	0	0	0	1	0	0	0	0	0	0	1	0	0	-1	0	0	0	0	0	0	0	0	0	0	0	0	0	0	1	1		0	0	0	0	0	0	0	0	0	0	0	0	0	0	0
RP1-8B1.4	0	0	0	0	1	0	0	0	0	0	0	0	0	1	1	0	0	0	0	0	0	0	0	0	0	0	0	0	0	0	1	0	1		0	0	0	0	0	0	0	0	0	0	0	0	0	0	0
RP4-719C8.1	0	0	0	0	1	0	0	0	0	0	0	0	0	1	1	0	0	0	0	0	0	0	0	0	0	0	0	0	0	0	1	0	1		0	0	0	0	0	0	0	0	0	0	0	0	0	0	0
SLC17A6	0	0	0	0	1	0	0	0	0	0	0	0	0	1	-1	0	1	0	0	0	0	1	0	0	0	0	0	0	0	0	2	1	1		0	0	0	0	0	0	0	0	0	0	0	0	0	0	0
SLC4A9	0	0	0	0	0	0	1	0	0	0	0	0	0	1	0	0	0	-1	0	0	0	0	0	0	0	0	0	0	0	0	0	1	1		0	0	0	0	0	0	0	0	0	0	0	0	0	0	0
SLC5A6	0	0	0	0	0	0	0	1	0	0	0	0	0	1	1	0	1	1	0	0	0	0	-1	0	0	0	0	-1	0	0	3	2	1		0	0	2	0	0	0	0	0	0	0	0	0	0	0	0
SMAP1	0	0	0	0	0	0	1	0	0	0	0	0	0	1	0	0	0	1	0	0	0	0	0	0	0	0	0	0	0	0	1	0	1		0	0	0	0	0	0	0	0	0	0	0	0	0	0	0
SNX11	0	0	0	0	1	0	0	0	0	0	0	0	0	1	1	0	1	-1	0	0	0	1	-1	0	0	0	0	0	0	0	3	2	1		0	0	0	0	0	0	0	0	0	0	0	0	0	0	0
SOWAHC	0	0	0	0	1	0	0	0	0	0	0	0	0	1	1	0	-1	1	0	0	0	0	0	0	0	0	0	0	0	0	2	1	1		0	0	0	0	0	0	0	0	0	0	0	0	0	0	0
TNRC18	0	0	0	0	0	0	1	0	0	0	0	0	0	1	0	0	0	1	0	0	0	0	0	0	0	0	0	0	0	0	1	0	1		0	0	0	0	0	0	0	0	0	0	0	0	0	0	0
TPM3	0	0	0	0	0	0	0	0	0	1	0	0	0	1	0	0	1	0	0	0	0	0	0	0	0	0	0	0	0	0	1	0	1		0	0	0	0	0	0	0	0	0	0	0	0	0	0	0
TSPAN10	0	0	0	0	1	0	0	0	0	0	0	0	0	1	1	0	0	0	0	0	0	0	0	0	0	0	0	0	0	0	1	0	1		0	0	0	0	0	0	0	0	0	0	0	0	0	0	0
UBN1	0	0	0	0	0	0	1	0	0	0	0	0	0	1	1	0	0	-1	0	0	0	0	0	0	0	-1	0	0	0	0	1	2	1		0	0	0	0	0	0	0	0	0	0	0	0	0	0	0
USP8	0	0	0	0	1	1	0	0	0	0	0	0	0	1	1	0	-1	-1	0	0	0	-1	-1	1	1	0	0	0	0	0	3	4	1		0	0	0	0	0	0	0	0	0	0	0	0	0	0	0
VPS54	0	0	0	0	0	0	0	0	0	0	0	0	1	1	1	0	-1	-1	0	0	0	0	0	0	0	0	0	0	0	0	1	2	1		0	0	0	0	0	0	0	0	0	0	0	0	0	0	0
WDR17	0	0	0	0	1	0	0	0	0	0	0	0	0	1	-1	0	-1	-1	0	0	0	0	1	0	0	0	0	1	0	0	2	3	1		0	0	0	0	0	0	0	0	0	0	0	0	0	0	0
XXbac-BPG299F13.17	0	0	0	0	0	0	0	0	0	0	1	0	0	1	1	-1	-1	0	0	0	0	0	0	0	0	0	0	0	0	0	1	2	1		0	0	0	0	0	0	0	0	0	0	0	0	0	0	0
YIPF4	0	0	0	0	1	0	0	0	0	0	0	0	0	1	-1	0	0	1	0	0	0	1	0	0	0	0	0	0	0	0	2	1	1		0	0	0	0	0	0	0	0	0	0	0	0	0	0	0
ABCG1	0	0	0	0	0	0	0	1	0	0	0	0	0	1	1	0	0	-1	0	0	0	0	0	0	0	0	0	0	0	0	1	1	0		0	0	0	0	0	1	0	0	0	0	0	0	0	0	0
ADCY3	0	0	0	0	1	0	0	0	0	0	0	0	0	1	-1	0	1	1	0	0	0	0	0	0	-1	0	0	0	0	0	2	2	0		0	0	0	0	0	0	0	0	0	0	0	0	0	0	0
AMBRA1	0	0	0	0	0	0	1	0	0	0	0	0	0	1	0	0	0	0	0	0	0	0	0	0	0	0	0	0	0	0	0	0	0		0	0	0	0	0	0	0	0	0	0	0	0	0	0	0
ANKHD1	0	0	0	0	0	0	1	0	0	0	0	0	0	1	0	0	0	0	0	0	0	0	0	0	0	0	0	0	0	0	0	0	0		0	0	0	0	0	0	0	0	0	0	0	0	0	0	0
ANKS1B	0	0	0	0	0	0	1	0	0	0	0	0	0	1	0	0	0	1	0	0	0	0	0	0	0	0	0	0	0	-1	1	1	0		0	0	0	0	0	0	0	0	0	0	0	0	0	0	0
ARPC3	0	0	0	0	0	0	1	0	0	0	0	0	0	1	0	0	0	-1	0	0	1	0	0	0	0	0	0	0	0	0	1	1	0		0	0	0	0	0	0	0	0	0	0	0	0	0	0	0
ASIC4	0	0	0	0	0	0	1	0	0	0	0	0	0	1	0	0	0	1	0	-1	0	0	0	0	0	0	0	0	0	0	1	1	0		0	0	0	0	0	0	0	0	0	0	0	0	0	0	0
BCL11A	0	0	0	0	0	0	1	0	0	0	0	0	0	1	0	0	0	-1	0	1	0	0	0	0	0	0	0	0	0	0	1	1	0		0	0	0	0	0	0	0	0	0	0	0	0	0	0	0
C20orf173	0	0	0	0	0	0	1	0	0	0	0	0	0	1	0	0	0	0	0	0	0	0	0	0	0	0	0	0	0	0	0	0	0		0	0	0	0	0	0	0	0	0	0	0	0	0	0	0
C2orf74	0	0	0	0	1	1	0	0	0	0	0	0	0	1	1	0	-1	0	0	0	0	0	0	0	0	0	0	0	0	0	1	1	0		0	0	0	0	0	0	0	0	0	0	0	0	0	0	0
C2orf78	0	0	0	0	0	0	1	0	0	0	0	0	0	1	0	0	0	0	0	0	0	0	0	0	0	0	0	0	0	0	0	0	0		0	0	0	0	0	0	0	0	0	0	0	0	0	0	0
C4orf45	0	0	0	0	0	0	1	0	0	0	0	0	0	1	0	0	0	1	0	0	0	0	0	0	0	-1	0	0	0	0	1	1	0		0	0	0	0	0	0	0	0	0	0	0	0	0	0	0
CR1L	0	0	0	0	0	0	1	0	0	0	0	0	0	1	0	0	0	0	0	0	0	0	0	0	0	0	0	0	0	0	0	0	0		0	0	0	0	0	0	0	0	0	0	0	0	0	0	0
DNAJC13	0	0	0	0	0	0	1	0	0	0	0	0	0	1	-1	0	0	1	0	0	0	0	0	0	0	0	0	0	0	0	1	1	0		0	0	0	0	0	0	0	0	0	0	0	0	0	0	0
DNAJC27-AS1	0	0	0	0	1	0	0	0	0	0	0	0	0	1	-1	0	1	0	0	0	0	0	0	0	0	0	0	0	0	0	1	1	0		0	0	0	0	0	0	0	0	0	0	0	0	0	0	0
GMPPA	0	0	0	0	0	0	1	0	0	0	0	0	0	1	0	0	0	0	0	0	0	0	0	0	0	0	0	0	0	0	0	0	0		0	0	0	0	0	0	0	0	0	0	0	0	0	0	0
HTR5A-AS1	0	0	0	0	1	0	0	0	0	0	0	0	0	1	1	0	-1	0	0	0	0	0	0	0	0	0	0	0	0	0	1	1	0		0	0	0	0	0	0	0	0	0	0	0	0	0	0	0
KIF3B	0	0	0	0	1	1	0	0	0	0	0	0	0	1	-1	0	1	0	0	0	0	0	0	0	0	0	0	0	0	0	1	1	0		0	0	0	0	0	0	0	0	0	0	0	0	0	0	0
LDOC1L	0	0	0	0	1	0	0	0	0	0	0	0	0	1	1	0	-1	0	0	0	0	0	0	0	0	0	0	0	0	0	1	1	0		0	0	0	0	0	0	0	0	0	0	0	0	0	0	0
LRRC9	0	0	0	0	0	0	0	0	1	0	0	0	0	1	0	0	0	0	0	0	0	0	0	0	0	0	0	0	0	0	0	0	0		0	0	0	0	0	0	0	0	0	0	0	0	0	0	0
MAST4	0	0	0	0	0	0	1	0	0	0	0	0	0	1	0	0	0	1	0	0	0	-1	0	0	0	0	0	0	0	0	1	1	0		0	0	0	0	0	0	0	0	0	0	0	0	0	0	0
NRL	0	0	0	0	0	0	1	0	0	0	0	0	0	1	0	0	0	0	0	0	0	0	0	0	0	0	0	0	0	0	0	0	0		0	0	0	0	0	0	0	0	0	0	0	0	0	0	0
RP11-175I17.2	0	0	0	0	1	0	0	0	0	0	0	0	0	1	1	0	-1	0	0	0	0	0	0	0	0	0	0	0	0	0	1	1	0		0	0	0	0	0	0	0	0	0	0	0	0	0	0	0
RP11-20I23.13	0	0	0	0	1	0	0	0	0	0	0	0	0	1	1	0	-1	0	0	0	0	0	0	0	0	0	0	0	0	0	1	1	0		0	0	0	0	0	0	0	0	0	0	0	0	0	0	0
RP11-215H22.1	0	0	0	0	1	0	0	0	0	0	0	0	0	1	1	0	-1	0	0	0	0	0	0	0	0	0	0	0	0	0	1	1	0		0	0	0	0	0	0	0	0	0	0	0	0	0	0	0
RP11-461O7.1	0	0	0	0	1	0	0	0	0	0	0	0	0	1	1	0	-1	0	0	0	0	0	0	0	0	0	0	0	0	0	1	1	0		0	0	0	0	0	0	0	0	0	0	0	0	0	0	0
RP11-477D19.2	0	0	0	0	1	1	0	0	0	0	0	0	0	1	-1	0	1	0	0	0	0	0	0	0	0	0	0	0	0	0	1	1	0		0	0	0	0	0	0	0	0	0	0	0	0	0	0	0
RPL36P4	0	0	0	0	1	1	0	0	0	0	0	0	0	1	0	0	0	0	0	0	0	0	0	0	0	0	0	0	0	0	0	0	0		0	0	0	0	0	0	0	0	0	0	0	0	0	0	0
SCAF1	0	0	0	0	0	0	1	0	0	0	0	0	0	1	0	0	0	0	0	0	0	0	0	0	0	0	0	0	0	0	0	0	0		0	0	0	0	0	0	0	0	0	0	0	0	0	0	0
TRIM39	0	0	0	0	0	0	0	0	0	0	0	0	1	1	0	0	1	-1	0	0	0	0	0	0	0	0	0	0	0	0	1	1	0		0	0	0	0	0	0	0	0	0	0	0	0	0	0	0
ZBTB14	0	0	0	0	0	0	1	0	0	0	0	0	0	1	0	0	0	1	0	0	0	0	0	0	0	0	0	0	0	-1	1	1	0		0	0	0	0	0	0	0	0	0	0	0	0	0	0	0
AK9	0	0	0	0	0	0	0	0	0	1	0	0	0	1	-1	0	-1	-1	-1	-1	-1	-1	-1	-1	-1	-1	-1	-1	-1	-1	0	15	15		0	0	0	0	0	0	0	0	0	0	0	0	0	0	0
PEX6	0	0	0	0	1	1	0	0	0	1	0	0	0	2	1	0	1	1	1	1	1	1	1	1	1	1	1	1	1	1	15	0	15		0	0	0	0	0	0	0	0	0	0	0	0	0	0	0
TDGF1	0	0	0	0	0	0	0	1	0	0	0	0	0	1	1	0	0	1	1	1	1	1	1	1	1	1	1	1	1	1	14	0	14		0	0	0	0	0	0	0	0	0	0	0	0	0	0	0
ADHFE1	0	0	0	0	0	0	0	1	0	0	0	0	0	1	-1	0	0	-1	-1	-1	-1	-1	-1	-1	-1	-1	-1	-1	-1	0	0	13	13		0	0	0	0	0	0	0	0	0	0	0	0	0	0	0
CLEC18A	0	0	0	0	0	0	0	0	0	1	0	0	0	1	1	0	-1	1	1	1	1	0	1	1	1	1	1	1	1	1	13	1	12		0	0	0	0	0	0	0	0	0	0	0	0	0	0	0
LTBR	0	0	0	0	0	0	0	1	0	0	0	0	0	1	0	0	0	-1	0	-1	-1	-1	-1	-1	-1	-1	-1	-1	-1	-1	0	12	12		0	0	0	0	0	0	0	0	0	0	0	0	0	0	0
RPAP1	0	0	0	0	0	0	0	0	0	1	0	0	0	1	1	0	-1	1	1	1	1	1	1	1	1	1	1	1	1	0	13	1	12		0	0	0	0	0	0	0	0	0	0	0	0	0	0	0
AS3MT	0	0	0	0	0	0	0	0	0	1	0	0	0	1	-1	0	-1	-1	-1	-1	0	-1	-1	-1	-1	-1	-1	0	0	0	0	11	11		0	0	0	0	0	0	0	0	0	0	0	0	0	0	0
TDRD9	0	0	0	0	1	1	0	0	0	1	0	0	0	2	-1	0	-1	-1	-1	-1	-1	1	-1	-1	-1	0	-1	-1	-1	0	1	12	11		0	0	0	0	0	0	0	0	0	0	0	0	0	0	0
TIMM10	0	0	0	0	1	0	0	0	0	1	0	0	0	2	1	0	-1	1	1	1	1	0	1	1	0	1	1	1	1	1	12	1	11		0	0	0	0	0	0	0	0	0	0	0	0	0	0	0
PLA2G4B	0	0	0	0	0	0	0	0	0	1	0	0	0	1	-1	0	1	-1	-1	0	-1	-1	-1	-1	-1	-1	0	-1	-1	0	1	11	10		0	0	0	0	0	0	0	0	0	0	0	0	0	0	0
PSCA	0	0	0	0	0	0	0	1	0	0	0	0	0	1	1	0	0	1	1	0	1	1	0	1	1	1	1	1	0	0	10	0	10		0	0	0	0	0	0	0	0	0	0	0	0	0	0	0
APOBEC3G	0	0	0	0	0	0	0	0	0	1	0	0	0	1	1	0	-1	1	0	1	1	0	1	-1	1	1	1	1	1	1	11	2	9		0	0	0	0	0	0	0	0	0	0	0	0	0	0	0
MICA	0	0	0	0	0	0	0	0	0	1	0	0	0	1	-1	0	1	-1	-1	-1	-1	1	1	-1	-1	-1	-1	-1	-1	-1	3	12	9		0	0	0	0	0	0	0	0	0	0	0	0	0	0	0
NDUFAF1	0	0	0	0	0	0	0	0	0	1	0	0	0	1	-1	0	1	-1	1	-1	-1	-1	-1	-1	-1	0	-1	-1	-1	0	2	11	9		0	0	0	0	0	0	0	0	0	0	0	0	0	0	0
LHPP	0	0	0	0	0	0	0	0	1	0	0	0	0	1	-1	0	0	-1	1	0	-1	-1	-1	0	0	-1	0	-1	-1	-1	1	9	8		0	0	0	0	0	0	0	0	0	0	0	0	0	0	0
SERHL2	0	0	0	0	1	0	0	0	0	1	0	0	0	2	1	0	1	1	1	0	1	0	1	1	0	0	1	0	0	0	8	0	8		0	0	0	0	0	0	0	0	0	0	0	0	0	0	0
TCF19	0	0	0	0	0	0	0	0	0	1	0	0	0	1	0	0	-1	1	1	0	-1	1	1	1	1	1	1	0	1	1	10	2	8		0	0	0	0	0	0	0	0	0	0	0	0	0	0	0
TNNI3K	0	0	0	0	0	0	0	1	0	0	0	0	0	1	-1	0	0	-1	0	-1	-1	-1	-1	-1	-1	-1	-1	0	1	1	2	10	8		0	0	0	0	0	0	0	0	0	0	0	0	0	0	0
NFATC3	0	0	0	0	0	0	0	0	0	1	0	0	0	1	0	0	-1	-1	0	0	0	0	-1	-1	0	-1	-1	-1	0	0	0	7	7		0	0	0	0	0	0	0	0	0	0	0	0	0	0	0
NPC1	0	0	0	0	0	0	0	1	0	0	0	0	0	1	1	0	0	1	0	1	1	1	1	1	0	0	0	0	0	0	7	0	7		0	0	0	0	0	0	0	0	0	0	0	0	0	0	0
PSORS1C1	0	0	0	0	0	0	0	0	0	0	0	1	0	1	0	0	0	-1	0	-1	-1	-1	-1	1	0	0	-1	-1	-1	0	1	8	7		0	0	0	0	0	0	0	0	0	0	0	0	0	0	0
PTPRN2	0	0	0	0	0	0	1	0	0	0	0	0	0	1	-1	0	0	-1	-1	-1	-1	0	0	-1	0	0	0	-1	0	0	0	7	7		0	0	0	0	0	0	0	0	0	0	0	0	0	0	0
TSKU	0	0	0	0	0	0	0	0	0	1	0	0	0	1	0	0	-1	-1	0	0	-1	-1	-1	0	-1	0	0	-1	0	0	0	7	7		0	0	0	0	0	0	0	0	0	0	0	0	0	0	0
VWA5B2	0	0	0	0	0	0	0	0	0	1	0	0	0	1	1	0	-1	1	1	1	0	0	0	1	1	0	1	1	0	0	8	1	7		0	0	0	0	0	0	0	0	0	0	0	0	0	0	0
ZNF517	0	0	0	0	0	0	0	0	1	0	0	0	0	1	-1	0	0	-1	-1	-1	1	-1	-1	-1	-1	-1	1	0	0	0	2	9	7		0	0	0	0	0	0	0	0	0	0	0	0	0	0	0
ACOT4	0	0	0	0	0	0	0	0	0	1	0	0	0	1	-1	0	-1	-1	0	-1	0	0	0	1	-1	0	-1	-1	0	0	1	7	6		0	0	0	0	0	0	0	0	0	0	0	0	0	0	0
FAM71F1	0	0	0	0	0	0	0	0	0	0	0	0	1	1	1	0	0	1	0	0	1	0	0	1	1	0	1	0	0	0	6	0	6		0	0	0	0	0	0	0	0	0	0	0	0	0	0	0
LY6D	0	0	0	0	0	0	0	0	0	0	0	1	0	1	1	0	0	1	1	1	0	0	0	1	1	0	0	0	0	0	6	0	6		0	0	0	0	0	0	0	0	0	0	0	0	0	0	0
SLC9A8	0	0	0	0	1	0	0	0	1	0	0	0	0	2	-1	0	0	-1	0	0	0	-1	-1	0	0	-1	-1	0	0	0	0	6	6		0	0	0	0	0	0	0	0	0	0	0	0	0	0	0
SULT4A1	0	0	0	0	0	0	0	1	0	0	0	0	0	1	1	0	0	1	0	0	1	1	0	0	1	0	0	0	1	0	6	0	6		0	0	0	0	0	0	0	0	0	0	0	0	0	0	0
CNTNAP4	0	0	0	0	0	0	1	0	0	0	0	0	0	1	-1	0	0	-1	0	0	-1	-1	-1	0	0	-1	0	0	1	0	1	6	5		0	0	0	0	0	0	0	0	0	0	0	0	0	0	0
PCDHB2	0	0	0	0	0	0	0	0	0	1	0	0	0	1	1	0	-1	1	0	1	1	1	0	1	0	0	0	0	0	0	6	1	5		0	0	0	0	0	0	0	0	0	0	0	0	0	0	0
STK32C	0	0	0	0	0	0	0	0	0	1	0	0	0	1	-1	0	-1	-1	0	-1	0	0	0	-1	0	0	0	0	0	0	0	5	5		0	0	0	0	0	0	0	0	0	0	0	0	0	0	0
TGFA	0	0	0	0	0	0	0	1	0	0	0	0	0	1	-1	0	0	-1	-1	-1	0	0	0	-1	0	0	0	0	0	0	0	5	5		0	0	0	0	0	0	0	0	0	0	0	0	0	0	0
ZNF251	0	0	0	0	0	0	0	0	0	1	0	0	0	1	1	0	-1	1	0	0	0	1	1	1	0	0	1	0	0	0	6	1	5		0	0	0	0	0	0	0	0	0	0	0	0	0	0	0
AFF1	0	0	0	0	0	0	0	0	0	0	0	0	1	1	1	0	0	1	0	0	0	1	1	0	0	0	0	0	0	0	4	0	4		0	0	0	0	0	0	0	0	0	0	0	0	0	0	0
ANKK1	0	0	0	0	0	0	0	1	0	0	0	0	0	1	1	0	0	1	0	-1	0	0	1	1	1	0	0	0	0	0	5	1	4		0	0	0	0	0	0	0	0	0	0	0	0	0	0	0
ANKRD54	0	0	0	0	0	0	0	0	0	1	0	0	0	1	1	0	1	1	0	0	0	0	0	0	0	0	1	0	0	0	4	0	4		0	0	0	0	0	0	0	0	0	0	0	0	0	0	0
ATP6V1G2	0	0	0	0	0	0	0	0	0	1	0	0	0	1	0	0	-1	-1	-1	0	-1	0	-1	1	0	0	0	-1	1	0	2	6	4		0	0	0	0	0	0	0	0	0	0	0	0	0	0	0
KIF16B	0	0	0	0	0	0	1	0	0	0	0	0	0	1	1	0	0	-1	0	0	0	1	1	1	0	1	0	0	0	0	5	1	4		0	0	0	0	0	0	0	0	0	0	0	0	0	0	0
LY6G5B	0	0	0	0	0	0	0	0	0	1	0	0	0	1	0	0	1	1	0	0	0	1	1	-1	-1	1	1	-1	1	0	7	3	4		0	0	0	0	0	0	0	0	0	0	0	0	0	0	0
MYH15	0	0	0	0	0	0	0	0	0	0	0	0	1	1	-1	0	0	-1	0	-1	0	0	0	0	0	-1	0	0	0	0	0	4	4		0	0	0	0	0	0	0	0	0	0	0	0	0	0	0
PON2	0	0	0	0	0	0	0	1	0	0	0	0	0	1	-1	0	0	-1	0	0	0	0	-1	0	0	0	0	0	-1	0	0	4	4		0	0	0	0	0	0	0	0	0	0	0	0	0	0	0
PRR3	0	0	0	0	0	0	0	0	0	1	0	0	0	1	0	0	-1	-1	-1	-1	0	0	0	0	0	0	0	0	0	0	0	4	4		0	0	0	0	0	0	0	0	0	0	0	0	0	0	0
SYT3	0	0	0	0	0	0	1	0	0	0	0	0	0	1	0	0	0	-1	0	0	0	-1	-1	0	0	0	0	0	-1	0	0	4	4		0	0	0	0	0	0	0	0	0	0	0	0	0	0	0
TMBIM6	0	0	0	0	0	0	0	0	0	1	0	0	0	1	0	0	-1	-1	0	0	0	0	0	0	0	0	0	0	-1	-1	0	4	4		0	0	0	0	0	0	0	0	0	0	0	0	0	0	0
TSNAXIP1	0	0	0	0	0	0	0	0	0	1	0	0	0	1	-1	0	1	-1	0	-1	1	-1	-1	0	-1	0	0	0	0	0	2	6	4		0	0	0	0	0	0	0	0	0	0	0	0	0	0	0
UNC50	0	0	0	0	0	0	0	0	0	1	0	0	0	1	-1	0	-1	-1	-1	0	0	0	0	0	0	0	0	0	0	0	0	4	4		0	0	0	0	0	0	0	0	0	0	0	0	0	0	0
WDR66	0	0	0	0	0	0	1	0	0	0	0	0	0	1	0	0	0	-1	0	0	0	-1	-1	0	0	0	0	0	0	-1	0	4	4		0	0	0	0	0	0	0	0	0	0	0	0	0	0	0
ACOT8	0	0	0	0	0	0	0	0	0	1	0	0	0	1	-1	0	-1	-1	0	0	-1	0	0	1	0	0	0	0	0	0	1	4	3		0	0	0	0	0	0	0	0	0	0	0	0	0	0	0
AGBL2	0	0	0	0	1	0	0	0	0	0	0	0	1	2	1	0	0	1	0	0	0	0	0	1	0	0	0	0	0	0	3	0	3		0	0	0	0	0	0	0	0	0	0	0	0	0	0	0
ATAD2B	0	0	0	0	0	0	0	0	0	0	0	0	1	1	0	0	0	1	0	0	0	1	1	0	0	0	0	0	0	0	3	0	3		0	0	0	0	0	0	0	0	0	0	0	0	0	0	0
CYP46A1	0	0	0	0	0	0	0	1	0	0	0	0	0	1	0	0	0	-1	0	0	0	-1	-1	0	0	0	0	0	0	0	0	3	3		0	0	0	0	0	0	0	0	0	0	0	0	0	0	0
CYP4Z1	0	0	0	0	0	0	0	1	0	0	0	0	0	1	-1	0	0	-1	0	0	0	-1	0	0	0	0	0	0	0	0	0	3	3		0	0	0	0	0	0	0	0	0	0	0	0	0	0	0
DENND4B	0	0	0	0	0	0	1	0	0	0	0	0	0	1	0	0	0	-1	0	0	-1	0	-1	0	0	0	0	0	0	0	0	3	3		0	0	0	0	0	0	0	0	0	0	0	0	0	0	0
EHBP1	0	0	0	0	0	0	1	0	0	0	0	0	0	1	0	0	0	1	1	0	0	0	0	0	0	1	0	0	0	0	3	0	3		0	0	0	0	0	0	0	0	0	0	0	0	0	0	0
EIF2AK4	0	0	0	0	0	0	0	1	0	0	0	0	0	1	-1	0	0	-1	0	0	1	0	0	-1	0	0	0	0	0	-1	1	4	3		0	0	0	0	0	0	0	0	0	0	0	0	0	0	0
ELOVL1	0	0	0	0	0	0	0	0	0	1	0	0	0	1	-1	0	-1	-1	0	0	0	0	0	0	0	0	0	0	0	0	0	3	3		0	0	0	0	0	0	0	0	0	0	0	0	0	0	0
FRRS1L	0	0	0	0	1	1	0	0	0	1	0	0	0	2	1	0	1	1	0	0	0	0	1	0	0	-1	0	0	0	0	4	1	3		0	0	0	0	0	0	0	0	0	0	0	0	0	0	0
FZD9	0	0	0	0	0	0	0	0	0	1	0	0	0	1	1	0	1	1	0	0	0	0	0	0	0	0	0	0	0	0	3	0	3		0	0	0	0	0	0	0	0	0	0	0	0	0	0	0
IGF1	0	0	0	0	0	0	0	1	0	0	0	0	0	1	0	0	0	-1	0	0	-1	-1	0	0	0	0	0	0	0	0	0	3	3		0	0	0	0	0	0	0	0	0	0	0	0	0	0	0
[truncated: 1,472 more rows]
[truncated: 22 more columns]
